# Supplementary material for: MicroRNA-124 and -137 cooperativity controls caspase-3 activity through BCL2L13 in hippocampal neural stem cells
Source: Sci Rep. 2015 Jul 24;5:12448. doi: 10.1038/srep12448 (PMC4513647; doi:10.1038/srep12448)
Supplement: Supplementary Table 1 [file srep12448-s9.xls]

## Sheet: Spectrum Count Report for 09020
Identified Proteins (2327)	Accession Number	Molecular Weight	A-kainate	C-Kainate	E-Kainate	B-Saline	D-saline	F-saline
Gene_Symbol=Spna2 Spectrin alpha 2	IPI00678951	283 kDa	360	353	404	430	427	362
Gene_Symbol=Tubb2a Tubulin beta-2A chain	IPI00338039	50 kDa	392	295	314	366	356	294
Gene_Symbol=Atp1a3 Sodium/potassium-transporting ATPase subunit alpha-3	IPI00122048	112 kDa	300	311	317	360	345	297
Gene_Symbol=Spnb2 Isoform 1 of Spectrin beta chain, brain 1	IPI00319830	274 kDa	250	277	297	297	311	270
Gene_Symbol=Cltc Clathrin heavy chain	IPI00169916 (+1)	192 kDa	278	249	281	285	309	248
Gene_Symbol=Tuba1b Tubulin alpha-1B chain	IPI00117348	50 kDa	312	254	242	274	275	223
Gene_Symbol=Dync1h1 Dynein heavy chain, cytosolic	IPI00119876	532 kDa	133	165	189	194	185	165
Gene_Symbol=Dpysl2 Dihydropyrimidinase-related protein 2	IPI00114375	62 kDa	183	135	140	171	169	134
Gene_Symbol=LOC100042349;LOC100041325;Gapdh;LOC100046067;LOC100048291;LOC100042025;LOC100040053;LOC100042746 Glyceraldehyde-3-phosphate dehydrogenase	IPI00273646	36 kDa	135	149	152	168	158	141
Gene_Symbol=Actb Actin, cytoplasmic 1	IPI00110850	42 kDa	133	146	147	157	151	142
Gene_Symbol=Pkm2 Isoform M1 of Pyruvate kinase isozymes M1/M2	IPI00845840	58 kDa	180	144	125	150	149	123
Gene_Symbol=Dnm1 Isoform 4 of Dynamin-1	IPI00331293	97 kDa	133	116	119	148	142	88
Gene_Symbol=Atp5b ATP synthase subunit beta, mitochondrial precursor	IPI00468481	56 kDa	159	115	137	132	125	130
Gene_Symbol=Hspa8 Heat shock cognate 71 kDa protein	IPI00323357 (+1)	71 kDa	151	117	128	134	143	115
Gene_Symbol=Mtap1a Isoform 1 of Microtubule-associated protein 1A	IPI00408909 (+1)	300 kDa	96	142	148	151	136	117
Gene_Symbol=Spnb3 Adult male brain UNDEFINED_CELL_LINE cDNA, RIKEN full-length enriched library, clone:M5C1106A14 product:spectrin beta 3, full insert sequence	IPI00134344	271 kDa	97	143	144	146	133	110
Gene_Symbol=Mtap2 Microtubule-associated protein 2	IPI00118075	199 kDa	104	126	152	126	121	122
Gene_Symbol=Stxbp1 Isoform 2 of Syntaxin-binding protein 1	IPI00415403	69 kDa	138	106	123	127	121	112
Gene_Symbol=Atp5a1 ATP synthase subunit alpha, mitochondrial precursor	IPI00130280	60 kDa	145	103	104	120	118	101
Gene_Symbol=Hk1 Hk1 protein	IPI00762858	102 kDa	109	92	101	102	111	90
Gene_Symbol=Nsf Vesicle-fusing ATPase	IPI00656325	83 kDa	109	87	108	99	103	90
Gene_Symbol=Mtap1b Microtubule-associated protein 1B	IPI00130920	270 kDa	82	98	110	104	117	97
Gene_Symbol=Aco2 Aconitate hydratase, mitochondrial precursor	IPI00116074	85 kDa	115	85	83	103	104	87
Gene_Symbol=Ap2b1 Isoform 1 of AP-2 complex subunit beta-1	IPI00119689 (+1)	105 kDa	93	84	75	97	102	70
Gene_Symbol=Syn1 Isoform Ia of Synapsin-1	IPI00649886	74 kDa	110	80	90	97	95	87
Gene_Symbol=Syn2 Isoform IIa of Synapsin-2	IPI00469548	63 kDa	114	96	94	93	98	85
Gene_Symbol=Cnp Isoform CNPI of 2',3'-cyclic-nucleotide 3'-phosphodiesterase	IPI00229598 (+1)	45 kDa	91	90	76	93	118	70
Gene_Symbol=Plp1 Isoform 1 of Myelin proteolipid protein	IPI00263013	30 kDa	84	91	84	98	85	73
Gene_Symbol=Plec1 Isoform PLEC-1I of Plectin-1	IPI00229509 (+4)	517 kDa	59	99	89	85	87	92
Gene_Symbol=Mbp Isoform 4 of Myelin basic protein	IPI00223377	22 kDa	64	100	90	111	111	57
Gene_Symbol=Eno1;LOC100044223;EG433182 Alpha-enolase	IPI00462072	47 kDa	97	84	72	84	88	75
Gene_Symbol=Mdh2 Malate dehydrogenase, mitochondrial precursor	IPI00323592	36 kDa	65	89	99	88	95	99
Gene_Symbol=Slc1a2 Isoform Glt-1A of Excitatory amino acid transporter 2	IPI00230289 (+1)	62 kDa	86	81	88	91	95	74
Gene_Symbol=Camk2a MKIAA0968 protein	IPI00420725	55 kDa	95	83	85	88	90	73
Gene_Symbol=Atp6v1a Isoform 1 of Vacuolar ATP synthase catalytic subunit A	IPI00407692	68 kDa	98	73	79	82	85	76
Gene_Symbol=Hsp90ab1 Heat shock protein 84b	IPI00229080	83 kDa	100	73	82	76	76	77
Gene_Symbol=Ckb Creatine kinase B-type	IPI00136703	43 kDa	78	71	76	82	79	68
Gene_Symbol=Slc25a4 ADP/ATP translocase 1	IPI00115564	33 kDa	56	75	72	63	81	76
Gene_Symbol=Synj1 synaptojanin 1	IPI00229626 (+1)	188 kDa	62	72	83	77	74	71
Gene_Symbol=Myh10 Myosin, heavy polypeptide 10, non-muscle	IPI00338604	233 kDa	45	78	82	66	82	76
Gene_Symbol=Cntn1 Contactin-1 precursor	IPI00123058	113 kDa	77	64	69	74	72	62
Gene_Symbol=Atp6v0a1 ATPase, H+ transporting, lysosomal V0 subunit a isoform 1	IPI00228525 (+1)	96 kDa	64	70	79	71	69	69
Gene_Symbol=Mtap6 microtubule-associated protein 6 isoform 1	IPI00115833	96 kDa	66	59	63	71	77	62
Gene_Symbol=Bsn;ENSMUSG00000074081 Isoform 1 of Protein bassoon	IPI00134093	419 kDa	51	60	70	79	73	65
Gene_Symbol=Hbb-b1 Hemoglobin subunit beta-1	IPI00553333	16 kDa	63	76	59	65	56	81
Gene_Symbol=Atp2b2 Plasma membrane calcium-transporting ATPase 2	IPI00127713	133 kDa	54	63	69	64	77	52
Gene_Symbol=ENSMUSG00000075591;Got2 Aspartate aminotransferase, mitochondrial precursor	IPI00117312	47 kDa	52	69	63	78	63	61
Gene_Symbol=Tubb2c Tubulin beta-2C chain	IPI00169463	50 kDa	77	52	61	70	71	65
Gene_Symbol=Syt1 Synaptotagmin-1	IPI00129618 (+1)	47 kDa	81	61	53	73	60	55
Gene_Symbol=Ube1y1;Ube1x Ubiquitin-activating enzyme E1 X	IPI00123313	118 kDa	67	61	60	68	61	65
Gene_Symbol=Atp1a2 Sodium/potassium-transporting ATPase subunit alpha-2 precursor	IPI00420569	112 kDa	59	60	57	66	68	60
Gene_Symbol=Aldoa Fructose-bisphosphate aldolase A	IPI00221402	39 kDa	64	66	63	67	62	58
Gene_Symbol=Ap2a2 Bone marrow macrophage cDNA, RIKEN full-length enriched library, clone:I830073J18 product:adaptor protein complex AP-2, alpha 2 subunit, full insert sequence	IPI00753468	104 kDa	77	62	53	65	63	51
Gene_Symbol=Dmxl2 Isoform 1 of DmX-like protein 2	IPI00853932	338 kDa	31	65	72	56	56	71
Gene_Symbol=Tnr Isoform 1 of Tenascin-R precursor	IPI00227126	150 kDa	60	65	63	67	64	57
Gene_Symbol=Myo5a 215 kDa protein	IPI00776221	215 kDa	38	58	61	63	61	52
Gene_Symbol=Atp2a2 Isoform SERCA2B of Sarcoplasmic/endoplasmic reticulum calcium ATPase 2	IPI00338964	115 kDa	50	56	59	60	66	56
Gene_Symbol=Gdi1 Rab GDP dissociation inhibitor alpha	IPI00323179	51 kDa	70	52	60	59	70	52
Gene_Symbol=Atp1b1 Sodium/potassium-transporting ATPase subunit beta-1	IPI00121550	36 kDa	65	50	55	55	54	48
Gene_Symbol=Fasn Fatty acid synthase	IPI00113223	272 kDa	43	62	59	67	53	54
Gene_Symbol=Ncdn NOD-derived CD11c +ve dendritic cells cDNA, RIKEN full-length enriched library, clone:F630106C16 product:neurochondrin, full insert sequence	IPI00331299	79 kDa	67	46	57	58	64	48
Gene_Symbol=Gnao1 Guanine nucleotide-binding protein G(o) subunit alpha 1	IPI00230192	40 kDa	57	47	56	61	66	56
Gene_Symbol=Ncam1 Isoform N-CAM 180 of Neural cell adhesion molecule 1, 180 kDa isoform precursor	IPI00122971	119 kDa	48	55	61	50	67	62
Gene_Symbol=Ywhae 14-3-3 protein epsilon	IPI00118384	29 kDa	46	59	50	52	51	56
Gene_Symbol=Vdac1 Isoform Pl-VDAC1 of Voltage-dependent anion-selective channel protein 1	IPI00122549 (+1)	32 kDa	48	57	57	63	66	51
Gene_Symbol=Atp6v1b2 Vacuolar ATP synthase subunit B, brain isoform	IPI00119113	57 kDa	86	40	56	54	57	48
Gene_Symbol=Pclo piccolo	IPI00225140	549 kDa	27	60	62	67	56	53
Gene_Symbol=Atp1a1 Sodium/potassium-transporting ATPase subunit alpha-1 precursor	IPI00311682	113 kDa	47	47	50	57	60	50
Gene_Symbol=Eno2 Gamma-enolase	IPI00331704	47 kDa	63	54	39	51	57	50
Gene_Symbol=Crmp1 Crmp1 protein	IPI00312527	74 kDa	54	53	51	52	57	49
Gene_Symbol=Ap2a1 Isoform B of AP-2 complex subunit alpha-1	IPI00622911	105 kDa	50	38	45	53	58	39
Gene_Symbol=Actn1 Alpha-actinin-1	IPI00380436	103 kDa	59	52	50	52	52	51
Gene_Symbol=Cadps Isoform 1 of Calcium-dependent secretion activator 1	IPI00668903 (+1)	153 kDa	60	53	54	52	48	52
Gene_Symbol=Rps27a;Ubc;Ubb;EG619900;LOC100048669 ribosomal protein S27a	IPI00470152	18 kDa	46	51	51	60	50	50
Gene_Symbol=Atp2b1 plasma membrane calcium ATPase 1	IPI00556827	135 kDa	47	47	50	58	54	42
Gene_Symbol=Eef1a1 Elongation factor 1-alpha 1	IPI00307837	51 kDa	62	44	46	46	42	42
Gene_Symbol=Rab3a Ras-related protein Rab-3A	IPI00122965	25 kDa	36	46	50	45	49	50
Gene_Symbol=Macf1 microtubule-actin crosslinking factor 1 isoform 2	IPI00663180	832 kDa	17	52	53	54	47	47
Gene_Symbol=Nefl Neurofilament light polypeptide	IPI00554928	62 kDa	56	38	37	41	50	32
Gene_Symbol=Hspa4 Heat shock 70 kDa protein 4	IPI00331556	94 kDa	44	45	45	46	55	51
Gene_Symbol=Hsp90aa1 Heat shock protein HSP 90-alpha	IPI00330804	85 kDa	53	39	47	49	50	40
Gene_Symbol=Gpi1 Glucose-6-phosphate isomerase	IPI00228633	63 kDa	64	32	32	40	45	42
Gene_Symbol=Pygb Glycogen phosphorylase, brain form	IPI00229796	97 kDa	55	39	40	43	49	38
Gene_Symbol=Slc25a3 Phosphate carrier protein, mitochondrial precursor	IPI00124771 (+1)	40 kDa	44	47	50	51	44	40
Gene_Symbol=Syngap1 similar to Ras GTPase-activating protein SynGAP	IPI00663736 (+1)	142 kDa	56	44	41	49	44	46
Gene_Symbol=Got1 Aspartate aminotransferase, cytoplasmic	IPI00230204	46 kDa	35	44	46	48	43	36
Gene_Symbol=Hist1h4j;LOC100041230;Hist2h4;4930558J22Rik;Hist1h4i;Hist1h4d;Hist1h4k;Hist1h4h;Hist1h4m;Hist1h4c;Hist1h4f;Hist1h4b;Hist1h4a;Hist4h4 Histone H4	IPI00407339 (+6)	11 kDa	43	49	44	43	43	52
Gene_Symbol=Hspd1 Isoform 1 of 60 kDa heat shock protein, mitochondrial precursor	IPI00308885	61 kDa	66	45	37	46	44	36
Gene_Symbol=Gfap Isoform 1 of Glial fibrillary acidic protein	IPI00117042 (+1)	50 kDa	74	54	47	28	33	34
Gene_Symbol=Snap91 Isoform Long of Clathrin coat assembly protein AP180	IPI00122409 (+2)	92 kDa	45	41	43	43	47	46
Gene_Symbol=Gdi2 Isoform 1 of Rab GDP dissociation inhibitor beta	IPI00122565	51 kDa	55	34	43	41	37	44
Gene_Symbol=Rtn4 Isoform 1 of Reticulon-4	IPI00469392	127 kDa	37	47	50	41	47	40
Gene_Symbol=Ank2 Adult retina cDNA, RIKEN full-length enriched library, clone:A930028N13 product:similar to Ankyrin-2, full insert sequence	IPI00227235	131 kDa	31	42	42	44	47	37
Gene_Symbol=Glud1 Glutamate dehydrogenase 1, mitochondrial precursor	IPI00114209	61 kDa	50	33	47	51	36	44
Gene_Symbol=Cyfip2 Cytoplasmic FMR1-interacting protein 2	IPI00405625	146 kDa	34	42	49	46	42	37
Gene_Symbol=Gria2 Isoform 4 of Glutamate receptor 2 precursor	IPI00608015	103 kDa	41	44	36	50	39	36
Gene_Symbol=Slc25a12 Calcium-binding mitochondrial carrier protein Aralar1	IPI00308162	75 kDa	58	39	32	43	47	37
Gene_Symbol=Cs Citrate synthase, mitochondrial precursor	IPI00113141	52 kDa	42	41	35	44	37	32
Gene_Symbol=EG433594;Pgk1;EG668435 Phosphoglycerate kinase 1	IPI00555069	45 kDa	38	41	45	36	36	36
Gene_Symbol=Slc12a5 Solute carrier family 12 member 5	IPI00465769	124 kDa	34	36	42	35	42	47
Gene_Symbol=Ppp3ca Isoform 1 of Serine/threonine-protein phosphatase 2B catalytic subunit alpha isoform	IPI00121545	59 kDa	44	37	33	39	40	32
Gene_Symbol=Uqcrc1 Ubiquinol-cytochrome-c reductase complex core protein 1, mitochondrial precursor	IPI00111885 (+1)	53 kDa	55	36	41	43	32	35
Gene_Symbol=Ppp2r1a Serine/threonine-protein phosphatase 2A 65 kDa regulatory subunit A alpha isoform	IPI00310091	65 kDa	54	34	38	37	39	30
Gene_Symbol=Prkcc Protein kinase C gamma type	IPI00122069	78 kDa	40	33	34	38	39	34
Gene_Symbol=Tubb3 Tubulin beta-3 chain	IPI00112251	50 kDa	47	35	32	42	40	34
Gene_Symbol=Ndufs1 NADH-ubiquinone oxidoreductase 75 kDa subunit, mitochondrial precursor	IPI00308882	80 kDa	45	30	36	34	38	35
Gene_Symbol=Glul Glutamine synthetase	IPI00626790	42 kDa	28	40	33	38	48	35
Gene_Symbol=Ldhb L-lactate dehydrogenase B chain	IPI00229510	37 kDa	31	38	37	39	46	35
Gene_Symbol=Ank3 Brain-specific ankyrin-G	IPI00623506	474 kDa	23	36	39	41	40	40
Gene_Symbol=Pfkm 6-phosphofructokinase, muscle type	IPI00331541	85 kDa	33	37	40	39	46	36
Gene_Symbol=Aldoc Fructose-bisphosphate aldolase C	IPI00119458	39 kDa	34	39	46	41	39	35
Gene_Symbol=Ogdh Isoform 1 of 2-oxoglutarate dehydrogenase E1 component, mitochondrial precursor	IPI00626237	116 kDa	34	35	36	32	43	37
Gene_Symbol=Hba-a1;Hba-a2 13 days embryo liver cDNA, RIKEN full-length enriched library, clone:2510040B16 product:hemoglobin, beta adult major chain, full insert sequence	IPI00110658 (+1)	15 kDa	26	48	29	36	35	46
Gene_Symbol=Stx1b2 Syntaxin-1B	IPI00113149	33 kDa	31	44	34	45	45	34
Gene_Symbol=Epb4.1l3 Isoform 1 of Band 4.1-like protein 3	IPI00125501	103 kDa	33	36	40	33	37	39
Gene_Symbol=Snap25 Isoform SNAP-25b of Synaptosomal-associated protein 25	IPI00125635	23 kDa	27	43	32	40	45	37
Gene_Symbol=Nckap1 Isoform 1 of Nck-associated protein 1	IPI00319320 (+1)	129 kDa	39	40	37	34	35	32
Gene_Symbol=Slc1a3 Excitatory amino acid transporter 1	IPI00114279	60 kDa	40	31	37	37	37	26
Gene_Symbol=Ppia Peptidyl-prolyl cis-trans isomerase	IPI00554989	18 kDa	6	42	40	46	36	31
Gene_Symbol=Bcan Brevican core protein precursor	IPI00623371	96 kDa	24	32	36	33	43	42
Gene_Symbol=Tpi1 Triosephosphate isomerase	IPI00467833	27 kDa	35	38	29	35	38	35
Gene_Symbol=Cand1 TBP-interacting protein isoform 1	IPI00420562 (+1)	159 kDa	36	31	36	34	32	37
Gene_Symbol=Tln2 talin 2	IPI00229647 (+3)	272 kDa	23	38	46	33	32	43
Gene_Symbol=Vsnl1 Visinin-like protein 1	IPI00230418	22 kDa	27	35	33	50	34	29
Gene_Symbol=Ywhaz 14-3-3 protein zeta/delta	IPI00116498	28 kDa	33	35	37	39	32	35
Gene_Symbol=Atp5o;LOC100047429 ATP synthase O subunit, mitochondrial precursor	IPI00118986	23 kDa	25	45	38	43	36	31
Gene_Symbol=Ryr2 Cardiac Ca2+ release channel	IPI00338309	565 kDa	20	38	35	46	36	31
Gene_Symbol=Prdx5 Isoform Mitochondrial of Peroxiredoxin-5, mitochondrial precursor	IPI00129517	22 kDa	14	39	40	35	39	37
Gene_Symbol=Gstm1 Glutathione S-transferase Mu 1	IPI00230212	26 kDa	28	35	34	39	32	37
Gene_Symbol=Tubb4 Tubulin beta-4 chain	IPI00109073	50 kDa	40	22	25	36	38	32
Gene_Symbol=Dlat Dihydrolipoyllysine-residue acetyltransferase component of pyruvate dehydrogenase complex, mitochondrial precursor	IPI00153660	68 kDa	33	31	30	33	35	33
Gene_Symbol=Hsp110 Isoform HSP105-alpha of Heat shock protein 105 kDa	IPI00123802 (+1)	96 kDa	33	31	33	29	37	31
Gene_Symbol=Camk2b Calcium/calmodulin-dependent protein kinase type II beta chain	IPI00474502	60 kDa	41	26	25	34	32	22
Gene_Symbol=Cpne6 Copine-6	IPI00129451	62 kDa	39	30	27	34	31	30
Gene_Symbol=Eef2 Elongation factor 2	IPI00466069	95 kDa	37	31	37	29	28	28
Gene_Symbol=Vcp Transitional endoplasmic reticulum ATPase	IPI00622235	89 kDa	43	29	33	31	31	31
Gene_Symbol=Ldha L-lactate dehydrogenase A chain	IPI00319994 (+1)	36 kDa	27	27	29	32	32	27
Gene_Symbol=Myh9 Myosin-9	IPI00123181	226 kDa	19	40	32	32	29	36
Gene_Symbol=Tkt Transketolase	IPI00137409	68 kDa	28	28	30	36	37	26
Gene_Symbol=Alb Serum albumin precursor	IPI00131695	69 kDa	35	36	28	28	35	34
Gene_Symbol=Nefm Neurofilament medium polypeptide	IPI00323800	96 kDa	33	33	29	30	36	26
Gene_Symbol=Gls glutaminase	IPI00464317	74 kDa	41	30	29	30	33	29
Gene_Symbol=Mdh1 Malate dehydrogenase, cytoplasmic	IPI00336324	37 kDa	24	31	40	36	31	33
Gene_Symbol=Pgam1;EG668045;EG667978 Phosphoglycerate mutase 1	IPI00457898	29 kDa	28	33	32	29	37	26
Gene_Symbol=Napb Beta-soluble NSF attachment protein	IPI00311515	34 kDa	29	30	35	33	31	35
Gene_Symbol=Spnb1 spectrin beta 1	IPI00131376	268 kDa	12	37	30	35	32	37
Gene_Symbol=Gpd2 Glycerol phosphate dehydrogenase 2, mitochondrial	IPI00331182	83 kDa	24	30	28	35	34	28
Gene_Symbol=Uchl1 Ubiquitin carboxyl-terminal hydrolase isozyme L1	IPI00313962	25 kDa	27	25	36	29	30	32
Gene_Symbol=Hspa12a Heat shock 70 kDa protein 12A	IPI00279443	75 kDa	36	26	31	26	27	25
Gene_Symbol=Idh3a Isoform 1 of Isocitrate dehydrogenase [NAD] subunit alpha, mitochondrial precursor	IPI00459725	40 kDa	25	34	37	32	31	29
Gene_Symbol=Aak1 Isoform 1 of AP2-associated protein kinase 1	IPI00458612	103 kDa	32	33	35	27	31	26
Gene_Symbol=Pebp1 Phosphatidylethanolamine-binding protein 1	IPI00137730	21 kDa	27	36	31	37	27	27
Gene_Symbol=Plcb1 Plcb1 protein	IPI00468121	138 kDa	27	32	32	29	30	30
Gene_Symbol=Add1 Isoform 1 of Alpha-adducin	IPI00136000	81 kDa	32	30	35	33	25	24
Gene_Symbol=Basp1 Brain acid soluble protein 1	IPI00129519	22 kDa	40	26	32	38	23	27
Gene_Symbol=Oxr1 Isoform 2 of Oxidation resistance protein 1	IPI00117929	86 kDa	31	28	33	31	29	31
Gene_Symbol=Pdia3 Protein disulfide-isomerase A3 precursor	IPI00230108	57 kDa	43	20	23	27	25	28
Gene_Symbol=Abat Isoform 1 of 4-aminobutyrate aminotransferase, mitochondrial precursor	IPI00407499	56 kDa	41	26	23	26	32	29
Gene_Symbol=Krt5 Keratin, type II cytoskeletal 5	IPI00139301	62 kDa	27	29	14	33	39	31
Gene_Symbol=P140 Novel protein	IPI00649708 (+1)	130 kDa	19	26	31	28	27	31
Gene_Symbol=Vdac2 Voltage-dependent anion-selective channel protein 2	IPI00122547	32 kDa	24	31	28	30	32	26
Gene_Symbol=Hspa9 Stress-70 protein, mitochondrial precursor	IPI00133903	74 kDa	35	26	29	21	27	32
Gene_Symbol=Nbea Isoform 4 of Protein neurobeachin	IPI00320836 (+1)	326 kDa	11	31	33	35	27	29
Gene_Symbol=Rab14 Ras-related protein Rab-14	IPI00126042	24 kDa	18	37	28	26	29	25
Gene_Symbol=Ap2m1 AP-2 complex subunit mu-1	IPI00116356 (+2)	50 kDa	35	23	25	25	26	21
Gene_Symbol=Hpca Neuron-specific calcium-binding protein hippocalcin	IPI00230310	22 kDa	20	26	24	37	21	29
Gene_Symbol=Usp5 Ubiquitin carboxyl-terminal hydrolase 5	IPI00113214	96 kDa	29	29	26	33	27	19
Gene_Symbol=LOC100048522 similar to Cofilin-1	IPI00848816	19 kDa	25	31	26	30	25	26
Gene_Symbol=Coro1a Coronin-1A	IPI00323600	51 kDa	30	25	29	24	29	21
Gene_Symbol=Arf1 ADP-ribosylation factor 1	IPI00221613 (+1)	21 kDa	11	29	29	37	33	28
Gene_Symbol=Dnm1l Isoform 1 of Dynamin-1-like protein	IPI00556723	83 kDa	27	31	27	29	29	24
Gene_Symbol=Tuba1a Tubulin alpha-1A chain	IPI00110753	50 kDa	31	28	26	31	30	25
Gene_Symbol=Crym Mu-crystallin homolog	IPI00120030	34 kDa	26	22	28	25	34	26
Gene_Symbol=Nfasc Neurofascin precursor	IPI00329927	138 kDa	29	25	25	24	27	27
Gene_Symbol=Slc25a5 ADP/ATP translocase 2	IPI00127841	33 kDa	19	29	31	33	27	25
Gene_Symbol=Wdr7 WD repeat domain 7	IPI00380997 (+1)	163 kDa	24	25	27	37	20	24
Gene_Symbol=Camkv CaM kinase-like vesicle-associated protein	IPI00122486	55 kDa	29	24	29	31	24	27
Gene_Symbol=Ina Alpha-internexin	IPI00135965	56 kDa	42	17	19	28	28	19
Gene_Symbol=Pdhb Pyruvate dehydrogenase E1 component subunit beta, mitochondrial precursor	IPI00132042	39 kDa	23	23	27	23	23	34
Gene_Symbol=Npepps Aminopeptidase puromycin sensitive	IPI00608097	103 kDa	31	25	27	24	25	25
Gene_Symbol=Cox6c Cytochrome c oxidase polypeptide VIc	IPI00131771	8 kDa	20	31	27	26	22	22
Gene_Symbol=Immt Isoform 1 of Mitochondrial inner membrane protein	IPI00228150 (+2)	84 kDa	31	24	22	25	25	26
Gene_Symbol=Acot7 Isoform B of Cytosolic acyl coenzyme A thioester hydrolase	IPI00125939 (+3)	43 kDa	21	27	29	25	30	30
Gene_Symbol=Gnb1 Guanine nucleotide-binding protein G(I)/G(S)/G(T) subunit beta 1	IPI00120716	37 kDa	26	16	26	34	24	28
Gene_Symbol=Uqcrc2;4930408O21Rik Ubiquinol-cytochrome-c reductase complex core protein 2, mitochondrial precursor	IPI00119138	48 kDa	22	32	28	27	27	25
Gene_Symbol=Dpysl3 Dihydropyrimidinase-related protein 3	IPI00122349	62 kDa	32	24	21	31	25	23
Gene_Symbol=Prdx6 Peroxiredoxin 6	IPI00758024	25 kDa	25	26	23	28	24	27
Gene_Symbol=RP23-298F22.4;Cox5b;LOC100045602;LOC100046079 cytochrome c oxidase, subunit Vb	IPI00116154 (+1)	14 kDa	27	26	24	26	24	25
Gene_Symbol=Atp5f1 ATP synthase B chain, mitochondrial precursor	IPI00341282	29 kDa	20	20	27	27	28	23
Gene_Symbol=Capzb Isoform 2 of F-actin capping protein subunit beta	IPI00269481 (+2)	31 kDa	27	25	20	26	25	24
Gene_Symbol=Pcx Activated spleen cDNA, RIKEN full-length enriched library, clone:F830201B12 product:pyruvate carboxylase, full insert sequence	IPI00114710	130 kDa	27	24	22	23	24	24
Gene_Symbol=Hspa5 78 kDa glucose-regulated protein precursor	IPI00319992	72 kDa	34	27	26	20	22	23
Gene_Symbol=Atp6v1h Vacuolar ATP synthase subunit H	IPI00311461	56 kDa	37	17	30	19	28	21
Gene_Symbol=Dld Dihydrolipoamide dehydrogenase	IPI00331564	55 kDa	33	18	28	24	27	23
Gene_Symbol=Tufm Isoform 1 of Elongation factor Tu, mitochondrial precursor	IPI00274407 (+1)	50 kDa	29	18	26	26	19	24
Gene_Symbol=Sv2b Synaptic vesicle glycoprotein 2B	IPI00221456	77 kDa	24	22	27	23	24	28
Gene_Symbol=Nme1;LOC100046344 Nucleoside diphosphate kinase A	IPI00131459	17 kDa	4	24	25	36	25	23
Gene_Symbol=Ckmt1 Creatine kinase, ubiquitous mitochondrial precursor	IPI00128296	47 kDa	21	17	29	26	25	20
Gene_Symbol=Rtn3 Isoform 1 of Reticulon-3	IPI00470981 (+1)	104 kDa	16	30	22	28	20	21
Gene_Symbol=Sirt2 Isoform 1 of NAD-dependent deacetylase sirtuin-2	IPI00110265 (+1)	43 kDa	20	23	17	29	28	23
Gene_Symbol=Pdha1 Pyruvate dehydrogenase E1 component alpha subunit, somatic form, mitochondrial precursor	IPI00337893	43 kDa	23	27	30	20	23	24
Gene_Symbol=Hspa4l Isoform 1 of Heat shock 70 kDa protein 4L	IPI00317710	94 kDa	32	27	22	23	18	24
Gene_Symbol=Rac1 Ras-related C3 botulinum toxin substrate 1 precursor	IPI00761613	21 kDa	17	26	23	32	20	22
Gene_Symbol=Cntnap1 Contactin-associated protein 1 precursor	IPI00338983	156 kDa	18	23	21	27	22	26
Gene_Symbol=Anxa6 Bone marrow macrophage cDNA, RIKEN full-length enriched library, clone:G530123A09 product:annexin A6, full insert sequence	IPI00649152	76 kDa	30	22	22	20	26	20
Gene_Symbol=Lrp1 Low-density lipoprotein receptor-related protein 1 precursor	IPI00119063	505 kDa	8	31	25	23	17	23
Gene_Symbol=Ahcyl1 Putative adenosylhomocysteinase 2	IPI00162781	59 kDa	28	16	23	19	22	20
Gene_Symbol=Pfkp Isoform 1 of 6-phosphofructokinase type C	IPI00124444	85 kDa	26	23	26	23	28	19
Gene_Symbol=Dpp6 Dipeptidyl aminopeptidase-like protein 6	IPI00762083	91 kDa	26	26	22	23	26	17
Gene_Symbol=Uqcrb Adult male cerebellum cDNA, RIKEN full-length enriched library, clone:1500015I13 product:UBIQUINOL-CYTOCHROME C REDUCTASE BINDING PROTEIN homolog	IPI00132347 (+1)	14 kDa	22	24	26	22	20	25
Gene_Symbol=Pfkl Phosphofructokinase, liver, B-type	IPI00387312	85 kDa	20	26	22	25	25	16
Gene_Symbol=Prkcb1 Protein kinase C beta type	IPI00227898	77 kDa	26	21	21	21	21	21
Gene_Symbol=Sept11 Isoform 3 of Septin-11	IPI00420385 (+2)	49 kDa	27	20	20	19	19	24
Gene_Symbol=Hnrpk Isoform 1 of Heterogeneous nuclear ribonucleoprotein K	IPI00223253 (+1)	51 kDa	37	18	24	22	18	21
Gene_Symbol=Atp5h ATP synthase D chain, mitochondrial	IPI00230507 (+1)	19 kDa	18	24	23	31	23	18
Gene_Symbol=Krt28 similar to Keratin, type I cytoskeletal 10	IPI00750213	107 kDa	22	21	16	20	23	28
Gene_Symbol=Gpm6b Glycoprotein m6b	IPI00828221	36 kDa	17	22	20	29	26	19
Gene_Symbol=Cox4i1 Cytochrome c oxidase subunit 4 isoform 1, mitochondrial precursor	IPI00117978	20 kDa	19	30	15	24	22	20
Gene_Symbol=Acly Adult male testis cDNA, RIKEN full-length enriched library, clone:4922505F07 product:ATP citrate lyase, full insert sequence	IPI00126248	121 kDa	21	22	26	19	23	28
Gene_Symbol=Calm1;Calm2;Calm3 12 days pregnant adult female placenta cDNA, RIKEN full-length enriched library, clone:I530005B05 product:calmodulin 1, full insert sequence	IPI00467841	22 kDa	8	24	20	26	23	30
Gene_Symbol=Vim Vimentin	IPI00227299	54 kDa	39	18	20	14	14	15
Gene_Symbol=Hnrpa2b1 Isoform 3 of Heterogeneous nuclear ribonucleoproteins A2/B1	IPI00405058	32 kDa	17	19	25	22	24	24
Gene_Symbol=Sh3gl2 SH3-domain GRB2-like 2	IPI00648567	48 kDa	14	20	20	24	24	20
Gene_Symbol=Acat1 Acetyl-CoA acetyltransferase, mitochondrial precursor	IPI00154054	45 kDa	19	22	27	20	25	24
Gene_Symbol=Dctn1 Dynactin subunit 1	IPI00115663	142 kDa	21	25	26	19	20	20
Gene_Symbol=Hist2h2ab;Hist2h2ac Histone H2A type 2-C	IPI00272033 (+1)	14 kDa	13	25	21	23	25	23
Gene_Symbol=Ywhaq Isoform 1 of 14-3-3 protein theta	IPI00408378 (+1)	28 kDa	20	25	17	27	22	24
Gene_Symbol=Sv2a Synaptic vesicle glycoprotein 2A	IPI00465810	83 kDa	17	21	25	13	24	23
Gene_Symbol=Vps35 Vacuolar protein sorting-associated protein 35	IPI00111181	92 kDa	19	25	21	17	18	21
Gene_Symbol=Calr Calreticulin precursor	IPI00123639	48 kDa	28	18	19	18	15	19
Gene_Symbol=Atp6v1e1 Vacuolar ATP synthase subunit E 1	IPI00119115	26 kDa	20	22	18	30	22	15
Gene_Symbol=Sept7 cell division cycle 10 homolog	IPI00224626	51 kDa	28	18	21	21	23	14
Gene_Symbol=Prdx1 Peroxiredoxin-1	IPI00121788	22 kDa	16	23	22	13	17	28
Gene_Symbol=Matr3 Matrin-3	IPI00453826	95 kDa	20	21	24	18	26	23
Gene_Symbol=Lrpprc leucine-rich PPR motif-containing protein	IPI00420706	157 kDa	18	23	22	15	20	19
Gene_Symbol=Pik4ca Phosphatidylinositol 4-kinase, catalytic, alpha polypeptide	IPI00115875	232 kDa	11	23	21	21	17	24
Gene_Symbol=Mapk1 Mitogen-activated protein kinase 1	IPI00119663	41 kDa	17	19	21	16	28	23
Gene_Symbol=Usp9x Probable ubiquitin carboxyl-terminal hydrolase FAF-X	IPI00108388	291 kDa	12	17	22	22	24	24
Gene_Symbol=Aldh1l1 10-formyltetrahydrofolate dehydrogenase	IPI00153317	99 kDa	24	22	23	15	18	19
Gene_Symbol=Rab7 Ras-related protein Rab-7a	IPI00408892	23 kDa	14	21	23	21	22	23
Gene_Symbol=Opa1 Isoform 1 of Dynamin-like 120 kDa protein, mitochondrial precursor	IPI00117657 (+1)	111 kDa	23	20	18	21	19	20
Gene_Symbol=Sdha Succinate dehydrogenase [ubiquinone] flavoprotein subunit, mitochondrial precursor	IPI00230351	73 kDa	25	21	20	16	20	18
Gene_Symbol=Snca Isoform 1 of Alpha-synuclein	IPI00115157 (+1)	14 kDa	18	21	27	26	18	21
Gene_Symbol=- similar to oxoglutarate dehydrogenase-like isoform 4	IPI00755352	115 kDa	21	23	22	19	20	19
Gene_Symbol=Epb4.1l1 erythrocyte protein band 4.1-like 1 isoform a	IPI00465812	98 kDa	21	16	18	23	24	19
Gene_Symbol=Ckap5 Cytoskeleton associated protein 5	IPI00317134 (+1)	219 kDa	10	21	22	19	20	20
Gene_Symbol=Mapt Isoform Tau-D of Microtubule-associated protein tau	IPI00331265 (+2)	39 kDa	31	16	20	17	15	21
Gene_Symbol=Slc8a2 Sodium-calcium exchanger	IPI00170310	101 kDa	17	19	19	23	21	19
Gene_Symbol=Tuba4a Tubulin alpha-4A chain	IPI00117350	50 kDa	21	17	20	23	19	15
Gene_Symbol=Ndufv1 NADH dehydrogenase [ubiquinone] flavoprotein 1, mitochondrial precursor	IPI00130460	51 kDa	28	17	18	20	15	16
Gene_Symbol=Gstp1 Glutathione S-transferase P 1	IPI00555023	24 kDa	20	25	20	19	26	17
Gene_Symbol=Ank2 ankyrin 2, brain isoform 2	IPI00228697	117 kDa	10	21	20	24	20	23
Gene_Symbol=Idh3b Tumor-related protein	IPI00126635	42 kDa	23	23	21	19	18	20
Gene_Symbol=Krt14 Keratin, type I cytoskeletal 14	IPI00227140	53 kDa	20	19	10	26	25	20
Gene_Symbol=Dbn1 Isoform A of Drebrin	IPI00135475	77 kDa	20	23	16	24	20	16
Gene_Symbol=Wdr1 WD repeat protein 1	IPI00314748 (+1)	66 kDa	28	17	19	18	18	12
Gene_Symbol=Cacna2d1 Isoform 2E of Dihydropyridine-sensitive L-type calcium channel subunits alpha- 2/delta precursor	IPI00319970	123 kDa	21	19	22	18	19	23
Gene_Symbol=Ptk2b Protein tyrosine kinase 2 beta	IPI00133132 (+1)	116 kDa	13	16	17	19	21	16
Gene_Symbol=Mog Myelin-oligodendrocyte glycoprotein precursor	IPI00126405 (+1)	28 kDa	15	28	17	23	24	16
Gene_Symbol=Kif5c Kinesin heavy chain isoform 5C	IPI00421137 (+1)	109 kDa	14	17	22	16	18	20
Gene_Symbol=Atp8a1 Probable phospholipid-transporting ATPase IA	IPI00112776 (+2)	130 kDa	14	20	20	22	22	20
Gene_Symbol=Ndufa13 NADH dehydrogenase [ubiquinone] 1 alpha subcomplex subunit 13	IPI00230715	17 kDa	17	13	17	26	17	19
Gene_Symbol=Slc17a7 Visual cortex cDNA, RIKEN full-length enriched library, clone:K530047N18 product:Brain specific Na+-dependent inorganic phosphate cotransporter homolog	IPI00109153	62 kDa	17	20	18	19	18	17
Gene_Symbol=Stip1 Stress-induced-phosphoprotein 1	IPI00121514	63 kDa	21	18	19	21	20	16
Gene_Symbol=Actc1 Actin, alpha cardiac muscle 1	IPI00114593 (+1)	42 kDa	18	17	18	21	17	21
Gene_Symbol=Tagln3 Transgelin-3	IPI00128986	22 kDa	13	20	21	16	22	17
Gene_Symbol=Cct2 T-complex protein 1 subunit beta	IPI00320217	57 kDa	30	16	20	19	17	18
Gene_Symbol=Tpm3 Isoform 2 of Tropomyosin alpha-3 chain	IPI00230044	29 kDa	16	22	23	16	18	23
Gene_Symbol=Ndufa10 NADH dehydrogenase [ubiquinone] 1 alpha subcomplex subunit 10, mitochondrial precursor	IPI00116748	41 kDa	20	19	17	17	23	19
Gene_Symbol=Cct3 T-complex protein 1 subunit gamma	IPI00116283	61 kDa	21	20	15	20	19	19
Gene_Symbol=Atp5l;LOC100042348 Adult male small intestine cDNA, RIKEN full-length enriched library, clone:2010009O04 product:ATP SYNTHASE, H+ TRANSPORTING, MITOCHONDRIAL F0 COMPLEX, SUBUNIT G, full insert sequence	IPI00133342	14 kDa	17	22	24	20	16	20
Gene_Symbol=Thy1 Thy-1 membrane glycoprotein precursor	IPI00109727	18 kDa	18	24	14	21	20	18
Gene_Symbol=Dlg4 Isoform 2 of Disks large homolog 4	IPI00122094 (+2)	85 kDa	19	19	19	18	22	20
Gene_Symbol=Dpysl4 Isoform 1 of Dihydropyrimidinase-related protein 4	IPI00313151 (+1)	62 kDa	17	19	18	17	22	18
Gene_Symbol=Gria1 Glutamate receptor, ionotropic, AMPA1	IPI00407939	102 kDa	21	21	20	15	19	15
Gene_Symbol=Arpc2 Actin-related protein 2/3 complex subunit 2	IPI00661414	34 kDa	11	22	21	19	21	12
Gene_Symbol=Gstm5 Glutathione S-transferase Mu 5	IPI00114380	27 kDa	16	16	18	20	18	17
Gene_Symbol=Brp44 Brain protein 44	IPI00131896	14 kDa	17	17	17	17	18	16
Gene_Symbol=Rtn1 Reticulon-1	IPI00395193	84 kDa	13	19	23	18	25	16
Gene_Symbol=Add2 Isoform 1 of Beta-adducin	IPI00323122	81 kDa	25	13	20	13	16	15
Gene_Symbol=Actr2 Actin-like protein 2	IPI00177038	45 kDa	20	18	18	20	19	17
Gene_Symbol=Bin1 Isoform 1 of Myc box-dependent-interacting protein 1	IPI00114352	64 kDa	22	17	16	19	17	15
Gene_Symbol=Gda Guanine deaminase	IPI00469987	51 kDa	25	17	16	17	18	14
Gene_Symbol=Canx Calnexin precursor	IPI00119618	67 kDa	17	16	22	16	21	15
Gene_Symbol=Amph Amphiphysin	IPI00400180	75 kDa	25	15	14	15	19	15
Gene_Symbol=Atp2b3 plasma membrane calcium ATPase 3	IPI00265299 (+1)	134 kDa	13	18	19	22	16	17
Gene_Symbol=Cap1 Adenylyl cyclase-associated protein 1	IPI00137331	52 kDa	23	15	11	20	18	14
Gene_Symbol=Ppp1ca Serine/threonine-protein phosphatase PP1-alpha catalytic subunit	IPI00130185	38 kDa	13	13	19	25	18	20
Gene_Symbol=Vdac3 Voltage-dependent anion channel 3	IPI00122548	31 kDa	17	21	16	24	18	14
Gene_Symbol=Ctnna2 Isoform II of Catenin alpha-2	IPI00119870 (+1)	105 kDa	15	17	18	16	16	19
Gene_Symbol=Pfn1;LOC100048810 Profilin-1	IPI00224740	15 kDa	17	16	15	24	16	17
Gene_Symbol=Tpp2 Isoform Short of Tripeptidyl-peptidase 2	IPI00227843	138 kDa	14	16	21	14	15	18
Gene_Symbol=Ndrg2 Isoform 1 of Protein NDRG2	IPI00136134	41 kDa	15	12	19	22	18	18
Gene_Symbol=Pacsin1 Protein kinase C and casein kinase substrate in neurons protein 1	IPI00123613	51 kDa	22	18	17	15	16	13
Gene_Symbol=Rapgef2 Rap guanine nucleotide exchange factor (GEF) 2	IPI00275899 (+2)	186 kDa	12	21	17	21	13	20
Gene_Symbol=mt-Co2 Cytochrome c oxidase subunit 2	IPI00131176	26 kDa	14	17	13	17	19	18
Gene_Symbol=Hadha Hydroxyacyl-Coenzyme A dehydrogenase/3-ketoacyl-Coenzyme A thiolase/enoyl-Coenzyme A hydratase (Trifunctional protein), alpha subunit	IPI00223092	83 kDa	17	17	11	14	16	17
Gene_Symbol=Myo18a Isoform 3 of Myosin-XVIIIa	IPI00619995 (+2)	233 kDa	5	26	16	20	15	14
Gene_Symbol=Actr3 Actin-like protein 3	IPI00115627	47 kDa	19	17	15	20	14	11
Gene_Symbol=Cyc1 Isoform 1 of Cytochrome c1 heme protein, mitochondrial precursor	IPI00132728 (+1)	35 kDa	16	21	12	16	17	19
Gene_Symbol=Ndufa8 NADH dehydrogenase [ubiquinone] 1 alpha subcomplex subunit 8	IPI00120984	20 kDa	15	20	18	22	17	11
Gene_Symbol=Zcd1 Zinc finger CDGSH domain-containing protein 1	IPI00128346	12 kDa	18	21	16	19	20	14
Gene_Symbol=Rap1gds1 RAP1, GTP-GDP dissociation stimulator 1 isoform a	IPI00653794	66 kDa	27	14	18	14	15	16
Gene_Symbol=Plxna4 Plexin-A4 precursor	IPI00187545 (+1)	213 kDa	7	20	20	16	14	19
Gene_Symbol=Cct8 T-complex protein 1 subunit theta	IPI00469268	60 kDa	21	13	15	15	15	14
Gene_Symbol=Tubb5 Tubulin beta-5 chain	IPI00117352	50 kDa	23	15	9	25	17	13
Gene_Symbol=Vamp2 Vesicle-associated membrane protein 2	IPI00229703	13 kDa	6	20	19	19	22	16
Gene_Symbol=Prkce Protein kinase C epsilon type	IPI00130419	84 kDa	14	19	16	18	23	15
Gene_Symbol=Dlg3 Disks large homolog 3	IPI00136350 (+1)	93 kDa	16	11	17	19	18	19
Gene_Symbol=Capza2 F-actin capping protein subunit alpha-2	IPI00111265	33 kDa	12	17	16	16	19	22
Gene_Symbol=LOC100044138 similar to CDCrel-1AI isoform 1	IPI00850539 (+1)	42 kDa	12	14	15	20	19	14
Gene_Symbol=Slc3a2 CD98 heavy chain	IPI00114641	59 kDa	21	18	15	15	17	16
Gene_Symbol=Nrcam Isoform 2 of Neuronal cell adhesion molecule precursor	IPI00338880	131 kDa	17	14	19	11	14	15
Gene_Symbol=Rph3a Rabphilin-3A	IPI00111151	75 kDa	12	18	20	18	18	14
Gene_Symbol=Hnrpu Osteoclast-like cell cDNA, RIKEN full-length enriched library, clone:I420039N16 product:heterogeneous nuclear ribonucleoprotein U, full insert sequence	IPI00458583	88 kDa	17	16	17	15	20	15
Gene_Symbol=RP23-38E20.1;LOC100046213;Hist1h2bj;Hist1h2bf;Hist1h2bl;Hist1h2bn Histone H2B type 1-F/J/L	IPI00114642 (+4)	14 kDa	11	21	15	22	19	13
Gene_Symbol=Cycs;LOC672195 Cytochrome c, somatic	IPI00222419 (+1)	12 kDa	14	14	12	18	17	12
Gene_Symbol=Syp Synaptophysin	IPI00123505 (+1)	34 kDa	11	12	16	14	14	8
Gene_Symbol=Fh1 Isoform Mitochondrial of Fumarate hydratase, mitochondrial precursor	IPI00129928 (+1)	54 kDa	26	12	11	15	15	14
Gene_Symbol=Aldh5a1 Succinate semialdehyde dehydrogenase, mitochondrial precursor	IPI00273164	56 kDa	26	11	14	13	17	13
Gene_Symbol=Sbf1 similar to SET binding factor 1 isoform a isoform 16	IPI00457486 (+5)	212 kDa	9	23	15	16	17	16
Gene_Symbol=Fkbp1a FK506-binding protein 1A	IPI00266899	12 kDa	16	16	15	21	15	18
Gene_Symbol=Ogt Isoform 1 of UDP-N-acetylglucosamine--peptide N-acetylglucosaminyltransferase 110 kDa subunit	IPI00420870 (+1)	117 kDa	13	19	18	13	14	14
Gene_Symbol=Trio triple functional domain	IPI00604947	348 kDa	8	14	20	17	17	17
Gene_Symbol=Prss1 Trypsinogen 16	IPI00130391	26 kDa	15	17	12	15	15	17
Gene_Symbol=Nptn 44 kDa protein	IPI00757771	44 kDa	21	15	11	17	15	14
Gene_Symbol=Dnajc6 Isoform 1 of Putative tyrosine-protein phosphatase auxilin	IPI00330269 (+2)	102 kDa	19	16	14	13	11	11
Gene_Symbol=Ncan Neurocan core protein precursor	IPI00135563	137 kDa	11	13	14	17	16	15
Gene_Symbol=Aars Alanyl-tRNA synthetase, cytoplasmic	IPI00321308	107 kDa	15	16	16	12	16	16
Gene_Symbol=Icam5 Intercellular adhesion molecule 5 precursor	IPI00119033	97 kDa	15	16	13	15	14	14
Gene_Symbol=Kpnb1 Importin subunit beta-1	IPI00323881 (+1)	97 kDa	15	14	15	14	16	16
Gene_Symbol=Hdh huntingtin	IPI00271166	345 kDa	2	17	20	18	15	16
Gene_Symbol=Rab3c Ras-related protein Rab-3C	IPI00316495	26 kDa	16	19	18	8	15	18
Gene_Symbol=Dclk1 Isoform 1 of Serine/threonine-protein kinase DCLK1	IPI00468380	84 kDa	17	16	16	14	15	14
Gene_Symbol=Fabp5 Fatty acid-binding protein, epidermal	IPI00114162	15 kDa	13	21	14	15	13	18
Gene_Symbol=Gpm6a Neuronal membrane glycoprotein M6-a	IPI00122974	31 kDa	11	14	14	12	20	13
Gene_Symbol=Rab10 Ras-related protein Rab-10	IPI00130118	23 kDa	8	13	15	16	14	13
Gene_Symbol=Ywhah 14-3-3 protein eta	IPI00227392	28 kDa	12	16	19	11	18	17
Gene_Symbol=Efhd2 16 days embryo head cDNA, RIKEN full-length enriched library, clone:C130064C02 product:SWIPROSIN 1, full insert sequence	IPI00226872 (+1)	27 kDa	18	14	13	14	16	14
Gene_Symbol=Atp1b2 Sodium/potassium-transporting ATPase subunit beta-2	IPI00123704	33 kDa	17	17	17	13	14	16
Gene_Symbol=Napa Alpha-soluble NSF attachment protein	IPI00118930	33 kDa	9	20	17	20	16	13
Gene_Symbol=Mtap4 Isoform 4 of Microtubule-associated protein 4	IPI00406741	95 kDa	22	16	14	12	13	16
Gene_Symbol=Dnajc5 Dnajc5 protein	IPI00132206 (+1)	23 kDa	19	18	17	11	16	15
Gene_Symbol=Ndufs2 NADH dehydrogenase [ubiquinone] iron-sulfur protein 2, mitochondrial precursor	IPI00128023	53 kDa	16	15	16	13	17	16
Gene_Symbol=Acsl6 acyl-CoA synthetase long-chain family member 6 isoform 4	IPI00262693 (+1)	78 kDa	14	18	19	11	16	16
Gene_Symbol=Ap3d1 AP-3 complex subunit delta-1	IPI00117811	135 kDa	19	16	15	19	13	10
Gene_Symbol=Tomm70a Adult male thymus cDNA, RIKEN full-length enriched library, clone:5830412L10 product:Mitochondrial proteins import receptor (Translocase of outer membrane TOM70), full insert sequence	IPI00751137	68 kDa	18	16	16	11	14	15
Gene_Symbol=Gnaq CDNA, RIKEN full-length enriched library, clone:M5C1028J20 product:guanine nucleotide binding protein, alpha q polypeptide, full insert sequence	IPI00228618	42 kDa	14	15	10	11	13	15
Gene_Symbol=Prdx2 Peroxiredoxin-2	IPI00117910	22 kDa	11	15	12	13	17	11
Gene_Symbol=Rab2 Ras-related protein Rab-2A	IPI00137227	24 kDa	11	23	15	12	15	12
Gene_Symbol=Map2k1 Dual specificity mitogen-activated protein kinase kinase 1	IPI00466610	43 kDa	12	17	14	14	15	15
Gene_Symbol=Cldn11 Claudin-11	IPI00120295	22 kDa	17	19	16	15	19	10
Gene_Symbol=Pcdh1 Protocadherin 1	IPI00154057	112 kDa	13	17	18	14	13	16
Gene_Symbol=Ptprz1 protein tyrosine phosphatase, receptor type Z, polypeptide 1	IPI00627008 (+1)	254 kDa	13	14	18	17	11	13
Gene_Symbol=Rhoa Transforming protein RhoA precursor	IPI00315100	22 kDa	7	20	15	20	15	15
Gene_Symbol=Tcp1 Isoform 1 of T-complex protein 1 subunit alpha B	IPI00459493	60 kDa	21	12	14	15	15	14
Gene_Symbol=Ppfia3 similar to Liprin-alpha-3	IPI00757782	133 kDa	18	14	17	13	12	13
Gene_Symbol=Atp6v0d1 Vacuolar ATP synthase subunit d 1	IPI00313841	40 kDa	13	15	16	15	19	16
Gene_Symbol=Atp5c1 ATP synthase gamma chain, mitochondrial precursor	IPI00313475 (+1)	33 kDa	13	14	16	18	14	12
Gene_Symbol=Hsp90b1 Endoplasmin precursor	IPI00129526	92 kDa	25	15	13	12	11	13
Gene_Symbol=Ehd3 EH domain-containing protein 3	IPI00135677	61 kDa	16	12	14	13	11	18
Gene_Symbol=Aldh2 Aldehyde dehydrogenase, mitochondrial precursor	IPI00111218	57 kDa	25	15	12	13	14	12
Gene_Symbol=Eef1a2 Elongation factor 1-alpha 2	IPI00119667	50 kDa	16	14	18	16	16	10
Gene_Symbol=Pgm1;Pgm2 Phosphoglucomutase-1	IPI00555140	62 kDa	15	15	17	14	14	16
Gene_Symbol=Ap1b1 Adult male diencephalon cDNA, RIKEN full-length enriched library, clone:9330159F11 product:adaptor protein complex AP-1, beta 1 subunit, full insert sequence	IPI00648683	105 kDa	12	15	19	16	18	11
Gene_Symbol=Dstn Destrin	IPI00127942	19 kDa	7	18	17	23	17	11
Gene_Symbol=Sept3 Isoform 2 of Neuronal-specific septin-3	IPI00808312 (+1)	39 kDa	13	12	18	14	13	16
Gene_Symbol=Scn2a1 Sodium channel voltage-gated type II alpha 1	IPI00761641	228 kDa	8	19	14	18	12	15
Gene_Symbol=Dynll2 Dynein light chain 2, cytoplasmic	IPI00132734	10 kDa	17	15	15	18	12	7
Gene_Symbol=Prkar2b cAMP-dependent protein kinase type II-beta regulatory subunit	IPI00224570	46 kDa	19	14	15	12	14	16
Gene_Symbol=Caskin1 Isoform 1 of Caskin-1	IPI00411109 (+1)	151 kDa	11	12	15	12	20	19
Gene_Symbol=Hyou1 Hypoxia up-regulated protein 1 precursor	IPI00123342	111 kDa	16	15	13	12	15	16
Gene_Symbol=Park7 Protein DJ-1	IPI00117264	20 kDa	15	17	15	12	15	12
Gene_Symbol=2010300C02Rik hypothetical protein LOC72097	IPI00454053 (+2)	125 kDa	11	15	17	14	20	10
Gene_Symbol=Hnrph2 Heterogeneous nuclear ribonucleoprotein H'	IPI00108143	49 kDa	14	10	11	15	16	17
Gene_Symbol=Qdpr Dihydropteridine reductase	IPI00459279	26 kDa	14	14	13	15	17	13
Gene_Symbol=Ctnnb1 Catenin beta-1	IPI00125899 (+1)	85 kDa	17	14	16	13	15	10
Gene_Symbol=Ywhag 14-3-3 protein gamma	IPI00230707	28 kDa	16	13	15	10	15	17
Gene_Symbol=Nefh Neurofilament heavy polypeptide	IPI00114241 (+1)	117 kDa	16	11	11	9	13	14
Gene_Symbol=Fscn1 Fascin	IPI00353563	55 kDa	24	13	13	15	12	9
Gene_Symbol=Gnai2 Guanine nucleotide-binding protein G(i), alpha-2 subunit	IPI00228617	40 kDa	13	16	14	15	18	11
Gene_Symbol=Gprin1 G protein-regulated inducer of neurite outgrowth 1	IPI00138232	95 kDa	12	14	18	13	10	13
Gene_Symbol=Pgm2l1 Phosphoglucomutase-2-like 1	IPI00228059	70 kDa	12	12	13	11	12	15
Gene_Symbol=Ndufa9 NADH dehydrogenase [ubiquinone] 1 alpha subcomplex subunit 9, mitochondrial precursor	IPI00120212	43 kDa	9	10	19	17	14	15
Gene_Symbol=Ndufb6 NADH dehydrogenase [ubiquinone] 1 beta subcomplex subunit 6	IPI00341322	16 kDa	2	20	11	20	13	14
Gene_Symbol=Rap1b;LOC100048397 Ras-related protein Rap-1b precursor	IPI00407954 (+1)	21 kDa	8	19	10	15	14	15
Gene_Symbol=Car2 Carbonic anhydrase 2	IPI00121534	29 kDa	17	16	14	13	14	11
Gene_Symbol=Dpysl5 Dihydropyrimidinase-related protein 5	IPI00624192	62 kDa	10	14	11	15	17	13
Gene_Symbol=Uqcrfs1 Ubiquinol-cytochrome c reductase iron-sulfur subunit, mitochondrial precursor	IPI00133240	29 kDa	15	14	12	17	9	10
Gene_Symbol=Sucla2 Succinyl-CoA ligase [ADP-forming] beta-chain, mitochondrial precursor	IPI00261627	50 kDa	17	13	11	10	13	13
Gene_Symbol=Slc4a10 Solute carrier family 4, sodium bicarbonate cotransporter-like, member 10	IPI00227302 (+2)	125 kDa	7	15	15	17	15	13
Gene_Symbol=Ppp2cb Serine/threonine-protein phosphatase 2A catalytic subunit beta isoform	IPI00111556	36 kDa	14	12	10	14	15	15
Gene_Symbol=Actn4 Alpha-actinin-4	IPI00118899	105 kDa	14	13	12	13	14	15
Gene_Symbol=Krt73 Keratin 73	IPI00347110	59 kDa	12	13	13	16	14	16
Gene_Symbol=Krt1 Keratin, type II cytoskeletal 1	IPI00625729 (+1)	66 kDa	12	13	11	15	19	13
Gene_Symbol=Calb2 Calretinin	IPI00119346	31 kDa	14	11	11	11	15	14
Gene_Symbol=Idh3g Isocitrate dehydrogenase [NAD] subunit gamma, mitochondrial precursor	IPI00109169	43 kDa	13	11	16	14	12	14
Gene_Symbol=Slc25a11;LOC100048808 Mitochondrial 2-oxoglutarate/malate carrier protein	IPI00230754	34 kDa	13	10	14	14	17	12
Gene_Symbol=Prdx3 Thioredoxin-dependent peroxide reductase, mitochondrial precursor	IPI00116192	28 kDa	12	18	13	16	10	13
Gene_Symbol=Flna Filamin, alpha	IPI00664643	274 kDa	4	11	12	7	5	29
Gene_Symbol=Cct7 T-complex protein 1 subunit eta	IPI00331174	60 kDa	21	11	12	10	8	12
Gene_Symbol=Slc2a3 Solute carrier family 2, facilitated glucose transporter member 3	IPI00134191	53 kDa	10	14	11	14	14	13
Gene_Symbol=Ndufs3 NADH dehydrogenase [ubiquinone] iron-sulfur protein 3, mitochondrial precursor	IPI00121309	30 kDa	12	13	15	12	15	14
Gene_Symbol=Pdxk Pyridoxal kinase	IPI00283511	35 kDa	13	13	13	17	15	9
Gene_Symbol=Syne1 synaptic nuclear envelope 1 isoform 3	IPI00403993	1010 kDa	2	12	13	8	21	10
Gene_Symbol=Kif21a Isoform 1 of Kinesin-like protein KIF21A	IPI00454081 (+3)	187 kDa	10	15	15	9	15	14
Gene_Symbol=Clasp2 Clasp2 protein	IPI00407863	143 kDa	14	15	12	9	13	15
Gene_Symbol=Sfxn3 Isoform 1 of Sideroflexin-3	IPI00126115 (+1)	35 kDa	12	15	12	13	14	12
Gene_Symbol=Hpcal4 Hippocalcin-like protein 4	IPI00221788	22 kDa	13	10	17	16	9	17
Gene_Symbol=Atp5k ATP synthase e chain, mitochondrial	IPI00111770	8 kDa	13	13	14	16	11	16
Gene_Symbol=Ddx5 Probable ATP-dependent RNA helicase DDX5	IPI00420363	69 kDa	15	11	15	12	12	11
Gene_Symbol=Dst Isoform 1 of Bullous pemphigoid antigen 1, isoforms 1/2/3/4	IPI00230689 (+3)	615 kDa	3	13	10	18	12	7
Gene_Symbol=Rock2 Rho-associated protein kinase 2	IPI00108150 (+1)	161 kDa	14	13	16	9	11	12
Gene_Symbol=Snx22;Ppib peptidylprolyl isomerase B	IPI00135686	24 kDa	7	13	16	9	13	13
Gene_Symbol=Lap3 Isoform 1 of Cytosol aminopeptidase	IPI00331436 (+1)	56 kDa	14	7	10	14	11	15
Gene_Symbol=Sirpa Ptpns1	IPI00775779	56 kDa	14	12	14	12	12	14
Gene_Symbol=Hspe1 10 kDa heat shock protein, mitochondrial	IPI00263863	11 kDa	11	13	11	12	13	10
Gene_Symbol=Eprs Bifunctional aminoacyl-tRNA synthetase	IPI00339916 (+1)	170 kDa	12	14	14	12	12	14
Gene_Symbol=Hapln1 Hyaluronan and proteoglycan link protein 1 precursor	IPI00131995	40 kDa	9	11	12	10	8	10
Gene_Symbol=Huwe1 HECT, UBA and WWE domain containing 1	IPI00463909 (+1)	483 kDa	3	15	16	20	10	9
Gene_Symbol=Slc6a1 Sodium- and chloride-dependent GABA transporter 1	IPI00227928	67 kDa	12	10	13	16	12	14
Gene_Symbol=Hbb-b1 11 kDa protein	IPI00831055	11 kDa	12	15	11	16	11	13
Gene_Symbol=Rps3 40S ribosomal protein S3	IPI00134599	27 kDa	12	12	11	11	10	12
Gene_Symbol=Cox5a Cytochrome c oxidase subunit 5A, mitochondrial precursor	IPI00120719 (+1)	16 kDa	15	16	11	8	13	13
Gene_Symbol=Cox6b1 Cytochrome c oxidase subunit VIb isoform 1	IPI00225390	10 kDa	9	10	12	13	15	12
Gene_Symbol=Otub1;LOC100046081 Ubiquitin thioesterase OTUB1	IPI00154004	31 kDa	9	11	14	13	11	11
Gene_Symbol=Grin2b Glutamate [NMDA] receptor subunit epsilon-2 precursor	IPI00321320	166 kDa	10	14	13	6	13	13
Gene_Symbol=Arpc1a Actin-related protein 2/3 complex subunit 1A	IPI00127987	42 kDa	11	10	15	12	11	11
Gene_Symbol=LOC100042503;Ndufb4;LOC100041273 NADH dehydrogenase [ubiquinone] 1 beta subcomplex subunit 4	IPI00132390	15 kDa	9	14	13	16	10	11
Gene_Symbol=Arpc3 Actin-related protein 2/3 complex subunit 3	IPI00124829	21 kDa	10	12	9	18	12	9
Gene_Symbol=Pfn2 Isoform 1 of Profilin-2	IPI00228645 (+1)	15 kDa	12	11	10	11	13	17
Gene_Symbol=Dhx9 DEAH (Asp-Glu-Ala-His) box polypeptide 9	IPI00339468	150 kDa	12	8	8	9	12	19
Gene_Symbol=Cbr1 Carbonyl reductase [NADPH] 1	IPI00314191	31 kDa	9	11	10	10	9	15
Gene_Symbol=Iars2 Isoleucyl-tRNA synthetase, mitochondrial precursor	IPI00453499	113 kDa	9	8	17	8	11	14
Gene_Symbol=Iqsec1 Isoform 2 of IQ motif and Sec7 domain-containing protein 1	IPI00761443 (+1)	108 kDa	13	7	13	8	11	14
Gene_Symbol=Atp5j2 ATP synthase f chain, mitochondrial	IPI00271986 (+1)	10 kDa	9	15	13	11	12	14
Gene_Symbol=Ndufa6 NADH dehydrogenase [ubiquinone] 1 alpha subcomplex subunit 6	IPI00133399	15 kDa	8	15	12	13	11	7
Gene_Symbol=Nt5dc3;BC030307 5'-nucleotidase domain containing 3	IPI00648312	63 kDa	15	10	14	12	10	10
Gene_Symbol=Bdh1 D-beta-hydroxybutyrate dehydrogenase, mitochondrial precursor	IPI00330754	38 kDa	12	11	14	12	12	10
Gene_Symbol=Ncald Neurocalcin-delta	IPI00263638	22 kDa	7	15	13	12	12	10
Gene_Symbol=Ak1 Isoform 1 of Adenylate kinase isoenzyme 1	IPI00128209 (+1)	22 kDa	9	16	12	12	14	11
Gene_Symbol=Vcan Isoform V0 of Versican core protein precursor	IPI00121038	367 kDa	6	13	13	11	15	10
Gene_Symbol=0910001A06Rik Protein FAM49B	IPI00122015	37 kDa	10	13	11	13	16	11
Gene_Symbol=Phb2;Grcc10 Prohibitin-2	IPI00321718	33 kDa	9	14	10	13	13	10
Gene_Symbol=Hbb-b1 similar to hemoglobin, beta adult major chain	IPI00755359	4 kDa	13	15	11	11	12	11
Gene_Symbol=Shank1 similar to SH3 and multiple ankyrin repeat domains protein 1 (Shank1) (GKAP/SAPAP-interacting protein) (SPANK-1) (Synamon) (Somatostatin receptor-interacting protein) (SSTR-interacting protein) (SSTRIP) isoform 2	IPI00606039	225 kDa	8	14	12	14	6	12
Gene_Symbol=Ddb1 DNA damage-binding protein 1	IPI00316740	127 kDa	6	12	14	9	9	12
Gene_Symbol=Ndufb7 NADH dehydrogenase [ubiquinone] 1 beta subcomplex subunit 7	IPI00133215	16 kDa	1	16	13	14	16	10
Gene_Symbol=Sfpq Splicing factor, proline- and glutamine-rich	IPI00129430	75 kDa	12	9	11	13	12	12
Gene_Symbol=Myl6 Isoform Smooth muscle of Myosin light polypeptide 6	IPI00354819 (+1)	17 kDa	8	10	11	17	13	9
Gene_Symbol=Atp6v1g2 Vacuolar ATP synthase subunit G 2	IPI00123817	14 kDa	0	13	11	20	13	13
Gene_Symbol=Suclg1 Succinyl-CoA ligase [GDP-forming] subunit alpha, mitochondrial precursor	IPI00406442	35 kDa	10	15	10	10	15	6
Gene_Symbol=Oxct1 Succinyl-CoA:3-ketoacid-coenzyme A transferase 1, mitochondrial precursor	IPI00132653	56 kDa	20	12	8	10	6	11
Gene_Symbol=Itpka Inositol-trisphosphate 3-kinase A	IPI00153136	51 kDa	15	10	9	12	14	11
Gene_Symbol=Sgip1 Novel protein	IPI00623241	89 kDa	8	14	16	9	12	14
Gene_Symbol=Flot1 Flotillin-1	IPI00117181	48 kDa	16	9	11	10	14	12
Gene_Symbol=Cct4 T-complex protein 1 subunit delta	IPI00116277	58 kDa	12	10	10	11	9	15
Gene_Symbol=Ranbp5 Isoform 1 of Importin beta-3	IPI00626994	124 kDa	11	15	10	8	10	14
Gene_Symbol=Sept8 similar to septin 8	IPI00751005	57 kDa	16	12	9	9	11	10
Gene_Symbol=Slc25a22 Mitochondrial glutamate carrier 1	IPI00109275	35 kDa	9	10	14	10	13	12
Gene_Symbol=Hras1 GTPase HRas precursor	IPI00121071	21 kDa	8	16	13	9	8	7
Gene_Symbol=Gpd1l Isoform 1 of Glycerol-3-phosphate dehydrogenase 1-like protein	IPI00336807	38 kDa	12	12	10	11	9	10
Gene_Symbol=Phgdh D-3-phosphoglycerate dehydrogenase	IPI00225961	57 kDa	14	10	9	8	11	11
Gene_Symbol=Kif1a Kinesin-like protein KIF1A	IPI00626501	193 kDa	7	15	11	12	7	16
Gene_Symbol=ENSMUSG00000066752;Dnm3 dynamin 3	IPI00227432 (+1)	97 kDa	11	14	9	10	14	11
Gene_Symbol=Atp6v1c1 Vacuolar ATP synthase subunit C 1	IPI00130186	44 kDa	8	13	10	10	13	13
Gene_Symbol=Anxa5 Annexin A5	IPI00317309	36 kDa	9	12	11	8	7	15
Gene_Symbol=Acsbg1 Lipidosis-related protein Lipidosin	IPI00453834	80 kDa	10	12	10	9	14	10
Gene_Symbol=Pcbp1 Poly(rC)-binding protein 1	IPI00128904	37 kDa	12	13	6	12	13	11
Gene_Symbol=Dlg2 Isoform 2 of Disks large homolog 2	IPI00226727	97 kDa	10	6	15	12	9	9
Gene_Symbol=Mgst3 Microsomal glutathione S-transferase 3	IPI00132002	17 kDa	12	12	9	15	13	7
Gene_Symbol=Psmd2 26S proteasome non-ATPase regulatory subunit 2	IPI00123494	100 kDa	8	11	11	13	10	10
Gene_Symbol=Ppm1e Protein phosphatase 1E	IPI00461286	83 kDa	12	10	9	13	10	9
Gene_Symbol=Rab11b Ras-related protein Rab-11B	IPI00135869	24 kDa	11	10	12	9	8	11
Gene_Symbol=Bcas1 Bcas1 protein	IPI00756676	62 kDa	11	13	8	11	13	11
Gene_Symbol=Gnai1 guanine nucleotide binding protein, alpha inhibiting 1	IPI00467152	41 kDa	11	8	13	13	9	9
Gene_Symbol=Baiap2 Isoform 2 of Brain-specific angiogenesis inhibitor 1-associated protein 2	IPI00124778 (+3)	58 kDa	15	8	8	13	9	7
Gene_Symbol=Rab1b Ras-related protein Rab-1B	IPI00133706	22 kDa	7	14	10	8	8	10
Gene_Symbol=Scamp5 Secretory carrier-associated membrane protein 5	IPI00122865	26 kDa	7	11	11	10	16	10
Gene_Symbol=Arhgdia Rho GDP-dissociation inhibitor 1	IPI00322312	23 kDa	8	13	10	9	12	11
Gene_Symbol=Lsamp Limbic system-associated membrane protein precursor	IPI00222833 (+1)	38 kDa	16	11	12	8	9	7
Gene_Symbol=Ndufs8 NADH dehydrogenase [ubiquinone] iron-sulfur protein 8, mitochondrial precursor	IPI00170093	24 kDa	11	16	11	9	8	10
Gene_Symbol=Slc6a17 Orphan sodium- and chloride-dependent neurotransmitter transporter NTT4	IPI00229554	81 kDa	13	9	13	5	9	13
Gene_Symbol=Vdp Isoform 1 of General vesicular transport factor p115	IPI00128071	107 kDa	12	11	11	8	9	11
Gene_Symbol=Ipo7 Importin-7	IPI00331444	120 kDa	9	10	9	7	11	13
Gene_Symbol=Sod2 Superoxide dismutase [Mn], mitochondrial precursor	IPI00109109	25 kDa	6	17	8	13	16	7
Gene_Symbol=Krt78 keratin Kb40	IPI00348328 (+2)	112 kDa	9	13	11	11	11	12
Gene_Symbol=Eif4a2 Isoform 1 of Eukaryotic initiation factor 4A-II	IPI00400432 (+1)	46 kDa	8	8	14	8	10	10
Gene_Symbol=Impa1 Lung RCB-0558 LLC cDNA, RIKEN full-length enriched library, clone:G730025F01 product:inositol (myo)-1(or 4)-monophosphatase 1, full insert sequence	IPI00625248	31 kDa	10	11	9	11	9	10
Gene_Symbol=Ube2n Ubiquitin-conjugating enzyme E2 N	IPI00165854	17 kDa	3	8	10	13	11	13
Gene_Symbol=Phb;EG665511 Prohibitin	IPI00133440	30 kDa	8	9	10	13	12	11
Gene_Symbol=Pcmt1 Isoform 1 of Protein-L-isoaspartate(D-aspartate) O-methyltransferase	IPI00329913 (+1)	25 kDa	10	14	6	10	10	13
Gene_Symbol=5730469M10Rik Activated spleen cDNA, RIKEN full-length enriched library, clone:F830016J03 product:hypothetical protein, full insert sequence	IPI00187272	26 kDa	5	17	10	11	10	10
Gene_Symbol=Pabpc1 Polyadenylate-binding protein 1	IPI00124287 (+1)	71 kDa	12	11	6	8	10	9
Gene_Symbol=Grin1 Isoform 1 of Glutamate [NMDA] receptor subunit zeta-1 precursor	IPI00118385 (+3)	105 kDa	7	7	10	16	11	5
Gene_Symbol=Napg Gamma-soluble NSF attachment protein	IPI00109870	35 kDa	12	11	10	7	12	9
Gene_Symbol=Ndufa12 NADH dehydrogenase (Ubiquinone) 1 alpha subcomplex, 12	IPI00344004	18 kDa	2	13	13	12	11	8
Gene_Symbol=D10Jhu81e;LOC100046684 ES1 protein homolog, mitochondrial precursor	IPI00133284	28 kDa	12	11	10	8	8	11
Gene_Symbol=Vps13c vacuolar protein sorting 13C isoform 7	IPI00473340 (+4)	415 kDa	2	12	9	13	5	9
Gene_Symbol=Snd1 Staphylococcal nuclease domain-containing protein 1	IPI00123129	102 kDa	7	12	12	7	10	11
Gene_Symbol=Cplx2 Complexin-2	IPI00111501	15 kDa	0	13	8	12	12	10
Gene_Symbol=Rpn1 Dolichyl-diphosphooligosaccharide--protein glycosyltransferase 67 kDa subunit precursor	IPI00309035	69 kDa	4	12	10	12	11	10
Gene_Symbol=Gja1 Gap junction protein	IPI00380273	50 kDa	7	12	11	12	11	12
Gene_Symbol=Ctbp1 Isoform 1 of C-terminal-binding protein 1	IPI00128155 (+2)	48 kDa	13	9	8	11	12	9
Gene_Symbol=Sod1 Superoxide dismutase	IPI00130589	16 kDa	2	10	10	14	11	8
Gene_Symbol=Itsn1 195 kDa protein	IPI00831223	195 kDa	6	10	7	11	11	14
Gene_Symbol=Hnrpa3 Isoform 1 of Heterogeneous nuclear ribonucleoprotein A3	IPI00269661 (+5)	40 kDa	8	9	9	11	8	13
Gene_Symbol=Cct6a T-complex protein 1 subunit zeta	IPI00116281	58 kDa	12	10	9	7	10	5
Gene_Symbol=Nrxn3 Nrxn3 protein	IPI00228680	175 kDa	4	10	13	8	9	13
Gene_Symbol=Krt2 Keratin, type II cytoskeletal 2 epidermal	IPI00622240	71 kDa	9	9	6	8	13	8
Gene_Symbol=Mgll B16 F10Y cells cDNA, RIKEN full-length enriched library, clone:G370063I01 product:monoglyceride lipase, full insert sequence	IPI00132874 (+1)	37 kDa	7	12	9	11	12	8
Gene_Symbol=Eef1g Elongation factor 1-gamma	IPI00318841	50 kDa	13	8	9	10	10	7
Gene_Symbol=Psma7 Proteasome subunit alpha type 7	IPI00131406	28 kDa	12	9	12	7	8	9
Gene_Symbol=Ubqln2 Ubiquilin-2	IPI00387416 (+1)	67 kDa	12	12	8	8	9	10
Gene_Symbol=Gng3 Guanine nucleotide-binding protein G(I)/G(S)/G(O) gamma-3 subunit precursor	IPI00129268	8 kDa	7	10	10	17	13	7
Gene_Symbol=Mapre3 Microtubule-associated protein RP/EB family member 3	IPI00343557	32 kDa	9	12	9	10	9	7
Gene_Symbol=Mtch2 Mitochondrial carrier homolog 2	IPI00132039	33 kDa	9	11	11	7	11	8
Gene_Symbol=Ndufv2 Isoform 1 of NADH dehydrogenase [ubiquinone] flavoprotein 2, mitochondrial precursor	IPI00169925	27 kDa	8	8	9	7	12	12
Gene_Symbol=Pde2a cGMP-dependent 3',5'-cyclic phosphodiesterase	IPI00623742 (+1)	103 kDa	9	11	11	10	10	7
Gene_Symbol=Hnrpl Heterogeneous nuclear ribonucleoprotein L	IPI00620362 (+1)	64 kDa	10	7	11	13	9	8
Gene_Symbol=Cdc42 Isoform 1 of Cell division control protein 42 homolog precursor	IPI00120193	21 kDa	6	11	8	17	8	9
Gene_Symbol=Ap3b2 Isoform 1 of AP-3 complex subunit beta-2	IPI00420426	119 kDa	5	8	7	10	8	10
Gene_Symbol=Rps16;LOC100048153;LOC100039355 Rps16 protein	IPI00469918 (+2)	19 kDa	0	8	14	12	10	9
Gene_Symbol=Letm1 Leucine zipper-EF-hand-containing transmembrane protein 1, mitochondrial precursor	IPI00131177	83 kDa	13	12	9	9	7	6
Gene_Symbol=Slc4a4 Isoform 1 of Electrogenic sodium bicarbonate cotransporter 1	IPI00314749	121 kDa	12	4	12	13	7	8
Gene_Symbol=Gng2 Guanine nucleotide-binding protein G(I)/G(S)/G(O) gamma-2 subunit precursor	IPI00230194	8 kDa	12	10	7	15	7	8
Gene_Symbol=Psmb5 proteasome (prosome, macropain) subunit, beta type 5	IPI00317902	29 kDa	8	10	10	12	11	7
Gene_Symbol=Gnb2l1 Guanine nucleotide-binding protein subunit beta 2-like 1	IPI00317740	35 kDa	9	9	8	8	9	10
Gene_Symbol=P4hb 17 days embryo kidney cDNA, RIKEN full-length enriched library, clone:I920160L24 product:prolyl 4-hydroxylase, beta polypeptide, full insert sequence	IPI00122815 (+1)	57 kDa	12	8	10	9	11	7
Gene_Symbol=Cd81 16 days embryo lung cDNA, RIKEN full-length enriched library, clone:8430408E02 product:CD 81 antigen, full insert sequence	IPI00405736	26 kDa	6	11	4	8	13	9
Gene_Symbol=Ran;LOC100045999 GTP-binding nuclear protein Ran	IPI00134621	24 kDa	5	8	11	9	12	8
Gene_Symbol=Slc12a2 solute carrier family 12, member 2	IPI00135324	131 kDa	4	11	6	9	9	10
Gene_Symbol=Idh2 Isoform 2 of Isocitrate dehydrogenase [NADP], mitochondrial precursor	IPI00318614 (+1)	51 kDa	9	8	9	8	11	11
Gene_Symbol=Etfb Electron transfer flavoprotein subunit beta	IPI00121440	28 kDa	8	11	10	9	10	10
Gene_Symbol=Pip5k1c Isoform 1 of Phosphatidylinositol-4-phosphate 5-kinase type-1 gamma	IPI00655177	72 kDa	6	9	11	9	11	8
Gene_Symbol=Cap2 Adenylyl cyclase-associated protein 2	IPI00112001	53 kDa	13	6	8	9	10	8
Gene_Symbol=Actr1b Beta-centractin	IPI00153990	42 kDa	9	8	9	9	10	11
Gene_Symbol=Gtpbp9 Isoform 1 of Putative GTP-binding protein 9	IPI00111981	45 kDa	10	9	7	9	7	9
Gene_Symbol=Stxbp5l Isoform 3 of Syntaxin-binding protein 5-like	IPI00309953 (+3)	129 kDa	6	9	7	9	6	7
Gene_Symbol=Fth1 Ferritin heavy chain	IPI00230145	21 kDa	8	10	7	12	6	6
Gene_Symbol=Csrp1 Cysteine and glycine-rich protein 1	IPI00123891	21 kDa	8	8	8	7	15	11
Gene_Symbol=Sdhb Succinate dehydrogenase [ubiquinone] iron-sulfur subunit, mitochondrial precursor	IPI00338536	32 kDa	7	8	9	7	9	10
Gene_Symbol=Ascc3l1 Activating signal cointegrator 1 complex subunit 3-like 1	IPI00420329	245 kDa	3	9	10	8	7	7
Gene_Symbol=Ubr4 Isoform 1 of Zinc finger UBR1-type protein 1	IPI00378681 (+6)	572 kDa	4	11	11	10	7	10
Gene_Symbol=Xpo1 Exportin-1	IPI00395038	124 kDa	4	9	13	9	7	12
Gene_Symbol=Dbnl Isoform 2 of Drebrin-like protein	IPI00308222 (+2)	48 kDa	12	9	8	9	10	8
Gene_Symbol=Sept6 Isoform V of Septin-6	IPI00226602 (+2)	49 kDa	18	8	6	9	9	9
Gene_Symbol=Ptprs Ptprs protein	IPI00230067	168 kDa	3	12	10	12	9	11
Gene_Symbol=Lgi1 Leucine-rich glioma-inactivated protein 1 precursor	IPI00120302 (+1)	64 kDa	8	8	7	9	9	7
Gene_Symbol=Adam22 Isoform 19 of ADAM 22 precursor	IPI00378796 (+10)	95 kDa	10	8	9	9	12	9
Gene_Symbol=Ndufa11 NADH dehydrogenase (ubiquinone) 1 alpha subcomplex 11 isoform 3	IPI00318645	15 kDa	8	10	9	9	11	9
Gene_Symbol=Igsf8 63 kDa protein	IPI00752565	63 kDa	9	10	7	8	9	9
Gene_Symbol=Ube2v2 Isoform 1 of Ubiquitin-conjugating enzyme E2 variant 2	IPI00402913 (+1)	16 kDa	1	12	11	12	8	9
Gene_Symbol=Mag Isoform L-MAG of Myelin-associated glycoprotein precursor	IPI00276515	69 kDa	7	9	9	11	11	6
Gene_Symbol=Iqgap2 IQ motif containing GTPase activating protein 2	IPI00406193	181 kDa	8	11	7	11	7	7
Gene_Symbol=Ppp3r1;AI553587 Isoform 1 of Calcineurin subunit B isoform 1	IPI00474116 (+2)	19 kDa	1	10	9	18	8	9
Gene_Symbol=Rab5a Ras-related protein Rab-5A	IPI00132410	24 kDa	7	9	8	8	8	7
Gene_Symbol=Clip2 Isoform 1 of CAP-Gly domain-containing linker protein 2	IPI00467854	116 kDa	5	9	10	7	10	8
Gene_Symbol=Bat1a Spliceosome RNA helicase Bat1	IPI00409462	49 kDa	12	9	8	9	8	10
Gene_Symbol=Fkbp4 FK506-binding protein 4	IPI00230139	52 kDa	12	4	6	10	7	11
Gene_Symbol=Hsd17b10 17beta-hydroxysteroid dehydrogenase type 10/short chain L-3- hydroxyacyl-CoA dehydrogenase	IPI00830581	27 kDa	9	9	9	9	9	10
Gene_Symbol=Fus RNA-binding protein FUS	IPI00117063 (+1)	53 kDa	8	11	10	8	9	10
Gene_Symbol=Pkp4 Isoform 1 of Plakophilin-4	IPI00473693 (+1)	132 kDa	10	10	6	8	8	10
Gene_Symbol=Slc7a14 Adult retina cDNA, RIKEN full-length enriched library, clone:A930013N06 product:hypothetical Amino acid permease containing protein, full insert sequence	IPI00226807	84 kDa	7	9	8	9	11	8
Gene_Symbol=Slc32a1 Isoform 1 of Vesicular inhibitory amino acid transporter	IPI00132720 (+1)	57 kDa	5	7	6	7	11	16
Gene_Symbol=Rab1 Ras-related protein Rab-1A	IPI00114560	23 kDa	6	13	7	10	8	7
Gene_Symbol=Atp6v0c;LOC100046757;LOC100039636 Vacuolar ATP synthase 16 kDa proteolipid subunit	IPI00138378 (+1)	16 kDa	7	9	8	5	11	9
Gene_Symbol=Hprt1 Hypoxanthine-guanine phosphoribosyltransferase	IPI00284806	25 kDa	7	9	7	9	14	10
Gene_Symbol=Ncam2 Isoform Long of Neural cell adhesion molecule 2 precursor	IPI00127556 (+1)	93 kDa	5	5	10	6	9	9
Gene_Symbol=Vapb Vesicle-associated membrane protein-associated protein B	IPI00135655 (+1)	27 kDa	9	11	7	7	11	7
Gene_Symbol=Rasal1 RAS protein activator like 1	IPI00331543	89 kDa	7	9	10	8	7	8
Gene_Symbol=Pitpna Phosphatidylinositol transfer protein alpha isoform	IPI00230003	32 kDa	5	6	9	4	12	10
Gene_Symbol=Dlst Isoform 1 of Dihydrolipoyllysine-residue succinyltransferase component of 2- oxoglutarate dehydrogenase complex, mitochondrial precursor	IPI00134809	49 kDa	12	5	8	10	5	8
Gene_Symbol=Trf Serotransferrin precursor	IPI00139788	77 kDa	7	9	8	8	9	8
Gene_Symbol=Arhgap1 Adult male corpora quadrigemina cDNA, RIKEN full-length enriched library, clone:B230365D05 product:GTPase-activating protein rhoGAP homolog	IPI00224070 (+1)	54 kDa	13	9	8	6	7	10
Gene_Symbol=Nipsnap1 Protein NipSnap1	IPI00115824	33 kDa	10	10	7	9	9	9
Gene_Symbol=Rap2b Ras-related protein Rap-2b precursor	IPI00138716	21 kDa	7	9	8	14	6	9
Gene_Symbol=Eif4g1 Isoform 1 of Eukaryotic translation initiation factor 4 gamma 1	IPI00421179 (+1)	176 kDa	10	8	10	10	3	4
Gene_Symbol=Ndufs7 NADH dehydrogenase [ubiquinone] iron-sulfur protein 7, mitochondrial precursor	IPI00120232	25 kDa	4	9	8	12	8	9
Gene_Symbol=Bphl NOD-derived CD11c +ve dendritic cells cDNA, RIKEN full-length enriched library, clone:F630016M18 product:biphenyl hydrolase-like	IPI00320462	34 kDa	7	8	7	10	7	11
Gene_Symbol=Lta4h Leukotriene A-4 hydrolase	IPI00229527 (+1)	69 kDa	7	9	10	8	8	14
Gene_Symbol=Ndufb10 NADH dehydrogenase [ubiquinone] 1 beta subcomplex subunit 10	IPI00121288	21 kDa	7	9	11	8	9	11
Gene_Symbol=Psat1 Phosphoserine aminotransferase	IPI00115620 (+1)	40 kDa	6	7	7	9	8	6
Gene_Symbol=Cct5 T-complex protein 1 subunit epsilon	IPI00116279	60 kDa	11	6	7	6	8	9
Gene_Symbol=Hmgb1;LOC100041307 High mobility group protein B1	IPI00420261	25 kDa	8	10	10	10	6	5
Gene_Symbol=ENSMUSG00000074740;Eif3s10 Eukaryotic translation initiation factor 3 subunit 10	IPI00129276	162 kDa	8	9	8	6	7	8
Gene_Symbol=Samm50 Sorting and assembly machinery component 50 homolog	IPI00221608	52 kDa	11	6	7	8	8	7
Gene_Symbol=Krt6a Keratin, type II cytoskeletal 6A	IPI00131368	59 kDa	9	9	1	18	8	7
Gene_Symbol=Nrxn1 Isoform 2 of Neurexin-1-alpha precursor	IPI00230050 (+3)	165 kDa	4	11	7	7	7	9
Gene_Symbol=Hadhb Trifunctional enzyme subunit beta, mitochondrial precursor	IPI00115607	52 kDa	12	7	8	6	8	7
Gene_Symbol=Timm9;Timm13 Mitochondrial import inner membrane translocase subunit Tim9	IPI00125513	10 kDa	7	9	9	8	7	8
Gene_Symbol=Scp2 Isoform SCPx of Nonspecific lipid-transfer protein	IPI00134131 (+1)	59 kDa	7	9	9	11	9	8
Gene_Symbol=L1cam L1 cell adhesion molecule	IPI00406778 (+1)	140 kDa	4	8	9	9	10	8
Gene_Symbol=Erc2 Isoform 1 of ERC protein 2	IPI00460558	111 kDa	7	9	8	5	7	8
Gene_Symbol=Ndufc2 Adult male small intestine cDNA, RIKEN full-length enriched library, clone:2010300P09 product:1810004I06RIK PROTEIN (SIMILAR TO NADH DEHYDROGENASE (UBIQUINONE) 1, SUBCOMPLEX UNKNOWN, 2) (14.5KD, B14.5B) homolog	IPI00110825 (+1)	14 kDa	10	7	6	9	6	12
Gene_Symbol=Atp6v1f Vacuolar ATP synthase subunit F	IPI00315999	13 kDa	11	7	6	10	6	5
Gene_Symbol=Centg1 Isoform 1 of Centaurin-gamma 1	IPI00349020	125 kDa	7	9	9	7	7	9
Gene_Symbol=Sars Seryl-tRNA synthetase, cytoplasmic	IPI00469317	58 kDa	11	7	9	8	10	7
Gene_Symbol=Wdfy3 Isoform 1 of WD repeat and FYVE domain-containing protein 3	IPI00227110	392 kDa	4	7	12	9	7	8
Gene_Symbol=Gbas Protein NipSnap2	IPI00115827 (+1)	33 kDa	8	14	7	8	9	6
Gene_Symbol=Lonp1 Lon protease homolog, mitochondrial precursor	IPI00761408	106 kDa	8	11	6	7	5	10
Gene_Symbol=Gpd1 Glycerol-3-phosphate dehydrogenase [NAD+], cytoplasmic	IPI00230185	38 kDa	8	7	10	8	9	9
Gene_Symbol=Psma1 Proteasome subunit alpha type 1	IPI00283862	30 kDa	9	13	8	8	9	7
Gene_Symbol=Gnb2 Guanine nucleotide-binding protein G(I)/G(S)/G(T) subunit beta 2	IPI00162780 (+1)	37 kDa	6	6	11	7	11	7
Gene_Symbol=Rps4x 40S ribosomal protein S4, X isoform	IPI00331092	30 kDa	5	9	12	6	6	10
Gene_Symbol=Ndufa2 NADH dehydrogenase [ubiquinone] 1 alpha subcomplex subunit 2	IPI00315302	11 kDa	8	8	8	7	8	8
Gene_Symbol=Kctd12 BTB/POZ domain-containing protein KCTD12	IPI00421206	36 kDa	7	9	8	5	12	10
Gene_Symbol=Cse1l Exportin-2	IPI00112414	110 kDa	9	7	8	8	10	8
Gene_Symbol=- Gphn protein	IPI00816946	84 kDa	7	7	7	8	9	8
Gene_Symbol=Stx1a Syntaxin-1A	IPI00131618	33 kDa	7	10	8	10	7	9
Gene_Symbol=EG626175 similar to 40S ribosomal protein S26	IPI00261455 (+4)	13 kDa	2	12	8	10	10	8
Gene_Symbol=2310056P07Rik E2-induced gene 5 protein homolog	IPI00109611	18 kDa	7	10	8	11	8	7
Gene_Symbol=Wasf1 Wiskott-Aldrich syndrome protein family member 1	IPI00471372	62 kDa	7	11	8	9	7	7
Gene_Symbol=Krt42 Type I keratin KA22	IPI00468696	50 kDa	8	10	3	9	8	7
Gene_Symbol=Glo1 Lactoylglutathione lyase	IPI00321734	21 kDa	8	7	5	11	7	7
Gene_Symbol=Pafah1b1 Isoform 1 of Platelet-activating factor acetylhydrolase IB subunit alpha	IPI00309207	47 kDa	6	7	6	4	9	9
Gene_Symbol=Asrgl1 Adult male testis cDNA, RIKEN full-length enriched library, clone:4933423N16 product:ASPARAGINASE-LIKE SPERM AUTOANTIGEN homolog	IPI00223875 (+1)	34 kDa	9	9	9	7	5	7
Gene_Symbol=Rps10 40S ribosomal protein S10	IPI00112448	19 kDa	4	8	9	7	7	9
Gene_Symbol=Ncl Nucleolin	IPI00317794	77 kDa	11	8	8	4	7	7
Gene_Symbol=Abr active BCR-related isoform 1	IPI00381365 (+2)	99 kDa	9	9	9	6	9	5
Gene_Symbol=Ndufa4 NADH dehydrogenase [ubiquinone] 1 alpha subcomplex subunit 4	IPI00125929	9 kDa	8	8	12	6	5	9
Gene_Symbol=Hspa2 heat shock protein 2	IPI00387494	70 kDa	6	7	8	10	9	8
Gene_Symbol=Vil2;LOC100044177 Ezrin	IPI00330862 (+1)	69 kDa	10	11	7	6	6	8
Gene_Symbol=Eif5a Eukaryotic translation initiation factor 5A-1	IPI00108125 (+1)	17 kDa	0	14	8	11	7	9
Gene_Symbol=Syngr1 Isoform 1A of Synaptogyrin-1	IPI00115763 (+1)	26 kDa	4	9	7	9	9	10
Gene_Symbol=LOC544718;Anks1b Adult male olfactory brain cDNA, RIKEN full-length enriched library, clone:6430501F08 product:PUTATIVE 47 kDa PROTEIN homolog	IPI00457583 (+3)	51 kDa	9	7	7	7	8	7
Gene_Symbol=Epn1 Isoform 2 of Epsin-1	IPI00330477 (+2)	60 kDa	6	6	10	9	7	10
Gene_Symbol=Psmd1 26S proteasome non-ATPase regulatory subunit 1	IPI00267295	106 kDa	10	7	6	7	5	9
Gene_Symbol=Grb2 Isoform 1 of Growth factor receptor-bound protein 2	IPI00119058 (+1)	25 kDa	6	8	7	6	8	7
Gene_Symbol=Rps18 40S ribosomal protein S18	IPI00317590 (+2)	18 kDa	2	9	8	14	7	5
Gene_Symbol=Scrn1 Secernin-1	IPI00112536	46 kDa	7	8	9	9	7	6
Gene_Symbol=Spg3a Atlastin-1	IPI00221754	63 kDa	10	7	6	7	8	7
Gene_Symbol=Tnks1bp1 182 kDa tankyrase 1-binding protein	IPI00459443 (+1)	182 kDa	4	11	12	7	8	8
Gene_Symbol=LOC635960;Ak3l1 Adenylate kinase isoenzyme 4, mitochondrial	IPI00125035 (+1)	25 kDa	6	9	8	5	9	9
Gene_Symbol=Hnrpd Isoform 2 of Heterogeneous nuclear ribonucleoprotein D0	IPI00230086 (+4)	36 kDa	6	8	5	10	9	8
Gene_Symbol=Pgrmc1 Membrane-associated progesterone receptor component 1	IPI00319973	22 kDa	5	8	10	9	8	8
Gene_Symbol=Them4 Adult male hypothalamus cDNA, RIKEN full-length enriched library, clone:A230091K24 product:hypothetical Thioesterase superfamily containing protein, full insert sequence	IPI00153448	26 kDa	3	8	9	6	6	12
Gene_Symbol=Psma5 Proteasome subunit alpha type 5	IPI00131407	26 kDa	4	10	5	6	10	6
Gene_Symbol=Mif Macrophage migration inhibitory factor	IPI00230427	13 kDa	9	11	8	7	7	7
Gene_Symbol=Fabp3 Fatty acid-binding protein, heart	IPI00230124 (+1)	15 kDa	5	6	7	7	7	7
Gene_Symbol=Cmpk UMP-CMP kinase	IPI00331146	26 kDa	5	7	9	4	9	7
Gene_Symbol=Tst Thiosulfate sulfurtransferase	IPI00223216	33 kDa	3	5	9	5	10	12
Gene_Symbol=Rufy3 Isoform 3 of Protein RUFY3	IPI00453965 (+1)	55 kDa	11	5	7	4	7	7
Gene_Symbol=Spr Sepiapterin reductase	IPI00129164	28 kDa	9	9	5	6	9	8
Gene_Symbol=Prpf8 Pre-mRNA-processing-splicing factor 8	IPI00121596 (+1)	274 kDa	2	7	10	10	6	7
Gene_Symbol=Add3 Isoform 2 of Gamma-adducin	IPI00387559 (+2)	79 kDa	8	7	7	10	7	8
Gene_Symbol=Ndufa7 NADH dehydrogenase [ubiquinone] 1 alpha subcomplex subunit 7	IPI00130322	13 kDa	11	4	3	6	8	5
Gene_Symbol=Cd47 Isoform 2 of Leukocyte surface antigen CD47 precursor	IPI00124830 (+1)	35 kDa	8	9	8	6	9	9
Gene_Symbol=Prnp;Prnd Major prion protein precursor	IPI00120793	28 kDa	4	10	8	10	10	6
Gene_Symbol=Ctsb Cathepsin B precursor	IPI00113517	37 kDa	8	10	8	10	4	7
Gene_Symbol=Cadm2 Isoform 2 of Cell adhesion molecule 2 precursor	IPI00453537 (+2)	44 kDa	11	8	7	10	6	2
Gene_Symbol=Epb4.1l2 Band 4.1-like protein 2	IPI00309481 (+3)	110 kDa	8	6	8	10	9	5
Gene_Symbol=Ppp2r2a Serine/threonine-protein phosphatase 2A 55 kDa regulatory subunit B alpha isoform	IPI00667471	52 kDa	11	6	7	9	7	6
Gene_Symbol=Ndufb5 NADH dehydrogenase [ubiquinone] 1 beta subcomplex subunit 5, mitochondrial precursor	IPI00132531 (+1)	22 kDa	0	8	9	9	12	8
Gene_Symbol=Etfa Electron transfer flavoprotein subunit alpha, mitochondrial precursor	IPI00116753	35 kDa	8	7	7	8	7	10
Gene_Symbol=Grm3 Metabotropic glutamate receptor 3 precursor	IPI00136716	99 kDa	3	5	10	8	8	6
Gene_Symbol=Kalrn similar to kalirin, RhoGEF kinase	IPI00750942	356 kDa	4	8	8	5	7	10
Gene_Symbol=Akap5 similar to A-kinase anchor protein 5 isoform 3	IPI00667326	77 kDa	6	6	6	9	9	6
Gene_Symbol=Arl8a ADP-ribosylation factor-like protein 8A	IPI00124610	21 kDa	3	9	8	12	6	4
Gene_Symbol=Pacs1 Phosphofurin acidic cluster sorting protein 1	IPI00321922	105 kDa	5	7	7	5	9	10
Gene_Symbol=Dync1li1 Cytoplasmic dynein 1 light intermediate chain 1	IPI00153421	57 kDa	9	6	8	11	7	7
Gene_Symbol=Lmna Isoform C of Lamin-A/C	IPI00400300 (+1)	65 kDa	3	7	10	6	7	9
Gene_Symbol=Rpl4 60S ribosomal protein L4	IPI00111412	47 kDa	16	7	6	7	6	3
Gene_Symbol=Taldo1 Transaldolase	IPI00124692	37 kDa	10	7	11	5	7	7
Gene_Symbol=Ctsd Cathepsin D precursor	IPI00111013 (+1)	45 kDa	6	6	5	7	7	6
Gene_Symbol=Cds2 Phosphatidate cytidylyltransferase 2	IPI00468999 (+1)	51 kDa	8	7	7	8	9	6
Gene_Symbol=Tspan7 Tetraspanin-7	IPI00123540	28 kDa	6	9	7	9	11	5
Gene_Symbol=Mylc2b Myosin regulatory light chain 2-B, smooth muscle isoform	IPI00132705	20 kDa	5	5	11	8	8	6
Gene_Symbol=Psmb1 Proteasome subunit beta type 1 precursor	IPI00113845	26 kDa	4	8	8	4	8	6
Gene_Symbol=Opcml Visual cortex cDNA, RIKEN full-length enriched library, clone:K230009E18 product:Opioid binding protein/cell adhesion molecule (OBCAM) (Opioid-binding cell adhesion molecule) (OPCML) homolog	IPI00463489	37 kDa	13	5	7	8	8	5
Gene_Symbol=Ndufs6 NADH dehydrogenase [ubiquinone] iron-sulfur protein 6, mitochondrial precursor	IPI00128345 (+2)	13 kDa	7	9	8	8	7	6
Gene_Symbol=Cops4 COP9 signalosome complex subunit 4	IPI00131871	46 kDa	4	8	4	9	6	9
Gene_Symbol=Ppp3cb Isoform 2 of Serine/threonine-protein phosphatase 2B catalytic subunit beta isoform	IPI00112312 (+1)	59 kDa	7	4	8	7	9	8
Gene_Symbol=Sfxn5 Sideroflexin-5	IPI00221602 (+1)	37 kDa	4	7	8	5	8	5
Gene_Symbol=Cul3 Cullin-3	IPI00467383	89 kDa	8	8	5	3	7	9
Gene_Symbol=Aldh6a1 NOD-derived CD11c +ve dendritic cells cDNA, RIKEN full-length enriched library, clone:F630044D15 product:aldehyde dehydrogenase family 6, subfamily A1, full insert sequence	IPI00461964	58 kDa	12	6	7	7	6	7
Gene_Symbol=Thop1 10 days neonate skin cDNA, RIKEN full-length enriched library, clone:4732416D19 product:THIMET OLIGOPEPTIDASE (EC 3.4.24.15) homolog	IPI00322150	78 kDa	8	7	7	7	8	9
Gene_Symbol=Itpr1 Isoform 1 of Inositol 1,4,5-trisphosphate receptor type 1	IPI00469221	313 kDa	4	7	7	11	10	3
Gene_Symbol=Ganab Isoform 1 of Neutral alpha-glucosidase AB precursor	IPI00403058	107 kDa	4	9	6	6	5	9
Gene_Symbol=LOC100048637;Tmod2 Isoform 1 of Tropomodulin-2	IPI00402982	40 kDa	4	8	7	9	8	7
Gene_Symbol=Echs1 Enoyl-CoA hydratase, mitochondrial precursor	IPI00454049	31 kDa	8	6	8	7	8	7
Gene_Symbol=Spnb4 spectrin beta 4	IPI00270149	289 kDa	5	9	7	10	7	9
Gene_Symbol=Atp2b4 similar to plasma membrane calcium ATPase 4 isoform 6	IPI00463589	129 kDa	4	6	9	8	8	8
Gene_Symbol=Rab6b Ras-related protein Rab-6B	IPI00378145	23 kDa	7	7	6	7	10	6
Gene_Symbol=Unc13a Munc 13-1	IPI00405121	194 kDa	3	7	10	11	6	6
Gene_Symbol=Cox7a2 Cytochrome c oxidase polypeptide VIIa-liver/heart, mitochondrial precursor	IPI00114377	9 kDa	4	7	6	10	9	6
Gene_Symbol=Csnk2a1;LOC100039026 Casein kinase II alpha subunit	IPI00408176	45 kDa	11	5	7	6	5	7
Gene_Symbol=Glod4 Isoform 1 of Glyoxalase domain-containing protein 4	IPI00110721	33 kDa	8	10	5	9	6	6
Gene_Symbol=Psma6 Proteasome subunit alpha type 6	IPI00131845	27 kDa	5	6	10	6	10	7
Gene_Symbol=Hspg2 similar to Basement membrane-specific heparan sulfate proteoglycan core protein precursor	IPI00515360	470 kDa	2	8	8	6	9	9
Gene_Symbol=Ap2s1 AP-2 complex subunit sigma-1	IPI00118022	17 kDa	8	9	6	8	6	6
Gene_Symbol=Synpo Isoform 3 of Synaptopodin	IPI00415558	74 kDa	4	6	7	7	8	7
Gene_Symbol=Homer1 Isoform 1 of Homer protein homolog 1	IPI00395134	41 kDa	5	7	8	9	7	6
Gene_Symbol=Rtn1 reticulon 1 isoform RTN1-C	IPI00459442	24 kDa	3	7	8	8	7	9
Gene_Symbol=Coro1c Coronin-1C	IPI00124820	53 kDa	10	4	8	8	7	4
Gene_Symbol=LOC638031;EG668548 similar to Peptidyl-prolyl cis-trans isomerase A	IPI00670985	18 kDa	3	9	8	10	6	6
Gene_Symbol=Tppp Tubulin polymerization-promoting protein	IPI00119067	24 kDa	5	8	6	8	8	10
Gene_Symbol=Dnm1 Isoform 3 of Dynamin-1	IPI00465648	96 kDa	10	4	7	9	9	5
Gene_Symbol=Rps21 40S ribosomal protein S21	IPI00132950	9 kDa	7	6	8	8	7	7
Gene_Symbol=Ank2 ankyrin 2, brain isoform 3	IPI00404055	103 kDa	6	7	8	5	9	7
Gene_Symbol=Rhob Rho-related GTP-binding protein RhoB precursor	IPI00404182	22 kDa	2	9	10	13	7	5
Gene_Symbol=Ddah1 NG,NG-dimethylarginine dimethylaminohydrolase 1	IPI00109482	31 kDa	7	6	8	6	7	7
Gene_Symbol=Esd S-formylglutathione hydrolase	IPI00109142	32 kDa	6	6	5	11	4	7
Gene_Symbol=Arhgef2 Isoform 1 of Rho/Rac guanine nucleotide exchange factor 2	IPI00310764	112 kDa	5	9	7	7	8	6
Gene_Symbol=Gnaz Guanine nucleotide-binding protein G	IPI00230193	41 kDa	6	6	7	5	7	8
Gene_Symbol=Ddx3x ATP-dependent RNA helicase DDX3X	IPI00230035	73 kDa	8	7	6	6	8	7
Gene_Symbol=Rpl30;EG667779;LOC666899 60S ribosomal protein L30	IPI00222549 (+4)	13 kDa	10	10	7	9	4	5
Gene_Symbol=Idh1 0 day neonate lung cDNA, RIKEN full-length enriched library, clone:E030024J03 product:isocitrate dehydrogenase 1 (NADP+), soluble, full insert sequence	IPI00135231 (+1)	48 kDa	5	8	10	6	4	8
Gene_Symbol=Phyhip Phytanoyl-CoA hydroxylase-interacting protein	IPI00169622	38 kDa	5	6	6	8	9	7
Gene_Symbol=2310035C23Rik RIKEN cDNA 2310035C23 gene	IPI00228693 (+1)	135 kDa	2	9	9	6	8	11
Gene_Symbol=Ugp2 Isoform 1 of UTP--glucose-1-phosphate uridylyltransferase	IPI00131204 (+1)	57 kDa	4	5	8	9	6	9
Gene_Symbol=Slc6a11 Sodium- and chloride-dependent GABA transporter 4	IPI00136867 (+1)	70 kDa	5	6	4	4	6	8
Gene_Symbol=Psmb6 Proteasome subunit beta type 6 precursor	IPI00119239	25 kDa	5	7	7	9	6	7
Gene_Symbol=Atp5d ATP synthase delta chain, mitochondrial precursor	IPI00453777	18 kDa	3	6	9	7	9	5
Gene_Symbol=Madd MAP-kinase activating death domain	IPI00620097 (+1)	181 kDa	4	6	7	5	6	9
Gene_Symbol=Yars Tyrosyl-tRNA synthetase	IPI00314153 (+1)	63 kDa	6	4	5	4	6	6
Gene_Symbol=Ctnnd2 Isoform 1 of Catenin delta-2	IPI00136135 (+1)	135 kDa	4	8	8	4	4	10
Gene_Symbol=Prkca 76 kDa protein	IPI00761212	76 kDa	7	9	8	7	7	5
Gene_Symbol=N28178;LOC100044356 Isoform 1 of Protein KIAA1045	IPI00647986	45 kDa	5	8	7	4	7	7
Gene_Symbol=Srr Isoform 1 of Serine racemase	IPI00138217 (+1)	36 kDa	5	6	8	4	8	6
Gene_Symbol=Usmg5 Up-regulated during skeletal muscle growth protein 5	IPI00624653	6 kDa	7	3	8	8	9	5
Gene_Symbol=Atp6v1d Vacuolar ATP synthase subunit D	IPI00118787	28 kDa	8	9	6	6	8	6
Gene_Symbol=LOC672959;Rps12 40S ribosomal protein S12	IPI00225634 (+1)	15 kDa	6	6	6	7	8	6
Gene_Symbol=Hspa1b Heat shock 70 kDa protein 1B	IPI00346073 (+1)	70 kDa	9	6	7	6	8	7
Gene_Symbol=Mtap4 Isoform 1 of Microtubule-associated protein 4	IPI00408119 (+2)	118 kDa	6	6	6	4	8	7
Gene_Symbol=Dars Aspartyl-tRNA synthetase, cytoplasmic	IPI00122743 (+1)	57 kDa	7	6	7	3	4	8
Gene_Symbol=Nf1 Isoform 2 of Neurofibromin	IPI00108783 (+1)	320 kDa	3	5	8	7	7	6
Gene_Symbol=Shank2 similar to SH3/ankyrin domain gene 2 isoform b isoform 3	IPI00669814 (+1)	135 kDa	6	6	6	7	4	10
Gene_Symbol=Cdc42 Isoform 2 of Cell division control protein 42 homolog precursor	IPI00113849	21 kDa	5	8	7	9	6	7
Gene_Symbol=Lancl1 LanC-like protein 1	IPI00131535	45 kDa	7	7	5	5	7	6
Gene_Symbol=Ly6h Adult male corpora quadrigemina cDNA, RIKEN full-length enriched library, clone:B230215I21 product:lymphocyte antigen 6 complex, locus H, full insert sequence	IPI00134373 (+2)	21 kDa	2	9	8	8	7	8
Gene_Symbol=Mink1;LOC100048805 misshapen-like kinase 1 isoform 2	IPI00124753 (+4)	147 kDa	2	7	10	4	7	5
Gene_Symbol=Diras2 GTP-binding protein Di-Ras2	IPI00126551	22 kDa	3	5	6	8	6	7
Gene_Symbol=Lars Leucyl-tRNA synthetase, cytoplasmic	IPI00453819	134 kDa	6	7	7	7	4	5
Gene_Symbol=Etfdh Electron transfer flavoprotein-ubiquinone oxidoreductase, mitochondrial precursor	IPI00121322	68 kDa	6	8	5	8	7	5
Gene_Symbol=Rhog Rho-related GTP-binding protein RhoG precursor	IPI00116558	21 kDa	0	7	8	9	8	6
Gene_Symbol=Kif2a Kinesin-like protein KIF2A	IPI00124479 (+1)	81 kDa	10	6	6	5	7	6
Gene_Symbol=Ndufb9 NADH dehydrogenase [ubiquinone] 1 beta subcomplex subunit 9	IPI00132623	22 kDa	6	8	5	2	8	7
Gene_Symbol=2210010N04Rik RIKEN cDNA 2210010N04 gene	IPI00336291	131 kDa	7	7	5	8	6	7
Gene_Symbol=Camk2g Isoform 1 of Calcium/calmodulin-dependent protein kinase type II gamma chain	IPI00124695 (+2)	60 kDa	10	7	5	5	6	6
Gene_Symbol=Ppp2r5c MKIAA0044 protein (Fragment)	IPI00408059	53 kDa	5	6	6	7	4	6
Gene_Symbol=Pdxp Pyridoxal phosphate phosphatase	IPI00118654	32 kDa	6	9	5	6	7	5
Gene_Symbol=Arf6 ADP-ribosylation factor 6	IPI00221616	20 kDa	2	8	6	10	7	5
Gene_Symbol=St13 Hsc70-interacting protein	IPI00116308	42 kDa	8	7	9	6	4	8
Gene_Symbol=Akr1a4 Alcohol dehydrogenase	IPI00466128	37 kDa	6	5	6	8	6	5
Gene_Symbol=Cadm3 Cell adhesion molecule 3 precursor	IPI00118020	43 kDa	6	9	4	8	6	6
Gene_Symbol=Dbi diazepam binding inhibitor isoform 1	IPI00222430 (+2)	15 kDa	7	5	4	5	7	6
Gene_Symbol=Frap1;Angptl7 Isoform 1 of FKBP12-rapamycin complex-associated protein	IPI00268673	289 kDa	3	11	7	8	3	9
Gene_Symbol=Prkaca Isoform 1 of cAMP-dependent protein kinase, alpha-catalytic subunit	IPI00230005	41 kDa	5	9	3	8	7	6
Gene_Symbol=Cyfip1 Isoform 1 of Cytoplasmic FMR1-interacting protein 1	IPI00330476	145 kDa	7	7	8	8	5	5
Gene_Symbol=Ndufb8 NADH dehydrogenase [ubiquinone] 1 beta subcomplex subunit 8, mitochondrial precursor	IPI00387430	22 kDa	2	8	6	6	9	8
Gene_Symbol=Uchl3 Ubiquitin carboxyl-terminal hydrolase isozyme L3	IPI00311369	26 kDa	9	7	5	7	6	7
Gene_Symbol=Epha4 Isoform Long of Ephrin type-A receptor 4 precursor	IPI00129198 (+1)	110 kDa	4	7	8	6	4	7
Gene_Symbol=Aldh7a1 13 days embryo liver cDNA, RIKEN full-length enriched library, clone:I920089D15 product:aldehyde dehydrogenase family 7, member A1, full insert sequence	IPI00230084	59 kDa	10	4	4	6	6	5
Gene_Symbol=Alcam CD166 antigen precursor	IPI00121378	65 kDa	3	6	6	9	5	6
Gene_Symbol=Calb1 Calbindin	IPI00331066	30 kDa	7	6	6	7	6	8
Gene_Symbol=Grm5 glutamate receptor, metabotropic 5	IPI00553387	128 kDa	3	8	10	6	5	8
Gene_Symbol=Nme2 Nucleoside diphosphate kinase B	IPI00127417	17 kDa	0	7	9	9	9	2
Gene_Symbol=Acaa2 3-ketoacyl-CoA thiolase, mitochondrial	IPI00226430 (+1)	42 kDa	10	7	6	2	5	10
Gene_Symbol=Pak1 Serine/threonine-protein kinase PAK 1	IPI00132993	61 kDa	9	6	6	6	7	4
Gene_Symbol=Hist1h1e Histone H1.4	IPI00223714	22 kDa	7	5	9	3	6	7
Gene_Symbol=Dctn2 Dynactin subunit 2	IPI00116112	44 kDa	12	3	3	6	5	6
Gene_Symbol=Pea15a Isoform 1 of Astrocytic phosphoprotein PEA-15	IPI00121013	15 kDa	4	10	4	8	7	5
Gene_Symbol=Lancl2 LanC-like protein 2	IPI00121949	51 kDa	5	7	7	7	4	7
Gene_Symbol=Snrpf small nuclear ribonucleoprotein polypeptide F	IPI00117371 (+2)	20 kDa	3	10	5	9	6	6
Gene_Symbol=Copa 7 days neonate cerebellum cDNA, RIKEN full-length enriched library, clone:A730099C22 product:COATOMER ALPHA SUBUNIT	IPI00229834 (+1)	139 kDa	3	9	7	4	4	10
Gene_Symbol=Mthfd1 C-1-tetrahydrofolate synthase, cytoplasmic	IPI00122862	101 kDa	6	9	5	6	6	7
Gene_Symbol=Tagln Transgelin	IPI00226515	23 kDa	7	4	6	3	6	9
Gene_Symbol=Vcl Vinculin	IPI00405227	117 kDa	6	7	5	8	6	6
Gene_Symbol=Agk Isoform 1 of Acylglycerol kinase, mitochondrial precursor	IPI00113606	47 kDa	7	6	6	5	6	8
Gene_Symbol=Phyhipl Adult male olfactory brain cDNA, RIKEN full-length enriched library, clone:6430406L07 product:hypothetical Fibronectin type III domain containing protein, full insert sequence	IPI00224093	42 kDa	6	7	7	7	6	6
Gene_Symbol=Dci 3,2-trans-enoyl-CoA isomerase, mitochondrial precursor	IPI00114416 (+1)	32 kDa	8	8	5	6	7	6
Gene_Symbol=Chchd3 Coiled-coil-helix-coiled-coil-helix domain-containing protein 3	IPI00133562	26 kDa	6	6	8	6	6	8
Gene_Symbol=Tceb2 Transcription elongation factor B polypeptide 2	IPI00131224	13 kDa	6	6	6	8	6	6
Gene_Symbol=Rala Ras-related protein Ral-A precursor	IPI00124282	24 kDa	7	5	7	6	6	4
Gene_Symbol=Pafah1b2 Platelet-activating factor acetylhydrolase IB subunit beta	IPI00118821	26 kDa	5	9	7	6	5	5
Gene_Symbol=Glrx Glutaredoxin-1	IPI00331528	12 kDa	4	6	6	6	5	8
Gene_Symbol=Gcn1l1 GCN1 general control of amino-acid synthesis 1-like 1	IPI00457499 (+1)	293 kDa	4	10	6	5	2	6
Gene_Symbol=Cnksr2 Isoform 1 of Connector enhancer of kinase suppressor of ras 2	IPI00228877 (+2)	117 kDa	3	8	4	10	5	6
Gene_Symbol=Ahcy Adenosylhomocysteinase	IPI00230440 (+1)	48 kDa	8	9	4	7	4	4
Gene_Symbol=Ube2l3;LOC100045890 Ubiquitin-conjugating enzyme E2 L3	IPI00128760	18 kDa	2	7	8	10	6	5
Gene_Symbol=Pdcd6ip Isoform 3 of Programmed cell death 6-interacting protein	IPI00323483	97 kDa	5	8	5	4	8	7
Gene_Symbol=Actr3b ARP3 actin-related protein 3 homolog B	IPI00380734	48 kDa	6	4	5	7	6	8
Gene_Symbol=1110031B06Rik RIKEN cDNA 1110031B06 gene	IPI00269408	47 kDa	8	7	4	4	5	5
Gene_Symbol=Kif5b Kinesin family member 5B	IPI00555125	110 kDa	4	8	3	4	6	11
Gene_Symbol=Mrps36 Mitochondrial 28S ribosomal protein S36	IPI00315808	11 kDa	7	8	6	6	5	7
Gene_Symbol=Cox6a1 Adult male kidney cDNA, RIKEN full-length enriched library, clone:0610009H24 product:cytochrome c oxidase, subunit VI a, polypeptide 1, full insert sequence	IPI00121443	12 kDa	5	8	6	10	7	2
Gene_Symbol=Abhd12 Abhydrolase domain-containing protein 12	IPI00165731	45 kDa	5	6	7	4	8	6
Gene_Symbol=Them2 Thioesterase superfamily member 2	IPI00132958	15 kDa	5	8	5	6	7	6
Gene_Symbol=Skp1a S-phase kinase-associated protein 1A	IPI00331163	19 kDa	3	5	5	10	7	5
Gene_Symbol=Ndrg1 Protein NDRG1	IPI00125960	43 kDa	5	7	6	6	6	8
Gene_Symbol=Hrsp12 Ribonuclease UK114	IPI00130640	14 kDa	7	5	4	10	2	5
Gene_Symbol=Kcnab2 Voltage-gated potassium channel subunit beta-2	IPI00315359	41 kDa	4	6	7	6	7	5
Gene_Symbol=6430548M08Rik Uncharacterized protein KIAA0513	IPI00377731	46 kDa	5	4	6	5	5	6
Gene_Symbol=Srgap3 Isoform 1 of SLIT-ROBO Rho GTPase-activating protein 3	IPI00330039	124 kDa	9	5	7	5	3	5
Gene_Symbol=Bsg Isoform 2 of Basigin precursor	IPI00113869	30 kDa	7	9	8	5	7	4
Gene_Symbol=Lynx1 Ly-6/neurotoxin-like protein 1 precursor	IPI00125830	13 kDa	8	7	6	7	7	4
Gene_Symbol=Ppp1r9b Isoform 1 of Neurabin-2	IPI00420651	90 kDa	7	6	5	8	4	5
Gene_Symbol=Gsn Isoform 1 of Gelsolin precursor	IPI00117167 (+1)	86 kDa	9	4	6	4	5	7
Gene_Symbol=Rps15a 40S ribosomal protein S15a	IPI00230660	15 kDa	6	7	4	7	4	3
Gene_Symbol=Agl amylo-1,6-glucosidase, 4-alpha-glucanotransferase isoform 1	IPI00116342 (+4)	170 kDa	3	10	6	7	6	7
Gene_Symbol=Ykt6 Synaptobrevin homolog YKT6	IPI00453771	22 kDa	5	8	4	3	4	9
Gene_Symbol=Syngr3 Synaptogyrin-3	IPI00331579	25 kDa	4	5	6	6	5	5
Gene_Symbol=Aqp4 Isoform 2 of Aquaporin-4	IPI00135626 (+2)	34 kDa	3	5	6	5	6	7
Gene_Symbol=Sar1b GTP-binding protein SAR1b	IPI00132397	22 kDa	4	9	7	6	5	6
Gene_Symbol=Ndufb11 NADH dehydrogenase [ubiquinone] 1 beta subcomplex subunit 11, mitochondrial precursor	IPI00114246	17 kDa	7	5	5	9	8	5
Gene_Symbol=Sept9 Isoform 1 of Septin-9	IPI00457611 (+2)	66 kDa	7	4	4	5	6	5
Gene_Symbol=Gsk3b Glycogen synthase kinase-3 beta	IPI00125319 (+1)	47 kDa	7	6	6	6	6	6
Gene_Symbol=1500041B16Rik Uncharacterized protein C2orf32 homolog	IPI00108330	19 kDa	6	5	5	10	5	5
Gene_Symbol=Rab18 Ras-related protein Rab-18	IPI00116770	23 kDa	3	10	5	4	6	6
Gene_Symbol=Psmd11 26S proteasome non-ATPase regulatory subunit 11	IPI00222515	47 kDa	6	5	8	5	5	8
Gene_Symbol=Dclk2 Doublecortin-like protein kinase	IPI00226417 (+3)	84 kDa	6	8	4	6	6	6
Gene_Symbol=Tln1 Talin-1	IPI00465786	270 kDa	5	13	4	5	1	9
Gene_Symbol=Apoe Apolipoprotein E precursor	IPI00323571	36 kDa	5	6	7	3	5	7
Gene_Symbol=Auh Isoform 1 of Methylglutaconyl-CoA hydratase, mitochondrial precursor	IPI00124900	33 kDa	5	7	4	3	6	5
Gene_Symbol=Eea1 Early endosome antigen 1	IPI00453776	161 kDa	3	4	6	5	7	8
Gene_Symbol=Hibch 3-hydroxyisobutyryl-CoA hydrolase, mitochondrial precursor	IPI00154047	43 kDa	5	5	6	7	6	7
Gene_Symbol=Hagh Hydroxyacylglutathione hydrolase	IPI00115866	29 kDa	4	6	6	8	5	5
Gene_Symbol=Ppp1r7 Protein phosphatase 1 regulatory subunit 7	IPI00129319	41 kDa	5	8	8	6	7	4
Gene_Symbol=Dusp3 Dual specificity protein phosphatase 3	IPI00110990 (+1)	20 kDa	5	10	6	7	7	4
Gene_Symbol=Ndufs5 NADH dehydrogenase [ubiquinone] iron-sulfur protein 5	IPI00117300 (+1)	13 kDa	5	5	6	3	7	2
Gene_Symbol=Purb Transcriptional activator protein Pur-beta	IPI00128867	34 kDa	6	3	7	5	5	6
Gene_Symbol=Epdr1 Adult male corpora quadrigemina cDNA, RIKEN full-length enriched library, clone:B230347I19 product:MAMMALIAN EPENDYMIN RELATED PROTEIN- 2 (SIMILAR TO MAMMALIAN EPENDYMIN RELATED PROTEIN 1) homolog	IPI00316989	25 kDa	6	6	4	10	7	5
Gene_Symbol=Rpsa;LOC100045332 40S ribosomal protein SA	IPI00123604 (+1)	33 kDa	4	5	5	5	4	8
Gene_Symbol=Scamp1 Secretory carrier-associated membrane protein 1	IPI00278804	38 kDa	5	6	7	4	6	8
Gene_Symbol=Dlg1;LOC100047603 Isoform 3 of Disks large homolog 1	IPI00125861 (+2)	103 kDa	3	4	9	6	5	6
Gene_Symbol=Abi1 Isoform 4 of Abl interactor 1	IPI00454179 (+4)	52 kDa	8	8	4	5	2	2
Gene_Symbol=Ppm1h Isoform 1 of Protein phosphatase 1H	IPI00620040	56 kDa	9	7	6	6	4	6
Gene_Symbol=Fbxo2 F-box only protein 2	IPI00153176	34 kDa	4	6	7	4	5	6
Gene_Symbol=Lmnb1 Lamin-B1	IPI00230394	67 kDa	9	6	6	3	6	5
Gene_Symbol=Sh3glb2 Isoform 1 of SH3 domain GRB2-like protein B2	IPI00153832 (+2)	44 kDa	7	4	4	7	6	4
Gene_Symbol=Gars Glycyl-tRNA synthetase	IPI00112555	82 kDa	9	6	4	4	6	6
Gene_Symbol=Anxa7 Adult male medulla oblongata cDNA, RIKEN full-length enriched library, clone:6330438J06 product:annexin A7, full insert sequence	IPI00653636	52 kDa	9	5	6	3	3	4
Gene_Symbol=Myo6 MKIAA0389 protein	IPI00462752 (+3)	148 kDa	3	9	5	5	5	7
Gene_Symbol=Arbp 60S acidic ribosomal protein P0	IPI00314950 (+1)	34 kDa	5	9	7	7	4	6
Gene_Symbol=Ppfia2 Liprin-alpha-2	IPI00224775 (+1)	143 kDa	6	3	9	4	6	9
Gene_Symbol=Gpx4 Isoform Mitochondrial of Phospholipid hydroperoxide glutathione peroxidase, mitochondrial precursor	IPI00117281 (+3)	22 kDa	2	9	6	7	6	5
Gene_Symbol=Ndufab1 Acyl carrier protein, mitochondrial precursor	IPI00133006	17 kDa	5	8	6	6	5	6
Gene_Symbol=Vapa Vesicle-associated membrane protein-associated protein A	IPI00125267	28 kDa	7	5	5	5	7	5
Gene_Symbol=Slk Isoform 1 of STE20-like serine/threonine-protein kinase	IPI00331076 (+2)	141 kDa	4	5	6	5	7	5
Gene_Symbol=Tpr Nuclear pore complex-associated intranuclear coiled-coil protein TPR	IPI00177059	267 kDa	0	7	7	7	6	8
Gene_Symbol=Myh14 Isoform 1 of Myosin-14	IPI00453996	229 kDa	1	12	7	6	4	7
Gene_Symbol=Vps13a Isoform 1 of Vacuolar protein sorting-associated protein 13A	IPI00420394 (+1)	360 kDa	0	6	7	6	7	7
Gene_Symbol=Myadm Myeloid-associated differentiation marker	IPI00132938	35 kDa	4	6	5	7	6	7
Gene_Symbol=Synpr Isoform 2 of Synaptoporin	IPI00331165	31 kDa	5	5	7	5	7	6
Gene_Symbol=Vat1 Synaptic vesicle membrane protein VAT-1 homolog	IPI00126072	43 kDa	6	4	7	1	7	7
Gene_Symbol=Sdhd Succinate dehydrogenase [ubiquinone] cytochrome b small subunit, mitochondrial precursor	IPI00187452	17 kDa	5	4	4	7	4	4
Gene_Symbol=Ywhab Isoform Long of 14-3-3 protein beta/alpha	IPI00230682	28 kDa	4	5	9	5	6	7
Gene_Symbol=Mapre1 Microtubule-associated protein RP/EB family member 1	IPI00117896	30 kDa	7	6	5	6	4	5
Gene_Symbol=LOC100043703;LOC100048430;Tpt1 Translationally-controlled tumor protein	IPI00129685	19 kDa	4	8	8	7	6	3
Gene_Symbol=Hibadh 3-hydroxyisobutyrate dehydrogenase, mitochondrial precursor	IPI00116222	35 kDa	4	6	4	6	7	10
Gene_Symbol=Cst3 Cystatin-C precursor	IPI00123744	16 kDa	5	6	7	4	6	4
Gene_Symbol=Psd3 Guanine nucleotide exchange factor for ADP ribosylation factor 6	IPI00676211	111 kDa	2	6	7	5	5	5
Gene_Symbol=Iqsec2 IQ motif and Sec7 domain-containing protein 2	IPI00758248 (+1)	163 kDa	1	4	7	7	6	5
Gene_Symbol=Git1 ARF GTPase-activating protein GIT1	IPI00470095	85 kDa	6	6	6	4	5	4
Gene_Symbol=Dnaja1 DnaJ homolog subfamily A member 1	IPI00132208 (+2)	45 kDa	9	4	6	5	4	7
Gene_Symbol=Gnb5 Isoform 1 of Guanine nucleotide-binding protein subunit beta 5	IPI00127930 (+1)	44 kDa	5	7	6	4	5	6
Gene_Symbol=Ap1g1 14 days pregnant adult female placenta cDNA, RIKEN full-length enriched library, clone:I530001O15 product:adaptor protein complex AP- 1, gamma 1 subunit, full insert sequence	IPI00224151 (+1)	92 kDa	7	6	6	5	2	4
Gene_Symbol=Rogdi leucine zipper domain protein	IPI00399812 (+1)	32 kDa	4	5	7	5	7	6
Gene_Symbol=Lrrc7 similar to Leucine-rich repeat-containing protein 7 (LAP1 protein) (Densin-180) isoform 1	IPI00330144 (+2)	168 kDa	2	7	7	3	5	6
Gene_Symbol=Cdipt CDP-diacylglycerol--inositol 3-phosphatidyltransferase	IPI00162949	24 kDa	0	6	6	9	7	8
Gene_Symbol=Rps3a 40S ribosomal protein S3a	IPI00331345 (+1)	30 kDa	5	5	7	6	6	4
Gene_Symbol=Ddt D-dopachrome decarboxylase	IPI00230034	13 kDa	6	6	6	7	4	7
Gene_Symbol=Clip1 Isoform 1 of CAP-Gly domain-containing linker protein 1	IPI00123063 (+1)	156 kDa	5	6	5	4	7	8
Gene_Symbol=Rpl5;LOC100043295 60S ribosomal protein L5	IPI00308706 (+1)	34 kDa	5	6	7	6	4	8
Gene_Symbol=Myh11 Isoform 1 of Myosin-11	IPI00114894 (+1)	227 kDa	0	4	3	5	3	18
Gene_Symbol=Psmd6 26S proteasome non-ATPase regulatory subunit 6	IPI00319965	46 kDa	3	5	8	5	5	3
Gene_Symbol=LOC668706 similar to 60S ribosomal protein L12	IPI00338838 (+2)	18 kDa	6	7	6	6	6	4
Gene_Symbol=Acyp1 Acylphosphatase-1	IPI00420440	11 kDa	8	6	5	6	5	5
Gene_Symbol=Pcbp2 Isoform 1 of Poly(rC)-binding protein 2	IPI00127707	38 kDa	5	3	7	7	4	6
Gene_Symbol=Nars Activated spleen cDNA, RIKEN full-length enriched library, clone:F830225J05 product:asparaginyl-tRNA synthetase, full insert sequence	IPI00223415	64 kDa	5	4	4	7	2	4
Gene_Symbol=mt-Nd1 NADH-ubiquinone oxidoreductase chain 1	IPI00341550	36 kDa	2	6	7	4	5	7
Gene_Symbol=Sacs Isoform 3 of Sacsin	IPI00124120 (+1)	520 kDa	2	5	5	6	2	3
Gene_Symbol=Ndufs4 NADH dehydrogenase [ubiquinone] iron-sulfur protein 4, mitochondrial precursor	IPI00229008	20 kDa	3	6	7	11	4	3
Gene_Symbol=Arpc5l Actin-related protein 2/3 complex subunit 5-like protein	IPI00111117	17 kDa	3	7	6	8	7	5
Gene_Symbol=Timm10;Timm13 Mitochondrial import inner membrane translocase subunit Tim13	IPI00134484	10 kDa	5	6	7	3	5	9
Gene_Symbol=Arpc4;Ttll3 Actin-related protein 2/3 complex subunit 4	IPI00138691 (+1)	20 kDa	3	7	8	6	5	3
Gene_Symbol=Cpe Carboxypeptidase E precursor	IPI00119152	53 kDa	12	5	6	6	3	3
Gene_Symbol=Lin7a Lin-7 homolog A	IPI00344142	26 kDa	5	6	7	4	8	5
Gene_Symbol=Pde1a Isoform PDE1A2 of Calcium/calmodulin-dependent 3',5'-cyclic nucleotide phosphodiesterase 1A	IPI00121336 (+3)	64 kDa	4	4	6	7	4	9
Gene_Symbol=Pls3 13 days embryo liver cDNA, RIKEN full-length enriched library, clone:I920006B08 product:plastin 3 (T-isoform), full insert sequence	IPI00115528 (+1)	71 kDa	6	6	4	6	3	4
Gene_Symbol=Trim2 Tripartite motif-containing protein 2	IPI00113430 (+2)	81 kDa	2	4	7	4	7	7
Gene_Symbol=Ube2o Ubiquitin-conjugating enzyme E2 O	IPI00453803	141 kDa	2	5	4	2	7	10
Gene_Symbol=Cadm4 Cell adhesion molecule 4 precursor	IPI00153840	43 kDa	10	4	4	5	4	6
Gene_Symbol=Hnrpa1 CRL-1722 L5178Y-R cDNA, RIKEN full-length enriched library, clone:I730007E13 product:heterogeneous nuclear ribonucleoprotein A1, full insert sequence	IPI00553777	39 kDa	5	5	6	7	6	6
Gene_Symbol=Vars Valyl-tRNA synthetase	IPI00130353	141 kDa	0	4	9	3	3	8
Gene_Symbol=Necap1 Adaptin ear-binding coat-associated protein 1	IPI00225533	30 kDa	5	7	4	4	4	6
Gene_Symbol=Hip2 Ubiquitin-conjugating enzyme E2-25 kDa	IPI00322440	22 kDa	6	4	7	4	8	4
Gene_Symbol=6330403A02Rik Uncharacterized membrane protein C1orf95 homolog	IPI00462375 (+1)	15 kDa	3	4	4	5	8	7
Gene_Symbol=Slc2a1 Solute carrier family 2, facilitated glucose transporter member 1	IPI00308691	54 kDa	5	5	6	6	5	8
Gene_Symbol=Pip5k2b Phosphatidylinositol-4-phosphate 5-kinase type-2 beta	IPI00336318 (+1)	47 kDa	4	8	6	6	5	2
Gene_Symbol=Slc8a1 Solute carrier family 8 sodium/calcium exchanger member 1 splicing variant 1.41	IPI00268433	105 kDa	3	8	5	5	6	5
Gene_Symbol=Rab5c Ras-related protein Rab-5C	IPI00224518 (+1)	23 kDa	5	5	5	7	5	7
Gene_Symbol=Psma3 Proteasome subunit alpha type 3	IPI00331644	28 kDa	2	5	6	4	7	6
Gene_Symbol=Pdia6 Lung RCB-0558 LLC cDNA, RIKEN full-length enriched library, clone:G730011O03 product:thioredoxin domain containing 7, full insert sequence	IPI00719993	49 kDa	13	5	4	5	4	3
Gene_Symbol=Xpo7 Isoform 1 of Exportin-7	IPI00110049 (+3)	124 kDa	3	5	5	5	4	8
Gene_Symbol=Omg Oligodendrocyte-myelin glycoprotein precursor	IPI00135659	49 kDa	7	4	4	6	4	4
Gene_Symbol=Gpr158 Probable G-protein coupled receptor 158 precursor	IPI00465871	134 kDa	1	7	8	6	6	2
Gene_Symbol=Inpp4a Isoform 1 of Type I inositol-3,4-bisphosphate 4-phosphatase	IPI00110426	106 kDa	2	6	7	6	6	7
Gene_Symbol=Palm Isoform 1 of Paralemmin	IPI00129298 (+1)	42 kDa	7	4	4	4	5	7
Gene_Symbol=Pccb Propionyl-CoA carboxylase beta chain, mitochondrial precursor	IPI00606510	58 kDa	5	6	4	7	4	4
Gene_Symbol=Fabp7 Fatty acid-binding protein, brain	IPI00227585	15 kDa	5	5	7	7	6	4
Gene_Symbol=Sh3bgrl SH3 domain-binding glutamic acid-rich-like protein	IPI00122265	13 kDa	8	7	4	5	8	3
Gene_Symbol=2210010C04Rik trypsinogen 7	IPI00131674	26 kDa	6	6	5	4	6	5
Gene_Symbol=Ppa1 Inorganic pyrophosphatase	IPI00110684	33 kDa	1	2	4	5	3	4
Gene_Symbol=Eef1b2 Elongation factor 1-beta	IPI00320208	25 kDa	5	5	8	5	6	5
Gene_Symbol=Pura;LOC100045958 similar to hCG45299 isoform 3	IPI00757181	33 kDa	5	5	6	6	7	4
Gene_Symbol=Gap43 Neuromodulin	IPI00128973	24 kDa	7	5	3	7	2	6
Gene_Symbol=Shank3 SH3 and multiple ankyrin repeat domains protein 3	IPI00351827	192 kDa	2	7	3	6	6	5
Gene_Symbol=0710008K08Rik 10, 11 days embryo whole body cDNA, RIKEN full-length enriched library, clone:2810407E01 product:hypothetical Ribokinase-like structure containing protein, full insert sequence	IPI00112032	37 kDa	5	4	5	6	6	5
Gene_Symbol=Rps7 40S ribosomal protein S7	IPI00136984 (+2)	22 kDa	5	6	5	4	6	4
Gene_Symbol=Cndp2 Cytosolic non-specific dipeptidase	IPI00315879	53 kDa	7	4	3	8	5	3
Gene_Symbol=6720456B07Rik Probable protein BRICK1	IPI00127176 (+1)	9 kDa	7	6	4	6	6	4
Gene_Symbol=Gria3 Glutamate receptor 3 precursor	IPI00131472	100 kDa	5	7	4	7	6	4
Gene_Symbol=Lphn1 Isoform 1 of Latrophilin-1 precursor	IPI00816879	162 kDa	4	7	5	4	5	6
Gene_Symbol=Arpc5 Actin-related protein 2/3 complex subunit 5	IPI00399943	16 kDa	0	6	6	6	5	6
Gene_Symbol=Ppp5c Protein	IPI00830377	54 kDa	6	7	5	6	3	6
Gene_Symbol=Klc1 64 kDa protein	IPI00395126 (+3)	64 kDa	3	8	8	6	3	4
Gene_Symbol=Ppid 40 kDa peptidyl-prolyl cis-trans isomerase	IPI00132966	41 kDa	6	4	4	6	5	7
Gene_Symbol=Rps20 40S ribosomal protein S20	IPI00323819	13 kDa	3	6	4	6	6	6
Gene_Symbol=H2afy Isoform 1 of Core histone macro-H2A.1	IPI00137852 (+3)	39 kDa	4	5	6	5	5	6
Gene_Symbol=Freq Neuronal calcium sensor 1	IPI00113521	22 kDa	4	5	7	6	5	4
Gene_Symbol=2310005E10Rik aldo-keto reductase family 1, member B10	IPI00222284	36 kDa	6	5	4	1	3	7
Gene_Symbol=Gyk Glycerol kinase	IPI00135446 (+2)	57 kDa	7	5	4	5	4	5
Gene_Symbol=Tpm1 Isoform 1 of Tropomyosin alpha-1 chain	IPI00123316 (+2)	33 kDa	4	5	5	6	5	6
Gene_Symbol=Cacybp Calcyclin-binding protein	IPI00115650	27 kDa	5	5	6	5	7	5
Gene_Symbol=Khsrp Activated spleen cDNA, RIKEN full-length enriched library, clone:F830029A18 product:KH-type splicing regulatory protein, full insert sequence	IPI00462934	77 kDa	6	4	4	3	7	8
Gene_Symbol=LOC100048340;Rps13;LOC100039924;EG625298;LOC100044992 40S ribosomal protein S13	IPI00125901	17 kDa	0	6	5	9	6	5
Gene_Symbol=- 35 kDa protein	IPI00281761	35 kDa	4	5	7	3	4	7
Gene_Symbol=Slc25a18 solute carrier family 25 (mitochondrial carrier), member 18	IPI00344640 (+1)	34 kDa	0	7	4	4	5	5
Gene_Symbol=Arl3 ADP-ribosylation factor-like protein 3	IPI00124787	20 kDa	4	5	5	9	4	6
Gene_Symbol=EG620772 similar to Cofilin-1 (Cofilin, non-muscle isoform) isoform 1	IPI00409405	18 kDa	4	6	5	8	5	5
Gene_Symbol=Sri Isoform 1 of Sorcin	IPI00318485 (+1)	22 kDa	3	7	5	3	7	4
Gene_Symbol=Jup Junction plakoglobin	IPI00229475	82 kDa	2	4	5	6	8	6
Gene_Symbol=Cttn Src substrate cortactin	IPI00118143 (+2)	61 kDa	9	4	4	6	8	2
Gene_Symbol=Vps26b Isoform 1 of Vacuolar protein sorting-associated protein 26B	IPI00223759	39 kDa	3	4	6	4	3	5
Gene_Symbol=Ivd Isovaleryl-CoA dehydrogenase, mitochondrial precursor	IPI00471246	46 kDa	7	4	5	6	3	6
Gene_Symbol=Nsfl1c Isoform 3 of NSFL1 cofactor p47	IPI00387232 (+1)	41 kDa	6	4	5	8	4	4
Gene_Symbol=Erp29 Endoplasmic reticulum protein ERp29 precursor	IPI00118832	29 kDa	4	4	7	7	3	4
Gene_Symbol=LOC677317 similar to NADP-dependent malic enzyme (NADP-ME) (Malic enzyme 1) isoform 1	IPI00666881 (+1)	62 kDa	5	4	7	4	3	7
Gene_Symbol=Gsta4 Glutathione S-transferase A4	IPI00323911	26 kDa	5	4	4	2	6	6
Gene_Symbol=Bpnt1 3'(2'),5'-bisphosphate nucleotidase 1	IPI00318545 (+1)	33 kDa	5	6	4	7	5	5
Gene_Symbol=Rps28;LOC100048156;LOC100043527 40S ribosomal protein S28	IPI00137736 (+3)	8 kDa	5	6	5	6	6	5
Gene_Symbol=Hnrpul2 similar to heterogeneous nuclear ribonucleoprotein U	IPI00756515 (+1)	91 kDa	5	4	4	2	4	6
Gene_Symbol=Chl1 Isoform 1 of Neural cell adhesion molecule L1-like protein precursor	IPI00222149 (+2)	135 kDa	3	7	8	4	3	7
Gene_Symbol=ENSMUSG00000071280;Ccdc109a Isoform 1 of Coiled-coil domain-containing protein 109A	IPI00655156	40 kDa	5	4	7	4	6	4
Gene_Symbol=Adcy9 Adenylate cyclase type 9	IPI00313750	151 kDa	3	3	5	8	7	4
Gene_Symbol=Phpt1 14 kDa phosphohistidine phosphatase	IPI00118757	14 kDa	4	8	4	5	5	5
Gene_Symbol=Capns1 Calpain small subunit 1	IPI00130992 (+1)	28 kDa	3	7	5	4	6	6
Gene_Symbol=Pgd 6-phosphogluconate dehydrogenase, decarboxylating	IPI00466919 (+3)	53 kDa	3	4	9	6	5	6
Gene_Symbol=Bat3 Large proline-rich protein BAT3	IPI00130381	121 kDa	3	7	5	6	4	5
Gene_Symbol=Rab3gap2 similar to Rab3 GTPase-activating protein non-catalytic subunit (Rab3 GTPase-activating protein 150 kDa subunit) (Rab3-GAP p150) (Rab3-GAP regulatory subunit) (RAB3-GAP150) isoform 4	IPI00404477 (+1)	155 kDa	1	5	3	5	6	6
Gene_Symbol=AU042671 hypothetical protein LOC269700 isoform 1	IPI00351890 (+1)	460 kDa	2	8	5	4	4	5
Gene_Symbol=Ndufa5 NADH dehydrogenase [ubiquinone] 1 alpha subcomplex subunit 5	IPI00331332	13 kDa	7	4	6	6	6	4
Gene_Symbol=Pdcd5;LOC100042424;LOC100046198 Programmed cell death protein 5	IPI00116120	15 kDa	5	4	4	6	5	6
Gene_Symbol=Rpl10a;LOC100046648;LOC100043141 Ribosomal protein L10A	IPI00849927	25 kDa	4	6	4	8	5	5
Gene_Symbol=Tmem65 Transmembrane protein 65	IPI00626928	25 kDa	0	7	4	8	5	4
Gene_Symbol=Sfrs7 Isoform 2 of Splicing factor, arginine/serine-rich 7	IPI00153743 (+3)	27 kDa	3	4	3	4	7	5
Gene_Symbol=Txn1 Thioredoxin	IPI00226993	12 kDa	7	5	6	6	4	3
Gene_Symbol=Slc1a4 Neutral amino acid transporter A	IPI00135130	56 kDa	5	5	3	4	5	8
Gene_Symbol=Cacng8 Voltage-dependent calcium channel gamma-8 subunit	IPI00128826	43 kDa	6	5	5	4	3	5
Gene_Symbol=Wars Isoform 1 of Tryptophanyl-tRNA synthetase, cytoplasmic	IPI00113738 (+1)	54 kDa	5	4	5	9	5	4
Gene_Symbol=Hnrpr Bone marrow macrophage cDNA, RIKEN full-length enriched library, clone:I830045N07 product:heterogeneous nuclear ribonucleoprotein R, full insert sequence	IPI00128441 (+1)	71 kDa	6	2	6	3	4	6
Gene_Symbol=Cacna2d3 Calcium channel alpha-2-delta-C subunit	IPI00130253	123 kDa	4	3	4	6	4	2
Gene_Symbol=Psma4 Proteasome subunit alpha type 4	IPI00277001	29 kDa	6	5	4	5	3	5
Gene_Symbol=Sdhc Succinate dehydrogenase cytochrome b560 subunit, mitochondrial precursor	IPI00319111	18 kDa	5	2	3	9	2	4
Gene_Symbol=Aco1 Cytoplasmic aconitase	IPI00622780	99 kDa	4	6	4	3	5	6
Gene_Symbol=EG666487;LOC674727 similar to ribosomal protein L38	IPI00138302 (+2)	8 kDa	5	2	6	5	1	2
Gene_Symbol=Dynll1 Dynein light chain 1, cytoplasmic	IPI00121623	10 kDa	3	8	2	9	4	5
Gene_Symbol=Cyb5r3 13 days embryo liver cDNA, RIKEN full-length enriched library, clone:2500002N19 product:NADH-CYTOCHROME B5 REDUCTASE (EC 1.6.2.2) homolog	IPI00110885 (+2)	34 kDa	3	6	6	4	3	4
Gene_Symbol=Rbp1;LOC100045055 Retinol-binding protein I, cellular	IPI00225337	16 kDa	6	5	4	2	5	4
Gene_Symbol=Hsd17b12 Isoform 1 of Estradiol 17-beta-dehydrogenase 12	IPI00119219	35 kDa	8	5	4	3	7	1
Gene_Symbol=Grin2a Glutamate [NMDA] receptor subunit epsilon-1 precursor	IPI00118380 (+2)	165 kDa	2	6	7	4	5	4
Gene_Symbol=Grm2 Grm2 protein	IPI00762862 (+1)	66 kDa	4	5	5	5	5	4
Gene_Symbol=Cbx3 Chromobox protein homolog 3	IPI00129468 (+2)	21 kDa	3	4	6	5	6	6
Gene_Symbol=Ahsa1 Activator of 90 kDa heat shock protein ATPase homolog 1	IPI00153740	38 kDa	3	4	4	5	6	5
Gene_Symbol=Slc44a1 CDW92 antigen	IPI00648678 (+1)	73 kDa	6	5	4	3	7	1
Gene_Symbol=Rab4b Ras-related protein Rab-4B	IPI00271059	24 kDa	4	9	8	2	4	4
Gene_Symbol=Mpi Mannose-6-phosphate isomerase	IPI00125807	47 kDa	5	5	6	3	5	5
Gene_Symbol=Gmfb Glia maturation factor, beta	IPI00467495	17 kDa	0	6	5	8	6	3
Gene_Symbol=Tomm22 Mitochondrial import receptor subunit TOM22 homolog	IPI00315135	16 kDa	2	3	9	7	4	3
Gene_Symbol=Acaca Isoform 2 of Acetyl-CoA carboxylase 1	IPI00848443	270 kDa	2	7	5	5	4	6
Gene_Symbol=Prkar2a cAMP-dependent protein kinase type II-alpha regulatory subunit	IPI00116546 (+1)	45 kDa	7	4	2	3	6	5
Gene_Symbol=Dock4 Dedicator of cytokinesis protein 4	IPI00223070	227 kDa	0	5	7	8	4	5
Gene_Symbol=Xpnpep1 Bone marrow macrophage cDNA, RIKEN full-length enriched library, clone:G530009C13 product:X-prolyl aminopeptidase (aminopeptidase P) 1, soluble, full insert sequence	IPI00420231	75 kDa	5	4	4	5	5	2
Gene_Symbol=mt-Atp8 ATP synthase protein 8	IPI00116896	8 kDa	4	7	4	4	3	5
Gene_Symbol=Psmb2 Proteasome subunit beta type 2	IPI00128945	23 kDa	3	4	4	5	4	6
Gene_Symbol=Cryab Alpha-crystallin B chain	IPI00138274	20 kDa	4	5	4	4	5	3
Gene_Symbol=Dpp10 Inactive dipeptidyl peptidase 10	IPI00396687	91 kDa	3	3	4	5	2	4
Gene_Symbol=Nptx1 Neuronal pentraxin-1 precursor	IPI00125992	47 kDa	8	4	4	3	6	3
Gene_Symbol=Dlgap2 Dlgap2 protein	IPI00222263 (+1)	119 kDa	4	4	4	5	3	4
Gene_Symbol=Sipa1l1 Isoform 1 of Signal-induced proliferation-associated 1-like protein 1	IPI00453688 (+1)	197 kDa	1	7	4	9	4	4
Gene_Symbol=Hnrpm Isoform 1 of Heterogeneous nuclear ribonucleoprotein M	IPI00132443 (+1)	78 kDa	4	4	6	4	5	4
Gene_Symbol=Acadl Long-chain specific acyl-CoA dehydrogenase, mitochondrial precursor	IPI00119114	48 kDa	4	4	5	4	7	3
Gene_Symbol=Dhrs1 Dehydrogenase/reductase SDR family member 1	IPI00331549	34 kDa	6	7	5	3	6	2
Gene_Symbol=Trim28 Isoform 1 of Transcription intermediary factor 1-beta	IPI00312128	89 kDa	6	3	4	4	3	5
Gene_Symbol=Gltp Glycolipid transfer protein	IPI00229718	24 kDa	3	7	4	6	6	3
Gene_Symbol=Stxbp5 Isoform 1 of Syntaxin-binding protein 5	IPI00405002 (+2)	128 kDa	2	6	6	4	4	6
Gene_Symbol=Cdc42bpb Serine/threonine-protein kinase MRCK beta	IPI00114613	195 kDa	5	3	2	4	5	5
Gene_Symbol=Tnc Isoform 1 of Tenascin precursor	IPI00403938	232 kDa	1	3	6	3	4	7
Gene_Symbol=Tollip Toll-interacting protein	IPI00136618	30 kDa	3	6	4	7	5	4
Gene_Symbol=- 11 kDa protein	IPI00458748 (+1)	11 kDa	4	5	4	3	6	3
Gene_Symbol=Psmb3 Proteasome subunit beta type 3	IPI00314467	23 kDa	2	5	3	8	3	6
Gene_Symbol=Fis1 Mitochondrial fission 1 protein	IPI00132217	17 kDa	0	6	5	6	6	4
Gene_Symbol=Cfl2 Cofilin-2	IPI00266188	19 kDa	2	7	3	8	5	4
Gene_Symbol=Ptpra Isoform 1 of Receptor-type tyrosine-protein phosphatase alpha precursor	IPI00108685	94 kDa	5	3	3	3	5	7
Gene_Symbol=AI314180 Isoform 1 of Proteasome-associated protein ECM29 homolog	IPI00321646 (+2)	204 kDa	2	8	3	7	4	1
Gene_Symbol=Myo1d Isoform 1 of Myosin-Id	IPI00408207	116 kDa	4	6	4	3	5	5
Gene_Symbol=Usp14 Ubiquitin carboxyl-terminal hydrolase 14	IPI00270877 (+1)	56 kDa	6	4	5	4	3	6
Gene_Symbol=Elavl1 ELAV (embryonic lethal, abnormal vision, Drosophila)-like 1	IPI00466032	36 kDa	3	5	6	4	6	6
Gene_Symbol=D10Wsu52e UPF0027 protein C22orf28 homolog	IPI00116850	55 kDa	4	6	5	4	4	5
Gene_Symbol=A030007L17Rik Uncharacterized protein C7orf24 homolog	IPI00111004	21 kDa	2	6	5	5	3	4
Gene_Symbol=Rab21 Ras-related protein Rab-21	IPI00337980	24 kDa	4	5	2	5	4	6
Gene_Symbol=Fkbp2 FK506-binding protein 2 precursor	IPI00133948	15 kDa	4	7	6	4	3	3
Gene_Symbol=Alg2 Alpha-1,3-mannosyltransferase ALG2	IPI00121575	47 kDa	2	3	6	4	4	6
Gene_Symbol=Prep Prolyl endopeptidase	IPI00761930	81 kDa	0	5	4	5	5	4
Gene_Symbol=Cyb5b Cytochrome b5 type B precursor	IPI00315794	16 kDa	0	3	6	8	5	6
Gene_Symbol=Ptges3;LOC100048119;LOC100043508 Prostaglandin E synthase 3	IPI00127989 (+1)	19 kDa	4	6	4	7	5	3
Gene_Symbol=- similar to 60S ribosomal protein L3 (L4) isoform 1	IPI00749579 (+6)	35 kDa	7	3	2	7	5	2
Gene_Symbol=Anp32a Acidic leucine-rich nuclear phosphoprotein 32 family member A	IPI00314736	29 kDa	3	4	2	3	3	5
Gene_Symbol=Sfrs3 Isoform Long of Splicing factor, arginine/serine-rich 3	IPI00129323 (+3)	19 kDa	5	5	1	5	4	6
Gene_Symbol=Aifm1 Apoptosis-inducing factor 1, mitochondrial precursor	IPI00129577 (+1)	67 kDa	6	5	5	5	2	3
Gene_Symbol=Sec22b Vesicle-trafficking protein SEC22b	IPI00114368	25 kDa	3	3	4	4	8	5
Gene_Symbol=Rps2 Adult male lung cDNA, RIKEN full-length enriched library, clone:1200003H09 product:ribosomal protein S2, full insert sequence	IPI00380130 (+2)	25 kDa	4	5	6	2	6	2
Gene_Symbol=Abi2 Abl interactor 2	IPI00380956 (+2)	49 kDa	7	4	4	4	5	5
Gene_Symbol=Hnrpc Bone marrow macrophage cDNA, RIKEN full-length enriched library, clone:I830120C02 product:heterogeneous nuclear ribonucleoprotein C, full insert sequence	IPI00130343 (+1)	37 kDa	3	5	5	4	5	6
Gene_Symbol=Prr6 Isoform 1 of Proline-rich protein 6	IPI00318428 (+1)	28 kDa	4	4	6	6	4	5
Gene_Symbol=Plxna1 Plexin-A1 precursor	IPI00137311	211 kDa	0	5	5	4	3	9
Gene_Symbol=Tmed10 Isoform 1 of Transmembrane emp24 domain-containing protein 10 precursor	IPI00466570 (+1)	25 kDa	4	3	3	8	5	5
Gene_Symbol=Ppp1cb Serine/threonine-protein phosphatase PP1-beta catalytic subunit	IPI00311873	37 kDa	5	7	4	4	3	1
Gene_Symbol=Mapre2 Isoform 1 of Microtubule-associated protein RP/EB family member 2	IPI00403682 (+1)	37 kDa	3	4	4	4	5	7
Gene_Symbol=2810405K02Rik Uncharacterized protein C1orf93 homolog	IPI00119094	22 kDa	3	4	4	6	4	4
Gene_Symbol=Psma2 Proteasome subunit alpha type	IPI00420745	28 kDa	4	5	3	6	5	4
Gene_Symbol=Cugbp2 Isoform 5 of CUG-BP- and ETR-3-like factor 2	IPI00129146 (+5)	52 kDa	4	4	7	4	5	4
Gene_Symbol=Mtpn Myotrophin	IPI00228583	13 kDa	5	5	4	5	4	3
Gene_Symbol=Psmd3 26S proteasome non-ATPase regulatory subunit 3	IPI00314439 (+1)	61 kDa	4	3	4	6	4	6
Gene_Symbol=Nono Isoform 1 of Non-POU domain-containing octamer-binding protein	IPI00320016	55 kDa	8	4	3	4	4	5
Gene_Symbol=Dgkb Isoform 2 of Diacylglycerol kinase beta	IPI00421000	89 kDa	4	4	3	3	4	9
Gene_Symbol=Dync1i2 12 days embryo spinal ganglion cDNA, RIKEN full-length enriched library, clone:D130045J06 product:dynein, cytoplasmic, intermediate chain 2, full insert sequence	IPI00653072 (+2)	71 kDa	6	5	3	4	6	5
Gene_Symbol=Rnpep Aminopeptidase B	IPI00122529	72 kDa	3	4	4	5	3	6
Gene_Symbol=D15Wsu169e Isoform 1 of Protein KIAA1688	IPI00347255 (+1)	125 kDa	2	5	5	2	4	5
Gene_Symbol=Prps1 Ribose-phosphate pyrophosphokinase	IPI00318204 (+3)	35 kDa	2	3	3	5	4	3
Gene_Symbol=Cacna1e Voltage-dependent R-type calcium channel subunit alpha-1E	IPI00331064	259 kDa	3	4	5	9	3	1
Gene_Symbol=Ppm1a Protein phosphatase 1A	IPI00114802	42 kDa	4	5	5	4	5	4
Gene_Symbol=Erlin2 Erlin-2 precursor	IPI00221540	38 kDa	5	5	4	5	4	5
Gene_Symbol=Lrrc57 10, 11 days embryo whole body cDNA, RIKEN full-length enriched library, clone:2810002D13 product:hypothetical Leucine-rich repeat, typical subtype containing protein, full insert sequence	IPI00323479 (+1)	36 kDa	4	5	6	5	4	4
Gene_Symbol=C1qbp complement component 1, q subcomponent binding protein	IPI00132799	31 kDa	5	6	5	5	3	3
Gene_Symbol=Map2k4 Dual specificity mitogen-activated protein kinase kinase 4	IPI00112335	44 kDa	4	3	5	4	4	5
Gene_Symbol=Hdhd2 42 kDa protein	IPI00761607	42 kDa	5	3	3	4	1	4
Gene_Symbol=Mapk10 JNK3 beta2 protein kinase	IPI00406158	52 kDa	3	4	7	4	3	4
Gene_Symbol=Eif4e Eukaryotic translation initiation factor 4E	IPI00119057 (+1)	25 kDa	3	5	5	4	3	4
Gene_Symbol=Hint1 Histidine triad nucleotide-binding protein 1	IPI00108189	14 kDa	2	5	6	5	6	3
Gene_Symbol=Etl4 enhancer trap locus 4	IPI00754456	218 kDa	5	3	3	6	3	6
Gene_Symbol=Wdr47 WD repeat protein 47	IPI00330193	102 kDa	3	5	7	2	5	5
Gene_Symbol=Rps9 40S ribosomal protein S9	IPI00420726	23 kDa	5	5	3	3	3	6
Gene_Symbol=Clic4 Chloride intracellular channel protein 4	IPI00135977	29 kDa	7	9	1	2	5	2
Gene_Symbol=Dip2b Adult male brain UNDEFINED_CELL_LINE cDNA, RIKEN full-length enriched library, clone:M5C1079K13 product:Hypothetical AMP-dependent synthetase and ligase containing protein homolog	IPI00331314	171 kDa	1	5	3	4	5	6
Gene_Symbol=Dnajc13 DnaJ (Hsp40) homolog, subfamily C, member 13 isoform 1	IPI00378580 (+1)	275 kDa	2	5	6	5	2	2
Gene_Symbol=Tsn Translin	IPI00124684	26 kDa	3	7	4	5	4	5
Gene_Symbol=Psmc1 26S protease regulatory subunit 4	IPI00133428	49 kDa	4	3	6	7	2	5
Gene_Symbol=Rps14 40S ribosomal protein S14	IPI00322562	16 kDa	1	6	6	5	4	6
Gene_Symbol=Cops3 COP9 signalosome complex subunit 3	IPI00131870	48 kDa	5	5	4	5	4	3
Gene_Symbol=Mpp2 Isoform 1 of MAGUK p55 subfamily member 2	IPI00125147 (+1)	62 kDa	4	3	4	5	3	4
Gene_Symbol=Gdap1 Isoform 1 of Ganglioside-induced differentiation-associated protein 1	IPI00134137	41 kDa	6	4	4	3	6	3
Gene_Symbol=Nudt3 Diphosphoinositol polyphosphate phosphohydrolase 1	IPI00119880	19 kDa	3	7	3	4	3	6
Gene_Symbol=Snrpd2 Small nuclear ribonucleoprotein Sm D2	IPI00119220	14 kDa	3	5	5	5	3	5
Gene_Symbol=Gmps GMP synthase	IPI00351252	77 kDa	3	4	4	4	4	9
Gene_Symbol=Pygm Glycogen phosphorylase, muscle form	IPI00225275	97 kDa	0	5	4	3	7	5
Gene_Symbol=Sec24c SEC24 related gene family, member C	IPI00229483 (+1)	119 kDa	4	3	5	3	4	5
Gene_Symbol=Crocc Isoform 1 of Rootletin	IPI00229917 (+2)	227 kDa	0	5	4	5	6	5
Gene_Symbol=Rpl27;EG621100;LOC100039431 60S ribosomal protein L27	IPI00122421 (+1)	16 kDa	1	4	5	4	3	6
Gene_Symbol=Vps29 Isoform 1 of Vacuolar protein sorting-associated protein 29	IPI00136936 (+1)	20 kDa	0	7	5	3	4	4
Gene_Symbol=Kbtbd11 Kbtbd11 protein	IPI00462191 (+1)	68 kDa	4	3	4	5	5	5
Gene_Symbol=ENSMUSG00000068233;2600011E07Rik Isoform 1 of Protein FAM123A	IPI00228580	70 kDa	4	5	4	2	5	6
Gene_Symbol=Slc24a2 solute carrier family 24 (sodium/potassium/calcium exchanger), member 2	IPI00225530	74 kDa	2	4	2	3	3	4
Gene_Symbol=Grpel1 GrpE protein homolog 1, mitochondrial precursor	IPI00117083	24 kDa	3	2	4	4	6	6
Gene_Symbol=Crk Isoform Crk-II of Proto-oncogene C-crk	IPI00307991	34 kDa	5	4	4	1	2	7
Gene_Symbol=Akr1b3 Aldose reductase	IPI00223757	36 kDa	4	4	5	3	3	4
Gene_Symbol=Blmh Bleomycin hydrolase	IPI00153107	53 kDa	7	4	5	2	3	3
Gene_Symbol=Camk2d Isoform 1 of Calcium/calmodulin-dependent protein kinase type II delta chain	IPI00112584 (+2)	56 kDa	6	5	5	3	3	5
Gene_Symbol=Tardbp TAR DNA-binding protein 43	IPI00121758	45 kDa	4	3	3	2	2	6
Gene_Symbol=Tom1l2 Isoform 1 of TOM1-like protein 2	IPI00322033 (+3)	56 kDa	5	4	3	3	3	4
Gene_Symbol=Gad1 Glutamate decarboxylase 1	IPI00318496	67 kDa	5	4	5	3	5	4
Gene_Symbol=Aldh1b1 Aldehyde dehydrogenase X, mitochondrial precursor	IPI00113073	58 kDa	8	2	2	5	4	4
Gene_Symbol=Src Neuronal proto-oncogene tyrosine-protein kinase Src	IPI00222801 (+2)	61 kDa	6	4	5	3	4	3
Gene_Symbol=Maoa Amine oxidase [flavin-containing] A	IPI00169711 (+1)	60 kDa	5	4	2	4	4	6
Gene_Symbol=Gsr Isoform Mitochondrial of Glutathione reductase, mitochondrial precursor	IPI00111359 (+1)	54 kDa	5	4	5	5	5	3
Gene_Symbol=Ddx1 ATP-dependent RNA helicase DDX1	IPI00127172	83 kDa	5	4	4	3	6	4
Gene_Symbol=Hnt Adult male corpora quadrigemina cDNA, RIKEN full-length enriched library, clone:B230328N06 product:neurotrimin, full insert sequence	IPI00402778 (+1)	38 kDa	5	2	2	6	4	3
Gene_Symbol=Odz2 Teneurin-2	IPI00123782 (+1)	306 kDa	0	5	5	4	1	7
Gene_Symbol=LOC100040605;LOC100039656;LOC100044916;Rpl13 60S ribosomal protein L13	IPI00224505 (+3)	24 kDa	5	4	4	4	4	3
Gene_Symbol=LOC100046995;Atic Bifunctional purine biosynthesis protein PURH	IPI00330303 (+1)	64 kDa	6	6	1	6	5	2
Gene_Symbol=Pcca Propionyl-CoA carboxylase alpha chain, mitochondrial precursor	IPI00330523	80 kDa	2	5	4	2	3	5
Gene_Symbol=Aldh1a1 Retinal dehydrogenase 1	IPI00626662	54 kDa	5	5	3	4	5	3
Gene_Symbol=Rab3gap1 Rab3 GTPase-activating protein catalytic subunit	IPI00469255 (+1)	110 kDa	3	4	4	3	3	7
Gene_Symbol=Rps8;LOC100040298 40S ribosomal protein S8	IPI00466820 (+2)	24 kDa	4	4	4	2	6	4
Gene_Symbol=Tpm4 Tropomyosin alpha-4 chain	IPI00421223	28 kDa	5	4	4	3	5	6
Gene_Symbol=Eif4a1 Eukaryotic initiation factor 4A-I	IPI00118676	46 kDa	2	4	6	2	4	6
Gene_Symbol=Sec31a SEC31-like 1	IPI00377592 (+2)	144 kDa	2	4	7	4	1	6
Gene_Symbol=Mcts1 Adult male hypothalamus cDNA, RIKEN full-length enriched library, clone:A230087N18 product:malignant T cell amplified sequence 1, full insert sequence	IPI00626860	21 kDa	0	7	3	7	6	1
Gene_Symbol=Endod1 Endonuclease domain-containing 1 protein precursor	IPI00470004	55 kDa	3	2	6	5	6	1
Gene_Symbol=Sncb Beta-synuclein	IPI00131614	14 kDa	0	5	5	8	4	4
Gene_Symbol=Nebl Adult male lung cDNA, RIKEN full-length enriched library, clone:1200007O21 product:LIM AND SH3 PROTEIN (LASP Homolog), full insert sequence	IPI00120023	31 kDa	2	3	5	3	5	4
Gene_Symbol=Nptn Isoform 3 of Neuroplastin precursor	IPI00662285	31 kDa	5	6	6	3	3	2
Gene_Symbol=LOC100048559;Sfrs1 Isoform 1 of Splicing factor, arginine/serine-rich 1	IPI00420807 (+2)	28 kDa	4	4	6	2	2	5
Gene_Symbol=Clptm1 Cleft lip and palate transmembrane protein 1 homolog	IPI00121627	75 kDa	4	3	3	5	5	5
Gene_Symbol=Lama1 Laminin subunit alpha-1 precursor	IPI00113726	338 kDa	0	3	6	4	3	3
Gene_Symbol=App Isoform APP770 of Amyloid beta A4 protein precursor (Fragment)	IPI00114389 (+2)	87 kDa	5	1	2	4	4	6
Gene_Symbol=Psap Sulfated glycoprotein 1 precursor	IPI00321190	61 kDa	2	7	5	7	1	2
Gene_Symbol=Coro2b coronin, actin binding protein, 2B	IPI00221725	55 kDa	6	5	3	4	3	2
Gene_Symbol=Cab39 Calcium-binding protein 39	IPI00318778	40 kDa	4	5	4	2	3	4
Gene_Symbol=Cops6 COP9 signalosome complex subunit 6	IPI00131873 (+1)	36 kDa	4	3	6	4	5	4
Gene_Symbol=Copb1 Coatomer subunit beta	IPI00120503	107 kDa	2	8	3	2	2	3
Gene_Symbol=LOC629957;Rps29;LOC637599 40S ribosomal protein S29	IPI00222553	7 kDa	5	3	4	6	2	2
Gene_Symbol=Rdx In vitro fertilized eggs cDNA, RIKEN full-length enriched library, clone:7420453D08 product:radixin, full insert sequence	IPI00653921	69 kDa	2	3	5	4	3	3
Gene_Symbol=Capn2 Calpain-2 catalytic subunit precursor	IPI00308938	80 kDa	8	4	4	3	2	4
Gene_Symbol=Nckipsd SH3 adapter protein SPIN90	IPI00467223	79 kDa	4	4	4	4	5	3
Gene_Symbol=Agrn Agrin	IPI00378698 (+1)	205 kDa	0	5	6	8	2	3
Gene_Symbol=Ntn2l;Tbc1d24 Isoform 2 of TBC1 domain family member 24	IPI00453827 (+1)	63 kDa	6	2	3	4	4	3
Gene_Symbol=Gstz1 Maleylacetoacetate isomerase	IPI00126120	24 kDa	4	4	5	4	5	4
Gene_Symbol=Acat2 Acetyl-CoA acetyltransferase, cytosolic	IPI00228253	41 kDa	4	7	3	4	3	5
Gene_Symbol=EG268795 similar to 60S ribosomal protein L7a (Surfeit locus protein 3) isoform 1	IPI00265107 (+3)	30 kDa	2	4	5	4	3	4
Gene_Symbol=Ufc1 Ufm1-conjugating enzyme 1	IPI00132903	19 kDa	2	5	3	4	4	3
Gene_Symbol=Dsp desmoplakin isoform 1	IPI00553419 (+3)	333 kDa	0	0	3	2	11	4
Gene_Symbol=Rapgef4 Rap guanine nucleotide exchange factor (GEF) 4	IPI00270362 (+2)	100 kDa	2	5	4	3	3	2
Gene_Symbol=Gng7 guanine nucleotide binding protein (G protein), gamma 7 subunit	IPI00230566 (+1)	8 kDa	6	2	6	7	2	3
Gene_Symbol=Cstb Cystatin-B	IPI00125931	11 kDa	4	4	4	3	5	4
Gene_Symbol=LOC100046904;LOC100039888;OTTMUSG00000000267 Stathmin 1 (Stmn1) pseudogene	IPI00475138 (+3)	17 kDa	0	5	2	5	2	4
Gene_Symbol=Pip5k2c Phosphatidylinositol-4-phosphate 5-kinase type-2 gamma	IPI00129479	47 kDa	5	4	3	4	4	3
Gene_Symbol=1700012G19Rik RIKEN cDNA 1700012G19 gene	IPI00380195	35 kDa	2	4	2	4	3	5
Gene_Symbol=Txnl1 Thioredoxin-like protein 1	IPI00266281 (+1)	32 kDa	2	5	4	4	3	2
Gene_Symbol=Psmc3 26S protease regulatory subunit 6A	IPI00133206 (+2)	49 kDa	7	3	4	4	3	2
Gene_Symbol=Ociad1 Brain-enriched protein splice variant	IPI00407938	22 kDa	3	5	4	3	4	5
Gene_Symbol=1110067D22Rik RIKEN cDNA 1110067D22 gene	IPI00124501	19 kDa	0	4	2	7	5	4
Gene_Symbol=Atp6ap2 Renin receptor precursor	IPI00459331	39 kDa	1	2	5	5	5	6
Gene_Symbol=Cops2 Isoform 1 of COP9 signalosome complex subunit 2	IPI00120513 (+1)	52 kDa	3	3	4	4	2	5
Gene_Symbol=EG243302 similar to 40S ribosomal protein S25	IPI00115992 (+4)	14 kDa	2	3	3	4	4	5
Gene_Symbol=Flot2 flotillin 2 isoform 1	IPI00119060 (+1)	47 kDa	4	4	6	3	4	3
Gene_Symbol=Naca Nascent polypeptide-associated complex subunit alpha, muscle-specific form	IPI00111831	221 kDa	4	6	3	5	3	3
Gene_Symbol=Akr7a5 Aflatoxin B1 aldehyde reductase member 2	IPI00331490	41 kDa	5	2	5	3	4	6
Gene_Symbol=Ak3 GTP:AMP phosphotransferase mitochondrial	IPI00221769	25 kDa	3	5	3	5	4	3
Gene_Symbol=mt-Co1 Cytochrome c oxidase subunit 1	IPI00130376 (+1)	57 kDa	3	5	2	4	4	3
Gene_Symbol=Safb scaffold attachment factor B	IPI00122174 (+2)	109 kDa	4	4	3	4	4	4
Gene_Symbol=Nlgn3 Neuroligin 3	IPI00828920	93 kDa	4	3	5	2	4	3
Gene_Symbol=Gng12 Guanine nucleotide-binding protein G(I)/G(S)/G(O) gamma-12 subunit precursor	IPI00227838	8 kDa	4	2	5	7	3	3
Gene_Symbol=2700060E02Rik Protein C14orf166 homolog	IPI00132456	28 kDa	2	4	3	3	5	1
Gene_Symbol=Atxn10 Ataxin-10	IPI00123202	54 kDa	4	4	4	3	4	4
Gene_Symbol=Copg 8 days embryo whole body cDNA, RIKEN full-length enriched library, clone:5730412D09 product:coatomer protein complex, subunit gamma 1, full insert sequence	IPI00223437	99 kDa	6	3	4	2	4	4
Gene_Symbol=Hebp1 Heme-binding protein 1	IPI00135085	21 kDa	4	6	2	6	2	4
Gene_Symbol=Cops8 COP9 signalosome complex subunit 8	IPI00187407	23 kDa	3	4	4	4	3	5
Gene_Symbol=Rps11 Adult male cerebellum cDNA, RIKEN full-length enriched library, clone:1500004H08 product:ribosomal protein S11, full insert sequence	IPI00117569	19 kDa	3	4	3	5	4	3
Gene_Symbol=Cul5 Cullin-5	IPI00331507	91 kDa	3	3	6	3	3	5
Gene_Symbol=Fry similar to furry CG32045-PC, isoform C isoform 1	IPI00655161 (+1)	339 kDa	2	6	3	3	2	6
Gene_Symbol=Rims1 Isoform 1 of Regulating synaptic membrane exocytosis protein 1	IPI00118692 (+4)	163 kDa	2	3	4	2	4	3
Gene_Symbol=Ndrg3 Protein NDRG3	IPI00136107	42 kDa	2	5	4	4	3	3
Gene_Symbol=Gabarapl2 Gamma-aminobutyric acid receptor-associated protein-like 2	IPI00309200 (+1)	14 kDa	6	3	4	3	3	4
Gene_Symbol=Ppme1 Protein phosphatase methylesterase 1	IPI00415908	42 kDa	3	2	5	4	3	5
Gene_Symbol=Arhgap21 similar to Rho GTPase activating protein 21 isoform 5	IPI00750771	217 kDa	4	2	6	3	3	4
Gene_Symbol=Atp6v1g1 Vacuolar ATP synthase subunit G 1	IPI00133163	14 kDa	5	2	4	4	5	4
Gene_Symbol=Psmb7 Proteasome subunit beta type 7 precursor	IPI00136483	30 kDa	3	7	4	5	1	3
Gene_Symbol=Pcsk1n ProSAAS precursor	IPI00135604	27 kDa	2	3	3	6	3	6
Gene_Symbol=Aspa Aspartoacylase	IPI00331094	35 kDa	4	4	4	3	3	5
Gene_Symbol=Hnrpab Heterogeneous nuclear ribonucleoprotein A/B	IPI00117288 (+2)	31 kDa	5	4	6	2	3	2
Gene_Symbol=Atp5j;LOC674583 ATP synthase-coupling factor 6, mitochondrial precursor	IPI00125460	12 kDa	3	5	5	4	2	2
Gene_Symbol=Timm8a1;LOC100039343;LOC100045062 Mitochondrial import inner membrane translocase subunit Tim8 A	IPI00125776	11 kDa	4	3	5	6	4	2
Gene_Symbol=Asah1 Acid ceramidase precursor	IPI00125266	45 kDa	4	4	2	2	3	5
Gene_Symbol=Chchd6 Coiled-coil-helix-coiled-coil-helix domain-containing protein 6	IPI00313390	30 kDa	5	3	4	3	3	5
Gene_Symbol=Txnl5 Thioredoxin-like protein 5	IPI00471077	14 kDa	5	3	1	2	4	5
Gene_Symbol=Gabrb2 Gamma-aminobutyric-acid receptor subunit beta-2 precursor	IPI00323554	55 kDa	0	5	7	5	5	1
Gene_Symbol=Ndufa1 NADH dehydrogenase [ubiquinone] 1 alpha subcomplex subunit 1	IPI00132940	8 kDa	3	4	4	4	5	4
Gene_Symbol=Cplx1 Complexin-1	IPI00132278	15 kDa	1	6	3	4	3	4
Gene_Symbol=C1qb Complement C1q subcomponent subunit B precursor	IPI00311147 (+1)	27 kDa	4	4	3	4	3	4
Gene_Symbol=Krt16 Keratin intermediate filament 16a	IPI00131209	52 kDa	2	5	0	8	3	5
Gene_Symbol=Farp1 FERMRhoGEF (Arhgef) and pleckstrin domain protein 1	IPI00356904	119 kDa	3	4	3	2	3	4
Gene_Symbol=Psmd12 Bone marrow macrophage cDNA, RIKEN full-length enriched library, clone:I830057G04 product:proteasome (prosome, macropain) 26S subunit, non-ATPase, 12, full insert sequence	IPI00133066	53 kDa	6	3	2	1	2	1
Gene_Symbol=Rap2a Isoform 1 of Ras-related protein Rap-2a precursor	IPI00396701	21 kDa	1	4	4	3	4	3
Gene_Symbol=Rgs7 Rgs7 protein	IPI00118769 (+1)	55 kDa	8	3	3	3	4	1
Gene_Symbol=D12Ertd553e Protein FAM49A	IPI00222044	37 kDa	2	5	3	3	4	6
Gene_Symbol=Rab35 Ras-related protein Rab-35	IPI00130489	23 kDa	3	5	3	5	3	2
Gene_Symbol=Mapk3 Mitogen-activated protein kinase 3	IPI00230277	43 kDa	4	4	4	1	6	3
Gene_Symbol=Rap1gap Rap1, GTPase-activating protein 1	IPI00459745 (+2)	81 kDa	4	3	4	4	3	2
Gene_Symbol=Sugt1 Suppressor of G2 allele of SKP1 homolog	IPI00408957	38 kDa	4	1	4	5	3	4
Gene_Symbol=Atg9a Autophagy 9-like 1 protein	IPI00750217	94 kDa	4	3	3	4	4	3
Gene_Symbol=Upf1 Isoform 1 of Regulator of nonsense transcripts 1	IPI00420949 (+1)	124 kDa	3	5	3	2	4	5
Gene_Symbol=Cyb5 Cytochrome b5	IPI00230113	15 kDa	0	4	4	5	5	5
Gene_Symbol=Pa2g4 Proliferation-associated protein 2G4	IPI00119305	44 kDa	2	2	8	1	1	4
Gene_Symbol=Tars Threonyl-tRNA synthetase, cytoplasmic	IPI00468688	83 kDa	3	2	5	3	3	3
Gene_Symbol=Strap Serine-threonine kinase receptor-associated protein	IPI00130670	39 kDa	3	3	5	3	7	3
Gene_Symbol=Ranbp1 Ran-specific GTPase-activating protein (Fragment)	IPI00321978	24 kDa	3	4	2	4	3	5
Gene_Symbol=Acadm Medium-chain specific acyl-CoA dehydrogenase, mitochondrial precursor	IPI00134961	46 kDa	3	5	2	4	3	2
Gene_Symbol=- similar to HESB like domain containing 2	IPI00475330 (+2)	19 kDa	4	3	4	3	3	2
Gene_Symbol=LOC675985 similar to 40S ribosomal protein S6	IPI00108454 (+5)	29 kDa	3	5	4	4	4	4
Gene_Symbol=Ndufb3 NADH dehydrogenase [ubiquinone] 1 beta subcomplex subunit 3	IPI00133403	12 kDa	4	4	5	2	3	4
Gene_Symbol=Tspan2 Tetraspanin-2	IPI00311443	24 kDa	3	4	3	6	4	2
Gene_Symbol=D3Bwg0562e Plasticity related gene 1 protein	IPI00420590 (+1)	83 kDa	3	2	4	1	5	3
Gene_Symbol=Tubb6 Tubulin beta-6 chain	IPI00122928	50 kDa	0	3	3	4	2	1
Gene_Symbol=Npm1 Nucleophosmin	IPI00127415 (+1)	33 kDa	4	3	4	3	4	3
Gene_Symbol=AI427515 Probable oxidoreductase KIAA1576	IPI00222759	46 kDa	4	3	4	3	4	5
Gene_Symbol=Dip2c hypothetical protein LOC208440 isoform 2	IPI00807816 (+1)	171 kDa	3	2	2	4	6	3
Gene_Symbol=1110020P15Rik Ubiquinol-cytochrome c reductase complex 7.2 kDa protein	IPI00153381	7 kDa	4	4	3	4	1	2
Gene_Symbol=Txndc14;EG433144;LOC100048541 Adult male testis cDNA, RIKEN full-length enriched library, clone:1700012A13 product:hypothetical Thioredoxin/Myb DNA binding domain containing protein, full insert sequence	IPI00459309 (+1)	34 kDa	2	4	3	6	3	2
Gene_Symbol=Dnpep Aspartyl aminopeptidase	IPI00131460 (+1)	52 kDa	6	2	3	1	3	5
Gene_Symbol=Aadacl1 Arylacetamide deacetylase-like 1	IPI00403586	46 kDa	5	3	2	3	4	6
Gene_Symbol=Rpl18 60S ribosomal protein L18	IPI00555113 (+2)	22 kDa	3	2	5	3	4	5
Gene_Symbol=Timm44 Import inner membrane translocase subunit TIM44, mitochondrial precursor	IPI00135068	51 kDa	3	1	2	3	5	4
Gene_Symbol=Tpm1 28 kDa protein	IPI00830223	28 kDa	4	4	2	2	4	6
Gene_Symbol=Wnk2 Isoform 6 of Serine/threonine-protein kinase WNK2	IPI00355244 (+4)	211 kDa	1	3	4	4	3	4
Gene_Symbol=Rab5b Rab5B	IPI00116563 (+1)	25 kDa	3	2	4	4	5	5
Gene_Symbol=Gak Isoform 1 of Cyclin G-associated kinase	IPI00420480 (+1)	144 kDa	3	4	3	2	2	6
Gene_Symbol=D10Bwg1379e Brefeldin A-inhibited guanine nucleotide-exchange protein 3	IPI00116462	240 kDa	1	4	4	3	3	2
Gene_Symbol=Stx12 Syntaxin-12	IPI00111416	31 kDa	5	4	4	2	0	5
Gene_Symbol=Gad2 Glutamate decarboxylase 2	IPI00318522	65 kDa	3	2	4	4	4	3
Gene_Symbol=Enpp6 Ectonucleotide pyrophosphatase/phosphodiesterase family member 6 precursor	IPI00308077	51 kDa	7	2	2	3	5	4
Gene_Symbol=Psmc6 26S protease regulatory subunit S10B	IPI00125971	44 kDa	3	6	3	3	2	5
Gene_Symbol=LOC637555 similar to Nhp2 non-histone chromosome protein 2-like 1 isoform 2	IPI00670422	19 kDa	2	5	5	3	3	4
Gene_Symbol=Snrpe Small nuclear ribonucleoprotein E	IPI00133955	11 kDa	3	3	4	4	3	6
Gene_Symbol=Ktn1 Isoform 1 of Kinectin	IPI00122559	153 kDa	2	4	4	3	5	3
Gene_Symbol=Arhgef7 Isoform C of Rho guanine nucleotide exchange factor 7	IPI00230704 (+7)	89 kDa	3	5	3	2	2	3
Gene_Symbol=Rbbp9;LOC677524 Isoform 1 of Retinoblastoma-binding protein 9	IPI00135277	21 kDa	1	7	2	7	4	2
Gene_Symbol=Fahd2a Fumarylacetoacetate hydrolase domain-containing protein 2A	IPI00121218	35 kDa	2	3	4	4	2	4
Gene_Symbol=Tpd52l2 Tumor protein D54	IPI00319046 (+3)	24 kDa	4	3	4	4	3	3
Gene_Symbol=Cops7a Isoform 1 of COP9 signalosome complex subunit 7a	IPI00123465 (+1)	30 kDa	2	5	1	5	2	2
Gene_Symbol=Ahnak AHNAK nucleoprotein isoform 1	IPI00553798	604 kDa	2	2	2	2	4	2
Gene_Symbol=Rpl11 60S ribosomal protein L11	IPI00331461 (+3)	20 kDa	4	4	4	2	3	5
Gene_Symbol=Ppap2b Lipid phosphate phosphohydrolase 3	IPI00115626	35 kDa	0	3	4	5	4	4
Gene_Symbol=Ak5 adenylate kinase 5	IPI00626958	63 kDa	1	4	5	3	2	5
Gene_Symbol=Cask Isoform 5 of Peripheral plasma membrane protein CASK	IPI00119517 (+3)	105 kDa	4	2	3	4	2	4
Gene_Symbol=Rras2 Ras-related protein R-Ras2 precursor	IPI00323822	23 kDa	4	7	2	5	2	2
Gene_Symbol=Itgav Integrin alpha V	IPI00752080	112 kDa	4	5	3	2	1	4
Gene_Symbol=Inpp1 Inositol polyphosphate 1-phosphatase	IPI00114801	43 kDa	4	4	4	2	2	5
Gene_Symbol=Ociad2 OCIA domain containing 2	IPI00112139	17 kDa	2	5	2	5	3	2
Gene_Symbol=Lypla1 Isoform 1 of Acyl-protein thioesterase 1	IPI00130018	25 kDa	2	3	2	5	4	4
Gene_Symbol=Iqsec3 IQ motif and Sec7 domain-containing protein 3	IPI00330167	129 kDa	6	2	3	1	2	3
Gene_Symbol=Rab12 RAB12, member RAS oncogene family	IPI00169699	32 kDa	2	4	2	5	5	2
Gene_Symbol=Rpl23 60S ribosomal protein L23	IPI00139780	15 kDa	0	2	3	7	4	2
Gene_Symbol=Dnaja2 DnaJ homolog subfamily A member 2	IPI00136251	46 kDa	6	2	3	4	2	2
Gene_Symbol=G6pdx Glucose-6-phosphate 1-dehydrogenase X	IPI00228385	59 kDa	6	4	3	3	2	3
Gene_Symbol=Pex2 Isoform 3 of PEX5-related protein	IPI00125412 (+1)	69 kDa	2	3	6	3	2	3
Gene_Symbol=Stx7 Syntaxin-7	IPI00118217	30 kDa	2	3	5	2	2	3
Gene_Symbol=Gnas Isoform XLas-1 of Guanine nucleotide-binding protein G(s) subunit alpha isoforms XLas	IPI00416906	122 kDa	3	3	2	3	4	3
Gene_Symbol=Gps1 G protein pathway suppressor 1	IPI00480341	59 kDa	4	3	4	2	3	2
Gene_Symbol=Ntrk2 Isoform GP145-TRKB of BDNF/NT-3 growth factors receptor precursor	IPI00128360 (+2)	92 kDa	5	5	2	4	3	3
Gene_Symbol=Cdh2 Cadherin-2 precursor	IPI00323134 (+3)	100 kDa	1	2	3	5	2	3
Gene_Symbol=Mark2 Isoform 2 of Serine/threonine-protein kinase MARK2	IPI00111754 (+5)	86 kDa	2	4	2	4	6	4
Gene_Symbol=Snx1 Sorting nexin-1	IPI00622364	59 kDa	4	5	2	2	3	3
Gene_Symbol=0610008C08Rik Apolipoprotein O	IPI00121576 (+3)	24 kDa	1	4	4	6	2	3
Gene_Symbol=Cotl1 Coactosin-like protein	IPI00132575	16 kDa	2	1	2	2	2	2
Gene_Symbol=Hip1r Huntingtin-interacting protein 1-related protein	IPI00311726	119 kDa	1	2	3	3	5	4
Gene_Symbol=Ptges2 Prostaglandin E synthase 2	IPI00312174	43 kDa	2	2	6	1	5	4
Gene_Symbol=Psmd13 Isoform 1 of 26S proteasome non-ATPase regulatory subunit 13	IPI00126048	43 kDa	2	4	2	2	4	5
Gene_Symbol=Gdap1l1 Ganglioside-induced differentiation-associated protein 1-like 1	IPI00123756 (+1)	42 kDa	4	4	4	3	3	4
Gene_Symbol=Pmm1 Phosphomannomutase 1	IPI00132682	30 kDa	3	5	3	4	1	2
Gene_Symbol=Map1lc3a Microtubule-associated proteins 1A/1B light chain 3A precursor	IPI00137594	14 kDa	0	3	1	2	2	2
Gene_Symbol=Armet Protein ARMET precursor	IPI00110350 (+1)	20 kDa	0	3	4	5	3	5
Gene_Symbol=Arl6ip5 PRA1 family protein 3	IPI00119024	22 kDa	4	2	5	2	2	4
Gene_Symbol=Dlgap3 Disks large-associated protein 3	IPI00134997 (+1)	106 kDa	3	3	4	2	2	3
Gene_Symbol=Ptpn11 Isoform 1 of Tyrosine-protein phosphatase non-receptor type 11	IPI00116554	68 kDa	2	3	3	5	4	4
Gene_Symbol=Nedd4 E3 ubiquitin-protein ligase NEDD4	IPI00462445	103 kDa	3	5	2	4	4	3
Gene_Symbol=Hnrph1 Heterogeneous nuclear ribonucleoprotein H	IPI00133916 (+1)	49 kDa	5	3	3	2	1	3
Gene_Symbol=Ncam1 neural cell adhesion molecule 1 isoform 1	IPI00831465	93 kDa	1	4	3	3	5	3
Gene_Symbol=Fbxo41 F-box only protein 41	IPI00415914 (+1)	94 kDa	2	0	3	3	3	4
Gene_Symbol=Centg3 Isoform 1 of Centaurin-gamma 3	IPI00128319	98 kDa	1	5	4	2	6	2
Gene_Symbol=Rpl31;EG667682;LOC100047426;LOC100042740 60S ribosomal protein L31	IPI00123007 (+2)	14 kDa	1	6	3	3	3	4
Gene_Symbol=Krt17 Keratin, type I cytoskeletal 17	IPI00230365	48 kDa	3	2	1	4	5	3
Gene_Symbol=Astn1 Isoform 2 of Astrotactin-1 precursor	IPI00117803 (+1)	144 kDa	1	3	1	3	2	5
Gene_Symbol=Spag9 Isoform 2 of C-jun-amino-terminal kinase-interacting protein 4	IPI00462746 (+2)	145 kDa	1	4	4	4	4	3
Gene_Symbol=Pspc1 Paraspeckle protein 1	IPI00321266	59 kDa	2	3	3	1	6	3
Gene_Symbol=Eif4h Isoform Long of Eukaryotic translation initiation factor 4H	IPI00124742 (+1)	27 kDa	1	3	5	4	4	1
Gene_Symbol=Ttc7b tetratricopeptide repeat domain 7B isoform 1	IPI00754876 (+2)	100 kDa	4	3	2	3	4	1
Gene_Symbol=Ssb Lupus La protein homolog	IPI00134300	48 kDa	5	3	3	4	3	3
Gene_Symbol=Tanc2 tetratricopeptide repeat, ankyrin repeat and coiled-coil containing 2	IPI00648438	220 kDa	1	4	1	1	3	3
Gene_Symbol=Cpne4 Copine-4	IPI00108980	62 kDa	4	3	4	3	2	1
Gene_Symbol=Lyrm4 LYR motif-containing protein 4	IPI00169804	11 kDa	2	2	2	3	4	3
Gene_Symbol=Gsto1 Glutathione transferase omega-1	IPI00114285	27 kDa	3	3	3	3	3	2
Gene_Symbol=Apoa1bp Apolipoprotein A-I-binding protein precursor	IPI00170307	31 kDa	3	5	3	2	6	2
Gene_Symbol=Cdk5 Cell division protein kinase 5	IPI00309262	34 kDa	4	2	4	2	3	5
Gene_Symbol=Rpl18a 60S ribosomal protein L18a	IPI00162790	21 kDa	2	5	3	1	5	2
Gene_Symbol=Txndc5 Thioredoxin domain-containing protein 5 precursor	IPI00163011	46 kDa	3	5	2	3	3	3
Gene_Symbol=Ssr4 10 day old male pancreas cDNA, RIKEN full-length enriched library, clone:1810061C01 product:signal sequence receptor, delta, full insert sequence	IPI00122346	19 kDa	0	3	5	5	4	3
Gene_Symbol=Ptpn23 Isoform 1 of Tyrosine-protein phosphatase non-receptor type 23	IPI00464166 (+3)	185 kDa	2	5	4	3	2	3
Gene_Symbol=Apool 10, 11 days embryo whole body cDNA, RIKEN full-length enriched library, clone:2810024N24 product:hypothetical protein, full insert sequence	IPI00112493 (+1)	29 kDa	3	4	4	3	3	3
Gene_Symbol=Mfn2 Isoform 1 of Mitofusin-2	IPI00312244	86 kDa	2	4	3	4	3	3
Gene_Symbol=Tiprl TIP41, TOR signalling pathway regulator-like	IPI00221741	31 kDa	3	3	5	2	3	3
Gene_Symbol=Mtx2 Metaxin-2	IPI00225254	30 kDa	4	5	2	3	3	3
Gene_Symbol=Sccpdh Probable saccharopine dehydrogenase	IPI00153266 (+1)	47 kDa	3	3	2	4	4	4
Gene_Symbol=Cryz Quinone oxidoreductase	IPI00134704	35 kDa	4	5	3	3	2	2
Gene_Symbol=Pvalb Parvalbumin alpha	IPI00230766	12 kDa	2	4	2	4	2	5
Gene_Symbol=Serpinb1a;Serpinb1c Leukocyte elastase inhibitor A	IPI00457659	43 kDa	4	5	2	2	5	2
Gene_Symbol=Lsm6 U6 snRNA-associated Sm-like protein LSm6	IPI00129873 (+1)	9 kDa	3	2	3	4	2	1
Gene_Symbol=Rps27;LOC100047537;LOC100043813 40S ribosomal protein S27	IPI00173160 (+1)	9 kDa	3	4	5	2	2	2
Gene_Symbol=Synj2bp;1810020G14Rik Adult male hippocampus cDNA, RIKEN full-length enriched library, clone:2900002K10 product:synaptojanin 2 binding protein, full insert sequence	IPI00109206	16 kDa	3	3	4	4	4	3
Gene_Symbol=Prosc Proline synthetase co-transcribed bacterial homolog protein	IPI00131548 (+1)	30 kDa	4	4	3	1	2	6
Gene_Symbol=Coq9 Ubiquinone biosynthesis protein COQ9, mitochondrial precursor	IPI00169862	35 kDa	6	4	3	2	1	3
Gene_Symbol=Uqcrq Ubiquinol-cytochrome c reductase complex ubiquinone-binding protein QP-C	IPI00224210	10 kDa	2	5	3	2	2	5
Gene_Symbol=C230096C10Rik Isoform 1 of Uncharacterized protein KIAA0090 precursor	IPI00226932	112 kDa	1	5	3	3	4	4
Gene_Symbol=Ap1m1 AP-1 complex subunit mu-1	IPI00119680	49 kDa	1	5	6	2	1	6
Gene_Symbol=Ccdc132 Adult male tongue cDNA, RIKEN full-length enriched library, clone:2310043D14 product:hypothetical protein, full insert sequence	IPI00621085	111 kDa	0	5	5	2	3	3
Gene_Symbol=Me3 NADP-dependent malic enzyme, mitochondrial precursor	IPI00308976	67 kDa	8	0	3	4	1	1
Gene_Symbol=Pin1 Peptidyl-prolyl cis-trans isomerase NIMA-interacting 1	IPI00132093	18 kDa	0	5	3	5	4	4
Gene_Symbol=Pld3 Phospholipase D3	IPI00130624	54 kDa	4	3	2	2	2	3
Gene_Symbol=Vamp1 Vesicle-associated membrane protein 1	IPI00125990 (+3)	13 kDa	0	3	3	7	3	4
Gene_Symbol=Vkorc1l1 Vitamin K epoxide reductase complex subunit 1-like protein 1	IPI00421220	20 kDa	2	3	4	3	4	2
Gene_Symbol=Sub1 Activated RNA polymerase II transcriptional coactivator p15	IPI00225633	14 kDa	0	5	3	5	3	2
Gene_Symbol=Hadh Hydroxyacyl-coenzyme A dehydrogenase, mitochondrial precursor	IPI00121105	34 kDa	2	3	1	3	2	4
Gene_Symbol=Praf2 PRA1 family protein 2	IPI00120546	19 kDa	1	4	4	5	3	3
Gene_Symbol=Slc16a1 Monocarboxylate transporter 1	IPI00137194	53 kDa	4	3	2	2	4	4
Gene_Symbol=Psmc2 Adult male testis cDNA, RIKEN full-length enriched library, clone:4930525G09 product:PROTEASOME (PROSOME, MACROPAIN) 26S SUBUNIT, ATPASE 2, full insert sequence	IPI00270326	53 kDa	4	3	4	2	2	3
Gene_Symbol=Itpa Inosine triphosphate pyrophosphatase	IPI00678003	22 kDa	0	3	2	2	4	1
Gene_Symbol=Ensa Isoform 2 of Alpha-endosulfine	IPI00230470 (+1)	13 kDa	0	2	4	4	5	5
Gene_Symbol=Sult4a1 Isoform 1 of Sulfotransferase 4A1	IPI00153862	33 kDa	1	5	3	1	4	3
Gene_Symbol=Epb4.9 Dematin	IPI00125328 (+1)	45 kDa	2	2	2	5	2	2
Gene_Symbol=Syt7 Synaptotagmin VIIbeta	IPI00400053	51 kDa	0	5	4	3	4	3
Gene_Symbol=Cnot1 similar to CCR4-NOT transcription complex, subunit 1 isoform a isoform 10	IPI00673465 (+3)	268 kDa	3	6	3	2	2	3
Gene_Symbol=Mars Methionyl-tRNA synthetase, cytoplasmic	IPI00461469	101 kDa	4	4	3	5	0	2
Gene_Symbol=Rab3b Ras-related protein Rab-3B	IPI00113112	25 kDa	3	4	5	3	3	2
Gene_Symbol=Gart phosphoribosylglycinamide formyltransferase	IPI00230612 (+1)	108 kDa	3	4	5	2	3	1
Gene_Symbol=Clasp1 CLASP1 isoform 11	IPI00659310 (+6)	168 kDa	1	3	3	2	3	4
Gene_Symbol=Mapk8ip3 Isoform 1a of C-jun-amino-terminal kinase-interacting protein 3	IPI00230497 (+5)	144 kDa	4	2	2	3	2	6
Gene_Symbol=Ppp2r4 Serine/threonine-protein phosphatase 2A regulatory subunit B'	IPI00118723	37 kDa	6	3	2	3	3	2
Gene_Symbol=Acsl1 Long-chain-fatty-acid--CoA ligase 1	IPI00112549 (+1)	78 kDa	0	4	2	3	2	4
Gene_Symbol=Cntn2 Contactin-2 precursor	IPI00119970	113 kDa	2	4	3	3	3	1
Gene_Symbol=Syn3 Synapsin-3	IPI00463761	63 kDa	2	3	1	5	3	5
Gene_Symbol=Csnk2b Casein kinase II subunit beta	IPI00126762	25 kDa	2	3	3	2	4	4
Gene_Symbol=Ap3m2 AP-3 complex subunit mu-2	IPI00124286	47 kDa	2	3	3	2	2	3
Gene_Symbol=Gmpr GMP reductase 1	IPI00121566	37 kDa	2	4	4	3	3	2
Gene_Symbol=Ak2 Adenylate kinase isoenzyme 2, mitochondrial	IPI00269076 (+1)	26 kDa	3	4	4	3	3	2
Gene_Symbol=Aprt adenine phosphoribosyl transferase	IPI00625950	20 kDa	2	3	4	4	2	3
Gene_Symbol=Hmox2 Heme oxygenase 2	IPI00309322	36 kDa	3	3	4	2	2	3
Gene_Symbol=Mrpl41 39S ribosomal protein L41, mitochondrial precursor	IPI00378520	15 kDa	2	3	3	5	4	2
Gene_Symbol=Cmtm5 Isoform 1 of CKLF-like MARVEL transmembrane domain-containing protein 5	IPI00109102 (+1)	17 kDa	3	4	2	3	3	4
Gene_Symbol=1110014N23Rik CRL-1722 L5178Y-R cDNA, RIKEN full-length enriched library, clone:I730034G08 product:ANG2 (Chromosome 11 open reading frame2) homolog	IPI00652882 (+1)	86 kDa	1	3	2	3	3	2
Gene_Symbol=Rab6 Isoform 1 of Ras-related protein Rab-6A	IPI00116697	24 kDa	3	1	1	2	2	6
Gene_Symbol=Nt5c 5'(3')-deoxyribonucleotidase, cytosolic type	IPI00124639	23 kDa	2	0	3	4	4	4
Gene_Symbol=Snx12 10 day old male pancreas cDNA, RIKEN full-length enriched library, clone:1810035A22 product:sorting nexin 12, full insert sequence	IPI00468902 (+1)	20 kDa	1	0	1	4	2	1
Gene_Symbol=Clpp Putative ATP-dependent Clp protease proteolytic subunit, mitochondrial precursor	IPI00133270	30 kDa	0	4	3	3	3	3
Gene_Symbol=Ptp4a2 Protein tyrosine phosphatase type IVA protein 2	IPI00116529	19 kDa	0	4	4	4	4	3
Gene_Symbol=Coro1b Coronin-1B	IPI00124819	54 kDa	4	2	3	3	3	3
Gene_Symbol=Rbmx Heterogeneous nuclear ribonucleoprotein G	IPI00124979 (+1)	42 kDa	3	3	4	3	3	3
Gene_Symbol=Syncrip Isoform 1 of Heterogeneous nuclear ribonucleoprotein Q	IPI00406117 (+1)	70 kDa	3	4	4	2	2	3
Gene_Symbol=Hsd17b4 Peroxisomal multifunctional enzyme type 2	IPI00331628	79 kDa	3	3	3	2	4	4
Gene_Symbol=Lypla2 Acyl-protein thioesterase 2	IPI00123518	25 kDa	4	2	3	3	2	2
Gene_Symbol=Tagln2 similar to transgelin 2	IPI00751340	28 kDa	4	3	4	2	2	4
Gene_Symbol=Plxnb1 Plexin-B1 precursor	IPI00229992	231 kDa	2	2	3	2	2	3
Gene_Symbol=Gabbr2 Ortholog of human G protein-coupled receptor 51 GPR51	IPI00409336 (+2)	106 kDa	3	2	3	1	4	2
Gene_Symbol=Oat Ornithine aminotransferase, mitochondrial precursor	IPI00129178	48 kDa	3	2	2	1	4	4
Gene_Symbol=Lrrc62 Leucine-rich repeat and fibronectin type-III domain-containing protein 6 precursor	IPI00471006	90 kDa	1	2	2	4	4	1
Gene_Symbol=Snrpd3 Small nuclear ribonucleoprotein Sm D3	IPI00119224	14 kDa	3	2	4	4	2	4
Gene_Symbol=Actn4 Alpha-actinin	IPI00775849	60 kDa	2	5	4	3	3	2
Gene_Symbol=Hars Histidyl-tRNA synthetase, cytoplasmic	IPI00116991 (+1)	57 kDa	2	4	3	3	1	3
Gene_Symbol=Marcks Myristoylated alanine-rich C-kinase substrate	IPI00229534	30 kDa	2	1	6	6	1	1
Gene_Symbol=Hint2 Histidine triad nucleotide-binding protein 2	IPI00133034	17 kDa	3	3	2	3	3	3
Gene_Symbol=Psmc5 26S protease regulatory subunit 8	IPI00135640	46 kDa	3	2	7	0	0	4
Gene_Symbol=Blvrb Flavin reductase	IPI00113996	22 kDa	3	3	5	1	4	3
Gene_Symbol=Mgea5 Isoform 3 of Bifunctional protein NCOAT	IPI00406624 (+1)	107 kDa	2	2	4	1	3	4
Gene_Symbol=Ruvbl2 RuvB-like 2	IPI00123557	51 kDa	6	3	3	2	0	1
Gene_Symbol=Sept2 Septin-2	IPI00114945	42 kDa	4	3	3	1	5	3
Gene_Symbol=Acadvl Very-long-chain specific acyl-CoA dehydrogenase, mitochondrial precursor	IPI00119203	71 kDa	1	6	2	3	2	2
Gene_Symbol=Snrpg;EG666609 Small nuclear ribonucleoprotein G	IPI00230150	8 kDa	3	3	3	4	3	3
Gene_Symbol=Iars Isoleucyl-tRNA synthetase, cytoplasmic	IPI00225201	144 kDa	2	3	2	1	1	3
Gene_Symbol=Psph Phosphoserine phosphatase	IPI00117146	25 kDa	5	4	1	2	3	3
Gene_Symbol=Rpl6 60S ribosomal protein L6	IPI00313222 (+1)	34 kDa	2	2	3	4	3	4
Gene_Symbol=Mpp6 Isoform Beta of MAGUK p55 subfamily member 6	IPI00124046 (+1)	63 kDa	2	3	1	3	4	4
Gene_Symbol=Fxyd6 Isoform 1 of FXYD domain-containing ion transport regulator 6 precursor	IPI00133224 (+1)	10 kDa	1	4	4	3	2	3
Gene_Symbol=Camk1d Isoform 1 of Calcium/calmodulin-dependent protein kinase type 1D	IPI00226188 (+3)	43 kDa	1	3	3	4	1	1
Gene_Symbol=Psmd7 26S proteasome non-ATPase regulatory subunit 7	IPI00114667	37 kDa	1	2	4	5	3	4
Gene_Symbol=Nomo1 Nodal modulator 1	IPI00222429	133 kDa	1	3	5	1	2	5
Gene_Symbol=Vcpip1 Isoform 1 of Deubiquitinating protein VCIP135	IPI00377609	135 kDa	1	4	4	1	2	4
Gene_Symbol=Pdia4 protein disulfide isomerase associated 4	IPI00271951	72 kDa	7	1	0	5	1	0
Gene_Symbol=Coq7 Ubiquinone biosynthesis protein COQ7 homolog	IPI00125592 (+1)	24 kDa	0	5	4	5	2	2
Gene_Symbol=Rbm3 Putative RNA-binding protein 3	IPI00130883 (+2)	17 kDa	0	4	2	4	4	4
Gene_Symbol=Daam1 Disheveled-associated activator of morphogenesis 1	IPI00223511 (+2)	123 kDa	0	1	3	1	4	6
Gene_Symbol=Rpl14 60S ribosomal protein L14	IPI00133185 (+1)	24 kDa	3	3	3	3	2	3
Gene_Symbol=Ttyh1 Adult male medulla oblongata cDNA, RIKEN full-length enriched library, clone:6330408P11 product:tweety homolog 1	IPI00113244 (+3)	49 kDa	3	2	2	4	2	2
Gene_Symbol=Mtap1s Adult male olfactory brain cDNA, RIKEN full-length enriched library, clone:6430517J16 product:hypothetical Metallo-hydrolase/oxidoreductase structure containing protein, full insert sequence	IPI00223621	103 kDa	3	3	3	3	2	3
Gene_Symbol=Slc9a3r1 Ezrin-radixin-moesin-binding phosphoprotein 50	IPI00109311	39 kDa	2	2	2	2	0	4
Gene_Symbol=Ube2m NEDD8-conjugating enzyme Ubc12	IPI00169448	21 kDa	2	4	2	1	4	1
Gene_Symbol=Gna11 Guanine nucleotide-binding protein alpha-11 subunit	IPI00121387	42 kDa	3	2	3	2	4	2
Gene_Symbol=Twf1 Twinfilin-1	IPI00314844	40 kDa	3	3	3	1	1	4
Gene_Symbol=Acp1;LOC631286 Isoform 1 of Low molecular weight phosphotyrosine protein phosphatase	IPI00134135 (+1)	18 kDa	2	1	4	4	3	3
Gene_Symbol=Maob Amine oxidase [flavin-containing] B	IPI00226140	59 kDa	3	3	1	2	2	3
Gene_Symbol=Actn2 Alpha-actinin-2	IPI00331664	104 kDa	2	3	2	3	2	5
Gene_Symbol=Txnl2 Thioredoxin-like protein 2	IPI00315550	38 kDa	3	2	3	3	1	5
Gene_Symbol=Psmb4 Proteasome subunit beta type 4 precursor	IPI00129512	29 kDa	2	5	4	1	3	2
Gene_Symbol=Prpsap2 Phosphoribosyl pyrophosphate synthetase-associated protein 2	IPI00153950	41 kDa	3	4	3	2	3	2
Gene_Symbol=EG433319 similar to ribosomal protein L21	IPI00378437	19 kDa	2	3	4	2	4	3
Gene_Symbol=Rpl17 60S ribosomal protein L17	IPI00453768 (+4)	21 kDa	2	2	3	3	4	3
Gene_Symbol=Gm996 hypothetical protein LOC381353	IPI00420221	107 kDa	2	2	2	2	3	3
Gene_Symbol=9430016H08Rik 16 days embryo head cDNA, RIKEN full-length enriched library, clone:C130036C08 product:RIKEN cDNA 9430016H08	IPI00221850 (+1)	33 kDa	4	2	2	1	4	3
Gene_Symbol=mt-Nd4;ENSMUSG00000064363 NADH-ubiquinone oxidoreductase chain 4	IPI00116843	52 kDa	1	2	2	9	1	1
Gene_Symbol=Lxn Latexin	IPI00331745	25 kDa	3	4	2	3	1	3
Gene_Symbol=Arl8b ADP-ribosylation factor-like protein 8B	IPI00133218	22 kDa	1	4	6	4	1	2
Gene_Symbol=Dlgap1 Isoform 1 of Disks large-associated protein 1	IPI00136402	110 kDa	1	3	5	1	1	4
Gene_Symbol=Dock9 Isoform 2 of Dedicator of cytokinesis protein 9	IPI00337050 (+3)	243 kDa	0	2	4	4	2	3
Gene_Symbol=EG668829;Rpl24 similar to ribosomal protein L24	IPI00134202 (+2)	12 kDa	1	3	5	1	3	3
Gene_Symbol=Nrp1 Neuropilin-1 precursor	IPI00123996	103 kDa	2	3	4	3	2	2
Gene_Symbol=Rab31 Osteoclast-like cell cDNA, RIKEN full-length enriched library, clone:I420001G12 product:Similar to RAB31, member RAS oncogene family, full insert sequence	IPI00222632	21 kDa	2	5	2	2	3	3
Gene_Symbol=EG436081 similar to ribosomal protein L36	IPI00463297 (+1)	12 kDa	4	2	2	3	3	2
Gene_Symbol=Pgls 6-phosphogluconolactonase	IPI00132080	27 kDa	2	3	2	3	3	2
Gene_Symbol=Cttnbp2 cortactin binding protein 2 isoform 1	IPI00355031 (+1)	175 kDa	3	3	3	1	3	4
Gene_Symbol=Ssbp1 Single-stranded DNA-binding protein, mitochondrial precursor	IPI00111877 (+1)	17 kDa	3	1	3	4	4	3
Gene_Symbol=Timm9;Timm10 Mitochondrial import inner membrane translocase subunit Tim10	IPI00165902	10 kDa	4	4	3	3	2	2
Gene_Symbol=Bola1 BolA-like protein 1	IPI00111953	14 kDa	3	2	1	4	4	1
Gene_Symbol=Pnp1 Purine nucleoside phosphorylase	IPI00315452 (+1)	32 kDa	2	4	1	2	4	4
Gene_Symbol=Birc6 baculoviral IAP repeat-containing 6	IPI00134095	529 kDa	3	4	3	4	1	0
Gene_Symbol=Serpinb6a Serpin B6	IPI00121471	43 kDa	3	1	4	2	3	2
Gene_Symbol=Cul2 Isoform 1 of Cullin-2	IPI00387216	87 kDa	2	4	4	3	0	2
Gene_Symbol=Gnai3 Guanine nucleotide-binding protein G	IPI00338854	41 kDa	1	3	7	1	3	2
Gene_Symbol=Sfxn1 Sideroflexin-1	IPI00115454	36 kDa	2	1	4	1	5	4
Gene_Symbol=Ugcgl1 UDP-glucose:glycoprotein glucosyltransferase 1 precursor	IPI00420357 (+1)	174 kDa	1	1	4	2	2	6
Gene_Symbol=1700020C11Rik Mitochondrial 18 kDa protein	IPI00315908	18 kDa	0	3	4	3	4	3
Gene_Symbol=Ubl4 Ubiquitin-like protein 4A	IPI00471341	18 kDa	0	1	4	6	1	2
Gene_Symbol=Cspg5 Isoform 2 of Chondroitin sulfate proteoglycan 5 precursor	IPI00652233	57 kDa	0	0	3	3	4	2
Gene_Symbol=Arrb1 Isoform 1A of Beta-arrestin-1	IPI00274186 (+1)	47 kDa	5	2	1	3	3	2
Gene_Symbol=Timm50 Import inner membrane translocase subunit TIM50, mitochondrial precursor	IPI00111045	40 kDa	3	3	3	3	2	2
Gene_Symbol=H2afz;LOC669445;EG666634 Histone H2A.Z	IPI00331734	14 kDa	1	2	4	5	3	1
Gene_Symbol=Dynlrb1 Dynein light chain roadblock-type 1	IPI00315225 (+1)	11 kDa	2	2	1	3	3	4
Gene_Symbol=Ppp2r5e Serine/threonine-protein phosphatase 2A 56 kDa regulatory subunit epsilon isoform	IPI00224697 (+1)	55 kDa	2	3	2	4	3	2
Gene_Symbol=3110003A17Rik hypothetical protein LOC73112	IPI00808310	20 kDa	2	3	2	3	4	2
Gene_Symbol=Wbp2 WW domain-binding protein 2	IPI00129045 (+2)	28 kDa	2	4	2	3	2	1
Gene_Symbol=Srm Spermidine synthase	IPI00136912	34 kDa	1	2	2	3	3	2
Gene_Symbol=Hepacam hepatocyte cell adhesion molecule	IPI00471176	46 kDa	4	2	1	3	4	2
Gene_Symbol=Cadm1 Isoform 4 of Cell adhesion molecule 1 precursor	IPI00410985	46 kDa	1	3	1	2	3	2
Gene_Symbol=Eif4g3 Isoform 4 of Eukaryotic translation initiation factor 4 gamma 3	IPI00417153 (+4)	175 kDa	2	2	2	2	1	3
Gene_Symbol=Lrp1b Low density lipoprotein-related protein 1B	IPI00119787	517 kDa	3	0	3	1	2	1
Gene_Symbol=1110049F12Rik similar to thioredoxin family Trp26	IPI00758271 (+1)	28 kDa	2	3	3	2	3	3
Gene_Symbol=Mical3 Adult male testis cDNA, RIKEN full-length enriched library, clone:4921518D21 product:flavoprotein oxidoreductase MICAL3, full insert sequence (Fragment)	IPI00229906 (+1)	99 kDa	0	4	4	4	2	3
Gene_Symbol=Adss Adenylosuccinate synthetase isozyme 2	IPI00135969	50 kDa	4	3	2	3	2	2
Gene_Symbol=Nmt1 Glycylpeptide N-tetradecanoyltransferase 1	IPI00224128 (+1)	57 kDa	4	2	3	2	3	3
Gene_Symbol=Eif3s6 Eukaryotic translation initiation factor 3 subunit 6	IPI00132250	52 kDa	1	3	4	1	2	3
Gene_Symbol=Pddc1 2 days neonate thymus thymic cells cDNA, RIKEN full-length enriched library, clone:E430005D15 product:hypothetical ThiJ/PfpI family containing protein, full insert sequence	IPI00224733	27 kDa	3	3	2	4	3	2
Gene_Symbol=Gpx1 Glutathione peroxidase 1	IPI00319652	22 kDa	1	2	7	1	1	3
Gene_Symbol=Ddef1 Isoform 1 of 130 kDa phosphatidylinositol 4,5-biphosphate-dependent ARF1 GTPase- activating protein	IPI00134544 (+3)	127 kDa	3	2	2	2	1	3
Gene_Symbol=Prpf19 Isoform 1 of Pre-mRNA-processing factor 19	IPI00480507	55 kDa	3	1	2	2	3	3
Gene_Symbol=Uqcrh Ubiquinol-cytochrome c reductase complex 11 kDa protein, mitochondrial precursor	IPI00129516	10 kDa	2	2	2	3	0	5
Gene_Symbol=Plekhc1 Pleckstrin homology domain-containing family C member 1	IPI00276222	78 kDa	2	2	4	1	0	3
Gene_Symbol=Dctn3 Dynactin subunit 3	IPI00331339	21 kDa	1	3	2	2	2	2
Gene_Symbol=- similar to isochorismatase domain containing 2	IPI00112366 (+1)	25 kDa	4	4	1	4	3	1
Gene_Symbol=Dgkg Diacylglycerol kinase gamma	IPI00128127 (+1)	89 kDa	2	2	4	2	2	5
Gene_Symbol=Adk Isoform Long of Adenosine kinase	IPI00126940 (+1)	40 kDa	3	3	3	3	2	3
Gene_Symbol=1600014C10Rik hypothetical protein LOC72244	IPI00187308	15 kDa	3	3	2	2	3	3
Gene_Symbol=Ide insulin degrading enzyme	IPI00828796	118 kDa	3	4	1	2	2	4
Gene_Symbol=H2-Ke6 Isoform Short of Estradiol 17-beta-dehydrogenase 8	IPI00115598 (+1)	27 kDa	2	4	3	3	2	2
Gene_Symbol=Hgs HGF-regulated tyrosine kinase substrate	IPI00331568 (+1)	86 kDa	2	3	3	2	4	3
Gene_Symbol=LOC100045866;Tceb1 Transcription elongation factor B polypeptide 1	IPI00323130	12 kDa	2	2	4	2	2	4
Gene_Symbol=Gna-rs1 guanine nucleotide binding protein, related sequence 1	IPI00762316	69 kDa	1	4	3	2	3	2
Gene_Symbol=Exoc4 Exocyst complex component 4	IPI00129959	111 kDa	0	4	4	2	2	5
Gene_Symbol=Atpif1 ATPase inhibitor, mitochondrial precursor	IPI00127598 (+1)	12 kDa	4	2	4	3	1	3
Gene_Symbol=Rpl7 60S ribosomal protein L7	IPI00311236	31 kDa	3	0	2	6	1	0
Gene_Symbol=Fbxl16 Fbxl16 protein	IPI00108960	52 kDa	2	4	1	5	0	3
Gene_Symbol=Centa1 centaurin, alpha 1	IPI00378768	43 kDa	1	2	5	1	2	5
Gene_Symbol=Man2c1 Alpha-mannosidase 2C1	IPI00127450	116 kDa	1	2	3	2	3	4
Gene_Symbol=Prmt1 Isoform 1 of Protein arginine N-methyltransferase 1	IPI00120495 (+3)	42 kDa	3	4	3	2	0	3
Gene_Symbol=Sf3a1 Splicing factor 3 subunit 1	IPI00408796	89 kDa	2	3	3	1	2	5
Gene_Symbol=Cul1 Cullin-1	IPI00124047 (+1)	90 kDa	0	3	2	2	3	3
Gene_Symbol=Rps19 40S ribosomal protein S19	IPI00113241 (+2)	16 kDa	0	6	3	2	3	3
Gene_Symbol=Snrpd1 Small nuclear ribonucleoprotein Sm D1	IPI00322749	13 kDa	0	3	3	4	3	1
Gene_Symbol=Trappc4 Trafficking protein particle complex subunit 4	IPI00112785	24 kDa	0	5	4	0	4	3
Gene_Symbol=Sf3b1 Splicing factor 3B subunit 1	IPI00623284	146 kDa	1	4	5	0	3	3
Gene_Symbol=Clint1 Isoform 1 of Clathrin interactor 1	IPI00400154 (+3)	69 kDa	5	3	2	2	3	1
Gene_Symbol=Nptxr neuronal pentraxin receptor	IPI00749947 (+1)	52 kDa	2	1	5	1	2	3
Gene_Symbol=Tomm34 Mitochondrial import receptor subunit TOM34	IPI00165694	34 kDa	2	3	3	1	1	6
Gene_Symbol=Nap1l4 Bone marrow stroma cell CRL-2028 SR-4987 cDNA, RIKEN full-length enriched library, clone:G430136P17 product:nucleosome assembly protein 1-like 4, full insert sequence	IPI00133977	47 kDa	2	2	2	1	3	3
Gene_Symbol=Acan Aggrecan core protein precursor	IPI00119035	222 kDa	1	4	2	5	3	0
Gene_Symbol=Cd82 CD82 antigen	IPI00108098	30 kDa	1	3	1	1	6	1
Gene_Symbol=Cyb5r1 Isoform 1 of NADH-cytochrome b5 reductase 1	IPI00119131	34 kDa	3	3	2	2	1	3
Gene_Symbol=Negr1 Neuronal growth regulator 1 precursor	IPI00330887 (+1)	38 kDa	3	3	4	2	3	1
Gene_Symbol=Asna1 Arsenical pump-driving ATPase	IPI00624501	39 kDa	1	3	2	2	2	3
Gene_Symbol=Cd200 OX-2 membrane glycoprotein precursor	IPI00119756	31 kDa	2	3	3	3	2	3
Gene_Symbol=6620401M08Rik Small VCP/p97-interacting protein	IPI00460224	8 kDa	2	2	3	3	3	2
Gene_Symbol=Dnm2 NOD-derived CD11c +ve dendritic cells cDNA, RIKEN full-length enriched library, clone:F630221B07 product:dynamin 2, full insert sequence	IPI00749677	98 kDa	3	2	3	2	3	3
Gene_Symbol=Dync1li2 Cytoplasmic dynein 1 light intermediate chain 2	IPI00420806	54 kDa	3	2	2	1	3	3
Gene_Symbol=Prkacb Isoform 1 of cAMP-dependent protein kinase, beta-catalytic subunit	IPI00263822 (+3)	41 kDa	3	2	3	3	2	2
Gene_Symbol=Atp1b3 Sodium/potassium-transporting ATPase subunit beta-3	IPI00124221	32 kDa	2	2	4	2	3	3
Gene_Symbol=Pef1 Peflin	IPI00307963	29 kDa	2	4	2	2	4	1
Gene_Symbol=Picalm Isoform 1 of Phosphatidylinositol-binding clathrin assembly protein	IPI00264501 (+5)	72 kDa	3	2	2	1	2	3
Gene_Symbol=Anxa2 Annexin A2	IPI00468203	39 kDa	2	2	2	1	3	6
Gene_Symbol=Nudt2 Bis(5'-nucleosyl)-tetraphosphatase	IPI00135345	17 kDa	0	2	4	3	3	3
Gene_Symbol=Wdr37 WD repeat protein 37	IPI00387421	55 kDa	3	2	3	3	3	2
Gene_Symbol=Fkbp3 FK506-binding protein 3	IPI00126000	25 kDa	4	3	2	3	2	1
Gene_Symbol=Atg7 Autophagy-related protein 7	IPI00463195	78 kDa	2	3	2	1	2	3
Gene_Symbol=Farsb Phenylalanyl-tRNA synthetase beta chain	IPI00322828 (+1)	66 kDa	2	1	3	2	1	3
Gene_Symbol=Grhpr Glyoxylate reductase/hydroxypyruvate reductase	IPI00130530	35 kDa	2	2	1	0	4	2
Gene_Symbol=Cntnap2 Isoform 1 of Contactin-associated protein-like 2 precursor	IPI00420554	148 kDa	3	2	3	3	2	1
Gene_Symbol=Plcxd3 9.5 days embryo parthenogenote cDNA, RIKEN full-length enriched library, clone:B130016O10 product:hypothetical Phosphatidylinositol- specific phospholipase C, X domain containing protein, full insert sequence	IPI00308851	36 kDa	3	3	2	2	2	3
Gene_Symbol=Nrn1 Neuritin precursor	IPI00229407	15 kDa	2	2	3	2	2	3
Gene_Symbol=Rars Arginyl-tRNA synthetase, cytoplasmic	IPI00315488	76 kDa	4	3	1	4	1	3
Gene_Symbol=Col4a2 Collagen alpha-2(IV) chain precursor	IPI00338452	167 kDa	1	3	3	2	3	2
Gene_Symbol=Cmas Isoform 1 of N-acylneuraminate cytidylyltransferase	IPI00322206	48 kDa	3	2	4	1	1	4
Gene_Symbol=Gpc1 Glypican-1 precursor	IPI00137336	61 kDa	3	3	2	2	1	3
Gene_Symbol=Cops5 COP9 signalosome complex subunit 5	IPI00135087	38 kDa	3	3	4	1	2	2
Gene_Symbol=Gucy1b3 Guanylate cyclase soluble subunit beta-1	IPI00118880 (+1)	71 kDa	2	4	2	3	3	2
Gene_Symbol=Eif3s12 Isoform 1 of Eukaryotic translation initiation factor 3 subunit 12	IPI00120322	25 kDa	2	2	3	1	2	2
Gene_Symbol=Gstk1 Glutathione S-transferase kappa 1	IPI00121051	26 kDa	3	1	2	4	2	3
Gene_Symbol=Fxc1 Mitochondrial import inner membrane translocase subunit Tim9 B	IPI00125509	11 kDa	3	4	1	4	2	2
Gene_Symbol=Ttr Transthyretin precursor	IPI00127560	16 kDa	3	2	2	3	2	1
Gene_Symbol=Robo2 ROBO2 isoform a	IPI00420290 (+2)	167 kDa	1	3	3	2	1	3
Gene_Symbol=Nudc Nuclear migration protein nudC	IPI00132942	38 kDa	2	2	3	3	2	1
Gene_Symbol=Mrpl12 39S ribosomal protein L12, mitochondrial precursor	IPI00118963	22 kDa	1	4	3	3	2	3
Gene_Symbol=Acot9 Acyl-coenzyme A thioesterase 9, mitochondrial precursor	IPI00314069	51 kDa	1	3	4	2	2	1
Gene_Symbol=Pitpnm2 Isoform 2 of Membrane-associated phosphatidylinositol transfer protein 2	IPI00128947 (+2)	142 kDa	2	3	3	2	1	4
Gene_Symbol=Fech Ferrochelatase	IPI00228343 (+1)	47 kDa	1	3	3	1	1	3
Gene_Symbol=Apoa1 Apolipoprotein A-I precursor	IPI00121209	31 kDa	1	5	3	1	2	2
Gene_Symbol=Tmem4 MIR-interacting saposin-like protein precursor	IPI00135512	21 kDa	0	2	3	4	2	3
Gene_Symbol=Pck2 mitochondrial phosphoenolpyruvate carboxykinase 2	IPI00223060	73 kDa	0	5	2	2	3	2
Gene_Symbol=Dhrs4 NADPH-dependent retinol dehydrogenase/reductase isoform 1	IPI00318750	30 kDa	0	4	3	2	2	3
Gene_Symbol=Trappc6b Trafficking protein particle complex subunit 6B	IPI00134426	18 kDa	0	3	3	2	2	1
Gene_Symbol=Ube2v1 Isoform 1 of Ubiquitin-conjugating enzyme E2 variant 1	IPI00113257	16 kDa	0	3	3	4	3	3
Gene_Symbol=Gstm7 12 days embryo embryonic body between diaphragm region and neck cDNA, RIKEN full-length enriched library, clone:9430034P22 product:Glutathione S-transferase Yb-3 (EC 2.5.1.18) (Chain 4) (GST Yb3) (GST class-mu 3) homolog	IPI00121280	26 kDa	3	4	3	0	1	5
Gene_Symbol=LOC382492 similar to 40S ribosomal protein S17	IPI00381546 (+4)	29 kDa	0	4	2	4	2	2
Gene_Symbol=Ddx17 Isoform 1 of Probable ATP-dependent RNA helicase DDX17	IPI00396797 (+1)	72 kDa	0	4	4	1	2	3
Gene_Symbol=Odz4 Isoform 3 of Teneurin-4	IPI00157497 (+3)	315 kDa	0	5	1	3	2	4
Gene_Symbol=Abhd6 Isoform 1 of Abhydrolase domain-containing protein 6	IPI00321386 (+1)	38 kDa	0	1	4	1	2	5
Gene_Symbol=Cetn2 Centrin-2	IPI00128741 (+2)	20 kDa	0	2	3	4	3	4
Gene_Symbol=Sfrs5 Splicing factor, arginine/serine-rich 5	IPI00314709 (+3)	31 kDa	2	2	3	1	4	2
Gene_Symbol=Prrt1 Proline-rich transmembrane protein 1	IPI00130766	31 kDa	2	2	1	2	3	2
Gene_Symbol=Nrgn Neurogranin	IPI00380227	7 kDa	3	2	1	3	3	3
Gene_Symbol=Hist1h1c Histone H1.2	IPI00223713 (+1)	21 kDa	3	4	1	2	3	2
Gene_Symbol=Mobp Isoform 2 of Myelin-associated oligodendrocyte basic protein	IPI00133833 (+4)	10 kDa	4	1	2	2	3	2
Gene_Symbol=Clu Clusterin precursor	IPI00320420 (+1)	52 kDa	2	4	4	1	1	1
Gene_Symbol=Osbp oxysterol binding protein	IPI00755161	89 kDa	3	2	2	1	3	1
Gene_Symbol=Osbpl8 oxysterol-binding protein-like protein 8 isoform b	IPI00461212 (+1)	97 kDa	2	3	4	1	3	2
Gene_Symbol=Cbr3 Carbonyl reductase 3	IPI00169998	31 kDa	2	2	3	3	1	1
Gene_Symbol=Surf4 Surfeit locus protein 4	IPI00133249	30 kDa	2	4	1	2	3	1
Gene_Symbol=Eif4b Eukaryotic translation initiation factor 4B	IPI00221581 (+1)	69 kDa	1	2	3	0	2	3
Gene_Symbol=Hdgfrp3 Isoform 1 of Hepatoma-derived growth factor-related protein 3	IPI00224067 (+2)	22 kDa	2	1	3	3	3	3
Gene_Symbol=2610204M08Rik Isoform 1 of Inverted formin 2	IPI00678133	139 kDa	1	4	3	1	2	4
Gene_Symbol=Hdlbp Vigilin	IPI00123379	142 kDa	1	2	4	1	1	2
Gene_Symbol=BC018371 3 days neonate thymus cDNA, RIKEN full-length enriched library, clone:A630004N05 product:Similar to hypothetical protein FLJ20920 (Hypothetical AMP-dependent synthetase and ligase containing protein), full insert sequence	IPI00122633	68 kDa	3	1	3	3	2	2
Gene_Symbol=Glrx5 Glutaredoxin-related protein 5	IPI00378120	16 kDa	2	2	3	2	3	3
Gene_Symbol=Sf3b5 Splicing factor 3B subunit 5	IPI00311948	10 kDa	2	3	3	3	2	2
Gene_Symbol=Slc4a7 solute carrier family 4, sodium bicarbonate cotransporter, member 7	IPI00664442	127 kDa	2	2	2	3	1	1
Gene_Symbol=Zzef1 Isoform 2 of Zinc finger ZZ-type and EF-hand domain-containing protein 1	IPI00340123 (+1)	324 kDa	1	2	1	3	0	2
Gene_Symbol=Mon2 MKIAA1040 protein (Fragment)	IPI00330176 (+1)	189 kDa	4	3	3	1	2	2
Gene_Symbol=Kcna1 Potassium voltage-gated channel subfamily A member 1	IPI00133719	56 kDa	1	3	4	2	2	2
Gene_Symbol=Rhot1 Isoform 3 of Mitochondrial Rho GTPase 1	IPI00123186 (+3)	77 kDa	1	4	2	2	1	2
Gene_Symbol=LOC100042832;Rpl9 60S ribosomal protein L9	IPI00122413 (+1)	22 kDa	3	2	1	2	4	1
Gene_Symbol=LOC100047658;Eif5 Eukaryotic translation initiation factor 5	IPI00187443 (+1)	49 kDa	3	2	2	2	1	1
Gene_Symbol=Pdcd6 Programmed cell death protein 6	IPI00121736	22 kDa	1	3	1	5	2	2
Gene_Symbol=Pdhx Pyruvate dehydrogenase protein X component, mitochondrial precursor	IPI00222767	54 kDa	5	2	2	1	2	1
Gene_Symbol=Ndrg4 Isoform 1 of Protein NDRG4	IPI00225031	39 kDa	1	3	2	5	2	1
Gene_Symbol=Mtx1 Metaxin-1	IPI00112327	36 kDa	2	1	3	1	2	4
Gene_Symbol=Selenbp1;LOC100044204 Selenium-binding protein 1	IPI00623845	53 kDa	1	2	1	4	2	3
Gene_Symbol=Thoc4 Isoform 1 of THO complex subunit 4	IPI00114407	27 kDa	2	1	3	2	3	2
Gene_Symbol=Eif1 Eukaryotic translation initiation factor 1	IPI00137930 (+4)	13 kDa	3	3	2	2	2	2
Gene_Symbol=2310001A20Rik Adipocyte plasma membrane-associated protein	IPI00221998	47 kDa	2	2	2	3	0	3
Gene_Symbol=Msn Moesin	IPI00110588	68 kDa	3	2	3	2	1	2
Gene_Symbol=Arl2 ADP-ribosylation factor-like protein 2	IPI00315504	21 kDa	1	3	2	3	3	2
Gene_Symbol=Ube2i;LOC100044900 SUMO-conjugating enzyme UBC9	IPI00119227 (+1)	18 kDa	0	2	2	4	2	1
Gene_Symbol=Vps25 173 kDa protein	IPI00761298 (+1)	173 kDa	1	2	3	2	1	3
Gene_Symbol=Isca2 Iron-sulfur cluster assembly 2 homolog, mitochondrial precursor	IPI00120671	17 kDa	2	4	1	3	2	3
Gene_Symbol=Fkbp1b FK506-binding protein 1B	IPI00226591	12 kDa	2	3	2	2	1	2
Gene_Symbol=Srp14 Signal recognition particle 14 kDa protein	IPI00132418	13 kDa	1	2	3	3	2	2
Gene_Symbol=Ergic1 Endoplasmic reticulum-Golgi intermediate compartment protein 1	IPI00321744	33 kDa	2	2	4	2	2	1
Gene_Symbol=Psmd9 26S proteasome non-ATPase regulatory subunit 9	IPI00761650	25 kDa	2	2	2	3	1	3
Gene_Symbol=Rpl15 60S ribosomal protein L15	IPI00273803 (+4)	24 kDa	2	3	1	2	3	1
Gene_Symbol=Rasgrf1 Guanine nucleotide-releasing protein	IPI00118835	144 kDa	1	1	2	1	1	4
Gene_Symbol=Snx3 Sorting nexin 3	IPI00420136 (+1)	19 kDa	1	2	2	3	3	1
Gene_Symbol=6430704M03Rik Adult male olfactory brain cDNA, RIKEN full-length enriched library, clone:6430704M03 product:similar to BRAIN PROTEIN (Fragment)	IPI00225855 (+1)	25 kDa	1	3	3	2	2	3
Gene_Symbol=Lrpap1 Alpha-2-macroglobulin receptor-associated protein precursor	IPI00469307	42 kDa	2	4	1	2	2	3
Gene_Symbol=Tmem24 Adult male liver cDNA, RIKEN full-length enriched library, clone:1300006O23 product:hypothetical C2 domain (Calcium/lipid-binding domain, CaLB) structure containing protein, full insert sequence	IPI00403488	72 kDa	2	3	1	1	2	2
Gene_Symbol=Pde1b Calcium/calmodulin-dependent 3',5'-cyclic nucleotide phosphodiesterase 1B	IPI00118900	61 kDa	1	0	2	2	3	2
Gene_Symbol=A930041I02Rik Isoform 1 of Uncharacterized protein C9orf126 homolog	IPI00313539	70 kDa	0	2	2	2	2	3
Gene_Symbol=Farsa Phenylalanyl-tRNA synthetase alpha chain	IPI00263874 (+1)	58 kDa	1	1	3	3	2	1
Gene_Symbol=Sec24b SEC24 related gene family, member B	IPI00331016 (+1)	136 kDa	0	4	4	2	3	2
Gene_Symbol=Tbca Tubulin-specific chaperone A	IPI00222972	13 kDa	4	3	5	1	1	1
Gene_Symbol=Gdpd1 Glycerophosphodiester phosphodiesterase domain-containing protein 1	IPI00134420	36 kDa	1	6	2	0	3	2
Gene_Symbol=Dock3 dedicator of cyto-kinesis 3	IPI00284521	233 kDa	0	2	1	6	1	0
Gene_Symbol=Trappc5 Trafficking protein particle complex subunit 5	IPI00132322	21 kDa	0	2	1	1	3	2
Gene_Symbol=Garnl1 Isoform 1 of GTPase-activating RapGAP domain-like 1	IPI00454161 (+1)	229 kDa	1	3	3	5	1	0
Gene_Symbol=1200015A19Rik Protein FAM79A	IPI00120085	30 kDa	1	1	5	2	5	1
Gene_Symbol=Epm2aip1 EPM2A-interacting protein 1	IPI00124614	70 kDa	1	3	2	5	1	3
Gene_Symbol=Erc1;LOC100048600 Isoform 1 of ELKS/RAB6-interacting/CAST family member 1	IPI00117731 (+2)	128 kDa	2	2	3	0	3	4
Gene_Symbol=Rabgap1 RAB GTPase activating protein 1 isoform a	IPI00378156	121 kDa	1	2	3	1	3	4
Gene_Symbol=Rheb GTP-binding protein Rheb precursor	IPI00177205	20 kDa	0	4	2	3	2	3
Gene_Symbol=Sncg Gamma-synuclein	IPI00271440	13 kDa	5	1	2	0	3	2
Gene_Symbol=Rps15 40S ribosomal protein S15	IPI00319231 (+3)	17 kDa	0	2	1	4	3	3
Gene_Symbol=BC010304 similar to Protein CXorf17 homolog	IPI00758285 (+1)	133 kDa	3	0	4	0	2	2
Gene_Symbol=Diras1 GTP-binding protein Di-Ras1	IPI00130567	22 kDa	3	3	0	1	5	2
Gene_Symbol=Acad9 very-long-chain acyl-CoA dehydrogenase VLCAD homolog	IPI00759881	69 kDa	2	1	4	1	0	4
Gene_Symbol=Txnrd1 Thioredoxin reductase 1, cytoplasmic	IPI00469251 (+1)	54 kDa	3	0	2	4	1	3
Gene_Symbol=LOC639931 similar to RING-box protein 2	IPI00663178 (+3)	13 kDa	1	3	2	2	1	2
Gene_Symbol=Ilf2 Interleukin enhancer-binding factor 2	IPI00318550	43 kDa	3	3	2	2	2	2
Gene_Symbol=Sept4 Isoform A of Septin-4	IPI00123219 (+2)	55 kDa	2	4	0	3	3	1
Gene_Symbol=Mosc2 MOSC domain-containing protein 2, mitochondrial precursor	IPI00123276	38 kDa	2	3	1	3	1	2
Gene_Symbol=Pgrmc2 Membrane-associated progesterone receptor component 2	IPI00351206	23 kDa	0	3	2	2	2	3
Gene_Symbol=Slc7a5 Solute carrier family 7 (Cationic amino acid transporter, y+ system), member 5	IPI00331577	56 kDa	2	3	2	2	1	2
Gene_Symbol=Cygb Cytoglobin	IPI00109791	21 kDa	2	1	1	2	0	1
Gene_Symbol=Dhx15 Putative pre-mRNA-splicing factor ATP-dependent RNA helicase DHX15	IPI00128818 (+1)	91 kDa	3	2	3	1	1	3
Gene_Symbol=Nlgn2 Neuroligin-2 precursor	IPI00468605	91 kDa	2	3	1	1	2	3
Gene_Symbol=Sf3b3 Isoform 1 of Splicing factor 3B subunit 3	IPI00122011 (+1)	136 kDa	2	3	1	2	3	1
Gene_Symbol=Plekhb1 Isoform 2 of Pleckstrin homology domain-containing family B member 1	IPI00135982 (+1)	23 kDa	1	3	2	3	4	0
Gene_Symbol=Pcyox1 Prenylcysteine oxidase precursor	IPI00460063	56 kDa	2	2	2	3	1	3
Gene_Symbol=1700037H04Rik Uncharacterized protein C20orf27 homolog	IPI00133853 (+2)	19 kDa	2	1	2	4	2	1
Gene_Symbol=Pik3r4 Phosphoinositide 3-kinase regulatory subunit 4	IPI00406045	153 kDa	1	3	3	1	0	4
Gene_Symbol=Gna13 Guanine nucleotide-binding protein alpha-13 subunit	IPI00118569	44 kDa	3	2	3	1	3	2
Gene_Symbol=Gabrg2 Isoform 2L of Gamma-aminobutyric-acid receptor subunit gamma-2 precursor	IPI00131369 (+1)	55 kDa	0	3	4	2	1	1
Gene_Symbol=Dtd1 Isoform 1 of Probable D-tyrosyl-tRNA(Tyr) deacylase 1	IPI00133713	23 kDa	3	3	2	1	2	3
Gene_Symbol=Loh11cr2a Loss of heterozygosity 11 chromosomal region 2 gene A protein homolog	IPI00221817	87 kDa	2	3	2	3	1	1
Gene_Symbol=Osbpl1a Isoform 1 of Oxysterol-binding protein-related protein 1	IPI00469318	108 kDa	3	1	1	3	2	2
Gene_Symbol=Bcat1 Blastocyst blastocyst cDNA, RIKEN full-length enriched library, clone:I1C0025P20 product:branched chain aminotransferase 1, cytosolic, full insert sequence	IPI00653423 (+1)	50 kDa	3	1	2	0	2	2
Gene_Symbol=Cul4b 12 days embryo male wolffian duct includes surrounding region cDNA, RIKEN full-length enriched library, clone:6720405B21 product:cullin 4B, full insert sequence	IPI00224689 (+1)	111 kDa	3	3	2	3	2	1
Gene_Symbol=Adam23 Isoform Alpha of ADAM 23 precursor	IPI00129175 (+8)	92 kDa	2	3	2	2	1	1
Gene_Symbol=Dync1i1 Isoform 1A of Cytoplasmic dynein 1 intermediate chain 1	IPI00131084	71 kDa	2	3	2	2	2	3
Gene_Symbol=2010107G23Rik Uncharacterized protein C10orf35 homolog	IPI00111050	13 kDa	2	3	1	3	2	2
Gene_Symbol=Agpat4 1-acyl-sn-glycerol-3-phosphate acyltransferase delta	IPI00173168	44 kDa	1	2	2	2	2	2
Gene_Symbol=LOC100039795;LOC100048175 similar to C1orf32 putative protein	IPI00378481	87 kDa	3	2	2	3	3	1
Gene_Symbol=Acaa1b;Acaa1a 3-ketoacyl-CoA thiolase A, peroxisomal precursor	IPI00121833	44 kDa	3	3	1	1	1	3
Gene_Symbol=LOC668899;LOC433476 similar to ribosomal protein L27a	IPI00137687 (+6)	17 kDa	2	3	2	2	3	0
Gene_Symbol=Fmnl2 Isoform 3 of Formin-like protein 2	IPI00345373 (+2)	124 kDa	1	3	2	1	3	2
Gene_Symbol=Arf5 ADP-ribosylation factor 5	IPI00221615	21 kDa	1	2	4	2	3	2
Gene_Symbol=Sh3bgrl2 Adult male medulla oblongata cDNA, RIKEN full-length enriched library, clone:6330583A05 product:SH3BGRL2-like protein, full insert sequence	IPI00221501 (+1)	14 kDa	1	4	1	1	4	1
Gene_Symbol=Rad23b UV excision repair protein RAD23 homolog B	IPI00108774	44 kDa	4	2	1	1	1	3
Gene_Symbol=Camsap1l1 calmodulin regulated spectrin-associated protein 1-like 1 isoform 1	IPI00271250 (+8)	166 kDa	2	3	1	1	1	3
Gene_Symbol=Phb2;Grcc10 Protein C10	IPI00127501	13 kDa	1	2	2	4	4	1
Gene_Symbol=1500032L24Rik Adult male cerebellum cDNA, RIKEN full-length enriched library, clone:1500032L24 product:similar to Hypothetical gene supported by AL449243	IPI00118952	12 kDa	3	2	0	2	2	0
Gene_Symbol=Mecp2 Isoform A of Methyl-CpG-binding protein 2	IPI00131063 (+1)	52 kDa	1	3	1	1	2	4
Gene_Symbol=Arfgef2 ADp-ribosylation factor guanine nucleotide-exchange factor 2	IPI00137087 (+1)	202 kDa	1	3	2	1	0	3
Gene_Symbol=2610030H06Rik ES cells cDNA, RIKEN full-length enriched library, clone:C330020E23 product:similar to RNA BINDING PROTEIN	IPI00132334	11 kDa	4	2	0	2	1	3
Gene_Symbol=Atp5s ATP synthase subunit s, mitochondrial precursor	IPI00133531	23 kDa	0	3	2	3	2	1
Gene_Symbol=Atcay Caytaxin	IPI00221845	42 kDa	1	4	1	4	1	1
Gene_Symbol=Lrrc47 Leucine-rich repeat-containing protein 47	IPI00138089	64 kDa	1	2	3	1	2	3
Gene_Symbol=Guk1 18-day embryo whole body cDNA, RIKEN full-length enriched library, clone:1110048P09 product:guanylate kinase 1, full insert sequence	IPI00228828	24 kDa	2	3	2	2	1	2
Gene_Symbol=Reep1 Receptor expression-enhancing protein 1	IPI00404079	22 kDa	1	5	3	2	2	1
Gene_Symbol=Eftud2 U5 small nuclear ribonucleoprotein	IPI00649950	109 kDa	0	3	3	1	1	4
Gene_Symbol=Lamc1 Laminin subunit gamma-1 precursor	IPI00400016	177 kDa	0	2	2	3	0	5
Gene_Symbol=Tbcd Tubulin-specific chaperone D	IPI00461857	133 kDa	1	3	3	1	2	3
Gene_Symbol=Dpp3;ENSMUSG00000067859 Dipeptidyl-peptidase 3	IPI00116134	83 kDa	0	3	3	2	3	3
Gene_Symbol=Atad3a Isoform 1 of ATPase family AAA domain-containing protein 3	IPI00126913 (+1)	67 kDa	0	2	2	4	3	3
Gene_Symbol=Prei3 Preimplantation protein 3	IPI00420832	26 kDa	2	3	3	2	1	0
Gene_Symbol=Jtv1 Jtv1-pending protein	IPI00153103 (+1)	35 kDa	2	3	2	2	2	2
Gene_Symbol=Ly6e 13 days embryo head cDNA, RIKEN full-length enriched library, clone:3110052M08 product:lymphocyte antigen 6 complex, locus E, full insert sequence	IPI00110520 (+2)	14 kDa	2	3	1	1	2	3
Gene_Symbol=EG665094;Nudt21 Cleavage and polyadenylation specificity factor 5	IPI00132473	26 kDa	1	3	1	3	3	1
Gene_Symbol=Gaa Lysosomal alpha-glucosidase precursor	IPI00111960	106 kDa	1	2	2	0	3	4
Gene_Symbol=Strn4 Isoform 1 of Striatin-4	IPI00119524 (+1)	82 kDa	1	2	2	4	1	1
Gene_Symbol=Lin7c Lin-7 homolog C	IPI00136498	22 kDa	2	3	1	1	1	1
Gene_Symbol=Cltb Isoform 1 of Clathrin light chain B	IPI00228978 (+1)	25 kDa	1	1	4	2	2	2
Gene_Symbol=Rpl22;LOC100047372 60S ribosomal protein L22	IPI00222546	15 kDa	1	3	2	1	1	4
Gene_Symbol=Hrb Isoform 1 of Nucleoporin-like protein RIP	IPI00230359 (+3)	58 kDa	2	2	1	3	2	2
Gene_Symbol=Sh3bgrl3 SH3 domain-binding glutamic acid-rich-like protein 3	IPI00127358	10 kDa	2	2	3	3	2	1
Gene_Symbol=LOC621832;Nutf2;LOC100043462;LOC100044514 Nuclear transport factor 2	IPI00124149	14 kDa	1	1	1	2	1	2
Gene_Symbol=1810034K20Rik Magnesium-dependent phosphatase 1	IPI00112138	19 kDa	0	2	2	2	3	2
Gene_Symbol=Tex2 Testis-expressed sequence 2 protein	IPI00420516	125 kDa	2	3	1	1	2	3
Gene_Symbol=Gpsn2 Synaptic glycoprotein SC2	IPI00262743	36 kDa	0	2	3	3	2	1
Gene_Symbol=Ap3s1 AP-3 complex subunit sigma-1	IPI00322193	22 kDa	1	4	1	1	1	0
Gene_Symbol=Ank3 ankyrin 3, epithelial isoform a	IPI00173248 (+4)	188 kDa	1	1	3	2	3	3
Gene_Symbol=Fundc2 13 days embryo forelimb cDNA, RIKEN full-length enriched library, clone:5930430C07 product:hypothetical hypothetical MDS00147 motif containing protein, full insert sequence	IPI00466200	17 kDa	0	3	2	2	2	3
Gene_Symbol=Armc10 10, 11 days embryo whole body cDNA, RIKEN full-length enriched library, clone:2810037C14 product:hypothetical protein, full insert sequence	IPI00757909	33 kDa	2	2	1	4	1	2
Gene_Symbol=Appbp1 NEDD8-activating enzyme E1 regulatory subunit	IPI00404981 (+1)	60 kDa	3	1	2	2	1	2
Gene_Symbol=Enah Isoform 4 of Protein enabled homolog	IPI00284246 (+2)	84 kDa	2	2	3	1	1	2
Gene_Symbol=Eif3s9 Eif3s9 protein	IPI00229859 (+1)	109 kDa	2	4	1	2	2	2
Gene_Symbol=Rpn2 Dolichyl-diphosphooligosaccharide--protein glycosyltransferase 63 kDa subunit precursor	IPI00475154 (+1)	69 kDa	2	1	4	1	2	2
Gene_Symbol=Ufm1 Ubiquitin-fold modifier 1 precursor	IPI00139378	9 kDa	2	1	1	3	2	2
Gene_Symbol=Fau 40S ribosomal protein S30	IPI00399483 (+1)	7 kDa	2	2	2	1	2	2
Gene_Symbol=Tial1 Nucleolysin TIAR	IPI00108085	43 kDa	2	2	2	1	2	3
Gene_Symbol=Hpcal1 Hippocalcin-like protein 1	IPI00230449	22 kDa	1	3	1	1	2	2
Gene_Symbol=Por NADPH--cytochrome P450 reductase	IPI00621548	77 kDa	2	3	2	1	2	3
Gene_Symbol=Trap1 Heat shock protein 75 kDa, mitochondrial precursor	IPI00132762	80 kDa	2	3	3	1	1	2
Gene_Symbol=Hook3 Hook homolog 3	IPI00353927 (+1)	83 kDa	2	2	3	3	1	2
Gene_Symbol=Cdc37 Hsp90 co-chaperone Cdc37	IPI00117087	45 kDa	3	1	1	2	1	3
Gene_Symbol=Ppp2r5d Protein phosphatase 2A B56 delta subunit	IPI00380331	69 kDa	1	4	1	3	1	1
Gene_Symbol=Wdr89;Rplp2 60S acidic ribosomal protein P2	IPI00139795	12 kDa	1	4	3	1	1	2
Gene_Symbol=Sumo3 Isoform 1 of Small ubiquitin-related modifier 3 precursor	IPI00129580 (+1)	12 kDa	2	3	3	2	0	2
Gene_Symbol=Pycrl pyrroline-5-carboxylate reductase-like	IPI00153234	29 kDa	1	3	2	1	4	1
Gene_Symbol=Mras Ras-related protein M-Ras precursor	IPI00117357	24 kDa	1	2	2	2	1	2
Gene_Symbol=Scrg1 Scrapie-responsive protein 1 precursor	IPI00134143	11 kDa	0	1	2	2	0	1
Gene_Symbol=Rimbp2 RIM-binding protein 2	IPI00129397 (+8)	118 kDa	0	3	2	2	2	3
Gene_Symbol=Ap1s1 AP-1 complex subunit sigma-1A	IPI00118026	19 kDa	0	1	3	3	3	2
Gene_Symbol=Anpep Aminopeptidase N	IPI00319509	110 kDa	1	2	2	1	2	4
Gene_Symbol=2310022B05Rik Uncharacterized protein C1orf198 homolog	IPI00225267	35 kDa	2	3	2	0	2	3
Gene_Symbol=Decr1 2,4-dienoyl-CoA reductase, mitochondrial precursor	IPI00387379	36 kDa	2	3	1	0	1	2
Gene_Symbol=2310014G06Rik Isoform 2 of UPF0105 protein C14orf124 homolog	IPI00226521 (+1)	33 kDa	2	3	2	1	2	2
Gene_Symbol=Numa1 Nuclear mitotic apparatus protein 1	IPI00263048	236 kDa	0	2	1	2	3	2
Gene_Symbol=Pitpnm1 Membrane-associated phosphatidylinositol transfer protein 1	IPI00136246	135 kDa	3	2	2	2	0	4
Gene_Symbol=Ars2 Isoform C of Arsenite-resistance protein 2	IPI00224644 (+3)	99 kDa	1	1	3	1	2	3
Gene_Symbol=Rbm14 Isoform 1 of RNA-binding protein 14	IPI00404707 (+1)	69 kDa	3	1	3	0	2	3
Gene_Symbol=Rnf14 Isoform 1 of E3 ubiquitin-protein ligase RNF14	IPI00120037	55 kDa	0	0	3	2	1	2
Gene_Symbol=Elmo2 Isoform 1 of Engulfment and cell motility protein 2	IPI00402900 (+1)	84 kDa	0	2	3	1	4	1
Gene_Symbol=Phactr1 phosphatase and actin regulator 1 isoform 1	IPI00480534 (+1)	74 kDa	2	2	1	3	3	1
Gene_Symbol=Reep5 Receptor expression enhancing protein 5	IPI00315463	21 kDa	0	4	1	5	2	1
Gene_Symbol=Ranbp2 E3 SUMO-protein ligase RanBP2	IPI00337844	341 kDa	0	3	4	3	1	2
Gene_Symbol=Usp15 Isoform 1 of Ubiquitin carboxyl-terminal hydrolase 15	IPI00154012 (+1)	112 kDa	1	1	2	1	1	5
Gene_Symbol=LOC100044056;LOC100046623;LOC100041484 similar to UBE2D3	IPI00265279 (+1)	17 kDa	0	2	2	2	2	2
Gene_Symbol=Magoh-rs1 Protein mago nashi homolog 1-related	IPI00132692 (+2)	17 kDa	1	3	1	2	3	1
Gene_Symbol=Bola2 Isoform 1 of BolA-like protein 2	IPI00221694	10 kDa	2	1	2	0	1	2
Gene_Symbol=Mtch1 Isoform 1 of Mitochondrial carrier homolog 1	IPI00137173 (+1)	42 kDa	2	2	2	2	1	1
Gene_Symbol=Pepd Xaa-Pro dipeptidase	IPI00406419	55 kDa	4	1	1	1	1	2
Gene_Symbol=Rap1a Ras-related protein Rap-1A precursor	IPI00138406 (+1)	21 kDa	2	2	2	2	2	2
Gene_Symbol=D11Bwg0434e Activated spleen cDNA, RIKEN full-length enriched library, clone:F830023H23 product:Hypothetical protein (Hypothetical zinc carboxypeptidases), full insert sequence	IPI00121388	11 kDa	2	1	0	2	2	2
Gene_Symbol=Rabggta Isoform 1 of Geranylgeranyl transferase type-2 alpha subunit	IPI00620701	65 kDa	1	1	2	1	1	2
Gene_Symbol=Vbp1 Prefoldin subunit 3	IPI00121851	22 kDa	1	2	2	3	1	2
Gene_Symbol=Fhl1 Isoform 1 of Four and a half LIM domains protein 1	IPI00309997 (+2)	32 kDa	2	2	2	1	2	2
Gene_Symbol=Plch2 phospholipase C, eta 2	IPI00226764	164 kDa	2	2	1	2	0	3
Gene_Symbol=Dnajb6 Isoform A of DnaJ homolog subfamily B member 6	IPI00119896 (+2)	40 kDa	1	3	1	1	2	3
Gene_Symbol=Paics Multifunctional protein ADE2	IPI00322096 (+1)	47 kDa	2	1	2	1	1	3
Gene_Symbol=Stx6 Isoform 1 of Syntaxin-6	IPI00123104	29 kDa	2	3	2	1	2	2
Gene_Symbol=Gabra1 Gamma-aminobutyric-acid receptor subunit alpha-1 precursor	IPI00113772	52 kDa	3	0	2	3	2	1
Gene_Symbol=Arfgap1 Isoform 1 of ADP-ribosylation factor GTPase-activating protein 1	IPI00387227 (+2)	45 kDa	3	1	2	1	2	3
Gene_Symbol=Arcn1 Coatomer subunit delta	IPI00313558	57 kDa	3	1	2	2	1	1
Gene_Symbol=Pgam5 Isoform 2 of Phosphoglycerate mutase family member 5 precursor	IPI00226387 (+1)	32 kDa	2	2	1	1	2	2
Gene_Symbol=Sep15 15 kDa selenoprotein precursor	IPI00112641	18 kDa	2	2	2	2	2	2
Gene_Symbol=1810046J19Rik Uncharacterized protein C17orf37 homolog	IPI00132184	12 kDa	2	2	1	2	2	2
Gene_Symbol=Slc25a1 NOD-derived CD11c +ve dendritic cells cDNA, RIKEN full-length enriched library, clone:F630026H16 product:solute carrier family 25 (mitochondrial carrier; citrate transporter), member 1, full insert sequence	IPI00276926	34 kDa	1	2	1	2	2	1
Gene_Symbol=Sacm1l Suppressor of actin mutations	IPI00109221	67 kDa	1	0	3	3	1	1
Gene_Symbol=Pip5k2a Phosphatidylinositol-4-phosphate 5-kinase type-2 alpha	IPI00115708	46 kDa	2	1	3	2	2	2
Gene_Symbol=Cat Catalase	IPI00312058	60 kDa	2	2	3	2	0	2
Gene_Symbol=Mapbpip Mitogen-activated protein-binding protein-interacting protein	IPI00119807	13 kDa	2	2	2	1	3	2
Gene_Symbol=Cdc42bpa similar to CDC42-binding protein kinase alpha isoform 4	IPI00658499 (+1)	200 kDa	1	1	1	1	3	1
Gene_Symbol=Ccny;LOC100044842 Isoform 1 of Cyclin-Y	IPI00308149 (+1)	39 kDa	3	2	1	1	1	2
Gene_Symbol=1810026J23Rik Uncharacterized protein C19orf52 homolog	IPI00266836	29 kDa	2	2	3	2	2	1
Gene_Symbol=4631427C17Rik Isoform 1 of Putative adenosylhomocysteinase 3	IPI00308446 (+3)	67 kDa	1	2	2	2	3	2
Gene_Symbol=Rpl26 60S ribosomal protein L26	IPI00132460 (+5)	17 kDa	0	2	2	2	2	2
Gene_Symbol=Ethe1 ETHE1 protein, mitochondrial precursor	IPI00113386	28 kDa	1	3	2	2	1	2
Gene_Symbol=Akap12 SSeCKS	IPI00123709	181 kDa	0	2	3	2	1	3
Gene_Symbol=Mrpl14 39S ribosomal protein L14, mitochondrial precursor	IPI00133778	16 kDa	2	3	2	1	1	3
Gene_Symbol=Nup205 nucleoporin 205 isoform 1	IPI00453857	233 kDa	1	3	0	2	1	2
Gene_Symbol=Clta clathrin, light polypeptide (Lca) isoform c	IPI00648681 (+1)	26 kDa	2	1	2	0	1	1
Gene_Symbol=Erh;LOC100042777 Enhancer of rudimentary homolog	IPI00403589 (+1)	12 kDa	1	1	2	2	1	1
Gene_Symbol=1110019J04Rik Novel protein	IPI00649873	6 kDa	2	3	2	0	2	1
Gene_Symbol=Ndufa3 NADH dehydrogenase [ubiquinone] 1 alpha subcomplex subunit 3	IPI00132216	9 kDa	0	2	2	3	3	1
Gene_Symbol=Tssc1 Protein TSSC1	IPI00321310	43 kDa	0	2	3	2	1	3
Gene_Symbol=Inpp4a inositol polyphosphate-4-phosphatase, type I isoform 2	IPI00785480	78 kDa	3	2	2	2	1	2
Gene_Symbol=Srgap2 SLIT-ROBO Rho GTPase activating protein 2 isoform 15	IPI00659718 (+1)	121 kDa	2	1	1	1	1	3
Gene_Symbol=Dgki 101 kDa protein	IPI00830151 (+1)	101 kDa	1	3	1	2	2	2
Gene_Symbol=Fmn2 Formin-2	IPI00123295	166 kDa	0	2	3	3	2	1
Gene_Symbol=Rabep1 Isoform 1 of Rab GTPase-binding effector protein 1	IPI00131692 (+5)	100 kDa	2	2	2	1	3	1
Gene_Symbol=Slc25a27 Adult male brain cDNA, RIKEN full-length enriched library, clone:3632410G24 product:UNCOUPLING PROTEIN UCP-4, ISOFORM A homolog	IPI00108998 (+1)	36 kDa	1	2	1	2	3	3
Gene_Symbol=LOC100039478 hypothetical protein	IPI00115233 (+4)	12 kDa	3	0	0	1	1	1
Gene_Symbol=C1qc Complement C1q subcomponent subunit C precursor	IPI00124470 (+1)	26 kDa	2	4	1	1	1	2
Gene_Symbol=Clybl Citrate lyase beta subunit-like protein, mitochondrial precursor	IPI00153903	38 kDa	1	3	2	2	1	2
Gene_Symbol=Arfip2 Arfaptin-2	IPI00321942	38 kDa	1	1	3	2	1	1
Gene_Symbol=Actr1a Alpha-centractin	IPI00113895	43 kDa	1	1	3	2	2	2
Gene_Symbol=Pfas Novel protein	IPI00265406 (+1)	145 kDa	1	2	2	1	1	2
Gene_Symbol=2610301G19Rik Protein KIAA1967 homolog	IPI00123624	103 kDa	2	2	2	1	1	2
Gene_Symbol=1810035L17Rik Isoform 1 of SRA stem-loop-interacting RNA-binding protein, mitochondrial precursor	IPI00318935 (+1)	13 kDa	2	3	2	2	0	1
Gene_Symbol=Dgkh diacylglycerol kinase, eta	IPI00277362 (+3)	127 kDa	0	1	2	3	3	3
Gene_Symbol=Lama5 Laminin subunit alpha-5 precursor	IPI00116913 (+2)	404 kDa	1	3	0	2	1	3
Gene_Symbol=Cnn3 Calponin-3	IPI00119111	36 kDa	1	3	6	1	0	1
Gene_Symbol=A330104H05Rik Adult male medulla oblongata cDNA, RIKEN full-length enriched library, clone:6330439O11 product:hypothetical protein, full insert sequence	IPI00225917 (+1)	27 kDa	1	3	1	3	3	1
Gene_Symbol=Plxna2 plexin A2	IPI00137313	212 kDa	0	2	1	2	1	1
Gene_Symbol=Mllt4 myeloid/lymphoid or mixed lineage-leukemia translocation to 4 homolog isoform 1	IPI00137836 (+3)	207 kDa	0	3	1	1	2	3
Gene_Symbol=Rplp1 60S acidic ribosomal protein P1	IPI00113377	11 kDa	2	4	1	2	2	1
Gene_Symbol=Eif3s8 Eukaryotic translation initiation factor 3 subunit 8	IPI00321647	106 kDa	2	1	1	0	2	2
Gene_Symbol=Atp5e ATP synthase epsilon chain, mitochondrial	IPI00230241	6 kDa	2	3	2	3	2	0
Gene_Symbol=Tjp1 Tight junction protein ZO-1	IPI00135971	195 kDa	0	2	1	1	4	2
Gene_Symbol=Tjp2 Tight junction protein ZO-2	IPI00323349	131 kDa	0	3	2	1	2	3
Gene_Symbol=Rdh14 Retinol dehydrogenase 14	IPI00112377	36 kDa	0	2	1	2	1	3
Gene_Symbol=C1qa Complement C1q subcomponent subunit A precursor	IPI00125310 (+1)	26 kDa	4	2	1	0	0	1
Gene_Symbol=Lphn3 Isoform 3 of Latrophilin-3 precursor	IPI00411157 (+2)	172 kDa	2	1	1	1	1	2
Gene_Symbol=Nit1 Nitrilase 1	IPI00128873 (+2)	36 kDa	1	1	1	4	0	3
Gene_Symbol=Lmnb2 Isoform B3 of Lamin-B2	IPI00113886 (+1)	53 kDa	2	0	4	1	1	2
Gene_Symbol=Rps24 Isoform 2 of 40S ribosomal protein S24	IPI00402981 (+4)	15 kDa	0	3	1	4	2	2
Gene_Symbol=Rnh1 Ribonuclease inhibitor	IPI00313296	50 kDa	0	2	3	1	0	4
Gene_Symbol=Ubl5 Ubiquitin-like protein 5	IPI00110404 (+1)	9 kDa	0	2	3	3	4	0
Gene_Symbol=Rraga Ras-related GTP-binding protein A	IPI00229392 (+1)	37 kDa	1	1	3	2	1	3
Gene_Symbol=Dcps Scavenger mRNA-decapping enzyme DcpS	IPI00459280	39 kDa	1	1	2	2	3	2
Gene_Symbol=S100a13 Protein S100-A13	IPI00124115	11 kDa	3	1	2	3	1	1
Gene_Symbol=Snph Syntaphilin	IPI00227035 (+1)	57 kDa	0	1	2	2	0	4
Gene_Symbol=Ftl1;EG665937 ferritin light chain 1	IPI00608020 (+3)	21 kDa	1	3	2	2	2	1
Gene_Symbol=Abhd14b Abhydrolase domain-containing protein 14B	IPI00111876	22 kDa	1	3	2	2	2	1
Gene_Symbol=Adam11 ADAM 11 precursor	IPI00408232 (+1)	84 kDa	0	2	1	1	2	1
Gene_Symbol=Ccdc56 Coiled-coil domain-containing protein 56	IPI00135208	12 kDa	3	1	2	0	1	1
Gene_Symbol=Dock10 Isoform 2 of Dedicator of cytokinesis protein 10	IPI00337028 (+1)	253 kDa	0	3	3	2	2	1
Gene_Symbol=5230400G24Rik Isoform 1 of Uncharacterized protein C2orf33 homolog	IPI00420734	33 kDa	1	2	2	2	1	3
Gene_Symbol=Myef2 Isoform 2 of Myelin expression factor 2	IPI00154084 (+1)	62 kDa	2	2	2	0	2	2
Gene_Symbol=Alad Delta-aminolevulinic acid dehydratase	IPI00112719	36 kDa	1	1	2	2	1	2
Gene_Symbol=Ttc35 Tetratricopeptide repeat protein 35	IPI00133612	35 kDa	1	3	1	1	3	2
Gene_Symbol=Gm879 CDNA, RIKEN full-length enriched library, clone:M5C1056A20 product:hypothetical Alanine-rich region profile containing protein, full insert sequence	IPI00380894	58 kDa	2	3	1	2	2	1
Gene_Symbol=Elavl4 Elavl4 protein	IPI00466120 (+3)	45 kDa	1	2	1	1	2	2
Gene_Symbol=Ddah2 NG,NG-dimethylarginine dimethylaminohydrolase 2	IPI00336881	30 kDa	1	2	2	2	2	2
Gene_Symbol=Chchd2 Coiled-coil-helix-coiled-coil-helix domain-containing protein 2	IPI00284925 (+1)	16 kDa	1	2	2	2	2	2
Gene_Symbol=Sec61b Protein transport protein Sec61 subunit beta	IPI00133030 (+2)	10 kDa	2	1	1	0	1	2
Gene_Symbol=Gng4 Guanine nucleotide-binding protein G(I)/G(S)/G(O) gamma-4 subunit precursor	IPI00115544	8 kDa	2	1	2	2	1	1
Gene_Symbol=Mpdu1 Mannose-P-dolichol utilization defect 1 protein	IPI00331563 (+1)	26 kDa	0	3	2	1	2	2
Gene_Symbol=Nipsnap3a Protein NipSnap3A	IPI00132444	28 kDa	2	2	2	3	1	0
Gene_Symbol=Ipo9 Importin-9	IPI00130158 (+1)	116 kDa	1	2	2	1	1	1
Gene_Symbol=Rasa1 RAS p21 protein activator 1	IPI00130621	115 kDa	1	2	1	2	2	2
Gene_Symbol=Ptk2 Isoform 1 of Focal adhesion kinase 1	IPI00113563 (+1)	124 kDa	3	2	2	2	0	1
Gene_Symbol=Dock7 Isoform 2 of Dedicator of cytokinesis protein 7	IPI00339428 (+2)	241 kDa	1	1	1	1	0	3
Gene_Symbol=Taok1 Serine/threonine-protein kinase TAO1	IPI00126860	116 kDa	1	1	2	1	2	2
Gene_Symbol=Numbl Numb-like protein	IPI00280984 (+1)	64 kDa	1	2	1	2	1	1
Gene_Symbol=Ipo4 Importin-4	IPI00128880	119 kDa	1	2	2	0	2	3
Gene_Symbol=Rab8a Ras-related protein Rab-8A	IPI00331128 (+1)	24 kDa	3	1	0	2	0	0
Gene_Symbol=Eif2s1 Eukaryotic translation initiation factor 2 subunit 1	IPI00474446	36 kDa	1	3	3	1	2	1
Gene_Symbol=Comtd1 Catechol-O-methyltransferase domain-containing protein 1	IPI00222125	29 kDa	2	1	2	3	1	1
Gene_Symbol=Nfs1 Adult male kidney cDNA, RIKEN full-length enriched library, clone:0610009K17 product:nitrogen fixation gene 1	IPI00311072 (+1)	51 kDa	1	3	2	1	1	3
Gene_Symbol=Cep170 similar to centrosomal protein 170kDa isoform 2	IPI00662263 (+1)	174 kDa	1	2	2	2	0	2
Gene_Symbol=C330002I19Rik kinase D-interacting substance of 220 kDa isoform 16	IPI00624420 (+9)	190 kDa	1	3	1	2	1	2
Gene_Symbol=Efcbp2 Isoform 1 of EF-hand calcium-binding protein 2	IPI00131287	43 kDa	2	2	1	1	1	3
Gene_Symbol=Glg1 Golgi apparatus protein 1 precursor	IPI00122399	134 kDa	2	2	2	1	1	2
Gene_Symbol=AW555464 Isoform 1 of Protein KIAA0284	IPI00380953	171 kDa	0	2	3	2	1	3
Gene_Symbol=Endogl1 B16 F10Y cells cDNA, RIKEN full-length enriched library, clone:G370142L11 product:endonuclease G-like 1, full insert sequence	IPI00224069	41 kDa	2	2	2	2	0	2
Gene_Symbol=Sart3 Isoform 1 of Squamous cell carcinoma antigen recognized by T-cells 3	IPI00458854	110 kDa	2	3	1	1	1	2
Gene_Symbol=Grm7 Metabotropic glutamate receptor 7 precursor	IPI00470956	102 kDa	0	2	1	4	1	1
Gene_Symbol=Top2b DNA topoisomerase 2-beta	IPI00135443	182 kDa	2	1	2	0	1	3
Gene_Symbol=Vps11 Vacuolar protein sorting-associated protein 11 homolog	IPI00229777	108 kDa	1	1	0	1	1	2
Gene_Symbol=Tmem30a Cell cycle control protein 50A	IPI00387318	41 kDa	2	2	1	0	0	1
Gene_Symbol=Mrpl53 39S ribosomal protein L53, mitochondrial precursor	IPI00133750	13 kDa	1	2	0	3	3	2
Gene_Symbol=Spryd4 SPRY domain-containing protein 4	IPI00128201	23 kDa	0	2	3	1	1	3
Gene_Symbol=Enoph1 Isoform 1 of Enolase-phosphatase E1	IPI00653664	29 kDa	0	2	3	1	3	2
Gene_Symbol=Snrpa1 U2 small nuclear ribonucleoprotein A'	IPI00170008	28 kDa	1	1	0	3	3	2
Gene_Symbol=Wipf3 similar to SH3 domain binding protein CR16	IPI00606892	49 kDa	2	1	2	1	2	0
Gene_Symbol=Adrbk1 Beta-adrenergic receptor kinase 1	IPI00320687 (+1)	80 kDa	0	3	2	3	1	2
Gene_Symbol=Gclc Glutamate--cysteine ligase catalytic subunit	IPI00125658	73 kDa	0	3	1	1	2	2
Gene_Symbol=Tsnax;LOC100039215 Translin-associated protein X	IPI00137296 (+1)	33 kDa	3	1	0	1	2	2
Gene_Symbol=Vps45 Vacuolar protein sorting-associated protein 45	IPI00124291	65 kDa	1	2	2	1	0	4
Gene_Symbol=Lcmt1 leucine carboxyl methyltransferase 1	IPI00283876	38 kDa	1	1	2	3	2	0
Gene_Symbol=6330407J23Rik Uncharacterized protein C6orf174 homolog precursor	IPI00403618 (+1)	103 kDa	1	3	3	1	1	1
Gene_Symbol=Pzp Alpha-2-macroglobulin precursor	IPI00624663	167 kDa	0	3	1	0	2	2
Gene_Symbol=U2af2 Splicing factor U2AF 65 kDa subunit	IPI00113746 (+1)	54 kDa	1	2	0	1	0	0
Gene_Symbol=Ehd1 EH domain-containing protein 1	IPI00126083 (+1)	61 kDa	1	1	3	0	4	2
Gene_Symbol=Exoc1 Exocyst complex component 1	IPI00153813 (+1)	103 kDa	1	3	1	3	2	0
Gene_Symbol=Hdgf Hepatoma-derived growth factor	IPI00313817	26 kDa	0	1	0	2	4	1
Gene_Symbol=0610009D07Rik Pre-mRNA branch site protein p14	IPI00117687	15 kDa	2	4	0	1	0	4
Gene_Symbol=Tmem14c Transmembrane protein 14C	IPI00132768	12 kDa	1	1	2	2	1	3
Gene_Symbol=Sfrs2 Splicing factor, arginine/serine-rich 2	IPI00121135 (+2)	25 kDa	0	2	2	1	2	3
Gene_Symbol=Dcun1d1 testis derived transcript 3	IPI00316951 (+3)	28 kDa	1	1	2	1	3	2
Gene_Symbol=Acyp2 acylphosphatase 2, muscle type	IPI00272401	12 kDa	1	1	2	1	2	3
Gene_Symbol=Hnrpdl Heterogeneous nuclear ribonucleoprotein D-like	IPI00129417 (+1)	34 kDa	0	3	1	3	2	0
Gene_Symbol=Ddost Dolichyl-diphosphooligosaccharide--protein glycosyltransferase 48 kDa subunit precursor	IPI00117705 (+1)	49 kDa	1	0	1	1	2	2
Gene_Symbol=Kras Isoform 2B of GTPase KRas precursor	IPI00134941	21 kDa	1	3	2	2	2	0
Gene_Symbol=Faah Fatty-acid amide hydrolase 1	IPI00117176 (+1)	63 kDa	0	1	2	3	2	1
Gene_Symbol=Cend1 Cell cycle exit and neuronal differentiation protein 1	IPI00122826	15 kDa	3	3	1	1	1	1
Gene_Symbol=6330578E17Rik hypothetical protein LOC76178	IPI00117109	8 kDa	1	1	2	2	2	2
Gene_Symbol=Fxn Frataxin, mitochondrial precursor	IPI00136201 (+1)	23 kDa	2	2	2	1	1	2
Gene_Symbol=Pfdn2 Prefoldin subunit 2	IPI00119545 (+1)	17 kDa	0	2	2	1	2	3
Gene_Symbol=Vps28 Vacuolar protein sorting-associated protein 28 homolog	IPI00133591	25 kDa	1	1	2	2	1	2
Gene_Symbol=Hmgcs1;LOC100040592 Hydroxymethylglutaryl-CoA synthase, cytoplasmic	IPI00331707	58 kDa	3	1	1	2	1	1
Gene_Symbol=1500003O03Rik;LOC100048622 Calcium-binding protein p22	IPI00229680	22 kDa	1	3	0	2	2	1
Gene_Symbol=Tfrc Transferrin receptor protein 1	IPI00124700	86 kDa	1	1	2	1	3	2
Gene_Symbol=Cpne1 Copine-1	IPI00224075	59 kDa	2	1	2	1	1	1
Gene_Symbol=Scamp3 12 days embryo male wolffian duct includes surrounding region cDNA, RIKEN full-length enriched library, clone:6720482P16 product:secretory carrier membrane protein 3, full insert sequence	IPI00132604 (+1)	39 kDa	1	1	2	0	3	1
Gene_Symbol=Rab23 Ras-related protein Rab-23	IPI00116734 (+1)	27 kDa	2	2	0	1	1	1
Gene_Symbol=Idi1 Isopentenyl-diphosphate Delta-isomerase 1	IPI00115850 (+1)	26 kDa	2	3	2	0	1	2
Gene_Symbol=Spi1-6 Alpha-1-antitrypsin 1-6 precursor	IPI00117857 (+4)	46 kDa	2	2	2	2	1	1
Gene_Symbol=1500032D16Rik NADH dehydrogenase [ubiquinone] flavoprotein 3, mitochondrial precursor	IPI00403381	12 kDa	2	1	2	1	3	1
Gene_Symbol=Pkm2 Isoform M2 of Pyruvate kinase isozymes M1/M2	IPI00407130	58 kDa	1	2	1	2	1	2
Gene_Symbol=Mpst 3-mercaptopyruvate sulfurtransferase	IPI00114957 (+1)	33 kDa	1	0	3	1	2	3
Gene_Symbol=Denr Density-regulated protein	IPI00330057	22 kDa	1	2	1	2	2	1
Gene_Symbol=Dctn4 Isoform 2 of Dynactin subunit 4	IPI00317289 (+1)	53 kDa	2	5	0	1	1	0
Gene_Symbol=Slc4a8 solute carrier family 4 (anion exchanger), member 8	IPI00323442 (+1)	122 kDa	1	2	3	1	1	2
Gene_Symbol=Ppm2c [Pyruvate dehydrogenase [lipoamide]]-phosphatase 1, mitochondrial precursor	IPI00672824 (+2)	61 kDa	2	0	2	2	1	2
Gene_Symbol=Bcas3 Isoform 1 of Breast carcinoma amplified sequence 3 homolog	IPI00336713 (+1)	101 kDa	2	1	1	2	2	0
Gene_Symbol=Tsfm Elongation factor Ts, mitochondrial precursor	IPI00113052	35 kDa	0	2	1	2	2	1
Gene_Symbol=Ubap2l Lingerer protein-2b	IPI00331523 (+2)	113 kDa	2	0	2	0	0	3
Gene_Symbol=2010100O12Rik Protein MGR2 homolog	IPI00169468	8 kDa	1	2	2	2	3	0
Gene_Symbol=Snx4 Sorting nexin-4	IPI00130225	52 kDa	1	0	2	2	2	2
Gene_Symbol=Bcr Breakpoint cluster region protein	IPI00380817 (+2)	143 kDa	1	2	1	3	1	0
Gene_Symbol=Rqcd1 FL10	IPI00123602	34 kDa	0	1	2	1	2	3
Gene_Symbol=Tomm40 NOD-derived CD11c +ve dendritic cells cDNA, RIKEN full-length enriched library, clone:F630215F23 product:translocase of outer mitochondrial membrane 40 homolog (yeast), full insert sequence	IPI00474157	38 kDa	0	2	1	2	3	2
Gene_Symbol=Mug1 Murinoglobulin-1 precursor	IPI00123223	165 kDa	0	2	1	0	2	1
Gene_Symbol=Strn Striatin	IPI00352986 (+1)	86 kDa	1	3	2	1	1	2
Gene_Symbol=Ncstn Nicastrin precursor	IPI00118674	78 kDa	0	1	2	1	1	2
Gene_Symbol=Bcl2l13 Bcl-2-like 13 protein	IPI00321499 (+1)	47 kDa	2	1	0	2	2	0
Gene_Symbol=Nme3 Nucleoside diphosphate kinase 3	IPI00125450	19 kDa	0	2	1	4	2	1
Gene_Symbol=Trim3 Tripartite motif-containing protein 3	IPI00129020 (+1)	81 kDa	1	3	1	0	2	2
Gene_Symbol=Tnpo3 Isoform 1 of Transportin-3	IPI00464114 (+1)	104 kDa	0	1	1	2	2	2
Gene_Symbol=Ikbkap Elongator complex protein 1	IPI00380780	150 kDa	0	0	3	4	1	2
Gene_Symbol=Lnpep Leucyl-cystinyl aminopeptidase	IPI00223987 (+1)	117 kDa	2	1	2	1	2	1
Gene_Symbol=Usp7 Isoform 2 of Ubiquitin carboxyl-terminal hydrolase 7	IPI00463367 (+2)	133 kDa	2	1	1	1	1	2
Gene_Symbol=Tppp3 Tubulin polymerization-promoting protein family member 3	IPI00133557	19 kDa	0	2	2	1	2	1
Gene_Symbol=Arl15 ADP-ribosylation factor-like protein 15	IPI00221685	23 kDa	1	1	3	3	2	0
Gene_Symbol=Adssl1 Isoform 1 of Adenylosuccinate synthetase isozyme 1	IPI00123190 (+1)	50 kDa	4	1	1	0	2	0
Gene_Symbol=Blvra Biliverdin reductase A precursor	IPI00330627	34 kDa	1	2	1	0	2	3
Gene_Symbol=Impact Impact protein	IPI00319956	36 kDa	1	3	0	1	2	3
Gene_Symbol=Rab4a Ras-related protein Rab-4A	IPI00113127	24 kDa	1	1	4	0	1	1
Gene_Symbol=Snrpb Small nuclear ribonucleoprotein-associated protein B	IPI00114052 (+1)	24 kDa	3	2	0	2	1	1
Gene_Symbol=Nras neuroblastoma ras oncogene	IPI00315334 (+1)	21 kDa	0	2	1	0	2	1
Gene_Symbol=Adsl Lung RCB-0558 LLC cDNA, RIKEN full-length enriched library, clone:G730029K06 product:adenylosuccinate lyase, full insert sequence	IPI00265471 (+1)	55 kDa	2	1	3	1	0	1
Gene_Symbol=Ppp1r12a Ppp1r12a protein	IPI00671847	115 kDa	1	2	2	0	0	2
Gene_Symbol=Bat2d BAT2 domain containing 1 isoform 4	IPI00127717 (+6)	298 kDa	0	2	3	1	1	1
Gene_Symbol=Hint3 10 day old male pancreas cDNA, RIKEN full-length enriched library, clone:1810043I11 product:hypothetical HIT	IPI00131903	19 kDa	0	3	1	2	1	1
Gene_Symbol=Ddx6 Probable ATP-dependent RNA helicase DDX6	IPI00109932	54 kDa	1	4	0	2	0	2
Gene_Symbol=Caprin1 Cytoplasmic activation/proliferation-associated protein 1	IPI00757359	78 kDa	1	2	1	1	1	4
Gene_Symbol=Eif4g2 eukaryotic translation initiation factor 4, gamma 2 isoform 2	IPI00817040	98 kDa	2	2	0	0	1	2
Gene_Symbol=Mtap7d1 Microtubule-associated protein 7 domain containing 1	IPI00282957	93 kDa	2	1	1	1	2	0
Gene_Symbol=Grit Rac GTPase activating protein	IPI00274140	190 kDa	0	1	3	2	0	2
Gene_Symbol=Gspt1 G1 to S phase transition 1	IPI00230355	64 kDa	0	0	0	0	1	2
Gene_Symbol=Ppif Peptidyl-prolyl cis-trans isomerase, mitochondrial precursor	IPI00116228	22 kDa	0	2	1	3	1	0
Gene_Symbol=Grlf1 Glucocorticoid receptor DNA-binding factor 1	IPI00480321	170 kDa	1	1	0	0	3	4
Gene_Symbol=Ptplad1 Protein tyrosine phosphatase-like A domain containing 1	IPI00322145	43 kDa	0	0	3	0	2	1
Gene_Symbol=Mrps23 Mitochondrial ribosomal protein S23	IPI00284934	20 kDa	0	1	2	0	1	6
Gene_Symbol=Ctsa Lysosomal protective protein precursor	IPI00137177 (+1)	54 kDa	0	3	1	1	1	3
Gene_Symbol=2410003P15Rik Isoform 1 of Basic FGF-repressed Zic-binding protein	IPI00109603	34 kDa	1	1	2	1	2	2
Gene_Symbol=Stxbp6 Syntaxin-binding protein 6	IPI00281420 (+1)	24 kDa	1	1	2	1	2	2
Gene_Symbol=Lrrc59 Leucine-rich repeat-containing protein 59	IPI00123281	35 kDa	2	2	1	1	1	1
Gene_Symbol=Fgf12 Isoform 1 of Fibroblast growth factor 12	IPI00130399 (+1)	27 kDa	0	2	1	2	2	1
Gene_Symbol=4933402J24Rik Adult male testis cDNA, RIKEN full-length enriched library, clone:4933402J24 product:hypothetical Cellular retinaldehyde-binding protein (CRAL)/Triple function domain (TRIO) containing protein, full insert sequence	IPI00137094	41 kDa	0	0	2	1	0	3
Gene_Symbol=Phf5a PHD finger-like domain-containing protein 5A	IPI00133491 (+1)	12 kDa	2	2	1	2	1	1
Gene_Symbol=Lyrm7 LYR motif containing 7	IPI00117832	15 kDa	1	2	1	2	2	1
Gene_Symbol=Bloc1s1 Biogenesis of lysosome-related organelles complex-1 subunit 1	IPI00115766 (+1)	14 kDa	1	1	1	1	1	2
Gene_Symbol=Sgta Isoform 1 of Small glutamine-rich tetratricopeptide repeat-containing protein A	IPI00116331 (+1)	34 kDa	0	1	2	3	1	2
Gene_Symbol=4733401H18Rik Uncharacterized protein C3orf60 homolog	IPI00462749	21 kDa	0	1	2	2	1	1
Gene_Symbol=Nfu1 Blastocyst blastocyst cDNA, RIKEN full-length enriched library, clone:I1C0015J22 product:histone cell cycle regulation defective interacting protein 5, full insert sequence	IPI00278230	29 kDa	1	0	0	1	2	3
Gene_Symbol=Sybl1 Synaptobrevin-like protein	IPI00137647	25 kDa	1	1	1	1	2	1
Gene_Symbol=Lingo1 Adult male testis cDNA, RIKEN full-length enriched library, clone:4930471K13 product:hypothetical RNI-like structure containing protein, full insert sequence	IPI00134200 (+1)	69 kDa	0	3	1	2	1	2
Gene_Symbol=LOC677429;9630033F20Rik Uncharacterized protein C12orf5 homolog	IPI00227451	29 kDa	2	2	1	1	2	1
Gene_Symbol=Txndc1 Thioredoxin domain-containing protein 1 precursor	IPI00121341	31 kDa	2	2	1	1	1	2
Gene_Symbol=Gfer growth factor, erv1 (S. cerevisiae)-like	IPI00410978	23 kDa	2	1	1	0	3	1
Gene_Symbol=Acad8 49 kDa protein	IPI00230163 (+1)	49 kDa	1	2	2	1	1	2
Gene_Symbol=Cryl1 Lambda-crystallin homolog	IPI00409345	35 kDa	1	2	1	2	2	1
Gene_Symbol=Apex1 DNA-(apurinic or apyrimidinic site) lyase	IPI00224152	35 kDa	1	1	1	2	1	2
Gene_Symbol=LOC100042179;LOC100047446;Magmas Mitochondrial import inner membrane translocase subunit TIM16	IPI00133167 (+1)	14 kDa	1	0	1	2	1	1
Gene_Symbol=Rgs7bp Regulator of G-protein signaling 7-binding protein	IPI00817008	29 kDa	1	2	2	1	1	1
Gene_Symbol=Chmp4b Charged multivesicular body protein 4b	IPI00171974	25 kDa	0	0	3	2	2	2
Gene_Symbol=Slc6a7 Sodium-dependent proline transporter	IPI00420909	71 kDa	2	1	2	2	1	1
Gene_Symbol=Anxa11 Annexin A11	IPI00124264 (+1)	54 kDa	2	0	2	2	1	1
Gene_Symbol=Fkbp8 FK506-binding protein 38	IPI00130833	44 kDa	2	1	2	1	1	1
Gene_Symbol=Tmem32 Transmembrane protein 32 precursor	IPI00169845	15 kDa	2	2	2	1	2	0
Gene_Symbol=Gsk3a Glycogen synthase kinase-3 alpha	IPI00648141 (+1)	52 kDa	2	1	1	2	0	1
Gene_Symbol=Aldh9a1 aldehyde dehydrogenase 9, subfamily A1	IPI00124372	56 kDa	1	1	2	2	1	1
Gene_Symbol=Rgs14 Regulator of G-protein signaling 14	IPI00125649 (+1)	60 kDa	2	1	1	2	2	1
Gene_Symbol=Cirbp Cold-inducible RNA-binding protein	IPI00121073	19 kDa	0	2	2	2	2	1
Gene_Symbol=Copz1 Coatomer subunit zeta-1	IPI00139637 (+1)	20 kDa	0	2	1	2	1	2
Gene_Symbol=Comt Isoform Membrane-bound of Catechol O-methyltransferase	IPI00132076	29 kDa	1	2	0	2	1	0
Gene_Symbol=D17Wsu104e Uncharacterized protein C19orf10 homolog precursor	IPI00131954	18 kDa	0	2	0	2	2	2
Gene_Symbol=Xpo5 Isoform 1 of Exportin-5	IPI00622283	137 kDa	0	1	2	3	1	2
Gene_Symbol=Vps52 Isoform 1 of Vacuolar protein sorting-associated protein 52 homolog	IPI00623259	82 kDa	1	1	2	2	2	1
Gene_Symbol=Cadps2 Isoform 2 of Calcium-dependent secretion activator 2	IPI00227236 (+4)	149 kDa	0	2	2	2	1	2
Gene_Symbol=Scrn3 Secernin-3	IPI00137758	48 kDa	2	1	2	0	2	1
Gene_Symbol=Trappc1 Trafficking protein particle complex subunit 1	IPI00275577	17 kDa	0	2	2	2	1	1
Gene_Symbol=Commd3 COMM domain-containing protein 3	IPI00227640	22 kDa	0	1	1	1	2	3
Gene_Symbol=Specc1 Isoform 1 of Sperm antigen with calponin homology and coiled-coil domains 1	IPI00798550	118 kDa	1	2	3	1	1	1
Gene_Symbol=Pacs2 Phosphofurin acidic cluster sorting protein 2	IPI00341619 (+8)	95 kDa	0	2	1	0	3	2
Gene_Symbol=LOC100038991;Rpl35 11 days embryo whole body cDNA, RIKEN full-length enriched library, clone:2700038I05 product:ribosomal protein L35, full insert sequence	IPI00263879 (+1)	15 kDa	0	1	1	3	1	1
Gene_Symbol=Ppil1;LOC100047806 Peptidyl-prolyl cis-trans isomerase-like 1	IPI00133229	18 kDa	0	2	1	1	1	2
Gene_Symbol=- Putative novel member of the keratin associated protein 4 Krtap4 gene family	IPI00605560	5 kDa	1	0	1	2	2	0
Gene_Symbol=Fmnl1 Isoform 1 of Formin-like protein 1	IPI00123377 (+1)	122 kDa	2	1	1	1	2	2
Gene_Symbol=Kcnj10 ATP-sensitive inward rectifier potassium channel 10	IPI00124792 (+1)	42 kDa	3	1	2	1	1	1
Gene_Symbol=Nedd4l Isoform 3 of E3 ubiquitin-protein ligase NEDD4-like protein	IPI00404545 (+1)	113 kDa	1	2	1	1	0	2
Gene_Symbol=4933428G20Rik Isoform 1 of Rho GTPase-activating protein 23	IPI00648449	162 kDa	0	2	2	2	1	2
Gene_Symbol=Stam Mammary gland RCB-0526 Jyg-MC(A) cDNA, RIKEN full-length enriched library, clone:G830018B18 product:signal transducing adaptor molecule (SH3 domain and ITAM motif) 1, full insert sequence	IPI00137731 (+1)	60 kDa	2	2	0	2	2	0
Gene_Symbol=LOC627985;0610038D11Rik TRM112-like protein	IPI00120871 (+1)	14 kDa	2	1	0	3	1	2
Gene_Symbol=5033414D02Rik Uncharacterized protein C9orf46 homolog	IPI00136293	17 kDa	1	3	1	2	1	0
Gene_Symbol=Pfdn1 Prefoldin subunit 1	IPI00132485 (+1)	14 kDa	1	3	0	1	1	1
Gene_Symbol=Zcd2 Adult male cerebellum cDNA, RIKEN full-length enriched library, clone:1500009M05 product:hypothetical protein, full insert sequence	IPI00132350	15 kDa	1	3	0	1	1	1
Gene_Symbol=Scn2b Sodium channel subunit beta-2 precursor	IPI00356063	24 kDa	2	1	0	1	2	3
Gene_Symbol=Ndufa12l Mimitin, mitochondrial precursor	IPI00330551	20 kDa	0	2	2	0	1	2
Gene_Symbol=Aldh3a2 Fatty aldehyde dehydrogenase variant form	IPI00111235 (+3)	57 kDa	1	1	2	1	1	3
Gene_Symbol=Trpv2 Transient receptor potential cation channel subfamily V member 2	IPI00322698	86 kDa	0	2	4	1	1	1
Gene_Symbol=Pcyox1l Prenylcysteine oxidase-like precursor	IPI00226726	55 kDa	1	1	2	2	2	0
Gene_Symbol=4930572J05Rik Uncharacterized protein C8orf55 homolog precursor	IPI00331014 (+1)	24 kDa	0	2	3	1	1	1
Gene_Symbol=Ttc9c Tetratricopeptide repeat protein 9C	IPI00329837	20 kDa	0	2	1	3	1	1
Gene_Symbol=Zfr Zinc finger RNA binding protein	IPI00131810	114 kDa	2	2	1	1	0	2
Gene_Symbol=Lrba LBA	IPI00227851 (+1)	317 kDa	0	0	1	1	1	2
Gene_Symbol=Nav1 Isoform 1 of Neuron navigator 1	IPI00229599 (+1)	202 kDa	1	2	1	2	0	2
Gene_Symbol=Fxr2 Fragile X mental retardation, autosomal homolog 2	IPI00126389 (+1)	74 kDa	0	2	1	1	2	3
Gene_Symbol=Nrbp1 Nuclear receptor-binding protein	IPI00222739 (+1)	60 kDa	1	2	2	1	2	0
Gene_Symbol=Ptrh2 Bcl-2 inhibitor of transcription	IPI00153702 (+1)	20 kDa	0	2	3	1	1	2
Gene_Symbol=Thnsl1 Threonine synthase-like 1	IPI00221739	83 kDa	0	2	1	1	1	0
Gene_Symbol=Exoc6b SEC15-like 2 isoform 1	IPI00224528 (+4)	95 kDa	0	2	1	0	1	3
Gene_Symbol=Ank1 Isoform Br2 of Ankyrin-1	IPI00119871 (+2)	203 kDa	0	3	1	2	1	2
Gene_Symbol=Col4a1 Collagen alpha-1(IV) chain precursor	IPI00109588	161 kDa	1	1	1	1	2	2
Gene_Symbol=Dgkz;ENSMUSG00000047923 Diacylglycerol kinase zeta	IPI00330332 (+2)	104 kDa	0	2	1	3	1	2
Gene_Symbol=Diap1 Diap1 protein	IPI00272104 (+2)	136 kDa	1	0	0	1	2	3
Gene_Symbol=Pycr2 Pyrroline-5-carboxylate reductase 2	IPI00123278	34 kDa	0	2	3	0	1	1
Gene_Symbol=LOC631742 similar to COMM domain-containing protein 7	IPI00663460 (+1)	30 kDa	0	0	2	3	1	2
Gene_Symbol=Nid1 Nidogen-1 precursor	IPI00111793	137 kDa	0	1	1	0	1	2
Gene_Symbol=1200015F23Rik Protein FAM82C	IPI00678532	52 kDa	1	2	1	0	1	2
Gene_Symbol=Hp1bp3 2 days neonate thymus thymic cells cDNA, RIKEN full-length enriched library, clone:E430016E04 product:heterochromatin protein 1, binding protein 3, full insert sequence	IPI00342766 (+1)	61 kDa	0	3	3	1	1	1
Gene_Symbol=Rpl32 60S ribosomal protein L32	IPI00230623	16 kDa	0	2	2	3	1	0
Gene_Symbol=Ampd2 AMP deaminase 2	IPI00406639 (+1)	92 kDa	1	0	0	2	3	1
Gene_Symbol=Pitrm1 Isoform 1 of Presequence protease, mitochondrial precursor	IPI00170126 (+2)	117 kDa	0	1	1	1	1	3
Gene_Symbol=Psme3 Proteasome activator complex subunit 3	IPI00113660 (+1)	30 kDa	0	3	1	0	1	2
Gene_Symbol=Plcg1 1-phosphatidylinositol-4,5-bisphosphate phosphodiesterase gamma 1	IPI00121089 (+1)	150 kDa	0	1	1	0	1	2
Gene_Symbol=Acadsb Short/branched chain specific acyl-CoA dehydrogenase, mitochondrial precursor	IPI00119842	48 kDa	0	2	2	0	0	2
Gene_Symbol=Slc1a1 Solute carrier family 1 (Neuronal/epithelial high affinity glutamate transporter, system Xag), member 1	IPI00420244	57 kDa	0	2	1	0	1	1
Gene_Symbol=G3bp2 Isoform A of Ras GTPase-activating protein-binding protein 2	IPI00124245	54 kDa	1	1	3	0	0	3
Gene_Symbol=Pkp1 Plakophilin-1	IPI00124111	81 kDa	0	0	2	1	0	1
Gene_Symbol=Camsap1 Calmodulin regulated spectrin-associated protein 1	IPI00673777 (+1)	176 kDa	0	0	0	0	0	2
Gene_Symbol=Psmd8 Osteoclast-like cell cDNA, RIKEN full-length enriched library, clone:I420038A21 product:proteasome (prosome, macropain) 26S subunit, non-ATPase, 8, full insert sequence	IPI00403509	35 kDa	0	2	0	0	0	5
Gene_Symbol=Lrrc15 Leucine-rich repeat-containing protein 15 precursor	IPI00330681	64 kDa	0	0	0	0	0	5
Gene_Symbol=Fxyd1 Phospholemman precursor	IPI00130455	10 kDa	1	2	1	1	1	2
Gene_Symbol=LOC100043391;Rpl10;LOC100043346;LOC100048223;LOC100048462 60S ribosomal protein L10	IPI00474637 (+2)	25 kDa	2	1	1	1	1	2
Gene_Symbol=Pdk2 [Pyruvate dehydrogenase [lipoamide]] kinase isozyme 2, mitochondrial precursor	IPI00122251	46 kDa	2	1	2	0	0	1
Gene_Symbol=Lasp1 LIM and SH3 domain protein 1	IPI00125091 (+2)	30 kDa	1	1	1	0	1	4
Gene_Symbol=Lgals1 Galectin-1	IPI00229517	15 kDa	1	1	1	1	1	2
Gene_Symbol=Tfg TFG protein	IPI00130013 (+1)	43 kDa	2	1	2	1	0	1
Gene_Symbol=S100a16 S100 calcium binding protein A16	IPI00109409 (+1)	14 kDa	0	1	1	2	1	2
Gene_Symbol=Mrpl49 Mitochondrial 39S ribosomal protein L49	IPI00131988 (+1)	19 kDa	0	1	2	2	2	1
Gene_Symbol=Prnpip1 12 days embryo spinal cord cDNA, RIKEN full-length enriched library, clone:C530033L24 product:prion protein interacting protein 1, full insert sequence	IPI00225264	37 kDa	2	1	1	1	1	1
Gene_Symbol=Tmem33 Transmembrane protein 33	IPI00133234 (+1)	28 kDa	1	1	2	1	1	1
Gene_Symbol=Chmp6 Charged multivesicular body protein 6	IPI00110956 (+2)	23 kDa	1	1	1	1	2	2
Gene_Symbol=March5 E3 ubiquitin-protein ligase MARCH5	IPI00131895 (+1)	31 kDa	1	1	2	1	1	1
Gene_Symbol=Ccdc44 Coiled-coil domain-containing protein 44	IPI00137601	32 kDa	1	2	1	1	1	1
Gene_Symbol=Rab39b Ras-related protein Rab-39B	IPI00272230	25 kDa	1	2	3	0	1	1
Gene_Symbol=Atg3 Autophagy-related protein 3	IPI00132142	36 kDa	1	0	2	2	2	0
Gene_Symbol=1700054N08Rik Uncharacterized protein C1orf96 homolog	IPI00187478	28 kDa	0	1	1	1	1	2
Gene_Symbol=Trappc2l Trafficking protein particle complex subunit 2-like protein	IPI00125570	16 kDa	2	1	2	1	2	0
Gene_Symbol=H2-Ke2 Prefoldin subunit 6	IPI00138238	14 kDa	0	2	1	2	2	1
Gene_Symbol=Krtap5-2 0 day neonate head cDNA, RIKEN full-length enriched library, clone:4833428E21 product:similar to Serine 2 ultra high sulfur protein	IPI00461209	17 kDa	0	2	2	3	0	0
Gene_Symbol=Bax Apoptosis regulator BAX, membrane isoform alpha	IPI00120684	21 kDa	0	1	1	2	2	2
Gene_Symbol=Ubxd1 Isoform 1 of UBX domain-containing protein 1	IPI00121151 (+1)	50 kDa	3	1	1	0	1	1
Gene_Symbol=Mrrf Ribosome recycling factor, mitochondrial precursor	IPI00109501	29 kDa	1	3	1	1	0	1
Gene_Symbol=B230118G17Rik;Raver1 Adult male corpora quadrigemina cDNA, RIKEN full-length enriched library, clone:B230118G17 product:weakly similar to MFDX1	IPI00132087	19 kDa	0	3	1	1	2	1
Gene_Symbol=Stk24 Serine/threonine-protein kinase 24	IPI00116065 (+2)	48 kDa	1	1	2	1	2	1
Gene_Symbol=Tmed4 Transmembrane emp24 domain-containing protein 4 precursor	IPI00153468	26 kDa	1	2	1	0	1	2
Gene_Symbol=Ga17 TIB-55 BB88 cDNA, RIKEN full-length enriched library, clone:I730053F13 product:dendritic cell protein GA17, full insert sequence	IPI00115580 (+1)	43 kDa	2	0	2	1	1	2
Gene_Symbol=Wrb Tryptophan-rich protein	IPI00169549	20 kDa	0	2	1	2	1	1
Gene_Symbol=Twf2 Isoform 1 of Twinfilin-2	IPI00129299 (+1)	39 kDa	1	2	1	2	1	0
[truncated: 328 more rows]
