# Supplementary material for: MicroRNA-124 and -137 cooperativity controls caspase-3 activity through BCL2L13 in hippocampal neural stem cells
Source: Sci Rep. 2015 Jul 24;5:12448. doi: 10.1038/srep12448 (PMC4513647; doi:10.1038/srep12448)
Supplement: Supplementary Table 2 [file srep12448-s10.xls]

## Sheet: Blad1
Upregulated proteins
Entrez gene id	Gene name	Identified.Proteins..2327.	Accession.Number	A.kainate	B.Saline	C.Kainate	D.saline	E.Kainate	F.saline	fold.change	real FC	pvalue	Function(s)
20320	Nptn	Gene_Symbol=Nptn Isoform 3 of Neuroplastin precursor	IPI00662285	5	0	6	0	6	0	-100	100	0.000116303	membrane, CA2+, FGFrecept binder
21371	Tbca	Gene_Symbol=Tbca Tubulin-specific chaperone A	IPI00222972	4	0	3	0	5	0	-100	100	0.00040814	cytoskeleton
67412	Soga3	Gene_Symbol=6330407J23Rik Uncharacterized protein C6orf174 homolog precursor	IPI00403618 (+1)	0	0	3	0	3	0	-100	100	0.0198894	membrane bound
15441	Hp1bp3	Gene_Symbol=Hp1bp3 2 days neonate thymus thymic cells cDNA, RIKEN full-length enriched library, clone:E430016E04 product:heterochromatin protein 1, binding protein 3, full insert sequence	IPI00342766 (+1)	0	0	3	0	3	0	-100	100	0.0198894	membrane bound
24070	Mpdu1	Gene_Symbol=Mpdu1 Mannose-P-dolichol utilization defect 1 protein	IPI00331563 (+1)	0	0	3	0	2	0	-100	100	0.0225544
73730	Lce1l	Gene_Symbol=Lce1l 18-day embryo whole body cDNA, RIKEN full-length enriched library, clone:1110008K04 product:weakly similar to SKIN-SPECIFIC PROTEIN, full insert sequence	IPI00133717	0	0	3	0	2	0	-100	100	0.0225544
12759	Clu	Gene_Symbol=Clu Clusterin precursor	IPI00320420 (+1)	0	0	4	0	4	0	-100	100	0.0226311	Cell death
13800	Enah	Gene_Symbol=Enah Isoform 4 of Protein enabled homolog	IPI00284246 (+2)	0	0	2	0	3	0	-100	100	0.0226965	Axonal projection
226562	Prrc2c	Gene_Symbol=Bat2d BAT2 domain containing 1 isoform 4	IPI00127717 (+6)	0	0	2	0	3	0	-100	100	0.0226965
223626	Them6	Gene_Symbol=4930572J05Rik Uncharacterized protein C8orf55 homolog precursor	IPI00331014 (+1)	0	0	2	0	3	0	-100	100	0.0226965
69051	Pycr2	Gene_Symbol=Pycr2 Pyrroline-5-carboxylate reductase 2	IPI00123278	0	0	2	0	3	0	-100	100	0.0226965	Oxidation reduction
73178	Wasl	Gene_Symbol=Wasl Neural Wiskott-Aldrich syndrome protein	IPI00468996	0	0	2	0	3	0	-100	100	0.0226965
14406	Gabrg2	Gene_Symbol=Gabrg2 Isoform 2L of Gamma-aminobutyric-acid receptor subunit gamma-2 precursor	IPI00131369 (+1)	0	0	3	0	4	0	-100	100	0.0228147	GABBA
242667	Dlgap3	Gene_Symbol=Dlgap3 Disks large-associated protein 3	IPI00134997 (+1)	3	0	3	0	0	0	-100	100	0.0238203
67781	Ilf2	Gene_Symbol=Ilf2 Interleukin enhancer-binding factor 2	IPI00318550	3	0	3	0	0	0	-100	100	0.0238203
57754	Cend1	Gene_Symbol=Cend1 Cell cycle exit and neuronal differentiation protein 1	IPI00122826	3	0	3	0	0	0	-100	100	0.0238203	Anti-prolif pro-diff
76303	Osbp	Gene_Symbol=Osbp oxysterol binding protein	IPI00755161	0	0	2	0	2	0	-100	100	0.0238687	Lipid transport
226432	Ipo9	Gene_Symbol=Ipo9 Importin-9	IPI00130158 (+1)	0	0	2	0	2	0	-100	100	0.0238687
52882	Rgs7bp	Gene_Symbol=Rgs7bp Regulator of G-protein signaling 7-binding protein	IPI00817008	0	0	2	0	2	0	-100	100	0.0238687	GPCR regulator
85305	Kars	Gene_Symbol=Kars Kars protein	IPI00469103 (+2)	0	0	2	0	2	0	-100	100	0.0238687
67154	Mtdh	Gene_Symbol=Mtdh Protein LYRIC	IPI00330599	0	0	2	0	2	0	-100	100	0.0238687	Anti-apoptotic
69151	Lzic	Gene_Symbol=Lzic Protein LZIC	IPI00173156	0	0	2	0	2	0	-100	100	0.0238687	CNS development
72552	Hsdl1	Gene_Symbol=Hsdl1 2 days neonate thymus thymic cells cDNA, RIKEN full-length enriched library, clone:E430016A21 product:STEROID DEHYDROGENASE-LIKE PROTEIN homolog	IPI00225301	0	0	2	0	2	0	-100	100	0.0238687	mitochondrion oxidation reduction
216197	Ckap4	Gene_Symbol=Ckap4 Cytoskeleton-associated protein 4	IPI00223047	0	0	2	0	2	0	-100	100	0.0238687	cytoskeleton
66700	Chmp3	Gene_Symbol=Vps24 Charged multivesicular body protein 3	IPI00347275	0	0	2	0	2	0	-100	100	0.0238687	Cell cycle, cell division
270685	Mthfd1	Gene_Symbol=Mthfd1l Osteoclast-like cell cDNA, RIKEN full-length enriched library, clone:I420044H02 product:formyltetrahydrofolate synthetase domain containing 1, full insert sequence	IPI00228113	0	0	2	0	2	0	-100	100	0.0238687	Mitochondrion, folic acid processing, ATP binding
232989	Hnrpul1	Gene_Symbol=Hnrpul1 Isoform 1 of Heterogeneous nuclear ribonucleoprotein U-like protein 1	IPI00123501 (+1)	0	0	2	0	2	0	-100	100	0.0238687	Transcription regulation
110379	Sec13	Gene_Symbol=Sec13 Protein SEC13 homolog	IPI00133920	0	0	2	0	2	0	-100	100	0.0238687	Vesicle/mRNA transcport
56747	Sez6l	Gene_Symbol=Sez6l MKIAA0927 protein (Fragment)	IPI00467630 (+3)	0	0	2	0	2	0	-100	100	0.0238687	Seizure related 6, Rotarod performance, ER
19172	Psmb4	Gene_Symbol=Psmb4 Proteasome subunit beta type 4 precursor	IPI00129512	0	0	5	0	4	0	-100	100	0.0239521	Anti-inflammatory
22343	Lin7c	Gene_Symbol=Lin7c Lin-7 homolog C	IPI00136498	2	0	3	0	0	0	-100	100	0.025149	Cytoskeleton, exocytosis, NT secretion
69981	Tmem30a	Gene_Symbol=Tmem30a Cell cycle control protein 50A	IPI00387318	2	0	2	0	0	0	-100	100	0.0258252	Neuron projection
19335	Rab23	Gene_Symbol=Rab23 Ras-related protein Rab-23	IPI00116734 (+1)	2	0	2	0	0	0	-100	100	0.0258252	CNS development
13690	Eif4g2	Gene_Symbol=Eif4g2 eukaryotic translation initiation factor 4, gamma 2 isoform 2	IPI00817040	2	0	2	0	0	0	-100	100	0.0258252	Translation regulator
98238	Lrrc59	Gene_Symbol=Lrrc59 Leucine-rich repeat-containing protein 59	IPI00123281	2	0	2	0	0	0	-100	100	0.0258252	ER
66972	Slc25a23	Gene_Symbol=Slc25a23 solute carrier family 25, member 23	IPI00283600	2	0	2	0	0	0	-100	100	0.0258252	Mitochondrion, phosphate carrier
15507	Hspb1	Gene_Symbol=Hspb1 Isoform A of Heat shock protein beta-1	IPI00128522 (+2)	2	0	2	0	0	0	-100	100	0.0258252	Downstream of VEGF
65106	Arl6ip5	Gene_Symbol=Arl6ip5 PRA1 family protein 3	IPI00119024	4	0	0	0	5	0	-100	100	0.026413	KO mice increase oxi stress hypoactiv, enhanced learning and spatial working memory
26987	Eif4e2	Gene_Symbol=Eif4e2 Eukaryotic translation initiation factor 4E type 2	IPI00222983 (+6)	3	0	2	0	0	0	-100	100	0.0267667
52469	Coa3	Gene_Symbol=Ccdc56 Coiled-coil domain-containing protein 56	IPI00135208	3	0	0	0	2	0	-100	100	0.0271189	Mitochondrial function
22368	Trpv2	Gene_Symbol=Trpv2 Transient receptor potential cation channel subfamily V member 2	IPI00322698	0	0	2	0	4	0	-100	100	0.0279615	Ca transport, axonal growth cone
71994	Cnn3	Gene_Symbol=Cnn3 Calponin-3	IPI00119111	0	0	3	0	6	0	-100	100	0.0280533	Negative regulation of ATPase activity
12259	C1qa	Gene_Symbol=C1qa Complement C1q subcomponent subunit A precursor	IPI00125310 (+1)	4	0	2	0	0	0	-100	100	0.0316275	KO mice > absence seizures, innate immune response
20174	Ruvbl2	Gene_Symbol=Ruvbl2 RuvB-like 2	IPI00123557	6	2	3	0	3	0	-6.3899	6.3899	0.013197	ATP binding, damaged DNA binding
66997	Psmd12	Gene_Symbol=Psmd12 Bone marrow macrophage cDNA, RIKEN full-length enriched library, clone:I830057G04 product:proteasome (prosome, macropain) 26S subunit, non-ATPase, 12, full insert sequence	IPI00133066	6	0	3	2	2	0	-5.76926	5.76926	0.0264595	Proteasome
15384	Hnrpab	Gene_Symbol=Hnrpab Heterogeneous nuclear ribonucleoprotein A/B	IPI00117288 (+2)	5	0	4	3	6	0	-5.16486	5.16486	0.0102263
27402	Pdhx	Gene_Symbol=Pdhx Pyruvate dehydrogenase protein X component, mitochondrial precursor	IPI00222767	5	0	2	2	2	0	-4.72565	4.72565	0.0445024	Mitochondrion, transferase activity
19046	Ppp1cb	Gene_Symbol=Ppp1cb Serine/threonine-protein phosphatase PP1-beta catalytic subunit	IPI00311873	5	4	7	0	4	0	-4.19579	4.19579	0.0190461	Cell cycle?
19070	Mob4	Gene_Symbol=Prei3 Preimplantation protein 3	IPI00420832	2	2	3	0	3	0	-4.17868	4.17868	0.0460099	Golgi, transport
?	?	Gene_Symbol=- 35 kDa protein	IPI00281761	4	0	5	4	7	0	-4.10516	4.10516	0.0191602
11308	Abi1	Gene_Symbol=Abi1 Isoform 4 of Abl interactor 1	IPI00454179 (+4)	8	5	8	2	4	0	-3.00135	3.00135	0.0331221
16410	Itgav	Gene_Symbol=Itgav Integrin alpha V	IPI00752080	4	0	5	0	3	4	-2.94787	2.94787	0.050903	Angiogenesis, apoptotic cell clearence
20974	Syngr3	Gene_Symbol=Syngr3 Synaptogyrin-3	IPI00331579	4	6	5	0	6	0	-2.61577	2.61577	0.0498861
19342	Rab4b	Gene_Symbol=Rab4b Ras-related protein Rab-4B	IPI00271059	4	0	9	4	8	4	-2.61434	2.61434	0.0352406	Protein transport
14580	Gfap	Gene_Symbol=Gfap Isoform 1 of Glial fibrillary acidic protein	IPI00117042 (+1)	74	28	54	33	47	34	-1.89094	1.89094	0.00681289	Astrocytes, cytoskeleton
268890	Lsamp	Gene_Symbol=Lsamp Limbic system-associated membrane protein precursor	IPI00222833 (+1)	16	8	11	9	12	7	-1.67353	1.67353	0.0475142	Mutated mice are hyperresponsive to novel environments
Downregulated proteins
Entrez gene id	Gene name	Identified.Proteins..2327.	Accession.Number	A.kainate	B.Saline	C.Kainate	D.saline	E.Kainate	F.saline	fold.change	real FC	pvalue	Function
93765	Ube2n	Gene_Symbol=Ube2n Ubiquitin-conjugating enzyme E2 N	IPI00165854	3	13	8	11	10	13	1.75079	-1.75079	0.0426736	DNA repair
22348	Slc32a1	Gene_Symbol=Slc32a1 Isoform 1 of Vesicular inhibitory amino acid transporter	IPI00132720 (+1)	5	7	7	11	6	16	1.87425	-1.87425	0.0495726
16480	Jup	Gene_Symbol=Jup Junction plakoglobin	IPI00229475	0	6	4	8	5	6	2.22945	-2.22945	0.0477638	Binds aplha catenin
216551	1110067D22Rik	Gene_Symbol=1110067D22Rik RIKEN cDNA 1110067D22 gene	IPI00124501	0	7	4	5	2	4	2.66707	-2.66707	0.0376971
70495	Atp6ap2	Gene_Symbol=Atp6ap2 Renin receptor precursor	IPI00459331	0	5	0	5	5	6	3.20972	-3.20972	0.0309765	ATPase, H+ transporter
223915	Krt73	Gene_Symbol=Krt73 Keratin 73	IPI00347110	0	16	0	14	13	16	3.54221	-3.54221	0.0103827	Intermediate filament
16667	Krt17	Gene_Symbol=Krt17 Keratin, type I cytoskeletal 17	IPI00230365	3	4	0	5	0	3	3.70838	-3.70838	0.0290741	Intermediate filament, MHCII binding
380921	Dgkh	Gene_Symbol=Dgkh diacylglycerol kinase, eta	IPI00277362 (+3)	0	3	0	3	2	3	4.50271	-4.50271	0.0306237	Involved in GPCR signalling
72927	Hepacam	Gene_Symbol=Hepacam hepatocyte cell adhesion molecule	IPI00471176	0	3	2	4	0	2	4.51548	-4.51548	0.0317113	Glial cell adhesion molecule, cell cycle, axon
67068	Dynlrb1	Gene_Symbol=Dynlrb1 Dynein light chain roadblock-type 1	IPI00315225 (+1)	2	3	0	3	0	4	4.67277	-4.67277	0.0193726	Microtubule associated motor protein
20054	Rps15	Gene_Symbol=Rps15 40S ribosomal protein S15	IPI00319231 (+3)	0	4	2	3	0	3	5.03057	-5.03057	0.0181498	Ribosomal subunit
30052	Pcsk1n	Gene_Symbol=Pcsk1n ProSAAS precursor	IPI00135604	0	6	3	3	0	6	5.05551	-5.05551	0.015586	Neuropeptide signalling
109620	Dsp	Gene_Symbol=Dsp desmoplakin isoform 1	IPI00553419 (+3)	0	2	0	11	3	4	5.6645	-5.6645	0.0435259
75744	Svip	Gene_Symbol=6620401M08Rik Small VCP/p97-interacting protein	IPI00460224	0	3	0	3	0	2	100	-100	0.00140419	ER
68981	Snrpa1	Gene_Symbol=Snrpa1 U2 small nuclear ribonucleoprotein A'	IPI00170008	0	3	0	3	0	2	100	-100	0.00140419	RNA splicing
13829	Epb4.9	Gene_Symbol=Epb4.9 Dematin	IPI00125328 (+1)	0	5	0	2	0	2	100	-100	0.00195393	Actin filament capping
320938	Tnpo3	Gene_Symbol=Tnpo3 Isoform 1 of Transportin-3	IPI00464114 (+1)	0	2	0	2	0	2	100	-100	0.00420356	Splicing factor protein transport into nucleus
12028	Bax	Gene_Symbol=Bax Apoptosis regulator BAX, membrane isoform alpha	IPI00120684	0	2	0	2	0	2	100	-100	0.00420356	Mitochondria, pro-apoptotic
52502	Carhsp1	Gene_Symbol=Carhsp1;LOC100046246 Calcium-regulated heat stable protein 1	IPI00133349 (+1)	0	2	0	2	0	2	100	-100	0.00420356	RNA stability regulator, 3'UTR binder
14073	Faah	Gene_Symbol=Faah Fatty-acid amide hydrolase 1	IPI00117176 (+1)	0	3	0	2	0	0	100	-100	0.0239554	ER/Golgi, atty acid catabolic process
109674	Ampd2	Gene_Symbol=Ampd2 AMP deaminase 2	IPI00406639 (+1)	0	2	0	3	0	0	100	-100	0.0242846	Nucleotide metabolism
66860	Tanc1	Gene_Symbol=Tanc1 Tetratricopeptide repeat, ankyrin repeat and coiled-coil containing 1	IPI00349296	0	2	0	3	0	0	100	-100	0.0242846	Gene trapped mice exhibit decreased CA3 spine density and impaired spatial memory, dendritic spine maintanance
23797	Akt3	Gene_Symbol=Akt3 Isoform 1 of RAC-gamma serine/threonine-protein kinase	IPI00124450 (+1)	0	2	0	3	0	0	100	-100	0.0242846	KO mice have reduced brain size, mutated mice exhibit increased seizures, cellular response to insulin
94044	Bcl2l13	Gene_Symbol=Bcl2l13 Bcl-2-like 13 protein	IPI00321499 (+1)	0	2	0	2	0	0	100	-100	0.0254633	Membrane bound, apoptosis facilitator
51791	Rgs14	Gene_Symbol=Rgs14 Regulator of G-protein signaling 14	IPI00125649 (+1)	0	2	0	2	0	0	100	-100	0.0254633	G-protein alpha binding, cell cycle
73724	Mcee	Gene_Symbol=Mcee Methylmalonyl-CoA epimerase, mitochondrial precursor	IPI00133776	0	2	0	2	0	0	100	-100	0.0254633	Mitochondria, L-methylmalonyl-CoA metabolic process
272381	Lrrc4b	Gene_Symbol=Lrrc4b Leucine-rich repeat-containing protein 4B precursor	IPI00381059	0	2	0	2	0	0	100	-100	0.0254633	Positive regulation of synapse assembly
353242	Mrpl21	Gene_Symbol=Mrpl21 Isoform 1 of 39S ribosomal protein L21, mitochondrial precursor	IPI00133965	0	3	0	0	0	2	100	-100	0.0257618	Mitochondria, part of ribosome, translation
22215	Ube3a	Gene_Symbol=Ube3a ubiquitin protein ligase E3A isoform 2	IPI00621998 (+1)	0	3	0	0	0	2	100	-100	0.0257618	Androgen receptor signalling, maternally inherited targeted null mutation: red brain weight, impaired motor function, inducible seizures, learning deficits, abnormal hippo recordings abnormal LTP
27045	Nit1	Gene_Symbol=Nit1 Nitrilase 1	IPI00128873 (+2)	0	4	0	0	0	3	100	-100	0.025897	Mitochondria, N2 compound metabolism, hydrolysis
70747	Tspan2	Gene_Symbol=Tspan2 Tetraspanin-2	IPI00311443	0	6	0	4	0	0	100	-100	0.0264925	Membrane bound
20501	Slc16a1	Gene_Symbol=Slc16a1 Monocarboxylate transporter 1	IPI00137194	0	0	0	4	0	4	100	-100	0.0265182	Organic anion transport
68051	Nutf2	Gene_Symbol=LOC621832;Nutf2;LOC100043462;LOC100044514 Nuclear transport factor 2	IPI00124149	0	2	0	0	0	2	100	-100	0.0268056	Protein transport across nuclear membrane
100041484	LOC100041484	Gene_Symbol=LOC100044056;LOC100046623;LOC100041484 similar to UBE2D3	IPI00265279 (+1)	0	2	0	0	0	2	100	-100	0.0268056	?
17025	Alad	Gene_Symbol=Alad Delta-aminolevulinic acid dehydratase	IPI00112719	0	2	0	0	0	2	100	-100	0.0268056	Cellular response to IL-4
11792	Apex1	Gene_Symbol=Apex1 DNA-(apurinic or apyrimidinic site) lyase	IPI00224152	0	2	0	0	0	2	100	-100	0.0268056	Aging, cell redox homeostasis, 3'-5' exonuclease activity, chromatin DNA binding
226757	Wdr26	Gene_Symbol=LOC100045629;Wdr26 WD repeat protein 26	IPI00226275 (+1)	0	2	0	0	0	2	100	-100	0.0268056
114893	Dcun1d1	Gene_Symbol=Dcun1d1 testis derived transcript 3	IPI00316951 (+3)	0	0	0	3	0	2	100	-100	0.0268683
232906	Grlf1	Gene_Symbol=Grlf1 Glucocorticoid receptor DNA-binding factor 1	IPI00480321	0	0	0	3	0	4	100	-100	0.0273144	Mutated mice have abnormal retina/brain development, forebrain development
57778	Fmnl1	Gene_Symbol=Fmnl1 Isoform 1 of Formin-like protein 1	IPI00123377 (+1)	0	0	0	2	0	2	100	-100	0.0273583	Cytoskeleton
12826	Col4a1	Gene_Symbol=Col4a1 Collagen alpha-1(IV) chain precursor	IPI00109588	0	0	0	2	0	2	100	-100	0.0273583	Eye defects,involved in angiogenesis
208092	Chmp6	Gene_Symbol=Chmp6 Charged multivesicular body protein 6	IPI00110956 (+2)	0	0	0	2	0	2	100	-100	0.0273583	Protein transport
94242	Tinagl1	Gene_Symbol=Tinagl Tubulointerstitial nephritis antigen-like precursor	IPI00115458 (+1)	0	0	0	2	0	2	100	-100	0.0273583	Immune response, proteolysis
383348	Kctd16	Gene_Symbol=Kctd16 BTB/POZ domain-containing protein KCTD16	IPI00675985	0	0	0	2	0	2	100	-100	0.0273583	Cell junction, regulation of GPCR pathway
67203	Nde1	Gene_Symbol=Nde1 Isoform 1 of Nuclear distribution protein nudE homolog 1	IPI00112460 (+2)	0	0	0	2	0	2	100	-100	0.0273583	Null mice have smaller brains with fewer neurons, cell cycle, cell differentiation
16672	Krt34	Gene_Symbol=Krt34 10 days neonate skin cDNA, RIKEN full-length enriched library, clone:4733401E01 product:keratin complex 1, acidic, gene 4, full insert sequence	IPI00108478	0	0	0	2	0	2	100	-100	0.0273583	Intermediate filament
56070	Tcerg1	Gene_Symbol=Tcerg1 Isoform 2 of Transcription elongation regulator 1	IPI00229485 (+1)	0	0	0	2	0	2	100	-100	0.0273583	Negative regulator of RNA pol-II promoter transcription
66911	Nudt16l1	Gene_Symbol=Nudt16l1 Isoform 1 of Protein syndesmos	IPI00133385	0	0	0	2	0	2	100	-100	0.0273583	snoRNA binding
11877	Arvcf	Gene_Symbol=Arvcf Isoform 3 of Armadillo repeat protein deleted in velo-cardio-facial syndrome homolog	IPI00127472 (+4)	0	0	0	2	0	2	100	-100	0.0273583	CA2+ dept cell-cell adhesion
65019	Rpl23	Gene_Symbol=Rpl23 60S ribosomal protein L23	IPI00139780	0	7	0	4	0	0	100	-100	0.0278388	Cytosolic large ribosomal subunit, translation
12238	Commd3	Gene_Symbol=Commd3 COMM domain-containing protein 3	IPI00227640	0	0	0	2	0	3	100	-100	0.027893
13367	Diap1	Gene_Symbol=Diap1 Diap1 protein	IPI00272104 (+2)	0	0	0	2	0	3	100	-100	0.027893	Actin cytoskeleton organization
240255	Ythdc2	Gene_Symbol=Ythdc2 similar to YTH domain containing 2	IPI00343249 (+1)	0	0	0	2	0	3	100	-100	0.027893	ATP binding
229791	D3Bwg0562e	Gene_Symbol=D3Bwg0562e Plasticity related gene 1 protein	IPI00420590 (+1)	0	0	0	5	0	3	100	-100	0.0288103	Mice homozygous for a knock-out allele exhibit reduced body weight, seizures, hyperexcitability of evoked fEPSP, and premature lethality around 3 weeks of age.
55988	Snx12	Gene_Symbol=Snx12 10 day old male pancreas cDNA, RIKEN full-length enriched library, clone:1810035A22 product:sorting nexin 12, full insert sequence	IPI00468902 (+1)	0	4	0	2	0	0	100	-100	0.0291214	Cell communication, protein transport
15191	Hdgf	Gene_Symbol=Hdgf Hepatoma-derived growth factor	IPI00313817	0	2	0	4	0	0	100	-100	0.0296305	Negative regulator of RNA pol-II promoter transcription
57776	Ttyh1	Gene_Symbol=Ttyh1 Adult male medulla oblongata cDNA, RIKEN full-length enriched library, clone:6330408P11 product:tweety homolog 1	IPI00113244 (+3)	0	4	0	0	0	2	100	-100	0.030458	Homozygous null blastocysts display mitotic failure, involved in cell adhesion, axon
21872	Tjp1	Gene_Symbol=Tjp1 Tight junction protein ZO-1	IPI00135971	0	0	0	4	0	2	100	-100	0.0314009	Blastocyst formation
