# Supplementary material for: MicroRNA-124 and -137 cooperativity controls caspase-3 activity through BCL2L13 in hippocampal neural stem cells
Source: Sci Rep. 2015 Jul 24;5:12448. doi: 10.1038/srep12448 (PMC4513647; doi:10.1038/srep12448)
Supplement: Supplementary Table 3 [file srep12448-s11.xls]

## Sheet: Blad1
Organism: Mus musculus
Annotations selected: GO Biological Process
Summary of the user provided list of genes - (zipped)
Following genes do not show annotations in the selected categories:
7 Genes (12.73%)
Soga3, Them6, Chmp3, Hnrpul1, Coa3, Hnrpab, Mob4
Id	Items	Items_Details	Support	List size	Reference Support	Reference size	Hyp	Hyp_c	Genes
8	GO:0006810	transport (BP)	7	48	1620	37681	0.00421267	0.00752263	Gabrg2,Osbp,Sec13,Slc25a23,Lin7c,Rab4b,Trpv2
4	GO:0043066	neg. reg. of apoptotis (BP)	4	48	340	37681	0.000926668	0.00257408	Clu,Itgav,Mtdh,Hspb1
12	GO:0015031	protein transport (BP)	4	48	486	37681	0.00339679	0.0065323	Sec13,Lin7c,Rab4b,Ipo9
9	GO:0006810,GO:0015031	transport (BP),protein transport (BP)	3	48	448	37681	0.0194503	0.0270142	Sec13,Lin7c,Rab4b
15	GO:0007399	nervous system development (BP)	3	48	279	37681	0.00543147	0.00905246	Enah,Nptn,Rab23
19	GO:0007155	cell adhesion (BP)	3	48	450	37681	0.0196779	0.0258919	Itgav,Lsamp,Nptn
20	GO:0006412	translation (BP)	3	48	226	37681	0.00301818	0.00628789	Eif4e2,Eif4g2,Kars
0	GO:0030036,GO:0008154	actin cytoskeleton organization (BP),actin (de)polymerization (BP)	2	48	3	37681	4.76292e-06	5.95365e-05	Enah,Wasl
5	GO:0043066,GO:0008284	neg. reg. of apoptotis (BP),pos. reg. of cell proliferation (BP)	2	48	89	37681	0.0057982	0.00905969	Clu,Itgav
6	GO:0043066,GO:0001525	neg. reg. of apoptotis (BP),angiogenesis (BP)	2	48	22	37681	0.00036112	0.00128971	Itgav,Hspb1
7	GO:0043066,GO:0051092	neg. reg. of apoptotis (BP),pos. reg. of NF-kappaB TF activity (BP)	2	48	11	37681	8.67535e-05	0.000542209	Clu,Mtdh
14	GO:0007204,GO:0007155	elev. of cytosolic calcium ion concentration (BP),cell adhesion (BP)	2	48	3	37681	4.76292e-06	5.95365e-05	Itgav,Nptn
16	GO:0060291	long-term synaptic potentiation (BP)	2	48	19	37681	0.000267975	0.00111656	Gfap,Nptn
17	GO:0055114,GO:0008652	oxidation-reduction (BP),cellular amino acid biosynthetic process (BP)	2	48	9	37681	5.68766e-05	0.000473972	Pycr2,Mthfd1
18	GO:0001934	pos. reg. of protein phosphorylation (BP)	2	48	116	37681	0.00966292	0.0142102	Abi1,Nptn
21	GO:0006412,GO:0006413,GO:0006417	transl. (BP),transl. initiation (BP),reg. of transl. (BP)	2	48	12	37681	0.00010402	0.000520098	Eif4e2,Eif4g2
22	GO:0050821	protein stabilization (BP)	2	48	50	37681	0.00187198	0.00467995	Clu,Ipo9
23	GO:0006461	protein complex assembly (BP)	2	48	53	37681	0.00210067	0.00477425	Wasl,Dlgap3
24	GO:0006928	cellular component movement (BP)	2	48	24	37681	0.000430767	0.00134615	Abi1,Enah
