# Supplementary material for: MicroRNA-124 and -137 cooperativity controls caspase-3 activity through BCL2L13 in hippocampal neural stem cells
Source: Sci Rep. 2015 Jul 24;5:12448. doi: 10.1038/srep12448 (PMC4513647; doi:10.1038/srep12448)
Supplement: Supplementary Table 4 [file srep12448-s12.xls]

## Sheet: Blad1
Organism: Mus musculus
Annotations selected: GO Biological Process
Summary of the user provided list of genes - (zipped)
Following genes do not show annotations in the selected categories:
2 Genes (3.45%)
Epb4, LOC100041484
Id	Items	Items_Details	Support	List size	Reference Support	Reference size	Hyp	Hyp_c	Genes
2	GO:0008152	metabolic process (BP)	7	56	1664	37681	0.011329	0.0136892	Mcee,D3Bwg0562e,Nudt16l1,Faah,Ythdc2,Dynlrb1,Alad
7	GO:0006810	transport (BP)	7	56	1620	37681	0.00987098	0.0130117	Snx12,Tnpo3,Slc16a1,Chmp6,Slc32a1,Ttyh1,Dynlrb1
22	GO:0007155	cell adhesion (BP)	4	56	450	37681	0.00451754	0.00935777	Jup,Arvcf,Hepacam,Ttyh1
1	GO:0008360	regulation of cell shape (BP)	3	56	85	37681	0.000281658	0.00116687	Diap1,Fmnl1,Grlf1
8	GO:0006810,GO:0015031	transport (BP),protein transport (BP)	3	56	448	37681	0.0290917	0.0337464	Snx12,Tnpo3,Chmp6
13	GO:0007399	nervous system dev. (BP)	3	56	279	37681	0.00833602	0.0120872	Jup,Bax,Nde1
20	GO:0016337	cell-cell adhesion (BP)	3	56	84	37681	0.000272003	0.00131468	Dsp,Jup,Ttyh1
25	GO:0006974	response to DNA damage stimulus (BP)	3	56	308	37681	0.010893	0.0137347	Ube2n,Bax,Apex1
27	GO:0007067	mitosis (BP)	3	56	206	37681	0.00360686	0.00804608	Rgs14,Nde1,Ttyh1
28	GO:0006412	translation (BP)	3	56	226	37681	0.00467035	0.00846502	Rpl23,Rps15,Mrpl21
0	GO:0030036,GO:0008360,GO:0016043	actin cytoskeleton org. (BP),reg. of cell shape (BP),cell. component org. (BP)	2	56	3	37681	6.50165e-06	9.42739e-05	Diap1,Fmnl1
3	GO:0051260	protein homooligomerization (BP)	2	56	97	37681	0.00922739	0.0127426	Bax,Alad
4	GO:0042981,GO:0006915	reg. of apoptotic process (BP),apoptotic process (BP)	2	56	84	37681	0.00699426	0.0106755	Bcl2l13,Bax
6	GO:0007275,GO:0007049,GO:0007067,GO:0051301	multicellular organismal dev. (BP),cell cycle (BP),mitosis (BP),cell div. (BP)	2	56	12	37681	0.000141812	0.00102813	Rgs14,Nde1
10	GO:0007165,GO:0043547	signal transduction (BP),pos. reg. of GTPase activity (BP)	2	56	73	37681	0.00532809	0.00908909	Rgs14,Grlf1
11	GO:0008542	visual learning (BP)	2	56	37	37681	0.00139729	0.00405214	Rgs14,Tanc1
12	GO:0001541	ovarian follicle dev. (BP)	2	56	41	37681	0.00171385	0.00451832	Bax,Ube3a
14	GO:0007399,GO:0001764,GO:0021987	nervous system dev. (BP),neuron migration (BP),cerebral cortex dev. (BP)	2	56	7	37681	4.53379e-05	0.000438266	Bax,Nde1
16	GO:0016567,GO:0006511	protein ubiquitination (BP),ubiquitin-dept. protein catabolism (BP)	2	56	31	37681	0.000981179	0.00355677	Ube2n,Ube3a
17	GO:0043588,GO:0016337	skin dev. (BP),cell-cell adhesion (BP)	2	56	3	37681	6.50165e-06	9.42739e-05	Dsp,Jup
18	GO:0030900	forebrain dev. (BP)	2	56	68	37681	0.00464046	0.00897156	Nde1,Grlf1
19	GO:0009987	cellular process (BP)	2	56	32	37681	0.00104559	0.00336914	Fmnl1,Hdgf
21	GO:0016337,GO:0007155	cell-cell adhesion (BP),cell adhesion (BP)	2	56	42	37681	0.00179782	0.00434474	Jup,Ttyh1
23	GO:0006281,GO:0006974,GO:0045739	DNA repair (BP),resp. to DNA damage stimulus (BP),pos. reg. of DNA repair (BP)	2	56	13	37681	0.000167436	0.000971126	Ube2n,Apex1
26	GO:2001141	reg. of RNA biosynthetic process (BP)	2	56	74	37681	0.0054709	0.00881422	Ube3a,Apex1
