# Supplementary material for: MicroRNA-124 and -137 cooperativity controls caspase-3 activity through BCL2L13 in hippocampal neural stem cells
Source: Sci Rep. 2015 Jul 24;5:12448. doi: 10.1038/srep12448 (PMC4513647; doi:10.1038/srep12448)
Supplement: Supplementary Table 5 [file srep12448-s13.xls]

## Sheet: Significantly dysregulated mRNA
	Parametric p-value	FDR	Permutation p-value	Geom mean of intensities in SAL	Geom mean of intensities in KA	Unique id	UG cluster	Gene symbol	EntrezID
	0.0004689	0.260138	0.0099	1051.09	688.804	ERH		Erh	13877
	0.0009867	0.3895	0.0156	1482.66	1134.99	HRMT1L2		Hrmt1l2
	0.0007496	0.341934	0.0036	5523.76	5178.03	ARF3		Arf3	11842
	1.02e-05	0.0328432	0.0005	1237.45	984.565	LOC100042777		LOC100042777	100042777
	0.0009487	0.381842	0.0011	1053.35	833.272	IGFBP4		Igfbp4
	0.0003491	0.228969	0.0059	528.628	422.915	PRR7		Prr7	432763
	2.31e-05	0.0431067	0.0022	480.412	379.564	TRAPPC3		Trappc3	27096
	3e-05	0.0513175	0.0005	438.965	372.942	CD3EAP		Cd3eap	70333
	0.0001021	0.0998003	0.0024	272.9	207.289	C430014D17RIK		C430014D17Rik
	6.67e-05	0.0855719	0.0037	169.646	108.014	RYR1		Ryr1	20190
	9.2e-06	0.0328432	0.0051	1079.34	1020.75	VTI1B		Vti1b	53612
	8.77e-05	0.0946295	0.0016	312.869	264.4	PCDHAC2		Pcdhac2	353237
	5.16e-05	0.0756567	0.0032	283.565	235.608	BAX		Bax	12028
	0.000746	0.341934	0.009	275.607	230.668	SLC8A2		Slc8a2	110891
	0.000169	0.150829	0.0098	102.818	58.4025	ZCCHC5		Zcchc5	213436
	0.0002915	0.206332	0.0045	332.751	293.492	AP2B1		Ap2b1	71770
	0.0005636	0.303954	0.0031	131.215	111.597	HPS6		Hps6	20170
	0.0008432	0.361563	0.0037	81.1647	65.1062	RASD1		Rasd1	19416
	1.95e-05	0.0400276	0.0029	152.784	138.807	ZC3H13		Zc3h13	67302
	0.0003671	0.228969	0.0034	399.245	385.857	GRM5		Grm5	108071
	5.53e-05	0.0756762	0.0031	161.681	148.769	C030018G13RIK		C030018G13Rik	241076
	8e-05	0.0946295	0.0028	151.032	140.298	RNF25		Rnf25	57751
	0.0007365	0.341934	0.0071	141.497	136.572	4930500O05RIK		4930500O05Rik	242409
	1.64e-05	0.0374048	0.0039	307.035	302.58	A830094I09RIK		A830094I09Rik
	0.00061	0.305402	0.0013	58.2945	54.1719	LOC386179		LOC386179
	3.2e-06	0.0328432	0.001	118.677	114.824	C030034J23RIK		C030034J23Rik
	0.0002243	0.190326	0.0042	84.2978	81.1559	LOC384739		LOC384739
	3.29e-05	0.0519491	0.0007	184.457	183.796	ZBTB38		Zbtb38	245007
	0.000428	0.251016	0.0011	72.6191	74.4143	9626962_211_RC		9626962_211_rc
	0.000284	0.206332	0.0056	296.667	299.349	5830407P18RIK		5830407P18Rik
	0.0003643	0.228969	0.0016	94.2034	97.0013	LOC100042952		LOC100042952	100042952
	1.12e-05	0.0328432	0.0013	66.9311	71.7018	HDAC8		Hdac8	70315
	0.0002836	0.206332	0.0022	65.8994	70.6953	6330408A02RIK		6330408A02Rik
	0.000462	0.260138	0.0008	53.009	57.8995	3202002H23RIK		3202002H23Rik
	0.0003681	0.228969	0.0019	114.02	121.189	SCL0001284.1_18		scl0001284.1_18
	8.6e-05	0.0946295	0.0015	66.7636	74.056	RAB13		Rab13	68328
	0.0005923	0.303954	0.0016	78.0822	87.5061	LOC384344		LOC384344
	0.0002318	0.190326	0.0024	98.5572	107.996	TRAF2		Traf2	22030
	0.0008537	0.361563	0.0215	52.2294	62.1903	USP18		Usp18	24110
	1.28e-05	0.0328432	0.0008	195.18	206.571	GATAD2B		Gatad2b	229542
	0.000874	0.361563	0.0003	72.4274	87.2392	1810006O10RIK		1810006O10Rik
	1.28e-05	0.0328432	0.0031	388.996	404.077	DCTN1		Dctn1	13191
	9.22e-05	0.0946295	0.0004	141.755	157.824	D930049D10RIK		D930049D10Rik
	0.0005885	0.303954	0.0011	97.0933	117.596	SOX2		Sox2
	0.0008807	0.361563	0.0123	79.6177	101.754	E130207H16RIK		E130207H16Rik
	0.0006954	0.339869	0.0091	122.017	199.098	DRD1A		Drd1a	13488
	0.0001388	0.129507	0.0012	473.256	554.229	LOC100046741		LOC100046741	100046741
	0.0008731	0.361563	0.0137	82.8739	176.676	C4B		C4b	12268
	2.9e-06	0.0328432	0.0052		150.799	DYNLL2		Dynll2	68097
	0.0003839	0.231774	0.0166	234.606	755.131	C4A		C4a	625018
	1e-05	0.0328432	0.002	572.935	1274.01	RPRM		Rprm	67874
	0.0002566	0.202586	0.0127	1501.29	5574.01	GFAP		Gfap	14580

## Sheet: Sample Gene Profile
TargetID	SAL1.AVG_Signal	SAL1.BEAD_STDERR	SAL1.Avg_NBEADS	SAL1.Detection Pval	KA1.AVG_Signal	KA1.BEAD_STDERR	KA1.Avg_NBEADS	KA1.Detection Pval	KA2.AVG_Signal	KA2.BEAD_STDERR	KA2.Avg_NBEADS	KA2.Detection Pval	SAL2.AVG_Signal	SAL2.BEAD_STDERR	SAL2.Avg_NBEADS	SAL2.Detection Pval	KA3.AVG_Signal	KA3.BEAD_STDERR	KA3.Avg_NBEADS	KA3.Detection Pval	SAL3.AVG_Signal	SAL3.BEAD_STDERR	SAL3.Avg_NBEADS	SAL3.Detection Pval	SEARCH_KEY	ILMN_GENE	CHROMOSOME	DEFINITION	SYNONYMS	SPECIES	SOURCE	UNIGENE_ID	ENTREZ_GENE_ID	PROBE_CHR_ORIENTATION	CYTOBAND	ONTOLOGY_COMPONENT	ONTOLOGY_PROCESS	ONTOLOGY_FUNCTION	OBSOLETE_PROBE_ID	SYMBOL
0610005C13RIK	3537538	1410311	44	0.9465812	3742702	1416179	55	0.7606838	3646592	1363874	66	0.715812	3391648	1758166	48	0.9433761	3785449	1411993	49	0.8974359	3559287	1345704	43	0.9946581	ILMN_184313	0610005C13RIK				Mus musculus	MEEBO									0610005C13Rik
0610005I04	5070035	1785237	56	0.1036325	4555391	1771483	57	0.1559829	4753399	1805411	59	0.08440171	416901	2015858	44	0.2938034	5032447	2865578	46	0.1047009	6069829	2745269	59	0.07799146	ILMN_223307	0610005I04				Mus musculus	MEEBO									0610005I04
0610006I08RIK	2358931	6229725	35	0.00	1732536	4017961	43.5	0.00	1871457	5504043	38	0.00	1545604	502843	45	0.00	1816918	3938696	51	0.00	2877494	1259769	33	0.00	ILMN_220369	0610006I08RIK	19	Mus musculus RIKEN cDNA 0610006I08 gene (0610006I08Rik), mRNA.		Mus musculus	RefSeq		66836	+	19qA					0610006I08Rik
0610006L08RIK	3908593	1503673	47	0.6997863	402299	176058	46	0.5053419	3964862	2029864	46	0.4358974	356305	1692897	43	0.8333333	3966159	1394494	54	0.7660257	4278968	2357234	46	0.7382479	ILMN_189155	0610006L08RIK				Mus musculus	MEEBO									0610006L08Rik
0610007C21RIK	2482908	8056898	4733333	0.00	2115686	6630764	46	0.00	2198368	645612	4866667	0.00	1890942	7423535	45	0.00	2369.23	7138261	5166667	0.00	3082782	9030471	50	0.00	ILMN_229637	0610007C21RIK	5	Mus musculus RIKEN cDNA 0610007C21 gene (0610007C21Rik), transcript variant 2, mRNA.	AI316792; HSPC013; Apr3; p18	Mus musculus	RefSeq		381629	+	5qB1	membrane [goid 16020] [evidence IEA]		molecular_function [goid 3674] [evidence ND ]	AI316792; HSPC013; Apr3; p18	0610007C21Rik
0610007J10RIK	1562971	6774358	55	0.00	1148973	5433318	63	0.00	1319284	5906509	62	0.00	1416783	8669989	40	0.00	1617086	4353835	47	0.00	2327535	8405429	54	0.00	ILMN_202711	0610007J10RIK				Mus musculus	Riken									0610007J10Rik
0610007L01RIK	121043	7272309	46	0.4983974	1256829	6390284	4466667	0.4647782	1217995	7639791	52	0.2036885	109213	5412086	5333333	0.4242267	124614	6199808	4533333	0.4663763	1690384	6677399	4333333	0.3858292	ILMN_201954	0610007L01RIK				Mus musculus	Riken									0610007L01Rik
0610007N19RIK	7863695	3143244	5233333	0.008864397	6900436	2622661	5366667	0.000222092	7981181	2876619	62	0.002705616	6989932	3082439	5533333	0.006912836	9056708	414037	5633333	0.02304397	9469249	4091013	5366667	0.000557706	ILMN_201675	0610007N19RIK				Mus musculus	Riken									0610007N19Rik
0610007P08RIK	6629456	3076165	42.25	0.001668538	6740093	2809536	50.75	0.0009045928	5685729	25319	45.75	0.001980887	6233834	3396332	47.75	0.001912213	6572726	3147932	50.75	0.0005973055	8503283	39899	48.25	0.001319126	ILMN_207376	0610007P08RIK	13	Mus musculus RIKEN cDNA 0610007P08 gene (0610007P08Rik), transcript variant 2, mRNA.	RAD26L; 1700019D06Rik	Mus musculus	RefSeq		76251	+	13qB3			ATP binding [goid 5524] [evidence IEA]; helicase activity [goid 4386] [evidence IEA]		0610007P08Rik
0610007P14RIK	9723256	3320121	4866667	0.00	9861404	2829112	4766667	0.00	7771215	2345041	5433333	0.00	7450024	2061346	5533333	0.00	9139245	2498289	4866667	0.00	1434336	4313409	51	0.00	ILMN_239772	0610007P14RIK	12	Mus musculus RIKEN cDNA 0610007P14 gene (0610007P14Rik), mRNA.	AU019315; C77855; 1190004E09Rik; ORF11	Mus musculus	RefSeq		58520	-	12qD2	endoplasmic reticulum [goid 5783] [evidence IEA]; integral to membrane [goid 16021] [evidence IEA]; membrane [goid 16020] [evidence IEA]	steroid biosynthesis [goid 6694] [evidence IEA]; sterol biosynthesis [goid 16126] [evidence IEA]; lipid biosynthesis [goid 8610] [evidence IEA]	molecular_function [goid 3674] [evidence IEA]	AU019315; C77855; 1190004E09Rik; ORF11	0610007P14Rik
0610007P22RIK	2709788	1009205	5466667	0.00	2412384	1110851	51	0.00	2502994	1338304	4733333	0.00	2150048	9190379	54	0.00	2049695	1644382	51	0.00	307939	1591568	5166667	0.00	ILMN_191546	0610007P22RIK	17	Mus musculus RIKEN cDNA 0610007P22 gene (0610007P22Rik), mRNA.	AL022759; MGC113771; 1110014B11Rik	Mus musculus	RefSeq		68327	+	17qA3.3					0610007P22Rik
0610008C08RIK	5467336	3513258	27	0.0448718	4570607	3001618	32	0.1517094	4706834	2247591	28	0.0940171	5047837	240851	37	0.03311966	5050802	232958	37	0.09935898	6738613	3469269	38	0.02991453	ILMN_221600	0610008C08RIK	X	Mus musculus RIKEN cDNA 0610008C08 gene (0610008C08Rik), mRNA.	RP23-272D10.2; MGC130105; MGC130106; 1110019O03Rik	Mus musculus	RefSeq		68316	+	XqC3				MGC130105; MGC130106; 1110019O03Rik	0610008C08Rik
0610008F07RIK	5309232	2895046	51	0.06837607	4340072	1559719	48	0.2649573	4592353	2396815	40	0.116453	453268	1861609	48	0.1217949	4588813	1794791	55	0.2809829	5841909	1963076	61	0.1111111	ILMN_222101	0610008F07RIK				Mus musculus	MEEBO									0610008F07Rik
0610009B14RIK	3480657	1905186	32	0.9668803	3177977	1968366	28	0.9967949	3930786	1614273	49	0.4711539	3568048	1533462	46	0.8269231	41782	1927198	48	0.5694444	4607658	2082927	40	0.5288461	ILMN_221704	0610009B14RIK				Mus musculus	MEEBO									0610009B14Rik
0610009B22RIK	3677498	1541816	35	0.00	3296033	1364596	56	0.00	2882199	8000751	44	0.00	2926324	7490724	54	0.00	3171189	1097098	48	0.00	3782123	1454583	31	0.00	ILMN_221361	0610009B22RIK	11	Mus musculus RIKEN cDNA 0610009B22 gene (0610009B22Rik), mRNA.	RP23-79E13.7	Mus musculus	RefSeq		66050	-	11qB1.3	intracellular [goid 5622] [evidence IEA]		intracellular transporter activity [goid 5478] [evidence IEA]		0610009B22Rik
0610009D07RIK	6623891	2880508	4766667	0.007778769	597325	257471	4833333	0.002844935	5743665	3038192	4866667	0.07649495	5311435	2193004	55	0.1292756	5945779	2593537	5433333	0.06140288	8165485	3315356	49	0.08202656	ILMN_202655	0610009D07RIK				Mus musculus	Riken									0610009D07Rik
0610009J05RIK	2193827	8030339	59	0.00	2298797	9195201	58	0.00	1754147	5858748	56	0.00	1906875	7066842	53	0.00	2245918	7744921	47	0.00	3072042	1127575	48	0.00	ILMN_202257	0610009J05RIK				Mus musculus	Riken									0610009J05Rik
0610009L18RIK	8041017	4150575	49	0.001068376	6164185	2328661	50	0.00534188	6430912	2497243	28	0.002136752	6102592	2936729	48	0.004273504	7438612	3559877	47	0.001068376	7677657	4392448	37	0.008547009	ILMN_191701	0610009L18RIK				Mus musculus	MEEBO									0610009L18Rik
0610009O04RIK	6486143	2363108	57	0.009615385	551413	2144267	41	0.01923077	5674818	3211135	48	0.01602564	494063	1684662	58	0.04380342	6499306	412938	36	0.00534188	81235	3983553	46	0.00534188	ILMN_202256	0610009O04RIK				Mus musculus	Riken									0610009O04Rik
0610009O20RIK	3362271	9712947	56	0.00	3157076	1024241	44	0.00	2807592	9702309	49	0.00	254965	9542948	35	0.00	2787663	9513752	61	0.00	4014619	1347599	56	0.00	ILMN_220613	0610009O20RIK	18	Mus musculus RIKEN cDNA 0610009O20 gene (0610009O20Rik), mRNA.	2700004E22Rik	Mus musculus	RefSeq		66839	+	18qB3			binding [goid 5488] [evidence IEA]	2700004E22Rik	0610009O20Rik
0610010D20RIK	4650591	289014	33	0.1387114	5007565	3062684	34	0.01009536	4546294	303376	31.5	0.1186719	4443095	2873447	33.5	0.1847748	5075611	2737519	41.5	0.01767843	6604047	3678349	38	0.006412539	ILMN_221425	0610010D20RIK	19	Mus musculus RIKEN cDNA 0610010D20 gene (0610010D20Rik), mRNA.		Mus musculus	RefSeq		67432	+	19qC3	mitochondrion [goid 5739] [evidence IDA]	metabolism [goid 8152] [evidence IEA]	lyase activity [goid 16829] [evidence IEA]		0610010D20Rik
0610010D24RIK	1269789	4702634	54	0.00	1536452	4287426	60	0.00	1417987	4916954	50	0.00	1041418	4483243	55	0.00	9974812	4747011	57	0.00	1765967	6074094	64	0.00	ILMN_213099	0610010D24RIK				Mus musculus	MEEBO									0610010D24Rik
0610010E21RIK	5074821	2322668	43	0.00	4149247	2045659	49.5	0.00	4088073	2066669	43.5	0.00	3904351	143387	44.5	0.00	4446585	1813147	40	0.00	574462	1854915	34	0.00	ILMN_244634	0610010E21RIK	7	Mus musculus RIKEN cDNA 0610010E21 gene (0610010E21Rik), mRNA.	AW490662; AI430885	Mus musculus	RefSeq		68332	-	7qB1				AW490662; AI430885	0610010E21Rik
0610010F05RIK	2131158	7868079	49.75	0.004298456	2161246	7842299	59.25	0.006177308	1772751	6085554	59.25	0.01142021	1615416	5700068	48.5	0.0209919	1648522	7143379	51	0.01239577	2508978	10801	46.25	0.02979661	ILMN_192721	0610010F05RIK	11	Mus musculus RIKEN cDNA 0610010F05 gene (0610010F05Rik), mRNA.	RP23-188K3.6; mKIAA1841	Mus musculus	RefSeq		71675	-	11qA3.2					0610010F05Rik
0610010I05RIK	8191882	1871995	52	0.00	8234809	1913331	54	0.00	7233333	1623115	56	0.00	6659795	1878958	58	0.00	7596358	1793282	49	0.00	9318784	2461394	50	0.00	ILMN_202718	0610010I05RIK				Mus musculus	Riken									0610010I05Rik
0610010K06RIK	6841853	2197044	48.5	0.0428469	6732807	3396038	52.5	0.003210265	6052749	1807937	57.5	0.0299288	5388378	1936786	54.5	0.1597091	5937318	2453884	56	0.06871907	8201159	3591481	46	0.02351854	ILMN_213500	0610010K06RIK	1|NT_165754.2	Mus musculus RIKEN cDNA 0610010K06 gene (0610010K06Rik), mRNA.		Mus musculus	RefSeq		71678	-						0610010K06Rik
0610010K14RIK	3557058	1850307	34	0.00	284679	9024912	48	0.00	2766664	1209709	43	0.00	2857373	1334567	36	0.00	318346	1141492	54	0.00	4897754	1711988	44	0.00	ILMN_216704	0610010K14RIK	11	Mus musculus RIKEN cDNA 0610010K14 gene (0610010K14Rik), mRNA.	AL033328; RP23-198E14.7; AU045833; 1110020A23Rik	Mus musculus	RefSeq		104457	-	11qB3	nucleus [goid 5634] [evidence IEA]		DNA binding [goid 3677] [evidence IEA]	AL033328; RP23-198E14.7; AU045833; 1110020A23Rik	0610010K14Rik
0610011B16RIK	4329111	2036068	39	0.383547	4400805	2298786	49	0.2297008	3691751	204312	47	0.6805556	4123051	1984233	38	0.323718	5048627	2561445	39	0.1004274	5336268	2817345	40	0.2190171	ILMN_207498	0610011B16RIK				Mus musculus	RefSeq									0610011B16Rik
0610011F06RIK	2274793	1095653	42	0.00	2171255	1151067	47	0.00	2052116	8407168	52	0.00	2095696	1162153	47	0.00	2509385	1277149	47	0.00	4087003	1762093	41	0.00	ILMN_186795	0610011F06RIK	17	Mus musculus RIKEN cDNA 0610011F06 gene (0610011F06Rik), mRNA.		Mus musculus	RefSeq		68347	+	17qA3.3			transferase activity [goid 16740] [evidence IEA]; methyltransferase activity [goid 8168] [evidence IEA]		0610011F06Rik
0610011I19RIK	5195128	1561561	65	0.00	5509845	1781543	48	0.00	4499485	1304045	43	0.00	4124471	1374871	50	0.00	4410937	1631077	45	0.00	7494798	1889029	52	0.00	ILMN_201956	0610011I19RIK				Mus musculus	Riken									0610011I19Rik
0610011L14RIK	4908717	3029539	37	0.1378205	4904692	2811461	36	0.07692308	4715889	2891754	31	0.09188034	4406535	2343272	47	0.1698718	5477258	2864656	39	0.04059829	6247461	2658612	46	0.05662393	ILMN_210035	0610011L14RIK	2	Mus musculus RIKEN cDNA 0610011L14 gene (0610011L14Rik), mRNA.		Mus musculus	RefSeq		68295	+	2qH1			binding [goid 5488] [evidence IEA]; protein binding [goid 5515] [evidence IPI]		0610011L14Rik
0610012A05RIK	5213253	2489675	39	0.08012821	4370256	1964908	27	0.2446581	5126452	2931157	39	0.04059829	5107902	265078	40	0.0267094	5691008	3519372	39	0.02777778	7648859	4692958	29	0.008547009	ILMN_189615	0610012A05RIK				Mus musculus	MEEBO									0610012A05Rik
0610012D14RIK	9715598	5160758	33.5	0.0001849112	8445619	39705	33.5	0.001155695	7624643	3834093	38	0.002717168	6755271	3140732	36	0.00154321	9162637	5490866	29.5	46.2278	1104015	5552416	29	0.0008680556	ILMN_213393	0610012D14RIK	7	Mus musculus RIKEN cDNA 0610012D14 gene (0610012D14Rik), mRNA.		Mus musculus	RefSeq		68352	+	7qB4		pyridine nucleotide biosynthesis [goid 19363] [evidence IEA]; NADP catabolism [goid 6742] [evidence IEA]	oxidoreductase activity [goid 16491] [evidence IEA]		0610012D14Rik
0610012G03RIK	1012256	5782861	35	0.00	7701127	3244622	39	0.00	7676949	4252617	37	0.00	7408685	3843962	40	0.00	1203404	5631062	35	0.00	1469597	5137045	37	0.00	ILMN_215367	0610012G03RIK				Mus musculus	MEEBO									0610012G03Rik
0610012H03RIK	4652862	292333	34.5	0.2330344	4182544	2287389	43.5	0.3772241	4090433	2300588	37	0.230126	390909	2091167	37	0.5428441	452151	238104	37.5	0.3643442	4998095	2817578	31.5	0.2144565	ILMN_217412	0610012H03RIK	2	Mus musculus RIKEN cDNA 0610012H03 gene (0610012H03Rik), mRNA.	RP23-444H3.1	Mus musculus	RefSeq		74088	+	2qE3	mitochondrion [goid 5739] [evidence IDA]		catalytic activity [goid 3824] [evidence IEA]	RP23-444H3.1	0610012H03Rik
0610013E23RIK	4129903	1817069	32	0.5192308	4187279	2727698	33	0.3782051	4022686	2884556	28	0.3856838	3471395	2610568	20	0.9081197	5787301	4302372	31	0.02457265	6117098	3703973	36	0.07051282	ILMN_214153	0610013E23RIK	11	Mus musculus RIKEN cDNA 0610013E23 gene (0610013E23Rik), mRNA.	AV007605; RP23-467J12.1	Mus musculus	RefSeq		76892	+	11qC			protein binding [goid 5515] [evidence IEA]; metal ion binding [goid 46872] [evidence IEA]; zinc ion binding [goid 8270] [evidence IEA]	AV007605; RP23-467J12.1	0610013E23Rik
0610025G21RIK	4366641	1808092	66	0.3589744	4538573	1837338	43	0.1634615	4264477	1927685	66	0.2350427	4040912	2047027	42	0.3867521	4291629	1872984	48	0.4797009	6076842	2949387	45	0.0758547	ILMN_202405	0610025G21RIK				Mus musculus	Riken									0610025G21Rik
0610025J13RIK	4582672	2046923	48.5	0.2006909	3916384	1447769	56	0.6991905	40619	1839659	50	0.2748763	4080609	1593592	57.5	0.4250499	4455595	1740582	59.5	0.3074754	5312332	2362206	54.5	0.1906663	ILMN_184441	0610025J13RIK				Mus musculus	MEEBO									0610025J13Rik
0610025P10RIK	2944535	9392267	44	0.00	2209835	9638744	37	0.00	2328133	7097048	51	0.00	2062622	8697302	35	0.00	2424042	7359956	35	0.00	3687179	1092705	24	0.00	ILMN_211309	0610025P10RIK	11	Mus musculus RIKEN cDNA 0610025P10 gene (0610025P10Rik), mRNA.	BC023037; RP23-172M21.17; KIAA1787	Mus musculus	RefSeq		216860	+	11qB3					0610025P10Rik
0610030E20RIK	1205028	5464324	50.75	0.001359838	1091831	5436345	44	0.0009102914	1058684	58757	43.75	0.0004781531	9615075	4508699	45	0.000354157	1135978	5913856	46.5	0.0004329363	1721521	8556354	45.25	0.0005934408	ILMN_208862	0610030E20RIK		PREDICTED: Mus musculus RIKEN cDNA 0610030E20 gene, transcript variant 6 (0610030E20Rik), mRNA.		Mus musculus	RefSeq		68364		6qC1					0610030E20Rik
0610030G03RIK	4903623	2732	43	0.1378205	4764236	2568524	39	0.1047009	4092029	1771619	40	0.3376068	4231704	2351089	39	0.258547	522644	3119978	48	0.06837607	5650039	3196825	43	0.1485043	ILMN_201610	0610030G03RIK				Mus musculus	Riken									0610030G03Rik
0610030P10RIK	4407833	1930205	62	0.3365385	4387358	1945823	55	0.2350427	3984885	1891374	54	0.4188034	4566711	1574665	56	0.1089744	4387373	2149391	48	0.4038461	4543746	2181455	47	0.5619658	ILMN_201612	0610030P10RIK				Mus musculus	Riken									0610030P10Rik
0610031G08RIK	9338242	4336951	49	0.00	639231	2205098	52	0.001068376	8168069	3297987	50	0.001068376	7784364	3721593	42	0.001068376	9257272	4079705	55	0.001068376	1112344	4557488	53	0.00	ILMN_187514	0610031G08RIK				Mus musculus	MEEBO									0610031G08Rik
0610031J06RIK	3624041	1280237	39	0.00	3397112	1257494	3733333	0.00	3304134	1244169	3733333	0.00	2706674	1159245	4033333	0.00	3763702	1478945	43	0.00	4584518	1746873	36	0.00	ILMN_212580	0610031J06RIK	3	Mus musculus RIKEN cDNA 0610031J06 gene (0610031J06Rik), mRNA.	AB027141; NCU-G1	Mus musculus	RefSeq		56700	+	3qF1				AB027141; NCU-G1	0610031J06Rik
0610033M06RIK	420659	2337398	45	0.4594017	3932099	1273681	39	0.5982906	400524	2260569	38	0.3974359	3924403	186276	33	0.5053419	5118867	3142953	45	0.08119658	4877985	2563277	35	0.3707265	ILMN_207261	0610033M06RIK				Mus musculus	Riken									0610033M06Rik
0610035N01RIK	5332021	2803614	50	0.06410257	418562	2216187	29	0.3782051	4703325	25847	39	0.09508547	4514626	2279522	37	0.1282051	5236412	2703863	49	0.0673077	6236619	3165184	51	0.05876068	ILMN_203527	0610035N01RIK				Mus musculus	Riken									0610035N01Rik
0610037B23RIK	5366095	2345968	59	0.06089744	5384251	2544369	56	0.02457265	4573233	1929322	67	0.1228632	47102	2287923	49	0.06623932	5277982	3072348	56	0.06089744	6184656	3515506	52	0.06410257	ILMN_201604	0610037B23RIK				Mus musculus	Riken									0610037B23Rik
0610037D15RIK	607536	2573973	44	0.01495726	5875078	362324	38	0.009615385	5379269	265302	32	0.0267094	5223441	255334	43	0.02136752	5668268	332469	26	0.02884615	8446675	4867522	27	0.003205128	ILMN_216272	0610037D15RIK	4	Mus musculus RIKEN cDNA 0610037D15 gene (0610037D15Rik), mRNA.	4933430J04Rik	Mus musculus	RefSeq		68394	+	4qD1				4933430J04Rik	0610037D15Rik
0610037L13RIK	4608393	130955	45	0.00	4143411	1410199	38.5	0.00	3828204	1364634	31	0.00	3367482	118533	29.5	0.00	4069034	1544313	35.5	0.00	6316263	1946939	46.5	0.00	ILMN_210991	0610037L13RIK	4	Mus musculus RIKEN cDNA 0610037L13 gene (0610037L13Rik), mRNA.	1110008H16Rik; RP23-40G2.3	Mus musculus	RefSeq		74098	+	4qC7					0610037L13Rik
0610037M15RIK	4468089	1799243	60	0.3023504	5465874	2738354	52	0.02136752	5193698	2682382	55	0.03632479	4692646	2010582	52	0.0673077	5441473	2796459	49	0.04380342	5566766	2259947	53	0.1645299	ILMN_193252	0610037M15RIK				Mus musculus	MEEBO									0610037M15Rik
0610037P05RIK	4223846	2313514	41.5	0.5710008	4100112	2112012	37.5	0.5560281	410117	2588614	44.5	0.5200931	3790846	1683653	42	0.6772591	4325092	1897593	41.5	0.5570343	4577341	1986194	46.5	0.6392947	ILMN_211262	0610037P05RIK	16	Mus musculus RIKEN cDNA 0610037P05 gene (0610037P05Rik), mRNA.		Mus musculus	RefSeq		66086	-	16qA1					0610037P05Rik
0610038B21RIK	4220969	150987	55	0.4465812	4338031	1692803	65	0.2660256	3998262	1751414	42	0.4038461	393772	1812183	43	0.4946581	4033558	1682844	42	0.7051282	5165886	2172421	58	0.2617521	ILMN_186207	0610038B21RIK				Mus musculus	MEEBO									0610038B21Rik
0610038D11RIK	6534896	3139403	59	0.009615385	6354939	2569103	56	0.001068376	6907379	3517338	52	0.001068376	6311264	2803118	54	0.002136752	7087566	2169581	46	0.002136752	8985139	4173701	46	0.001068376	ILMN_190490	0610038D11RIK	19	Mus musculus RIKEN cDNA 0610038D11 gene (0610038D11Rik), mRNA.		Mus musculus	RefSeq		67674	+	19qA					0610038D11Rik
0610038F07RIK	3955269	1540268	40	0.00	347358	1207532	48	0.00	3341893	1132452	55	0.00	2916798	1057475	50	0.00	351028	1524008	52	0.00	5025502	1527987	65	0.00	ILMN_209464	0610038F07RIK	19	Mus musculus RIKEN cDNA 0610038F07 gene (0610038F07Rik), mRNA.	AA407634; AW049997; MGC61338	Mus musculus	RefSeq		66072	-	19qA					0610038F07Rik
0610038F15RIK	5604764	2024874	55	0.03205128	5248127	1831566	68	0.03739316	4791668	1817829	57	0.08119658	4943793	2539075	48	0.04380342	5153844	1914712	53	0.07799146	6305892	2920448	52	0.0534188	ILMN_201606	0610038F15RIK				Mus musculus	Riken									0610038F15Rik
0610039K10RIK	3724155	1325595	44	0.8547009	3543557	1495162	52	0.9166667	3488748	1950119	52	0.8568376	3508672	1593888	44	0.8739316	3977201	2158574	53	0.7564102	4353506	1927949	61	0.6816239	ILMN_186331	0610039K10RIK				Mus musculus	MEEBO									0610039K10Rik
0610040B10RIK	9589198	4670959	34	0.00	7179818	394237	42	0.001068376	1013831	5563561	44	0.00	8001716	4017479	48	0.001068376	7746473	3468612	38	0.001068376	1373867	6697659	61	0.00	ILMN_215673	0610040B10RIK		PREDICTED: Mus musculus RIKEN cDNA 0610040B10 gene (0610040B10Rik), mRNA.		Mus musculus	RefSeq		67672							0610040B10Rik
0610040J01RIK	7452412	4949888	32	0.001068376	6242887	2743447	40	0.004273504	5778925	2633959	37	0.01175214	6157049	3338839	31	0.003205128	8225599	4522963	38	0.001068376	8545222	5195942	34	0.003205128	ILMN_209810	0610040J01RIK	5	Mus musculus RIKEN cDNA 0610040J01 gene (0610040J01Rik), mRNA.	AI662686	Mus musculus	RefSeq		76261	+	5qC3.1				AI662686	0610040J01Rik
0610040O15RIK	29439.89	6380805	40	0.00	32959.05	6878544	41	0.00	27904.62	7375471	48	0.00	28126.43	6154293	62	0.00	36983.65	1125559	56	0.00	32859.56	1234435	62	0.00	ILMN_202712	0610040O15RIK				Mus musculus	Riken									0610040O15Rik
0610041E09RIK	3506692	14824	53	0.9594017	336054	1486501	43	0.9807692	3590842	1895921	41	0.7606838	3795718	1879241	48	0.6324787	3590046	1591063	48	0.9722222	4449647	232232	34	0.616453	ILMN_184593	0610041E09RIK				Mus musculus	MEEBO									0610041E09Rik
0610042C05RIK	1278429	6146249	35	0.00	1343192	7483747	34	0.00	1074708	5095183	51	0.00	1090824	5180779	60	0.00	1376105	7484191	37	0.00	167172	7378098	48	0.00	ILMN_209646	0610042C05RIK				Mus musculus	MEEBO								AW536662; 0610042C05Rik; AI462664; AA408137	0610042C05Rik
0710001C05RIK	4634251	1481344	54	0.2318376	4445763	194669	53	0.2040598	4428253	1732613	52	0.1773504	4335017	1527061	73	0.207265	4590535	1622869	60	0.2809829	5652135	2869713	59	0.1485043	ILMN_208880	0710001C05RIK				Mus musculus	MEEBO									0710001C05Rik
0710001D07RIK	1089598	4652548	45	0.00	9288934	3917001	38	0.00	8865305	4385762	50	0.001068376	8358399	4307216	36	0.00	1128543	5716377	36	0.00	1515188	1046242	31	0.00	ILMN_192397	0710001D07RIK				Mus musculus	MEEBO									0710001D07Rik
0710007C18RIK	5982624	2901661	44	0.01495726	5816258	224484	49	0.009615385	5857127	3303781	44	0.008547009	5384569	182778	46	0.01495726	5647078	2391459	37	0.03098291	741524	3526866	43	0.01175214	ILMN_201617	0710007C18RIK				Mus musculus	Riken									0710007C18Rik
0710007G10RIK	4622234	1319595	60	0.00	4418043	1190998	55	0.00	3189918	8142518	75	0.00	3251784	8917149	62	0.00	3681305	1226477	43	0.00	5536541	1208447	63	0.00	ILMN_193396	0710007G10RIK				Mus musculus	MEEBO									0710007G10Rik
0710007J16RIK	5249156	2182077	59	0.07371795	5182268	2326466	48	0.04166667	4374083	1596205	56	0.1933761	4791893	1603971	68	0.05876068	4866972	19779	59	0.1452992	5964001	2229042	61	0.09508547	ILMN_201961	0710007J16RIK				Mus musculus	Riken									0710007J16Rik
0710008K08RIK	1264392	3263029	41	0.00	1154354	3699967	51	0.00	1011332	3015518	45	0.00	8711658	2271073	51	0.00	1076318	2792514	43	0.00	1545483	4465646	58	0.00	ILMN_222255	0710008K08RIK		Mus musculus RIKEN cDNA 0710008K08 gene (0710008K08Rik), mRNA.	2810407E01Rik	Mus musculus	RefSeq		69225		8qA1.1			kinase activity [goid 16301] [evidence IEA]	2810407E01Rik	0710008K08Rik
0910001A06RIK	5930481	2612806	4433333	0.01672973	5847841	2794948	3166667	0.01300772	5530897	2655964	39	0.00917004	5116427	3240527	3333333	0.001416189	4498659	2005651	3833333	0.1252593	7785074	3259053	4133333	0.01124077	ILMN_210592	0910001A06RIK	15	Mus musculus RIKEN cDNA 0910001A06 gene (0910001A06Rik), mRNA.	AW122079	Mus musculus	RefSeq		223601	-	15qD1				AW122079	0910001A06Rik
0910001L09RIK	3368573	1365688	31	0.00	2692839	8161839	34	0.00	2973795	9042901	40	0.00	2934116	9227367	42	0.00	3696222	105419	38	0.00	4701528	1534272	45	0.00	ILMN_212025	0910001L09RIK	5	Mus musculus RIKEN cDNA 0910001L09 gene (0910001L09Rik), mRNA.	AV006840	Mus musculus	RefSeq		66096	+	5qG2					0910001L09Rik
0910001L17RIK	3890154	1722167	60	0.7168803	3466427	1653174	48	0.9476496	349824	1490127	56	0.8536325	354891	1366069	57	0.8440171	3921157	1899352	57	0.8034188	4130797	201481	46	0.832265	ILMN_201619	0910001L17RIK				Mus musculus	Riken									0910001L17Rik
1010001D01RIK	6807153	2566018	52	0.003205128	587898	2206412	57	0.009615385	5905342	235909	54	0.007478632	5245146	2872389	33	0.02136752	6116817	2804682	38	0.01282051	8005221	2950311	37	0.007478632	ILMN_195141	1010001D01RIK				Mus musculus	MEEBO									1010001D01Rik
1010001I08RIK	3888718	1825468	58	0.7179487	3733517	1317811	54	0.7702991	3626638	1472624	52	0.7275641	3839593	1379044	54	0.5886752	4119615	2059244	52	0.6314102	4339265	2040637	38	0.6848291	ILMN_201621	1010001I08RIK				Mus musculus	Riken									1010001I08Rik
1010001N08RIK	5215289	2941719	31	0.07905983	4902532	2619354	32	0.07692308	5379522	298557	46	0.0267094	4620445	2301346	41	0.09188034	510582	2489758	40	0.08440171	7189498	3775482	47	0.01495726	ILMN_214340	1010001N08RIK		PREDICTED: Mus musculus RIKEN cDNA 1010001N08 gene (1010001N08Rik), mRNA.		Mus musculus	RefSeq		68434		18qA1					1010001N08Rik
10181072_290	5165231	2299906	65	0.08547009	4361063	1659995	47	0.2489316	4300932	1777157	57	0.215812	435273	2018996	41	0.1965812	5041717	2407731	56	0.1004274	5847508	1909006	60	0.1111111	ILMN_191698	10181072_290				Mus musculus	MEEBO									10181072_290
1100001E04RIK	3983245	1734408	36	0.6399572	3916662	1634571	40	0.6132479	4162242	1922487	38	0.2884615	4158317	1831103	40	0.2991453	3922743	1997409	41	0.801282	5060329	2738108	44	0.2916667	ILMN_215450	1100001E04RIK	X	Mus musculus RIKEN cDNA 1100001E04 gene (1100001E04Rik), mRNA.	RP23-225G17.1	Mus musculus	RefSeq		75404	+	XqA5	intracellular [goid 5622] [evidence IEA]	signal transduction [goid 7165] [evidence IEA]			1100001E04Rik
1100001F19RIK	3705472	1144281	50	0.00	4091624	1079378	65	0.00	3632625	1149669	55	0.00	3362229	1070156	62	0.00	3857486	9871658	63	0.00	6276029	189866	53	0.00	ILMN_196382	1100001F19RIK				Mus musculus	RefSeq									1100001F19Rik
1100001G20RIK	3968901	1665148	36	0.6538461	3881221	1863082	45	0.6452991	4007879	1959883	45	0.3963675	401333	2228004	41	0.4123932	403826	2680504	29	0.7040598	4777536	2699227	37	0.4294872	ILMN_214773	1100001G20RIK	11	Mus musculus RIKEN cDNA 1100001G20 gene (1100001G20Rik), mRNA.		Mus musculus	RefSeq		66107	+	11qC					1100001G20Rik
1100001H23RIK	4418876	227371	44	0.3290598	4572086	1857923	46	0.1517094	4186219	1862292	44	0.2735043	5043045	2660224	53	0.03311966	5141344	2344581	52	0.07905983	5278868	2723056	37	0.2382479	ILMN_217888	1100001H23RIK	6	Mus musculus RIKEN cDNA 1100001H23 gene (1100001H23Rik), mRNA.		Mus musculus	RefSeq		66857	-	6qG1					1100001H23Rik
1100001I19RIK	3442669	1608018	40	0.9700854	3562607	1933693	37	0.9070513	33182	152437	43	0.948718	357119	2091506	38	0.8258547	4293819	2719189	33	0.4797009	4026116	1984888	39	0.8995727	ILMN_220665	1100001I19RIK				Mus musculus	MEEBO									1100001I19Rik
1100001J08RIK	4880279	2842552	40	0.1452992	4412006	1935606	44	0.2232906	4676122	2392557	42	0.09722222	4610534	2334317	50	0.0940171	498747	2884069	55	0.1100427	6001587	2804096	45	0.08867522	ILMN_196396	1100001J08RIK				Mus musculus	RefSeq									1100001J08Rik
1100001L02RIK	4275422	2157212	37	0.417735	3913361	1818072	54	0.6143162	3569875	2069306	43	0.7863248	4032506	2428015	37	0.3963675	4683797	2783064	37	0.2254273	4728423	2346049	53	0.4583333	ILMN_201614	1100001L02RIK				Mus musculus	Riken									1100001L02Rik
1110001A07RIK	837206	4349654	43	0.154321	775858	5448695	37.5	0.451047	6753471	3749761	43.5	0.4602258	7171275	3876489	46	0.2165607	8048626	4554963	38.5	0.4809541	9598198	5018484	37.5	0.2828549	ILMN_214202	1110001A07RIK		Mus musculus RIKEN cDNA 1110001A07 gene (1110001A07Rik), mRNA.	C78640; MGC151378	Mus musculus	RefSeq		66140		11qC				C78640; MGC151378	1110001A07Rik
1110001C20RIK	4531586	1357189	45	0.00	4571703	1063308	70	0.00	3905443	136389	48	0.00	3707217	1185556	46	0.00	3489447	1198269	38	0.00	5908595	1452074	62	0.00	ILMN_192689	1110001C20RIK				Mus musculus	MEEBO									1110001C20Rik
1110001C23RIK	4796212	1380523	64	0.00	4936747	1971692	60	0.00	4138075	2311924	30	0.00	4203286	1402143	55	0.00	5180034	1457012	49	0.00	6474168	162165	57	0.00	ILMN_202489	1110001C23RIK				Mus musculus	Riken									1110001C23Rik
1110001D15RIK	4159827	1637967	56.5	0.535665	4140881	1965605	51.5	0.4359545	3768889	144171	52	0.6958666	4080367	1963353	52	0.4469973	4619329	1932143	57.5	0.1375882	4532278	1890552	63.5	0.6849381	ILMN_223190	1110001D15RIK				Mus musculus	MEEBO									1110001D15Rik
1110001J03RIK	7047925	2602975	43	0.00	3974516	1711151	38	0.00	5867203	2232222	48	0.00	6010958	3032875	28	0.00	7483908	3340466	44	0.00	923553	6288819	36	0.00	ILMN_212206	1110001J03RIK	6	Mus musculus RIKEN cDNA 1110001J03 gene (1110001J03Rik), mRNA.		Mus musculus	RefSeq		66117	+	6qB1					1110001J03Rik
1110001N06RIK	4017657	1780237	52.5	0.00	3909503	1303466	60	0.00	3379558	954198	54	0.00	308283	8498291	54	0.00	3852197	1254174	47.5	0.00	5982045	156134	49	0.00	ILMN_206008	1110001N06RIK				Mus musculus	Riken									1110001N06Rik
1110001P04RIK	6812023	2319432	54	0.00	5426437	1780708	52	0.00	5927844	22.37	47	0.00	5460555	2827967	46	0.00	6521865	2050233	40	0.00	8978412	2844044	58	0.00	ILMN_193195	1110001P04RIK				Mus musculus	MEEBO									1110001P04Rik
1110002B05RIK	3862524	1298349	37	0.00	4378327	169591	51	0.00	3096493	1108432	36	0.00	3136154	1145126	36	0.00	3753548	1592652	31	0.00	4107595	1403415	33	0.00	ILMN_213166	1110002B05RIK	12	Mus musculus RIKEN cDNA 1110002B05 gene (1110002B05Rik), mRNA.	AA409588; AU041967; AA407909	Mus musculus	RefSeq		104725	-	12qC1	membrane [goid 16020] [evidence IEA]				1110002B05Rik
1110002D22RIK	1018498	3107293	47	0.00	837664	2288499	58	0.00	8402527	2275826	55	0.00	8319119	2102288	62	0.00	9838499	2555228	68	0.00	1326528	3442683	57	0.00	ILMN_201631	1110002D22RIK				Mus musculus	Riken									1110002D22Rik
1110002E22RIK	7516578	3702874	51	0.001068376	7026395	2925258	60	0.001068376	6102145	2019118	62	0.002136752	5743778	2132133	48	0.007478632	6371255	2576913	57	0.008547009	8983238	3552604	56	0.001068376	ILMN_188024	1110002E22RIK				Mus musculus	MEEBO									1110002E22Rik
1110002E23RIK	2080.87	7588276	51	0.00	1257955	3873712	49	0.00	1583391	5682702	55	0.00	1721862	6345624	56	0.00	1873863	6756935	43	0.00	2978.66	7629327	60	0.00	ILMN_202557	1110002E23RIK				Mus musculus	Riken									1110002E23Rik
1110002H13RIK	3717044	1596411	48	0.9602236	4407505	2560184	37.5	0.101635	3899211	1953741	38.5	0.476772	3560789	1745065	36.5	0.9444444	4375234	2721349	40	0.3498983	4878613	2424841	42	0.2852707	ILMN_213875	1110002H13RIK	2	Mus musculus RIKEN cDNA 1110002H13 gene (1110002H13Rik), mRNA.	AI131587; RP23-449M10.5	Mus musculus	RefSeq		66139	-	2qA3				AI131587	1110002H13Rik
1110002L01RIK	4531443	2159439	50.5	0.2027266	4358153	1770685	55.5	0.2323056	4292328	1769574	58	0.1808985	4300478	2119344	40.5	0.101635	4280308	1821473	48.5	0.5459036	4675364	1868424	48.5	0.472608	ILMN_215132	1110002L01RIK				Mus musculus	MEEBO									1110002L01Rik
1110002N22RIK	1890949	8232036	38	0.00	1942014	8225114	46	0.00	1740681	7106083	43	0.00	158543	5824726	42	0.00	1848744	9233316	47	0.00	2526122	1096076	50	0.00	ILMN_220526	1110002N22RIK	11	Mus musculus RIKEN cDNA 1110002N22 gene (1110002N22Rik), mRNA.	FLJ22729	Mus musculus	RefSeq		68550	-	11qB5				FLJ22729	1110002N22Rik
1110003E01RIK	2726524	6992922	53	0.00	2633591	7177098	40	0.00	2307439	6397816	49	0.00	2168692	5009919	41	0.00	2617253	6613405	44	0.00	3436535	903265	43	0.00	ILMN_215508	1110003E01RIK	5	Mus musculus RIKEN cDNA 1110003E01 gene (1110003E01Rik), mRNA.	MGC7185; 1700127H04Rik; 5430439C17Rik	Mus musculus	RefSeq		68552	-	5qC3.1					1110003E01Rik
1110003E08RIK	4450403	194719	56	0.3087607	4128864	182014	57	0.4198718	4691421	1978469	61	0.09508547	4289949	194889	62	0.232906	4093049	1720786	51	0.6634616	5024695	189585	57	0.3076923	ILMN_196463	1110003E08RIK				Mus musculus	RefSeq									1110003E08Rik
1110003F05RIK	3063946	909865	57	0.00	3514587	8767505	73	0.00	3765876	9622339	63	0.00	218022	6821187	66	0.00	2325764	543351	56	0.00	3331634	1092006	64	0.00	ILMN_192926	1110003F05RIK				Mus musculus	MEEBO									1110003F05Rik
1110003O08RIK	3415871	1603419	37	0.00	2882145	9458535	45	0.00	2900628	1146889	41	0.00	2964994	113293	34	0.00	2763464	7741567	42	0.00	4082403	1185524	58	0.00	ILMN_188458	1110003O08RIK				Mus musculus	MEEBO									1110003O08Rik
1110003P22RIK	4878735	140386	51	0.00	4454538	1624412	58	0.00	4257155	1533518	56	0.00	3760899	11085	66	0.00	4084746	1649245	49	0.00	5663452	1591098	57	0.00	ILMN_224035	1110003P22RIK				Mus musculus	MEEBO									1110003P22Rik
1110004E09RIK	564242	2969457	35	0.03098291	456124	1792344	37	0.1549145	5291879	3234134	28	0.03098291	4886723	2312917	37	0.05448718	5178798	2738982	40	0.07478633	5600621	2517354	36	0.1570513	ILMN_212399	1110004E09RIK	16	Mus musculus RIKEN cDNA 1110004E09 gene (1110004E09Rik), mRNA.		Mus musculus	RefSeq		68001	-	16qC3.3					1110004E09Rik
1110004F10RIK	4659383	215284	34	0.2200855	4441808	1814961	39	0.2083333	4192051	162773	49	0.2681624	3798616	1632334	39	0.6292735	3733786	1490653	39	0.9252137	4538552	2177996	39	0.5651709	ILMN_222339	1110004F10RIK	7	Mus musculus RIKEN cDNA 1110004F10 gene (1110004F10Rik), mRNA.	sid2057; Smap; Smacp; sid2057p	Mus musculus	RefSeq		56372	+	7qF1			molecular_function [goid 3674] [evidence ND ]		1110004F10Rik
1110004P21RIK	2221373	8624413	56	0.00	2015428	8494691	33	0.00	1935537	7551705	49	0.00	2145805	6699118	48	0.00	1633253	50273	59	0.00	3871979	1097635	49	0.00	ILMN_191964	1110004P21RIK				Mus musculus	MEEBO									1110004P21Rik
1110005A03RIK	4313462	2785724	35	0.3899573	4379903	2765389	32	0.2393162	3683984	1419943	39	0.6837607	3818673	1497395	39	0.6111111	4660545	2404229	39	0.2361111	4594575	2132565	35	0.534188	ILMN_218111	1110005A03RIK				Mus musculus	MEEBO									1110005A03Rik
1110005A23RIK	803069	3292892	55	0.01767843	7314681	2826073	48.5	0.0142473	5780425	2294859	48.5	0.2172644	6318833	2896195	50.5	0.01086867	737902	3927792	40	0.01183432	854325	4414728	37.5	0.08814617	ILMN_209538	1110005A23RIK	10	Mus musculus RIKEN cDNA 1110005A23 gene (1110005A23Rik), mRNA.	Cip29	Mus musculus	RefSeq		66118	+	10qD3	nucleus [goid 5634] [evidence IEA]	regulation of transcription, DNA-dependent [goid 6355] [evidence IEA]; transcription [goid 6350] [evidence IEA]; regulation of translation [goid 6445] [evidence IEA]; regulation of protein biosynthesis [goid 6417] [evidence IEA]	DNA binding [goid 3677] [evidence IEA]		1110005A23Rik
1110005F07RIK	6303969	1377273	59	0.00	698782	2326599	47	0.00	7031205	2338114	36	0.00	5122523	1951375	41	0.00	7202556	167527	60	0.00	819585	1972626	51	0.00	ILMN_224106	1110005F07RIK				Mus musculus	MEEBO									1110005F07Rik
1110006E14RIK	2454711	9697048	58	0.00	238.76	9500553	55	0.00	2256348	8278501	53	0.00	1884239	7828078	49	0.00	1875155	8347988	40	0.00	2656711	9765674	58	0.00	ILMN_188726	1110006E14RIK				Mus musculus	MEEBO									1110006E14Rik
1110006G06RIK	2326346	1498705	39	0.00	1882265	7857308	46	0.00	1813586	8399358	49	0.00	1855527	9239903	47	0.00	211688	1067224	40	0.00	3203071	1386146	28	0.00	ILMN_214799	1110006G06RIK	7	Mus musculus RIKEN cDNA 1110006G06 gene (1110006G06Rik), mRNA.	B230110F21Rik; AV026483; AI836081	Mus musculus	RefSeq		73833	-	7qB1				B230110F21Rik; AV026483; AI836081	1110006G06Rik
1110006G14RIK	4326979	1739543	44	0.383547	3906481	1814881	35	0.6207265	3913921	1802716	43	0.4818376	3917971	186124	47	0.5106838	4252887	2115027	41	0.4989316	4785258	1971105	49	0.4273504	ILMN_222892	1110006G14RIK		PREDICTED: Mus musculus RIKEN cDNA 1110006G14 gene (1110006G14Rik), mRNA.		Mus musculus	RefSeq		68469		7qF1					1110006G14Rik
1110006O17RIK	3758044	1202208	68	0.8376068	3871315	1042042	54	0.6549146	3724271	1394879	62	0.6474359	3890525	1527862	55	0.542735	3949343	1656623	68	0.7831197	3868829	1136222	60	0.9433761	ILMN_214677	1110006O17RIK	18	Mus musculus RIKEN cDNA 1110006O17 gene (1110006O17Rik), mRNA.		Mus musculus	RefSeq		68545	-	18qB2					1110006O17Rik
1110007A13RIK	2808736	1347604	3966667	0.0004363052	2633938	128484	3533333	0.01431764	226.5	1147357	3633333	0.005432938	2167216	122403	3166667	0.0837028	2624749	103053	3566667	0.04636015	3823665	1610781	3733333	0.02261812	ILMN_214325	1110007A13RIK	7	Mus musculus RIKEN cDNA 1110007A13 gene (1110007A13Rik), mRNA.	AU017382; MGC36596; BC025641	Mus musculus	RefSeq		210711	-	7qF3					1110007A13Rik
1110007B02RIK	414658	1877189	56	0.5032051	3963632	1527225	64	0.5630342	3599003	1332024	50	0.7521368	3913464	1306495	60	0.5149572	4183649	1505772	71	0.5651709	3912679	1456639	69	0.9348291	ILMN_201630	1110007B02RIK				Mus musculus	Riken									1110007B02Rik
1110007C09RIK	5100196	1879099	45	0.09935898	4711888	2092677	45	0.1132479	4707269	1703787	59	0.0940171	5133171	226759	48	0.02564103	4943879	190272	56	0.125	6030175	2407559	53	0.08547009	ILMN_218282	1110007C09RIK	13	Mus musculus RIKEN cDNA 1110007C09 gene (1110007C09Rik), mRNA.	AI851695	Mus musculus	RefSeq		68480	-	13qA5	nucleus [goid 5634] [evidence IEA]; intracellular [goid 5622] [evidence IEA]	regulation of apoptosis [goid 42981] [evidence IEA]	protein binding [goid 5515] [evidence IEA]	AI851695	1110007C09Rik
1110007F05RIK	4057243	1977879	30	0.573718	4221051	1343691	42	0.3514957	3701181	2018492	34	0.6688034	4351343	2483059	40	0.1976496	4250804	1876055	47	0.5010684	4912162	2879973	39	0.3547009	ILMN_209409	1110007F05RIK				Mus musculus	MEEBO									1110007F05Rik
1110007H17RIK	3696778	2008218	30	0.8707265	3788791	1657643	28	0.7361111	3644186	1761377	47	0.715812	3474969	1434857	42	0.9059829	4228894	2047522	25	0.517094	4575686	2619286	36	0.5438034	ILMN_190606	1110007H17RIK				Mus musculus	MEEBO									1110007H17Rik
1110007L15RIK	6864471	2525164	37.25	0.0002660497	642426	2510236	37.25	0.0002660497	6049053	3294735	36.25	0.0002660497	5753961	2328817	37	0.0002660497	6321373	2033147	40.25	0.0002660497	1041774	4009142	39.75	0.0002660497	ILMN_211986	1110007L15RIK	5	Mus musculus RIKEN cDNA 1110007L15 gene (1110007L15Rik), mRNA.	AW412535	Mus musculus	RefSeq		67604	+	5qG2				AW412535	1110007L15Rik
1110007M04RIK	6814153	2546497	44	0.00	6841733	1734007	36	0.00	5150311	1739108	37	0.00	5888533	1566385	33	0.00	6140778	266165	30	0.00	9072864	2931326	48	0.00	ILMN_184151	1110007M04RIK	4	Mus musculus RIKEN cDNA 1110007M04 gene (1110007M04Rik), mRNA.	AW214064; RP23-372J10.1; 3000003G13Rik	Mus musculus	RefSeq		68493	+	4qA3					1110007M04Rik
1110008B24RIK	6475888	2172069	52	0.00	4876987	168428	48	0.00	5558036	2146259	57	0.00	5506607	2151248	65	0.00	7075184	2414595	50	0.00	8636296	291269	47	0.00	ILMN_220686	1110008B24RIK				Mus musculus	MEEBO									1110008B24Rik
1110008F13RIK	8443656	4680187	36	0.00	6864103	3883254	42.5	0.00	6486984	2649783	44	0.00	6546989	3436787	42	0.00	8053213	3175489	41.5	0.00	1070.29	4279709	46.5	0.00	ILMN_216408	1110008F13RIK	2	Mus musculus RIKEN cDNA 1110008F13 gene (1110008F13Rik), mRNA.	AI316789	Mus musculus	RefSeq		67388	+	2qH1				AI316789	1110008F13Rik
1110008J03RIK	1379113	5716501	4066667	0.00	1102526	59012	3766667	0.000203246	1095806	5832906	40	0.000203246	1163519	7580312	3666667	0.00	1167316	5325907	3633333	0.000203246	1907359	1018184	37	0.00	ILMN_213973	1110008J03RIK	5	Mus musculus RIKEN cDNA 1110008J03 gene (1110008J03Rik), mRNA.	C86297; AI853657	Mus musculus	RefSeq		100764	-	5qF				C86297; AI853657	1110008J03Rik
1110008L16RIK	1541418	4953315	53	0.05991124	1660147	6994286	50	0.07478861	1453478	5472075	50.5	0.3445564	1281726	582404	42	0.118152	1344383	5647265	51	0.08415516	1946969	7423171	59	0.0537892	ILMN_216168	1110008L16RIK				Mus musculus	MEEBO									1110008L16Rik
1110008P14RIK	2546957	9184904	37	0.00	1824011	5229888	39	0.00	1961608	3861809	44	0.00	1971387	5344164	54	0.00	2543965	7695322	27	0.00	3602195	1465164	34	0.00	ILMN_216202	1110008P14RIK	2	Mus musculus RIKEN cDNA 1110008P14 gene (1110008P14Rik), mRNA.	C79326; RP23-161B9.10	Mus musculus	RefSeq		73737	-	2qB			molecular_function [goid 3674] [evidence IEA]	C79326; RP23-161B9.10	1110008P14Rik
1110011C06RIK	1236364	4232359	56	0.00	1054.63	3261583	66	0.00	9815701	3140167	63	0.00	905406	3627259	64	0.00	1151497	3708921	56	0.00	1617103	4774702	59	0.00	ILMN_194142	1110011C06RIK				Mus musculus	MEEBO									1110011C06Rik
1110012D08RIK	3149598	1027843	54	0.00	3063602	1013112	41	0.00	2581778	1254573	28	0.00	2119341	6489093	43	0.00	321442	1220386	36	0.00	4069825	1427952	47	0.00	ILMN_221611	1110012D08RIK	10	Mus musculus RIKEN cDNA 1110012D08 gene (1110012D08Rik), mRNA.		Mus musculus	RefSeq		73827	-	10qD3					1110012D08Rik
1110012F10RIK	2442202	1261613	46	0.00	2109111	8867463	52	0.00	1944939	9870405	54	0.00	1993699	8295034	45	0.00	2569826	8983818	66	0.00	326.86	1146527	48	0.00	ILMN_201636	1110012F10RIK				Mus musculus	Riken									1110012F10Rik
1110012J17RIK	4526411	2187641	41	0.00	4409323	1739622	44	0.00	3858929	1543055	50	0.00	3936305	1290326	38	0.00	4301798	1456216	45	0.00	6541885	2186414	46	0.00	ILMN_221253	1110012J17RIK	17	Mus musculus RIKEN cDNA 1110012J17 gene (1110012J17Rik), mRNA.	t8219b25; mKIAA0802; MGC77963; D130071O13	Mus musculus	RefSeq		68617	-	17qE1.1				t8219b25; mKIAA0802; MGC77963; D130071O13	1110012J17Rik
1110012L19RIK	1859432	6308743	40	0.00	1889433	6566905	49.5	0.00	1806479	6822833	44	0.00	1551713	7053505	41.5	0.00	1852197	6668838	41.5	0.00	2364462	8819522	52.5	0.00	ILMN_210358	1110012L19RIK	X	Mus musculus RIKEN cDNA 1110012L19 gene (1110012L19Rik), mRNA.		Mus musculus	RefSeq		68618	+	XqA7.1					1110012L19Rik
1110012M11RIK	5498894	1629912	36	0.00	5172902	1778332	33	0.00	5107794	1473638	42	0.00	4452023	188748	37	0.00	4920533	1338404	43	0.00	7503148	2405956	47	0.00	ILMN_222663	1110012M11RIK	8	Mus musculus RIKEN cDNA 1110012M11 gene (1110012M11Rik), mRNA.	MGC99951	Mus musculus	RefSeq		73711	+	8qB3.3	nucleus [goid 5634] [evidence IEA]			MGC99951	1110012M11Rik
1110012N22RIK	2503222	9772688	48	0.00	2260113	6026391	58	0.00	2165249	594695	49	0.00	2043631	7382412	46	0.00	2021337	6959678	54	0.00	3059858	917912	65	0.00	ILMN_221787	1110012N22RIK				Mus musculus	MEEBO									1110012N22Rik
1110012O05RIK	14306.04	3229742	64	0.00	14195.51	2473889	38	0.00	13909.94	3313882	62	0.00	12455.73	3000882	50	0.00	12811.93	3886122	50	0.00	16507.47	4182205	68	0.00	ILMN_209370	1110012O05RIK				Mus musculus	MEEBO									1110012O05Rik
1110013L07RIK	157386	6652606	45.5	0.0004160503	1512991	509818	48	0.0001649363	1277677	6813467	39	0.003041333	1222715	6017529	37	0.00263898	1419891	6601163	45.5	0.0003858025	1815811	1037055	44	0.0001649363	ILMN_220539	1110013L07RIK	3	Mus musculus RIKEN cDNA 1110013L07 gene (1110013L07Rik), mRNA.		Mus musculus	RefSeq		68521	+	3qF1					1110013L07Rik
1110014C03RIK	4141846	151196	75	0.508547	3971917	1287982	54	0.5576923	3430685	1072834	56	0.8952991	3815188	1793903	53	0.6132479	3854397	1212432	67	0.849359	4551673	1657076	67	0.5534188	ILMN_190794	1110014C03RIK				Mus musculus	MEEBO									1110014C03Rik
1110014J01RIK	5447354	3521784	35	0.04594017	4893388	3043295	35	0.07799146	4520563	2459488	34	0.1452992	4240125	2381633	30	0.2532051	4832904	2477449	32	0.1559829	616917	2867227	32	0.0673077	ILMN_217289	1110014J01RIK	15	Mus musculus RIKEN cDNA 1110014J01 gene (1110014J01Rik), mRNA.	AA408146	Mus musculus	RefSeq		74778	-	15qE1			RNA binding [goid 3723] [evidence IEA]; nucleic acid binding [goid 3676] [evidence IEA]; nucleotide binding [goid 166] [evidence IEA]	AA408146	1110014J01Rik
1110014J17RIK	1730177	3367977	61	0.00	1521934	2453666	58	0.00	1348718	4262531	54	0.00	1340249	3894209	49	0.00	1455656	3556069	60	0.00	2179427	408842	60	0.00	ILMN_201627	1110014J17RIK				Mus musculus	Riken									1110014J17Rik
1110014K08RIK	7981953	3422786	65	0.001068376	868043	2885913	95	0.00	813839	3459408	61	0.001068376	7280582	2912671	59	0.001068376	8862944	4039357	63	0.001068376	1213223	4376548	72	0.00	ILMN_196598	1110014K08RIK	11	Mus musculus RIKEN cDNA 1110014K08 gene (1110014K08Rik), mRNA.	RP23-184G6.6; D030012E24Rik	Mus musculus	RefSeq		319370	+	11qE2					1110014K08Rik
1110014N23RIK	4345078	2160857	6366667	0.02792353	410481	1732409	5133333	0.04324583	4331003	1753921	5466667	0.01803125	3921555	1601151	5766667	0.009325461	4172236	1920415	5366667	0.1104312	6920565	2317015	6966666	0.09170801	ILMN_185884	1110014N23RIK		PREDICTED: Mus musculus RIKEN cDNA 1110014N23 gene, transcript variant 1 (1110014N23Rik), mRNA.		Mus musculus	RefSeq		68505		19qA					1110014N23Rik
1110014O20RIK	1642035	5438097	62	0.00	1642127	5252115	52	0.00	1419464	4081417	54	0.00	1314.41	26618	55	0.00	1464	3044534	48	0.00	1812535	6092764	39	0.00	ILMN_194737	1110014O20RIK				Mus musculus	MEEBO									1110014O20Rik
1110015C02RIK	3670124	165872	44	0.8888889	3864979	1997172	49	0.6613248	3744439	2231703	39	0.6314102	3745334	1851733	46	0.6730769	3710445	1659887	63	0.9369658	4172179	2050166	57	0.8066239	ILMN_190056	1110015C02RIK				Mus musculus	MEEBO									1110015C02Rik
1110015M06RIK	419889	2398942	45.5	0.5866886	3946589	1302454	55.5	0.6527778	4003583	2278693	49	0.4055771	4052162	1777037	48	0.4612514	4530563	2191961	52.5	0.1973208	4699945	1994249	52.5	0.6087278	ILMN_195165	1110015M06RIK	12	PREDICTED: Mus musculus RIKEN cDNA 1110015M06 gene (1110015M06Rik), mRNA.		Mus musculus	RefSeq		68511	-	12qA2					1110015M06Rik
1110017D15RIK	2512217	8710213	4333333	0.00	1658801	5433809	3866667	0.000203246	2108471	7919909	4233333	0.00	1661972	5538717	49	0.00	221342	8613468	4733333	0.00	2533787	9521441	50	0.00	ILMN_240697	1110017D15RIK	4	Mus musculus RIKEN cDNA 1110017D15 gene (1110017D15Rik), transcript variant 2, mRNA. XM_896996 XM_911474 XM_921988 XM_921993 XM_921997 XM_922001 XM_922006 XM_984085 XM_984115 XM_984145 XM_984173 XM_984201 XM_984239	Cbe1; smrp1; RP23-100C7.3	Mus musculus	RefSeq		73721	-	4qA5				Cbe1; smrp1; RP23-100C7.3	1110017D15Rik
1110017F19RIK	4707167	2472536	46	0.2061966	426777	160322	51	0.3183761	4377254	2349112	48	0.1923077	3864959	1691141	35	0.5651709	4697067	2309438	56	0.2190171	5599865	335026	50	0.1581197	ILMN_185900	1110017F19RIK				Mus musculus	MEEBO									1110017F19Rik
1110017I16RIK	4581063	218109	35	0.2478632	4963228	2730853	30	0.0673077	4338267	1897614	47	0.207265	3834567	1535101	55	0.5918803	4995161	2659676	45	0.1100427	4782021	2231635	45	0.4273504	ILMN_218990	1110017I16RIK	2	Mus musculus RIKEN cDNA 1110017I16 gene (1110017I16Rik), transcript variant 1, mRNA.	AW121955; Ucma	Mus musculus	RefSeq		68527	+	2qA1				AW121955	1110017I16Rik
1110018G07RIK	2181497	7126024	33	0.00	2008232	5203276	37	0.00	2097144	6482893	39	0.00	1934251	604576	43	0.00	2052262	2893169	38	0.00	2970116	8039716	52	0.00	ILMN_215559	1110018G07RIK	12	Mus musculus RIKEN cDNA 1110018G07 gene (1110018G07Rik), mRNA.	AI649076; mKIAA0317; AW610792	Mus musculus	RefSeq		68497	-	12qD2	membrane [goid 16020] [evidence IEA]; integral to membrane [goid 16021] [evidence IEA]			AI649076; mKIAA0317; AW610792	1110018G07Rik
1110018H23RIK	3917777	1730746	41	0.6912393	3563769	201548	41	0.9059829	3582299	1501375	45	0.7724359	3625106	1855976	51	0.7852564	3940591	1911053	39	0.7895299	4949806	2880633	50	0.3386752	ILMN_213126	1110018H23RIK				Mus musculus	MEEBO									1110018H23Rik
1110018J18RIK	5663242	2979051	35.5	0.003837479	5912104	2832715	31.5	0.0001118599	5073066	2612252	37.5	0.008218277	5181186	291333	38.5	0.002486029	6136605	3126922	39	0.0004474396	67889	3493881	34	0.001314924	ILMN_214404	1110018J18RIK	13	Mus musculus RIKEN cDNA 1110018J18 gene (1110018J18Rik), mRNA.	AI849003	Mus musculus	RefSeq		66129	-	13qB3				AI849003	1110018J18Rik
1110018J23RIK	1322418	5263225	57	0.00	1067764	3654006	48	0.00	9874271	3692595	65	0.00	9378735	435539	41	0.00	1002199	2997429	52	0.00	1446655	5918307	44	0.00	ILMN_213005	1110018J23RIK				Mus musculus	MEEBO									1110018J23Rik
1110018M03RIK	3985336	1720034	42	0.6378205	4231146	2338179	36	0.3440171	3957621	2058563	43	0.4423077	3961737	1638542	41	0.4647436	4382952	2538045	31	0.4059829	4616248	2085068	43	0.5202991	ILMN_218657	1110018M03RIK	2	Mus musculus RIKEN cDNA 1110018M03 gene (1110018M03Rik), mRNA.	Fibin; RP23-110I8.1	Mus musculus	RefSeq		67606	-	2qE3				Fibin; RP23-110I8.1	1110018M03Rik
1110018N20RIK	1356205	4426425	57	0.00	1303412	5800622	46	0.00	1228907	4965641	55	0.00	1106939	454574	51	0.00	1122619	4926441	55	0.00	1668865	6841917	44	0.00	ILMN_193509	1110018N20RIK				Mus musculus	MEEBO									1110018N20Rik
1110019B22RIK	3705839	1469978	51	0.8643162	4070735	2054304	52	0.4690171	3605621	187509	36	0.7393162	3875639	1815398	54	0.5544872	3944897	1821113	55	0.7852564	4424591	1778458	51	0.6356838	ILMN_201629	1110019B22RIK				Mus musculus	Riken									1110019B22Rik
1110019K23RIK	5133752	2465575	42.5	0.09268904	5468568	246543	50	0.1501942	4960238	2587568	47.5	0.12931	5039749	2295957	47	0.0739645	487769	2147403	47	0.2433575	5938369	2560694	48	0.112002	ILMN_210784	1110019K23RIK				Mus musculus	MEEBO									1110019K23Rik
1110019N10RIK	3769717	1330487	44.5	0.00	2988754	1412137	41.5	0.00	2863953	9959903	44.5	0.00	2715121	9139564	46	0.00	3705074	1220026	42.5	0.00	5064305	2146407	42.5	0.00	ILMN_213439	1110019N10RIK	8	Mus musculus RIKEN cDNA 1110019N10 gene (1110019N10Rik), mRNA.		Mus musculus	RefSeq		68523	-	8qD3					1110019N10Rik
1110020A21RIK	3780204	1361622	69	0.8130342	3801815	1468008	51	0.7211539	3871877	162753	57	0.5021368	3490146	1751443	57	0.8952991	3880413	1460972	60	0.8333333	4242057	2142252	40	0.767094	ILMN_215820	1110020A21RIK	17	PREDICTED: Mus musculus RIKEN cDNA 1110020A21 gene (1110020A21Rik), mRNA.		Mus musculus	RefSeq		68531	-	17qE4					1110020A21Rik
1110020C03RIK	4633846	2412137	42	0.2318376	4683541	2337076	34	0.1228632	4750456	2375786	52	0.08547009	4546328	2021849	48	0.1185897	4588941	2338928	28	0.2809829	5073586	2370043	42	0.2863248	ILMN_186687	1110020C03RIK	4	Mus musculus RIKEN cDNA 1110020C03 gene (1110020C03Rik), mRNA.	C130004B06Rik; AV009650	Mus musculus	RefSeq		68625	-	4qD2.1					1110020C03Rik
1110020C17RIK	3883221	2261937	37	0.7211539	3515278	1397027	36	0.9284188	3553836	1845275	43	0.801282	3439857	1599253	38	0.9220086	4815208	3427372	29	0.159188	4934106	2154138	46	0.3472222	ILMN_201634	1110020C17RIK				Mus musculus	Riken									1110020C17Rik
1110020G09RIK	5381797	2135314	54	0.02687434	5584111	2818651	46.5	0.001006739	5250932	2177238	51.5	0.004830521	492599	2033944	53.5	0.006656805	5694829	2657645	52	0.0299288	5839388	2447785	54	0.1404047	ILMN_201639	1110020G09RIK				Mus musculus	Riken									1110020G09Rik
1110020N13RIK	5040384	2556146	46	0.107906	48772	1675532	48	0.08119658	4301079	2177561	48	0.215812	4364365	170786	43	0.1923077	5305652	2367561	60	0.05876068	6131039	3004072	55	0.0673077	ILMN_201633	1110020N13RIK				Mus musculus	Riken									1110020N13Rik
1110020P15RIK	10550.47	2242315	40	0.00	6097242	164595	50	0.00	8382.12	1931905	41	0.00	7904448	2342064	50	0.00	9260543	2302329	49	0.00	12588.39	3155928	44.5	0.00	ILMN_213371	1110020P15RIK	11	Mus musculus RIKEN cDNA 1110020P15 gene (1110020P15Rik), mRNA.	RP23-280J3.4; AA960494	Mus musculus	RefSeq		66152	-	11qA1	membrane [goid 16020] [evidence IEA]; mitochondrion [goid 5739] [evidence IDA]; mitochondrial inner membrane [goid 5743] [evidence IDA]	transport [goid 6810] [evidence IEA]; mitochondrial electron transport, ubiquinol to cytochrome c [goid 6122] [evidence IEA]			1110020P15Rik
1110021J02RIK	2455885	9121465	39	0.00	1504168	562534	54	0.00	1877671	8007677	55	0.00	1992654	8226859	53	0.00	2473742	7623999	59	0.00	3247287	1150016	47	0.00	ILMN_188751	1110021J02RIK				Mus musculus	MEEBO									1110021J02Rik
1110021L09RIK	2064865	791855	41	0.00	1923978	8988901	37	0.00	1682179	7684091	43	0.00	160721	7038631	44	0.00	1963576	7395241	45	0.00	217522	7890862	48	0.00	ILMN_221660	1110021L09RIK	10	PREDICTED: Mus musculus RIKEN cDNA 1110021L09 gene (1110021L09Rik), mRNA.		Mus musculus	RefSeq		76306	+	10qA3-qA4					1110021L09Rik
1110021P09RIK	3478922	1483222	38	0.9668803	4085876	1903939	52	0.457265	3564112	1214685	48	0.7959402	3652215	1734545	52	0.7606838	4102707	1619271	53	0.6485043	3983695	1950736	52	0.917735	ILMN_187053	1110021P09RIK				Mus musculus	MEEBO									1110021P09Rik
1110025H03RIK	415322	1450947	61	0.5	3508768	1241444	54	0.9337607	3692799	1331661	50	0.6784188	4225894	2258208	58	0.2606838	421333	1686045	53	0.5373932	4298505	1606533	58	0.7254273	ILMN_206100	1110025H03RIK				Mus musculus	Riken									1110025H03Rik
1110025L11RIK	3551818	1303379	58	0.9412393	3594711	1144433	53	0.8856838	3274413	1190114	62	0.9583333	3751261	1673571	59	0.6698718	3590416	1335684	54	0.9722222	3982533	1289618	55	0.9198718	ILMN_196391	1110025L11RIK				Mus musculus	RefSeq									1110025L11Rik
1110027O12RIK	512979	2663747	54	0.0940171	4320749	1752544	46	0.2852564	4398345	1964783	51	0.1848291	4616207	2283822	49	0.09294872	4622662	1782271	47	0.2596154	5065365	2282196	47	0.2884615	ILMN_221544	1110027O12RIK				Mus musculus	MEEBO									1110027O12Rik
1110028A07RIK	3556492	1203049	34	0.9401709	3873659	1801174	22	0.650641	3502074	1332444	47	0.8525641	3729904	1454938	51	0.6891026	4739179	2511567	38	0.1912393	4436278	2360254	39	0.6260684	ILMN_219635	1110028A07RIK	14	Mus musculus RIKEN cDNA 1110028A07 gene (1110028A07Rik), mRNA.	Cg10671; MGC129517; AV010547; MGC129516	Mus musculus	RefSeq		68680	+	14qC3				Cg10671; MGC129517; AV010547; MGC129516	1110028A07Rik
1110028C15RIK	3925887	1710645	47	0.6837607	3984254	1407119	54	0.5470086	3916446	1923972	49	0.4807692	4037658	1318311	67	0.3888889	3748699	1793914	46	0.9188034	4398732	1936302	54	0.6581197	ILMN_188373	1110028C15RIK				Mus musculus	MEEBO									1110028C15Rik
1110028F11RIK	3839085	1697387	44	0.7606838	3659037	1487329	51	0.8344017	3481525	1517607	55	0.8632479	3059843	1784956	42	0.9957265	3780252	1868056	42	0.8974359	4235624	1938046	37	0.7692308	ILMN_195664	1110028F11RIK				Mus musculus	MEEBO									1110028F11Rik
1110029I05RIK	2203827	8926524	58	0.00	1982545	1015033	50	0.00	224041	8372128	54.5	0.00	1866032	7501655	54.5	0.570714	1941195	7209544	65.5	0.00	2625454	8013583	51	0.00	ILMN_192475	1110029I05RIK	9	PREDICTED: Mus musculus RIKEN cDNA 1110029I05 gene (1110029I05Rik), mRNA.		Mus musculus	RefSeq		319491	+	9qE3.3					1110029I05Rik
1110029L17RIK	4616028	1076159	48	0.00	4276458	1417943	43	0.00	3518009	9168592	54	0.00	3562147	1185323	52	0.00	3772752	9606577	41	0.00	6378849	2090396	41	0.00	ILMN_196090	1110029L17RIK				Mus musculus	MEEBO									1110029L17Rik
1110031B06RIK	2246945	6697258	42	0.00	2436159	6980325	41	0.00	1863476	7274965	35	0.00	1769322	5976527	51	0.00	1788657	4637679	43	0.00	3341755	884014	40	0.00	ILMN_219536	1110031B06RIK	11	Mus musculus RIKEN cDNA 1110031B06 gene (1110031B06Rik), mRNA.	RP23-378H5.4	Mus musculus	RefSeq		67826	-	11qB1.3					1110031B06Rik
1110031B11RIK	4002229	1571517	49	0.625	3821202	1699143	52	0.7019231	4323505	1971826	45	0.2115385	4314017	2073844	54	0.2200855	415751	1504678	54	0.5950854	489465	2176466	53	0.3621795	ILMN_215316	1110031B11RIK				Mus musculus	MEEBO									1110031B11Rik
1110031I01RIK	5431081	272312	44	0.04594017	5063985	2552332	47	0.05448718	5144014	2897381	56	0.03846154	5401979	3085707	38	0.01495726	5495124	2788191	45	0.03952992	7071126	3667413	56	0.01602564	ILMN_206101	1110031I01RIK				Mus musculus	Riken									1110031I01Rik
1110031I02RIK	1076798	5307317	38	0.00	1005442	4861771	42	0.00	8431293	4734628	48	0.001068376	7894658	4179191	34	0.001068376	1016561	4568702	47	0.00	150702	7874417	30	0.00	ILMN_222011	1110031I02RIK	11	Mus musculus RIKEN cDNA 1110031I02 gene (1110031I02Rik), mRNA.		Mus musculus	RefSeq		66179	-	11qE2					1110031I02Rik
1110032A03RIK	4743439	2348431	54	0.1923077	4396417	1291891	55	0.2307692	4477708	1980616	58	0.1602564	4429391	1585702	59	0.1634615	4739466	2156533	55	0.1912393	5758219	2581588	50	0.1260684	ILMN_201645	1110032A03RIK				Mus musculus	Riken									1110032A03Rik
1110032A04RIK	4316775	1893518	56	0.3878205	4564838	1991797	49	0.1527778	4351382	2638986	42	0.2029915	4378045	1848259	44	0.1848291	4124112	1544297	61	0.6217949	4849205	2813859	43	0.3910256	ILMN_223950	1110032A04RIK				Mus musculus	MEEBO									1110032A04Rik
1110032A13RIK	6080542	1559237	42	0.00	5806765	1766956	53.5	0.00	5478294	1480976	45.5	0.00	5079804	1676552	50	0.00	5467417	1545754	57	0.00	8518246	2741438	52	0.00	ILMN_223124	1110032A13RIK	18	Mus musculus RIKEN cDNA 1110032A13 gene (1110032A13Rik), mRNA.	AI595940	Mus musculus	RefSeq		68731	-	18qE3	mitochondrion [goid 5739] [evidence IEA]			AI595940	1110032A13Rik
1110032D16RIK	4213902	1548008	66	0.4519231	4004359	1188399	43	0.5181624	4180715	2029953	60	0.2767094	3825864	170656	51	0.6004273	4289716	1815071	47	0.4797009	4807209	2168225	57	0.4188034	ILMN_190893	1110032D16RIK				Mus musculus	MEEBO									1110032D16Rik
1110032E23RIK	8120454	4018005	40.5	0.0005844109	7088312	2770218	52.5	0.0001849112	6243575	2680211	51.5	0.0006991243	5798496	2482232	43	0.0008241106	6589815	2744992	66.5	0.0005484559	9741374	4844759	45.5	0.0001118599	ILMN_187154	1110032E23RIK	3	Mus musculus RIKEN cDNA 1110032E23 gene (1110032E23Rik), mRNA.	AV011458	Mus musculus	RefSeq		68659	+	3qE3					1110032E23Rik
1110032F04RIK	3584184	1448096	57	0.926282	3547194	1386846	54	0.9134616	3118789	1084585	47	0.9882479	3521411	1520092	50	0.8621795	3550366	1478257	61	0.9754273	4091787	1842254	64	0.8632479	ILMN_192015	1110032F04RIK	3	PREDICTED: Mus musculus RIKEN cDNA 1110032F04 gene (1110032F04Rik), mRNA.		Mus musculus	RefSeq		68725	+	3qE1					1110032F04Rik
1110032O16RIK	5749533	2222103	57	0.0267094	5440026	2403471	39	0.0224359	582596	2815768	50	0.008547009	4986476	1873088	60	0.04166667	4945404	1841501	43	0.1228632	7061552	2804741	48	0.01602564	ILMN_217941	1110032O16RIK	7	Mus musculus RIKEN cDNA 1110032O16 gene (1110032O16Rik), transcript variant 2, mRNA.	2900045G02Rik	Mus musculus	RefSeq		68742	-	7qF3					1110032O16Rik
1110033C18RIK	8635523	3782436	43	0.00	8928584	3851056	46	0.00	9363391	444259	52	0.00	8829911	3611766	61	0.00	1015011	4800659	62	0.00	1214083	4901982	49	0.00	ILMN_189851	1110033C18RIK				Mus musculus	MEEBO									1110033C18Rik
1110033F04RIK	3749717	1664453	44	0.840812	3517192	166378	34	0.9284188	361018	1713449	38	0.7361111	3146724	2511964	25	0.991453	388242	1715938	43	0.832265	4323229	2233227	41	0.7008547	ILMN_214448	1110033F04RIK	11	Mus musculus RIKEN cDNA 1110033F04 gene (1110033F04Rik), mRNA.	AI604442	Mus musculus	RefSeq		68673	-	11qD	keratin filament [goid 45095] [evidence IEA]; intermediate filament [goid 5882] [evidence IEA]		protein binding [goid 5515] [evidence IPI]		1110033F04Rik
1110033K02RIK	2565344	1150381	47.5	0.00	2101097	7622827	52.5	0.00	2354212	1015028	58	0.00	1868783	7621159	52	0.00	2436883	1120138	36	0.00	3573483	1451771	47	0.00	ILMN_218328	1110033K02RIK				Mus musculus	MEEBO									1110033K02Rik
1110033L15RIK	4577059	165018	63	0.2542735	4152028	199561	52	0.4081196	3489498	186851	35	0.8557692	3828474	121029	40	0.5982906	3989517	1654446	51	0.7489316	4765405	2102799	49	0.4401709	ILMN_191184	1110033L15RIK				Mus musculus	MEEBO									1110033L15Rik
1110033M05RIK	2201198	1031121	60	0.09781805	2204774	8426075	62	0.01479347	1932001	794356	52.5	0.01388889	1690729	5898714	60.5	0.01086867	1751002	6602739	60.5	0.263898	2756781	1346511	50.5	0.06558699	ILMN_196424	1110033M05RIK		PREDICTED: Mus musculus RIKEN cDNA 1110033M05 gene, transcript variant 6 (1110033M05Rik), mRNA.		Mus musculus	RefSeq		68675		13qC1					1110033M05Rik
1110033O09RIK	4967054	2248491	44	0.1260684	4448191	1548542	42	0.2008547	4404505	2082669	40	0.1826923	431759	1526664	43	0.2179487	4479657	1827297	44	0.3440171	5229629	2294574	44	0.2478632	ILMN_195447	1110033O09RIK				Mus musculus	MEEBO									1110033O09Rik
1110034A24RIK	7278584	303294	43	96.4506	6807402	2813281	40	2.28286	7311584	4650988	41	46.2278	6981969	3249608	41	14.2678	7314967	4356746	45	0.0002282855	9444746	5034466	40	96.4506	ILMN_216195	1110034A24RIK				Mus musculus	MEEBO									1110034A24Rik
1110034B05RIK	3450444	1429656	41	0.9700854	3866629	2033053	27	0.659188	3498221	1813262	38	0.8536325	368567	2132022	31	0.7297009	4094503	1507589	38	0.6613248	4560178	331314	24	0.5480769	ILMN_219603	1110034B05RIK	1	Mus musculus RIKEN cDNA 1110034B05 gene (1110034B05Rik), mRNA. XM_900579 XM_907447 XM_920365 XM_920379 XM_920383 XM_920391 XM_920399	MGC117744; FLJ37953	Mus musculus	RefSeq		68736	-	1qC1.3					1110034B05Rik
1110034G24RIK	1203602	6501632	44	0.00	1163392	4343215	59	0.00	1089161	4757377	54	0.00	1004762	4463387	58	0.00	1269853	7333845	40	0.00	1559036	6664156	54	0.00	ILMN_216634	1110034G24RIK		PREDICTED: Mus musculus RIKEN cDNA 1110034G24 gene, transcript variant 1 (1110034G24Rik), mRNA.		Mus musculus	RefSeq		73747							1110034G24Rik
1110034O24RIK	1434532	5047974	47	0.00	1171843	4299153	50	0.00	1174259	4165202	47	0.00	1285175	5194362	54	0.00	1641.64	7462291	47	0.00	2186007	8053514	49	0.00	ILMN_201642	1110034O24RIK				Mus musculus	Riken									1110034O24Rik
1110035H17RIK	6693805	2978284	38	0.004273504	611161	1928555	65	0.00534188	646722	3023769	51	0.002136752	5401713	2470574	47	0.01495726	6900819	3605693	43	0.003205128	8282034	3217971	51	0.00534188	ILMN_194451	1110035H17RIK				Mus musculus	MEEBO									1110035H17Rik
1110036D12RIK	5715446	3658267	53	0.0267094	6157129	3354014	61	0.00534188	5294573	263296	44	0.03098291	4970436	2196627	65	0.04273504	6321933	3857025	53	0.009615385	6648697	3170486	64	0.03205128	ILMN_184881	1110036D12RIK				Mus musculus	MEEBO									1110036D12Rik
1110036O03RIK	1682315	8269816	39	0.00	1487055	7453678	36	0.00	1559324	6834832	59	0.00	1299652	6273549	42	0.00	1587072	8534268	32	0.00	2350535	1189117	36	0.00	ILMN_214424	1110036O03RIK	11	Mus musculus RIKEN cDNA 1110036O03 gene (1110036O03Rik), mRNA.	AI413214; Sc65; RP23-392I3.4	Mus musculus	RefSeq		66180	-	11qD			binding [goid 5488] [evidence IEA]	Sc65; RP23-392I3.4; AI413214	1110036O03Rik
1110037F02RIK	1905734	628208	57.5	0.00	1715811	6834861	58	0.00	1702244	700744	55.5	0.570714	1524408	573227	55.5	0.00	1564402	6017979	49	0.00	213776	7404704	53	0.00	ILMN_211270	1110037F02RIK	4	Mus musculus RIKEN cDNA 1110037F02 gene (1110037F02Rik), mRNA.	RP23-242O9.1; mKIAA1429; 4930422M05Rik	Mus musculus	RefSeq		66185	+	4qA1			binding [goid 5488] [evidence IEA]		1110037F02Rik
1110037J23RIK	4377918	1890756	52	0.3536325	4074118	2057727	48	0.465812	4043684	1679059	50	0.3717949	4229615	2168922	48	0.2596154	4257466	1897473	66	0.4978632	4904954	2359432	48	0.3568376	ILMN_205550	1110037J23RIK				Mus musculus	Riken									1110037J23Rik
1110037P13RIK	7170116	3330835	46	0.001068376	8133635	4383574	46	0.001068376	6425632	2150982	56	0.002136752	6309684	2828514	44	0.002136752	7449771	3906868	58	0.001068376	9389221	3915651	48	0.001068376	ILMN_207121	1110037P13RIK				Mus musculus	Riken									1110037P13Rik
1110038B12RIK	2906955	1060956	63	0.00	2387833	8079451	56	0.00	4034363	1003253	49	0.00	2783095	1077273	46	0.00	3507823	1063988	48	0.00	4332021	1431876	44	0.00	ILMN_219884	1110038B12RIK		PREDICTED: Mus musculus RIKEN cDNA 1110038B12 gene, transcript variant 6 (1110038B12Rik), mRNA.		Mus musculus	RefSeq		68763		17qB1					1110038B12Rik
1110038D17RIK	1906324	6619444	36.5	0.02351854	1716495	7304996	45	0.08459404	1741635	7356461	37	0.01747811	1420467	5092968	50	0.02351854	1730633	6843186	38	0.001370284	2227518	8169463	39.5	0.02170139	ILMN_244816	1110038D17RIK	10	Mus musculus RIKEN cDNA 1110038D17 gene (1110038D17Rik), mRNA.		Mus musculus	RefSeq		68778	-	10qC1					1110038D17Rik
1110038F14RIK	2112593	1523522	35	0.00	189.94	1676634	45	0.00	1960826	1695255	43	0.00	179574	1701403	37.5	0.00	2431062	2042184	37.5	0.00	3435546	3084337	39.5	0.00	ILMN_212705	1110038F14RIK	15	Mus musculus RIKEN cDNA 1110038F14 gene (1110038F14Rik), mRNA.		Mus musculus	RefSeq		117171	+	15qD3			receptor activity [goid 4872] [evidence IEA]		1110038F14Rik
1110038G02RIK	1618835	695003	54	0.00	1525752	7464329	46	0.00	1318944	5717418	42	0.00	148229	6833313	55	0.00	1850391	8402038	54	0.00	2185976	1002184	45	0.00	ILMN_201647	1110038G02RIK				Mus musculus	Riken									1110038G02Rik
1110039B18RIK	2207634	1014018	4466667	0.000203246	210229	9109485	4333333	0.00	1647747	8533577	4333333	0.000203246	1649827	6138033	4733333	0.000203246	1900031	1010959	41	0.00	2898347	1097694	4166667	0.00	ILMN_241581	1110039B18RIK	5	Mus musculus RIKEN cDNA 1110039B18 gene (1110039B18Rik), mRNA.	AI841294; 4921530J21Rik; AU018742; C76280; FLJ20254	Mus musculus	RefSeq		68796	+	5qB1	nucleus [goid 5634] [evidence IEA]	transcription [goid 6350] [evidence IEA]; regulation of transcription, DNA-dependent [goid 6355] [evidence IEA]	DNA binding [goid 3677] [evidence IEA]; transferase activity [goid 16740] [evidence IEA]; kinase activity [goid 16301] [evidence IEA]	AI841294; 4921530J21Rik; C76280; FLJ20254; AU018742	1110039B18Rik
1110046J11RIK	1361152	4328062	48	0.00	1244182	381856	59	0.00	1238623	4003314	46	0.00	1190005	2623305	61	0.00	1272.48	3738713	37	0.00	1712279	4678723	60	0.00	ILMN_195201	1110046J11RIK				Mus musculus	MEEBO									1110046J11Rik
1110048D14RIK	2810797	9556694	59	0.00	2916871	1156352	44	0.00	2388528	9558044	30	0.00	2188096	7546924	49	0.00	2693533	1560497	29	0.00	3826086	1282473	37	0.00	ILMN_215860	1110048D14RIK				Mus musculus	MEEBO									1110048D14Rik
1110049B09RIK	7219459	3384634	46	0.832494	7653839	324668	53	0.203246	7863667	337872	4266667	0.998546	6825297	3584968	4733333	0.351208	8019283	3620682	4866667	8.71416	8643176	3986243	4733333	37.6397	ILMN_211453	1110049B09RIK	12	Mus musculus RIKEN cDNA 1110049B09 gene (1110049B09Rik), mRNA.	BB172694	Mus musculus	RefSeq		68764	-	12qA3	membrane [goid 16020] [evidence IEA]	homophilic cell adhesion [goid 7156] [evidence IEA]	calcium ion binding [goid 5509] [evidence IEA]		1110049B09Rik
1110049F12RIK	1011753	3923631	31.5	0.00	868111	4006047	30	0.00	8590228	399621	40.5	0.00	8479935	5193011	40.5	0.00	8857656	3432375	30	0.00	1377275	46237	42.5	0.00	ILMN_212471	1110049F12RIK	4	Mus musculus RIKEN cDNA 1110049F12 gene (1110049F12Rik), mRNA.	Trp26; RP23-161N17.10; AA408179	Mus musculus	RefSeq		66193	-	4qD3				Trp26; AA408179	1110049F12Rik
1110049L02RIK	4129099	1862981	39	0.5192308	3593225	1604363	38	0.8867521	3626332	1867467	42	0.7275641	412894	2227105	49	0.3205128	4180594	1896057	56	0.5673077	4434376	2250473	40	0.6292735	ILMN_189417	1110049L02RIK				Mus musculus	MEEBO									1110049L02Rik
1110049N09RIK	7696133	3141648	58	0.001068376	7188065	2725233	54	0.001068376	7300917	3213747	47	0.001068376	6673446	2826435	44	0.001068376	660517	3430739	43	0.004273504	8859277	4022655	57	0.001068376	ILMN_201648	1110049N09RIK				Mus musculus	Riken									1110049N09Rik
1110050B14RIK	4060805	1531363	56	0.5694444	4099209	1352986	44	0.4412393	3624532	1878981	49	0.7275641	3963122	1391371	53	0.4647436	4122644	159877	48	0.6239316	4446566	2185045	46	0.6196581	ILMN_206102	1110050B14RIK				Mus musculus	Riken									1110050B14Rik
1110051M20RIK	4991763	2481722	45	0.02889238	4672702	1930645	50.5	0.1266077	4401103	2049089	43.5	0.1986654	4361174	1642031	37.5	0.1802565	4844722	2103973	52.5	0.1234026	5147428	206664	46	0.1421083	ILMN_193020	1110051M20RIK				Mus musculus	MEEBO									1110051M20Rik
1110051N18RIK	4471157	177124	46	0.3002137	4329161	2012341	49	0.2767094	3883807	1289995	49	0.4978632	416265	1941792	51	0.2970085	4714286	1782711	56	0.2094017	5507492	2166032	44	0.1773504	ILMN_207532	1110051N18RIK				Mus musculus	RefSeq									1110051N18Rik
1110054B14RIK	6531495	2781934	50	0.009615385	5094036	1738401	61	0.0491453	5810719	2358748	61	0.009615385	5157581	1929607	54	0.02457265	6252906	2627795	54	0.009615385	7160333	2926791	59	0.01602564	ILMN_206103	1110054B14RIK				Mus musculus	Riken									1110054B14Rik
1110054H05RIK	1490062	6268314	46	0.00	1250662	612697	32	0.00	1186476	5107772	44	0.00	1368518	7191457	55	0.00	1478269	5600218	56	0.00	2257101	6908727	44	0.00	ILMN_195457	1110054H05RIK				Mus musculus	MEEBO									1110054H05Rik
1110054O05RIK	563377	2925351	41.5	0.1610852	5627562	2526662	44.75	0.2957582	5019522	2396901	44	0.4778642	5683443	2431933	48.75	0.01540518	6046382	3043174	45.25	0.2030246	7349802	3379046	42.25	0.1233502	ILMN_248827	1110054O05RIK	4	Mus musculus RIKEN cDNA 1110054O05 gene (1110054O05Rik), mRNA.	AA399876; 2610312O17Rik	Mus musculus	RefSeq		66209	-	4qB3				AA399876; 2610312O17Rik	1110054O05Rik
1110054P19RIK	4388868	2549859	51	0.3482906	3449612	1319912	54	0.9497863	3394963	1407471	63	0.9102564	3705911	1703027	59	0.7115384	3856345	1505361	57	0.8482906	4374936	2374076	39	0.6688034	ILMN_221182	1110054P19RIK		PREDICTED: Mus musculus RIKEN cDNA 1110054P19 gene (1110054P19Rik), mRNA.		Mus musculus	RefSeq		68768		11qD					1110054P19Rik
1110055N21RIK	3182833	140887	37	0.00	241722	9686542	56	0.00	2428891	1119164	48	0.00	2449928	8642402	62	0.00	2696673	1141297	41	0.00	3449745	100354	50	0.00	ILMN_224233	1110055N21RIK				Mus musculus	MEEBO									1110055N21Rik
1110057K04RIK	508083	2110164	3433333	0.00	5299541	1650579	3933333	0.00	3802063	1626476	4033333	0.00	3749193	1217589	3333333	0.00	4689584	1876388	3666667	0.00	6068596	2000424	3866667	0.00	ILMN_213087	1110057K04RIK	12	Mus musculus RIKEN cDNA 1110057K04 gene (1110057K04Rik), mRNA.		Mus musculus	RefSeq		68832	+	12qA1.1			hydrolase activity [goid 16787] [evidence IEA]		1110057K04Rik
1110057P08RIK	4128496	1901082	50	0.5202991	37556	1144144	53	0.7521368	3871146	1431917	48	0.5032051	3641933	106346	63	0.7681624	4251606	1652396	61	0.5	4125462	1650676	42	0.8365384	ILMN_192210	1110057P08RIK				Mus musculus	MEEBO									1110057P08Rik
1110058L19RIK	1457.55	2909646	50	0.00	1160093	3014447	43	0.00	1247114	3771581	30	0.00	1040998	2362168	53	0.00	1377231	3308719	55	0.00	1726347	4183455	56	0.00	ILMN_217133	1110058L19RIK	1	Mus musculus RIKEN cDNA 1110058L19 gene (1110058L19Rik), mRNA.	C6orf57; AI847425; 1700001E18Rik	Mus musculus	RefSeq		68002	-	1qA5				C6orf57; AI847425; 1700001E18Rik	1110058L19Rik
1110059E24RIK	2817646	1312434	41.5	0.3296442	2972292	1267989	49	0.1808985	256472	1049084	47.5	0.3670853	2418125	1052822	49	0.06481539	2726915	1021445	42	0.3912722	3295654	1536632	49	0.2764629	ILMN_244762	1110059E24RIK	19	Mus musculus RIKEN cDNA 1110059E24 gene (1110059E24Rik), mRNA.		Mus musculus	RefSeq		66206	-	19qB					1110059E24Rik
1110059G02RIK	1645784	8996992	42	0.00	1480815	8107204	45	0.00	1237478	4894364	63	0.00	1293657	4429646	65	0.00	132277	665439	42	0.00	2004231	8774633	47	0.00	ILMN_190837	1110059G02RIK				Mus musculus	MEEBO									1110059G02Rik
1110059G10RIK	7308988	335904	47	0.001068376	6913217	3376884	44	0.001068376	6300207	3349792	29	0.002136752	5784899	2728406	42	0.006410256	6433781	3682847	34	0.008547009	9342582	3763359	47	0.001068376	ILMN_215146	1110059G10RIK	9	Mus musculus RIKEN cDNA 1110059G10 gene (1110059G10Rik), mRNA.		Mus musculus	RefSeq		66202	-	9qF4					1110059G10Rik
1110059H15RIK	3543722	1993019	37	0.9455128	3402635	1470338	43	0.9700854	3123014	1350585	50	0.9861111	373416	1781057	46	0.6869658	3791502	189508	49	0.8942308	3728649	1500678	50	0.9786325	ILMN_214834	1110059H15RIK				Mus musculus	MEEBO									1110059H15Rik
1110059M19RIK	1200651	6066507	62	0.00	5473015	259519	40	0.02136752	4983992	2177914	47	0.05876068	3676805	2114711	43	0.7371795	4543094	2534001	51	0.3098291	662134	2673495	60	0.03311966	ILMN_220773	1110059M19RIK				Mus musculus	MEEBO									1110059M19Rik
1110059P08RIK	6147166	2956944	44	0.01388889	5365461	2602981	42	0.02457265	5051253	3221766	39	0.04807692	6035309	2819605	47	0.004273504	6135459	4095997	29	0.01175214	7801367	3293474	56	0.008547009	ILMN_217167	1110059P08RIK				Mus musculus	MEEBO									1110059P08Rik
1110062G22RIK	6812182	2735228	46	0.003205128	6689186	2911094	39	0.001068376	7177966	3030793	49	0.001068376	7194868	2867956	45	0.001068376	7951078	2894207	49	0.001068376	1045997	5298408	48	0.00	ILMN_206099	1110062G22RIK				Mus musculus	Riken									1110062G22Rik
1110062M06RIK	7357526	1891174	63	0.00	6058621	1591856	41	0.00	5592032	1664719	53	0.00	6432598	2052473	56	0.00	5625942	1779561	52	0.00	8659366	2941499	36	0.00	ILMN_191168	1110062M06RIK				Mus musculus	MEEBO									1110062M06Rik
1110064P04RIK	3818901	1686051	38	0.7799146	4146104	1479281	60	0.4113248	3928946	127707	54	0.4711539	4288381	151014	58	0.2339744	4474653	1783663	48	0.3482906	5417591	2273813	72	0.1955128	ILMN_190807	1110064P04RIK				Mus musculus	MEEBO									1110064P04Rik
1110065P20RIK	2390751	1343565	51	0.00	1940058	9063931	53	0.00	1796723	100237	47	0.00	1874283	935761	51	0.00	2440432	1265044	61.5	0.00	3255552	163652	53.5	0.00	ILMN_191245	1110065P20RIK	4	PREDICTED: Mus musculus RIKEN cDNA 1110065P20 gene (1110065P20Rik), mRNA.		Mus musculus	RefSeq		68920	-						1110065P20Rik
1110067B18RIK	2661917	7621804	67	0.00	2820168	105359	56	0.00	2580871	8871821	45	0.00	2214117	8523933	46	0.00	2484865	7708404	54	0.00	328871	1078118	49	0.00	ILMN_195342	1110067B18RIK				Mus musculus	MEEBO									1110067B18Rik
1110067D22RIK	1927861	9520403	44	0.003041333	1910764	6959054	44.5	0.0002282855	168665	624086	42	0.0003858025	1556292	1097343	36	0.01708089	1527732	7914208	37.5	0.01849112	2369907	1277729	39.5	0.03977646	ILMN_193704	1110067D22RIK				Mus musculus	MEEBO									1110067D22Rik
1110067I12RIK	5238692	2678519	39	0.07371795	4797029	1929188	45	0.0940171	4527129	2699345	36	0.1410256	5042819	275046	36	0.03311966	4140659	1715399	39	0.6057692	5237555	2536371	40	0.2478632	ILMN_232577	1110067I12RIK	19	Mus musculus RIKEN cDNA 1110067I12 gene (1110067I12Rik), mRNA.	MGC130184; MGC130183	Mus musculus	RefSeq		68852	+	19qA				MGC130184; MGC130183	1110067I12Rik
1110068E08RIK	2070039	745337	70	0.00	1780033	796172	58	0.00	1822153	1094595	45	0.00	1734029	8916219	49	0.00	2620141	1143364	52	0.00	3078154	1055545	49	0.00	ILMN_201655	1110068E08RIK				Mus musculus	Riken									1110068E08Rik
1110069O07RIK	6877857	3858654	47	0.002136752	6209929	2313148	58	0.00534188	5458327	2539027	45	0.02457265	5958459	2761623	56	0.00534188	5333144	2547001	52	0.05662393	106069	6129763	43	0.00	ILMN_189180	1110069O07RIK				Mus musculus	MEEBO									1110069O07Rik
1110070O15RIK	1322598	6226645	48	0.00	1240272	5499945	48	0.00	1180316	4889887	54	0.00	1034411	4174002	69	0.00	1333898	5356499	52	0.00	1931135	7128778	52	0.00	ILMN_206689	1110070O15RIK				Mus musculus	Riken									1110070O15Rik
1190002A17RIK	1248216	5435744	44	0.00	1064357	3549011	44	0.00	1147273	5234866	53	0.00	9423248	3630318	61	0.00	938655	3668042	59	0.00	1434465	6781312	44	0.00	ILMN_208928	1190002A17RIK		Mus musculus RIKEN cDNA 1190002A17 gene (1190002A17Rik), mRNA.	MGC118311; MGC130365; RP23-362N19.5	Mus musculus	RefSeq		68870		2qA3		nucleobase, nucleoside, nucleotide and nucleic acid metabolism [goid 6139] [evidence IEA]	kinase activity [goid 16301] [evidence IEA]; transferase activity [goid 16740] [evidence IEA]; nucleotide kinase activity [goid 19201] [evidence IEA]		1190002A17Rik
1190002A23RIK	3840004	1759249	52	0.7606838	3328143	1657768	38	0.982906	3296598	1545198	48	0.957265	3501471	1594521	52	0.8814102	3722492	1686931	53	0.9305556	3813222	1975444	36	0.9604701	ILMN_184321	1190002A23RIK				Mus musculus	MEEBO									1190002A23Rik
1190002F15RIK	4257779	1862413	46	0.4252137	436539	2139935	36	0.2457265	4437367	2152583	58	0.1741453	4460907	2505795	50	0.1559829	4999208	2452079	54	0.1089744	4961125	2172828	45	0.3354701	ILMN_185447	1190002F15RIK				Mus musculus	MEEBO									1190002F15Rik
1190002H23RIK	7004023	2260158	35	0.00	616038	1748428	29	0.00	4687376	1346531	48	0.00	5261215	1485846	34	0.00	7354728	2594556	46	0.00	9233062	2412962	52	0.00	ILMN_209224	1190002H23RIK	14	Mus musculus RIKEN cDNA 1190002H23 gene (1190002H23Rik), mRNA.	Rgc-32; Rgc32	Mus musculus	RefSeq		66214	-	14qD3	nucleus [goid 5634] [evidence ISS]; cytoplasm [goid 5737] [evidence ISS]	cell cycle [goid 7049] [evidence ISS]	protein kinase activator activity [goid 30295] [evidence ISS]; protein binding [goid 5515] [evidence IPI]		1190002H23Rik
1190002N15RIK	1583161	8093065	36	0.01778976	164.44	7297636	4366667	0.1306332	1660837	8598382	40	0.1413586	1560393	7218159	4533333	0.03147343	1376124	5279381	5033333	0.1471805	246939	9647408	4666667	0.01901905	ILMN_190706	1190002N15RIK				Mus musculus	MEEBO									1190002N15Rik
1190003J15RIK	9759911	3661406	26	0.00	8129578	4801759	30	0.001068376	8232581	3698328	35	0.001068376	789225	4194509	31	0.001068376	9787887	3721563	47	0.00	1520002	8369708	34	0.00	ILMN_221388	1190003J15RIK	7	Mus musculus RIKEN cDNA 1190003J15 gene (1190003J15Rik), mRNA. XM_133915 XM_900078 XM_900080 XM_900083 XM_917938 XM_925372 XM_925374 XM_925375	Urah; 2810420C16Rik	Mus musculus	RefSeq		76974	+	7qF5	mitochondrion [goid 5739] [evidence IDA]	transport [goid 6810] [evidence IEA]; thyroid hormone generation [goid 6590] [evidence IEA]	retinal binding [goid 16918] [evidence IEA]; steroid binding [goid 5496] [evidence IEA]; retinol binding [goid 19841] [evidence IEA]; hydrolase activity [goid 16787] [evidence IEA]; carrier activity [goid 5386] [evidence IEA]; hormone activity [goid 5179] [evidence IEA]		1190003J15Rik
1190003K10RIK	5504624	3048006	49	0.04166667	5018141	255654	55	0.05555556	5126121	2761632	46	0.04059829	5120156	182611	56	0.0267094	4781514	193479	59	0.1752137	6523896	2835307	70	0.03739316	ILMN_193056	1190003K10RIK	13	PREDICTED: Mus musculus RIKEN cDNA 1190003K10 gene (1190003K10Rik), mRNA.		Mus musculus	RefSeq		68880	-	13qB3					1190003K10Rik
1190003M12RIK	9188168	3443599	37	0.570714	8928809	4632224	30	0.570714	5166582	3042626	38	0.005369845	9166521	4953959	34.5	0.570714	9766082	4937726	49	0.570714	1578434	7715075	34	0.00	ILMN_224958	1190003M12RIK	6	Mus musculus RIKEN cDNA 1190003M12 gene (1190003M12Rik), mRNA.		Mus musculus	RefSeq		68888	-	6qD1					1190003M12Rik
1190004M23RIK	4944484	2003694	48	0.00	4023404	1812403	55	0.00	4285329	222338	41	0.00	4157627	2519202	46	0.00	5624125	3316084	42	0.00	8334239	4316035	44	0.00	ILMN_191687	1190004M23RIK				Mus musculus	MEEBO									1190004M23Rik
1190005F20RIK	3826979	1432365	56.5	0.00	3665064	1507141	55.5	0.00	2848629	1271652	60	0.00	3191853	1385236	49	0.00	3765258	1304147	58	0.00	5164148	1846537	57.5	0.00	ILMN_226516	1190005F20RIK	1	Mus musculus RIKEN cDNA 1190005F20 gene (1190005F20Rik), mRNA.	C1orf25; AW226554; Trm1-like; MGC70241	Mus musculus	RefSeq		98685	+	1qG2	intracellular [goid 5622] [evidence IEA]; nucleus [goid 5634] [evidence IEA]	transcription [goid 6350] [evidence IEA]; regulation of transcription, DNA-dependent [goid 6355] [evidence IEA]	DNA binding [goid 3677] [evidence IEA]; methyltransferase activity [goid 8168] [evidence IEA]; transferase activity [goid 16740] [evidence IEA]; metal ion binding [goid 46872] [evidence IEA]	C1orf25; AW226554; Trm1-like; MGC70241	1190005F20Rik
1190005I06RIK	2033931	7542539	37	0.00	1571169	6745902	44	0.00	208876	7827519	37	0.00	1602356	5951519	47	0.00	1815888	7788108	34	0.00	2300734	1072585	40	0.00	ILMN_218719	1190005I06RIK	8	Mus musculus RIKEN cDNA 1190005I06 gene (1190005I06Rik), mRNA.		Mus musculus	RefSeq		68918	-	8qE1					1190005I06Rik
1190005N23RIK	2417403	9472341	53	0.00	2207028	7916097	47	0.00	1656835	583674	48	0.00	1972464	6912953	45	0.00	217536	8111012	54	0.00	2977497	1114989	45	0.00	ILMN_191921	1190005N23RIK				Mus musculus	MEEBO									1190005N23Rik
1190005P17RIK	8960855	4023251	4633333	0.1076135	9084071	4804716	3833333	0.00659771	7304453	3407555	3933333	0.05327962	7323795	4372398	40	0.05033848	8865332	5155182	42	0.1432819	1021085	4547623	3733333	0.0500984	ILMN_209045	1190005P17RIK	10	Mus musculus RIKEN cDNA 1190005P17 gene (1190005P17Rik), mRNA.	MGC117871	Mus musculus	RefSeq		66225	+	10qD2				MGC117871	1190005P17Rik
1190007F08RIK	2506778	1352222	32	0.00	1465658	687654	44	0.00	1993583	6816382	40	0.00	1716157	5653678	53	0.00	2472571	8080549	43	0.00	279946	954667	44	0.00	ILMN_232083	1190007F08RIK	4	Mus musculus RIKEN cDNA 1190007F08 gene (1190007F08Rik), mRNA. XM_921339 XM_921348 XM_921353	2700009I11Rik; 0610011H04Rik	Mus musculus	RefSeq		68859	-	4qE2				2700009I11Rik; 0610011H04Rik	1190007F08Rik
1190007I07RIK	178406	8243163	55	0.00	1348226	5124646	55	0.00	1432447	6128234	52	0.00	1356919	5599632	57	0.00	1674209	7141085	65	0.00	220.38	1146268	39	0.00	ILMN_201653	1190007I07RIK	10	PREDICTED: Mus musculus RIKEN cDNA 1190007I07 gene (1190007I07Rik), mRNA.		Mus musculus	RefSeq		544717	-	10qC1					1190007I07Rik
1190008K20RIK	6141655	2745674	44	0.01388889	6854512	3240289	58	0.001068376	8718312	3009355	71	0.001068376	7128139	3145318	61	0.001068376	7590537	3833694	46	0.001068376	9179008	3691914	59	0.001068376	ILMN_206106	1190008K20RIK				Mus musculus	Riken									1190008K20Rik
1190009E20RIK	2000512	5000981	58	0.00	1657739	3962492	52	0.00	1373291	4115772	65	0.00	1370895	3875122	57	0.00	1725537	3789039	55	0.00	2504672	6989406	68	0.00	ILMN_188289	1190009E20RIK				Mus musculus	MEEBO									1190009E20Rik
1190012C08RIK	7531166	2688323	64	0.001068376	6007178	2513221	46	0.006410256	5903448	304089	41	0.007478632	5871897	2055248	57	0.00534188	7819423	3541905	38	0.001068376	100781	3633705	47	0.001068376	ILMN_205627	1190012C08RIK				Mus musculus	Riken									1190012C08Rik
1190017O12RIK	6223239	2707387	41	0.00	3781446	1616678	43	0.00	496412	1891095	39	0.00	4797262	2369739	40	0.00	7313452	280202	32	0.00	9679075	3422089	33	0.00	ILMN_218739	1190017O12RIK	16	Mus musculus RIKEN cDNA 1190017O12 gene (1190017O12Rik), mRNA.	C21orf51	Mus musculus	RefSeq		68936	+	16qC4			molecular_function [goid 3674] [evidence ND ]	C21orf51	1190017O12Rik
1190020E20RIK	3898412	1695757	55	0.7115384	3903707	1323807	59	0.6217949	3658158	1498254	52	0.7061966	3634497	1311486	49	0.7777778	4005611	1807617	53	0.7307692	4063811	1920443	41	0.8760684	ILMN_206795	1190020E20RIK				Mus musculus	Riken									1190020E20Rik
1190020J12RIK	4309391	1960932	38	0.3963675	4424421	1810546	50	0.2179487	488019	2545437	39	0.06623932	4443565	2626541	45	0.1613248	4977672	2333161	37	0.1153846	5463912	299721	45	0.1837607	ILMN_198562	1190020J12RIK	7	Mus musculus RIKEN cDNA 1190020J12 gene (1190020J12Rik), mRNA.	Gm163	Mus musculus	RefSeq		233038	-	7qA3		protein catabolism [goid 30163] [evidence IEA]	protein binding [goid 5515] [evidence IEA]		1190020J12Rik
1190028D05RIK	5508945	2646431	51	0.04059829	5440603	2781599	58	0.0224359	4993525	2409832	45	0.05769231	5425662	2460023	55	0.01495726	4851138	1914068	51	0.1538462	5749966	2737341	46	0.1271368	ILMN_196524	1190028D05RIK	8	PREDICTED: Mus musculus RIKEN cDNA 1190028D05 gene (1190028D05Rik), mRNA.		Mus musculus	RefSeq		330767	+	8qB1.3					1190028D05Rik
1190028F09	279093	1121046	53	0.00	198145	7670866	50	0.00	2256334	7737906	59	0.00	2291724	1168461	37	0.00	2758183	107192	52	0.00	4083288	1412544	62	0.00	ILMN_186957	1190028F09				Mus musculus	MEEBO									1190028F09
1200002N14RIK	6999197	3090275	36	0.001068376	7135858	3189577	41	0.001068376	6772758	2138361	42	0.001068376	6542622	3737458	43	0.001068376	8688396	4219614	42	0.001068376	850046	3563708	45	0.003205128	ILMN_213609	1200002N14RIK	10	Mus musculus RIKEN cDNA 1200002N14 gene (1200002N14Rik), mRNA.	Dram	Mus musculus	RefSeq		71712	-	10qC1				Dram	1200002N14Rik
1200003C05RIK	1663377	5000547	4366667	0.00	1643901	4398566	44	0.00	1328458	3545561	4766667	0.00	1283013	3789323	49	0.00	1401233	3544367	4533333	0.00	1978281	5303589	4266667	0.00	ILMN_219167	1200003C05RIK	12	Mus musculus RIKEN cDNA 1200003C05 gene (1200003C05Rik), mRNA.	AI256468; Jamp	Mus musculus	RefSeq		104771	+	12qC3				AI256468; Jamp	1200003C05Rik
1200003E11RIK	5403884	2569082	53	0.05555556	5094345	2505023	48	0.0491453	4525557	211696	40	0.142094	4610464	1985613	46	0.0940171	4279019	2243758	35	0.4839744	5167109	2056762	34	0.2617521	ILMN_202122	1200003E11RIK				Mus musculus	Riken									1200003E11Rik
1200003I07RIK	1195349	6859071	5083333	0.0006150407	9919688	5631865	4816667	0.003514552	1003468	8116702	4783333	0.002018506	8657485	5570922	46.5	0.003951577	1042058	6752609	4716667	0.001824665	1555628	9402981	46	67.2721	ILMN_213334	1200003I07RIK	8	Mus musculus RIKEN cDNA 1200003I07 gene (1200003I07Rik), transcript variant 1, mRNA.		Mus musculus	RefSeq		66869	-	8qB3.3	nucleus [goid 5634] [evidence IEA]; intracellular [goid 5622] [evidence IEA]	regulation of transcription, DNA-dependent [goid 6355] [evidence IEA]	zinc ion binding [goid 8270] [evidence IEA]; metal ion binding [goid 46872] [evidence IEA]; nucleic acid binding [goid 3676] [evidence IEA]		1200003I07Rik
1200003N10RIK	5478877	2403065	45	0.04273504	5580753	2300464	56	0.01602564	6042402	2111667	39	0.003205128	5663937	2145931	55	0.007478632	5709487	2357218	56	0.02777778	8075677	3498974	44	0.00534188	ILMN_202341	1200003N10RIK				Mus musculus	Riken									1200003N10Rik
1200007C13RIK	4003722	1578872	47	0.6207265	3927988	2202687	44	0.6036325	388057	2249171	46	0.4989316	364072	2128707	40	0.7724359	4445692	1963066	37	0.3653846	4122861	2239532	46	0.8376068	ILMN_215577	1200007C13RIK				Mus musculus	MEEBO									1200007C13Rik
1200008A14RIK	6268313	2587263	42	0.03287311	663524	2815093	59.5	0.005593565	6766467	3414968	58.5	0.01183432	5992462	279776	50.5	0.06065317	5912165	2949032	53	0.08284537	8641216	3770801	58	0.03397801	ILMN_205631	1200008A14RIK				Mus musculus	Riken									1200008A14Rik
1200008N06RIK	541365	2348391	46	0.05128205	5163225	2239219	51	0.04166667	4618519	2170839	32	0.1100427	5085474	2627715	51	0.02777778	501216	1666494	44	0.1068376	7002141	344891	49	0.01816239	ILMN_193237	1200008N06RIK				Mus musculus	MEEBO									1200008N06Rik
1200009F10RIK	4205325	2255872	31	0.4604701	4152269	2035801	41	0.4070513	3738685	1919838	38	0.6356838	4293256	2616979	32	0.232906	4405756	2528605	32	0.3910256	4569264	2215283	44	0.5459402	ILMN_223022	1200009F10RIK	10	Mus musculus RIKEN cDNA 1200009F10 gene (1200009F10Rik), transcript variant 1, mRNA.	D18354; Ikip; 1700023M03Rik	Mus musculus	RefSeq		67454	+	10qC2	endoplasmic reticulum [goid 5783] [evidence ISS]	response to X-ray [goid 10165] [evidence ISS]; induction of apoptosis [goid 6917] [evidence ISS]	protein binding [goid 5515] [evidence ISS]		1200009F10Rik
1200009I06RIK	4424341	2467692	29	0.3856221	4386682	2856146	29	0.3008095	4563937	2530889	34.5	0.1585037	4370954	225262	37.5	0.09781805	576568	3375018	34.5	0.002486029	5565501	3255301	29.5	0.05449232	ILMN_209956	1200009I06RIK	12	Mus musculus RIKEN cDNA 1200009I06 gene (1200009I06Rik), mRNA.	1600013K19Rik	Mus musculus	RefSeq		74190	+	12qF1					1200009I06Rik
1200009O22RIK	1512435	6709831	37	0.00	1679604	39.7	39	0.00	1301706	3629324	41	0.00	1038691	1784554	42	0.00	1364.12	3690715	31	0.00	1911528	6088359	29	0.00	ILMN_211396	1200009O22RIK	6	Mus musculus RIKEN cDNA 1200009O22 gene (1200009O22Rik), mRNA.	AI316813; mKIAA0644	Mus musculus	RefSeq		66873	-	6qB3			transferase activity [goid 16740] [evidence IEA]	AI316813; mKIAA0644	1200009O22Rik
1200011A11RIK	4705954	2471074	58	0.2061966	4423256	2424738	37	0.2179487	3974886	2429712	36	0.4220085	3898069	1246999	50	0.5363248	4626933	1804386	47	0.2564103	4895238	2291366	45	0.3621795	ILMN_204741	1200011A11RIK				Mus musculus	Riken									1200011A11Rik
1200011I18RIK	5755371	3118672	46	0.02564103	6093023	3236837	32	0.00534188	5590467	2957528	39	0.01816239	503687	1667395	44	0.03311966	4911522	2570849	39	0.1314103	7163142	3865609	28	0.01602564	ILMN_223101	1200011I18RIK	14	Mus musculus RIKEN cDNA 1200011I18 gene (1200011I18Rik), mRNA.		Mus musculus	RefSeq		67467	-	14qD3					1200011I18Rik
1200011M11RIK	5213642	268531	4033333	0.1688125	4709277	1989293	4266667	0.1656006	4668742	2591705	33	0.1516502	4809159	3098177	2833333	0.1279274	5299486	3380053	3333333	0.1567217	6829283	5261044	2866667	0.02290143	ILMN_218460	1200011M11RIK	11	Mus musculus RIKEN cDNA 1200011M11 gene (1200011M11Rik), mRNA.	RP23-352L3.2	Mus musculus	RefSeq		74133	-	11qC		immune response [goid 6955] [evidence IEA]	receptor activity [goid 4872] [evidence IEA]; GTP binding [goid 5525] [evidence IEA]; GTPase activity [goid 3924] [evidence IEA]	RP23-352L3.2	1200011M11Rik
1200011O22RIK	1721938	6129961	52	0.00	1371694	589514	36	0.00	1373614	6880734	30	0.00	1487109	6078495	32	0.00	1727428	8378745	32	0.00	2092942	9167606	32	0.00	ILMN_217136	1200011O22RIK		Mus musculus RIKEN cDNA 1200011O22 gene (1200011O22Rik), mRNA.	AW548074; AU042569	Mus musculus	RefSeq		71735		5qG2			transferase activity [goid 16740] [evidence IEA]	AW548074; AU042569	1200011O22Rik
1200012P04RIK	2565865	1039758	58	0.00	2484485	9247845	54	0.00	2437323	1036553	46	0.00	2424713	1028549	55	0.00	2166658	6876487	44	0.00	3465164	1250026	43	0.00	ILMN_204595	1200012P04RIK				Mus musculus	Riken									1200012P04Rik
1200013B08RIK	5727261	350563	34	0.0267094	7229884	3751889	19	0.001068376	5770844	3215837	26	0.01282051	40494	2512315	31	0.3824786	9330081	5964304	30	0.001068376	8421551	453889	34	0.003205128	ILMN_218235	1200013B08RIK	X	Mus musculus RIKEN cDNA 1200013B08 gene (1200013B08Rik), mRNA.	SLY1; AW413946	Mus musculus	RefSeq		74131	+	XqA4				SLY1; AW413946	1200013B08Rik
1200013F24RIK	4003114	1607029	53	0.6217949	3538132	1791802	31	0.9198718	3281352	1324959	50	0.9583333	4075705	2164296	38	0.3611111	5071311	2363922	54	0.09508547	4899565	2382925	53	0.3589744	ILMN_204616	1200013F24RIK				Mus musculus	Riken									1200013F24Rik
1200013P24RIK	1273119	5944913	49	0.570714	1287904	5392658	43	0.570714	9729726	4140584	49.5	2.28286	1039115	5607316	37.5	0.570714	1234268	5725173	41	0.570714	201325	7693803	35.5	0.00	ILMN_219220	1200013P24RIK	16	Mus musculus RIKEN cDNA 1200013P24 gene (1200013P24Rik), mRNA.	AI315146	Mus musculus	RefSeq		74763	+	16qA1			transferase activity [goid 16740] [evidence IEA]	AI315146	1200013P24Rik
1200014J11RIK	397974	1308064	47	0.00	3345903	9293295	45	0.00	3572807	110955	42	0.00	3084672	1023251	43	0.00	3350195	1430138	36	0.00	4964713	1493119	43	0.00	ILMN_212162	1200014J11RIK	11	Mus musculus RIKEN cDNA 1200014J11 gene (1200014J11Rik), mRNA.	RP23-263M10.5	Mus musculus	RefSeq		66874	+	11qB4				RP23-263M10.5	1200014J11Rik
1200014M14RIK	3703536	1765174	38	0.8653846	3504682	1629501	46	0.9358974	3616617	1888983	53	0.732906	3562186	2035319	32	0.8333333	4040293	1822946	44	0.7040598	4070008	1860601	46	0.875	ILMN_211223	1200014M14RIK	13	Mus musculus RIKEN cDNA 1200014M14 gene (1200014M14Rik), mRNA.	AV144706	Mus musculus	RefSeq		67463	+	13qD1			protein binding [goid 5515] [evidence IPI]	AV144706	1200014M14Rik
1200014P05RIK	423591	2128017	33	0.4401709	4348581	2530711	33	0.2596154	3909299	1669064	45	0.4839744	3876224	190068	55	0.5523504	4172942	1343618	42	0.5769231	4989239	2416717	37	0.3247863	ILMN_207505	1200014P05RIK				Mus musculus	RefSeq									1200014P05Rik
1200015F23RIK	4404997	1623555	5133333	0.00	4049546	1232788	58	0.00	3277592	107736	4766667	0.00	3579146	1563216	48	0.00	3829678	1281519	5366667	0.00	6429423	1999542	4766667	0.00	ILMN_222696	1200015F23RIK	2	Mus musculus RIKEN cDNA 1200015F23 gene (1200015F23Rik), mRNA. XM_924991	RP23-15I21.5; AI131757	Mus musculus	RefSeq		67809	-	2qE5			binding [goid 5488] [evidence IEA]		1200015F23Rik
1200015N20RIK	1481667	6179128	4266667	0.00	1811308	7170644	5033333	0.00	1419477	7033219	4466667	0.00	1208712	4259711	39	0.00	1596392	5702382	42	0.00	1888.52	6408501	45	0.00	ILMN_188969	1200015N20RIK	10	Mus musculus RIKEN cDNA 1200015N20 gene (1200015N20Rik), mRNA.	C030038O19Rik; KIAA1796; mKIAA1796	Mus musculus	RefSeq		71721	+	10qB5.3					1200015N20Rik
1200015P04RIK	7604445	3736464	54	0.001068376	6511494	2856792	44	0.001068376	5703358	3399218	42	0.01495726	5923531	3080374	36	0.00534188	7182192	4508007	33	0.001068376	9202519	4713124	34	0.001068376	ILMN_202280	1200015P04RIK				Mus musculus	Riken									1200015P04Rik
1200016B10RIK	1869505	6015471	5233333	0.1582649	1711453	4647481	44	0.1257014	1570276	6743553	4466667	0.1166338	1529041	6527243	4133333	0.0500984	1896316	6438791	3966667	0.1587816	2380502	9877286	4266667	0.1598182	ILMN_212920	1200016B10RIK	1	Mus musculus RIKEN cDNA 1200016B10 gene (1200016B10Rik), mRNA.	C1orf26	Mus musculus	RefSeq		66875	-	1qG2				C1orf26	1200016B10Rik
1200016C12RIK	4421424	156925	83	0.3290598	4095934	1516661	64	0.4423077	4471566	162699	74	0.1623932	394971	1089069	70	0.4807692	4059175	1523265	60	0.6901709	4558889	1734459	63	0.5480769	ILMN_224021	1200016C12RIK				Mus musculus	MEEBO									1200016C12Rik
1200016D23RIK	7533605	4233599	38	0.001068376	8291489	3521366	41	0.001068376	8344118	4877996	40	0.001068376	7279172	4512522	27	0.001068376	8144465	3991554	40	0.001068376	1217499	8392572	25	0.00	ILMN_208681	1200016D23RIK				Mus musculus	MEEBO									1200016D23Rik
1200016E24RIK	5042878	1754563	57	0.00	5142736	1736003	60	0.00	4798669	1679755	64	0.00	3844566	1049001	70	0.00	4786867	191782	51	0.00	5472889	1652253	50	0.00	ILMN_191167	1200016E24RIK				Mus musculus	MEEBO									1200016E24Rik
1200016G03RIK	435679	1714963	49	0.3621795	4704396	2211146	59	0.116453	4479293	2048495	45	0.1602564	4046956	2326324	35	0.3824786	4300261	2016903	44	0.4764957	58495	2855885	44	0.1111111	ILMN_213845	1200016G03RIK				Mus musculus	MEEBO									1200016G03Rik
1200016L19RIK	4413501	1860811	52	0.3344017	4267881	18923	55	0.3183761	435662	1986965	49	0.1997863	4118534	1944643	49	0.3279915	4163997	192009	42	0.5844017	4706879	1776629	45	0.4668804	ILMN_203942	1200016L19RIK				Mus musculus	Riken									1200016L19Rik
1200017F15RIK	38242	1291397	55	0.7745727	4337191	2087983	51	0.2681624	3890772	1846948	57	0.4935897	3610112	1201591	42	0.7991453	3903773	1668829	47	0.8108974	4441748	1940254	52	0.6217949	ILMN_201968	1200017F15RIK				Mus musculus	Riken									1200017F15Rik
1300001I01RIK	2397581	1529515	37	0.00	2330527	1783167	31	0.00	1576813	856553	33	0.00	174.42	1464217	37	0.00	281111	1411725	39	0.00	4476904	2861828	33	0.00	ILMN_213597	1300001I01RIK		Mus musculus RIKEN cDNA 1300001I01 gene (1300001I01Rik), mRNA.	mKIAA0664; RP23-194P5.1	Mus musculus	RefSeq		74148		11qB5		metabolism [goid 8152] [evidence IEA]	oxidoreductase activity [goid 16491] [evidence IEA]; binding [goid 5488] [evidence IEA]; translation initiation factor activity [goid 3743] [evidence IEA]		1300001I01Rik
1300002E11RIK	6260583	3078225	44	0.01175214	5720642	2665506	51	0.009615385	532645	2939001	42	0.02777778	5409663	3108084	41	0.01495726	5433081	2694851	44	0.04594017	767979	4137771	41	0.008547009	ILMN_186755	1300002E11RIK				Mus musculus	MEEBO									1300002E11Rik
1300002K09RIK	4229341	1476662	65	0.4444444	3884403	1326944	46	0.642094	3860522	1338172	62	0.5138889	3857222	152514	62	0.5726496	4641939	2189516	53	0.2457265	3989478	1760799	55	0.9166667	ILMN_210958	1300002K09RIK	4	Mus musculus RIKEN cDNA 1300002K09 gene (1300002K09Rik), mRNA.	MGC132877; MGC132878	Mus musculus	RefSeq		74152	+	4qB1					1300002K09Rik
1300003B13RIK	4463915	2066217	34	0.3044872	4386026	2139575	47	0.2361111	4383821	2158754	33	0.1891026	4072789	1935467	47	0.3653846	4625385	2098462	45	0.2596154	4573682	1728486	52	0.5438034	ILMN_218548	1300003B13RIK	17	Mus musculus RIKEN cDNA 1300003B13 gene (1300003B13Rik), mRNA.		Mus musculus	RefSeq		74149	+	17qA3.3	nucleus [goid 5634] [evidence IEA]; intracellular [goid 5622] [evidence IEA]	regulation of transcription, DNA-dependent [goid 6355] [evidence IEA]	zinc ion binding [goid 8270] [evidence IEA]; metal ion binding [goid 46872] [evidence IEA]; nucleic acid binding [goid 3676] [evidence IEA]		1300003B13Rik
1300003O07RIK	4129972	1868875	65	0.5192308	3807608	1445219	59	0.7136752	3643408	1985044	55	0.715812	3762177	1615359	51	0.6634616	3860399	1369172	36	0.8472222	4369469	1628992	59	0.6720086	ILMN_201869	1300003O07RIK				Mus musculus	Riken									1300003O07Rik
1300006C19RIK	1469415	5765925	53	0.00	1551578	5591362	48	0.00	1304234	4600285	52	0.00	1409857	5363776	48	0.00	1213828	3805479	66	0.00	226142	6069716	64	0.00	ILMN_204598	1300006C19RIK				Mus musculus	Riken									1300006C19Rik
1300007F04RIK	4537018	2433041	45	0.267094	3889289	1767633	31	0.6378205	4518929	2217912	35	0.1452992	3999589	1777612	51	0.426282	4020397	2140044	38	0.7168803	4460096	1913968	43	0.6100428	ILMN_222925	1300007F04RIK		Mus musculus RIKEN cDNA 1300007F04 gene (1300007F04Rik), mRNA.		Mus musculus	RefSeq		67477		11qB5			hydrolase activity [goid 16787] [evidence IEA]		1300007F04Rik
1300007L22RIK	1442678	9504639	31	0.00	1251748	6735397	29	0.00	1292778	6436738	37	0.00	1219806	5208596	38	0.00	1218896	491791	34	0.00	1841331	6089033	42	0.00	ILMN_213033	1300007L22RIK				Mus musculus	MEEBO									1300007L22Rik
1300010F03RIK	1524845	7232656	5183333	0.0006348389	1508273	6294559	4883333	0.002107161	1343895	6421493	4833333	0.00261789	1273378	483925	53.5	0.0212212	1365522	5868105	5083333	0.001307441	1949707	7162674	55	0.0008722869	ILMN_196437	1300010F03RIK				Mus musculus	RefSeq									1300010F03Rik
1300010M03RIK	440036	233218	42	0.6844926	4182782	199595	3733333	0.5615131	4428297	2057971	4333333	0.0830296	4129124	2336491	3933333	0.3573783	4292662	2268481	41	0.5551549	4972002	2851817	3433333	0.6697245	ILMN_211030	1300010M03RIK		Mus musculus RIKEN cDNA 1300010M03 gene (1300010M03Rik), transcript variant 2, mRNA.	4933404C01Rik; AI551748	Mus musculus	RefSeq		67998		11qD				4933404C01Rik; AI551748	1300010M03Rik
1300011L04RIK	9703954	361263	44	0.00	8683787	281718	55	0.00	1019532	3577519	63	0.00	8770009	3253354	63	0.00	1328341	4907199	46	0.00	1207145	5706987	59	0.00	ILMN_195303	1300011L04RIK				Mus musculus	MEEBO									1300011L04Rik
1300012G16RIK	5039996	2503551	33	0.1089744	4395285	1835369	44	0.2307692	4597238	2017403	39	0.1153846	4518677	2209214	23	0.1260684	5210744	2631621	33	0.0715812	5784223	2440802	43	0.1228632	ILMN_209125	1300012G16RIK	5	Mus musculus RIKEN cDNA 1300012G16 gene (1300012G16Rik), mRNA.	p76; AU019810	Mus musculus	RefSeq		71772	-	5qF			sugar binding [goid 5529] [evidence IEA]	AU019810	1300012G16Rik
1300013B24RIK	5403571	2341076	56	0.05555556	5296552	2217026	36	0.03098291	4645536	2120764	54	0.1068376	4879419	1871735	55	0.05555556	518028	2149024	54	0.07478633	6989112	2935487	67	0.01816239	ILMN_202262	1300013B24RIK				Mus musculus	Riken									1300013B24Rik
1300013D05RIK	6579582	2685415	57	0.008547009	5629202	2045153	40	0.01388889	5951422	2891838	47	0.004273504	5951782	2824042	50	0.00534188	519498	1707153	54	0.07478633	7925558	3459671	55	0.007478632	ILMN_202803	1300013D05RIK				Mus musculus	Riken									1300013D05Rik
1300013F15RIK	4792456	2426697	56	0.1752137	4600663	2017481	61	0.1431624	4120791	1658338	57	0.3119658	4361523	233891	54	0.1923077	4100459	1836707	53	0.6527778	4910387	18078	52	0.3557692	ILMN_222591	1300013F15RIK				Mus musculus	MEEBO									1300013F15Rik
1300013J15RIK	1420318	5749812	50	0.0001284106	8695932	3579615	40.5	0.0008680556	6834023	3123451	42	0.005593565	7320451	3512146	36	0.02787423	6617851	2810017	48	0.05239666	9884372	3606727	40	0.008494503	ILMN_210868	1300013J15RIK	11	Mus musculus RIKEN cDNA 1300013J15 gene (1300013J15Rik), mRNA.	RP23-451A6.3; AI036982	Mus musculus	RefSeq		67473	-	11qB2	membrane [goid 16020] [evidence IEA]	multidrug transport [goid 6855] [evidence IEA]	antiporter activity [goid 15297] [evidence IEA]; drug transporter activity [goid 15238] [evidence IEA]	RP23-451A6.3; AI036982	1300013J15Rik
1300014I06RIK	167907	7459373	44	0.00	1304173	4563359	50	0.00	1133944	510816	40	0.00	1273173	562569	50	0.00	1271164	5488382	50	0.00	1835556	504985	49	0.00	ILMN_213346	1300014I06RIK	13	Mus musculus RIKEN cDNA 1300014I06 gene (1300014I06Rik), mRNA.		Mus musculus	RefSeq		66895	-	13qA3.3		intracellular signaling cascade [goid 7242] [evidence IEA]	phosphoinositide binding [goid 35091] [evidence IEA]; protein binding [goid 5515] [evidence IEA]		1300014I06Rik
1300015D01RIK	5239194	217041	51	0.07371795	480114	2151378	57	0.0940171	4640449	191525	60	0.107906	4163428	168203	56	0.2970085	4480967	1789364	56	0.3440171	5390563	2221293	56	0.2051282	ILMN_215970	1300015D01RIK				Mus musculus	MEEBO									1300015D01Rik
1300017J02RIK	5085203	4392548	23	0.1025641	4540122	2416826	34	0.1634615	4126655	2469807	33	0.3108974	4449981	2397734	35	0.1613248	444254	2643287	36	0.3717949	6356321	5362621	30	0.05128205	ILMN_217090	1300017J02RIK	9	Mus musculus RIKEN cDNA 1300017J02 gene (1300017J02Rik), mRNA.		Mus musculus	RefSeq		71775	-	9qF1					1300017J02Rik
1300018I05RIK	2150072	5093959	43	0.00	1946.7	4895193	48	0.00	1781434	640647	34	0.00	1555875	6140122	41	0.00	1734648	5633472	38	0.00	2400.84	6905787	53	0.00	ILMN_217331	1300018I05RIK		Mus musculus RIKEN cDNA 1300018I05 gene (1300018I05Rik), mRNA.	mKIAA0082; AI451264	Mus musculus	RefSeq		74157		17qA3.3		cell division [goid 51301] [evidence IEA]	transferase activity [goid 16740] [evidence IEA]; methyltransferase activity [goid 8168] [evidence IEA]	mKIAA0082; AI451264	1300018I05Rik
1300018I17RIK	213353	8993189	43	0.00	1759021	7246073	42	0.00	1872063	7233866	52	0.00	1650173	9081882	38	0.00	1776037	8024179	42	0.00	2836737	8471302	51	0.00	ILMN_196529	1300018I17RIK		PREDICTED: Mus musculus RIKEN cDNA 1300018I17 gene, transcript variant 15 (1300018I17Rik), mRNA.		Mus musculus	RefSeq		72325		8qE1					1300018I17Rik
1300018J18RIK	2809023	8703219	40	0.00	2835813	8737784	49	0.00	2442973	1037591	41	0.00	2216769	8952295	40	0.00	2145685	6591374	48	0.00	3692788	114085	43	0.00	ILMN_217810	1300018J18RIK	15	Mus musculus RIKEN cDNA 1300018J18 gene (1300018J18Rik), mRNA.	Selo	Mus musculus	RefSeq		223776	+	15qE3			selenium binding [goid 8430] [evidence IEA]		1300018J18Rik
1500001A10RIK	7779144	3474701	4266667	0.203246	6999358	3821286	4233333	0.00548763	5968834	2611504	4833333	17.3133	6570061	3176295	4566667	0.104062	7342961	366371	4666667	0.00254057	1019118	453646	4566667	0.00162597	ILMN_201660	1500001A10RIK				Mus musculus	Riken									1500001A10Rik
1500001E21RIK	3633985	111811	55	0.00	8358688	3451127	53	0.001068376	3349098	1156847	48	0.00	296904	9299606	55	0.00	2648443	8649167	53	0.00	4599709	1659967	42	0.00	ILMN_188255	1500001E21RIK				Mus musculus	MEEBO									1500001E21Rik
1500001L15RIK	1086323	3790266	31	0.00	8114368	3451175	48	0.00	8430455	3753985	43	0.00	8268953	5049768	32	0.00	1129795	4665874	41	0.00	1653.26	5059531	46	0.00	ILMN_221574	1500001L15RIK				Mus musculus	MEEBO									1500001L15Rik
1500001M20RIK	2773867	9649961	46	0.00	2539898	956309	46	0.00	2360763	913366	45	0.00	2205114	8725194	38	0.00	2299595	1199466	3533333	0.00	3709303	1447193	41	0.00	ILMN_196277	1500001M20RIK	6	Mus musculus RIKEN cDNA 1500001M20 gene (1500001M20Rik), mRNA.		Mus musculus	RefSeq		68971	-	6qE3	mitochondrion [goid 5739] [evidence IDA]	protein targeting [goid 6605] [evidence IEA]; transport [goid 6810] [evidence IEA]; protein transport [goid 15031] [evidence IEA]			1500001M20Rik
1500002C15RIK	5548692	2709698	44	0.03418804	5515894	2006812	64	0.01923077	5924437	3091748	42	0.006410256	5524325	2505857	55	0.01175214	5635841	2512725	55	0.03098291	7001578	4007909	36	0.01816239	ILMN_201658	1500002C15RIK				Mus musculus	Riken									1500002C15Rik
1500002K03RIK	4436091	1905843	40	0.3162393	4428328	2205242	44	0.215812	441363	2009356	50	0.1805556	4166502	1777789	49	0.2948718	441363	1775149	62	0.3867521	5141661	1780313	66	0.267094	ILMN_202517	1500002K03RIK				Mus musculus	Riken									1500002K03Rik
1500002O10RIK	5246687	2256121	53	0.07371795	552728	243806	53	0.01923077	509414	2922731	46	0.04594017	4646343	2397058	40	0.08547009	5467166	2410717	57	0.04059829	668707	3287217	59	0.03205128	ILMN_216439	1500002O10RIK				Mus musculus	MEEBO									1500002O10Rik
1500002O20RIK	5936751	4376688	26	0.01709402	4963048	2720246	44	0.06837607	4484602	3823733	29	0.1581197	451586	2545016	35	0.1271368	5395466	3026841	31	0.04700855	8211946	4815817	40	0.00534188	ILMN_223141	1500002O20RIK	7	Mus musculus RIKEN cDNA 1500002O20 gene (1500002O20Rik), mRNA.	N28092; AI429693	Mus musculus	RefSeq		71997	+	7qA3					1500002O20Rik
1500003O03RIK	1029111	4903709	32	0.00	1166505	4446716	57	0.00	1178075	688032	40	0.00	1156962	692456	36	0.00	1253855	4445876	48	0.00	209449	9656726	46	0.00	ILMN_213739	1500003O03RIK				Mus musculus	MEEBO									1500003O03Rik
1500003O22RIK	5149303	2672846	45	0.08760684	4769649	2433094	39	0.1047009	3864083	1891536	27	0.5096154	5054887	2947474	40	0.03205128	5078712	2864084	36	0.0940171	5762477	3684364	35	0.125	ILMN_222640	1500003O22RIK	7	Mus musculus RIKEN cDNA 1500003O22 gene (1500003O22Rik), mRNA.	AW538116; 2900001K19Rik	Mus musculus	RefSeq		101867	-	7qE3	nucleus [goid 5634] [evidence IEA]			AW538116; 2900001K19Rik	1500003O22Rik
1500004F05RIK	2549954	907013	55	0.00	1808818	6237368	57	0.00	2239674	6742045	66	0.00	1718121	5597622	49	0.00	1807056	8035659	50	0.00	2943725	8650349	43	0.00	ILMN_190017	1500004F05RIK		PREDICTED: Mus musculus RIKEN cDNA 1500004F05 gene (1500004F05Rik), mRNA.		Mus musculus	RefSeq		69765							1500004F05Rik
1500005A01RIK	6015407	2641665	49	0.00	4833856	2076211	41	0.00	5403005	2155148	52	0.00	5065667	1668976	46	0.00	5918793	2294354	37	0.00	8727213	4233231	32	0.00	ILMN_216839	1500005A01RIK	14	Mus musculus RIKEN cDNA 1500005A01 gene (1500005A01Rik), mRNA.	Cgi112	Mus musculus	RefSeq		85308	-	14qC3			molecular_function [goid 3674] [evidence IEA]	Cgi112	1500005A01Rik
1500005C15RIK	4350957	1479907	51	0.3632479	4222004	1505764	50	0.3504274	4226969	19147	47	0.2521368	4106942	1624562	62	0.3354701	4519152	1740279	49	0.3215812	5222247	1816793	51	0.2489316	ILMN_184598	1500005C15RIK				Mus musculus	MEEBO									1500005C15Rik
1500005I02RIK	5665797	3250571	35.5	0.001664201	556794	3131661	35	0.001484426	533084	3002235	37.5	0.004220998	5016996	2771155	29.5	0.002717168	6067377	3494215	31	0.0004474396	6455173	299877	36	0.006054702	ILMN_222908	1500005I02RIK		Mus musculus RIKEN cDNA 1500005I02 gene (1500005I02Rik), mRNA.		Mus musculus	RefSeq		72014		11qE2					1500005I02Rik
1500005K14RIK	7968507	3891913	49.5	0.003837479	6648019	3244011	46.5	0.0142473	6110906	3808817	45.5	0.03858025	6036669	3139991	41	0.03887759	7976628	4355933	36.5	0.1287673	9972182	48815	39	0.02662722	ILMN_192724	1500005K14RIK				Mus musculus	MEEBO									1500005K14Rik
1500005N04RIK	2855087	7483452	54	0.00	2786947	8540829	69	0.00	2511563	9230536	66	0.00	2092064	7049704	43	0.00	2206378	6272478	70	0.00	3730867	1230279	58	0.00	ILMN_202497	1500005N04RIK				Mus musculus	Riken									1500005N04Rik
1500009K05RIK	4220203	2234631	48	0.4465812	4139242	1918389	43	0.4123932	359508	1996131	39	0.7564102	3827747	1415855	52	0.6004273	4277903	1933631	45	0.4839744	5070383	2254163	51	0.2873932	ILMN_196385	1500009K05RIK				Mus musculus	RefSeq									1500009K05Rik
1500009L16RIK	2207368	7886136	49	0.00	2307009	8073789	47	0.00	1690075	8946034	43	0.00	1582827	6176388	55	0.00	1943484	8679065	50	0.00	3131513	128192	47	0.00	ILMN_187731	1500009L16RIK	10	PREDICTED: Mus musculus RIKEN cDNA 1500009L16 gene (1500009L16Rik), mRNA.		Mus musculus	RefSeq		69784	+	10qC1					1500009L16Rik
1500010C09RIK	4695701	1916513	60	0.2115385	4601944	1790536	56	0.1431624	4581518	1891838	63	0.1196581	4150402	1553585	54	0.3023504	4716831	2248904	51	0.2094017	5781243	3168094	44	0.1228632	ILMN_201971	1500010C09RIK				Mus musculus	Riken									1500010C09Rik
1500010G04RIK	1744942	6949209	47.5	0.0002060276	1883393	7491538	51	14.2678	147144	6905393	53	69.0564	6440408	2167334	50.5	0.0008680556	1804111	6413279	57	0.0002282855	219214	9411751	48.5	36.5257	ILMN_212390	1500010G04RIK				Mus musculus	MEEBO									1500010G04Rik
1500010J02RIK	5335828	144869	45.5	0.00	4922225	1735397	41	0.00	459465	1630568	36.5	0.00	3674524	1035127	51	0.00	4526506	1832871	35	0.00	5929987	1874699	40.5	0.00	ILMN_223598	1500010J02RIK	11	Mus musculus RIKEN cDNA 1500010J02 gene (1500010J02Rik), transcript variant 1, mRNA.	RP23-19I2.2	Mus musculus	RefSeq		68964	+	11qB3					1500010J02Rik
1500011B03RIK	1868598	6733521	57	0.00	1860943	5666121	44	0.00	1458525	6008974	45	0.00	1453584	4762594	59	0.00	1480765	4632296	54	0.00	2843089	9064593	42	0.00	ILMN_193791	1500011B03RIK		PREDICTED: Mus musculus RIKEN cDNA 1500011B03 gene, transcript variant 2 (1500011B03Rik), mRNA.		Mus musculus	RefSeq		66236		5qF					1500011B03Rik
1500011H22RIK	7987389	2627751	40.5	0.00	7462869	3334165	51	0.00	6907398	3283865	38.5	0.570714	6953158	3006158	47	0.00	7260755	3047875	37	0.00	1002237	3803962	41	0.00	ILMN_224128	1500011H22RIK				Mus musculus	MEEBO									1500011H22Rik
1500011J06RIK	3207061	1145222	44	0.9967949	3929782	1675138	63	0.6014957	3182572	1257909	49	0.9786325	3580914	1373396	55	0.823718	4059626	185955	56	0.6891026	4194829	1697435	53	0.792735	ILMN_215558	1500011J06RIK				Mus musculus	MEEBO									1500011J06Rik
1500011K16RIK	7297026	2483196	49	0.00	5037801	135032	44	0.00	6364671	2253884	47	0.00	5604359	2319876	55	0.00	7002217	2165306	49	0.00	1022384	3053747	50	0.00	ILMN_221548	1500011K16RIK	2	PREDICTED: Mus musculus RIKEN cDNA 1500011K16 gene (1500011K16Rik), misc RNA.		Mus musculus	RefSeq			-						1500011K16Rik
1500012F01RIK	1565941	545558	50.5	0.00	9822022	3196385	47	0.00	1774591	6616784	44.5	0.00	1265448	4390605	43.5	0.00	1548619	3865358	46	0.00	1946659	6453738	45.5	0.00	ILMN_184751	1500012F01RIK	2	Mus musculus RIKEN cDNA 1500012F01 gene (1500012F01Rik), mRNA.		Mus musculus	RefSeq		68949	+	2qH3					1500012F01Rik
1500012K07RIK	3756061	212798	45	0.8386752	344761	1731737	45	0.9508547	3358493	1413093	58	0.9294872	3389135	1282542	54	0.9433761	4005864	2008336	45	0.7307692	4242874	1925277	51	0.767094	ILMN_188396	1500012K07RIK				Mus musculus	MEEBO									1500012K07Rik
1500012M23RIK	5053182	2021577	51	0.1057692	4518265	1976763	48	0.1688034	4675375	2433462	51	0.09722222	4595912	1925235	57	0.09722222	4900942	2423769	57	0.1378205	5243108	225079	56	0.2467949	ILMN_194307	1500012M23RIK				Mus musculus	MEEBO									1500012M23Rik
1500015A07RIK	7246218	3425022	52	0.001068376	691027	3058786	48	0.001068376	5968725	2577736	55	0.004273504	5596611	2676908	44	0.009615385	6419502	2750758	50	0.008547009	8208705	4319118	49	0.00534188	ILMN_187533	1500015A07RIK				Mus musculus	MEEBO									1500015A07Rik
1500015G18RIK	7689168	3635768	42	0.001068376	6172047	4122386	34	0.00534188	7312774	3423137	39	0.001068376	587881	3315716	32	0.00534188	801905	476816	33	0.001068376	1037636	7043103	29	0.001068376	ILMN_201664	1500015G18RIK				Mus musculus	Riken									1500015G18Rik
1500015L24RIK	3876761	1688668	50	0.7297009	3736707	1596053	50	0.7649572	355855	1518924	52	0.7991453	3961879	1774341	61	0.4647436	3585584	1524941	52	0.9732906	438313	2083077	53	0.6655983	ILMN_215003	1500015L24RIK				Mus musculus	MEEBO									1500015L24Rik
1500015O10RIK	1113613	2218854	43	0.00	3093962	1086533	43	0.00	3637638	1079861	40	0.00	142008	5280854	29	0.00	4135233	1289815	40	0.00	357513	1073743	37	0.00	ILMN_222808	1500015O10RIK	1	Mus musculus RIKEN cDNA 1500015O10 gene (1500015O10Rik), mRNA.	Ecrg4	Mus musculus	RefSeq		78896	+	1qC1.1				Ecrg4	1500015O10Rik
1500016O10RIK	927683	3075129	59	0.00	8977213	3360146	57	0.00	8966048	3198289	60	0.001068376	8970864	6837292	31	0.00	9879485	4289389	52	0.00	1293099	5544447	49	0.00	ILMN_218735	1500016O10RIK		PREDICTED: Mus musculus RIKEN cDNA 1500016O10 gene, transcript variant 2 (1500016O10Rik), mRNA.		Mus musculus	RefSeq		68952		7qF3					1500016O10Rik
1500017E21RIK	4760478	2477143	43	0.1837607	4548841	2207151	39	0.1623932	4623839	1928498	48	0.1089744	4932112	1849725	60	0.0448718	5453777	2283087	50	0.04273504	6093017	312749	52	0.07478633	ILMN_185100	1500017E21RIK				Mus musculus	MEEBO									1500017E21Rik
1500017I17RIK	4524808	1640911	57	0.2735043	476507	1823805	66	0.1047009	4006553	1532831	44	0.3963675	4636065	2176446	49	0.08760684	439719	2164574	48	0.3974359	6055634	2435839	48	0.08119658	ILMN_195316	1500017I17RIK		PREDICTED: Mus musculus RIKEN cDNA 1500017I17 gene (1500017I17Rik), mRNA.		Mus musculus	RefSeq		68976							1500017I17Rik
1500019C06RIK	627499	2987347	38	0.01175214	5516788	2892296	37	0.01923077	5524001	3454524	31	0.0224359	5237949	2646347	44	0.02136752	6136445	2974054	48	0.01175214	6877763	3795735	46	0.02029915	ILMN_214771	1500019C06RIK				Mus musculus	MEEBO									1500019C06Rik
1500019G21RIK	4885223	2750052	41	0.00	4103658	2747308	42	0.00	3327144	2283972	41	0.00	4064686	3216676	33	0.00	4714195	2975524	32	0.00	8122494	3294334	33	0.00	ILMN_217220	1500019G21RIK	7	Mus musculus RIKEN cDNA 1500019G21 gene (1500019G21Rik), mRNA.	Hspbp1	Mus musculus	RefSeq		66245	-	7qA1			binding [goid 5488] [evidence IEA]	Hspbp1	1500019G21Rik
1500026H17RIK	4885428	2290522	46	0.1431624	4104824	2040353	36	0.4380342	3831864	1502576	51	0.5502137	3767692	1547046	55	0.6570513	4582875	1834421	54	0.2831196	5093412	2009533	56	0.2809829	ILMN_209345	1500026H17RIK				Mus musculus	MEEBO									1500026H17Rik
1500031H01RIK	8742508	5092719	39	0.009350574	7675633	382136	43	0.07728834	731473	547573	37	0.1415393	7473886	5187199	39	0.01630015	7870763	4962151	34.5	0.09924084	1303974	66493	42.5	0.01102676	ILMN_220229	1500031H01RIK		PREDICTED: Mus musculus RIKEN cDNA 1500031H01 gene (1500031H01Rik), mRNA.		Mus musculus	RefSeq		207740		16qA1					1500031H01Rik
1500031K13RIK	4658073	1924963	52	0.2200855	4603724	2027816	62	0.1431624	3845391	1436678	56	0.5320513	420858	1975256	56	0.2745726	4430979	1922014	61	0.3771368	4895473	1875601	60	0.3621795	ILMN_203382	1500031K13RIK				Mus musculus	Riken									1500031K13Rik
1500031L02RIK	1993323	5148682	36	0.00	1926623	5538903	43	0.00	1603021	5259101	42	0.00	1764.35	5413802	41	0.00	1887139	7483799	35	0.00	2644708	5830529	30	0.00	ILMN_216033	1500031L02RIK	16	Mus musculus RIKEN cDNA 1500031L02 gene (1500031L02Rik), mRNA.	AL022620; AI428934	Mus musculus	RefSeq		66994	+	16qB2				AL022620; AI428934	1500031L02Rik
1500032D16RIK	2839405	1059976	3366667	0.000203246	1645.7	5215003	45	0.000203246	2312.58	9786796	4266667	0.000203246	2133404	9750769	37	0.000203246	2655477	9089561	3333333	0.000203246	3557091	1327068	3933333	0.00	ILMN_216250	1500032D16RIK	17	Mus musculus RIKEN cDNA 1500032D16 gene (1500032D16Rik), transcript variant 2, mRNA.		Mus musculus	RefSeq		78330	+	17qB1	mitochondrion [goid 5739] [evidence IDA]				1500032D16Rik
1500032L24RIK	3600671	1250114	48	0.00	2562.2	8132866	47	0.00	2818476	7856638	54	0.00	2876155	7868614	40	0.00	3454945	1094049	48	0.00	4704307	1152989	50	0.00	ILMN_214496	1500032L24RIK	15	Mus musculus RIKEN cDNA 1500032L24 gene (1500032L24Rik), mRNA.	MGC106724	Mus musculus	RefSeq		69029	+	15qE1					1500032L24Rik
1500032P08RIK	7569655	4200174	49	0.001068376	6215041	2863419	55	0.00534188	5109507	2661938	42	0.0448718	6403729	3854427	40	0.002136752	7756882	4695509	52	0.001068376	9805931	4832628	54	0.001068376	ILMN_192111	1500032P08RIK				Mus musculus	MEEBO									1500032P08Rik
1500034J01RIK	9514407	2634193	48	0.00	8537821	2853971	42	0.00	7077181	2613878	52	0.00	7382788	3012552	48.5	0.00	8995988	3326616	48.5	0.00	1216773	3299644	45.5	0.00	ILMN_201128	1500034J01RIK		PREDICTED: Mus musculus RIKEN cDNA 1500034J01 gene (1500034J01Rik), mRNA.		Mus musculus	RefSeq		66498		8qB3.3					1500034J01Rik
1500034J20RIK	5354975	2500858	50.5	0.008634328	5353307	2527733	48	0.0078125	5117043	2411257	47	0.004220998	4863653	2584524	39.5	0.005937705	5098772	216857	48	0.02170139	6403964	3441173	41.5	0.005042826	ILMN_223368	1500034J20RIK				Mus musculus	MEEBO									1500034J20Rik
1500035H01RIK	5214022	2197187	42	0.08012821	526255	2525678	34	0.03525641	5020232	2417347	44	0.05235043	4778782	1908372	56	0.05876068	540926	1934579	36	0.04700855	5730722	2527861	43	0.1303419	ILMN_194589	1500035H01RIK	9	Mus musculus RIKEN cDNA 1500035H01 gene (1500035H01Rik), mRNA.	IFT46; AA408110; AI663846; c11orf2; R75047	Mus musculus	RefSeq		76568	+	9qA5.2					1500035H01Rik
1500035N22RIK	4721564	180497	52	0.2019231	4753931	1590983	58	0.1057692	4519941	1913891	55	0.1452992	4279168	1720291	54	0.2371795	5394648	2625623	52	0.04807692	5725916	2215888	72	0.1303419	ILMN_189182	1500035N22RIK				Mus musculus	MEEBO									1500035N22Rik
1500041B16RIK	6665809	1963848	50	0.00	6591321	2323613	39	0.00	593579	166676	40	0.00	5449377	1983193	53	0.00	6334962	1971064	46	0.00	1036194	3688066	44	0.00	ILMN_219284	1500041B16RIK				Mus musculus	MEEBO									1500041B16Rik
1500041J02RIK	6351487	3445326	43.5	0.0001849112	5719431	2528578	50.5	0.004520623	5934226	3345755	40.5	0.0003019076	5440662	2563406	46.5	0.0004799702	5679328	3002963	40	0.01747811	833266	3465982	49	0.0003858025	ILMN_196048	1500041J02RIK				Mus musculus	MEEBO									1500041J02Rik
1500041N16RIK	1006918	6276646	44	0.570714	8390744	4346599	46	0.570714	6891765	3845922	44.5	0.913142	7680568	7437047	40.5	0.0001118599	920188	4804552	42	0.0003019076	135.26	7110021	44	0.570714	ILMN_193868	1500041N16RIK				Mus musculus	MEEBO									1500041N16Rik
1520401A03RIK	4625719	2629003	3733333	0.07841793	4244543	1892601	3666667	0.252194	4218348	2114013	35	0.1603382	4201799	2057334	32	0.3399894	474156	2151385	34	0.07091518	4969054	2374519	4233333	0.2455255	ILMN_217750	1520401A03RIK	17	Mus musculus RIKEN cDNA 1520401A03 gene (1520401A03Rik), mRNA.		Mus musculus	RefSeq		320309	-	17qA3.3					1520401A03Rik
1520402A15RIK	7646872	3247822	44.5	0.0003566961	7237093	300271	46	0.0001849112	6809319	2876987	57.5	0.0001849112	6793593	3490058	53	0.0004160503	6968373	3390345	57.5	0.001155695	1024333	3384218	50	36.5257	ILMN_188921	1520402A15RIK	4	PREDICTED: Mus musculus RIKEN cDNA 1520402A15 gene (1520402A15Rik), mRNA.		Mus musculus	RefSeq		68075	-	4qD1					1520402A15Rik
1520402A20RIK	7559691	2832667	65	0.001068376	7934019	2641387	55	0.001068376	6959843	2097341	74	0.001068376	6803915	2250747	72	0.001068376	7327303	3103545	57	0.001068376	9392428	3017337	69	0.001068376	ILMN_204644	1520402A20RIK				Mus musculus	Riken									1520402A20Rik
1600002D24RIK	3940842	154709	70	0.676282	3689993	1556363	70	0.8044872	4056673	1597455	64	0.3632479	3970715	1620733	73	0.4594017	4110818	1922554	46	0.6431624	4577288	1823849	67	0.542735	ILMN_220706	1600002D24RIK		PREDICTED: Mus musculus RIKEN cDNA 1600002D24 gene (1600002D24Rik), mRNA.		Mus musculus	RefSeq		69776							1600002D24Rik
1600002H07RIK	5593357	2782614	48	0.03311966	5582251	3171693	41	0.01602564	5086009	2517779	52	0.04594017	5123405	2183759	60	0.0267094	5565996	2895395	49	0.03098291	6389075	3174744	55	0.04807692	ILMN_214668	1600002H07RIK	17	Mus musculus RIKEN cDNA 1600002H07 gene (1600002H07Rik), mRNA.		Mus musculus	RefSeq		72016	-	17qA3.3					1600002H07Rik
1600002K03RIK	1853394	8746408	45	0.00	1609955	6495349	49.5	0.00	1540532	5508139	44	0.00	143038	5074233	43	0.00	2192193	7927651	51.5	0.00	2534896	7521272	51.5	0.00	ILMN_231088	1600002K03RIK	10	Mus musculus RIKEN cDNA 1600002K03 gene (1600002K03Rik), mRNA.		Mus musculus	RefSeq		69770	+	10qC1					1600002K03Rik
1600010O03RIK	4090334	1418981	46	0.5480769	4141647	1679804	49	0.4113248	3846231	1893141	42	0.5320513	3984079	1903894	55	0.4412393	4411012	2055725	58	0.3867521	4846826	2460818	45	0.392094	ILMN_220118	1600010O03RIK				Mus musculus	MEEBO									1600010O03Rik
1600012F09RIK	3925663	1520944	43	0.6837607	3869038	1351807	55	0.6549146	3830552	1477249	55	0.5502137	3520214	1231411	57	0.8632479	4010558	1558899	54	0.7232906	4387019	2143333	51	0.6623932	ILMN_217431	1600012F09RIK	13	Mus musculus RIKEN cDNA 1600012F09 gene (1600012F09Rik), mRNA.		Mus musculus	RefSeq		67008	-	13qA2					1600012F09Rik
1600012H06RIK	1104737	5769807	42.4	0.11221	1090749	6152441	43.8	0.1639935	9096815	4181264	36.8	0.0832281	8563198	4480498	40	0.1555458	9988632	6341109	41.6	0.04289684	1339032	6838946	41.6	0.1685351	ILMN_220191	1600012H06RIK	17	Mus musculus RIKEN cDNA 1600012H06 gene (1600012H06Rik), mRNA.		Mus musculus	RefSeq		67912	+	17qA2					1600012H06Rik
1600012K10RIK	4167778	1756146	52	0.4903846	4439873	1879753	59	0.2094017	3800318	1666362	56	0.5747863	3909797	1666977	58	0.5192308	4153605	145261	53	0.5972222	4930431	2068468	49	0.349359	ILMN_206583	1600012K10RIK				Mus musculus	Riken									1600012K10Rik
1600012P17RIK	4294433	2262592	34	0.4038461	4095641	1993678	41	0.4423077	3798942	2256299	40	0.5747863	403862	2510662	37	0.3878205	3981608	2060263	38	0.7532051	5199699	2872971	42	0.2532051	ILMN_211450	1600012P17RIK				Mus musculus	MEEBO									1600012P17Rik
1600013E24RIK	7948367	3178156	57	0.001068376	698196	312617	56	0.001068376	7728546	3907791	61	0.001068376	7153896	3435304	54	0.001068376	6795355	3258153	51	0.004273504	1107648	5564711	57	0.00	ILMN_201722	1600013E24RIK				Mus musculus	Riken									1600013E24Rik
1600014C10RIK	3776329	1689209	48	0.00	3577733	1471028	43.5	0.00	320675	1075109	46	0.00	3006036	120541	46	0.00	2988249	1055525	50.5	0.00	4756649	213436	37.5	0.00	ILMN_240288	1600014C10RIK	7	Mus musculus RIKEN cDNA 1600014C10 gene (1600014C10Rik), mRNA.	AI428873	Mus musculus	RefSeq		72244	+	7qB2				AI428873	1600014C10Rik
1600014C23RIK	5429594	2548143	56	0.04700855	4291482	1694504	59	0.3044872	4470253	1629258	60	0.1634615	4602132	2302402	58	0.09508547	4663725	1897787	54	0.2361111	5885863	2126189	56	0.1025641	ILMN_222413	1600014C23RIK				Mus musculus	MEEBO									1600014C23Rik
1600014E20RIK	3567813	1503459	55	0.9326923	3400946	1328848	49	0.9711539	3526262	1930591	51	0.8279914	3204974	1687372	41	0.9839743	3665861	1468757	40	0.9519231	4038175	2019892	39	0.8942308	ILMN_216286	1600014E20RIK				Mus musculus	MEEBO									1600014E20Rik
1600014K23RIK	4445116	2279917	40	0.3087607	4287243	1735305	45	0.3076923	38378	1768017	43	0.5395299	4084143	20352	44	0.3514957	5046071	3418439	33	0.1004274	5441078	2240332	48	0.1901709	ILMN_212439	1600014K23RIK		PREDICTED: Mus musculus RIKEN cDNA 1600014K23 gene, transcript variant 4 (1600014K23Rik), mRNA.		Mus musculus	RefSeq		71996		XqC1					1600014K23Rik
1600015I10RIK	3671016	1955236	43	0.8878205	3425682	1600336	33	0.9626068	3295102	1548996	51	0.957265	3650805	253102	36	0.7606838	3330606	1583219	35	0.9946581	4216563	2007238	41	0.7831197	ILMN_221857	1600015I10RIK	6	Mus musculus RIKEN cDNA 1600015I10 gene (1600015I10Rik), mRNA.	AI429442	Mus musculus	RefSeq		69761	+	6qB2.3					1600015I10Rik
1600016N20RIK	4576652	224067	48	0.2542735	4111495	1993155	43	0.4316239	3926242	2291375	43	0.4722222	3582155	1842008	39	0.8215812	4359333	2535522	39	0.4273504	4553296	2601159	38	0.5523504	ILMN_215101	1600016N20RIK	7	Mus musculus RIKEN cDNA 1600016N20 gene (1600016N20Rik), mRNA.		Mus musculus	RefSeq		72000	-	7qF5					1600016N20Rik
1600017E01RIK	5308366	2041184	53	0.06837607	5571847	1873435	55	0.01602564	5008405	2202572	56	0.05555556	5104051	2197509	70	0.0267094	5383138	2435219	55	0.0491453	7699834	4049582	62	0.008547009	ILMN_202267	1600017E01RIK				Mus musculus	Riken									1600017E01Rik
1600019C01RIK	3992604	1807958	52	0.6303419	3981204	1906221	43	0.5470086	3715541	1976651	50	0.6538461	3680943	1672201	54	0.7350428	3965697	1515083	69	0.7660257	4164779	1757743	52	0.8130342	ILMN_196399	1600019C01RIK				Mus musculus	RefSeq									1600019C01Rik
1600020E01RIK	3947933	1704164	49	0.6688034	3768195	1416125	66	0.7489316	4058311	174439	52	0.3621795	3573266	198886	51	0.8258547	4031889	1734372	54	0.7083333	3937629	1707428	46	0.9294872	ILMN_216664	1600020E01RIK				Mus musculus	MEEBO									1600020E01Rik
1600021P15RIK	7390366	2246822	48.5	0.00	7155187	2354066	47.5	0.00	6624236	2344083	46	0.00	5320009	1869273	47.5	0.00	6245665	1996759	45	0.570714	9982712	334144	45	0.00	ILMN_185891	1600021P15RIK	16	Mus musculus RIKEN cDNA 1600021P15 gene (1600021P15Rik), mRNA.	A430031N04; C87006; MGC103296	Mus musculus	RefSeq		239796	-	16qB2					1600021P15Rik
1600023H17RIK	9112853	2834623	58	0.00	9261291	4364292	54	0.00	8365396	3730802	44	0.001068376	7934605	3139407	51	0.001068376	7351488	315061	39	0.001068376	1216631	5449374	48	0.00	ILMN_202426	1600023H17RIK				Mus musculus	Riken									1600023H17Rik
1600023N17RIK	719701	3512401	45	0.001068376	5608594	2569304	43	0.01602564	4702425	2671687	39	0.09508547	5451234	2333805	47	0.01282051	6385476	2570866	65	0.008547009	7368107	4205328	35	0.01175214	ILMN_185624	1600023N17RIK		PREDICTED: Mus musculus RIKEN cDNA 1600023N17 gene (1600023N17Rik), mRNA.		Mus musculus	RefSeq		69788		5qB3					1600023N17Rik
1600025M17RIK	4782568	2029315	47	0.176282	461876	1944052	60	0.1399573	4399762	2030775	66	0.1848291	4075314	2033262	50	0.3611111	4407649	1820346	67	0.3878205	6004645	2772917	69	0.08867522	ILMN_221630	1600025M17RIK	X	PREDICTED: Mus musculus RIKEN cDNA 1600025M17 gene (1600025M17Rik), mRNA.		Mus musculus	RefSeq		72030	+	XqA5					1600025M17Rik
1600027N09RIK	5452101	3508276	45.5	0.3607053	5033115	2355995	45.5	0.1645761	4462074	21786	40.5	0.2876968	5028531	2741459	52.5	0.04007837	5389747	3003863	51	0.2608025	5990697	3149505	42.5	0.4851546	ILMN_223424	1600027N09RIK				Mus musculus	MEEBO									1600027N09Rik
1600029D21RIK	408121	2164359	44	0.5523504	3811604	2026683	45	0.7094017	3784514	2064023	48	0.5811966	3974344	1994585	46	0.4540598	3927371	1920598	39	0.7938034	4180363	1728804	43	0.801282	ILMN_222410	1600029D21RIK	9	Mus musculus RIKEN cDNA 1600029D21 gene (1600029D21Rik), mRNA.	AA407923; 0610037B23Rik; PLET1; AU043048	Mus musculus	RefSeq		76509	+	9qA5.3					1600029D21Rik
1600029I14RIK	9198435	4171071	41	0.00	1102433	4926182	54	0.00	1091614	5643322	44	0.00	866851	3369448	50	0.00	1141203	4867648	50	0.00	1033614	3978132	52	0.001068376	ILMN_218108	1600029I14RIK				Mus musculus	MEEBO									1600029I14Rik
1600029O10RIK	4193565	2073479	39	0.4722222	3892368	2166509	36	0.633547	3243044	1631417	37	0.9679487	3577937	1566538	42	0.823718	518726	2988667	45	0.07478633	5242611	2602331	52	0.2467949	ILMN_202025	1600029O10RIK				Mus musculus	Riken									1600029O10Rik
1600032L17RIK	1716832	7439259	53.5	0.0001849112	154931	4563297	56.5	0.001484426	1451281	4289455	42.5	0.00295858	1898806	7429657	49.5	82.1828	189713	7114787	57.5	0.0001284106	2479328	7680756	56	69.0564	ILMN_190318	1600032L17RIK				Mus musculus	MEEBO									1600032L17Rik
1620402D19RIK	6965359	3577652	52	0.001068376	683409	30097	65	0.001068376	6707951	3589443	51	0.002136752	6090868	2792998	55	0.004273504	7002688	383382	61	0.002136752	8098177	3010602	44	0.00534188	ILMN_203248	1620402D19RIK				Mus musculus	Riken									1620402D19Rik
1700001C02RIK	1005319	4931991	52	0.00	9080489	5083292	37	0.00	9179346	4834641	33	0.00	8693517	4129735	37	0.00	1221411	6747296	45	0.00	1118921	6950023	32	0.00	ILMN_212423	1700001C02RIK	5	Mus musculus RIKEN cDNA 1700001C02 gene (1700001C02Rik), mRNA.	1700047H18Rik	Mus musculus	RefSeq		75434	+	5qB1				1700047H18Rik	1700001C02Rik
1700001C07RIK	5935112	2403515	65	0.01709402	5391289	2562872	54	0.0224359	5481458	2205167	74	0.02457265	4903616	180384	65	0.05128205	5160112	205135	62	0.07692308	5465199	1628913	65	0.1837607	ILMN_186884	1700001C07RIK				Mus musculus	MEEBO									1700001C07Rik
1700001C14RIK	4317837	3020121	39	0.3867521	3289588	139768	42	0.9925213	3571651	2115976	37	0.7852564	3647258	1511886	53	0.767094	426646	1983409	55	0.4903846	4089125	1956919	49	0.8632479	ILMN_217107	1700001C14RIK				Mus musculus	MEEBO									1700001C14Rik
1700001C19RIK	4261205	1801613	46.5	0.3607053	3889788	2012071	37	0.7329882	3730786	1813074	35.5	0.736102	3920683	2098515	40	0.5169479	4298553	2348907	36.5	0.4602258	4870643	2318633	43	0.3374978	ILMN_251589	1700001C19RIK	17	Mus musculus RIKEN cDNA 1700001C19 gene (1700001C19Rik), mRNA.		Mus musculus	RefSeq		75462	-	17qC					1700001C19Rik
1700001E04RIK	3724858	1802125	36	0.8536325	4263702	2232016	32	0.3215812	417913	2414427	30	0.2767094	4001635	2466271	37	0.4220085	3614764	1321515	38	0.9668803	5217303	231181	56	0.2489316	ILMN_220583	1700001E04RIK		Mus musculus RIKEN cDNA 1700001E04 gene (1700001E04Rik), mRNA.		Mus musculus	RefSeq		75438							1700001E04Rik
1700001E18RIK	4045406	1625473	56	0.5854701	3774555	1579781	43	0.7446581	3767803	1929336	47	0.6025641	375023	1425208	54	0.6698718	4130994	1898954	38	0.616453	4604782	1759651	55	0.5288461	ILMN_187356	1700001E18RIK				Mus musculus	MEEBO									1700001E18Rik
1700001G17RIK	3981242	1652071	44	0.6442308	402513	1704018	43	0.5032051	3373096	1983194	24	0.9252137	4096658	2075336	35	0.340812	4859362	3204433	43	0.1452992	5612589	2812657	39	0.1549145	ILMN_216520	1700001G17RIK		PREDICTED: Mus musculus RIKEN cDNA 1700001G17 gene (1700001G17Rik), misc RNA.		Mus musculus	RefSeq									1700001G17Rik
1700001J03RIK	4656141	2772124	37	0.2222222	4342589	2044562	40	0.2649573	4641448	1917666	61	0.107906	3736657	1816556	42	0.6826923	4784344	2431702	50	0.1752137	420788	2124801	39	0.784188	ILMN_216036	1700001J03RIK	5	Mus musculus RIKEN cDNA 1700001J03 gene (1700001J03Rik), mRNA.		Mus musculus	RefSeq		69282	-	5qG3	intracellular [goid 5622] [evidence IEA]	regulation of small GTPase mediated signal transduction [goid 51056] [evidence IEA]	guanyl-nucleotide exchange factor activity [goid 5085] [evidence IEA]		1700001J03Rik
1700001J11RIK	4775051	2253614	46.5	0.12931	4422698	1730366	54.5	0.3552813	4183804	1940078	46	0.3008095	4311436	1714002	59	0.263898	4296181	2070451	37	0.551992	5146929	2615182	53	0.5148454	ILMN_198979	1700001J11RIK		PREDICTED: Mus musculus RIKEN cDNA 1700001J11 gene (1700001J11Rik), misc RNA.		Mus musculus	RefSeq									1700001J11Rik
1700001K23RIK	318517	143793	45	0.9967949	3477291	1340299	62	0.9465812	3368488	17561	49	0.9252137	3490293	1613567	60	0.8952991	370625	1616886	58	0.9380342	4050267	1681522	57	0.8878205	ILMN_214341	1700001K23RIK		PREDICTED: Mus musculus RIKEN cDNA 1700001K23 gene (1700001K23Rik), mRNA.		Mus musculus	RefSeq		69319		19qD2					1700001K23Rik
1700001L05RIK	5381589	2035506	37	0.05982906	559699	1989035	50	0.01602564	5712153	2566753	59	0.01495726	5120264	2159016	35	0.0267094	5612331	3408752	35	0.03098291	6575627	286828	40	0.03525641	ILMN_187072	1700001L05RIK				Mus musculus	MEEBO									1700001L05Rik
1700001L19RIK	1278937	6661733	40	0.00	1008463	6153403	39	0.00	9733652	4627378	50	0.00	1041234	5539988	55	0.00	1119653	6590138	47	0.00	1654354	7043222	62	0.00	ILMN_215321	1700001L19RIK		PREDICTED: Mus musculus RIKEN cDNA 1700001L19 gene (1700001L19Rik), mRNA.		Mus musculus	RefSeq		69315		13qB3					1700001L19Rik
1700001O11RIK	4777053	2187769	67	0.1784188	4556138	1944325	51	0.1559829	4589385	2078978	59	0.1185897	429002	160925	67	0.232906	4238499	1975253	47	0.5096154	5201287	227873	76	0.2532051	ILMN_190518	1700001O11RIK				Mus musculus	MEEBO									1700001O11Rik
1700001O22RIK	5128578	2586304	37	0.03740229	4874117	3103815	27.5	0.1815418	4875011	2361316	38.5	0.0271226	4996991	2614228	38.5	0.003210265	5076406	2935185	32.5	0.01911263	6214235	3234444	39.5	0.08241106	ILMN_215855	1700001O22RIK	2	Mus musculus RIKEN cDNA 1700001O22 gene (1700001O22Rik), mRNA.	4930549G18Rik; 1700113K14Rik	Mus musculus	RefSeq		73598	-	2qB				4930549G18Rik; 1700113K14Rik	1700001O22Rik
1700001P01RIK	431492	2416967	34	0.3899573	4172013	1470332	48	0.3878205	4305732	1965275	50	0.215812	4113353	1746172	41	0.3311966	4637883	2257618	42	0.2467949	4511061	2076322	30	0.5779914	ILMN_209611	1700001P01RIK	11	Mus musculus RIKEN cDNA 1700001P01 gene (1700001P01Rik), mRNA.	RP23-386E10.4	Mus musculus	RefSeq		72215	-	11qD					1700001P01Rik
1700003B17RIK	5350866	2176621	57	0.06196581	4884167	1815996	54	0.08012821	4866008	1626336	67	0.0673077	4920503	2355938	57	0.04807692	5016716	1860707	59	0.1068376	6185105	2589714	53	0.06410257	ILMN_191386	1700003B17RIK				Mus musculus	MEEBO									1700003B17Rik
1700003E16RIK	373288	1256046	38	0.00	3035567	9161648	54	0.00	2642406	8284869	48	0.00	2838801	828189	51	0.00	305144	9586588	47	0.00	4235023	109354	46	0.00	ILMN_220085	1700003E16RIK		PREDICTED: Mus musculus RIKEN cDNA 1700003E16 gene, transcript variant 1 (1700003E16Rik), mRNA.		Mus musculus	RefSeq		71837		6qC3					1700003E16Rik
1700003F12RIK	4700756	2483715	45.5	0.08547522	4283973	1854116	44	0.223649	4451028	2236218	47	0.08025662	4031266	2033017	42	0.4339616	4695531	2184808	44	0.09361131	4811608	2366569	37	0.3454439	ILMN_188133	1700003F12RIK	2	Mus musculus RIKEN cDNA 1700003F12 gene (1700003F12Rik), mRNA. XM_976207	RP23-109C16.3	Mus musculus	RefSeq		75480	+	2qH1					1700003F12Rik
1700003H04RIK	4768103	2937483	41	0.1816239	4168057	1814434	43	0.3910256	3789761	1627132	37	0.5801282	400034	1538288	50	0.4241453	4657332	2277373	36	0.2393162	5162566	2189029	45	0.2638889	ILMN_220869	1700003H04RIK	3	PREDICTED: Mus musculus RIKEN cDNA 1700003H04 gene (1700003H04Rik), misc RNA.		Mus musculus	RefSeq			-						1700003H04Rik
1700003M02RIK	7058983	3225499	44.5	57.0714	5878797	2273414	40	0.0003287311	6006136	2562315	57.5	0.0003287311	54822	2154432	43.5	0.0003566961	5888404	292327	45.5	0.001603135	6787985	2623015	43	0.001854249	ILMN_209271	1700003M02RIK	4	Mus musculus RIKEN cDNA 1700003M02 gene (1700003M02Rik), mRNA.	AU024269	Mus musculus	RefSeq		69329	-	4qA5				AU024269	1700003M02Rik
1700003N22RIK	3792612	1418101	52	0.801282	3830478	1735211	55	0.6912393	3564124	1801769	47	0.7959402	3622998	1399293	58	0.7873932	4007384	1775084	57	0.7286325	4043962	122762	60	0.892094	ILMN_185986	1700003N22RIK				Mus musculus	MEEBO									1700003N22Rik
1700006A11RIK	3719761	1517556	45	0.8557692	4140138	1432024	66	0.4113248	4385673	191869	54	0.1880342	3744978	1510063	63	0.6730769	4144781	1579966	48	0.6014957	4755398	1847159	60	0.4465812	ILMN_215139	1700006A11RIK				Mus musculus	MEEBO									1700006A11Rik
1700006E09RIK	3251342	1717027	44	0.9935898	3423862	1275822	50	0.9626068	3459404	1995514	39	0.8824787	3648686	190537	34	0.7649572	3731012	1779712	44	0.9273504	4134119	2575938	40	0.8311966	ILMN_217279	1700006E09RIK				Mus musculus	MEEBO									1700006E09Rik
1700006H02RIK	4060873	1511214	70	0.5694444	4198193	1356382	53	0.3717949	3748743	1019772	85	0.6271368	3771864	1390618	71	0.6517094	4008657	148043	78	0.7264957	4385486	2040131	47	0.6634616	ILMN_196351	1700006H02RIK				Mus musculus	RefSeq									1700006H02Rik
1700006H03RIK	396224	1918929	50	0.764039	3777492	1488306	52.5	0.8360362	3535567	1714628	48	0.9304865	3562719	1803407	46.5	0.904063	3732883	1570795	44.5	0.9884921	4526831	2052776	54	0.6392947	ILMN_215352	1700006H03RIK				Mus musculus	MEEBO									1700006H03Rik
1700006J14RIK	4691474	3262569	30	0.2147436	426587	2478548	31	0.3205128	4177334	2722002	40	0.2799145	3942524	2370991	30	0.4882479	4816086	2556951	51	0.159188	5859544	3837204	40	0.107906	ILMN_209039	1700006J14RIK				Mus musculus	MEEBO									1700006J14Rik
1700007B13RIK	4720819	2394482	30	0.2029915	4544322	2318888	40	0.1623932	4591687	1851448	53	0.116453	4546465	1796345	62	0.1185897	4733808	2848225	42	0.1944444	5501359	2561893	63	0.1773504	ILMN_210769	1700007B13RIK		PREDICTED: Mus musculus RIKEN cDNA 1700007B13 gene (1700007B13Rik), mRNA.		Mus musculus	RefSeq		71830		7qF2					1700007B13Rik
1700007B14RIK	4316879	1733378	52	0.3878205	4551909	2205277	59	0.159188	4074716	2036972	43	0.3472222	4176772	1828368	50	0.2905983	4047385	1799193	47	0.6976496	4686302	1950848	46	0.4861111	ILMN_213765	1700007B14RIK	8	PREDICTED: Mus musculus RIKEN cDNA 1700007B14 gene, transcript variant 2 (1700007B14Rik), mRNA.		Mus musculus	RefSeq		71831	+	8qC1					1700007B14Rik
1700007E06RIK	4322652	1866899	48	0.3846154	434059	1968645	48	0.2649573	4220741	1809205	47	0.2542735	4317186	1991726	44	0.2190171	5587093	2117218	58	0.03098291	47753	2094853	40	0.4326923	ILMN_187465	1700007E06RIK		PREDICTED: Mus musculus RIKEN cDNA 1700007E06 gene (1700007E06Rik), mRNA.		Mus musculus	RefSeq		75459		15qE3					1700007E06Rik
1700007G11RIK	9004094	5605957	31	0.00	8216432	4858163	39	0.001068376	8520423	4179215	28	0.001068376	7284376	268299	47	0.001068376	8105069	3494735	46	0.001068376	1109447	5681176	33	0.00	ILMN_241320	1700007G11RIK	5	Mus musculus RIKEN cDNA 1700007G11 gene (1700007G11Rik), mRNA.	4930428O21Rik	Mus musculus	RefSeq		75784	+	5qE3				4930428O21Rik	1700007G11Rik
1700007I06RIK	5810912	2624795	40	0.02136752	5053157	254609	39	0.05448718	5167264	3729971	27	0.03632479	4907887	2068969	41	0.05128205	5107648	1810664	40	0.08440171	677577	2535261	36	0.0267094	ILMN_214385	1700007I06RIK	11	Mus musculus RIKEN cDNA 1700007I06 gene (1700007I06Rik), mRNA.	4930403C08Rik; MGC107247	Mus musculus	RefSeq		69306	-	11qA4			calcium ion binding [goid 5509] [evidence IEA]	4930403C08Rik; MGC107247	1700007I06Rik
1700007K09RIK	4896038	2148153	50	0.3762967	4412016	2052861	51.5	0.3058021	5113808	2684771	42.5	0.07770895	5087527	2800523	39	0.06328587	4599716	2375445	40.5	0.2569587	6050442	258413	39	0.3374978	ILMN_215028	1700007K09RIK				Mus musculus	MEEBO									1700007K09Rik
1700007K13RIK	1132236	5535655	46	0.00	9871048	4307593	51	0.00	8411967	3804487	67	0.001068376	8406215	3407213	52	0.00	1333923	5797489	49	0.00	1199225	5249699	53	0.00	ILMN_220401	1700007K13RIK	2	Mus musculus RIKEN cDNA 1700007K13 gene (1700007K13Rik), mRNA.	MGC118342; pierce 1; RP23-430H1.2	Mus musculus	RefSeq		69327	-	2qA3					1700007K13Rik
1700007N01RIK	4836975	241628	39	0.1602564	4771671	187004	56	0.1036325	5073855	2210899	45	0.04807692	4521048	1965172	49	0.1260684	4655044	1723534	46	0.2403846	603232	1874628	61	0.08547009	ILMN_202717	1700007N01RIK				Mus musculus	Riken									1700007N01Rik
1700007N14RIK	3468155	1203777	51	0.9679487	3893367	2078329	46	0.6324787	3592979	1447115	46	0.7574787	3630742	1499105	48	0.7820513	462634	2530187	55	0.258547	471502	2084301	47	0.465812	ILMN_218971	1700007N14RIK				Mus musculus	MEEBO									1700007N14Rik
1700007P14RIK	6134126	1995889	57	0.01388889	6094983	2052416	71	0.00534188	5531122	2341063	52	0.0224359	5772853	2311205	62	0.006410256	637679	3072846	52	0.008547009	8338833	3788767	54	0.004273504	ILMN_191220	1700007P14RIK				Mus musculus	MEEBO									1700007P14Rik
1700008E09RIK	3659666	1410448	52	0.892094	3216784	1177718	56	0.9957265	3512717	1396439	54	0.8418803	3759682	1612989	68	0.6666667	376751	131551	45	0.9070513	397404	1772105	63	0.9230769	ILMN_213214	1700008E09RIK				Mus musculus	MEEBO									1700008E09Rik
1700008E11RIK	48.56	2146392	53	0.1517094	4348582	1839203	51	0.2596154	4607883	2456124	43	0.1111111	4923784	2234019	53	0.04700855	5125386	2180229	55	0.08012821	627071	2805463	53	0.05662393	ILMN_189789	1700008E11RIK				Mus musculus	MEEBO									1700008E11Rik
1700008F19RIK	5364454	2005363	67	0.06089744	5499594	2586249	48	0.01923077	5055496	2024191	63	0.04807692	4967493	1958207	71	0.04380342	5153111	1942654	67	0.07799146	5793099	2322908	59	0.1185897	ILMN_191122	1700008F19RIK				Mus musculus	MEEBO									1700008F19Rik
1700008F21RIK	3831129	2145529	50	0.7681624	3739917	1631838	40	0.7628205	3493162	1635816	41	0.8536325	3562161	1764163	44	0.8333333	3975713	1568041	50	0.7564102	4134133	1860095	52	0.8311966	ILMN_223325	1700008F21RIK	8	Mus musculus RIKEN cDNA 1700008F21 gene (1700008F21Rik), mRNA.		Mus musculus	RefSeq		75453	+	8qE2					1700008F21Rik
1700008G05RIK	3605193	135807	50.5	0.9496579	3876774	1654167	47.5	0.7551495	3594711	1551585	48	0.8844305	3432692	1575888	49	0.9793972	3830093	1621969	48.5	0.966022	4317501	2484993	43.5	0.8311053	ILMN_202411	1700008G05RIK	3	Mus musculus RIKEN cDNA 1700008G05 gene (1700008G05Rik), mRNA.		Mus musculus	RefSeq		75497	-	3qA1		transport [goid 6810] [evidence IEA]	lipid binding [goid 8289] [evidence IEA]		1700008G05Rik
1700008H02RIK	9202406	649861	45	0.06532703	8779301	5779219	4566667	0.08506012	9153877	5960504	4733333	0.03550231	889681	5305703	47	0.1352272	1178814	7361146	49	0.06971325	1153046	6425716	4866667	0.04006731	ILMN_188746	1700008H02RIK				Mus musculus	MEEBO									1700008H02Rik
1700008I05RIK	4131649	1968733	40	0.5192308	4167801	1754392	48	0.3910256	4268383	1733315	58	0.2297008	4023222	1879005	48	0.4059829	4139076	1878274	50	0.6089743	6061952	3656956	41	0.07905983	ILMN_216883	1700008I05RIK	X	Mus musculus RIKEN cDNA 1700008I05 gene (1700008I05Rik), mRNA.	TCP11; C77164	Mus musculus	RefSeq		71841	-	XqF1					1700008I05Rik
1700008J08RIK	4222154	1931611	43	0.4465812	3840981	229607	37	0.6816239	4072704	1862623	49	0.349359	3759829	1879625	39	0.6655983	4518509	2043702	49	0.3215812	4752845	2109227	48	0.4497863	ILMN_213248	1700008J08RIK				Mus musculus	MEEBO									1700008J08Rik
1700008O03RIK	4553057	2501687	43	0.2596154	4301878	1822326	40	0.2959402	4033111	2382226	34	0.3803419	4441275	2656651	38	0.1613248	4503039	2583954	36	0.332265	6376485	4250397	36	0.05128205	ILMN_210193	1700008O03RIK		PREDICTED: Mus musculus RIKEN cDNA 1700008O03 gene, transcript variant 3 (1700008O03Rik), mRNA.		Mus musculus	RefSeq		69349		7qB4					1700008O03Rik
1700008P02RIK	425425	2116989	53	0.4273504	3983278	1471785	54	0.5470086	3770837	1348931	53	0.5961539	3696894	1298576	64	0.7211539	3933879	1365685	61	0.7916667	4226555	1389906	64	0.7788461	ILMN_222608	1700008P02RIK		PREDICTED: Mus musculus RIKEN cDNA 1700008P02 gene (1700008P02Rik), mRNA.		Mus musculus	RefSeq		69347		3qA1					1700008P02Rik
1700008P20RIK	4100082	2348144	30	0.5373932	4426757	1946087	49	0.2168803	4770882	2358174	43	0.08440171	4168955	2173118	32	0.2938034	5366341	3187793	40	0.05235043	6031281	3374074	38	0.08547009	ILMN_212947	1700008P20RIK		Mus musculus RIKEN cDNA 1700008P20 gene (1700008P20Rik) on chromosome 7.		Mus musculus	RefSeq									1700008P20Rik
1700009C05RIK	3997897	1229006	64	0.6271368	4164862	1349916	76	0.3931624	4035494	1224129	74	0.3782051	4196628	164411	57	0.2777778	4114093	1191181	66	0.6367521	4490609	1956963	61	0.5897436	ILMN_184685	1700009C05RIK		PREDICTED: Mus musculus RIKEN cDNA 1700009C05 gene (1700009C05Rik), mRNA.		Mus musculus	RefSeq		74220		6qC3					1700009C05Rik
1700009J07RIK	3964698	1271561	59	0.6570513	4130149	1422655	73	0.4198718	4239183	1830332	51	0.25	3644884	1598259	43	0.7681624	4422165	1785129	55	0.3814103	4853855	2115371	56	0.3878205	ILMN_217302	1700009J07RIK	10	PREDICTED: Mus musculus RIKEN cDNA 1700009J07 gene (1700009J07Rik), misc RNA.		Mus musculus	RefSeq			+						1700009J07Rik
1700009N14RIK	4464721	2608096	41	0.3044872	4239502	2256721	43	0.3365385	4552748	2151176	43	0.1303419	3984061	1562514	52	0.4412393	448956	2054818	55	0.3429487	5075342	3289448	43	0.2863248	ILMN_212930	1700009N14RIK	4	Mus musculus RIKEN cDNA 1700009N14 gene (1700009N14Rik), mRNA.	AI429145; RP23-143B14.1	Mus musculus	RefSeq		75471	+	4qA5					1700009N14Rik
1700009P03RIK	1411642	5206024	5266667	35.6932	1302559	6160232	5133333	0.000360062	1225173	7574791	48	69.7133	1288962	6308507	4833333	0.0005226163	1227607	4623928	5166667	39.6557	1865943	7529419	4866667	3.02586	ILMN_185049	1700009P03RIK				Mus musculus	MEEBO									1700009P03Rik
1700009P10RIK	3690534	1595593	46	0.875	3678043	1800601	50	0.8162393	3906414	1799212	46	0.4861111	4013792	1798158	42	0.4123932	3833296	162578	48	0.8685898	5197621	2954767	43	0.2532051	ILMN_201698	1700009P10RIK				Mus musculus	Riken									1700009P10Rik
1700009P13RIK	6368679	2500438	46	0.01068376	6422706	1693258	50	0.001068376	6649512	285829	65	0.002136752	6186545	3042655	55	0.003205128	6053386	2552224	52	0.01282051	7574191	3450059	48	0.008547009	ILMN_211810	1700009P13RIK				Mus musculus	MEEBO									1700009P13Rik
1700009P17RIK	1510733	5358607	36	0.00	1021752	5875651	25	0.00	1299036	4052413	49	0.00	1045233	43887	49	0.00	1322037	518485	42	0.00	1412239	6226916	40	0.00	ILMN_214205	1700009P17RIK	1	Mus musculus RIKEN cDNA 1700009P17 gene (1700009P17Rik), mRNA.	MGC74123; AV282292	Mus musculus	RefSeq		75472	+	1qH3					1700009P17Rik
1700010A01RIK	6181644	2553391	39	0.01388889	5252553	2138201	52	0.03632479	6757489	2935444	57	0.001068376	5268456	2612727	43	0.02136752	6267887	2735984	44	0.009615385	706282	2476115	58	0.01602564	ILMN_184238	1700010A01RIK				Mus musculus	MEEBO									1700010A01Rik
1700010A17RIK	8182625	3409952	38.5	0.570714	7871417	3276522	41	2.28286	9057874	4174757	37	0.570714	6840047	3071237	38.5	2.28286	1068755	4365837	42.5	0.00	1026011	5387648	44.5	0.570714	ILMN_210545	1700010A17RIK	2	Mus musculus RIKEN cDNA 1700010A17 gene (1700010A17Rik), mRNA.	RP23-169L4.2	Mus musculus	RefSeq		75495	+	2qB					1700010A17Rik
1700010B08RIK	4433419	2031656	55	0.3183761	4282209	1707132	55	0.3098291	45.95	2374474	46	0.1153846	3964838	1816697	56	0.4647436	4089994	1820452	59	0.6645299	4746874	2051279	62	0.4529915	ILMN_223768	1700010B08RIK		PREDICTED: Mus musculus RIKEN cDNA 1700010B08 gene (1700010B08Rik), mRNA.		Mus musculus	RefSeq		75485		2qH4					1700010B08Rik
1700010C24RIK	5758356	3381396	38	0.02457265	5643931	2508005	50	0.01175214	5097239	2393137	45	0.04594017	4835841	2594886	44	0.05662393	5642442	3470938	40	0.03098291	6460239	347327	42	0.04273504	ILMN_221332	1700010C24RIK	15	Mus musculus RIKEN cDNA 1700010C24 gene (1700010C24Rik), mRNA.	A830008O07Rik; MGC159350; MGC159348	Mus musculus	RefSeq		70363	-	15qD3					1700010C24Rik
1700010D01RIK	4902571	2112072	49	0.1378205	3922877	2136599	33	0.6057692	4419946	2238115	41	0.1794872	4388456	1787334	52	0.1794872	3969064	1777463	49	0.7617521	4228453	1764659	43	0.7767094	ILMN_211201	1700010D01RIK	X	Mus musculus RIKEN cDNA 1700010D01 gene (1700010D01Rik), mRNA.		Mus musculus	RefSeq		76386	-	XqC3					1700010D01Rik
1700010H15RIK	5986675	2607511	57	0.01071173	5467347	1933308	53	0.01388889	5691876	2314431	61.5	0.002796497	5162383	2302571	62.5	0.06871907	5793069	2176235	60	0.105525	6890504	3356822	54	0.03178647	ILMN_185666	1700010H15RIK				Mus musculus	MEEBO									1700010H15Rik
1700010H22RIK	4147441	1864166	50	0.5021368	4003669	1686003	46	0.5192308	3579565	1254787	50	0.7788461	3597312	16178	40	0.8066239	3924189	1439223	44	0.7991453	3744455	1510524	54	0.9732906	ILMN_218380	1700010H22RIK				Mus musculus	MEEBO									1700010H22Rik
1700010I14RIK	4926107	292696	41	0.133547	4012064	2491549	30	0.508547	3707587	1821823	41	0.6623932	3617942	1384968	48	0.7948718	3951754	189444	45	0.7820513	4555892	2559731	39	0.5502137	ILMN_215952	1700010I14RIK	17	Mus musculus RIKEN cDNA 1700010I14 gene (1700010I14Rik), mRNA.		Mus musculus	RefSeq		66931	+	17qA1					1700010I14Rik
1700010L04RIK	3964959	1705992	44	0.6570513	4073861	1597979	60	0.4668804	3927685	1565075	58	0.4722222	3672948	1632516	44	0.7393162	4430325	2515695	43	0.3771368	4674561	210124	59	0.4925214	ILMN_219499	1700010L04RIK				Mus musculus	MEEBO									1700010L04Rik
1700010M06RIK	4077579	2433683	41	0.5576923	4066357	1763703	55	0.4711539	4015657	1715782	57	0.3867521	4079714	1945021	42	0.3568376	4134252	1517269	45	0.6111111	4704315	2548432	37	0.4679487	ILMN_202425	1700010M06RIK				Mus musculus	Riken									1700010M06Rik
1700010M22RIK	3961507	1668182	42.5	0.7669656	3851218	1767496	38	0.7633045	3868802	1699725	48.5	0.5387486	3929699	1765823	46	0.5211393	4319814	219258	36.5	0.4230821	4189803	1983386	33.5	0.9131944	ILMN_210652	1700010M22RIK	2	Mus musculus RIKEN cDNA 1700010M22 gene (1700010M22Rik), mRNA.	RP23-281P6.1	Mus musculus	RefSeq		66328	+	2qG1		metabolism [goid 8152] [evidence IEA]	oxidoreductase activity [goid 16491] [evidence IEA]; sterol carrier activity [goid 5498] [evidence IEA]		1700010M22Rik
1700011A15RIK	3311941	1252111	41	0.9903846	3502277	1896339	33	0.9369658	3051502	1967201	31	0.9946581	3566144	1975848	42	0.8290598	3814465	1859759	47	0.8760684	4294749	2091779	40	0.7286325	ILMN_223580	1700011A15RIK	15	Mus musculus RIKEN cDNA 1700011A15 gene (1700011A15Rik), mRNA.		Mus musculus	RefSeq		66322	+	15qF2	intermediate filament [goid 5882] [evidence IEA]		structural molecule activity [goid 5198] [evidence IEA]		1700011A15Rik
1700011E24RIK	4564806	2322947	50	0.2564103	3725453	1236905	44	0.7777778	4031755	1765693	67	0.3814103	3712924	1315193	58	0.7083333	3724839	1374899	55	0.9294872	4432418	2018343	63	0.6303419	ILMN_220890	1700011E24RIK	17	PREDICTED: Mus musculus RIKEN cDNA 1700011E24 gene, transcript variant 2 (1700011E24Rik), mRNA.		Mus musculus	RefSeq		75467	-	17qE4					1700011E24Rik
1700011F03RIK	4153923	1954253	48	0.5	3976789	2211682	37	0.5544872	3669568	1763688	35	0.6933761	3983749	1943042	46	0.4412393	3855814	218551	29	0.849359	5376443	2928428	27	0.2094017	ILMN_213650	1700011F03RIK	6	Mus musculus RIKEN cDNA 1700011F03 gene (1700011F03Rik), mRNA.	MGC58753	Mus musculus	RefSeq		74221	-	6qC1					1700011F03Rik
1700011F14RIK	3974292	1687077	37	0.650641	4191822	2286468	41	0.375	3721095	1527876	43	0.6495727	4013017	180221	38	0.4134615	4194382	20147	39	0.5587607	4457533	2037723	47	0.6111111	ILMN_216231	1700011F14RIK	19	Mus musculus RIKEN cDNA 1700011F14 gene (1700011F14Rik), mRNA.	MGC58650	Mus musculus	RefSeq		75645	+	19qD2					1700011F14Rik
1700011H14RIK	3514152	0.9732851	40	0.9551282	3725371	1421401	33	0.7777778	4034954	1901963	48	0.3782051	3731974	16624	37	0.6880342	4305557	1878733	40	0.4700855	5392642	4271108	31	0.2040598	ILMN_218806	1700011H14RIK	14	Mus musculus RIKEN cDNA 1700011H14 gene (1700011H14Rik), mRNA.		Mus musculus	RefSeq		67082	-	14qC1					1700011H14Rik
1700011H22RIK	3496645	1581497	46	0.9626068	365378	1716205	58	0.8354701	3556735	1709192	47	0.801282	350779	1441872	45	0.875	3613062	1495156	59	0.9679487	398179	1722144	55	0.9198718	ILMN_222415	1700011H22RIK		PREDICTED: Mus musculus RIKEN cDNA 1700011H22 gene (1700011H22Rik), mRNA.		Mus musculus	RefSeq		69314		4qC5					1700011H22Rik
1700011I03RIK	5072263	2296032	63	0.1036325	4428601	1612814	48	0.215812	415466	2027891	40	0.2905983	465393	2029206	43	0.08440171	451696	1837572	57	0.3215812	5222395	2404144	43	0.2489316	ILMN_185595	1700011I03RIK		PREDICTED: Mus musculus RIKEN cDNA 1700011I03 gene, transcript variant 4 (1700011I03Rik), mRNA.		Mus musculus	RefSeq		75444		18qD3					1700011I03Rik
1700011J10RIK	6844383	2584545	58	0.003205128	6523095	2940377	46	0.001068376	6232946	2185949	52	0.002136752	5413694	2760849	39	0.01495726	71326	3284972	52	0.001068376	7221671	3491784	54	0.01495726	ILMN_224199	1700011J10RIK				Mus musculus	MEEBO									1700011J10Rik
1700011K15RIK	3892751	2570699	20	0.7136752	395771	1732515	45	0.5705128	3359203	142189	40	0.9284188	3327217	108455	32	0.9604701	4212717	2404856	48	0.5373932	4377823	2573267	42	0.6666667	ILMN_220476	1700011K15RIK	12	Mus musculus RIKEN cDNA 1700011K15 gene (1700011K15Rik), mRNA.	MGC130375	Mus musculus	RefSeq		75456	+	12qA3			metal ion binding [goid 46872] [evidence IEA]	MGC130375	1700011K15Rik
1700011L22RIK	367822	1590192	46	0.8803419	4179053	1669655	61	0.3846154	3539047	1510037	59	0.8151709	3578183	1368451	45	0.823718	4016518	1459812	55	0.7190171	4223082	1621915	59	0.7809829	ILMN_221430	1700011L22RIK	8	PREDICTED: Mus musculus RIKEN cDNA 1700011L22 gene, transcript variant 1 (1700011L22Rik), mRNA.		Mus musculus	RefSeq		67687	-	8qC2					1700011L22Rik
1700011M02RIK	4398904	207112	42.5	0.262348	4397589	242447	37.5	0.1336931	4172045	1981884	45.5	0.1776997	4111605	1882469	47.5	0.2486029	4501442	2381772	50.5	0.2631224	535387	2778221	40.5	0.1130156	ILMN_209981	1700011M02RIK		PREDICTED: Mus musculus RIKEN cDNA 1700011M02 gene (1700011M02Rik), mRNA.		Mus musculus	RefSeq		75443		XqD					1700011M02Rik
1700012A03RIK	4220689	2006657	50	0.4465812	3831094	1543765	51	0.6912393	3805426	1826074	53	0.5715812	3835475	1504999	57	0.590812	405847	1848143	50	0.6923077	486278	2387424	48	0.3792735	ILMN_217017	1700012A03RIK	6	Mus musculus RIKEN cDNA 1700012A03 gene (1700012A03Rik), mRNA.	MGC107242; AI429084	Mus musculus	RefSeq		76382	+	6qA3.3				MGC107242; AI429084	1700012A03Rik
1700012A16RIK	4370791	1949388	55	0.357906	4378261	225189	36	0.2393162	4445795	2240498	45	0.1698718	4481889	1825837	45	0.1463675	4732972	2370332	38	0.1955128	479472	2337064	45	0.4241453	ILMN_223704	1700012A16RIK	1	Mus musculus RIKEN cDNA 1700012A16 gene (1700012A16Rik), mRNA.	MGC130601	Mus musculus	RefSeq		71836	+	1qG3					1700012A16Rik
1700012B07RIK	3683266	1572266	64	0.8771368	367668	1408697	50	0.8173077	4025459	1657369	66	0.383547	3773563	1643623	56	0.650641	408312	1835355	57	0.6698718	4649876	2056221	56	0.5032051	ILMN_216034	1700012B07RIK	11	PREDICTED: Mus musculus RIKEN cDNA 1700012B07 gene, transcript variant 2 (1700012B07Rik), mRNA.		Mus musculus	RefSeq		69324	-	11qE1					1700012B07Rik
1700012B09RIK	7353345	3770709	43	0.001068376	667531	3086256	43	0.001068376	7416878	3932189	24	0.001068376	5556872	2802438	49	0.01175214	6570335	331497	49	0.004273504	6745388	3409141	35	0.02884615	ILMN_188729	1700012B09RIK	9	Mus musculus RIKEN cDNA 1700012B09 gene (1700012B09Rik), mRNA.	1700007P19Rik; MGC107243	Mus musculus	RefSeq		69325	-	9qA2					1700012B09Rik
1700012B15RIK	3689491	1419916	52	0.9623049	3716098	115124	53	0.9086858	3893249	1608251	64	0.5137925	3547435	1641614	58.5	0.9205972	3826302	1541762	52.5	0.9674003	4262073	1639827	58	0.8776567	ILMN_191424	1700012B15RIK				Mus musculus	MEEBO									1700012B15Rik
1700012C15RIK	3793191	1643685	54	0.801282	3859473	2258385	38	0.6666667	3508126	1689523	51	0.8472222	3210811	1570114	47	0.982906	4120353	190874	58	0.6303419	3735302	1604285	43	0.9775641	ILMN_213803	1700012C15RIK		PREDICTED: Mus musculus RIKEN cDNA 1700012C15 gene (1700012C15Rik), mRNA.		Mus musculus	RefSeq		76390		11qB4					1700012C15Rik
1700012F10RIK	4875519	2584212	49	0.1452992	4466457	1790967	51	0.1880342	4570229	2029999	35	0.1239316	3870554	1569178	43	0.5576923	441641	2134716	41	0.3824786	6070377	2995226	49	0.07799146	ILMN_196552	1700012F10RIK				Mus musculus	RefSeq									1700012F10Rik
1700012F11RIK	4608336	1923768	57	0.2393162	405154	199161	41	0.4818376	38563	1986425	39	0.5181624	4260392	2501541	42	0.2457265	4260063	1731404	50	0.4946581	5808541	2460023	55	0.116453	ILMN_184698	1700012F11RIK				Mus musculus	MEEBO									1700012F11Rik
1700012G19RIK	5382617	1270951	65	0.00	4694.25	1169409	39	0.00	4228022	1024533	46	0.00	4208.74	1199838	48	0.00	4750441	9859543	48	0.00	6655415	1535008	47	0.00	ILMN_220818	1700012G19RIK	17	Mus musculus RIKEN cDNA 1700012G19 gene (1700012G19Rik), mRNA.	AI481330; MGC103027	Mus musculus	RefSeq		67078	+	17qA3.3		metabolism [goid 8152] [evidence IEA]	hydrolase activity [goid 16787] [evidence IEA]; magnesium ion binding [goid 287] [evidence IEA]; phosphoric monoester hydrolase activity [goid 16791] [evidence IEA]		1700012G19Rik
1700012H05RIK	3998958	2473062	39	0.6966993	375726	1974984	38.5	0.8223003	3686454	1946542	42	0.6933618	3772643	2140329	40.5	0.7314244	4096586	1658708	52	0.764039	4769995	2278453	45.5	0.5837694	ILMN_194766	1700012H05RIK				Mus musculus	MEEBO									1700012H05Rik
1700012H17RIK	1391882	4907291	54	0.00	1177521	4078241	58.5	0.00	1130449	4331998	45.5	0.00	1073406	3704282	54	0.00	1072041	3373191	51.5	0.00	1860614	4277769	45.5	0.00	ILMN_188924	1700012H17RIK	4	Mus musculus RIKEN cDNA 1700012H17 gene (1700012H17Rik), mRNA.	5031405P22; RP23-322G17.1; AW049855	Mus musculus	RefSeq		242297	+	4qA1					1700012H17Rik
1700012K20RIK	4628296	1938839	50	0.232906	4793553	2870909	42	0.09508547	4447057	2382543	40	0.1688034	4119389	1635806	45	0.3279915	4480971	2100477	48	0.3440171	5651531	293326	43	0.1485043	ILMN_202490	1700012K20RIK				Mus musculus	Riken									1700012K20Rik
1700012L04RIK	4310072	2373321	32	0.3952991	3711436	2003977	31	0.7905983	4145876	1739945	42	0.2959402	4657463	3041582	38	0.08333334	5042352	2599463	40	0.1004274	5154479	3659159	32	0.2649573	ILMN_234321	1700012L04RIK	X	Mus musculus RIKEN cDNA 1700012L04 gene (1700012L04Rik), mRNA.	H2al1	Mus musculus	RefSeq		76383	+	XqA1.1	chromosome [goid 5694] [evidence IEA]			H2al1	1700012L04Rik
1700012M13RIK	3869002	1398651	48	0.7361111	3735883	143346	55	0.7660257	354443	1655272	41	0.8108974	3558635	118945	51	0.8365384	3795407	215122	30	0.8888889	4724422	2001687	43	0.4583333	ILMN_202410	1700012M13RIK				Mus musculus	Riken									1700012M13Rik
1700012M14RIK	3629486	162356	35	0.9059829	3946545	1942212	55	0.5833333	3652052	1942383	57	0.7115384	3663176	1462169	61	0.7467949	3914973	159227	57	0.8055556	3920716	138244	63	0.9326923	ILMN_213491	1700012M14RIK				Mus musculus	MEEBO								1700012M14Rik; Ankrd48; RP23-387E5.1; 1700008J08Rik	1700012M14Rik
1700012O15RIK	5097101	2334299	44	0.09935898	4199356	1932235	37	0.3717949	5539808	4221885	31	0.0224359	4219622	2527851	24	0.2649573	4678127	2133019	42	0.2275641	5880516	4037058	27	0.1025641	ILMN_196302	1700012O15RIK				Mus musculus	MEEBO									1700012O15Rik
1700012P22RIK	3877073	181919	47	0.7297009	4153021	165601	56	0.4038461	3575119	1656593	40	0.7809829	3323493	1361613	60	0.9604701	4256874	2558088	44	0.4978632	4227544	2093314	49	0.7788461	ILMN_209593	1700012P22RIK	4	PREDICTED: Mus musculus RIKEN cDNA 1700012P22 gene (1700012P22Rik), mRNA.		Mus musculus	RefSeq		69364	-	4qE1					1700012P22Rik
1700013A01RIK	1981188	5338274	58	0.00	1723533	6712656	43	0.00	1637348	4363836	48	0.00	1527192	6759648	54	0.00	1710151	6645176	46	0.00	2353129	6403524	49	0.00	ILMN_201699	1700013A01RIK				Mus musculus	Riken									1700013A01Rik
1700013B16RIK	4319667	224659	32	0.3867521	3768989	1837253	33	0.7489316	4098389	2599627	30	0.3279915	3424346	1678747	41	0.926282	4575183	1882456	25	0.2884615	4775427	3314355	25	0.4326923	ILMN_212797	1700013B16RIK	13	Mus musculus RIKEN cDNA 1700013B16 gene (1700013B16Rik), mRNA.		Mus musculus	RefSeq		72219	-	13qB2					1700013B16Rik
1700013D24RIK	4252085	2249858	46	0.4284188	4468569	1784563	52	0.1880342	3585906	1409341	41	0.767094	4578727	2028467	57	0.1057692	3778681	1309984	66	0.8995727	4479188	2225719	43	0.6014957	ILMN_214209	1700013D24RIK	6	PREDICTED: Mus musculus RIKEN cDNA 1700013D24 gene (1700013D24Rik), mRNA.		Mus musculus	RefSeq		76921	-	6qF2					1700013D24Rik
1700013E18RIK	6658896	357654	40.5	0.06139966	5539639	2398601	46	0.3142144	5861788	3109087	36	0.1900072	5314612	2517364	40.5	0.1726409	5900185	3160759	41.5	0.3427849	7032936	2944653	43	0.2516254	ILMN_189921	1700013E18RIK				Mus musculus	MEEBO									1700013E18Rik
1700013F07RIK	5568946	2592021	58	0.03418804	407685	1604571	52	0.465812	4647829	2055559	64	0.1068376	4607925	2047616	53	0.0940171	5027663	2266555	66	0.1057692	6204244	2776863	61	0.06196581	ILMN_221302	1700013F07RIK		PREDICTED: Mus musculus RIKEN cDNA 1700013F07 gene (1700013F07Rik), mRNA.		Mus musculus	RefSeq		75504		3qF3					1700013F07Rik
1700013G10RIK	1559606	5268444	54	0.913142	1239426	4029801	58.5	0.570714	1351383	3984658	59.5	0.913142	1164885	3665403	60	0.0002762254	1301735	4726701	61	69.0564	1845558	6222592	65	0.570714	ILMN_196056	1700013G10RIK	13	PREDICTED: Mus musculus RIKEN cDNA 1700013G10 gene (1700013G10Rik), mRNA.		Mus musculus	RefSeq		75507	+	13qC1					1700013G10Rik
1700013G24RIK	4428623	2353013	41	0.3226496	3880707	1982965	38	0.6463675	4220391	1864238	53	0.2542735	3776414	1905895	35	0.6474359	4972869	2767511	43	0.1185897	4458738	223398	37	0.6100428	ILMN_214949	1700013G24RIK	4	Mus musculus RIKEN cDNA 1700013G24 gene (1700013G24Rik), mRNA.	AI507018	Mus musculus	RefSeq		69380	+	4qD3					1700013G24Rik
1700013H16RIK	4007457	1952042	40	0.6175213	4228231	229593	42	0.3450855	4035514	2316048	37	0.3782051	360827	1532219	49	0.7991453	4329751	2248091	46	0.4519231	4539941	235554	44	0.5641026	ILMN_217112	1700013H16RIK		PREDICTED: Mus musculus RIKEN cDNA 1700013H16 gene (1700013H16Rik), mRNA.		Mus musculus	RefSeq		75514		XqA5					1700013H16Rik
1700013N18RIK	4766338	2963583	34.5	0.1244664	4326932	2317267	41	0.1886922	4120101	2144974	42	0.2441034	3800554	1971153	37	0.7203503	5005178	2989947	30.5	0.1314924	4916193	3058368	36	0.4289992	ILMN_215553	1700013N18RIK		Mus musculus RIKEN cDNA 1700013N18 gene (1700013N18Rik) on chromosome 5.		Mus musculus	RefSeq									1700013N18Rik
1700014B07RIK	3387346	1317298	58	0.9818376	3701841	1263877	70	0.7980769	3681459	1777034	59	0.6848291	3527863	1345115	49	0.8568376	3454436	1000669	46	0.9871795	4368605	2135834	47	0.6720086	ILMN_202026	1700014B07RIK	2	PREDICTED: Mus musculus RIKEN cDNA 1700014B07 gene (1700014B07Rik), mRNA.		Mus musculus	RefSeq		72248	-	2qA1					1700014B07Rik
1700014B12RIK	3985389	2133626	50	0.6378205	3923591	1799233	61	0.6057692	3821808	2071063	49	0.5566239	3788261	1691359	57	0.6367521	4255621	189292	57	0.4978632	4893953	3100441	39	0.3621795	ILMN_202020	1700014B12RIK				Mus musculus	Riken									1700014B12Rik
1700014D04RIK	5545694	2282584	58	0.03418804	4446674	2256058	47	0.2019231	4346193	2214602	38	0.2051282	4295842	1640837	58	0.2307692	550171	2661947	47	0.03952992	6136871	30518	50	0.0673077	ILMN_219684	1700014D04RIK				Mus musculus	MEEBO									1700014D04Rik
1700014N06RIK	4006066	1586719	53	0.6207265	4262336	2316895	47	0.3226496	3703412	184408	43	0.6655983	3520073	1393178	45	0.8632479	4182518	1572436	60	0.5662393	4782327	200796	51	0.4273504	ILMN_201702	1700014N06RIK		PREDICTED: Mus musculus RIKEN cDNA 1700014N06 gene (1700014N06Rik), mRNA.		Mus musculus	RefSeq		69389		XqF1					1700014N06Rik
1700015E05RIK	9686813	3474025	47	0.00	8600329	2973319	58	0.00	8158773	3054645	48	0.001068376	7961545	2808631	64	0.001068376	108929	485097	68	0.00	1224664	4573498	59	0.00	ILMN_201980	1700015E05RIK				Mus musculus	Riken									1700015E05Rik
1700015E13RIK	4051389	2108387	47	0.5790598	4377739	3376643	29	0.2393162	4151043	2025458	39	0.2916667	4296995	2137598	27	0.2297008	4594441	285903	27	0.2767094	5644523	3405356	35	0.1485043	ILMN_213182	1700015E13RIK				Mus musculus	MEEBO									1700015E13Rik
1700015F03RIK	5781487	3365853	32	0.02350427	5275695	1774058	67	0.03311966	4968398	2228815	45	0.05876068	4993658	1866728	63	0.04059829	4460847	1773361	45	0.357906	6594084	2895466	43	0.03418804	ILMN_202265	1700015F03RIK				Mus musculus	Riken									1700015F03Rik
1700015L13RIK	5722186	2737581	48	0.0267094	4944267	2269044	47	0.07264958	5076954	1752674	52	0.04700855	4589482	214407	48	0.1004274	5675041	2786425	51	0.02884615	6160929	2959009	52	0.0673077	ILMN_201981	1700015L13RIK				Mus musculus	Riken									1700015L13Rik
1700016A15RIK	1520493	7233743	47	0.00	1530801	7806852	37	0.00	1223515	4706764	50	0.00	1182567	4214099	58	0.00	1390961	5867376	58	0.00	1850812	8754696	35	0.00	ILMN_196401	1700016A15RIK				Mus musculus	RefSeq									1700016A15Rik
1700016B15RIK	4445989	2101336	56	0.3087607	4144006	184433	58	0.4113248	394926	1858461	62	0.4476496	3679429	1254686	68	0.7350428	3996534	1494666	57	0.7425213	5087163	2594568	55	0.2831196	ILMN_201705	1700016B15RIK				Mus musculus	Riken									1700016B15Rik
1700016C15RIK	4510452	2724315	31	0.2777778	4285684	2169219	39	0.3076923	4639285	2660465	32	0.107906	4296345	2334801	35	0.2307692	4437878	2016015	49	0.3717949	4832631	3051457	31	0.4017094	ILMN_211558	1700016C15RIK	1	Mus musculus RIKEN cDNA 1700016C15 gene (1700016C15Rik), mRNA.		Mus musculus	RefSeq		69428	+	1qH4					1700016C15Rik
1700016D02RIK	3929833	1616205	42	0.6837607	3944296	1442315	49	0.5886752	4092576	1994342	34	0.3376068	362829	1717044	43	0.784188	4694597	2251527	55	0.2222222	4707098	2331921	56	0.4668804	ILMN_214181	1700016D02RIK				Mus musculus	MEEBO									1700016D02Rik
1700016D06RIK	5096265	26614	31	0.03045386	4588128	1866713	34.5	0.3809451	4494747	2160964	34	0.154321	4499434	2458923	36	0.1841259	4675755	2269613	37.5	0.1145445	5626302	2796787	28.5	0.2158582	ILMN_209542	1700016D06RIK	8	Mus musculus RIKEN cDNA 1700016D06 gene (1700016D06Rik), mRNA.		Mus musculus	RefSeq		76413	-	8qA1.1					1700016D06Rik
1700016D18RIK	3643897	1715005	47	0.9773992	3605592	1829052	54.5	0.9063887	3374839	1743425	40	0.898365	3440548	172067	45	0.9145248	3701888	1600976	52	0.9736187	4077112	203361	51.5	0.9599217	ILMN_189663	1700016D18RIK	8	PREDICTED: Mus musculus RIKEN cDNA 1700016D18 gene (1700016D18Rik), mRNA.		Mus musculus	RefSeq		76418	+	8qA4					1700016D18Rik
1700016G05RIK	4754416	255258	39	0.1858974	4255438	2355173	26	0.3247863	3907656	2764385	37	0.4839744	4116799	2064909	45	0.3301282	4471755	292698	35	0.349359	4974376	2798652	39	0.3279915	ILMN_213523	1700016G05RIK	6	Mus musculus RIKEN cDNA 1700016G05 gene (1700016G05Rik), mRNA.		Mus musculus	RefSeq		67690	-	6qB1			peptidase activity [goid 8233] [evidence IEA]		1700016G05Rik
1700016H13RIK	4921849	176202	74	0.1356838	4286826	1556127	59	0.3076923	4211591	1725826	63	0.258547	4286781	1645061	67	0.2339744	4434684	1763647	51	0.3739316	5243205	289374	51	0.2467949	ILMN_211711	1700016H13RIK	5	PREDICTED: Mus musculus RIKEN cDNA 1700016H13 gene, transcript variant 1 (1700016H13Rik), mRNA.		Mus musculus	RefSeq		74218	-	5qE5					1700016H13Rik
1700016J18RIK	1001578	335428	63	0.00	6429845	2378964	67	0.001068376	9854324	2933605	75	0.00	7182527	2559492	64	0.001068376	9090767	288474	57	0.001068376	9750445	332371	57	0.001068376	ILMN_187883	1700016J18RIK	10	PREDICTED: Mus musculus RIKEN cDNA 1700016J18 gene (1700016J18Rik), mRNA.		Mus musculus	RefSeq		75561	+	10qB2					1700016J18Rik
1700016K13RIK	4036731	1741933	56	0.590812	3864487	1281993	61	0.6623932	3793805	1877605	55	0.5769231	3580309	1176652	68	0.823718	3617783	1397781	57	0.9668803	3662512	2095411	43	0.9807692	ILMN_220596	1700016K13RIK				Mus musculus	MEEBO									1700016K13Rik
1700016K19RIK	790499	4064649	31.5	0.005150691	6397856	2757189	37	0.1045456	7148607	3902218	23.5	0.007679524	621923	3031698	30.5	0.01890432	8300347	3944839	44	0.0007813071	9513646	4900414	34.5	0.002337643	ILMN_210643	1700016K19RIK	11	Mus musculus RIKEN cDNA 1700016K19 gene (1700016K19Rik), mRNA.	RP23-96I9.2	Mus musculus	RefSeq		74230	+	11qB5				RP23-96I9.2	1700016K19Rik
1700016L04RIK	380104	1574203	50	0.9017088	383568	146492	49.5	0.7855435	3691367	1688062	54.5	0.7647724	3841724	1577376	59.5	0.6572151	3717008	1521529	46	0.9840834	4061968	1793305	61.5	0.955893	ILMN_193656	1700016L04RIK				Mus musculus	MEEBO									1700016L04Rik
1700016L21RIK	4273122	1754638	61	0.4198718	3934501	1893414	49	0.5961539	346893	1521223	50	0.8782051	4178333	2167807	51	0.2905983	472994	2340255	56	0.1955128	5336105	3106092	49	0.2190171	ILMN_190108	1700016L21RIK	1	PREDICTED: Mus musculus RIKEN cDNA 1700016L21 gene (1700016L21Rik), mRNA.		Mus musculus	RefSeq		72208	+	1qC4					1700016L21Rik
1700016M24RIK	4111574	1926748	45	0.5331197	3898529	1280174	61	0.6292735	4189257	2744879	42	0.2713675	412157	1709845	55	0.3258547	4131638	1877202	48	0.6153846	446687	207058	40	0.6047009	ILMN_220717	1700016M24RIK		PREDICTED: Mus musculus RIKEN cDNA 1700016M24 gene (1700016M24Rik), mRNA.		Mus musculus	RefSeq		69439		15qD3					1700016M24Rik
1700017B05RIK	3777812	1703262	50	0.8173077	3336111	1943852	32	0.982906	3366756	1599068	51	0.9252137	3610323	1916297	49	0.7991453	4071762	2111369	43	0.6784188	4362887	2672116	35	0.6741453	ILMN_202266	1700017B05RIK				Mus musculus	Riken									1700017B05Rik
1700017D01RIK	4025206	1548413	47	0.6036325	4399819	2128714	46	0.2297008	4110031	2374039	55	0.3205128	3860418	15999	54	0.5673077	4562589	2432883	42	0.2905983	4720985	2331253	51	0.4583333	ILMN_208677	1700017D01RIK				Mus musculus	MEEBO									1700017D01Rik
1700017G19RIK	4467628	1464499	44	0.3023504	5158392	2876259	40	0.04166667	4689882	2499134	43	0.09508547	4049083	1605497	38	0.3824786	4718135	1600037	44	0.207265	5172527	2310451	41	0.2617521	ILMN_212402	1700017G19RIK				Mus musculus	MEEBO									1700017G19Rik
1700017N19RIK	3998894	1776737	39	0.736102	4393513	25399	46	0.1841259	4052563	1655313	55.5	0.3091533	4074448	182288	45	0.3383762	4299197	2045421	55	0.4419607	4884478	2573052	50	0.3366207	ILMN_201309	1700017N19RIK	10	Mus musculus RIKEN cDNA 1700017N19 gene (1700017N19Rik), mRNA.		Mus musculus	RefSeq		66605	+	10qD1					1700017N19Rik
1700018B24RIK	3833846	15561	50	0.7660257	3749368	2228962	44	0.7553419	3410498	1334119	43	0.9017094	3156035	1387733	27	0.9903846	4131408	1578736	45	0.616453	4213164	1912701	38	0.784188	ILMN_220027	1700018B24RIK		Mus musculus RIKEN cDNA 1700018B24 gene (1700018B24Rik) on chromosome 3.		Mus musculus	RefSeq									1700018B24Rik
1700018C11RIK	4812065	2758341	29	0.1698718	5158932	2726567	29	0.04166667	3967416	2233952	38	0.4294872	4186317	2211994	37	0.2831196	5400836	3787857	39	0.04700855	623738	4042655	40	0.05876068	ILMN_214588	1700018C11RIK	4	Mus musculus RIKEN cDNA 1700018C11 gene (1700018C11Rik), mRNA.	bM230C2.3	Mus musculus	RefSeq		75524	-	4qC1					1700018C11Rik
1700018F24RIK	3951718	1449936	46	0.6645299	3726749	2125587	26	0.775641	4178884	2713021	35	0.2777778	4126059	1795509	40	0.3226496	4263573	2734943	33	0.491453	4600013	2135601	46	0.5331197	ILMN_222202	1700018F24RIK	5	Mus musculus RIKEN cDNA 1700018F24 gene (1700018F24Rik), mRNA.	AV045857	Mus musculus	RefSeq		69396	+	5qG2	intracellular [goid 5622] [evidence IEA]	regulation of small GTPase mediated signal transduction [goid 51056] [evidence IEA]	guanyl-nucleotide exchange factor activity [goid 5085] [evidence IEA]	AV045857	1700018F24Rik
1700018G05RIK	3997235	1483765	48	0.6271368	3992947	1865207	43	0.534188	3995993	3140001	37	0.4070513	3897834	2128091	42	0.5363248	4531107	2124069	57	0.3162393	5198768	2953192	41	0.2532051	ILMN_195810	1700018G05RIK				Mus musculus	MEEBO									1700018G05Rik
1700018L24RIK	4041751	1503415	48	0.5886752	4011295	1592383	57	0.5106838	3823381	2020845	45	0.5544872	3555193	1562539	53	0.840812	3868138	1760161	50	0.8461539	4011179	1756186	47	0.9081197	ILMN_214825	1700018L24RIK	8	Mus musculus RIKEN cDNA 1700018L24 gene (1700018L24Rik), mRNA.		Mus musculus	RefSeq		75528	+	8qA1.1					1700018L24Rik
1700019A02RIK	4166652	1879069	59	0.491453	3521809	1689407	44	0.9284188	3127439	1353856	43	0.9861111	3427415	134345	58	0.9252137	4208115	2277006	45	0.5405983	4106196	1827963	50	0.8504273	ILMN_219330	1700019A02RIK				Mus musculus	MEEBO									1700019A02Rik
1700019B03RIK	4188345	1524698	64	0.474359	3961696	1402297	71	0.5662393	4130438	2105118	54	0.3076923	4020677	1690126	63	0.4070513	4071611	1833325	57	0.6784188	4664746	2259237	56	0.4935897	ILMN_220585	1700019B03RIK				Mus musculus	MEEBO									1700019B03Rik
1700019B21RIK	3076427	1556697	38	1	3554685	1740535	28	0.9102564	3303199	1114848	43	0.9551282	3205964	1267605	54	0.9839743	3595614	1348307	40	0.9700854	4501687	2510687	34	0.582265	ILMN_196081	1700019B21RIK				Mus musculus	MEEBO									1700019B21Rik
1700019D03RIK	317.22	1412527	34	0.00	341.61	161068	31	0.00	2817975	1087855	44	0.00	2675641	1257988	33	0.00	2728293	9597775	43	0.00	4580535	1410165	57	0.00	ILMN_214304	1700019D03RIK	1	Mus musculus RIKEN cDNA 1700019D03 gene (1700019D03Rik), mRNA.	2410136C24Rik; AA410151; MGC58779	Mus musculus	RefSeq		67080	-	1qC1.1				2410136C24Rik; AA410151; MGC58779	1700019D03Rik
1700019E19RIK	4348047	1467626	54	0.00	3908314	1732088	33	0.00	3788794	1913033	35	0.00	3301176	1233123	52	0.00	4663167	1387044	51	0.00	5783475	187501	43	0.00	ILMN_220611	1700019E19RIK	12	Mus musculus RIKEN cDNA 1700019E19 gene (1700019E19Rik), mRNA.	R75064	Mus musculus	RefSeq		76411	+	12qD2				R75064	1700019E19Rik
1700019G17RIK	9833432	5181715	39.75	0.002722833	8581956	4576109	36.75	0.001590648	812112	4180935	38.25	0.0006290699	7471812	4524944	32.25	0.005301564	948652	5220411	37.75	0.001980887	1204315	5859115	39.25	0.004416788	ILMN_212870	1700019G17RIK	6	Mus musculus RIKEN cDNA 1700019G17 gene (1700019G17Rik), mRNA.		Mus musculus	RefSeq		75541	-	6qC3			N-acetyltransferase activity [goid 8080] [evidence IEA]; transferase activity [goid 16740] [evidence IEA]		1700019G17Rik
1700019H03RIK	457773	214449	50	0.1670371	3904542	1642847	38.5	0.7049633	4271718	1843854	49.5	0.1409714	4083874	1764772	43.5	0.3066382	4410429	2158858	53	0.341018	5312803	3525053	40	0.1006739	ILMN_189971	1700019H03RIK				Mus musculus	MEEBO									1700019H03Rik
1700019J19RIK	4853496	2505684	40	0.1517094	4149881	1989944	45	0.409188	4061318	1415444	43	0.357906	3959895	143837	49	0.4668804	4655946	246133	46	0.2403846	4877389	2874742	41	0.3707265	ILMN_221740	1700019J19RIK				Mus musculus	MEEBO									1700019J19Rik
1700019L03RIK	66883	2800908	47.5	0.05000365	6901398	2594514	45.5	0.00678065	715676	2787734	48.5	0.004520623	6388937	2849217	49.5	0.001664201	7995622	3950211	45	0.003296442	7688196	2971232	50.5	0.03098348	ILMN_226115	1700019L03RIK	2	Mus musculus RIKEN cDNA 1700019L03 gene (1700019L03Rik), mRNA.		Mus musculus	RefSeq		227736	-	2qB					1700019L03Rik
1700019M22RIK	4266602	2232776	38	0.4209402	3994557	2082063	37	0.5309829	3955587	1966142	54	0.4433761	3974896	188994	49	0.4529915	3707256	1565694	39	0.9380342	4304449	2151447	34	0.7211539	ILMN_213694	1700019M22RIK	12	Mus musculus RIKEN cDNA 1700019M22 gene (1700019M22Rik), mRNA.		Mus musculus	RefSeq		69423	-	12qE					1700019M22Rik
1700019N12RIK	2391672	9708312	58	0.0005844109	1924347	6563358	34	0.0008680556	1590188	5347318	52.5	0.09640553	1965818	6199581	42.5	27.965	2164392	678893	44	0.0004799702	2987321	1044878	46.5	0.0003858025	ILMN_212384	1700019N12RIK	19	Mus musculus RIKEN cDNA 1700019N12 gene (1700019N12Rik), mRNA.	A430107B04Rik	Mus musculus	RefSeq		67077	-	19qA					1700019N12Rik
1700019N19RIK	4089565	1711758	41	0.5480769	3586399	1637229	39	0.892094	361003	1578194	45	0.7361111	3857691	1904606	25	0.5726496	3943502	2609712	29	0.7863248	4227993	2107466	36	0.7777778	ILMN_211725	1700019N19RIK	19	Mus musculus RIKEN cDNA 1700019N19 gene (1700019N19Rik), mRNA.		Mus musculus	RefSeq		67507	-	19qD2					1700019N19Rik
1700019O17RIK	3958446	1534926	51	0.6613248	4199663	1620915	58	0.3717949	3937589	1330315	66	0.4594017	4322392	1819881	60	0.2147436	4344683	1715055	62	0.4391026	4868523	2129131	69	0.375	ILMN_209576	1700019O17RIK		PREDICTED: Mus musculus RIKEN cDNA 1700019O17 gene, transcript variant 3 (1700019O17Rik), mRNA.		Mus musculus	RefSeq		71863		1qD					1700019O17Rik
1700020A23RIK	3615279	1271504	68	0.9102564	3537907	2144174	42	0.9198718	3574229	1440063	59	0.7820513	3480215	1497992	50	0.8985043	3602294	13054	56	0.9679487	4059504	2219466	39	0.8824787	ILMN_213786	1700020A23RIK		PREDICTED: Mus musculus RIKEN cDNA 1700020A23 gene, transcript variant 3 (1700020A23Rik), mRNA.		Mus musculus	RefSeq		75656		2qF1					1700020A23Rik
1700020C07RIK	4306677	1872847	48	0.3985043	4155704	1846146	46	0.4017094	4252027	1655222	58	0.2446581	3984808	1609373	49	0.4412393	4769831	3421505	35	0.1826923	464065	2546932	36	0.5042735	ILMN_211773	1700020C07RIK				Mus musculus	MEEBO									1700020C07Rik
1700020C11RIK	2282517	1354701	30	0.00	202.78	1547137	32	0.00	1452248	9213558	40	0.00	2100054	1589655	28	0.00	2333039	1524427	33	0.00	3923783	2354907	28	0.00	ILMN_212220	1700020C11RIK	11	Mus musculus RIKEN cDNA 1700020C11 gene (1700020C11Rik), mRNA.	2610507A21Rik; Mtp18; AV005788; RP23-81P12.9	Mus musculus	RefSeq		67900	-	11qA1	mitochondrion [goid 5739] [evidence ISS]	apoptosis [goid 6915] [evidence IEA]; mitochondrial membrane organization and biogenesis [goid 7006] [evidence ISS]	molecular_function [goid 3674] [evidence ND ]		1700020C11Rik
1700020D05RIK	4404999	2568763	27	0.3397436	4148241	1502289	42	0.4102564	3863984	1678791	41	0.5096154	4132764	2218711	31	0.3162393	4490015	1993444	31	0.3429487	5368685	2567973	39	0.2115385	ILMN_210531	1700020D05RIK	19	Mus musculus RIKEN cDNA 1700020D05 gene (1700020D05Rik), mRNA.	mage-g2	Mus musculus	RefSeq		75555	-	19qA			molecular_function [goid 3674] [evidence ND ]	mage-g2	1700020D05Rik
1700020G18RIK	3817039	2315621	44	0.7799146	3298281	1071468	52	0.9903846	3596238	1601785	55	0.7542735	3838954	1892705	58	0.5897436	4237963	1788542	62	0.5106838	4128128	2032918	45	0.8344017	ILMN_202412	1700020G18RIK				Mus musculus	Riken									1700020G18Rik
1700020I14RIK	691236	3706475	45	20.5457	6772228	3111032	39	0.0001461027	6728917	4075766	45	0.913142	603914	3610731	40.5	0.0003287311	8440361	4879632	45	2.28286	1093739	6722405	42.5	0.570714	ILMN_185656	1700020I14RIK				Mus musculus	MEEBO									1700020I14Rik
1700020I22RIK	4696448	1826411	48	0.2083333	4953643	2967596	35	0.06944445	4359275	1600885	40	0.1997863	4324168	2863545	33	0.2147436	5005492	3134495	44	0.107906	5636014	3479375	54	0.1485043	ILMN_187395	1700020I22RIK	9	PREDICTED: Mus musculus RIKEN cDNA 1700020I22 gene (1700020I22Rik), mRNA.		Mus musculus	RefSeq		72262	-	9qD					1700020I22Rik
1700020L13RIK	3515117	1236359	50	0.9540598	3681855	1392978	54	0.8119658	3462332	1437541	57	0.8824787	3391276	1325927	57	0.9433761	3890891	1583104	56	0.8258547	4083647	1927086	54	0.866453	ILMN_190008	1700020L13RIK	7	PREDICTED: Mus musculus RIKEN cDNA 1700020L13 gene (1700020L13Rik), mRNA.		Mus musculus	RefSeq		75629	+	7qB1					1700020L13Rik
1700020L24RIK	4474171	1989452	44	0.3002137	428961	2126983	37	0.3066239	4286911	2311998	28	0.224359	3940201	2209111	28	0.491453	4387863	2133662	30	0.4038461	5394039	3622705	31	0.2029915	ILMN_218300	1700020L24RIK	11	Mus musculus RIKEN cDNA 1700020L24 gene (1700020L24Rik), mRNA.	RP23-249K18.3	Mus musculus	RefSeq		66330	+	11qC				RP23-249K18.3	1700020L24Rik
1700020M10RIK	4116763	2010176	33	0.5309829	3881857	1401522	57	0.6442308	3901668	2073788	52	0.4882479	3921518	1584234	53	0.5074787	3924829	1785469	50	0.7980769	405253	205781	46	0.8846154	ILMN_209677	1700020M10RIK				Mus musculus	MEEBO									1700020M10Rik
1700020N01RIK	4080537	1523463	45	0.5544872	4497271	2074269	45	0.1784188	4313156	2208796	42	0.2136752	3763615	1427125	48	0.6602564	4449952	2422998	38	0.3632479	4717947	2147441	43	0.4626068	ILMN_209268	1700020N01RIK	10	Mus musculus RIKEN cDNA 1700020N01 gene (1700020N01Rik), mRNA.	MGC118229	Mus musculus	RefSeq		67692	+	10qA3				MGC118229	1700020N01Rik
1700020N15RIK	4849733	1946089	54	0.1549145	4496994	1418531	64	0.1784188	4464542	1802864	59	0.1655983	4230842	2430697	47	0.258547	5067545	2261147	44	0.09615385	614735	3053218	52	0.0673077	ILMN_220159	1700020N15RIK				Mus musculus	MEEBO									1700020N15Rik
1700020N17RIK	4119081	2039935	48	0.5309829	4202745	1947483	57	0.3643162	3628381	1725785	56	0.7275641	405869	1810439	49	0.3760684	3992558	1822265	44	0.7435898	4565788	2054732	56	0.5459402	ILMN_201700	1700020N17RIK				Mus musculus	Riken									1700020N17Rik
1700020N18RIK	3768637	126746	59	0.8226496	4065219	1722444	61	0.4711539	3732297	1348079	59	0.6388889	3727664	1135095	63	0.6923077	3657853	1377181	46	0.9561966	4368533	1831529	71	0.6720086	ILMN_193042	1700020N18RIK		PREDICTED: Mus musculus RIKEN cDNA 1700020N18 gene (1700020N18Rik), mRNA.		Mus musculus	RefSeq		67086		1qD					1700020N18Rik
1700020O03RIK	6881735	3466823	42.5	0.00263898	6031002	314707	39.5	0.01024774	5688702	2689037	46.5	0.07437598	5168421	2002061	46	0.007946618	6105724	262993	50	0.03453731	7302268	3205306	53	0.01335984	ILMN_216650	1700020O03RIK	12	Mus musculus RIKEN cDNA 1700020O03 gene (1700020O03Rik), mRNA.	4732487G21Rik; A630090I05Rik	Mus musculus	RefSeq		70373	+	12qD2				4732487G21Rik; A630090I05Rik	1700020O03Rik
1700021A07RIK	3975882	1762162	50	0.6495727	3836894	1370359	59	0.6869658	3805727	1575289	56	0.5715812	3627348	1747868	52	0.7852564	4296238	1881097	50	0.4764957	5228701	3141216	49	0.2478632	ILMN_209171	1700021A07RIK				Mus musculus	MEEBO									1700021A07Rik
1700021C14RIK	2159517	7658523	40	0.00	1362135	5080126	37	0.00	1912132	7254235	44	0.00	1544322	4879192	62	0.00	1836163	6456277	58	0.00	208192	6590122	44	0.00	ILMN_221114	1700021C14RIK	3	Mus musculus RIKEN cDNA 1700021C14 gene (1700021C14Rik), mRNA.	MGC130252	Mus musculus	RefSeq		76927	-	3qF1					1700021C14Rik
1700021E15RIK	4319855	1797289	47	0.3867521	3889371	1879436	53	0.6378205	4002909	1855085	63	0.3995726	3629801	1550801	55	0.7831197	416599	1896486	58	0.582265	4432018	1751982	38	0.6314102	ILMN_202176	1700021E15RIK				Mus musculus	Riken									1700021E15Rik
1700021F05RIK	1066032	3914136	49	0.00	7493501	4549424	31	0.00	758865	5414464	36	0.00	833611	4694907	42	0.00	1053464	3945541	39	0.00	1611142	7519363	38	0.00	ILMN_223230	1700021F05RIK	10	Mus musculus RIKEN cDNA 1700021F05 gene (1700021F05Rik), mRNA.		Mus musculus	RefSeq		67851	-	10qB2					1700021F05Rik
1700021F07RIK	4856753	2427465	54	0.150641	4456526	2369574	48	0.1955128	4863505	275827	51	0.0673077	4187722	1302267	64	0.2820513	4140036	1975635	43	0.6068376	5328714	2332692	61	0.2211538	ILMN_219742	1700021F07RIK		PREDICTED: Mus musculus RIKEN cDNA 1700021F07 gene (1700021F07Rik), mRNA.		Mus musculus	RefSeq		72221		2qH4					1700021F07Rik
1700021I09RIK	3798114	1623968	44	0.7970086	3607403	1576088	52	0.8771368	3425163	1369435	44	0.8974359	3584736	1625916	45	0.8205128	438077	1919463	50	0.4081196	455667	1963947	63	0.5502137	ILMN_205420	1700021I09RIK				Mus musculus	Riken									1700021I09Rik
1700021J08RIK	4303344	134145	85	0.400641	476201	18298	71	0.1057692	430405	1578358	72	0.215812	4575272	175973	71	0.1068376	4313816	151984	57	0.4615385	483548	234857	45	0.3985043	ILMN_192823	1700021J08RIK				Mus musculus	MEEBO									1700021J08Rik
1700021K02RIK	7963198	3834046	4733333	4.00048	7530752	3201411	4966667	0.27052	6512334	3262288	37	37.6397	6673811	2955387	4966667	15.0581	6496214	2953327	41	0.001828989	9809321	4522971	4433333	0.0003690632	ILMN_196025	1700021K02RIK	10	Mus musculus RIKEN cDNA 1700021K02 gene (1700021K02Rik), transcript variant 2, mRNA.	Titest; Spatial; AI428928	Mus musculus	RefSeq		65971	+	10qB4	nucleus [goid 5634] [evidence IDA]				1700021K02Rik
1700021K10RIK	9717095	3998895	40	0.00	9073288	3329174	63	0.00	8239854	4186769	56	0.001068376	8090844	3400525	49	0.001068376	9501115	4297651	50	0.00	130385	4711461	52	0.00	ILMN_189475	1700021K10RIK				Mus musculus	MEEBO									1700021K10Rik
1700021K14RIK	8582793	3809711	51	0.00	1216118	4428635	42	0.00	1282509	4991831	60	0.00	9433036	4144287	56	0.00	1203707	4807191	48	0.00	9716367	3676371	48	0.001068376	ILMN_193063	1700021K14RIK		PREDICTED: Mus musculus RIKEN cDNA 1700021K14 gene (1700021K14Rik), mRNA.		Mus musculus	RefSeq		69398		9qF2					1700021K14Rik
1700021K19RIK	8064998	2602142	46	0.00	7095613	2378609	41	0.00	5687867	2116472	35	0.00	6422396	2367007	42	0.00	7341186	2256257	44	0.00	9206204	2903069	27	0.00	ILMN_221833	1700021K19RIK		Mus musculus RIKEN cDNA 1700021K19 gene (1700021K19Rik), mRNA.	5330403K09; mKIAA0226	Mus musculus	RefSeq		224118		16qB3				5330403K09; mKIAA0226	1700021K19Rik
1700021O21RIK	5489404	2380769	45	0.04273504	5404061	2392028	46	0.0224359	4991687	2885386	44	0.05769231	5162722	22019	38	0.02457265	5517316	2493185	53	0.03632479	6247511	3326384	52	0.05662393	ILMN_202414	1700021O21RIK				Mus musculus	Riken									1700021O21Rik
1700021P04RIK	5196893	214093	40	0.08119658	500042	200185	63	0.05982906	5067243	2459118	48	0.04807692	5177967	2043416	46	0.02350427	5303699	2309721	45	0.05876068	6012657	2536853	44	0.08867522	ILMN_216511	1700021P04RIK		PREDICTED: Mus musculus RIKEN cDNA 1700021P04 gene (1700021P04Rik), mRNA.		Mus musculus	RefSeq		75521		19qB					1700021P04Rik
1700021P10RIK	5299075	1827622	77	0.06944445	4950872	1945855	59	0.06944445	4838258	214847	56	0.07264958	4870763	2207108	68	0.05662393	4561539	1568469	69	0.2905983	6373361	2143825	67	0.05128205	ILMN_201979	1700021P10RIK				Mus musculus	Riken									1700021P10Rik
1700021P22RIK	6046997	2803803	56	0.06590091	5631039	2498852	5433333	0.02347513	5786353	2993136	5366667	0.05403238	5335487	2126368	6133333	0.07182563	5835194	2446739	5466667	0.04797187	7639781	3772522	5266667	0.03455815	ILMN_196513	1700021P22RIK		PREDICTED: Mus musculus RIKEN cDNA 1700021P22 gene, transcript variant 2 (1700021P22Rik), mRNA.		Mus musculus	RefSeq		75538		7qB4					1700021P22Rik
1700022A21RIK	4306275	1761639	51	0.3985043	4306775	1945341	48	0.2938034	4372377	2251383	41	0.1944444	4402713	2537168	48	0.1730769	4003439	1517151	57	0.7350428	4996503	2607059	46	0.3194444	ILMN_222831	1700022A21RIK		PREDICTED: Mus musculus RIKEN cDNA 1700022A21 gene (1700022A21Rik), mRNA.		Mus musculus	RefSeq		72252		5qA3					1700022A21Rik
1700022C21RIK	9226035	4131966	42	0.00	9285845	4114206	41	0.00	7173524	3320252	48	0.001068376	8156687	3695894	42	0.001068376	963147	4851418	48	0.00	1014249	4145012	42	0.001068376	ILMN_214248	1700022C21RIK	17	Mus musculus RIKEN cDNA 1700022C21 gene (1700022C21Rik), mRNA.	AI746295	Mus musculus	RefSeq		76416	+	17qB1				AI746295	1700022C21Rik
1700022F17RIK	3639401	1685419	50	0.900641	3471487	1249118	57	0.9465812	3396174	1235348	64	0.909188	3721345	1627334	67	0.7040598	3457999	1358128	54	0.9871795	3976467	1746104	57	0.9230769	ILMN_220979	1700022F17RIK				Mus musculus	MEEBO									1700022F17Rik
1700022I11RIK	3717596	1725658	54	0.8568376	3872365	1812246	43	0.6517094	3286038	1914672	46	0.9583333	3322153	1533968	46	0.9604701	3776925	2275605	43	0.9017094	3864409	1708061	44	0.9444444	ILMN_222380	1700022I11RIK				Mus musculus	MEEBO									1700022I11Rik
1700022J01RIK	7738097	3375917	46	0.001068376	6460278	262456	52	0.001068376	6618253	2560178	55	0.002136752	6587698	2854835	48	0.001068376	71707	2660451	66	0.001068376	9580199	463601	59	0.001068376	ILMN_202021	1700022J01RIK				Mus musculus	Riken									1700022J01Rik
1700022K14RIK	3917715	2330177	48	0.6912393	3737392	12447	68	0.7638889	3773813	1416496	55	0.5950854	3595222	1466005	57	0.8119658	3814424	167428	31	0.8760684	4266554	19347	44	0.7521368	ILMN_194410	1700022K14RIK		PREDICTED: Mus musculus RIKEN cDNA 1700022K14 gene (1700022K14Rik), mRNA.		Mus musculus	RefSeq		74234		5qC3.1					1700022K14Rik
1700022L20RIK	4389328	1668237	51	0.3472222	4189884	1996464	46	0.3760684	4097663	1821263	50	0.3290598	4276475	2151725	47	0.2371795	3964998	2174764	32	0.7660257	565765	2980073	37	0.1474359	ILMN_218882	1700022L20RIK				Mus musculus	MEEBO									1700022L20Rik
1700022N22RIK	375097	1380126	56	0.840812	3696915	1451415	47	0.8002137	3679882	2118842	39	0.6848291	3851002	1819135	52	0.5790598	4166996	159422	63	0.5811966	4507976	2398849	48	0.5790598	ILMN_188499	1700022N22RIK	17	PREDICTED: Mus musculus RIKEN cDNA 1700022N22 gene (1700022N22Rik), mRNA.		Mus musculus	RefSeq		69431	+	17qA3.3					1700022N22Rik
1700022P15RIK	3639418	1568046	39	0.900641	4422087	186823	50	0.2190171	3793254	1614175	56	0.5769231	3721765	1813673	57	0.7040598	389696	1559546	48	0.8183761	4470461	2424107	52	0.6025641	ILMN_195811	1700022P15RIK				Mus musculus	MEEBO									1700022P15Rik
1700022P22RIK	3698363	1202462	44	0.8685898	4171251	2234312	36	0.3899573	4047409	1421774	55	0.3696581	4088519	1541946	64	0.3461539	4016124	1925475	44	0.7190171	4550785	187362	39	0.5534188	ILMN_218658	1700022P22RIK	1	PREDICTED: Mus musculus RIKEN cDNA 1700022P22 gene (1700022P22Rik), mRNA.		Mus musculus	RefSeq		75558	+	1qH6					1700022P22Rik
1700023A16RIK	3687842	1377607	52	0.875	3757636	1285264	51	0.75	363605	1287632	47	0.7222222	3678793	1312046	58	0.7361111	4171171	1446607	55	0.5779914	4016618	1441861	52	0.9081197	ILMN_209665	1700023A16RIK		PREDICTED: Mus musculus RIKEN cDNA 1700023A16 gene (1700023A16Rik), mRNA.		Mus musculus	RefSeq		69371		6qG3					1700023A16Rik
1700023B02RIK	1933716	7970171	48	0.605489	1521873	8199126	4566667	0.043901	1626057	7739015	43	0.00254057	1526496	7158638	46	4.00048	1753291	8826044	48	0.998546	2211535	1363751	3966667	5.48763	ILMN_218348	1700023B02RIK	2	Mus musculus RIKEN cDNA 1700023B02 gene (1700023B02Rik), mRNA.	Cir; MGC117636; Cicr; 2810021A19Rik	Mus musculus	RefSeq		66935	-	2qC3	nucleus [goid 5634] [evidence ISS]	nuclear mRNA splicing, via spliceosome [goid 398] [evidence IEA]; mRNA processing [goid 6397] [evidence IEA]; negative regulation of transcription from RNA polymerase II promoter [goid 122] [evidence ISS]; regulation of transcription, DNA-dependent [goid 6355] [evidence IEA]; transcription [goid 6350] [evidence IEA]	protein binding [goid 5515] [evidence IPI]; histone deacetylase binding [goid 42826] [evidence ISS]; transcriptional repressor activity [goid 16564] [evidence ISS]	Cir; MGC117636; Cicr; 2810021A19Rik	1700023B02Rik
1700023B23RIK	4550231	2212433	47	0.2617521	4429229	2670589	39	0.215812	3854498	1733293	36	0.5181624	4473768	2491087	41	0.1485043	4843488	3055073	45	0.1538462	638032	4034076	44	0.05021368	ILMN_222454	1700023B23RIK				Mus musculus	MEEBO									1700023B23Rik
1700023C21RIK	4887659	1615873	67	0.142094	4341537	1805137	55	0.2649573	4893452	1940083	54	0.06410257	500681	2079137	61	0.03952992	4534335	1932956	49	0.3151709	608015	3422344	52	0.0758547	ILMN_190758	1700023C21RIK	11	PREDICTED: Mus musculus RIKEN cDNA 1700023C21 gene (1700023C21Rik), mRNA.		Mus musculus	RefSeq		73257	+	11qE1					1700023C21Rik
1700023D19RIK	4504927	2208359	57	0.2809829	3768198	1431489	51	0.7489316	3217101	1639208	39	0.9722222	3871214	1614314	51	0.5576923	4318282	245902	43	0.4583333	5251731	3013982	42	0.2446581	ILMN_221261	1700023D19RIK		PREDICTED: Mus musculus RIKEN cDNA 1700023D19 gene, transcript variant 4 (1700023D19Rik), mRNA.		Mus musculus	RefSeq		75510		7qB4					1700023D19Rik
1700023E05RIK	4251614	2585361	33.5	0.4439719	4047178	1829448	39.5	0.5294671	4000825	1863963	39	0.4469973	3833152	1925031	36	0.6383867	4251516	2280172	39	0.5305029	4553187	2155536	29	0.6162521	ILMN_218509	1700023E05RIK	5	Mus musculus RIKEN cDNA 1700023E05 gene (1700023E05Rik), mRNA.		Mus musculus	RefSeq		71868	+	5qC3.3					1700023E05Rik
1700023F06RIK	2170559	7591834	50	0.00	1455235	5216776	63	0.00	2007476	5268849	56	0.00	1631223	666802	49	0.00	1849124	5872852	65	0.00	2344719	7395161	58	0.00	ILMN_216966	1700023F06RIK				Mus musculus	MEEBO									1700023F06Rik
1700023G08RIK	4494601	1592323	48	0.2895299	4328986	2473722	42	0.2777778	4066619	2266306	40	0.3525641	4240446	1944247	41	0.2532051	4560587	2196742	41	0.2905983	5214834	2923258	32	0.2510684	ILMN_192513	1700023G08RIK				Mus musculus	MEEBO									1700023G08Rik
1700023I07RIK	4546295	2472072	54	0.2628205	4421926	2374626	47	0.2190171	3642834	1863506	32	0.715812	3734352	1685365	50	0.6858974	4499152	2163113	47	0.3344017	3894524	1485625	51	0.9391026	ILMN_222484	1700023I07RIK	X	Mus musculus RIKEN cDNA 1700023I07 gene (1700023I07Rik), mRNA.		Mus musculus	RefSeq		76705	+	XqA2		regulation of signal transduction [goid 9966] [evidence IEA]	protein phosphatase inhibitor activity [goid 4864] [evidence IEA]		1700023I07Rik
1700023L04RIK	3592673	1611062	45	0.9230769	3764619	1884983	48	0.75	3537271	1527138	51	0.8151709	3271603	1394317	49	0.9775641	4216147	2066286	45	0.5331197	4205327	196817	50	0.784188	ILMN_216939	1700023L04RIK		PREDICTED: Mus musculus RIKEN cDNA 1700023L04 gene (1700023L04Rik), mRNA.		Mus musculus	RefSeq		76419		6qA3.3					1700023L04Rik
1700023M03RIK	279.02	1297955	35	0.00	3090562	1376841	34	0.00	2563097	1504358	27	0.00	2180565	8366849	42	0.00	3120054	1053401	36	0.00	4284901	1497609	27	0.00	ILMN_212027	1700023M03RIK				Mus musculus	MEEBO									1700023M03Rik
1700024B05RIK	3816269	1478927	70	0.7799146	3363601	1478933	50	0.9807692	3282117	1576257	57	0.9583333	3709237	1718055	52	0.7094017	4271322	1908998	61	0.4893162	3912999	1628287	53	0.9348291	ILMN_222656	1700024B05RIK				Mus musculus	MEEBO									1700024B05Rik
1700024C24RIK	4789359	169574	55	0.1752137	5807327	2668057	46	0.009615385	4969121	23102	54	0.05876068	5225106	2443663	56	0.02136752	5337588	2612707	58	0.05662393	6578998	3026546	63	0.03525641	ILMN_193125	1700024C24RIK				Mus musculus	MEEBO									1700024C24Rik
1700024D23RIK	382267	2378946	43	0.7788461	321875	141202	48	0.9957265	3272925	1675443	43	0.9583333	3323723	1514448	46	0.9604701	3326705	1214738	40	0.9946581	3689589	1361043	48	0.9797009	ILMN_212477	1700024D23RIK				Mus musculus	MEEBO									1700024D23Rik
1700024G10RIK	5172632	2945471	38	0.08547009	4447897	2536256	46	0.2008547	4591154	2349305	57	0.116453	440899	2330314	48	0.1698718	5448182	288331	58	0.04380342	5313539	2440199	49	0.224359	ILMN_215911	1700024G10RIK		PREDICTED: Mus musculus RIKEN cDNA 1700024G10 gene, transcript variant 4 (1700024G10Rik), mRNA.		Mus musculus	RefSeq		71849		1qB					1700024G10Rik
1700024G13RIK	7066721	3518812	41.5	0.0008241106	6824799	2732893	36	0.001986654	8430805	4048602	42.5	0.0001649363	6852032	4481147	33	0.0002282855	9315126	4518485	51	2.28286	9676951	424822	36.5	0.0005136423	ILMN_219647	1700024G13RIK				Mus musculus	MEEBO									1700024G13Rik
1700024J04RIK	3439362	1242362	55	0.9711539	3623102	1624962	56	0.8685898	370359	2038162	51	0.6655983	3213756	1285173	63	0.982906	368586	2007707	44	0.9476496	3975155	1790596	55	0.9230769	ILMN_194964	1700024J04RIK				Mus musculus	MEEBO									1700024J04Rik
1700024P04RIK	3959091	166069	40	0.6602564	4091861	133243	49	0.4508547	3829315	1936197	46	0.5523504	3867453	1494472	49	0.5608974	4181255	1346029	49	0.5673077	4818654	1961951	69	0.4123932	ILMN_211912	1700024P04RIK		PREDICTED: Mus musculus RIKEN cDNA 1700024P04 gene (1700024P04Rik), mRNA.		Mus musculus	RefSeq		69382		13qD1					1700024P04Rik
1700024P12RIK	3876536	183375	40	0.7307692	4212639	251324	45	0.3557692	3592896	1735906	44	0.758547	4227096	2380314	49	0.2606838	4047651	1895732	44	0.6976496	4972254	2684592	33	0.3301282	ILMN_190503	1700024P12RIK	17	PREDICTED: Mus musculus RIKEN cDNA 1700024P12 gene (1700024P12Rik), mRNA.		Mus musculus	RefSeq		69392	+	17qA1					1700024P12Rik
1700024P16RIK	4276596	1695563	43	0.417735	3931072	1532167	58	0.599359	3817312	240897	39	0.5619658	3921612	1818269	59	0.5074787	3943209	2066033	50	0.7863248	4818464	1848359	56	0.4123932	ILMN_221687	1700024P16RIK				Mus musculus	MEEBO									1700024P16Rik
1700025B11RIK	3496201	1572156	48	0.9636752	3553611	1385562	45	0.9102564	3663832	1413229	50	0.6997863	3382563	1530572	46	0.9433761	4280081	2369929	49	0.4839744	4018042	1960032	50	0.9081197	ILMN_215650	1700025B11RIK				Mus musculus	MEEBO									1700025B11Rik
1700025D03RIK	4170932	1632481	38.5	0.5179974	4353927	1814437	49.5	0.1986654	4130768	1740397	51	0.3159106	3992857	1609341	45	0.3912722	4518334	2380048	42.5	0.2592615	4282977	2163912	37.5	0.8384743	ILMN_201762	1700025D03RIK	X	Mus musculus RIKEN cDNA 1700025D03 gene (1700025D03Rik), mRNA.	RP23-149B17.1	Mus musculus	RefSeq		67944	-	XqF1	intracellular [goid 5622] [evidence IEA]		zinc ion binding [goid 8270] [evidence IEA]		1700025D03Rik
1700025E21RIK	4270949	1852139	30	0.4209402	4425802	2559297	37	0.2168803	4325307	2519773	40	0.2115385	4099115	2006837	44	0.340812	4584301	2239934	49	0.2831196	5194284	2947044	48	0.2542735	ILMN_211217	1700025E21RIK		Mus musculus RIKEN cDNA 1700025E21 gene (1700025E21Rik), mRNA.	1700016K02Rik	Mus musculus	RefSeq		75647		6qA3.3				1700016K02Rik	1700025E21Rik
1700025F22RIK	3752028	1636584	47	0.8386752	395602	1526623	45	0.5726496	4121164	2286442	43	0.3119658	4454772	2247613	40	0.1613248	3605607	1531887	39	0.9679487	4644535	2579248	48	0.5032051	ILMN_215029	1700025F22RIK		Mus musculus RIKEN cDNA 1700025F22 gene (1700025F22Rik), mRNA.		Mus musculus	RefSeq		69416		19qA					1700025F22Rik
1700025F24RIK	382081	1662637	61	0.7788461	3790299	1627838	64	0.7339743	3654147	1349723	57	0.7094017	3937413	1458513	68	0.4946581	4444315	1862613	68	0.3675214	3994154	1771927	49	0.9155983	ILMN_187489	1700025F24RIK				Mus musculus	MEEBO									1700025F24Rik
1700025G04RIK	9569144	280945	47	0.00	9038934	2040849	56	0.00	6344044	1955815	56	0.00	5470308	131626	51	0.00	7131416	1899698	37	0.00	1206.1	3310235	52	0.00	ILMN_216343	1700025G04RIK	1	Mus musculus RIKEN cDNA 1700025G04 gene (1700025G04Rik), mRNA.	AV212693; 2900042O04Rik	Mus musculus	RefSeq		69399	-	1qG2					1700025G04Rik
1700025H01RIK	5201206	1957075	63	0.08119658	4263775	1706001	54	0.3215812	4965623	2499134	55	0.05876068	4219126	1683214	41	0.2649573	5141766	2536917	49	0.07905983	6217147	2572749	62	0.06089744	ILMN_210766	1700025H01RIK				Mus musculus	MEEBO									1700025H01Rik
1700025K23RIK	342416	1734086	41	0.00	2778238	1777407	36	0.00	257574	1636837	45	0.00	2137325	181322	30	0.00	3620594	2152095	31	0.00	4601641	2573667	39	0.00	ILMN_222667	1700025K23RIK	10	Mus musculus RIKEN cDNA 1700025K23 gene (1700025K23Rik), mRNA.		Mus musculus	RefSeq		66337	-	10qB1					1700025K23Rik
1700025K24RIK	3907201	2061864	36	0.6997863	3394502	1334615	59	0.974359	3393842	1277483	65	0.9102564	3923111	149202	58	0.5064102	3798943	1593466	35	0.8878205	4263195	2002708	58	0.7553419	ILMN_190303	1700025K24RIK				Mus musculus	MEEBO									1700025K24Rik
1700025O08RIK	4592326	1699202	54	0.2435897	3693463	1761809	43	0.8034188	3712436	2265093	37	0.6570513	3571404	1662237	45	0.8258547	4094926	1626004	50	0.6602564	4710997	2741009	45	0.465812	ILMN_216599	1700025O08RIK		PREDICTED: Mus musculus RIKEN cDNA 1700025O08 gene (1700025O08Rik), mRNA.		Mus musculus	RefSeq		69984		4qA3					1700025O08Rik
1700026D08RIK	546449	2389599	39.5	0.2344954	5198676	2391264	43.5	0.2501118	5806847	2672968	44.5	0.08025662	4707528	2600478	36.5	0.4046155	5444484	237014	38	0.3652568	6198393	4103161	38	0.08994962	ILMN_190215	1700026D08RIK				Mus musculus	MEEBO									1700026D08Rik
1700026J04RIK	3602171	1395029	64	0.9145299	3429476	1607617	47	0.9615384	335741	1196204	58	0.9316239	3874459	2214523	50	0.5555556	3924925	1481811	57	0.7980769	350546	1249974	45	0.9967949	ILMN_209960	1700026J04RIK				Mus musculus	MEEBO									1700026J04Rik
1700026J12RIK	4600474	1877848	6166667	0.09869356	4310337	1838846	5333333	0.2343789	4201952	1968414	53	0.1912412	4078428	1866704	53	0.351302	4304683	2200151	5666667	0.4839776	5017194	2532648	5733333	0.1737067	ILMN_207522	1700026J12RIK				Mus musculus	RefSeq									1700026J12Rik
1700026L06RIK	5042424	235663	46	0.107906	4626683	1714087	50	0.1356838	4441751	1591238	50	0.1709402	4306302	2269624	45	0.2254273	5407732	2763712	41	0.04700855	51515	2379515	35	0.2660256	ILMN_220324	1700026L06RIK				Mus musculus	MEEBO									1700026L06Rik
1700026N04RIK	4498965	1791575	65	0.2852564	419409	1735714	57	0.3728632	4188387	1757817	53	0.2724359	4274129	1866135	55	0.2371795	4569273	2155964	50	0.2895299	5065842	2252647	46	0.2884615	ILMN_196415	1700026N04RIK				Mus musculus	RefSeq									1700026N04Rik
1700026N20RIK	3869636	177117	57	0.7361111	3907858	1563782	66	0.6207265	3930007	1903539	52	0.4711539	3344011	1328459	48	0.9583333	399593	1744269	61	0.7425213	442849	2327041	52	0.6314102	ILMN_201752	1700026N20RIK				Mus musculus	Riken									1700026N20Rik
1700027A07RIK	3687155	1522537	44	0.875	3622701	1411461	40	0.8685898	3512924	1401972	50	0.840812	3577947	1720879	37	0.823718	3946326	1817776	47	0.7852564	4281936	2296719	35	0.7371795	ILMN_192625	1700027A07RIK				Mus musculus	MEEBO									1700027A07Rik
1700027A23RIK	9338427	3706079	54	0.00	7660835	3727913	44	0.001068376	7630106	3473987	41	0.001068376	6855005	3361764	53	0.001068376	7834119	3434109	49	0.001068376	8306435	3762402	46	0.004273504	ILMN_221508	1700027A23RIK	3	Mus musculus RIKEN cDNA 1700027A23 gene (1700027A23Rik), mRNA.	MGC58817	Mus musculus	RefSeq		76420	-	3qF2.2					1700027A23Rik
1700027D21RIK	36767	1574471	45	0.8814102	3498082	1278318	44	0.9369658	3853537	2339224	45	0.5202991	3789617	2189569	30	0.6367521	4044072	1978384	36	0.7008547	4192319	2054537	33	0.7938034	ILMN_222714	1700027D21RIK	10	Mus musculus RIKEN cDNA 1700027D21 gene (1700027D21Rik), mRNA.	AA062323; 1700022B01Rik	Mus musculus	RefSeq		76573	+	10qC1				AA062323; 1700022B01Rik	1700027D21Rik
1700027F06RIK	3934919	2219003	41	0.6794872	3817318	2125533	52	0.7061966	3611038	1687024	31	0.7350428	360551	1251546	39	0.801282	4170828	2328767	47	0.5779914	4186169	2294231	49	0.7991453	ILMN_189095	1700027F06RIK				Mus musculus	MEEBO									1700027F06Rik
1700027I24RIK	4123093	1713072	54	0.525641	3796534	17566	53	0.7297009	4146526	2053557	53	0.2948718	3954537	1844835	46	0.4775641	4165351	2094428	51	0.582265	4689168	2057635	55	0.4850427	ILMN_196124	1700027I24RIK				Mus musculus	MEEBO									1700027I24Rik
1700027J05RIK	7756483	2121683	39	0.00	746447	2034745	33	0.00	5805685	1474791	28	0.00	5463685	153314	49	0.00	6416804	1703404	36	0.00	9644728	2946798	37	0.00	ILMN_216454	1700027J05RIK	15	Mus musculus RIKEN cDNA 1700027J05 gene (1700027J05Rik), mRNA.	AI414881	Mus musculus	RefSeq		69440	-	15qE3					1700027J05Rik
1700027J07RIK	4026225	1714478	47	0.6036325	3888483	166446	50	0.6378205	3583247	1467094	57	0.7681624	374695	1578188	53	0.6709402	4392171	207723	60	0.4027778	4532478	2099574	72	0.5705128	ILMN_215479	1700027J07RIK	10	PREDICTED: Mus musculus RIKEN cDNA 1700027J07 gene (1700027J07Rik), mRNA.		Mus musculus	RefSeq		69443	+	10qB2					1700027J07Rik
1700027L20RIK	3858733	1652563	53	0.7467949	4310076	1770507	61	0.2938034	3799932	1391394	48	0.5747863	3990026	1380119	53	0.4326923	4012121	1907296	52	0.7200854	4157295	1966573	54	0.8151709	ILMN_222197	1700027L20RIK		PREDICTED: Mus musculus RIKEN cDNA 1700027L20 gene (1700027L20Rik), mRNA.		Mus musculus	RefSeq		69453		1qD					1700027L20Rik
1700027M01RIK	9209407	2859877	64.5	0.00	9045695	2792995	56	0.00	7966589	2510715	47	0.00	7941558	2730453	52	0.00	1085.23	3276642	53.5	0.00	1327253	3533151	56	0.00	ILMN_186425	1700027M01RIK				Mus musculus	MEEBO									1700027M01Rik
1700027N10RIK	684398	2468177	45	0.00	4885205	1895461	40	0.00	4873409	1912852	42.5	0.00	445848	1690676	41.5	0.00	5614262	2144175	51	0.00	813243	2469571	49	0.00	ILMN_242897	1700027N10RIK	17	Mus musculus RIKEN cDNA 1700027N10 gene (1700027N10Rik), mRNA.		Mus musculus	RefSeq		75564	-	17qC					1700027N10Rik
1700028D13RIK	5253528	2371374	45	0.07264958	5236572	2266892	43	0.03739316	4902244	2393682	42	0.06303419	5109378	2039774	48	0.0267094	5730775	2604941	56	0.0267094	639348	2555202	44	0.04807692	ILMN_191811	1700028D13RIK				Mus musculus	MEEBO									1700028D13Rik
1700028G04RIK	5017962	2256505	47	0.1132479	4831973	1555563	58	0.09081197	5298138	2366394	57	0.03098291	4080835	1809943	44	0.3568376	4884944	1504325	65	0.142094	6092187	2550771	57	0.07478633	ILMN_202427	1700028G04RIK				Mus musculus	Riken									1700028G04Rik
1700028I04RIK	7186762	3568736	59	0.001068376	6235029	3004885	49	0.004273504	7054808	3762859	53	0.001068376	6545663	2776042	54	0.001068376	6689545	3324514	43	0.004273504	7871097	3100162	47	0.007478632	ILMN_202028	1700028I04RIK				Mus musculus	Riken									1700028I04Rik
1700028I16RIK	3331645	12616	57	0.9861111	3779232	1227767	51	0.7425213	325432	145876	58	0.9636752	3530894	1520458	56	0.8568376	3786436	1438374	56	0.8974359	3804575	1786276	40	0.9647436	ILMN_193957	1700028I16RIK	10	PREDICTED: Mus musculus RIKEN cDNA 1700028I16 gene (1700028I16Rik), mRNA.		Mus musculus	RefSeq		70003	+	10qC1					1700028I16Rik
1700028J19RIK	5494559	2121069	42	0.04273504	5552111	3113487	25	0.01602564	5584985	2727092	50	0.02029915	5122518	2216175	47	0.0267094	6256825	338465	48	0.009615385	6757027	3038536	42	0.02884615	ILMN_209157	1700028J19RIK		PREDICTED: Mus musculus RIKEN cDNA 1700028J19 gene, transcript variant 3 (1700028J19Rik), mRNA.		Mus musculus	RefSeq		70004		7qB4					1700028J19Rik
1700028K03RIK	395756	1958428	36	0.7544013	3871944	187247	44.5	0.7483746	3881358	1858325	35.5	0.5448849	4046952	1967764	41	0.2966804	390817	1908592	32	0.8601609	4282297	1949154	43	0.8612886	ILMN_217246	1700028K03RIK	5	Mus musculus RIKEN cDNA 1700028K03 gene (1700028K03Rik), mRNA.	MGC117884	Mus musculus	RefSeq		76421	+	5qE5				MGC117884	1700028K03Rik
1700028M03RIK	3298119	1295164	52	0.9925213	3406813	2018841	37	0.9679487	3129912	1079801	40	0.9861111	3297298	1384975	50	0.9711539	3639736	1400396	57	0.9626068	3929841	152312	50	0.9316239	ILMN_187340	1700028M03RIK	3	PREDICTED: Mus musculus RIKEN cDNA 1700028M03 gene (1700028M03Rik), mRNA.		Mus musculus	RefSeq		69460	-	3qE3					1700028M03Rik
1700028N14RIK	3752645	1460276	55	0.8386752	4069771	1508539	57	0.4700855	3987029	1858599	63	0.4155983	3380242	1347562	43	0.9455128	3993161	118016	57	0.7435898	4427307	2672896	42	0.633547	ILMN_190069	1700028N14RIK				Mus musculus	MEEBO									1700028N14Rik
1700028P14RIK	5001511	2877349	44	0.116453	4247206	2445983	36	0.3301282	3818781	1142214	42	0.5587607	400138	1601589	39	0.4220085	4302392	2310747	43	0.474359	4381482	2568807	32	0.6655983	ILMN_209979	1700028P14RIK	19	Mus musculus RIKEN cDNA 1700028P14 gene (1700028P14Rik), mRNA.	AV209940	Mus musculus	RefSeq		67483	-	19qB				AV209940	1700028P14Rik
1700029F09RIK	2301536	8926216	59	0.00	257197	1194512	52	0.00	233365	8504086	60	0.00	215534	823763	55	0.00	2305144	117843	53	0.00	3351034	1555161	40	0.00	ILMN_219401	1700029F09RIK		PREDICTED: Mus musculus RIKEN cDNA 1700029F09 gene, transcript variant 20 (1700029F09Rik), mRNA.		Mus musculus	RefSeq		75623		1qC1.1					1700029F09Rik
1700029F12RIK	3938844	16746	4833333	0.8547776	4106047	1860168	45	0.4100417	4244191	2146403	4566667	0.1953408	4118873	2050945	4733333	0.1786907	4319586	2098454	5033333	0.4131867	453468	181578	4766667	0.6645047	ILMN_228295	1700029F12RIK	13	Mus musculus RIKEN cDNA 1700029F12 gene (1700029F12Rik), transcript variant 1, mRNA.		Mus musculus	RefSeq		66479	-	13qD1					1700029F12Rik
1700029G01RIK	9632536	430301	37	0.00	1082065	3607302	43	0.00	1067522	4190316	50	0.00	7910255	2892915	47	0.001068376	1160206	4815681	45	0.00	1147106	4179661	57	0.00	ILMN_221884	1700029G01RIK	4	Mus musculus RIKEN cDNA 1700029G01 gene (1700029G01Rik), mRNA.	AU019788	Mus musculus	RefSeq		66938	-	4qD2.2					1700029G01Rik
1700029H14RIK	434143	2239264	42.5	0.4778158	4144409	205249	38.5	0.4201389	3812231	1440553	46	0.6492074	4305185	2430327	41	0.1501942	3916933	1496082	46.5	0.8635303	4812212	223623	42.5	0.3625225	ILMN_219036	1700029H14RIK	8	Mus musculus RIKEN cDNA 1700029H14 gene (1700029H14Rik), transcript variant 1, mRNA.		Mus musculus	RefSeq		66501	-	8qA1.1					1700029H14Rik
1700029I01RIK	4046277	2027605	42	0.5844017	3868011	1698723	31	0.6570513	3598532	2336414	30	0.7542735	3847028	2318163	35	0.5844017	4188643	1786594	29	0.5630342	4327534	2029229	27	0.6965812	ILMN_230902	1700029I01RIK	4	Mus musculus RIKEN cDNA 1700029I01 gene (1700029I01Rik), mRNA.		Mus musculus	RefSeq		70005	+	4qE1	intracellular [goid 5622] [evidence IEA]; nucleus [goid 5634] [evidence IEA]	regulation of transcription, DNA-dependent [goid 6355] [evidence IEA]	nucleic acid binding [goid 3676] [evidence IEA]; metal ion binding [goid 46872] [evidence IEA]; zinc ion binding [goid 8270] [evidence IEA]		1700029I01Rik
1700029I08RIK	4916198	2519441	36	0.1378205	4699471	2478783	40	0.116453	4403858	1521976	43	0.1826923	392909	2306527	28	0.5010684	5272061	2848356	43	0.06089744	5248655	1915858	36	0.2446581	ILMN_213587	1700029I08RIK				Mus musculus	MEEBO									1700029I08Rik
1700029I15RIK	7022262	3943735	37	0.001068376	5450167	221415	42	0.0224359	5563139	2744991	40	0.02136752	5036264	2619442	39	0.03311966	6507878	2698222	58	0.00534188	7965285	3988976	37	0.007478632	ILMN_190405	1700029I15RIK	2	Mus musculus RIKEN cDNA 1700029I15 gene (1700029I15Rik), mRNA.	RP23-316M14.6; 1700021K07Rik	Mus musculus	RefSeq		75641	+	2qE1					1700029I15Rik
1700029J07RIK	8922354	492749	42	0.00	9101229	4544602	46	0.00	7707907	2996904	36	0.001068376	7415879	4134736	33	0.001068376	919239	4903386	41	0.001068376	1015476	3886025	52	0.001068376	ILMN_220534	1700029J07RIK	8	Mus musculus RIKEN cDNA 1700029J07 gene (1700029J07Rik), mRNA.	MGC130198	Mus musculus	RefSeq		69479	-	8qB1.1					1700029J07Rik
1700029K01RIK	3372767	1373481	40	0.982906	3479716	1628288	38	0.9455128	3417428	1713161	36	0.8995727	3556025	2382783	31	0.840812	3826357	1857919	38	0.8728632	4403398	3518484	23	0.650641	ILMN_219355	1700029K01RIK				Mus musculus	MEEBO								AV207351; AV043680; 1700029K01Rik; 8430407H02Rik; 1700001M19Rik	1700029K01Rik
1700029M20RIK	4539999	1825125	53.5	0.2272359	4460887	1627654	59	0.07813071	4487598	2470272	51.5	0.05034209	4663888	2642259	38.5	0.07478861	5044484	2276165	59.5	0.02147938	53157	2352899	50.5	0.1035708	ILMN_195236	1700029M20RIK				Mus musculus	MEEBO									1700029M20Rik
1700029P11RIK	1577152	6239712	4033333	0.5852392	114.76	4725152	4466667	0.4711728	1240589	6285975	3566667	0.7524825	1103058	6432209	40	0.4727724	1754154	8146775	44	0.566274	2217281	1211318	3466667	0.5344228	ILMN_212082	1700029P11RIK	15	Mus musculus RIKEN cDNA 1700029P11 gene (1700029P11Rik), mRNA.		Mus musculus	RefSeq		66346	+	15qE1			NADH dehydrogenase activity [goid 3954] [evidence IEA]; NADH dehydrogenase (ubiquinone) activity [goid 8137] [evidence IEA]		1700029P11Rik
1700030C10RIK	6967685	2666316	56	0.001068376	5697786	2447274	52	0.009615385	5030031	2510845	49	0.0491453	5212902	1871143	63	0.02136752	4928055	2252519	54	0.1303419	6919659	3084738	51	0.02029915	ILMN_194796	1700030C10RIK	12	PREDICTED: Mus musculus RIKEN cDNA 1700030C10 gene (1700030C10Rik), misc RNA.		Mus musculus	RefSeq			-						1700030C10Rik
1700030E15RIK	3681647	1737006	39	0.8771368	3772321	2028759	52	0.7446581	3234374	1294055	56	0.9690171	3234801	1719223	41	0.982906	4315706	2072702	55	0.4583333	3905094	1699302	37	0.9380342	ILMN_218757	1700030E15RIK		PREDICTED: Mus musculus RIKEN cDNA 1700030E15 gene (1700030E15Rik), mRNA.		Mus musculus	RefSeq		75667		9qA5.1					1700030E15Rik
1700030F18RIK	5154057	2018536	59	0.08760684	5056055	224916	53	0.05448718	4643171	165851	54	0.107906	4580265	215794	61	0.1057692	5298722	2190681	52	0.05876068	4955714	2006901	54	0.3354701	ILMN_210057	1700030F18RIK	15	Mus musculus RIKEN cDNA 1700030F18 gene (1700030F18Rik), mRNA.		Mus musculus	RefSeq		72277	-	15qF1					1700030F18Rik
1700030G05RIK	4352436	1720939	53	0.3621795	4656174	1781619	54	0.1292735	4472592	219283	55	0.1623932	4247524	1820053	67	0.2521368	4856719	2189189	50	0.1495727	51.82	3014547	38	0.258547	ILMN_201706	1700030G05RIK				Mus musculus	Riken									1700030G05Rik
1700030G11RIK	4008382	2078397	48	0.7195507	3716063	1572682	53.5	0.9114047	3963546	2510262	41.5	0.5021344	3560698	2130533	41.5	0.8360362	4128667	1840467	48.5	0.71875	4486158	2015649	49.5	0.7008456	ILMN_210930	1700030G11RIK		PREDICTED: Mus musculus RIKEN cDNA 1700030G11 gene (1700030G11Rik), mRNA.		Mus musculus	RefSeq		70065		2qH4					1700030G11Rik
1700030J15RIK	393387	179012	44	0.6805556	4012253	1838127	46	0.508547	366151	1353511	48	0.7019231	3627728	160539	39	0.7852564	4101807	1640842	45	0.650641	4281792	1717286	72	0.7371795	ILMN_211296	1700030J15RIK				Mus musculus	MEEBO									1700030J15Rik
1700030J22RIK	135296	4939838	50	0.00	1179668	4104107	41	0.00	1098909	4537432	42	0.00	1068904	345668	53	0.00	1262318	488837	51	0.00	1554834	4974619	52	0.00	ILMN_211204	1700030J22RIK	8	Mus musculus RIKEN cDNA 1700030J22 gene (1700030J22Rik), mRNA.		Mus musculus	RefSeq		69528	-	8qE1					1700030J22Rik
1700030K09RIK	2708005	9480526	43	0.00	2816035	1104139	33	0.00	2437968	7514162	54	0.00	2359583	100405	37	0.00	2467957	1274984	26	0.00	3540117	1448173	33	0.00	ILMN_219204	1700030K09RIK	8	Mus musculus RIKEN cDNA 1700030K09 gene (1700030K09Rik), mRNA.		Mus musculus	RefSeq		72254	+	8qB3.3					1700030K09Rik
1700030N03RIK	3875669	1849405	52	0.7318376	3616399	1302327	57	0.8717949	3918446	1948234	52	0.4775641	3499523	1721934	58	0.8824787	4060941	1991456	52	0.6891026	4907532	2164023	57	0.3568376	ILMN_193719	1700030N03RIK				Mus musculus	MEEBO									1700030N03Rik
1700031F05RIK	3976229	1530069	52.5	0.7551495	3685991	1387318	50.5	0.8646444	37531	1709588	54	0.7090524	3586962	1836612	47	0.8993261	3914927	155673	54.5	0.9158449	4112337	1523462	59	0.9536438	ILMN_196511	1700031F05RIK		PREDICTED: Mus musculus RIKEN cDNA 1700031F05 gene, transcript variant 4 (1700031F05Rik), mRNA.		Mus musculus	RefSeq		73300		XqD					1700031F05Rik
1700031F13RIK	4410504	1906041	53	0.3365385	4827742	2695524	43	0.09188034	406708	1946102	49	0.3514957	4114645	1632237	56	0.3311966	4160757	1851642	33	0.5886752	4647967	2158309	47	0.5032051	ILMN_202179	1700031F13RIK				Mus musculus	Riken									1700031F13Rik
1700034E13RIK	405498	1801256	45	0.5758547	3964755	1691831	47	0.5630342	4200811	2149622	45	0.2649573	3721399	191439	38	0.7040598	4040192	1447485	54	0.7040598	4276217	168316	47	0.741453	ILMN_211614	1700034E13RIK	18	Mus musculus RIKEN cDNA 1700034E13 gene (1700034E13Rik), mRNA.		Mus musculus	RefSeq		78414	+	18qD1					1700034E13Rik
1700034F02RIK	3777607	1837106	55	0.8173077	3522056	1554523	54	0.9284188	325659	1421482	43	0.9636752	3614281	1505597	65	0.7948718	4017757	1941466	50	0.7190171	3982456	1984555	44	0.9198718	ILMN_210408	1700034F02RIK	11	PREDICTED: Mus musculus RIKEN cDNA 1700034F02 gene, transcript variant 1 (1700034F02Rik), mRNA.		Mus musculus	RefSeq		73324	+	11qA3.3					1700034F02Rik
1700034H14RIK	2637686	1007942	40.5	0.000290857	2664819	1044659	38	0.0002830036	2134585	8338902	44.5	0.0002810713	1997419	6383378	40.25	0.0002928519	252401	1129855	35.75	0.0002888749	3276538	1158677	36.25	0.0002810713	ILMN_217533	1700034H14RIK	18	Mus musculus RIKEN cDNA 1700034H14 gene (1700034H14Rik), mRNA.	2700002I20Rik	Mus musculus	RefSeq		67105	-	18qE4	integral to membrane [goid 16021] [evidence IEA]; mitochondrion [goid 5739] [evidence IEA]; membrane [goid 16020] [evidence IEA]	protein transport [goid 15031] [evidence IEA]; transport [goid 6810] [evidence IEA]; protein targeting [goid 6605] [evidence IEA]		2700002I20Rik	1700034H14Rik
1700034H15RIK	4481409	2201556	39	0.2959402	3431535	1588746	23	0.957265	3888723	1756196	40	0.4957265	353661	1491841	45	0.8514957	4322725	1852749	59	0.4551282	5152193	2544673	48	0.2660256	ILMN_211441	1700034H15RIK				Mus musculus	MEEBO									1700034H15Rik
1700034I23RIK	4332657	217112	42	0.3150619	4760747	2241875	40.5	0.02565016	4862141	2265398	42.5	0.01118599	429231	1953857	40	0.1171156	442886	2028514	46.5	0.3800131	4971657	3191036	41.5	0.2677931	ILMN_213715	1700034I23RIK	3	Mus musculus RIKEN cDNA 1700034I23 gene (1700034I23Rik), mRNA.	MGC143484	Mus musculus	RefSeq		73297	-	3qB				MGC143484	1700034I23Rik
1700034J05RIK	400689	167461	53	0.6175213	4148846	1492056	60	0.409188	4133234	2212431	50	0.3055556	3830777	145621	52	0.5961539	4055314	1649628	53	0.6944444	4904094	2473399	44	0.3568376	ILMN_222913	1700034J05RIK				Mus musculus	MEEBO									1700034J05Rik
1700034K16RIK	4853795	2445618	50	0.1517094	4630945	2074221	44	0.1356838	4046071	1476733	41	0.3717949	424963	1547947	50	0.25	4419924	2063427	42	0.3814103	5324641	3029556	35	0.2211538	ILMN_221524	1700034K16RIK	4	Mus musculus RIKEN cDNA 1700034K16 gene (1700034K16Rik), mRNA.		Mus musculus	RefSeq		73314	-	4qA1			transferase activity [goid 16740] [evidence IEA]		1700034K16Rik
1700034M03RIK	4844719	2288217	57	0.1570513	4832496	1914391	75	0.09081197	5193853	2666789	60	0.03632479	4809814	2022817	63	0.05769231	4413421	2011419	53	0.3867521	6119855	3510541	44	0.06944445	ILMN_202178	1700034M03RIK				Mus musculus	Riken									1700034M03Rik
1700034O15RIK	3894154	1439004	43	0.7136752	4027082	1803088	50	0.5021368	351922	1550793	48	0.8365384	3720421	1619212	43	0.7051282	399403	1788705	46	0.7425213	4329165	2283886	38	0.6965812	ILMN_211228	1700034O15RIK	6	Mus musculus RIKEN cDNA 1700034O15 gene (1700034O15Rik), mRNA.		Mus musculus	RefSeq		76606	+	6qB2.1					1700034O15Rik
1700034P14RIK	5255725	2078386	51	0.07264958	6372262	2654842	60	0.001068376	5606335	2115392	63	0.01816239	5849133	263188	53	0.006410256	5440209	2046082	61	0.04380342	7456067	329104	48	0.01175214	ILMN_202177	1700034P14RIK				Mus musculus	Riken									1700034P14Rik
1700036A12RIK	5048741	2497401	54	0.1068376	4674007	2046067	61	0.1260684	4298156	1836639	47	0.2168803	3991245	1355531	54	0.4326923	4886531	2348466	48	0.1410256	5436985	2669408	51	0.1912393	ILMN_216582	1700036A12RIK				Mus musculus	MEEBO									1700036A12Rik
1700036D21RIK	4320647	1530202	49.5	0.3008095	4175151	2005403	47.5	0.3008095	4188704	1956092	47.5	0.1490253	4483529	2309405	45.5	0.04733728	4427967	2348713	45.5	0.2983286	5306115	2937082	40.5	0.2088955	ILMN_223622	1700036D21RIK				Mus musculus	MEEBO								TESSP-4; Tessp4; AU043597; AU043574; 79H19A	1700036D21Rik
1700037C18RIK	6136708	3184137	47	0.001165683	6103261	2905571	39	0.0002420688	595897	3032377	4766667	0.0002420688	5494868	2657626	45	0.0001120631	6946056	4452673	3833333	0.007172041	830514	4536947	4566667	0.10295	ILMN_227736	1700037C18RIK	16	Mus musculus RIKEN cDNA 1700037C18 gene (1700037C18Rik), mRNA.	2810022L20Rik	Mus musculus	RefSeq		73261	-	16qA1			peptidase activity [goid 8233] [evidence IEA]; hydrolase activity [goid 16787] [evidence IEA]; serine-type endopeptidase activity [goid 4252] [evidence IEA]	2810022L20Rik	1700037C18Rik
1700037H04RIK	1467717	4226761	39	0.00	1362101	447206	34	0.00	1108672	3190598	38	0.00	1213783	3029902	38	0.00	1214264	3890063	39	0.00	1697801	5545927	52	0.00	ILMN_191575	1700037H04RIK	2	Mus musculus RIKEN cDNA 1700037H04 gene (1700037H04Rik), mRNA.	RP23-32L15.2	Mus musculus	RefSeq		67326	-	2qF1					1700037H04Rik
1700037N05RIK	4127655	1379208	43	0.5202991	4360349	1593406	57	0.2489316	4103448	1986235	50	0.323718	3635818	1366714	50	0.7777778	4449366	1635463	61	0.3643162	4773543	1878392	66	0.4358974	ILMN_190174	1700037N05RIK				Mus musculus	MEEBO									1700037N05Rik
1700038P13RIK	3962552	1231622	59	0.6581197	4344471	1850382	48	0.2638889	3776352	2088287	49	0.5897436	3768482	1480874	46	0.6559829	3753666	152769	46	0.9145299	4485983	164939	62	0.5940171	ILMN_196167	1700038P13RIK				Mus musculus	MEEBO									1700038P13Rik
1700039E15RIK	3990144	18618	44	0.7415072	4035376	1958838	43.5	0.5905648	3995322	2368558	44.5	0.4309807	4262251	199669	54	0.1282257	4098508	1652575	45	0.7329882	4864339	2460047	48	0.3445564	ILMN_198646	1700039E15RIK	7	Mus musculus RIKEN cDNA 1700039E15 gene (1700039E15Rik), mRNA.		Mus musculus	RefSeq		76713	+	7qB4	integral to plasma membrane [goid 5887] [evidence IEA]; membrane [goid 16020] [evidence IEA]; integral to membrane [goid 16021] [evidence IEA]	transport [goid 6810] [evidence IEA]; neurotransmitter transport [goid 6836] [evidence IEA]	symporter activity [goid 15293] [evidence IEA]; neurotransmitter:sodium symporter activity [goid 5328] [evidence IEA]		1700039E15Rik
1700040A22RIK	4404681	1580159	56	0.3397436	4461333	1713922	49	0.1901709	4360951	1939237	50	0.1997863	4498197	2042931	50	0.1388889	426045	1645189	56	0.4946581	4549109	1916524	57	0.5544872	ILMN_192161	1700040A22RIK				Mus musculus	MEEBO									1700040A22Rik
1700040D17RIK	3699584	1323671	58	0.8653846	4335299	1581678	72	0.2713675	3742709	1632127	54	0.6346154	378382	1664765	50	0.642094	3931958	1567832	60	0.792735	4235051	1478167	52	0.7692308	ILMN_213760	1700040D17RIK				Mus musculus	MEEBO									1700040D17Rik
1700040F17RIK	4218247	1469419	52	0.4476496	4372235	2086229	44	0.2403846	4252866	1777626	46	0.2446581	4053878	1523759	57	0.3782051	4824265	3443439	36	0.1570513	4705905	2284007	55	0.4668804	ILMN_202181	1700040F17RIK				Mus musculus	Riken									1700040F17Rik
1700040I03RIK	1029393	5187409	45.5	0.01591663	9989328	5606709	41.5	0.009794018	984425	5066452	42.5	0.01055592	9900733	6058139	36	0.06675296	1064372	6678693	47	0.01849112	1694492	1161486	39.5	0.0009131419	ILMN_210373	1700040I03RIK				Mus musculus	MEEBO									1700040I03Rik
1700040L02RIK	37847	1993648	42	0.8076923	377623	1615566	33	0.7435898	3928247	1956301	42	0.4722222	3834433	2048267	41	0.5918803	3450943	1560915	31	0.9882479	4253685	1648026	39	0.7617521	ILMN_217784	1700040L02RIK	10	Mus musculus RIKEN cDNA 1700040L02 gene (1700040L02Rik), mRNA.		Mus musculus	RefSeq		73287	-	10qB5.2					1700040L02Rik
1700040N02RIK	4235628	1474441	39	0.4401709	4108486	1378091	46	0.4348291	3986991	1629979	52	0.4155983	3976853	1923512	58	0.4497863	4625772	2532693	48	0.2596154	4965358	2193646	60	0.3311966	ILMN_223341	1700040N02RIK				Mus musculus	MEEBO									1700040N02Rik
1700041B20RIK	8828629	3222373	49	0.01055592	7151698	2703899	62	0.03314762	72575	4257132	49.5	0.03232751	545144	220123	57	0.2020469	853855	3249817	54.5	0.08503406	915089	320977	61	0.06366654	ILMN_190833	1700041B20RIK	2	PREDICTED: Mus musculus RIKEN cDNA 1700041B20 gene, transcript variant 1 (1700041B20Rik), mRNA.		Mus musculus	RefSeq		73338	-	2qF1					1700041B20Rik
1700041C02RIK	4770966	2303681	43	0.2615747	5000544	2406471	42.5	0.06028163	4725076	1648986	50.5	0.1757941	4944704	2438265	44.5	0.2523839	56416	2744168	44.5	0.05309064	6590005	2854484	58.5	0.1933144	ILMN_209695	1700041C02RIK	4	Mus musculus RIKEN cDNA 1700041C02 gene (1700041C02Rik), mRNA.	1700111D19Rik; RP23-390M8.2; 1700001O02Rik; 4930445I03Rik	Mus musculus	RefSeq		73332	-	4qD2.1					1700041C02Rik
1700041E20RIK	3131485	0.7913761	40	0.9989316	4015656	1968131	44	0.5074787	3523742	1831071	47	0.8290598	3691238	1540273	54	0.7254273	3557738	1258902	47	0.9754273	3968437	1995218	53	0.9230769	ILMN_211063	1700041E20RIK				Mus musculus	MEEBO									1700041E20Rik
1700041G16RIK	5208003	2011677	57.5	0.09407417	4762117	2128211	48.5	0.2279568	4986634	2288122	54	0.08814617	4548784	1906355	63.5	0.1913266	5444391	2276764	68	0.1325905	5961339	2914892	58	0.1900072	ILMN_190358	1700041G16RIK				Mus musculus	MEEBO									1700041G16Rik
1700041I07RIK	4347367	1855832	64	0.3643162	4723122	1753859	46	0.1121795	4887981	2510242	51	0.06517094	4624231	211549	45	0.08974359	4469262	1625873	46	0.349359	5416309	2783175	52	0.1955128	ILMN_188914	1700041I07RIK		PREDICTED: Mus musculus RIKEN cDNA 1700041I07 gene (1700041I07Rik), mRNA.		Mus musculus	RefSeq		73273		5qG3					1700041I07Rik
1700042B14RIK	3951758	1951313	38	0.7813247	373168	1743073	42.5	0.894475	3723093	2065006	37.5	0.736102	3783045	2159434	40	0.7353252	4073409	2332772	34	0.7813247	4577435	2780256	32	0.5798611	ILMN_216906	1700042B14RIK				Mus musculus	MEEBO									1700042B14Rik
1700042G07RIK	5440679	2231721	56	0.04594017	5023859	1959593	50	0.05555556	4927288	189033	58	0.06089744	4709484	2222656	49	0.06623932	4811973	1849414	53	0.1634615	6447392	286289	48	0.04380342	ILMN_219272	1700042G07RIK		Mus musculus RIKEN cDNA 1700042G07 gene (1700042G07Rik), mRNA.	RP23-276M23.1	Mus musculus	RefSeq		67323		4qD1					1700042G07Rik
1700045I11RIK	4351305	1887479	51	0.3632479	4189464	1960737	50	0.3760684	4035217	1992236	41	0.3782051	3783712	1641219	45	0.642094	4540078	1409545	68	0.3119658	5375482	2814358	44	0.2094017	ILMN_194820	1700045I11RIK				Mus musculus	MEEBO									1700045I11Rik
1700045I19RIK	1002433	45207	45	0.00	9726447	4091252	38	0.00	895092	3873406	47	0.001068376	8117699	3669906	43	0.001068376	8437473	2868952	43	0.001068376	1260565	4281257	40	0.00	ILMN_209606	1700045I19RIK	X	Mus musculus RIKEN cDNA 1700045I19 gene (1700045I19Rik), mRNA.	AI853461	Mus musculus	RefSeq		74264	-	XqF5	intracellular [goid 5622] [evidence IEA]		protein binding [goid 5515] [evidence IEA]; nucleic acid binding [goid 3676] [evidence IEA]; metal ion binding [goid 46872] [evidence IEA]; zinc ion binding [goid 8270] [evidence IEA]	AI853461	1700045I19Rik
1700047G07RIK	3954302	1897149	36	0.6623932	4034986	2146128	38	0.4967949	3886015	1433475	43	0.4967949	4301642	2214661	50	0.2254273	449234	2115427	42	0.3418804	5348249	2822408	54	0.2168803	ILMN_202180	1700047G07RIK				Mus musculus	Riken									1700047G07Rik
1700047H18RIK	4799092	234646	52	0.1720085	414666	2103654	48	0.4113248	4093858	2001922	52	0.3354701	3779768	173353	52	0.6442308	4566139	257755	38	0.2905983	6083433	2571196	49	0.07478633	ILMN_202186	1700047H18RIK				Mus musculus	Riken									1700047H18Rik
1700047I17RIK1	5087605	1533925	48.5	0.00	4630568	1340539	48	0.00	3382103	1308195	37	0.00	3412141	9894787	42	0.00	3767819	1400488	51	0.00	4478055	1835816	38	0.00	ILMN_221070	1700047I17RIK1	12	Mus musculus RIKEN cDNA 1700047I17 gene 1 (1700047I17Rik1), mRNA.	D730001C10Rik; 1700047I17Rik; C14orf24	Mus musculus	RefSeq		73385	+	12qC1			acylphosphatase activity [goid 3998] [evidence IEA]	D730001C10Rik; 1700047I17Rik; C14orf24	1700047I17Rik1
1700047I17RIK2	391475	1943588	48	0.8647729	3859673	2019726	42	0.8327986	3419547	1639246	4533333	0.9809809	3635438	1330601	6133333	0.9467204	3991341	2057543	43	0.9238225	425846	1986842	49	0.9186376	ILMN_210290	1700047I17RIK2		Mus musculus RIKEN cDNA 1700047I17 gene 2 (1700047I17Rik2), mRNA.	MGC61221	Mus musculus	RefSeq		100101807						G5pr; G4-1; 5730412A08Rik; 4930511A21Rik	1700047I17Rik2
1700048F04RIK	4108464	1534755	54	0.5352564	4064543	1818279	63	0.4711539	377285	1331344	70	0.5950854	4155276	2028102	53	0.301282	4776298	2889481	51	0.1784188	4637529	2100532	60	0.5064102	ILMN_188742	1700048F04RIK				Mus musculus	MEEBO									1700048F04Rik
1700048O20RIK	1417105	5302656	59	0.00	1265336	5344595	61	0.00	1018375	5045961	52	0.00	1019361	4195085	56	0.00	1035598	4234004	49	0.00	1735608	563951	54	0.00	ILMN_191509	1700048O20RIK				Mus musculus	MEEBO									1700048O20Rik
1700049G17RIK	5929778	2645636	43	0.3445564	6484772	3073861	54	0.230126	6087145	2448255	59.5	0.1597091	5878991	2480815	45	0.07111607	5793111	2998858	46	0.417206	7717694	4262518	43.5	0.04099094	ILMN_260587	1700049G17RIK	7	Mus musculus RIKEN cDNA 1700049G17 gene (1700049G17Rik), mRNA.		Mus musculus	RefSeq		73430	-	7qA3	intracellular [goid 5622] [evidence IEA]	regulation of transcription, DNA-dependent [goid 6355] [evidence IEA]	zinc ion binding [goid 8270] [evidence IEA]; nucleic acid binding [goid 3676] [evidence IEA]		1700049G17Rik
1700049J03RIK	4652879	185514	53	0.224359	4269946	1726053	54	0.3151709	4711261	1796661	61	0.0940171	4356342	1877681	52	0.1933761	4250208	1598479	44	0.5032051	5062487	2178101	49	0.2905983	ILMN_184226	1700049J03RIK				Mus musculus	MEEBO									1700049J03Rik
1700049K14RIK	4023209	1601909	46	0.6047009	4137239	2240584	27	0.4155983	3655798	1849996	30	0.7083333	3684368	1439983	41	0.7297009	4058266	2452985	36	0.6923077	4303526	2163265	32	0.7211539	ILMN_209669	1700049K14RIK	14	Mus musculus RIKEN cDNA 1700049K14 gene (1700049K14Rik), mRNA.		Mus musculus	RefSeq		73382	+	14qD1			serine-type endopeptidase activity [goid 4252] [evidence IEA]; hydrolase activity [goid 16787] [evidence IEA]; peptidase activity [goid 8233] [evidence IEA]		1700049K14Rik
1700049L16RIK	4508476	227012	53	0.2788461	4191309	1657836	52	0.3760684	4362092	266622	38	0.198718	4044477	1905093	35	0.3856838	4157974	1936186	32	0.5950854	4381599	2288096	41	0.6655983	ILMN_214138	1700049L16RIK		Mus musculus RIKEN cDNA 1700049L16 gene (1700049L16Rik) on chromosome 10.		Mus musculus	RefSeq									1700049L16Rik
1700052I22RIK	4039262	1748201	58	0.590812	3823737	1960506	45	0.698718	41.23	2552388	49	0.3119658	3953299	1660874	55	0.4775641	4035521	1860669	43	0.7040598	4161632	1649819	55	0.8151709	ILMN_209894	1700052I22RIK				Mus musculus	MEEBO									1700052I22Rik
1700052K11RIK	7683726	5529599	32	0.001068376	8072073	4854459	49	0.001068376	7699493	37935	56	0.001068376	6836752	3232608	56	0.001068376	7426975	4057506	44	0.001068376	1174402	6218612	51	0.00	ILMN_219145	1700052K11RIK	11	PREDICTED: Mus musculus RIKEN cDNA 1700052K11 gene (1700052K11Rik), misc RNA.		Mus musculus	RefSeq			-						1700052K11Rik
1700052N19RIK	2319592	1386338	44.5	0.08287187	2171628	8507325	51	0.1624456	1936201	9023739	47.25	0.1847304	198071	7733725	49.25	0.1707647	2202686	9352564	45.25	0.06623388	3372061	1460057	44.25	0.04791313	ILMN_207464	1700052N19RIK				Mus musculus	RefSeq								MGC102037	1700052N19Rik
1700052O22RIK	1931.38	5346429	50	0.00	1491864	6895214	52	0.00	1698949	7437453	38	0.00	1856759	8231905	40	0.00	2042.93	7144815	31	0.00	2642302	665882	41	0.00	ILMN_191668	1700052O22RIK				Mus musculus	MEEBO									1700052O22Rik
1700054A03RIK	4021643	1642731	56	0.6068376	3719964	144836	60	0.7820513	3538892	1086648	42	0.8151709	3665903	1482484	55	0.7446581	4633465	2490769	50	0.2532051	4056824	1648959	49	0.8846154	ILMN_222746	1700054A03RIK				Mus musculus	MEEBO									1700054A03Rik
1700054E11RIK	191688	5658957	53	0.00	8982208	3203764	58	0.00	1751184	5485809	59	0.00	1398412	4363625	58	0.00	1553428	7045413	48	0.00	220963	6928806	47	0.00	ILMN_193584	1700054E11RIK				Mus musculus	MEEBO									1700054E11Rik
1700054F22RIK	5199749	245793	48	0.08119658	4853918	284927	48	0.08653846	4502689	1754982	49	0.1517094	4578194	191007	52	0.1068376	4935521	2264325	40	0.1292735	5488111	2855162	44	0.1784188	ILMN_217085	1700054F22RIK	4	PREDICTED: Mus musculus RIKEN cDNA 1700054F22 gene (1700054F22Rik), mRNA.		Mus musculus	RefSeq		73398	+	4qB2					1700054F22Rik
1700054N08RIK	6219418	2357441	52	0.00	6236964	225452	39	0.00	4684562	1860495	45	0.00	5078983	1968542	40	0.00	4967292	2058699	37	0.00	9368104	3084156	49	0.00	ILMN_216261	1700054N08RIK	8	Mus musculus RIKEN cDNA 1700054N08 gene (1700054N08Rik), mRNA. XM_925206	AI853424	Mus musculus	RefSeq		73420	-	8qE2					1700054N08Rik
1700054O13RIK	3452472	1864558	33	0.9700854	3752624	2036415	30	0.7532051	34496	1674525	46	0.8878205	3773063	209652	37	0.650641	3761476	1701924	39	0.9113248	4064426	1984541	40	0.8760684	ILMN_221831	1700054O13RIK	X	Mus musculus RIKEN cDNA 1700054O13 gene (1700054O13Rik), mRNA.	H2al3; RP23-433D6.1	Mus musculus	RefSeq		67334	+	XqA1.1	nucleus [goid 5634] [evidence IEA]; nucleosome [goid 786] [evidence IEA]	nucleosome assembly [goid 6334] [evidence IEA]; chromosome organization and biogenesis (sensu Eukaryota) [goid 7001] [evidence IEA]	DNA binding [goid 3677] [evidence IEA]	H2al3; RP23-433D6.1	1700054O13Rik
1700054O19RIK	4041968	2173981	39	0.5886752	3705675	1308823	50	0.792735	376394	1638022	54	0.6057692	367279	1241739	39	0.7393162	450606	2949153	37	0.3279915	4496052	2450285	38	0.5865384	ILMN_202274	1700054O19RIK				Mus musculus	Riken									1700054O19Rik
1700055D16RIK	3993301	2063324	37	0.6303419	4085016	1955374	43	0.4583333	4177523	2578573	46	0.2799145	3631655	185421	42	0.7809829	3994492	1567876	42	0.7425213	5566172	2935421	39	0.1645299	ILMN_193233	1700055D16RIK				Mus musculus	MEEBO									1700055D16Rik
1700055D18RIK	330976	1115772	52	0.9903846	3171933	1177885	46	0.9967949	3374755	2088947	35	0.9241453	3281697	13796	47	0.9732906	3389649	1686071	54	0.9935898	3921821	2736243	32	0.9326923	ILMN_214725	1700055D18RIK	4	PREDICTED: Mus musculus RIKEN cDNA 1700055D18 gene (1700055D18Rik), misc RNA.		Mus musculus	RefSeq			+						1700055D18Rik
1700055M20RIK	303409	1245837	31	1	365155	2323995	36	0.8376068	3436108	2037344	35	0.8931624	3580746	2027397	33	0.823718	3459188	125713	39	0.9871795	3955511	2345067	40	0.9252137	ILMN_216987	1700055M20RIK	8	Mus musculus RIKEN cDNA 1700055M20 gene (1700055M20Rik), transcript variant 1, mRNA.	MGC107117; Tepp	Mus musculus	RefSeq		73407	+	8qD1				MGC107117; Tepp	1700055M20Rik
1700055N04RIK	3650891	1443327	56	0.8963675	3535633	1559172	33	0.9220086	3376833	1921072	33	0.9230769	3529758	1184349	53	0.8568376	4001238	1908314	42	0.7371795	4462968	2073665	43	0.607906	ILMN_184921	1700055N04RIK	19	PREDICTED: Mus musculus RIKEN cDNA 1700055N04 gene, transcript variant 3 (1700055N04Rik), mRNA.		Mus musculus	RefSeq		73458	+	19qA					1700055N04Rik
1700056E22RIK	4437336	154992	61	0.3162393	4945604	2043755	44	0.07264958	4254539	1952008	48	0.2446581	4567614	19794	51	0.1089744	4372465	2176288	57	0.4166667	5128411	2560224	48	0.2692308	ILMN_191062	1700056E22RIK	1	PREDICTED: Mus musculus RIKEN cDNA 1700056E22 gene (1700056E22Rik), mRNA.		Mus musculus	RefSeq		73363	-	1qH5					1700056E22Rik
1700057G04RIK	5087897	2282452	49	0.1025641	4563022	2452146	36	0.1538462	5227166	2238083	54	0.03418804	4153785	257141	30	0.301282	5212851	2781551	41	0.0715812	6081714	1766555	46	0.07478633	ILMN_252315	1700057G04RIK	9	Mus musculus RIKEN cDNA 1700057G04 gene (1700057G04Rik), mRNA.		Mus musculus	RefSeq		78459	+	9qE3.3					1700057G04Rik
1700057H15RIK	4982664	1866167	62	0.1217949	4970128	1830724	73	0.0673077	5140083	2027318	52	0.03846154	4634015	1676719	57	0.08760684	540679	2226143	43	0.04700855	5892882	2266196	51	0.1025641	ILMN_216740	1700057H15RIK				Mus musculus	MEEBO									1700057H15Rik
1700057K13RIK	333951	164865	36	0.9850428	4034103	1628744	37	0.4989316	3976106	2264989	36	0.4220085	3791223	1431224	44	0.6367521	3858065	1550776	47	0.8482906	4696856	2605997	39	0.4754274	ILMN_221640	1700057K13RIK	1	Mus musculus RIKEN cDNA 1700057K13 gene (1700057K13Rik), mRNA.	MGC118391; MGC144290	Mus musculus	RefSeq		73435	-	1qH1					1700057K13Rik
1700058C01RIK	44849	1821376	50	0.292735	4439649	1877728	39	0.2094017	3425767	1330159	28	0.8974359	3830602	1750478	47	0.5961539	479063	2335788	46	0.1698718	575824	2293374	44	0.1260684	ILMN_191287	1700058C01RIK				Mus musculus	MEEBO									1700058C01Rik
1700058C13RIK	3659277	2377338	45	0.892094	3525401	1555595	54	0.9273504	3364865	1157336	47	0.9252137	3221127	125556	49	0.982906	3543539	1349956	38	0.9775641	3831463	1837962	42	0.9551282	ILMN_222471	1700058C13RIK	2	Mus musculus RIKEN cDNA 1700058C13 gene (1700058C13Rik), mRNA.	RP23-149G14.4	Mus musculus	RefSeq		73388	+	2qH1			lipid binding [goid 8289] [evidence IEA]		1700058C13Rik
1700058G18RIK	3449914	1267661	60	0.9700854	3467751	1453069	55	0.9476496	3231498	1825679	32	0.9700854	313815	1746225	39	0.9925213	3873835	1883784	53	0.840812	4289742	1806351	51	0.7318376	ILMN_187415	1700058G18RIK		PREDICTED: Mus musculus RIKEN cDNA 1700058G18 gene (1700058G18Rik), mRNA.		Mus musculus	RefSeq		67342							1700058G18Rik
1700060C20RIK	4051685	1889659	42	0.5790598	3743272	1484521	37	0.7606838	43469	262796	44	0.2051282	4145417	1820397	43	0.3055556	3994282	1487263	56	0.7425213	435131	152183	48	0.6826923	ILMN_216642	1700060C20RIK				Mus musculus	MEEBO									1700060C20Rik
1700060H10RIK	1754755	8137244	37	0.00	1805095	9213414	23	0.00	1452542	6024478	33	0.00	1452718	7091823	42	0.00	1695287	6323477	34	0.00	2463507	1081345	27	0.00	ILMN_212370	1700060H10RIK		Mus musculus RIKEN cDNA 1700060H10 gene (1700060H10Rik) on chromosome 10.		Mus musculus	RefSeq									1700060H10Rik
1700060J05RIK	4339608	2437359	31	0.3675214	4175634	1735076	49	0.3867521	353445	2009267	32	0.8183761	3705654	1412284	53	0.7115384	4528535	1842967	46	0.3194444	4265755	2016004	49	0.7532051	ILMN_189283	1700060J05RIK				Mus musculus	MEEBO									1700060J05Rik
1700061G19RIK	4454262	1899131	4166667	0.4100417	4370839	2144927	4933333	0.3650133	4290641	2052572	3933333	0.2305037	4164485	1687305	5033333	0.3596643	4394454	2040434	44	0.4567948	566656	2636551	45	0.239594	ILMN_216727	1700061G19RIK				Mus musculus	MEEBO									1700061G19Rik
1700061I17RIK	5093553	2529964	50	0.1014957	5130589	245324	39	0.04807692	4397835	2203017	30	0.1848291	478127	2165868	47	0.05876068	4865433	2492471	38	0.1452992	6704519	2655152	55	0.03098291	ILMN_185919	1700061I17RIK				Mus musculus	MEEBO									1700061I17Rik
1700061J05RIK	6499892	307001	49	0.009615385	5064267	1869977	45	0.05448718	5305481	1935774	52	0.03098291	5844436	2892891	48	0.006410256	6320158	2899379	58	0.009615385	7410963	4154868	51	0.01175214	ILMN_209633	1700061J05RIK		PREDICTED: Mus musculus RIKEN cDNA 1700061J05 gene, transcript variant 1 (1700061J05Rik), mRNA.		Mus musculus	RefSeq		73376		15qE1					1700061J05Rik
1700063H04RIK	4501901	2628653	36	0.2831196	4213634	1940885	41	0.3547009	3801487	1563425	38	0.5747863	4284541	2459517	40	0.2350427	4543338	1876299	46	0.3098291	539586	3202763	48	0.2029915	ILMN_217298	1700063H04RIK	6	PREDICTED: Mus musculus RIKEN cDNA 1700063H04 gene (1700063H04Rik), mRNA.		Mus musculus	RefSeq		74269	+	6qF1					1700063H04Rik
1700063I17RIK	422392	2561506	33	0.4455128	399474	1589528	33	0.5309829	4019001	2380174	35	0.3867521	3878457	2633505	33	0.5502137	4347775	2278413	34	0.4358974	513395	2529797	40	0.2692308	ILMN_222549	1700063I17RIK	7	Mus musculus RIKEN cDNA 1700063I17 gene (1700063I17Rik), mRNA.		Mus musculus	RefSeq		68223	+	7qF3					1700063I17Rik
1700063K16RIK	4100523	1566074	58	0.5373932	3717451	1362679	55	0.7852564	3949633	1789717	53	0.4476496	4143902	1767012	60	0.3076923	442558	2076772	47	0.3782051	4172701	1707562	56	0.8055556	ILMN_202506	1700063K16RIK		PREDICTED: Mus musculus RIKEN cDNA 1700063K16 gene (1700063K16Rik), misc RNA.		Mus musculus	RefSeq									1700063K16Rik
1700064D17RIK	4691827	197693	40	0.2147436	4645686	2202508	44	0.1303419	4449083	2023576	49	0.167735	4456996	28651	38	0.1602564	4798796	2266967	41	0.167735	6007018	2913313	40	0.08867522	ILMN_202190	1700064D17RIK				Mus musculus	Riken									1700064D17Rik
1700064E03RIK	3783072	1616062	50	0.8098291	3483827	1424208	53	0.9423077	3570913	1904826	38	0.7863248	3655761	1722864	61	0.7553419	3993289	1794058	51	0.7435898	4609229	2291025	54	0.5277778	ILMN_184916	1700064E03RIK				Mus musculus	MEEBO									1700064E03Rik
1700065A05RIK	5220626	2331574	5266667	0.003137757	5074478	2170816	4733333	0.01901905	4686439	1787843	49	0.08712348	4855546	1949904	5333333	0.0581671	5189848	2503819	49	0.006292311	656114	2908631	5166667	0.004366722	ILMN_184509	1700065A05RIK				Mus musculus	MEEBO									1700065A05Rik
1700065D16RIK	3834571	1804781	42	0.7649572	3959656	1624405	36	0.5683761	3502323	1582008	38	0.8525641	3011649	1765117	19	0.9989316	3821854	172714	37	0.875	4787469	2631117	47	0.4273504	ILMN_213411	1700065D16RIK	9	Mus musculus RIKEN cDNA 1700065D16 gene (1700065D16Rik), mRNA.		Mus musculus	RefSeq		73410	-	9qE3.3					1700065D16Rik
1700065I17RIK	3415853	1654968	40	0.9775641	3579983	1252652	33	0.8995727	3175842	1540661	32	0.9797009	33555	1418125	42	0.9561966	4147199	2655693	36	0.599359	4137019	2648728	39	0.8311966	ILMN_214131	1700065I17RIK	18	Mus musculus RIKEN cDNA 1700065I17 gene (1700065I17Rik), mRNA.		Mus musculus	RefSeq		67343	+	18qD3					1700065I17Rik
1700065J11RIK	3508062	1695757	46	0.9594017	3250235	1437836	49	0.9957265	2960653	1096899	52	0.9978632	3728338	2072843	53	0.6901709	4149206	1846547	53	0.5982906	3523495	1523424	59	0.9957265	ILMN_220206	1700065J11RIK		PREDICTED: Mus musculus RIKEN cDNA 1700065J11 gene (1700065J11Rik), mRNA.		Mus musculus	RefSeq		73409		6qB1					1700065J11Rik
1700065O13RIK	3216689	1164022	47	0.00	3111745	9629804	49.5	0.00	2763938	9849417	41.5	0.00	2591244	7318541	50	0.00	2620858	8778621	41	0.00	4127995	1464943	39.5	0.00	ILMN_258406	1700065O13RIK	17	Mus musculus RIKEN cDNA 1700065O13 gene (1700065O13Rik), mRNA.	AI839635	Mus musculus	RefSeq		73451	-	17qB1			metal ion binding [goid 46872] [evidence IEA]	AI839635	1700065O13Rik
1700066B19RIK	407353	1524417	47	0.5587607	4221447	2570591	40	0.3514957	3518641	1615757	40	0.8365384	3633998	1653644	50	0.7788461	4240474	1881424	54	0.5096154	5210893	3230892	49	0.2510684	ILMN_185386	1700066B19RIK	18	Mus musculus RIKEN cDNA 1700066B19 gene (1700066B19Rik), mRNA.		Mus musculus	RefSeq		73449	+	18qB2					1700066B19Rik
1700066J24RIK	4137158	2186069	41	0.5138889	4374784	2233787	62	0.2393162	387975	2266351	47	0.4989316	4065138	2067588	53	0.3707265	4052234	2148597	41	0.6965812	3907252	1764088	50	0.9369658	ILMN_188467	1700066J24RIK		PREDICTED: Mus musculus RIKEN cDNA 1700066J24 gene (1700066J24Rik), mRNA.		Mus musculus	RefSeq		76992		4qA5					1700066J24Rik
1700066M21RIK	4248763	2280705	42	0.4326923	4244735	1925545	50	0.3311966	4416078	2481685	53	0.1805556	4263065	2013237	51	0.2457265	4543909	2055646	38	0.3076923	5798632	2491877	42	0.1175214	ILMN_212586	1700066M21RIK		PREDICTED: Mus musculus RIKEN cDNA 1700066M21 gene (1700066M21Rik), mRNA.		Mus musculus	RefSeq		73467		1qC1.3					1700066M21Rik
1700067C01RIK	3909806	1383344	50.5	0.7742022	4001038	2018898	42.5	0.6077821	3751656	1559355	44	0.6789736	3787444	1651426	51	0.7155358	3882121	188962	45.5	0.9127487	4553964	2341569	38.5	0.6536675	ILMN_220966	1700067C01RIK	7	Mus musculus RIKEN cDNA 1700067C01 gene (1700067C01Rik), mRNA.		Mus musculus	RefSeq		76718	-	7qB1					1700067C01Rik
1700067C04RIK	4333297	1639498	55	0.3739316	4309607	188528	50	0.2938034	4542836	1649565	62	0.1356838	4456271	1613369	69	0.1602564	4416494	1602792	60	0.3824786	4781281	2259189	42	0.4273504	ILMN_191203	1700067C04RIK				Mus musculus	MEEBO									1700067C04Rik
1700067K01RIK	395211	2122343	35	0.6645299	4242261	1987434	51	0.332265	3911028	2068209	40	0.482906	4122757	2485072	37	0.323718	432578	2249928	42	0.4529915	5168155	3379555	31	0.2617521	ILMN_215320	1700067K01RIK	8	Mus musculus RIKEN cDNA 1700067K01 gene (1700067K01Rik), mRNA.		Mus musculus	RefSeq		73453	+	8qC3					1700067K01Rik
1700067P10RIK	4627729	1912006	28	0.232906	4497518	2028971	38	0.1784188	4046292	1371086	35	0.3717949	380395	2029204	28	0.6239316	4923087	2765117	49	0.1303419	5576532	2387655	44	0.1613248	ILMN_211505	1700067P10RIK	17	Mus musculus RIKEN cDNA 1700067P10 gene (1700067P10Rik), mRNA.		Mus musculus	RefSeq		68224	+	17qC					1700067P10Rik
1700069B07RIK	4153278	160975	33	0.5	4203412	3177855	34	0.3632479	4026862	2008591	47	0.383547	4187383	209103	45	0.2820513	4578065	2899145	33	0.2863248	4452179	1605081	40	0.6143162	ILMN_188718	1700069B07RIK		PREDICTED: Mus musculus RIKEN cDNA 1700069B07 gene (1700069B07Rik), mRNA.		Mus musculus	RefSeq		76613							1700069B07Rik
1700069L16RIK	45368	1581395	56	0.267094	45.12	2375179	38	0.1720085	4793647	2695713	55	0.08119658	3830857	2040085	46	0.5961539	4811541	1703574	54	0.1634615	6112981	3669978	39	0.0715812	ILMN_196448	1700069L16RIK				Mus musculus	RefSeq									1700069L16Rik
1700071A11RIK	1728657	5826012	59	0.00	1560228	5576744	64	0.00	1650897	5085372	67	0.00	1447512	4074336	66	0.00	1251693	4605525	59	0.00	2143293	6824608	61	0.00	ILMN_220568	1700071A11RIK	9	PREDICTED: Mus musculus RIKEN cDNA 1700071A11 gene (1700071A11Rik), mRNA.		Mus musculus	RefSeq		76611	-	9qB					1700071A11Rik
1700071K01RIK	9204389	3623677	55	0.00	1003113	4689398	38	0.00	8661526	4263646	49	0.001068376	8255724	373042	46	0.001068376	9607776	5485068	39	0.00	1336235	7926972	38	0.00	ILMN_240347	1700071K01RIK	11	Mus musculus RIKEN cDNA 1700071K01 gene (1700071K01Rik), mRNA.		Mus musculus	RefSeq		237880	-	11qB5			receptor activity [goid 4872] [evidence IEA]		1700071K01Rik
1700072E05RIK	4068576	1733714	3933333	0.7859166	4135077	1947236	34	0.3819536	4177008	2222295	3866667	0.3596643	403302	1789841	44	0.4258077	4261914	2383119	3333333	0.4719726	475141	2056254	3933333	0.5860264	ILMN_209155	1700072E05RIK	X	Mus musculus RIKEN cDNA 1700072E05 gene (1700072E05Rik), mRNA.		Mus musculus	RefSeq		73495	+	XqC1					1700072E05Rik
1700072H12RIK	3539614	1450889	51	0.9465812	3795731	1963873	43	0.7297009	3343615	1490403	37	0.9358974	3312081	1311223	58	0.9636752	3543456	1321334	58	0.9775641	3969469	2114857	48	0.9230769	ILMN_193415	1700072H12RIK				Mus musculus	MEEBO									1700072H12Rik
1700072I22RIK	5698629	1735996	60	0.02777778	5339918	2154703	48	0.02777778	5306046	2133428	59	0.03098291	5111435	1950221	44	0.0267094	6387337	303608	60	0.008547009	7328442	3362474	58	0.01175214	ILMN_196263	1700072I22RIK				Mus musculus	MEEBO									1700072I22Rik
1700072O05RIK	4686735	1869465	61	0.215812	4206402	2041624	63	0.3621795	4483062	2788883	40	0.1581197	4302277	264218	49	0.2254273	4131462	2099755	47	0.616453	4434502	1940923	59	0.6282051	ILMN_189947	1700072O05RIK	6	PREDICTED: Mus musculus RIKEN cDNA 1700072O05 gene (1700072O05Rik), mRNA.		Mus musculus	RefSeq		73505	+	6qF1					1700072O05Rik
1700073E17RIK	3675108	1578665	45.5	0.9577763	3568329	1245531	42.5	0.9458598	3818121	2214219	43	0.6218474	3691766	1828296	41.5	0.8486325	4245196	1819068	50	0.5580393	4546124	2363622	41	0.6227759	ILMN_188010	1700073E17RIK				Mus musculus	MEEBO									1700073E17Rik
1700073K01RIK	1486372	7896605	43	0.00	1183489	5336009	30	0.00	1462077	5664171	34	0.00	1230089	4964298	39	0.00	128972	5023643	36	0.00	1589632	6235711	45	0.00	ILMN_194512	1700073K01RIK				Mus musculus	MEEBO									1700073K01Rik
1700074A11RIK	3879939	1381366	42	0.7264957	4194857	2294762	39	0.3728632	3992928	1730159	61	0.4113248	3853175	2048885	40	0.5747863	3720146	1532434	57	0.9305556	4346865	2207217	58	0.6837607	ILMN_191313	1700074A11RIK				Mus musculus	MEEBO									1700074A11Rik
1700074P13RIK	3974932	2252508	37	0.6495727	3522686	1251429	42	0.9284188	3386023	1868896	37	0.9166667	3577873	2295458	32	0.823718	3870969	1790082	54	0.8440171	3837448	1636086	49	0.9540598	ILMN_218450	1700074P13RIK	6	Mus musculus RIKEN cDNA 1700074P13 gene (1700074P13Rik), mRNA.	AV047902	Mus musculus	RefSeq		73481	-	6qB1			serine-type endopeptidase activity [goid 4252] [evidence IEA]; peptidase activity [goid 8233] [evidence IEA]	AV047902	1700074P13Rik
1700080E11RIK	4624102	1789895	34	0.2339744	4372252	2292057	35	0.2403846	4419264	2496544	25	0.1805556	4097252	1803511	44	0.340812	4596695	2266344	40	0.275641	6463885	391111	41	0.04273504	ILMN_251450	1700080E11RIK	9	Mus musculus RIKEN cDNA 1700080E11 gene (1700080E11Rik), mRNA.	AI429110	Mus musculus	RefSeq		73532	-	9qF1				AI429110	1700080E11Rik
1700080G18RIK	7246706	2897086	52	0.001068376	6458597	3009979	44	0.001068376	6792542	2900157	56	0.001068376	5987257	2515887	58	0.004273504	595117	2434702	60	0.01816239	8357242	3232495	50	0.004273504	ILMN_188880	1700080G18RIK		PREDICTED: Mus musculus RIKEN cDNA 1700080G18 gene (1700080G18Rik), mRNA.		Mus musculus	RefSeq		73533		6qA3.3					1700080G18Rik
1700080O16RIK	3775644	1383762	61	0.8183761	3764118	1466043	65	0.75	3545602	1987405	52	0.8098291	3482492	1349289	51	0.8985043	3607025	1347944	49	0.9679487	3906916	1847549	52	0.9380342	ILMN_209046	1700080O16RIK		PREDICTED: Mus musculus RIKEN cDNA 1700080O16 gene (1700080O16Rik), mRNA.		Mus musculus	RefSeq		74279		XqA5					1700080O16Rik
1700080P15RIK	6596602	2476931	60	0.007478632	5522105	1869851	61	0.01923077	5726124	2479243	44	0.01388889	4940653	1830086	50	0.04380342	5274475	2148617	51	0.06089744	7548455	2189255	72	0.008547009	ILMN_202196	1700080P15RIK				Mus musculus	Riken									1700080P15Rik
1700081D05RIK	7966815	3493441	44	0.001068376	6975362	3074387	47	0.001068376	6699477	3017589	44	0.002136752	6592081	2797619	42	0.001068376	750169	2968415	56	0.001068376	1006134	4183063	40	0.001068376	ILMN_202197	1700081D05RIK				Mus musculus	Riken									1700081D05Rik
1700081D17RIK	4566614	2116956	50.25	0.1535169	4345379	219907	40.75	0.1642711	4293819	223065	42.75	0.1113335	415515	2022546	44.5	0.1552761	4627481	2426626	43.5	0.2403946	5211715	2824205	46.25	0.2014599	ILMN_253937	1700081D17RIK	14	Mus musculus RIKEN cDNA 1700081D17 gene (1700081D17Rik), transcript variant 1, mRNA.	AI429082; 1700051A02Rik	Mus musculus	RefSeq		73523	+	14qD2				AI429082; 1700051A02Rik	1700081D17Rik
1700081H05RIK	9299281	301526	72	0.00	9443039	4090949	59	0.00	906115	2635204	58	0.001068376	762175	2875982	70	0.001068376	8982333	3820711	59	0.001068376	1043947	3747626	54	0.00	ILMN_196392	1700081H05RIK				Mus musculus	RefSeq									1700081H05Rik
1700081L16RIK	4507254	2344732	48	0.2799145	4570413	1948902	49	0.1517094	4477271	2067922	42	0.1602564	3986361	1472446	57	0.4380342	4419135	1663202	55	0.3814103	5521335	2234997	47	0.1741453	ILMN_185334	1700081L16RIK				Mus musculus	MEEBO									1700081L16Rik
1700082G03RIK	1265264	4263241	54	0.00	1275822	4220102	47	0.00	1169182	5395489	49	0.00	1118624	3078265	82	0.00	1217978	3729877	71	0.00	1980291	6556952	63	0.00	ILMN_202508	1700082G03RIK				Mus musculus	Riken									1700082G03Rik
1700082M22RIK	5503426	2654349	40	0.04166667	4782101	1710127	57	0.1004274	4917766	2385063	37	0.06196581	4685531	1670218	50	0.07051282	498591	1749033	52	0.1121795	6530614	208597	56	0.03739316	ILMN_214235	1700082M22RIK				Mus musculus	MEEBO									1700082M22Rik
1700084C01RIK	1634461	6208372	4833333	0.02017271	137757	5515343	4566667	0.02857796	1424871	5567541	4266667	0.08471943	1081803	4422804	4666667	0.03399977	174501	8085113	37	0.07152128	175474	7479048	5033333	0.03493378	ILMN_231776	1700084C01RIK	1	Mus musculus RIKEN cDNA 1700084C01 gene (1700084C01Rik), mRNA.		Mus musculus	RefSeq		78465	+	1qH3					1700084C01Rik
1700084C06RIK	3760205	1526955	28	0.8333333	3817345	1652923	56	0.7061966	3689917	1806762	53	0.6805556	3862837	1983866	45	0.5662393	4838796	2387947	41	0.1549145	3838971	1480389	48	0.9529914	ILMN_191815	1700084C06RIK				Mus musculus	MEEBO									1700084C06Rik
1700084E18RIK	7304451	2397527	56	0.001068376	5775956	2152315	75	0.009615385	6582161	2150574	72	0.002136752	5809852	258398	46	0.006410256	6174724	2608385	62	0.01175214	7636768	25452	52	0.008547009	ILMN_191823	1700084E18RIK	2	PREDICTED: Mus musculus RIKEN cDNA 1700084E18 gene (1700084E18Rik), mRNA.		Mus musculus	RefSeq		67350	-	2qB					1700084E18Rik
1700084J12RIK	3455994	1425013	30	0.9700854	3860246	2460838	33	0.6655983	3955276	2126728	41	0.4433761	3966865	2283503	40	0.4626068	3880455	1930333	43	0.8333333	3678793	1903132	40	0.9797009	ILMN_219252	1700084J12RIK		PREDICTED: Mus musculus RIKEN cDNA 1700084J12 gene (1700084J12Rik), misc RNA.		Mus musculus	RefSeq									1700084J12Rik
1700084M14RIK	3826887	1859405	51	0.7702991	3902522	2143117	41	0.6217949	3503514	1220905	49	0.8504273	3951337	2455581	37	0.4775641	4265854	2412254	49	0.4903846	4157597	3036588	30	0.8151709	ILMN_184803	1700084M14RIK				Mus musculus	MEEBO									1700084M14Rik
1700084P21RIK	5283556	279997	47	0.07264958	4912584	2414392	47	0.0758547	4547699	1801698	38	0.1324786	4574542	2500239	43	0.1068376	513871	2250672	50	0.08012821	6123378	2529069	54	0.06837607	ILMN_196358	1700084P21RIK				Mus musculus	RefSeq									1700084P21Rik
1700085A12RIK	4129829	1874345	53.5	0.5700106	4349261	1974633	60	0.4841028	4007177	186395	53.5	0.403655	3836134	1546935	49.5	0.6527778	3716105	1332641	55	0.9912247	4393451	1989056	49	0.776351	ILMN_193185	1700085A12RIK		PREDICTED: Mus musculus RIKEN cDNA 1700085A12 gene (1700085A12Rik), mRNA.		Mus musculus	RefSeq		78631		XqA3.3					1700085A12Rik
1700085B03RIK	7169118	4438247	41	0.001068376	5955296	26816	45	0.006410256	6737112	3752996	43	0.002136752	5398978	2822118	35	0.01495726	631127	2494412	55	0.009615385	7345593	2847201	44	0.01175214	ILMN_195317	1700085B03RIK				Mus musculus	MEEBO									1700085B03Rik
1700085B13RIK	5260957	2673966	48	0.07264958	4698066	3027305	38	0.116453	446559	1939118	43	0.1655983	4002817	176038	35	0.4220085	4923471	319052	36	0.1303419	5919337	2722731	39	0.09615385	ILMN_188306	1700085B13RIK	7	PREDICTED: Mus musculus RIKEN cDNA 1700085B13 gene (1700085B13Rik), mRNA.		Mus musculus	RefSeq		76721	+	7qA3					1700085B13Rik
1700085C21RIK	3671696	1194228	53	0.8856838	350831	1379308	59	0.9337607	3313101	1420699	58	0.9508547	3349314	1577619	51	0.957265	302086	1025985	51	1	368157	1743236	47	0.9797009	ILMN_202276	1700085C21RIK				Mus musculus	Riken									1700085C21Rik
1700086D15RIK	4352457	1448019	41	0.3621795	4076052	1688411	43	0.465812	3666643	1320103	48	0.6955128	4072266	2295058	41	0.3653846	4424943	1656786	49	0.3782051	4677173	1891556	52	0.491453	ILMN_202275	1700086D15RIK		PREDICTED: Mus musculus RIKEN cDNA 1700086D15 gene (1700086D15Rik), mRNA.		Mus musculus	RefSeq		74282		11qB3					1700086D15Rik
1700086E08RIK	4259502	2232589	41	0.4241453	4405706	1944843	54	0.2264957	456316	1999878	43	0.1260684	4007056	1556813	56	0.417735	4653813	226886	53	0.241453	4131042	1702631	49	0.832265	ILMN_202198	1700086E08RIK				Mus musculus	Riken									1700086E08Rik
1700086G18RIK	5735253	2461458	41	0.0267094	493713	2403009	37	0.07264958	4930012	2344631	34	0.06089744	4448779	2593515	37	0.1613248	4953554	2145732	43	0.1217949	6059461	3128154	40	0.08012821	ILMN_202507	1700086G18RIK				Mus musculus	Riken									1700086G18Rik
1700086L19RIK	2621854	9788505	41	0.00	1990202	8018226	46	0.00	2237524	1175902	53	0.00	2208009	9344398	46	0.00	2532552	137438	34	0.00	4128625	1534567	47	0.00	ILMN_223255	1700086L19RIK	12	PREDICTED: Mus musculus RIKEN cDNA 1700086L19 gene (1700086L19Rik), mRNA.		Mus musculus	RefSeq		74284	+	12qC3					1700086L19Rik
1700087I21RIK	831825	2118982	55	0.00	6108429	2387394	55	0.00534188	7742465	2812308	44	0.001068376	7734147	3246156	50	0.001068376	8472897	3449123	60	0.001068376	1062104	3735069	67	0.00	ILMN_190849	1700087I21RIK				Mus musculus	MEEBO									1700087I21Rik
1700088E04RIK	3672819	1439298	42	0.00	3600607	1312083	34	0.00	344725	1129823	45	0.00	2421941	7814371	45	0.00	3925441	1322849	42	0.00	4107051	1405538	48	0.00	ILMN_212071	1700088E04RIK	15	Mus musculus RIKEN cDNA 1700088E04 gene (1700088E04Rik), mRNA.	ESTJ0827E04; MGC106949	Mus musculus	RefSeq		27660	-	15qE1			molecular_function [goid 3674] [evidence ND ]		1700088E04Rik
1700090G07RIK	3551796	1250582	49	0.9412393	3852835	1655896	40	0.6741453	3303187	1444752	45	0.9551282	3484391	1239008	54	0.8985043	4092239	2028532	46	0.6634616	4228717	1995639	41	0.7767094	ILMN_223750	1700090G07RIK				Mus musculus	MEEBO									1700090G07Rik
1700091C19RIK	4346364	2421841	44	0.3653846	4024911	1269693	44	0.5032051	3821867	1777246	36	0.5566239	4030901	1940037	46	0.3985043	4416565	1992267	53	0.3824786	4882673	2240691	57	0.3653846	ILMN_202728	1700091C19RIK				Mus musculus	Riken									1700091C19Rik
1700091H14RIK	4504134	1975488	49	0.4757293	4977029	23144	56.5	0.2315779	4568411	2597131	43.5	0.4674288	4388668	2070076	51.5	0.4490198	4241246	19348	47	0.5719898	5291279	2411452	51	0.4459876	ILMN_193640	1700091H14RIK				Mus musculus	MEEBO									1700091H14Rik
1700092C17RIK	4194147	1890216	56	0.4722222	403828	1859586	59	0.4946581	3825928	1467183	54	0.5544872	3609274	1445048	47	0.7991453	3833021	1460848	53	0.8685898	479704	2557926	62	0.4209402	ILMN_209080	1700092C17RIK				Mus musculus	MEEBO									1700092C17Rik
1700092K14RIK	4973761	2381146	55	0.1239316	4063581	1774691	33	0.4722222	4091748	1785769	49	0.3376068	4004685	1660754	40	0.4198718	459182	1861904	53	0.2809829	6040799	3246163	52	0.08226496	ILMN_219587	1700092K14RIK				Mus musculus	MEEBO									1700092K14Rik
1700092M07RIK	4160676	1726579	54	0.4946581	4005567	1478459	40	0.5160257	3805664	1592908	53	0.5715812	3787217	1433623	50	0.6399572	3942604	1529316	48	0.7873932	5096658	2616856	45	0.2799145	ILMN_187926	1700092M07RIK		PREDICTED: Mus musculus RIKEN cDNA 1700092M07 gene (1700092M07Rik), mRNA.		Mus musculus	RefSeq		74307		19qA					1700092M07Rik
1700093E07RIK	4341336	2521224	39	0.366453	383495	1585362	46	0.6880342	4301998	1869712	57	0.215812	3725639	1479737	53	0.6955128	4111444	1636708	48	0.642094	5325045	2549591	58	0.2211538	ILMN_202200	1700093E07RIK				Mus musculus	Riken									1700093E07Rik
1700093J21RIK	5158923	1925409	49	0.08760684	4827864	1755171	42	0.09188034	5082148	2050061	53	0.04700855	4571378	1710096	46	0.107906	5464161	2343707	55	0.04166667	5448658	2676595	36	0.1891026	ILMN_213402	1700093J21RIK				Mus musculus	MEEBO									1700093J21Rik
1700093K21RIK	5353031	3698709	34	0.06196581	4869149	2819098	37	0.08333334	5353887	2501221	37	0.0267094	4930217	2830888	32	0.0448718	5522262	3102996	45	0.03632479	6871078	3468995	39	0.02029915	ILMN_221542	1700093K21RIK	11	Mus musculus RIKEN cDNA 1700093K21 gene (1700093K21Rik), mRNA.	RP23-188K3.4	Mus musculus	RefSeq		67358	-	11qA3.2				RP23-188K3.4	1700093K21Rik
1700094C09RIK	4375387	1822248	42	0.3547009	4317527	2015304	40	0.2863248	4241645	1744156	46	0.2467949	4584533	2620199	39	0.1025641	4702464	1808017	45	0.2126068	5191157	2597453	43	0.2542735	ILMN_222130	1700094C09RIK	8	Mus musculus RIKEN cDNA 1700094C09 gene (1700094C09Rik), mRNA.	MGC58425	Mus musculus	RefSeq		78634	+	8qA1.1				MGC58425	1700094C09Rik
1700094D03RIK	5593665	1914476	58	0.03311966	588544	3102469	53	0.009615385	4966608	2301854	46	0.05876068	5132227	1884488	55	0.02564103	6339429	3641935	58	0.009615385	6849183	3970136	47	0.02136752	ILMN_215144	1700094D03RIK		PREDICTED: Mus musculus RIKEN cDNA 1700094D03 gene (1700094D03Rik), mRNA.		Mus musculus	RefSeq		73545		3qF1					1700094D03Rik
1700094G20RIK	4368748	2714963	34	0.357906	4002654	2504632	38	0.5202991	4151471	2460641	42	0.2916667	4015277	1589855	48	0.4123932	4166989	2122708	41	0.5811966	525594	2280494	40	0.2435897	ILMN_202277	1700094G20RIK				Mus musculus	Riken									1700094G20Rik
1700095D18RIK	3278582	1224529	42	0.9935898	3567068	1399187	48	0.9049146	3385352	1870646	44	0.917735	3552099	1731636	41	0.8418803	3989167	2254789	38	0.75	3750256	1701653	57	0.9679487	ILMN_187114	1700095D18RIK				Mus musculus	MEEBO									1700095D18Rik
1700095D23RIK	4902485	3271924	31	0.1378205	4095407	243698	36	0.4423077	3814007	1927147	49	0.5641026	3879784	1627068	47	0.5491453	5110197	3520251	36	0.08440171	5507237	3070581	35	0.1773504	ILMN_189249	1700095D23RIK				Mus musculus	MEEBO									1700095D23Rik
1700095G12RIK	4018021	1515239	56	0.6089743	4508752	2354964	48	0.1741453	4354272	2273759	58	0.2019231	3579634	1526933	48	0.823718	4460917	2069429	55	0.357906	4955104	2448594	49	0.3354701	ILMN_218522	1700095G12RIK				Mus musculus	MEEBO									1700095G12Rik
1700095J03RIK	4439834	1919146	55	0.3130342	4348166	1947746	49	0.2596154	4042693	1308467	69	0.3717949	4193617	1531622	57	0.2799145	4111055	1990993	50	0.642094	5256671	2373969	61	0.2435897	ILMN_186412	1700095J03RIK		PREDICTED: Mus musculus RIKEN cDNA 1700095J03 gene (1700095J03Rik), mRNA.		Mus musculus	RefSeq		74293		7qE3					1700095J03Rik
1700095J19RIK	5679319	196538	59	0.02991453	5183516	2234387	58	0.04166667	5301017	1849989	47	0.03098291	4679111	2044844	58	0.07264958	5164434	1940626	45	0.0758547	5594619	2676993	49	0.159188	ILMN_202204	1700095J19RIK				Mus musculus	Riken									1700095J19Rik
1700095K08RIK	4391482	3565958	23	0.3461539	3662814	2170471	31	0.832265	3445981	2130239	28	0.8888889	3977475	1812304	44	0.4497863	4444835	2304536	36	0.3675214	4769114	2551993	31	0.4380342	ILMN_219142	1700095K08RIK				Mus musculus	MEEBO									1700095K08Rik
1700096C12RIK	3540262	1187576	71.5	0.992583	3551534	1368345	58	0.9596186	3649494	1740845	57.5	0.8372576	3535539	1380873	56	0.9565253	4034977	1787963	44.5	0.8242059	4274274	1796792	63.5	0.8618507	ILMN_216418	1700096C12RIK				Mus musculus	MEEBO									1700096C12Rik
1700096P03RIK	3887057	2392434	36	0.7179487	3753083	1980252	42	0.7532051	3892212	1681647	44	0.4935897	3490446	1467824	45	0.8952991	3571961	1515287	44	0.9754273	43166	2207384	46	0.7083333	ILMN_188465	1700096P03RIK				Mus musculus	MEEBO									1700096P03Rik
1700101C01RIK	4400116	246228	45	0.3440171	4435513	1828139	48	0.2104701	4220406	181872	47	0.2542735	4191225	1957338	52	0.2809829	404212	1803915	54	0.7008547	4219167	1769942	44	0.7831197	ILMN_192780	1700101C01RIK		PREDICTED: Mus musculus RIKEN cDNA 1700101C01 gene (1700101C01Rik), misc RNA.		Mus musculus	RefSeq									1700101C01Rik
1700101E01RIK	4597959	2017818	54	0.2425214	4005911	1419616	61	0.5160257	3885568	1216058	70	0.4978632	3821899	1170739	47	0.6057692	4173267	1348925	53	0.5769231	4862583	1944552	50	0.3792735	ILMN_197211	1700101E01RIK		Mus musculus RIKEN cDNA 1700101E01 gene (1700101E01Rik), mRNA.	Gm823	Mus musculus	RefSeq		329375		2qA3					1700101E01Rik
1700101I19RIK	3734222	1502215	53	0.8504273	3300321	1198849	51	0.9893162	3573169	1400898	58	0.7831197	3616826	1811972	44	0.7948718	3907941	1570953	55	0.8098291	4763261	2447407	54	0.4412393	ILMN_202205	1700101I19RIK				Mus musculus	Riken									1700101I19Rik
1700102P08RIK	4770375	2668586	44	0.1805556	5013163	2197999	45	0.05769231	500874	2290243	46	0.05555556	5531168	3196225	35	0.01175214	693116	4262169	38	0.003205128	7363693	3839076	44	0.01175214	ILMN_214275	1700102P08RIK	9	Mus musculus RIKEN cDNA 1700102P08 gene (1700102P08Rik), mRNA.	AI593206	Mus musculus	RefSeq		112418	+	9qF2				AI593206	1700102P08Rik
1700104A03RIK	3825208	1569061	39	0.7735043	3328038	2136528	22	0.982906	3830068	2752754	31	0.551282	3306388	155237	48	0.965812	3459938	1383269	44	0.9871795	4250729	161135	47	0.7649572	ILMN_185397	1700104A03RIK				Mus musculus	MEEBO									1700104A03Rik
1700104B16RIK	3869484	1340445	64	0.7361111	3834122	1618434	54	0.6891026	3614979	1391557	57	0.7339743	3589289	1546636	64	0.8141026	3938297	1795231	59	0.7905983	4534942	1971376	61	0.5683761	ILMN_190617	1700104B16RIK				Mus musculus	MEEBO									1700104B16Rik
1700105P06RIK	2403148	6704661	58.5	0.00	2264275	6430395	58.5	0.00	1828071	7766431	58.5	0.00	1921755	6433261	64	0.00	1933612	8681252	56.5	0.00	3088817	1058659	50.5	0.00	ILMN_194639	1700105P06RIK				Mus musculus	MEEBO									1700105P06Rik
1700106J16RIK	4107142	1776894	59	0.5363248	3927578	1704769	56	0.6036325	384381	182654	57	0.5331197	3938245	1706892	56	0.4935897	4006019	1376497	62	0.7307692	4731704	1843797	67	0.457265	ILMN_214386	1700106J16RIK		PREDICTED: Mus musculus RIKEN cDNA 1700106J16 gene (1700106J16Rik), mRNA.		Mus musculus	RefSeq		74297		11qC					1700106J16Rik
1700106N22RIK	6315609	2712382	46	0.01175214	6331134	2903764	44	0.001068376	5977823	3478169	42	0.004273504	55601	2080467	47	0.01175214	6037226	2984725	53	0.01282051	8608377	3492217	52	0.002136752	ILMN_222503	1700106N22RIK	17	Mus musculus RIKEN cDNA 1700106N22 gene (1700106N22Rik), mRNA. XM_899398 XM_899405 XM_918109 XM_925497 XM_925501 XM_925503 XM_925505 XM_925507 XM_989263 XM_989293 XM_989318 XM_989355 XM_989382 XM_989412 XM_989447	AV099781	Mus musculus	RefSeq		73582	+	17qE4					1700106N22Rik
1700108F19RIK	4088388	2216187	45	0.5502137	4373681	2333964	55	0.2393162	3841558	1869547	48	0.5363248	3953415	1782793	53	0.4775641	3884276	1941124	46	0.8311966	4471922	145284	61	0.6025641	ILMN_212643	1700108F19RIK				Mus musculus	MEEBO									1700108F19Rik
1700108K13RIK	4029816	1949851	35	0.6014957	4135086	16867	45	0.4155983	4363514	1919838	55	0.198718	3959582	1818995	46	0.4679487	3791922	1574238	53	0.8931624	4839676	2340615	58	0.3974359	ILMN_202202	1700108K13RIK				Mus musculus	Riken									1700108K13Rik
1700108L22RIK	1141704	5736864	43	0.00	1188361	498076	50	0.00	8931925	3826298	54	0.001068376	9001244	3340766	51	0.00	1032157	4759102	62	0.00	1265799	570725	53	0.00	ILMN_208895	1700108L22RIK				Mus musculus	MEEBO									1700108L22Rik
1700108M19RIK	3922368	1702981	50	0.6880342	3790219	1510688	38	0.7339743	3965987	1908403	44	0.4326923	3634647	1814457	45	0.7777778	3911705	1941263	44	0.8087607	4595126	2452727	47	0.534188	ILMN_220598	1700108M19RIK	12	Mus musculus RIKEN cDNA 1700108M19 gene (1700108M19Rik), mRNA.	MGC130242; 4933421E18Rik; MGC130241	Mus musculus	RefSeq		71156	-	12qA3				MGC130242; 4933421E18Rik; MGC130241	1700108M19Rik
1700109F18RIK	4283612	2254004	44	0.4113248	4330525	2286198	50	0.275641	4064063	2540239	45	0.357906	368629	173853	36	0.7297009	4439833	1838204	57	0.3717949	4945257	2762313	42	0.340812	ILMN_187763	1700109F18RIK		PREDICTED: Mus musculus RIKEN cDNA 1700109F18 gene (1700109F18Rik), mRNA.		Mus musculus	RefSeq		73429		2qC3					1700109F18Rik
1700109H08RIK	1950716	6629383	41.5	0.02787423	1903542	8020728	46	0.00295858	1995818	710439	39.5	0.007159033	166993	7339636	38	0.01869715	1599802	4869073	45.5	0.0002516847	2408632	6806376	41.5	0.002123626	ILMN_227745	1700109H08RIK		Mus musculus RIKEN cDNA 1700109H08 gene (1700109H08Rik), mRNA.	MGC118394	Mus musculus	RefSeq		77036		5qA1			calcium ion binding [goid 5509] [evidence IEA]	MGC118394	1700109H08Rik
1700110M21RIK	4602057	1800949	51	0.2403846	3983578	1555473	62	0.5470086	3995359	2233128	50	0.4070513	40.37	172319	60	0.3888889	4555654	2468143	41	0.2959402	4879549	2877379	48	0.3696581	ILMN_190544	1700110M21RIK				Mus musculus	MEEBO									1700110M21Rik
1700110N18RIK	3933114	2020374	49	0.6816239	3735995	1613965	52	0.7660257	3794548	1865162	60	0.5769231	3340461	119423	73	0.9583333	4100394	1739895	61	0.6527778	3953639	1799566	50	0.9252137	ILMN_189588	1700110N18RIK				Mus musculus	MEEBO									1700110N18Rik
1700111D19RIK	9261399	4585431	49	0.00	8384747	3555034	62	0.001068376	7594364	3798774	43	0.001068376	7970487	3935215	52	0.001068376	9874201	3948422	61	0.00	1309093	415847	55	0.00	ILMN_202279	1700111D19RIK				Mus musculus	Riken									1700111D19Rik
1700111E14RIK	3482788	1597848	49	0.965812	3720909	146595	58	0.7809829	3543331	1420298	56	0.8119658	303055	0.9720053	40	0.9989316	4039836	1792088	51	0.7040598	3892775	1758133	59	0.9391026	ILMN_184620	1700111E14RIK				Mus musculus	MEEBO									1700111E14Rik
1700112C13RIK	3782513	1509328	33	0.8108974	4194451	246636	36	0.3728632	3527073	183871	47	0.8279914	3456083	1292624	35	0.9155983	4064232	1625346	43	0.6816239	4104412	1906957	44	0.8525641	ILMN_212317	1700112C13RIK	9	Mus musculus RIKEN cDNA 1700112C13 gene (1700112C13Rik), mRNA.	MGC107146; Tessp6; 79H19B	Mus musculus	RefSeq		74306	+	9qF3			serine-type endopeptidase activity [goid 4252] [evidence IEA]; peptidase activity [goid 8233] [evidence IEA]		1700112C13Rik
1700112D23RIK	4438235	1937616	57	0.3162393	4436151	2040362	47	0.2104701	4415834	182932	64	0.1805556	4399901	2107628	51	0.1752137	4368418	2267283	48	0.4198718	5181349	2079741	47	0.258547	ILMN_192709	1700112D23RIK				Mus musculus	MEEBO									1700112D23Rik
1700112E06RIK	4440313	2282714	42	0.2455987	4492686	202951	47	0.1045456	4030422	2088162	48.5	0.2966804	4138507	18543	50	0.2631224	4713887	2241639	46	0.08859532	5620051	2647403	53.5	0.04733728	ILMN_202075	1700112E06RIK		PREDICTED: Mus musculus RIKEN cDNA 1700112E06 gene, transcript variant 5 (1700112E06Rik), mRNA.		Mus musculus	RefSeq		76633		14qA3					1700112E06Rik
1700112H15RIK	3380331	157473	44	0.982906	3524835	1554229	44	0.9273504	3552547	1940065	44	0.8023504	359869	1684323	42	0.8044872	3811611	183426	50	0.8803419	3624958	1684883	52	0.9882479	ILMN_222019	1700112H15RIK				Mus musculus	MEEBO									1700112H15Rik
1700112M01RIK	4075778	166561	55.5	0.6392947	3994812	1883166	49.5	0.5739645	3788982	1649276	55	0.6789736	3824324	1597326	52	0.6866319	411223	1794183	51.5	0.7322069	4519451	2018211	51	0.6883212	ILMN_202572	1700112M01RIK				Mus musculus	Riken									1700112M01Rik
1700113H08RIK	3930193	1762801	47	0.6837607	3253806	1436613	43	0.9957265	3712666	2109142	40	0.6570513	371744	1558063	57	0.707265	3970375	2358925	38	0.7596154	3992691	2010864	52	0.9155983	ILMN_217396	1700113H08RIK	10	PREDICTED: Mus musculus RIKEN cDNA 1700113H08 gene (1700113H08Rik), mRNA.		Mus musculus	RefSeq		76640	+	10qC1					1700113H08Rik
1700113I01RIK	5434688	2350153	61	0.04594017	4724195	2193006	57	0.1121795	4447295	1886217	62	0.1688034	5102872	2926877	45	0.0267094	4662603	2089058	57	0.2361111	5392168	2162652	71	0.2051282	ILMN_202514	1700113I01RIK				Mus musculus	Riken									1700113I01Rik
1700113I22RIK	6786144	3350463	42.5	0.0001284106	5648299	2717842	41.5	0.004220998	6024599	2532003	45.5	0.00120763	6184781	3110627	30.5	0.0002282855	6278446	3581388	36	0.0002060276	933441	4489517	32	69.0564	ILMN_209519	1700113I22RIK	11	Mus musculus RIKEN cDNA 1700113I22 gene (1700113I22Rik), mRNA.	1110069E20Rik	Mus musculus	RefSeq		73635	-	11qD					1700113I22Rik
1700113O17RIK	5895401	2446447	34	0.01923077	5311242	276269	33	0.02991453	6063284	284403	38	0.003205128	5553685	266276	45	0.01175214	6509993	4647998	23	0.00534188	6909087	3501168	33	0.02029915	ILMN_217955	1700113O17RIK	2	Mus musculus RIKEN cDNA 1700113O17 gene (1700113O17Rik), mRNA.	RP23-350C1.1; H2al2	Mus musculus	RefSeq		68231	-	2qA3	chromosome [goid 5694] [evidence IEA]			RP23-350C1.1; H2al2	1700113O17Rik
1700116B05RIK	3954301	1483022	54	0.6623932	427088	2017326	45	0.3141026	3919609	1721009	54	0.4764957	3610006	1822719	56	0.7991453	4004869	2249232	43	0.7318376	4071247	1775841	52	0.8739316	ILMN_222182	1700116B05RIK				Mus musculus	MEEBO									1700116B05Rik
1700120B06RIK	5529676	2167905	52	0.03632479	5397806	1946634	58	0.0224359	5017274	1601673	49	0.0534188	6033942	3538606	45	0.004273504	6229681	3379512	60	0.009615385	681198	2976986	54	0.02350427	ILMN_256399	1700120B06RIK	8	Mus musculus RIKEN cDNA 1700120B06 gene (1700120B06Rik), mRNA.		Mus musculus	RefSeq		436062	-	8qE1					1700120B06Rik
1700120B22RIK	4183227	1987245	54	0.6030366	4227226	2127778	47	0.5284301	3766895	1744543	58.5	0.6563299	3929111	2097364	44.5	0.562048	4105191	1622362	55	0.6958666	4610995	2116347	53.5	0.6096724	ILMN_202193	1700120B22RIK		PREDICTED: Mus musculus RIKEN cDNA 1700120B22 gene (1700120B22Rik), mRNA.		Mus musculus	RefSeq		641387		10qB4					1700120B22Rik
1700120C01RIK	3553835	1226208	59	0.9401709	3629537	1700616	45	0.8611111	3380281	133385	59	0.9220086	3679725	1382868	51	0.7350428	3824273	1453671	50	0.8728632	4674733	2242609	59	0.4925214	ILMN_202513	1700120C01RIK				Mus musculus	Riken									1700120C01Rik
1700120C14RIK	4888951	2063152	59	0.142094	5514385	253087	44	0.01923077	5635242	3006034	51	0.01709402	5027874	2869308	45	0.03311966	6214748	2963698	57	0.01068376	7576269	4080043	43	0.008547009	ILMN_186217	1700120C14RIK				Mus musculus	MEEBO									1700120C14Rik
1700120J03RIK	5812698	3269171	49	0.02136752	4360142	2357886	35	0.2489316	4883912	2784017	49	0.06517094	4629398	2279193	44	0.08867522	4802513	2257616	36	0.1655983	6618417	3947371	37	0.03311966	ILMN_189837	1700120J03RIK				Mus musculus	MEEBO									1700120J03Rik
1700120K04RIK	3899747	1725256	50	0.7094017	42012	2119987	48	0.3696581	3486407	1745345	51	0.8600428	3759023	1722675	50	0.6666667	454561	2226582	48	0.3066239	5330758	2669675	60	0.2211538	ILMN_222772	1700120K04RIK		PREDICTED: Mus musculus RIKEN cDNA 1700120K04 gene (1700120K04Rik), misc RNA.		Mus musculus	RefSeq									1700120K04Rik
1700121M19RIK	5365862	220028	54	0.06089744	5005576	1741203	62	0.05876068	4844442	1755076	59	0.07051282	4307542	1812341	53	0.2254273	5041036	2082119	53	0.1004274	5434008	1809415	44	0.1944444	ILMN_202207	1700121M19RIK				Mus musculus	Riken									1700121M19Rik
1700122O11RIK	3298512	1134366	54	0.9925213	341245	135058	63	0.9679487	3633473	1848043	60	0.7232906	3525462	1081278	64	0.8589743	3878907	1681407	58	0.8365384	4026605	1791764	50	0.8985043	ILMN_223449	1700122O11RIK	17	PREDICTED: Mus musculus RIKEN cDNA 1700122O11 gene (1700122O11Rik), mRNA.		Mus musculus	RefSeq		76651	-	17qC					1700122O11Rik
1700123A16RIK	1460519	6331052	53.5	0.2389059	1641282	7389942	45.5	0.4201389	1548488	8634372	46.5	0.07151956	1387271	7229672	54	0.4349575	1194963	6035995	58	0.3772241	2044325	7153785	67	0.3809451	ILMN_185725	1700123A16RIK		PREDICTED: Mus musculus RIKEN cDNA 1700123A16 gene, transcript variant 26 (1700123A16Rik), mRNA.		Mus musculus	RefSeq		73610		10qC1					1700123A16Rik
1700123D08RIK	551028	3076729	50.5	0.1720137	4890501	275556	43.5	0.04316023	5129896	359314	46	0.06481539	5011341	2769558	45.5	0.04474396	6096463	3702345	60	0.07940283	6019985	2718685	39.5	0.2942166	ILMN_202512	1700123D08RIK				Mus musculus	Riken									1700123D08Rik
1700123I01RIK	3481277	187189	49	0.9668803	3547977	1673948	52	0.9123932	3505244	1575331	59	0.8482906	3354686	1339151	52	0.9561966	3442746	1223985	54	0.9893162	4286193	1955521	47	0.7339743	ILMN_211495	1700123I01RIK				Mus musculus	MEEBO									1700123I01Rik
1700123J19RIK	371571	133453	54	0.857906	359212	195739	41	0.8867521	3672337	1747376	47	0.6901709	3721595	1808438	47	0.7040598	4239803	1736095	52	0.5096154	4586558	2365775	44	0.5384616	ILMN_210758	1700123J19RIK		PREDICTED: Mus musculus RIKEN cDNA 1700123J19 gene (1700123J19Rik), mRNA.		Mus musculus	RefSeq		73614		XqA3.3					1700123J19Rik
1700123K08RIK	416516	2494574	33.5	0.5509802	391206	1660524	41.5	0.7008456	3602803	1984144	40.5	0.8844305	3796933	2071356	41	0.7106801	4287592	2087273	40.5	0.4571559	4633549	3080529	34.5	0.5253123	ILMN_196349	1700123K08RIK	5	Mus musculus RIKEN cDNA 1700123K08 gene (1700123K08Rik), mRNA.		Mus musculus	RefSeq		76658	-	5qG2	intracellular [goid 5622] [evidence IEA]	regulation of small GTPase mediated signal transduction [goid 51056] [evidence IEA]	guanyl-nucleotide exchange factor activity [goid 5085] [evidence IEA]		1700123K08Rik
1700123L14RIK	4581681	1723232	64	0.1375882	4456467	1920688	62.5	0.109488	3843327	1867215	47.5	0.6209177	4127726	1864032	48	0.2109723	4503863	2004397	54.5	0.2208	5454463	2685239	54	0.07314495	ILMN_188060	1700123L14RIK		Mus musculus RIKEN cDNA 1700123L14 gene (1700123L14Rik) on chromosome 6.		Mus musculus	RefSeq									1700123L14Rik
1700123M08RIK	4701521	2013079	57	0.207265	4821485	2363127	50	0.09188034	4337105	2155501	42	0.207265	4433287	2127813	55	0.1613248	5012812	2871531	44	0.1068376	5229845	2673833	46	0.2478632	ILMN_193397	1700123M08RIK				Mus musculus	MEEBO									1700123M08Rik
1700123O12RIK	4470399	2429159	41	0.301282	3963963	2610098	34	0.5630342	355506	1989327	33	0.801282	3653342	1433046	41	0.7596154	4090482	250643	46	0.6634616	4723903	2712169	47	0.4583333	ILMN_190591	1700123O12RIK	4	PREDICTED: Mus musculus RIKEN cDNA 1700123O12 gene, transcript variant 1 (1700123O12Rik), mRNA.		Mus musculus	RefSeq		73624	-	4qA1					1700123O12Rik
1700123O20RIK	421677	1883155	40.5	0.00	4360089	1796012	39	0.00	3411501	1551204	39.5	0.00	3435324	1649601	29	0.00	4430248	1500601	45.5	0.00	6039272	2587769	38.5	0.00	ILMN_209599	1700123O20RIK	14	Mus musculus RIKEN cDNA 1700123O20 gene (1700123O20Rik), mRNA.	MNCb-2990	Mus musculus	RefSeq		58248	+	14qC3				MNCb-2990	1700123O20Rik
1700124K17RIK	5220148	1876322	65	0.07905983	4212791	1763553	51	0.3557692	4625822	2085574	49	0.1089744	4133818	2184591	47	0.3162393	450009	1949142	61	0.3344017	505287	1770872	61	0.2980769	ILMN_194966	1700124K17RIK				Mus musculus	MEEBO									1700124K17Rik
1700124P09RIK	3801448	1644199	44.5	0.9007592	3273506	1362155	46	0.9985732	365925	1625717	50.5	0.8279863	357216	1589703	40.5	0.9370937	3885818	1893051	47.5	0.8663069	4632201	2231524	48	0.582794	ILMN_201246	1700124P09RIK	9	PREDICTED: Mus musculus RIKEN cDNA 1700124P09 gene, transcript variant 1 (1700124P09Rik), mRNA.		Mus musculus	RefSeq		76998	-	9qF2					1700124P09Rik
1700125D06RIK	3792091	1376145	54	0.801282	3416289	150308	38	0.9679487	4106725	2202896	40	0.3215812	3836195	1890718	40	0.590812	3810359	1720079	36	0.8814102	5289592	3633826	32	0.2339744	ILMN_210239	1700125D06RIK		Mus musculus RIKEN cDNA 1700125D06 gene (1700125D06Rik), mRNA.	RP23-209C6.4	Mus musculus	RefSeq		68233		4qD2.2					1700125D06Rik
1700125F08RIK	3944349	1728791	51	0.6720086	4269859	2224514	42	0.3151709	3839362	1862104	43	0.5384616	390914	1379255	36	0.5192308	4566106	1853845	64	0.2905983	4173995	1850882	53	0.8044872	ILMN_219127	1700125F08RIK				Mus musculus	MEEBO									1700125F08Rik
1700125H20RIK	4602455	1557601	43	0.2403846	4485727	2079498	50	0.1816239	4463137	197529	54	0.1655983	4322181	1886692	39	0.2147436	455609	2051657	49	0.2959402	5611297	2437567	44	0.1549145	ILMN_219118	1700125H20RIK		PREDICTED: Mus musculus RIKEN cDNA 1700125H20 gene, transcript variant 3 (1700125H20Rik), mRNA.		Mus musculus	RefSeq		73634		11qC					1700125H20Rik
1700126L06RIK	570762	2822568	48	0.02777778	4396039	1827619	48	0.2307692	4399432	2183325	39	0.1848291	4361516	2206361	34	0.1923077	4731166	2307495	53	0.1955128	5255769	2084609	50	0.2435897	ILMN_202511	1700126L06RIK				Mus musculus	Riken									1700126L06Rik
1700126L10RIK	3888352	1706182	44	0.7179487	4335408	2223194	47	0.2713675	364028	1903994	48	0.7190171	4215699	1880337	57	0.267094	4016215	2269469	36	0.7190171	5139785	3342983	44	0.2681624	ILMN_210629	1700126L10RIK		PREDICTED: Mus musculus RIKEN cDNA 1700126L10 gene (1700126L10Rik), misc RNA.		Mus musculus	RefSeq									1700126L10Rik
1700127D06RIK	4406567	211365	48	0.3386752	43279	2084781	36	0.2809829	4246031	2231353	41	0.2457265	3953329	2173801	32	0.4775641	4182775	2177283	46	0.5662393	5362329	2837312	46	0.2126068	ILMN_221562	1700127D06RIK	7	Mus musculus RIKEN cDNA 1700127D06 gene (1700127D06Rik), mRNA.		Mus musculus	RefSeq		76999	+				peptidase activity [goid 8233] [evidence IEA]; hydrolase activity [goid 16787] [evidence IEA]; serine-type endopeptidase activity [goid 4252] [evidence IEA]; tissue kallikrein activity [goid 4293] [evidence IEA]		1700127D06Rik
1700127F24RIK	4644677	1794807	64	0.2286325	4174603	1613608	57	0.3867521	4043764	1385915	62	0.3717949	4023136	1406934	50	0.4059829	4196361	133463	82	0.5555556	4799506	2013456	51	0.4209402	ILMN_188548	1700127F24RIK				Mus musculus	MEEBO									1700127F24Rik
1700127G21RIK	4746038	2387461	43	0.1901709	4451372	1996799	32	0.198718	4858826	196708	44	0.06837607	4783599	2151348	51	0.05876068	5212074	2566194	43	0.0715812	5716987	3528372	37	0.1314103	ILMN_188209	1700127G21RIK				Mus musculus	MEEBO									1700127G21Rik
1700128E19RIK	3578515	1551696	40	0.9316239	3945876	1609637	59	0.5865384	3774067	1381014	56	0.5950854	3986788	1807106	58	0.4358974	4198479	1753736	47	0.551282	4444196	1878605	57	0.6196581	ILMN_193765	1700128E19RIK				Mus musculus	MEEBO									1700128E19Rik
1700128F08RIK	4353538	1584574	50	0.3621795	4525773	18626	36	0.1666667	4274148	2173946	33	0.2275641	4130299	2475396	34	0.3194444	4450429	2056831	24	0.3632479	4944378	2127585	51	0.340812	ILMN_219493	1700128F08RIK	9	Mus musculus RIKEN cDNA 1700128F08 gene (1700128F08Rik), mRNA.		Mus musculus	RefSeq		76669	+	9qA1					1700128F08Rik
1700129C05RIK	3885747	1305669	41	0.7200854	4164579	1833724	51	0.3931624	4648067	2217172	39	0.1068376	4597332	2363141	36	0.09615385	4537016	1678428	55	0.3130342	4724257	2969011	38	0.4583333	ILMN_214785	1700129C05RIK				Mus musculus	MEEBO									1700129C05Rik
1700129I04RIK	1745633	7505123	43.5	0.0001849112	1117006	4280284	52.5	0.001260707	1509198	5948472	47	27.965	1283303	5422482	37.5	0.005369845	1413992	653831	45	82.1828	2193573	8976654	44.5	0.0002060276	ILMN_186610	1700129I04RIK				Mus musculus	MEEBO									1700129I04Rik
1700129I15RIK	3837074	1661479	43.5	0.8486325	3890316	2172817	41	0.7376521	3837554	2067515	45.5	0.5798611	3904834	1869377	47	0.5448849	4316782	2323117	42.5	0.5063897	4575201	2537065	38	0.6292439	ILMN_185761	1700129I15RIK				Mus musculus	MEEBO									1700129I15Rik
1700129L04RIK	4385203	2522308	51	0.3504274	4036262	2142476	47	0.4946581	3584284	1911283	46	0.767094	4082636	1537737	58	0.3536325	4857532	2396883	55	0.1474359	498919	2446657	51	0.3247863	ILMN_211979	1700129L04RIK				Mus musculus	MEEBO									1700129L04Rik
1810005K13RIK	6462553	2470571	44	0.009615385	5463122	2177321	53	0.02136752	6409489	3137688	48	0.002136752	467572	1674624	55	0.07478633	6149223	3170709	37	0.01175214	710717	257833	42	0.01602564	ILMN_191938	1810005K13RIK				Mus musculus	MEEBO									1810005K13Rik
1810006K21RIK	1683.66	5529302	45	0.00	1108867	3121887	52	0.00	1812998	5517967	35	0.00	1432811	4973514	61	0.00	1748267	5667767	44	0.00	2291353	6554298	54	0.00	ILMN_224032	1810006K21RIK		PREDICTED: Mus musculus RIKEN cDNA 1810006K21 gene (1810006K21Rik), mRNA.		Mus musculus	RefSeq		69038		19qA					1810006K21Rik
1810006O10RIK	7104457	239871	59	0.001068376	8724207	2806228	59	0.00	7852645	2581883	64	0.001068376	6388485	2419225	61	0.002136752	8873409	3621169	56	0.001068376	1041436	3868953	46	0.001068376	ILMN_201667	1810006O10RIK				Mus musculus	Riken									1810006O10Rik
1810007A24RIK	3372934	1371701	58	0.982906	3724342	1558313	44	0.7777778	3888969	1729966	52	0.4946581	3344524	1669495	56	0.9583333	364691	2066601	38	0.9626068	4169624	1864678	44	0.8087607	ILMN_201670	1810007A24RIK				Mus musculus	Riken									1810007A24Rik
1810007E14RIK	3689349	1854262	42	0.875	3675846	1674844	44	0.8173077	365743	1611442	40	0.7061966	3615627	1988265	43	0.7948718	3920226	136626	54	0.8034188	3902584	2379807	29	0.9380342	ILMN_216478	1810007E14RIK				Mus musculus	MEEBO									1810007E14Rik
1810007M14RIK	7355528	3351701	40	0.1348003	8178815	3349348	32.5	0.4211188	6864473	314887	38.5	0.2068289	6579025	2803366	46.5	0.4369527	7273374	3103821	46	0.1490253	9828172	4004104	47	0.1070025	ILMN_217273	1810007M14RIK		PREDICTED: Mus musculus RIKEN cDNA 1810007M14 gene, transcript variant 5 (1810007M14Rik), mRNA.		Mus musculus	RefSeq		67367		16qC3.3					1810007M14Rik
1810007P19RIK	3121339	905152	46.5	0.00	2994428	1022854	41	0.00	294597	1096378	47.5	0.00	2513542	9360657	48	0.00	2546315	8044132	39	0.00	4081406	1250175	32	0.00	ILMN_212707	1810007P19RIK	4	Mus musculus RIKEN cDNA 1810007P19 gene (1810007P19Rik), mRNA.	5730415O04; 6030436A01Rik; OSCP1	Mus musculus	RefSeq		230751	+	4qD2.2					1810007P19Rik
1810008A18RIK	4608553	1991903	32.5	0.00	4004858	1557009	33.5	0.00	3832353	1917296	39	0.00	3611449	1331001	36	0.00	4884168	1808507	33.5	0.00	6589476	2168027	41	0.00	ILMN_223782	1810008A18RIK	10	Mus musculus RIKEN cDNA 1810008A18 gene (1810008A18Rik), mRNA.	AI303072	Mus musculus	RefSeq		108707	-	10qC1				AI303072	1810008A18Rik
1810008K04RIK	4371868	1483857	76	0.357906	4569376	1763715	60	0.1517094	4209117	1710133	70	0.2606838	393741	1509918	55	0.4946581	4579418	1775236	56	0.284188	4459557	2092412	62	0.6100428	ILMN_191890	1810008K04RIK				Mus musculus	MEEBO									1810008K04Rik
1810008K16RIK	3778805	2056787	28	0.8173077	3384027	1633916	35	0.9786325	3319113	1943213	41	0.948718	3398587	1678077	39	0.9391026	3956078	1798617	45	0.7735043	4245423	1829376	48	0.7649572	ILMN_213028	1810008K16RIK	5	Mus musculus RIKEN cDNA 1810008K16 gene (1810008K16Rik), mRNA.		Mus musculus	RefSeq		67366	-	5qF	endoplasmic reticulum [goid 5783] [evidence IEA]	transport [goid 6810] [evidence IEA]			1810008K16Rik
1810008K20RIK	3947339	1609821	43	0.6688034	4503106	2072482	59	0.1784188	4361142	2072087	51	0.1997863	4306121	1656686	54	0.2254273	4513012	1951071	59	0.3247863	4566508	2123813	47	0.5459402	ILMN_189702	1810008K20RIK				Mus musculus	MEEBO									1810008K20Rik
1810008N23RIK	3657144	1502881	54	0.8952991	3729552	1327518	60	0.7735043	3474596	1409322	60	0.8707265	3144314	1161226	39	0.991453	3806884	1487458	53	0.883547	4017456	1895572	55	0.9081197	ILMN_191524	1810008N23RIK		PREDICTED: Mus musculus RIKEN cDNA 1810008N23 gene (1810008N23Rik), mRNA.		Mus musculus	RefSeq		69096							1810008N23Rik
1810009A15RIK	2657147	9631324	47.5	0.00	1978791	8193138	37.5	0.00	1996244	1103241	48.5	0.00	2007854	1061699	52.5	0.00	2729479	9926713	54.5	0.00	3489442	12569	42.5	0.00	ILMN_218996	1810009A15RIK	19	Mus musculus RIKEN cDNA 1810009A15 gene (1810009A15Rik), mRNA.		Mus musculus	RefSeq		66276	+	19qA					1810009A15Rik
1810009H17RIK	4038369	1974097	46	0.590812	4015304	1793759	47	0.508547	3819061	1447227	55	0.5587607	390661	1651858	49	0.5235043	3949897	1847273	41	0.7820513	4710435	2830329	45	0.4668804	ILMN_201674	1810009H17RIK				Mus musculus	Riken									1810009H17Rik
1810009J06RIK	410281	1875653	39	0.5373932	4568606	1428553	47	0.1527778	3818031	1831605	32	0.5598291	389682	1676047	54	0.5373932	3932588	1437003	45	0.7916667	4311703	2342006	41	0.7136752	ILMN_212928	1810009J06RIK	6	Mus musculus RIKEN cDNA 1810009J06 gene (1810009J06Rik), mRNA.		Mus musculus	RefSeq		73626	+	6qB1			serine-type endopeptidase activity [goid 4252] [evidence IEA]; hydrolase activity [goid 16787] [evidence IEA]; peptidase activity [goid 8233] [evidence IEA]		1810009J06Rik
1810009K13RIK	7178085	2112105	52	0.001068376	6843063	2389014	54	0.001068376	7131297	2637757	54	0.001068376	6607785	2851282	63	0.001068376	7033025	3022477	64	0.002136752	9464418	3594993	60	0.001068376	ILMN_213880	1810009K13RIK				Mus musculus	MEEBO									1810009K13Rik
1810009N02RIK	2728918	1083435	36	0.00	2323343	6957191	47	0.00	2251214	8356318	40	0.00	2185462	697227	48	0.00	227781	7965909	49	0.00	3191311	105021	39	0.00	ILMN_223480	1810009N02RIK		Mus musculus RIKEN cDNA 1810009N02 gene (1810009N02Rik), mRNA.		Mus musculus	RefSeq		69099							1810009N02Rik
1810009O10RIK	2659747	1585154	41	0.100589	2621092	1274418	38	0.02164493	247519	1072122	38	0.002844935	207047	9802084	4433333	0.003490441	2618987	1217419	40	0.007988366	3808504	1568208	4266667	0.01340187	ILMN_193548	1810009O10RIK	11	Mus musculus RIKEN cDNA 1810009O10 gene (1810009O10Rik), mRNA.	RP23-404C20.1	Mus musculus	RefSeq		69109	-	11qB5					1810009O10Rik
1810010D01RIK	437446	2695374	34	0.3547009	3903842	2020949	41	0.6217949	3812027	1961107	50	0.5662393	3340487	1301094	40	0.9583333	4259562	2387391	40	0.4957265	4545949	2496694	41	0.5619658	ILMN_213332	1810010D01RIK				Mus musculus	MEEBO									1810010D01Rik
1810010H24RIK	3436988	1252957	45	0.9732906	3907514	1519541	48	0.6207265	370904	1578459	50	0.6602564	3726889	1624753	56	0.6955128	417174	2343052	50	0.5779914	3810178	1439541	49	0.9636752	ILMN_211457	1810010H24RIK	11	PREDICTED: Mus musculus RIKEN cDNA 1810010H24 gene (1810010H24Rik), mRNA.		Mus musculus	RefSeq		69066	+	11qE1					1810010H24Rik
1810010K12RIK	4836591	2122803	40	0.1602564	4343272	1575798	54	0.2638889	4335183	2109152	52	0.207265	4292625	1880762	42	0.232906	4858605	1657569	58	0.1452992	5915114	2791744	59	0.1014957	ILMN_202263	1810010K12RIK				Mus musculus	Riken									1810010K12Rik
1810010M01RIK	3719394	1944158	42	0.8568376	3807009	1351082	43	0.7136752	3656833	179928	42	0.7061966	3627486	1356191	43	0.7852564	3816414	1692346	39	0.8760684	420125	2166575	41	0.7873932	ILMN_220906	1810010M01RIK	7	Mus musculus RIKEN cDNA 1810010M01 gene (1810010M01Rik), mRNA.	ZG16p; AI593689	Mus musculus	RefSeq		69036	-	7qF3			sugar binding [goid 5529] [evidence IEA]		1810010M01Rik
1810011H11RIK	4728057	243667	40.5	0.1140337	4983327	2232735	50.5	0.01708089	5001496	2540485	53.5	0.007031763	4495173	1931864	48	0.06290635	5842288	2725113	55.5	0.01118599	5305959	2428298	44.5	0.1045456	ILMN_196431	1810011H11RIK		PREDICTED: Mus musculus RIKEN cDNA 1810011H11 gene, transcript variant 4 (1810011H11Rik), mRNA.		Mus musculus	RefSeq		69069		14qB					1810011H11Rik
1810011O10RIK	4036444	1733609	45	0.6933618	3773517	1924842	40	0.7384254	3625148	1458753	44.5	0.8080119	381691	2447504	44.5	0.6365672	3857739	1863691	39	0.9114047	449618	3672099	34	0.6703557	ILMN_186374	1810011O10RIK	8	Mus musculus RIKEN cDNA 1810011O10 gene (1810011O10Rik), mRNA.	AW321058; AW121743; 1110065B09Rik	Mus musculus	RefSeq		69068	-	8qA2					1810011O10Rik
1810012K16RIK	443064	1783901	43	0.3215812	4060503	1779151	50	0.4764957	3814338	1548282	53	0.5641026	3669076	1297407	33	0.7435898	3925983	1685864	48	0.7948718	4697163	1857681	55	0.474359	ILMN_215805	1810012K16RIK				Mus musculus	MEEBO									1810012K16Rik
1810012P15RIK	3904931	1841663	53	0.7019231	4190818	1912196	49	0.3760684	3457872	1457915	49	0.883547	3982056	241738	47	0.4444444	4169289	2382087	44	0.5811966	5313779	3839413	35	0.224359	ILMN_211447	1810012P15RIK	11	Mus musculus RIKEN cDNA 1810012P15 gene (1810012P15Rik), mRNA.		Mus musculus	RefSeq		66274	+	11qB5					1810012P15Rik
1810013B01RIK	1627411	5836955	47	0.00	1596003	417357	42	0.00	1473487	4714747	47	0.00	9706954	4170559	36	0.00	1504838	5319439	50	0.00	1906297	6310912	43	0.00	ILMN_224073	1810013B01RIK				Mus musculus	MEEBO									1810013B01Rik
1810013D10RIK	830817	2184737	58	0.00	7967247	217339	63	0.00	7832809	1960723	73	0.00	7112678	236301	56	0.00	8355421	2753371	50	0.00	1099298	2549243	72	0.00	ILMN_222236	1810013D10RIK		PREDICTED: Mus musculus RIKEN cDNA 1810013D10 gene (1810013D10Rik), mRNA.		Mus musculus	RefSeq		66278		5qC1					1810013D10Rik
1810013D15RIK	4914602	1922267	54	0.1378205	4227063	1530481	61	0.3450855	4282743	1686024	56	0.2264957	4242283	2060332	62	0.2521368	4447565	2450542	36	0.3643162	5603359	2967388	42	0.1559829	ILMN_201668	1810013D15RIK				Mus musculus	Riken									1810013D15Rik
1810013L24RIK	2206086	7532062	50	0.08807548	2314847	7899881	60.25	0.0582997	1947077	7745494	50.75	0.042967	1838472	6139792	58.25	0.0557582	2267047	930613	55	0.1082067	2709023	1154377	54.75	0.0351656	ILMN_187782	1810013L24RIK	16	PREDICTED: Mus musculus RIKEN cDNA 1810013L24 gene, transcript variant 2 (1810013L24Rik), mRNA.		Mus musculus	RefSeq		69053	+	16qA1					1810013L24Rik
1810014F10RIK	2700285	1228425	40	0.00	1922845	8830201	34	0.00	2072963	1414603	34	0.00	183011	1083628	39	0.00	2190892	8944522	34	0.00	3089007	1380928	33	0.00	ILMN_209922	1810014F10RIK	7	Mus musculus RIKEN cDNA 1810014F10 gene (1810014F10Rik), mRNA.		Mus musculus	RefSeq		69064	-	7qF4		carbohydrate transport [goid 8643] [evidence IEA]			1810014F10Rik
1810015A11RIK	2094735	1406489	38	0.01009536	2318141	874654	46	0.003472222	1961806	1051889	45.5	0.02147938	1943336	707519	46	0.1202385	2452148	9868586	57.5	0.008634328	3496838	1493706	47	0.01102676	ILMN_212017	1810015A11RIK				Mus musculus	MEEBO									1810015A11Rik
1810015C04RIK	1141.54	3793136	29	0.00	1013.18	373487	41	0.00	9058112	5098558	25	0.00	8566417	2905473	34	0.00	849304	2830045	27	0.00	1183484	4152124	30	0.00	ILMN_222164	1810015C04RIK	15	Mus musculus RIKEN cDNA 1810015C04 gene (1810015C04Rik), transcript variant 2, mRNA.	AU015349	Mus musculus	RefSeq		66270	+	15qB1				AU015349	1810015C04Rik
1810015C11RIK	1288327	354336	58	0.00	1256227	2843029	56	0.00	1067672	2367806	53	0.00	9994744	3548997	46	0.00	1039649	2500146	59	0.00	1669306	4104781	51	0.00	ILMN_188862	1810015C11RIK				Mus musculus	MEEBO									1810015C11Rik
1810015H18RIK	3915863	155847	69	0.6944444	38.47	1434367	73	0.6784188	3263684	128383	64	0.9626068	3623784	143258	57	0.7873932	3802433	1322644	58	0.8846154	4149041	1608729	65	0.823718	ILMN_201673	1810015H18RIK				Mus musculus	Riken									1810015H18Rik
1810017N16RIK	858373	4334435	46	0.00	7637679	4099273	48	0.001068376	6368153	3311532	51	0.002136752	7855753	3631404	64	0.001068376	8471829	4207303	46	0.001068376	117.08	4727001	53	0.00	ILMN_222017	1810017N16RIK				Mus musculus	MEEBO									1810017N16Rik
1810018F18RIK	725122	359026	47	0.001068376	703084	3765118	45	0.001068376	7134359	2873481	62	0.001068376	6741447	4323604	47	0.001068376	6410352	2925013	74	0.008547009	9244135	5117537	40	0.001068376	ILMN_224090	1810018F18RIK				Mus musculus	MEEBO									1810018F18Rik
1810019D21RIK	5258211	1904731	71	0.07264958	4855698	1871915	72	0.08653846	4595982	1819616	59	0.1153846	5262562	2145168	64	0.02136752	4685165	190697	46	0.224359	5386317	2048432	59	0.2083333	ILMN_213224	1810019D21RIK				Mus musculus	MEEBO									1810019D21Rik
1810019J16RIK	4977737	2629547	35	0.1228632	4355383	2007611	42	0.2542735	3999036	1571089	31	0.4027778	3981783	1700802	37	0.4444444	4208402	2299158	39	0.5405983	4729062	1976032	49	0.4583333	ILMN_219056	1810019J16RIK	4	Mus musculus RIKEN cDNA 1810019J16 gene (1810019J16Rik), transcript variant 1, mRNA.	RP23-137L22.4	Mus musculus	RefSeq		69073	+	4qD2.3					1810019J16Rik
1810020C02RIK	6316089	2383175	56	0.01175214	6098821	2205234	53	0.00534188	5787136	2894815	49	0.01175214	555895	2309707	48	0.01175214	6845264	3610971	48	0.003205128	6913244	3238443	55	0.02029915	ILMN_201671	1810020C02RIK				Mus musculus	Riken									1810020C02Rik
1810020D17RIK	4431175	1866262	32	0.00	3422906	186856	34	0.00	4013799	1645402	43	0.00	3741023	2324684	38	0.00	6113089	2531963	47	0.00	8642984	3708107	37	0.00	ILMN_223656	1810020D17RIK	7	Mus musculus RIKEN cDNA 1810020D17 gene (1810020D17Rik), mRNA.	1810037D19Rik	Mus musculus	RefSeq		66273	-	7qE2				1810037D19Rik	1810020D17Rik
1810020G14RIK	5050983	2326394	4066667	0.006977041	5014774	2554699	32	0.04773937	4577761	1985549	29	0.02495114	485418	2501468	4033333	0.002048248	48565	2381864	39	0.0203037	5622787	3270309	2833333	0.09571059	ILMN_209645	1810020G14RIK		Mus musculus RIKEN cDNA 1810020G14 gene (1810020G14Rik), mRNA.	MGC118423; BB388670; 1810055I05Rik	Mus musculus	RefSeq		66272		12qD1			protein binding [goid 5515] [evidence IEA]	MGC118423; BB388670; 1810055I05Rik	1810020G14Rik
1810020O05RIK	6167901	2576977	54	0.01388889	5197699	2778958	46	0.04166667	5395832	3053687	46	0.0267094	4738326	2017958	52	0.06089744	5164773	25582	51	0.0758547	698577	379196	41	0.01816239	ILMN_217073	1810020O05RIK		PREDICTED: Mus musculus Riken cDNA 1810020O05 gene (1810020O05Rik), mRNA.		Mus musculus	RefSeq		613264		6qD1					1810020O05Rik
1810021J13RIK	2104068	1059886	37.5	0.00	2155248	9520272	34.5	0.00	183.72	1214185	36.5	0.00	1569067	8411226	41.5	0.00	2307157	1107514	35	0.00	3210364	182992	43.5	0.00	ILMN_213664	1810021J13RIK	9	Mus musculus RIKEN cDNA 1810021J13 gene (1810021J13Rik), mRNA.	AV004931	Mus musculus	RefSeq		66279	+	9qA4				AV004931	1810021J13Rik
1810022C23RIK	7051418	3242694	49	0.001068376	5221532	1525295	45	0.03846154	5592147	261525	42	0.01816239	4886356	1722525	41	0.05555556	6052207	2100928	47	0.01282051	6920293	3398463	38	0.02029915	ILMN_210310	1810022C23RIK	13	Mus musculus RIKEN cDNA 1810022C23 gene (1810022C23Rik), mRNA.		Mus musculus	RefSeq		69123	-	13qA3.3			isomerase activity [goid 16853] [evidence IEA]		1810022C23Rik
1810022K09RIK	1578505	448151	52	0.00	9491239	3156863	56	0.00	1133529	340985	64	0.00	1144905	3350753	52	0.00	1168456	3256298	50	0.00	1587.63	4452257	54	0.00	ILMN_217535	1810022K09RIK				Mus musculus	MEEBO									1810022K09Rik
1810022O10RIK	597384	2764854	56	0.0004799702	618875	2586846	42	27.965	6075269	2329399	54.5	0.0001649363	5593585	2547344	51.5	0.0002060276	5750124	2465931	50	0.001370284	7666576	3121131	59.5	0.0002282855	ILMN_220795	1810022O10RIK				Mus musculus	MEEBO									1810022O10Rik
1810023F06RIK	3674216	2471195	28	0.8824787	3679724	1644694	42	0.8130342	3333603	1715816	45	0.9412393	3379307	1313895	53	0.9455128	3977214	1781729	38	0.7564102	3792937	191098	33	0.9647436	ILMN_219505	1810023F06RIK	12	Mus musculus RIKEN cDNA 1810023F06 gene (1810023F06Rik), mRNA.	ISG12(b2)	Mus musculus	RefSeq		217845	-	12qE				ISG12(b2)	1810023F06Rik
1810024B03RIK	4853974	1821505	51	0.1517094	4946043	2525681	47	0.07264958	5086761	2194836	51	0.04594017	4354361	1292691	70	0.1955128	5251562	2683164	47	0.06410257	5990792	2011388	58	0.08974359	ILMN_209545	1810024B03RIK				Mus musculus	MEEBO									1810024B03Rik
1810026B05RIK	3549535	1254141	48.5	0.2600314	3369359	1161498	45.5	0.4142834	3578995	1114786	51.5	0.4162306	3016256	994262	47.5	0.4612514	3085239	1083779	43.5	0.3579882	4333405	1707374	49.5	0.4946724	ILMN_214206	1810026B05RIK				Mus musculus	MEEBO									1810026B05Rik
1810026J23RIK	7090951	2090814	49	0.00	6158978	2756969	37	0.00	645197	2683115	33	0.00	539769	2811082	34	0.00	6540632	3060486	26	0.00	9608534	2724957	42	0.00	ILMN_223303	1810026J23RIK	9	Mus musculus RIKEN cDNA 1810026J23 gene (1810026J23Rik), mRNA.		Mus musculus	RefSeq		69773	+	9qA3					1810026J23Rik
1810027L02RIK	4544058	2202285	48	0.2649573	4617639	2648466	37	0.1399573	3778104	2272589	29	0.5876068	4055064	2083174	42	0.3782051	4475879	2649415	43	0.3482906	4981236	2717963	36	0.3279915	ILMN_201678	1810027L02RIK				Mus musculus	Riken									1810027L02Rik
1810027O10RIK	1707207	5917104	36	0.00	8528136	2328483	45.5	0.00	1379443	4343649	40.5	0.00	1187959	3824534	48.5	0.00	1592944	6060351	39	0.00	2152202	7517099	35.5	0.00	ILMN_261137	1810027O10RIK	11	Mus musculus RIKEN cDNA 1810027O10 gene (1810027O10Rik), mRNA. XM_109683 XM_909001	RP23-422L16.23; 3110009M16Rik	Mus musculus	RefSeq		69186	+	11qB3	mitochondrial inner membrane [goid 5743] [evidence IDA]			RP23-422L16.23; 3110009M16Rik	1810027O10Rik
1810028F09RIK	3824347	1347848	59	0.7745727	3745589	14831	59	0.7596154	3500159	1740325	40	0.8536325	3775529	1611804	52	0.6495727	3753163	1242092	65	0.9145299	4033853	1682187	56	0.8963675	ILMN_194542	1810028F09RIK				Mus musculus	MEEBO									1810028F09Rik
1810029B16RIK	4257075	2822744	29.5	0.4329668	4184158	2844033	30	0.3133681	3707973	2537271	32	0.7655046	3830088	1903863	35.5	0.6712227	4328757	2237449	44.5	0.3988695	4125085	2878241	24.5	0.9197434	ILMN_214371	1810029B16RIK	8	Mus musculus RIKEN cDNA 1810029B16 gene (1810029B16Rik), mRNA.		Mus musculus	RefSeq		66282	-	8qB3.2					1810029B16Rik
1810030J14RIK	4368598	2512674	30	0.2701439	4227212	2062086	49	0.2486029	4230865	1991322	43	0.1880365	4004611	20163	38	0.4500329	4534109	2358802	41.5	0.1953125	5084624	2696641	36	0.3707562	ILMN_221057	1810030J14RIK	1	Mus musculus RIKEN cDNA 1810030J14 gene (1810030J14Rik), mRNA.	AV054416	Mus musculus	RefSeq		66289	+	1qH3				AV054416	1810030J14Rik
1810030N24RIK	4729933	1521843	48.75	0.03798095	3763481	1286599	44.5	0.04114042	419.36	1851533	45.25	0.04114042	3451664	1198061	44.5	0.04081518	4327996	172318	40	0.03677389	5726283	2613991	42.25	0.01793281	ILMN_241295	1810030N24RIK	4	Mus musculus RIKEN cDNA 1810030N24 gene (1810030N24Rik), mRNA.	RP23-76M15.5; 2810406B13Rik	Mus musculus	RefSeq		66291	-	4qA5	integral to membrane [goid 16021] [evidence IEA]; membrane [goid 16020] [evidence IEA]			RP23-76M15.5; 2810406B13Rik	1810030N24Rik
1810030O07RIK	4647493	2076546	43	0.2254273	4149559	1661754	41	0.409188	4333333	2392494	47	0.207265	4185623	1899531	51	0.2852564	4768119	1945603	58	0.1826923	4645483	3019998	30	0.5032051	ILMN_214305	1810030O07RIK		Mus musculus RIKEN cDNA 1810030O07 gene (1810030O07Rik), mRNA.		Mus musculus	RefSeq		69155		XqA1.1					1810030O07Rik
1810031K17RIK	3997102	1658536	36	0.6271368	427324	2036653	39	0.3119658	3442646	1470812	29	0.8899572	3815923	1801434	36	0.6132479	4002957	1587236	38	0.7350428	4910547	3194985	36	0.3557692	ILMN_209092	1810031K17RIK	1	Mus musculus RIKEN cDNA 1810031K17 gene (1810031K17Rik), mRNA.	AU043960	Mus musculus	RefSeq		69171	-	1qC3	integral to membrane [goid 16021] [evidence IEA]; membrane [goid 16020] [evidence IEA]			AU043960	1810031K17Rik
1810032O08RIK	8734901	4083083	52	0.1526556	7837148	3972709	46	0.1141256	8247607	4149566	5666667	0.08437964	7044198	341854	47	0.1452225	8687453	4135068	4666667	0.1157937	1171588	4898403	5633333	0.1432819	ILMN_216219	1810032O08RIK				Mus musculus	MEEBO									1810032O08Rik
1810033B17RIK	5007862	2194248	44	0.1153846	4636588	1706839	61	0.1346154	4973627	1978463	55	0.05876068	4515229	2537679	55	0.1282051	5321101	2274779	58	0.05876068	6131995	3020719	54	0.0673077	ILMN_219681	1810033B17RIK	8	Mus musculus RIKEN cDNA 1810033B17 gene (1810033B17Rik), mRNA.		Mus musculus	RefSeq		69189	+	8qA1.1					1810033B17Rik
1810033M07RIK	4692756	2151261	47	0.2147436	4280537	2054865	40	0.3098291	4630097	2828758	40	0.1089744	4525709	2370443	43	0.1260684	4862629	31087	42	0.1452992	5510693	1796425	36	0.176282	ILMN_215397	1810033M07RIK	6	Mus musculus RIKEN cDNA 1810033M07 gene (1810033M07Rik), mRNA.	MGC129514; MGC129515; 1810047B09Rik	Mus musculus	RefSeq		69187	-	6qG1	endoplasmic reticulum [goid 5783] [evidence IEA]			MGC129514; MGC129515; 1810047B09Rik	1810033M07Rik
1810034K20RIK	3794886	2240579	24	0.7980769	3574611	2464468	23	0.9017094	3854372	2522846	36	0.5181624	4552307	2066609	34	0.116453	4315602	2609671	35	0.4583333	4762328	2603565	38	0.4433761	ILMN_210040	1810034K20RIK	14	Mus musculus RIKEN cDNA 1810034K20 gene (1810034K20Rik), mRNA.	Mdp1; AI035604	Mus musculus	RefSeq		67881	-	14qC3			metal ion binding [goid 46872] [evidence IEA]; hydrolase activity [goid 16787] [evidence IEA]; magnesium ion binding [goid 287] [evidence IEA]; phosphoprotein phosphatase activity [goid 4721] [evidence IEA]; protein tyrosine phosphatase activity [goid 4725] [evidence IEA]	Mdp1; AI035604	1810034K20Rik
1810035L17RIK	852225	3699594	41.5	0.00	4320567	1629843	33.5	0.00	6681625	3280796	48	0.00	6753804	3336612	41	0.00	7758738	3401284	35.5	0.00	1060445	4162384	35	0.00	ILMN_217553	1810035L17RIK	12	Mus musculus RIKEN cDNA 1810035L17 gene (1810035L17Rik), mRNA.		Mus musculus	RefSeq		380773	+	12qD2	nucleus [goid 5634] [evidence IEA]; mitochondrion [goid 5739] [evidence IEA]	regulation of transcription, DNA-dependent [goid 6355] [evidence IEA]; transcription [goid 6350] [evidence IEA]	RNA binding [goid 3723] [evidence IEA]; nucleic acid binding [goid 3676] [evidence IEA]; nucleotide binding [goid 166] [evidence IEA]		1810035L17Rik
1810037C20RIK	5397842	1774534	42	0.00	5764267	1980922	37	0.00	4624777	1566964	37	0.00	4617538	1515566	38	0.00	4735472	1873414	47	0.00	6760615	2059332	43	0.00	ILMN_220614	1810037C20RIK	X	Mus musculus RIKEN cDNA 1810037C20 gene (1810037C20Rik), mRNA.	RP23-436K3.15; MGC30343; Fam3A	Mus musculus	RefSeq		66294	-	XqA7.3					1810037C20Rik
1810037I17RIK	3400151	1187865	49	0.00	2540779	8302959	46	0.00	3464593	6519696	64	0.00	2675618	6850671	60	0.00	4096021	9826247	53	0.00	5127929	1248369	52	0.00	ILMN_210139	1810037I17RIK	3	Mus musculus RIKEN cDNA 1810037I17 gene (1810037I17Rik), mRNA.	MGC107621; 5730414I01Rik	Mus musculus	RefSeq		67704	+	3qG1					1810037I17Rik
1810037K07RIK	3956775	2337608	38	0.6613248	4009546	2143857	31	0.5138889	3884655	1734942	30	0.4978632	3847138	2033134	30	0.5844017	4499083	2537378	37	0.3344017	5114074	3212143	31	0.2724359	ILMN_187773	1810037K07RIK				Mus musculus	MEEBO									1810037K07Rik
1810037O03RIK	5771597	3138026	40	0.02350427	5642679	2547384	50	0.01175214	5870266	2350625	45	0.008547009	5255773	2534778	57	0.02136752	5660322	2464683	61	0.02991453	7938158	2813283	64	0.007478632	ILMN_196405	1810037O03RIK				Mus musculus	RefSeq									1810037O03Rik
1810041L15RIK	4352016	1442417	42	0.3445564	3856745	1557882	61	0.08636097	3111839	1321815	61.5	0.3643442	2811094	1350746	52.5	0.3049671	3138753	1661507	61.5	0.2308514	4161687	1946305	42	0.1089886	ILMN_209374	1810041L15RIK	15	PREDICTED: Mus musculus RIKEN cDNA 1810041L15 gene, transcript variant 1 (1810041L15Rik), mRNA.		Mus musculus	RefSeq		72301	-	15qE2					1810041L15Rik
1810043G02RIK	1378172	7626777	41	0.001016271	1355434	8272326	44	0.0002352822	1182071	7096939	45	0.0002420688	1216764	1073477	4066667	3.02586	1593947	920335	4533333	89.2199	1958566	1009996	40	0.001802736	ILMN_204728	1810043G02RIK	10	Mus musculus RIKEN cDNA 1810043G02 gene (1810043G02Rik), mRNA.	D10Jhu13e; AV026620	Mus musculus	RefSeq		67884	+	10qC1			molecular_function [goid 3674] [evidence ND ]; transferase activity [goid 16740] [evidence IEA]; receptor activity [goid 4872] [evidence IEA]		1810043G02Rik
1810043H04RIK	1886952	1169235	42.5	0.2200906	1309029	4951629	35	0.07071371	1755748	8720096	40	0.3184634	1713275	654379	52	0.1713876	1869896	6624297	49	0.1507803	274063	8939919	38.5	0.1776997	ILMN_199239	1810043H04RIK	11	PREDICTED: Mus musculus RIKEN cDNA 1810043H04 gene, transcript variant 2 (1810043H04Rik), mRNA.		Mus musculus	RefSeq		208501	+	11qE2					1810043H04Rik
1810043M20RIK	747593	4674644	37	0.001068376	62398	3778828	36	0.004273504	7096917	4478594	36	0.001068376	8042327	6820708	34	0.001068376	7580866	4058745	43	0.001068376	9646474	6287184	37	0.001068376	ILMN_201764	1810043M20RIK				Mus musculus	Riken									1810043M20Rik
1810044A24RIK	1517052	8855562	35	0.0008241106	1138747	5334138	37	0.0001849112	123393	1154336	39	0.0004799702	101416	8908473	30	0.001006739	1371556	8129853	31	0.0001284106	2141259	1927005	33	36.5257	ILMN_212584	1810044A24RIK	15	Mus musculus RIKEN cDNA 1810044A24 gene (1810044A24Rik), transcript variant 1, mRNA.	KIAA1882; 4632408O18Rik; mKIAA1882; Ibp; 2900005P22Rik; Nibp	Mus musculus	RefSeq		76510	-	15qD3				KIAA1882; 4632408O18Rik; mKIAA1882; Ibp; 2900005P22Rik; Nibp	1810044A24Rik
1810044B20RIK	4388906	1892928	46	0.3482906	4440557	200329	55	0.2094017	399395	1778061	45	0.409188	4522549	1809715	56	0.1260684	4192365	1859565	52	0.5608974	4809187	2068534	50	0.4155983	ILMN_201723	1810044B20RIK				Mus musculus	Riken									1810044B20Rik
1810044D09RIK	6684057	265432	43	0.004273504	6155793	2714551	47	0.00534188	7232629	3198954	66	0.001068376	5189493	2119091	45	0.02350427	6963709	352887	59	0.003205128	8376533	50241	39	0.003205128	ILMN_184291	1810044D09RIK				Mus musculus	MEEBO									1810044D09Rik
1810046J19RIK	3693714	75008	43	0.00	2695152	6851038	33	0.00	3092646	9215549	37	0.00	2723747	9275298	32	0.00	3858768	1354405	36	0.00	4960538	118207	51	0.00	ILMN_211057	1810046J19RIK	11	Mus musculus RIKEN cDNA 1810046J19 gene (1810046J19Rik), mRNA.	Rdx12; AI463380	Mus musculus	RefSeq		103742	-	11qD		cell redox homeostasis [goid 45454] [evidence IEA]	selenium binding [goid 8430] [evidence IEA]		1810046J19Rik
1810046K07RIK	390189	1610227	48	0.7083333	4094733	1630225	62	0.4433761	388325	2069343	52	0.4978632	3742021	1703141	51	0.6773504	3942753	1598283	62	0.7873932	4196571	1852171	59	0.792735	ILMN_213035	1810046K07RIK				Mus musculus	MEEBO									1810046K07Rik
1810047B09RIK	4179653	1920242	47	0.4786325	4428291	1929786	44	0.215812	4113962	135688	45	0.3173077	3935523	131288	71	0.4957265	4416691	2238836	41	0.3824786	4981984	2418218	51	0.3279915	ILMN_202032	1810047B09RIK				Mus musculus	Riken									1810047B09Rik
1810047J07RIK	3966917	2096705	35	0.6559829	37908	1705224	42	0.732906	3881863	2409457	40	0.4989316	3540258	1925908	40	0.8472222	4309888	2225386	38	0.4647436	5203653	2497749	43	0.2510684	ILMN_202904	1810047J07RIK				Mus musculus	Riken									1810047J07Rik
1810047K05RIK	100595	4250315	43	0.00	9314074	4106602	51	0.570714	9842113	4452971	55.5	0.570714	8252321	3773216	51	0.570714	1001667	4170301	61	0.570714	134.06	5763186	58.5	0.00	ILMN_203259	1810047K05RIK				Mus musculus	Riken									1810047K05Rik
1810047O18RIK	4281085	1594135	48	0.4134615	4123375	2134972	42	0.4230769	3817385	1852936	55	0.5619658	3954803	1724601	40	0.4764957	4904072	2612094	50	0.1356838	5260066	2016407	55	0.2435897	ILMN_213466	1810047O18RIK				Mus musculus	MEEBO									1810047O18Rik
1810048J11RIK	1590319	1133965	4566667	0.01839756	1401571	9517916	4666667	0.1432819	1259399	9406546	4633333	0.0468169	1208199	8069314	43	0.1587816	1393072	8077714	4133333	0.2817471	2013808	1312648	4633333	0.1737067	ILMN_184547	1810048J11RIK				Mus musculus	MEEBO									1810048J11Rik
1810049H13RIK	4403459	1357615	36	0.00	3672414	8854831	32	0.00	4230351	168735	48	0.00	3423793	9902178	58	0.00	3896762	1153872	49	0.00	5101696	2021214	39	0.00	ILMN_217236	1810049H13RIK	11	Mus musculus RIKEN cDNA 1810049H13 gene (1810049H13Rik), mRNA.	RP23-82I5.9	Mus musculus	RefSeq		66431	-	11qE2					1810049H13Rik
1810049H19RIK	4107996	2103943	42	0.5352564	4005451	2084627	35	0.517094	3828327	2038448	48	0.5523504	3669912	1915842	46	0.7425213	4176022	2447332	34	0.573718	4532629	2744863	36	0.5705128	ILMN_227889	1810049H19RIK	6	Mus musculus RIKEN cDNA 1810049H19 gene (1810049H19Rik), mRNA.	Tesp4	Mus musculus	RefSeq		435889	-	6qB1		electron transport [goid 6118] [evidence IEA]	peptidase activity [goid 8233] [evidence IEA]; hydrolase activity [goid 16787] [evidence IEA]; iron ion binding [goid 5506] [evidence IEA]; serine-type endopeptidase activity [goid 4252] [evidence IEA]; electron carrier activity [goid 9055] [evidence IEA]	Tesp4	1810049H19Rik
1810049N02RIK	4250039	1939257	50	0.4305556	3779707	1481002	63	0.7425213	4216349	1880873	60	0.2574786	3874584	1441989	61	0.5555556	4523454	1736809	67	0.3194444	4408655	1565812	72	0.6474359	ILMN_202211	1810049N02RIK				Mus musculus	Riken									1810049N02Rik
1810049O03RIK	5250816	2191603	52	0.07264958	4253547	1774892	50	0.3269231	4764165	1974691	44	0.08440171	4541189	1902107	56	0.1196581	499394	1969151	60	0.1100427	5740238	2450545	60	0.1292735	ILMN_222449	1810049O03RIK				Mus musculus	MEEBO									1810049O03Rik
1810053B01RIK	4189539	2071435	48	0.474359	4302267	1455234	56	0.2959402	4302934	1644323	64	0.215812	3589838	1483408	59	0.8130342	4260738	1647544	68	0.4946581	4656124	1905003	60	0.4989316	ILMN_194622	1810053B01RIK				Mus musculus	MEEBO									1810053B01Rik
1810054D07RIK	1132152	6597499	46	0.01827491	1209025	6030383	4433333	0.002604167	1040982	6184542	50	0.00418093	1038476	580442	4933333	0.01901905	1111586	4720754	4633333	0.0103787	1585926	7253198	51	0.02056738	ILMN_201735	1810054D07RIK				Mus musculus	Riken									1810054D07Rik
1810055D05RIK	4147847	2046206	42	0.5021368	4165173	17409	34	0.3931624	3327832	164062	45	0.9455128	3725324	1993738	41	0.6965812	4398526	2131395	49	0.3963675	437902	1960535	40	0.6655983	ILMN_211460	1810055D05RIK				Mus musculus	MEEBO									1810055D05Rik
1810055E12RIK	4027918	1395419	4166667	0.00	3891883	139082	39	0.00	3525182	1631522	37	0.000203246	2877872	1097414	2933333	0.00	3008147	132505	29	0.000203246	4865741	2412343	3533333	0.00	ILMN_211853	1810055E12RIK	19	Mus musculus RIKEN cDNA 1810055E12 gene (1810055E12Rik), mRNA.		Mus musculus	RefSeq		67894	+	19qD3					1810055E12Rik
1810055G02RIK	7831873	2185147	32	0.00	7337442	1573075	50	0.00	6428561	1557201	64	0.00	6481652	1856731	45	0.00	7030644	2089598	36	0.00	1065614	3235704	48	0.00	ILMN_214644	1810055G02RIK	19	Mus musculus RIKEN cDNA 1810055G02 gene (1810055G02Rik), mRNA.	AI256204	Mus musculus	RefSeq		72056	+	19qA				AI256204	1810055G02Rik
1810057B09RIK	3922287	1871553	36	0.6880342	393238	1438555	49	0.5982906	3703733	1949188	48	0.6655983	4118422	2229228	47	0.3290598	4281023	2297596	39	0.482906	4630557	2544721	38	0.5128205	ILMN_219009	1810057B09RIK				Mus musculus	MEEBO									1810057B09Rik
1810058I24RIK	1048701	4292507	54.5	0.570714	921263	414478	48	14.2678	8983066	3764414	41	36.5257	8308342	3754524	46.5	0.913142	1039641	4418881	53.5	0.913142	114594	4639347	52	36.5257	ILMN_194691	1810058I24RIK				Mus musculus	MEEBO									1810058I24Rik
1810058M03RIK	1525864	5487471	62	0.00	1131663	4334642	69	0.00	1662889	494401	56	0.00	110405	397046	56	0.00	1295068	5256227	56	0.00	179422	5577365	66	0.00	ILMN_201724	1810058M03RIK				Mus musculus	Riken									1810058M03Rik
1810058N15RIK	3703942	1444289	46	0.8653846	3837891	1762709	55	0.6869658	3592899	166235	33	0.758547	374271	1383013	64	0.6773504	3603101	1444482	54	0.9679487	4815841	2094288	45	0.4123932	ILMN_187780	1810058N15RIK				Mus musculus	MEEBO									1810058N15Rik
1810060C03RIK	6351925	2664489	72	0.01175214	5547518	2566023	49	0.01602564	5797025	2483399	70	0.01068376	5483439	2561312	59	0.01175214	5671546	2540242	43	0.02884615	6722081	3133524	60	0.03098291	ILMN_201729	1810060C03RIK				Mus musculus	Riken									1810060C03Rik
1810062G17RIK	4284032	1827698	43	0.4102564	4362079	163468	52	0.2478632	4347681	1512689	53	0.2051282	4193993	1671626	49	0.2799145	440892	1929786	52	0.3878205	4699257	1678353	55	0.4711539	ILMN_208903	1810062G17RIK	3	PREDICTED: Mus musculus RIKEN cDNA 1810062G17 gene (1810062G17Rik), mRNA.		Mus musculus	RefSeq		72282	+	3qB					1810062G17Rik
1810062O14RIK	5839477	3061647	43.5	0.02662722	5252163	2745755	40.5	0.02762254	5170798	276275	45.5	0.07478861	4556557	2354081	40	0.05000365	5900987	3528426	39	0.12931	7072183	3103912	49	0.08328082	ILMN_206538	1810062O14RIK				Mus musculus	Riken									1810062O14Rik
1810062O18RIK	1117524	4082434	71	0.00	1127444	4721039	70	0.00	1114563	3732709	63	0.00	102.69	4361543	46	0.00	1214563	4952667	68	0.00	1500914	5130312	50	0.00	ILMN_192867	1810062O18RIK				Mus musculus	MEEBO									1810062O18Rik
1810063B05RIK	7393246	3149115	40	0.00	6372986	2420911	33	0.00	6132802	1730495	38	0.00	5451886	2575783	31	0.00	6962568	2664066	24	0.00	8460309	3563513	30	0.00	ILMN_222555	1810063B05RIK	8	Mus musculus RIKEN cDNA 1810063B05 gene (1810063B05Rik), mRNA.	AI447995	Mus musculus	RefSeq		67892	+	8qE2	mitochondrion [goid 5739] [evidence IEA]	electron transport [goid 6118] [evidence IEA]	cytochrome-c oxidase activity [goid 4129] [evidence IEA]	AI447995	1810063B05Rik
1810063B07RIK	4792554	1698966	45	0.00	4112473	13584	52	0.00	4158338	9355555	46	0.00	3778285	1251054	47	0.00	4956334	1439072	50	0.00	6773546	1796972	54	0.00	ILMN_213070	1810063B07RIK				Mus musculus	MEEBO									1810063B07Rik
1810064F22RIK	5894642	1822026	51	0.02863613	4052503	1712076	46	0.03769507	5082841	2123563	49.5	0.007547689	5074607	1889289	46	0.0002516847	5907888	2271468	42.5	0.1171156	6353677	2538532	52	0.06558699	ILMN_233092	1810064F22RIK	9	Mus musculus RIKEN cDNA 1810064F22 gene (1810064F22Rik), mRNA.		Mus musculus	RefSeq		69862	-	9qA3	viral capsid [goid 19028] [evidence IEA]		structural molecule activity [goid 5198] [evidence IEA]		1810064F22Rik
1810064L21RIK	1225299	5922654	49.5	0.3790823	1336803	5417821	45	0.105525	9624953	3734664	54.5	0.2942166	9475066	5518929	41	0.3159106	1032859	3947778	39.5	0.1490253	1575997	6165751	48	0.0307181	ILMN_188226	1810064L21RIK				Mus musculus	MEEBO									1810064L21Rik
1810065E05RIK	4352891	2264145	37	0.3621795	4135616	2115391	47	0.4155983	3640169	1843548	55	0.7190171	3745658	1492187	43	0.6720086	3840377	1735777	41	0.8643162	4571394	2387155	42	0.5448718	ILMN_218605	1810065E05RIK	11	Mus musculus RIKEN cDNA 1810065E05 gene (1810065E05Rik), mRNA.	RP23-465K20.5; AV047390	Mus musculus	RefSeq		69864	+	11qB1.3				RP23-465K20.5; AV047390	1810065E05Rik
1810073G14RIK	8077837	2331634	46	0.00	6256947	1531133	46	0.00	5918556	1469697	40	0.00	6076147	2058704	35	0.00	6957863	1629272	54	0.00	1009795	2602594	49	0.00	ILMN_218067	1810073G14RIK	11	Mus musculus RIKEN cDNA 1810073G14 gene (1810073G14Rik), mRNA.	9030624B09Rik; RP23-206L21.2	Mus musculus	RefSeq		67726	-	11qB1.3				9030624B09Rik; RP23-206L21.2	1810073G14Rik
1810073H04RIK	3724686	129582	65	0.8547009	3544289	162243	43	0.9155983	3922126	1618058	40	0.4764957	3700901	1636181	61	0.7168803	3794233	1639467	55	0.8888889	4409474	1782119	57	0.6463675	ILMN_210781	1810073H04RIK				Mus musculus	MEEBO									1810073H04Rik
1810073M12RIK	6267571	2401679	37	0.00	6904276	1925758	35	0.00	4640456	2063811	51	0.00	552805	136809	63	0.00	5900013	1513128	53	0.00	8224394	2692451	50	0.00	ILMN_223893	1810073M12RIK				Mus musculus	MEEBO									1810073M12Rik
1810073N04RIK	6979605	3863808	47.5	0.009794018	7309809	380165	48	0.01150787	7291248	3322061	56.5	0.03232751	6429317	2888676	53	0.0307181	7857729	3768289	51	0.275669	1027518	4040706	52.5	0.01167052	ILMN_185811	1810073N04RIK				Mus musculus	MEEBO									1810073N04Rik
1810074P20RIK	1901842	6759371	36	0.0807018	1846474	80145	38	0.02164493	1648661	1087383	37	0.09170801	1466016	6151547	3866667	0.03924684	167275	783039	38	0.04302887	2372743	117822	3866667	0.1072149	ILMN_213616	1810074P20RIK	4	Mus musculus RIKEN cDNA 1810074P20 gene (1810074P20Rik), mRNA.	mKIAA0776; AI429228	Mus musculus	RefSeq		67490	-	4qA3				AI429228; mKIAA0776	1810074P20Rik
2010001A14RIK	5534405	2254616	50	0.03525641	5953602	2192436	63	0.006410256	7049526	320847	48	0.001068376	4683755	1741444	46	0.07051282	8475289	361038	55	0.001068376	7541859	3086501	50	0.008547009	ILMN_187811	2010001A14RIK	11	PREDICTED: Mus musculus RIKEN cDNA 2010001A14 gene (2010001A14Rik), mRNA.		Mus musculus	RefSeq		76516	-						2010001A14Rik
2010001E11RIK	371601	1843848	52	0.857906	3351018	1399947	55	0.9818376	3646646	1685669	50	0.715812	3445013	1577707	59	0.9209402	4072938	172396	50	0.6784188	3975817	1731437	51	0.9230769	ILMN_223644	2010001E11RIK				Mus musculus	MEEBO									2010001E11Rik
2010001F03RIK	1213151	4914906	50	0.00	9167668	4335712	52	0.00	1077398	4341345	57	0.00	1042865	4885733	55	0.00	1286865	5246306	50	0.00	1784373	7237191	48	0.00	ILMN_202499	2010001F03RIK				Mus musculus	Riken									2010001F03Rik
2010001H16RIK	3120253	1047061	46	0.00	4022929	1754814	52	0.00	3302957	1224185	59	0.00	357.92	1522932	45	0.00	4175575	1283375	59	0.00	597115	1893488	53	0.00	ILMN_186408	2010001H16RIK				Mus musculus	MEEBO									2010001H16Rik
2010001J22RIK	1264293	6086669	39	0.00	1282423	6480639	34	0.00	1207846	6285324	41	0.00	1085595	5799248	35	0.00	1445254	7541892	34.5	0.00	1409942	4905357	45	0.00	ILMN_218106	2010001J22RIK	15	Mus musculus RIKEN cDNA 2010001J22 gene (2010001J22Rik), mRNA.		Mus musculus	RefSeq		70113	-	15qE3					2010001J22Rik
2010001M05RIK	4114543	2483145	32	0.5309829	3696319	1684778	52	0.8002137	4086682	2695651	32	0.3429487	3442194	1584272	61	0.9209402	4655224	2954698	35	0.2403846	4318421	1824859	46	0.7051282	ILMN_204599	2010001M05RIK				Mus musculus	Riken									2010001M05Rik
2010001M06RIK	4433747	1976566	39	0.3183761	4570012	2966214	41	0.1517094	5227874	3931745	25	0.03418804	4205308	2851303	25	0.275641	5295618	2594059	50	0.05876068	506587	2540999	44	0.2884615	ILMN_192144	2010001M06RIK				Mus musculus	MEEBO									2010001M06Rik
2010001M09RIK	552911	2753838	42	0.03632479	5498036	2737872	48	0.01923077	5695512	2564192	39	0.01602564	4797857	2217608	48	0.05876068	5955049	1944023	45	0.01816239	7350951	3061926	44	0.01175214	ILMN_211206	2010001M09RIK	18	Mus musculus RIKEN cDNA 2010001M09 gene (2010001M09Rik), mRNA.	MGC73549; AV064572	Mus musculus	RefSeq		69816	-	18qB2	endoplasmic reticulum [goid 5783] [evidence IEA]			MGC73549; AV064572	2010001M09Rik
2010001P08RIK	3904495	1640222	54	0.7019231	3929049	14574	57	0.6014957	3806956	2008702	44	0.5705128	3716574	1918311	46	0.707265	414492	2150609	38	0.6014957	4353768	1348672	50	0.6816239	ILMN_201725	2010001P08RIK				Mus musculus	Riken									2010001P08Rik
2010001P20RIK	3842657	1219208	48	0.758547	3781271	1736267	59	0.7425213	3517277	1637811	56	0.8386752	3722311	1783675	49	0.7029914	4116619	2056467	50	0.6346154	4439767	2404011	39	0.6239316	ILMN_194770	2010001P20RIK				Mus musculus	MEEBO									2010001P20Rik
2010002A02RIK	492904	2336685	41	0.1324786	4745992	2652877	46	0.1068376	4625371	1762616	57	0.1089744	4255283	1530468	49	0.2489316	4890252	2370094	47	0.1388889	4972779	2164796	48	0.3290598	ILMN_201728	2010002A02RIK				Mus musculus	Riken									2010002A02Rik
2010002M12RIK	3357608	1221313	41	0.9850428	3787236	1685096	47	0.7382479	3433223	1736688	52	0.8942308	3229578	1491587	41	0.982906	4211888	1804747	56	0.5373932	3942422	1598853	66	0.9294872	ILMN_218224	2010002M12RIK	19	Mus musculus RIKEN cDNA 2010002M12 gene (2010002M12Rik), mRNA.	AW412491	Mus musculus	RefSeq		112419	-	19qC1			binding [goid 5488] [evidence IEA]		2010002M12Rik
2010002N04RIK	4787117	2659144	44	0.176282	4271459	2703846	39	0.3130342	4001791	1667247	46	0.400641	4368848	2265475	40	0.1891026	454845	2209972	41	0.3034188	5530445	2422741	55	0.1741453	ILMN_219235	2010002N04RIK	18	Mus musculus RIKEN cDNA 2010002N04 gene (2010002N04Rik), mRNA.	AW561905; AI195350; Nid67; cI-41	Mus musculus	RefSeq		106878	-	18qD3	membrane [goid 16020] [evidence IEA]				2010002N04Rik
2010003H20RIK	3967722	1835378	32	0.6538461	3573737	1874483	45	0.9027778	3389373	1695015	42	0.9123932	4013137	1932279	46	0.4134615	3974234	1948857	42	0.7564102	4488034	2826594	42	0.5940171	ILMN_197171	2010003H20RIK		Mus musculus RIKEN cDNA 2010003H20 gene (2010003H20Rik), mRNA.		Mus musculus	RefSeq		625286		2qA2					2010003H20Rik
2010003J03RIK	1743062	7443622	45	0.00	1831783	7520037	30	0.00	1392707	5659288	52	0.00	1607425	6601929	41	0.00	1633507	5527966	45	0.00	242553	8936047	46	0.00	ILMN_229399	2010003J03RIK	19	Mus musculus RIKEN cDNA 2010003J03 gene (2010003J03Rik), mRNA.	AI131644	Mus musculus	RefSeq		69860	+	19qA		translational initiation [goid 6413] [evidence IEA]; protein biosynthesis [goid 6412] [evidence IEA]	translation initiation factor activity [goid 3743] [evidence IEA]; RNA binding [goid 3723] [evidence IEA]	AI131644	2010003J03Rik
2010003K11RIK	3563578	1672438	48	0.9348291	3861668	1497535	47	0.6645299	3746292	184521	52	0.6303419	3350928	1121505	57	0.957265	4277705	177486	40	0.4839744	3899662	1675164	55	0.9380342	ILMN_219359	2010003K11RIK	19	Mus musculus RIKEN cDNA 2010003K11 gene (2010003K11Rik), mRNA.		Mus musculus	RefSeq		69861	-	19qA					2010003K11Rik
2010003K15RIK	4987501	2022	48	0.1207265	4311357	2070097	48	0.292735	4547187	2087073	65	0.1324786	4112787	2075743	51	0.3311966	4995279	2644186	51	0.1100427	5472451	2453837	48	0.1826923	ILMN_191212	2010003K15RIK				Mus musculus	MEEBO									2010003K15Rik
2010003O02RIK	7193855	2215061	50	0.001068376	512531	2936413	43	0.04807692	6698759	3036185	64	0.002136752	63429	2795612	53	0.002136752	7873195	3275476	53	0.001068376	7961082	3209972	62	0.007478632	ILMN_196295	2010003O02RIK				Mus musculus	MEEBO									2010003O02Rik
2010003O18RIK	9269666	1870551	46	0.00	9698388	2573254	37	0.00	8844293	2153289	46	0.00	766503	2484182	33	0.00	9641379	1608058	41	0.00	1276439	376337	38	0.00	ILMN_250737	2010003O18RIK	5	Mus musculus RIKEN cDNA 2010003O18 gene (2010003O18Rik), mRNA.		Mus musculus	RefSeq		384281	-	5qF		regulation of translational fidelity [goid 6450] [evidence IEA]	glutamyl-tRNA(Gln) amidotransferase activity [goid 17068] [evidence IEA]; transferase activity [goid 16740] [evidence IEA]		2010003O18Rik
2010004A03RIK	3447925	1488945	50	0.00	3465207	1714077	27	0.00	2586027	1069646	36	0.00	2674572	1195496	40	0.00	300781	137054	41	0.00	5090957	2122906	34	0.00	ILMN_222711	2010004A03RIK	8	Mus musculus RIKEN cDNA 2010004A03 gene (2010004A03Rik), mRNA.	AI593503	Mus musculus	RefSeq		76527	-	8qE1			molecular_function [goid 3674] [evidence ND ]	AI593503	2010004A03Rik
2010004M13RIK	3505151	1281036	51	0.00	2732509	8616978	68	0.00	3555639	1148705	46	0.00	3047826	1113829	44	0.00	4259626	1719958	41	0.00	4630292	1583761	51	0.00	ILMN_186537	2010004M13RIK				Mus musculus	MEEBO									2010004M13Rik
2010004N17RIK	1270003	4456723	54	0.00	1385195	4657162	48	0.00	1164196	5209083	45	0.00	1127103	4872408	60	0.00	1161584	4116884	63	0.00	2166118	7644904	56	0.00	ILMN_202002	2010004N17RIK				Mus musculus	Riken									2010004N17Rik
2010005E20RIK	4171081	1855227	51	0.4871795	4324533	1971927	54	0.2831196	4123916	231081	45	0.3119658	431258	1892695	53	0.2222222	4208083	1499784	54	0.5405983	5381642	2341533	49	0.2083333	ILMN_201730	2010005E20RIK				Mus musculus	Riken									2010005E20Rik
2010005H15RIK	4282603	3570815	29	0.4113248	3493216	1553964	36	0.9401709	3937682	1765686	53	0.4594017	3627403	1250345	57	0.7852564	4073751	2877237	32	0.6784188	4888023	3689932	32	0.3632479	ILMN_209864	2010005H15RIK	16	Mus musculus RIKEN cDNA 2010005H15 gene (2010005H15Rik), mRNA.		Mus musculus	RefSeq		76770	+	16qB3	intracellular [goid 5622] [evidence IEA]				2010005H15Rik
2010005J08RIK	2379708	1246001	4966667	0.446531	191077	9327365	52	0.00162597	1988308	1214418	3933333	0.00548763	2037076	1403926	41	0.0697133	2215393	1226926	4066667	0.104062	3745959	1726274	4933333	0.000203246	ILMN_214889	2010005J08RIK	11	Mus musculus RIKEN cDNA 2010005J08 gene (2010005J08Rik), transcript variant 1, mRNA.	9130001I21Rik; mKIAA1507; RP23-385C16.7; AW060359	Mus musculus	RefSeq		72046	-	11qA1			GTP binding [goid 5525] [evidence IEA]		2010005J08Rik
2010005O13RIK	2037896	913351	55.5	0.08859532	1852327	6688014	66	0.02260083	1717109	8500751	61.5	0.1682744	1471366	5669067	67	0.02838102	1924562	5814912	64.5	0.1239339	2235581	7530057	61.5	0.2411265	ILMN_206539	2010005O13RIK				Mus musculus	Riken									2010005O13Rik
2010007H06RIK	6158303	2355258	59	0.01388889	56734	2047306	58	0.01175214	5114656	2537065	46	0.04273504	4613427	2233772	40	0.09294872	6095241	2662881	60	0.01282051	7492442	3633878	51	0.01068376	ILMN_191392	2010007H06RIK				Mus musculus	MEEBO									2010007H06Rik
2010007H12RIK	3925469	1497554	39	0.00	3721022	106993	33	0.00	317571	1219427	46	0.00	2964891	1374843	35.5	0.00	3946632	1396974	39.5	0.00	5194308	1769743	42	0.00	ILMN_215670	2010007H12RIK		Mus musculus RIKEN cDNA 2010007H12 gene (2010007H12Rik), mRNA.	2010011D20Rik; AL024004	Mus musculus	RefSeq		69871		5qG2				2010011D20Rik; AL024004	2010007H12Rik
2010007K12RIK	5584408	1502873	50	0.00	6303458	1832175	64	0.00	491864	1608806	49	0.00	4968174	1539587	42	0.00	6728309	249019	48	0.00	8072089	2559195	51	0.00	ILMN_201775	2010007K12RIK				Mus musculus	Riken									2010007K12Rik
2010007L08RIK	5038121	3000634	48	0.1089744	4296767	1931073	52	0.3002137	4221594	2364408	39	0.2542735	4277494	2373576	39	0.2371795	4368056	1739187	60	0.4198718	5537263	2361532	55	0.1730769	ILMN_212755	2010007L08RIK				Mus musculus	MEEBO									2010007L08Rik
2010007L18RIK	737266	3254522	48	0.001068376	7449145	3544904	36	0.001068376	668008	2914593	46	0.002136752	6614008	2748919	57	0.001068376	668172	2889188	54	0.004273504	7825803	393999	49	0.008547009	ILMN_221656	2010007L18RIK				Mus musculus	MEEBO									2010007L18Rik
2010008E23RIK	9413622	3921294	43	0.00	832465	4041456	39	0.001068376	8316107	3685302	50	0.001068376	6459879	4373801	28	0.001068376	881013	3798009	51	0.001068376	1343249	5138878	56	0.00	ILMN_211518	2010008E23RIK				Mus musculus	MEEBO									2010008E23Rik
2010009J12RIK	3262151	1437209	51	0.00	3071753	1027796	47	0.00	3229214	1428722	43	0.00	296764	1544283	41	0.00	3289713	9017159	48	0.00	4401143	1663205	54	0.00	ILMN_202421	2010009J12RIK				Mus musculus	Riken									2010009J12Rik
2010011I20RIK	3412656	108072	60	0.00	3377401	1082277	41	0.00	3141511	1135877	45	0.00	2356555	8562009	43	0.00	3350537	1066514	40	0.00	4032748	9280106	46	0.00	ILMN_218925	2010011I20RIK	2	Mus musculus RIKEN cDNA 2010011I20 gene (2010011I20Rik), mRNA.	AI430961; AV108736	Mus musculus	RefSeq		67017	+	2qH3	membrane [goid 16020] [evidence IEA]; integral to membrane [goid 16021] [evidence IEA]			AI430961; AV108736	2010011I20Rik
2010012O05RIK	7230333	4021627	38	0.001068376	713592	451625	26	0.001068376	5143126	4208049	25	0.03846154	5695877	3631739	38	0.007478632	8325956	5235557	28	0.001068376	9918655	9071295	24	0.001068376	ILMN_188665	2010012O05RIK	19	Mus musculus RIKEN cDNA 2010012O05 gene (2010012O05Rik), mRNA.	4930569L17Rik; AI467257; AI413851	Mus musculus	RefSeq		66439	+	19qC3					2010012O05Rik
2010013E09RIK	3890058	1907124	46	0.7168803	3911464	1951074	55	0.616453	3371807	1322357	44	0.9252137	3357293	1373209	57	0.9551282	4174728	1906128	59	0.5758547	4419353	1857365	65	0.6388889	ILMN_204999	2010013E09RIK				Mus musculus	Riken									2010013E09Rik
2010015J01RIK	6451117	2800703	59	0.009615385	6093669	1710262	49	0.00534188	5776553	2794946	47	0.01282051	5924183	201219	51	0.00534188	6748098	3515383	49	0.004273504	9091312	4515782	45	0.001068376	ILMN_205804	2010015J01RIK				Mus musculus	Riken									2010015J01Rik
2010015L04RIK	4746781	2585427	34	0.1901709	4323484	220494	43	0.2831196	3985043	2436175	38	0.4188034	4148026	2075938	34	0.3023504	5594508	3749275	37	0.03098291	5064924	215998	30	0.2884615	ILMN_218445	2010015L04RIK	4	Mus musculus RIKEN cDNA 2010015L04 gene (2010015L04Rik), mRNA.	KIAA1751; A530045M11	Mus musculus	RefSeq		544678	+	4qE2				KIAA1751; A530045M11	2010015L04Rik
2010015P12RIK	1095563	4001136	49	0.00	7147929	2837527	41	0.001068376	9237521	4264707	51	0.00	9213245	3667512	56	0.00	9566685	3355929	51	0.00	1325364	4703154	59	0.00	ILMN_189754	2010015P12RIK				Mus musculus	MEEBO									2010015P12Rik
2010016I18RIK	3650791	1663089	41	0.8963675	3727862	197628	42	0.775641	4032208	22475	45	0.3814103	3906049	1605488	54	0.5235043	4003533	1441394	48	0.7350428	4601535	2391326	42	0.5309829	ILMN_195954	2010016I18RIK				Mus musculus	MEEBO									2010016I18Rik
2010100O12RIK	2496777	2895542	43	0.00	1422322	1098623	44	0.570714	1312742	1366016	38	0.00	1794049	182206	35	0.00	2306042	2555446	36	0.00	4452195	4607925	40	0.00	ILMN_214419	2010100O12RIK	2	Mus musculus RIKEN cDNA 2010100O12 gene (2010100O12Rik), mRNA.	Romo1; AI853864; RP23-107C23.2	Mus musculus	RefSeq		67067	+	2qH1	membrane [goid 16020] [evidence IEA]; mitochondrion [goid 5739] [evidence IDA]			Romo1; AI853864	2010100O12Rik
2010106E10RIK	4466362	2183691	42	0.3034188	4495052	1796715	43	0.1794872	4256097	1998566	43	0.2435897	4535347	3156183	30	0.1207265	4340625	2618862	31	0.4423077	4825633	2907577	35	0.4070513	ILMN_211110	2010106E10RIK	X	Mus musculus RIKEN cDNA 2010106E10 gene (2010106E10Rik), mRNA.	RP23-336F13.4	Mus musculus	RefSeq		67715	+	XqE1				RP23-336F13.4	2010106E10Rik
2010106G01RIK	5986036	2483985	4366667	0.1693518	5879924	319824	3966667	0.0394509	5508002	2708911	41	0.1471805	5030968	2266824	3966667	0.3573783	6890682	354787	3633333	0.006722585	7568944	3545168	37	0.1682744	ILMN_220370	2010106G01RIK	2	Mus musculus RIKEN cDNA 2010106G01 gene (2010106G01Rik), mRNA.	Sppl2A; C130089K23Rik	Mus musculus	RefSeq		66552	-	2qF1	membrane [goid 16020] [evidence IEA]; integral to membrane [goid 16021] [evidence IEA]		receptor activity [goid 4872] [evidence IEA]; hydrolase activity [goid 16787] [evidence IEA]; D-alanyl-D-alanine endopeptidase activity [goid 8717] [evidence IEA]; peptidase activity [goid 8233] [evidence IEA]	C130089K23Rik; Sppl2A	2010106G01Rik
2010107E04RIK	9833626	1899023	26	0.00	4832777	1228304	38	0.00	7613692	2126116	39	0.00	7318265	1348039	40	0.00	7778841	2280569	41	0.00	10496.25	3801271	33	0.00	ILMN_222796	2010107E04RIK	12	Mus musculus RIKEN cDNA 2010107E04 gene (2010107E04Rik), mRNA.	9430003J03Rik; AU043134; AV124504	Mus musculus	RefSeq		70257	-	12qF1	mitochondrion [goid 5739] [evidence IEA]		molecular_function [goid 3674] [evidence ND ]	9430003J03Rik; AU043134; AV124504	2010107E04Rik
2010107G12RIK	506263	2446786	43.5	0.04191379	4561774	2182794	43.5	0.3941126	4214831	2461312	42.5	0.4872617	4831807	2655013	33.5	0.04474396	4911795	2786988	44	0.2403852	6062603	3178742	42	0.02214883	ILMN_196001	2010107G12RIK				Mus musculus	MEEBO									2010107G12Rik
2010107G23RIK	474011	2494338	35	0.1944444	3512477	1279388	35	0.9305556	3830875	2153193	30	0.5502137	4159925	2221916	37	0.2980769	456305	2577025	37	0.2905983	5257464	3460939	32	0.2435897	ILMN_218820	2010107G23RIK	10	Mus musculus RIKEN cDNA 2010107G23 gene (2010107G23Rik), mRNA.	AA545165	Mus musculus	RefSeq		69894	-	10qB4	membrane [goid 16020] [evidence IEA]		protein binding [goid 5515] [evidence IPI]	AA545165	2010107G23Rik
2010107H07RIK	1016135	3410771	50	0.00	4910302	1355329	49	0.00	8726325	225743	49	0.00	6773306	1648991	55	0.00	7899377	2114276	47	0.00	1298.93	2884298	60	0.00	ILMN_216308	2010107H07RIK		PREDICTED: Mus musculus RIKEN cDNA 2010107H07 gene (2010107H07Rik), mRNA.		Mus musculus	RefSeq		66487							2010107H07Rik
2010109A12RIK	4129321	1449152	46	0.5192308	4339115	1626672	41	0.2660256	478923	2238874	37	0.08119658	4256384	165893	36	0.2478632	475195	1767338	56	0.1891026	530402	2844366	49	0.2297008	ILMN_209762	2010109A12RIK	5	PREDICTED: Mus musculus RIKEN cDNA 2010109A12 gene (2010109A12Rik), mRNA.		Mus musculus	RefSeq		75610	+	5qE2					2010109A12Rik
2010109I03RIK	354637	1631259	43.5	0.9894441	3801087	1888792	43.5	0.8378665	3571101	1941206	41.5	0.8544537	3509922	1858089	44.5	0.9674003	3782074	1949214	44.5	0.972628	4006269	1884848	47	0.9605243	ILMN_186607	2010109I03RIK				Mus musculus	MEEBO									2010109I03Rik
2010109K11RIK	3557786	0.9948305	70	0.9380342	3363605	1400837	56	0.9807692	3478666	1630316	57	0.866453	3518105	1999288	41	0.8632479	3742056	1732583	60	0.9209402	3868034	193656	34	0.9433761	ILMN_209454	2010109K11RIK	12	PREDICTED: Mus musculus RIKEN cDNA 2010109K11 gene (2010109K11Rik), misc RNA.		Mus musculus	RefSeq			+						2010109K11Rik
2010110I21RIK	3580561	1515477	50	0.9305556	3565475	1638134	55	0.9059829	3616317	1656612	46	0.7339743	3825561	1702101	51	0.6004273	366738	1104127	63	0.9508547	365392	1525469	38	0.9807692	ILMN_187420	2010110I21RIK				Mus musculus	MEEBO									2010110I21Rik
2010110K16RIK	5754904	168426	55	0.00	4769556	1271696	54	0.00	5053287	1063613	52	0.00	4588721	14958	54	0.00	4957131	1619192	51	0.00	7073915	1738955	49	0.00	ILMN_192959	2010110K16RIK				Mus musculus	MEEBO									2010110K16Rik
2010110P09RIK	3869384	1612454	44	0.7361111	3884819	1832641	32	0.642094	3618261	1634228	43	0.7318376	3404373	1867846	25	0.9380342	4137451	2174392	48	0.6089743	3618419	1686053	39	0.9893162	ILMN_218462	2010110P09RIK				Mus musculus	MEEBO									2010110P09Rik
2010111I01RIK	1086719	6360614	46.5	0.1409714	1002107	5697959	40	0.02638124	8491873	4500638	46.5	0.0466821	8419866	4482137	48	0.2662317	9623768	6156683	38.5	0.1135241	149972	6615789	53	0.02662722	ILMN_260275	2010111I01RIK		Mus musculus RIKEN cDNA 2010111I01 gene (2010111I01Rik), mRNA. XM_988363	2300006M17Rik; Aopep	Mus musculus	RefSeq		72061		13qB3			zinc ion binding [goid 8270] [evidence IEA]; aminopeptidase activity [goid 4177] [evidence ISS]; metallopeptidase activity [goid 8237] [evidence ISS]; hydrolase activity [goid 16787] [evidence IEA]; membrane alanyl aminopeptidase activity [goid 4179] [evidence IEA]; peptidase activity [goid 8233] [evidence IEA]; metal ion binding [goid 46872] [evidence IEA]	2300006M17Rik; Aopep	2010111I01Rik
2010200O16RIK	3676137	152113	42	0.00	3297718	1168436	42	0.00	3194651	1809443	33	0.00	2920343	1832676	29	0.00	355436	1496838	32	0.00	4201441	1951985	27	0.00	ILMN_190605	2010200O16RIK	3	Mus musculus RIKEN cDNA 2010200O16 gene (2010200O16Rik), mRNA.		Mus musculus	RefSeq		67495	-	3qF3					2010200O16Rik
2010203O07RIK	652253	3101553	44	0.009615385	5993158	2646818	53	0.006410256	5514134	2550554	54	0.02350427	5430111	2477928	45	0.01495726	6398264	3113396	53	0.008547009	7124661	3638377	48	0.01602564	ILMN_222634	2010203O07RIK	4	Mus musculus RIKEN cDNA 2010203O07 gene (2010203O07Rik), mRNA.	2010109C08Rik	Mus musculus	RefSeq		72429	+	4qB3					2010203O07Rik
2010204K13RIK	4789799	2261416	5333333	0.08506012	4445036	2516535	49	0.09682206	4200541	2170585	47	0.2664547	4248399	2247562	5133333	0.3273043	4277645	1936775	4666667	0.7090572	567074	3224134	4433333	0.250185	ILMN_202423	2010204K13RIK				Mus musculus	Riken									2010204K13Rik
2010204N08RIK	4573876	2535222	42	0.2374312	4329868	2328048	47	0.2820519	448568	2374889	43.5	0.05170723	4141295	2061824	45	0.2020469	459104	1958466	48	0.1913266	5453193	3194282	40	0.07520238	ILMN_237003	2010204N08RIK	3	Mus musculus RIKEN cDNA 2010204N08 gene (2010204N08Rik), mRNA.	SI	Mus musculus	RefSeq		69983	-	3qE3	extracellular region [goid 5576] [evidence IEA]	physiological process [goid 7582] [evidence IEA]; carbohydrate metabolism [goid 5975] [evidence IEA]	hydrolase activity, hydrolyzing O-glycosyl compounds [goid 4553] [evidence IEA]; hormone activity [goid 5179] [evidence IEA]	SI	2010204N08Rik
2010204O13RIK	3468924	1463601	47	0.00	3104259	9567936	54	0.00	3091555	1162586	49	0.00	2700699	8691579	50	0.00	3185793	1033118	54	0.00	5056587	1602345	55	0.00	ILMN_195365	2010204O13RIK				Mus musculus	MEEBO									2010204O13Rik
2010205O06RIK	1762087	7620177	55	0.00	1194697	4012243	55	0.00	1334671	4164821	40	0.00	1270155	3557105	47	0.00	179792	512916	60	0.00	2169337	6897115	49	0.00	ILMN_184973	2010205O06RIK				Mus musculus	MEEBO									2010205O06Rik
2010209O12RIK	6945255	3140457	51	0.002136752	8069171	349876	57	0.001068376	7293843	3414803	52	0.001068376	6522528	2860227	65	0.001068376	5826463	227504	63	0.02350427	9890556	4080402	54	0.001068376	ILMN_218992	2010209O12RIK				Mus musculus	MEEBO									2010209O12Rik
2010300C02RIK	2373.81	6840281	53	0.00	2036149	5674574	59	0.00	2333914	8957863	43	0.00	2238296	6599113	44	0.00	2033608	676205	54	0.00	3231021	8520521	43	0.00	ILMN_214789	2010300C02RIK		PREDICTED: Mus musculus RIKEN cDNA 2010300C02 gene (2010300C02Rik), mRNA.		Mus musculus	RefSeq		72097		1qB					2010300C02Rik
2010301N04RIK	8754389	4284323	47	0.002337643	7614714	2966914	47.5	0.002123626	7121017	3171625	48.5	0.01250091	7152219	2886161	47	0.002265163	8132751	4117013	41	0.0004160503	9965607	4721861	40.5	0.001104902	ILMN_202006	2010301N04RIK				Mus musculus	Riken									2010301N04Rik
2010305A19RIK	115714	5735482	40.5	0.0001118599	1036838	3533927	43	0.570714	1064611	464433	46.5	2.28286	1027681	4352273	47.5	5.13642	1106871	4651013	49.5	0.913142	1413334	6668657	44	27.965	ILMN_251057	2010305A19RIK	4	Mus musculus RIKEN cDNA 2010305A19 gene (2010305A19Rik), mRNA.	AI451324	Mus musculus	RefSeq		69893	+	4qC7			binding [goid 5488] [evidence IEA]	AI451324	2010305A19Rik
2010305C02RIK	482284	2013293	55	0.03060244	4704845	1903585	4966667	0.008059059	4356565	1882849	4866667	0.1613817	4069713	1877045	47	0.3604272	4684922	2358689	47	0.2508539	5229572	2477575	4533333	0.09170801	ILMN_226810	2010305C02RIK	11	Mus musculus RIKEN cDNA 2010305C02 gene (2010305C02Rik), mRNA.	RP23-384C18.8	Mus musculus	RefSeq		380712	+	11qB5				RP23-384C18.8	2010305C02Rik
2010308M01RIK	4131164	1568498	51	0.5192308	435924	2513038	37	0.25	4072722	2515947	38	0.349359	4923296	2445957	55	0.04700855	4848528	2216166	40	0.1538462	5679786	430624	31	0.1378205	ILMN_215290	2010308M01RIK				Mus musculus	MEEBO									2010308M01Rik
2010309E21RIK	6521975	2871646	53.5	0.2279568	6300634	2959419	43.5	0.4299894	486881	2294357	40.5	0.472608	6003852	3189356	49.5	0.3024691	6085442	3103567	47	0.4957356	7618176	4147291	43	0.4778158	ILMN_214439	2010309E21RIK				Mus musculus	MEEBO									2010309E21Rik
2010309J24RIK	5081453	1817916	51	0.1025641	5062124	1905963	47	0.05448718	5200195	2689477	68	0.03632479	466134	2115355	43	0.08333334	5200772	3331414	39	0.07478633	5948988	278371	45	0.09508547	ILMN_202010	2010309J24RIK				Mus musculus	Riken									2010309J24Rik
2010309L07RIK	2042841	7380422	62	0.00	2012927	7757355	56	0.00	1783534	6419936	53	0.00	1613441	5361521	53	0.00	1637738	6890976	38	0.00	2463719	5988431	39	0.00	ILMN_184544	2010309L07RIK				Mus musculus	MEEBO									2010309L07Rik
2010311D03RIK	5601288	1783176	42	0.00	5909734	1368638	47	0.00	5097698	1944043	45	0.00	4615451	1178718	40	0.00	5184524	1769435	44	0.00	8328014	2400728	44	0.00	ILMN_219045	2010311D03RIK	2	Mus musculus RIKEN cDNA 2010311D03 gene (2010311D03Rik), mRNA.	AI314967	Mus musculus	RefSeq		109129	-	2qC1.1	mitochondrion [goid 5739] [evidence IEA]				2010311D03Rik
2010312A17RIK	6565065	3051323	42	0.009615385	7296135	2618203	57	0.001068376	6615834	2340973	71	0.002136752	5974617	2618131	57	0.00534188	7382284	3406948	56	0.001068376	9263525	3669345	52	0.001068376	ILMN_202004	2010312A17RIK				Mus musculus	Riken									2010312A17Rik
2010313D22RIK	2673001	7608463	52	0.00	2562751	6166477	55	0.00	2334624	5875303	53	0.00	2144469	6379306	35	0.00	2791164	9024084	45	0.00	318572	8392158	44	0.00	ILMN_196172	2010313D22RIK				Mus musculus	MEEBO									2010313D22Rik
2010316F05RIK	2342822	8273824	45	0.00	1917269	6904876	50	0.00	2072448	5138361	45	0.00	1597742	4703286	43	0.00	2255115	8333405	43	0.00	2692008	9555069	54	0.00	ILMN_216360	2010316F05RIK	11	Mus musculus RIKEN cDNA 2010316F05 gene (2010316F05Rik), mRNA.	RP23-92B18.3; MGC143640	Mus musculus	RefSeq		67939	-	11qA3.3				RP23-92B18.3; MGC143640	2010316F05Rik
2010317E24RIK	8763872	3181898	57	0.00	9501226	311472	63	0.00	8808178	3571434	61	0.001068376	7525069	2808368	58	0.001068376	7622861	2940029	52	0.001068376	1107355	3583397	62	0.00	ILMN_214147	2010317E24RIK				Mus musculus	MEEBO									2010317E24Rik
2010320M18RIK	2506623	956634	55	0.00	2320956	599648	53	0.00	2523195	7022328	39	0.00	1849106	6376974	63	0.00	2240745	9457366	49	0.00	3269227	7444502	47	0.00	ILMN_191001	2010320M18RIK				Mus musculus	MEEBO									2010320M18Rik
2010321I05RIK	6006526	1891266	54	0.00	1536677	5494656	60	0.00	4710173	1527985	56	0.00	4126456	123974	44	0.00	4807448	1219382	47	0.00	6268533	2201503	44	0.00	ILMN_184987	2010321I05RIK				Mus musculus	MEEBO									2010321I05Rik
2010321M09RIK	4236722	1186216	51.5	0.00	4163446	1691778	38.5	0.00	3504489	1232933	51.5	0.00	3269091	1148253	45.5	0.00	3663939	1131357	51	0.00	5280289	1507153	55	0.00	ILMN_237724	2010321M09RIK	9	Mus musculus RIKEN cDNA 2010321M09 gene (2010321M09Rik), transcript variant 2, mRNA.		Mus musculus	RefSeq		69882	+	9qC		integrin-mediated signaling pathway [goid 7229] [evidence IEA]			2010321M09Rik
20198505_4692_RC	3982904	1843016	47	0.6410257	3939871	2098888	38	0.590812	3322163	1573523	47	0.9476496	3775177	2126813	43	0.650641	4371506	2409109	48	0.4166667	4372503	1509514	46	0.6709402	ILMN_192487	20198505_4692_RC				Mus musculus	MEEBO									20198505_4692_rc
20198505_5605	4253544	2028944	43	0.4273504	3993443	251805	41	0.5331197	3412897	1912401	29	0.9017094	3569476	1950929	36	0.8258547	4748836	307138	45	0.1901709	414786	1627108	49	0.823718	ILMN_186582	20198505_5605				Mus musculus	MEEBO									20198505_5605
21716071_3233_RC	4442069	1669262	42	0.3108974	4202841	1976445	48	0.3643162	3865439	1767579	51	0.5096154	4222965	2188324	41	0.2628205	4630654	1878625	50	0.2564103	476979	2050034	41	0.4369658	ILMN_187920	21716071_3233_RC				Mus musculus	MEEBO									21716071_3233_rc
21716071_6081_RC	4281762	1802358	48	0.4134615	4162299	1740416	60	0.3952991	3878047	1704265	54	0.5	4200138	2149615	45	0.275641	4296175	1735998	61	0.4764957	4701873	2265095	58	0.4679487	ILMN_191290	21716071_6081_RC				Mus musculus	MEEBO									21716071_6081_rc
2200001I15RIK	4975281	2383592	35	0.1239316	4566568	2555737	41	0.1527778	4883039	2828153	37	0.06623932	4548692	2746659	34	0.1175214	4896973	2327864	45	0.1388889	5621703	2639859	40	0.1538462	ILMN_217056	2200001I15RIK	14	Mus musculus RIKEN cDNA 2200001I15 gene (2200001I15Rik), mRNA.		Mus musculus	RefSeq		69134	-	14qB					2200001I15Rik
2200001K16RIK	5073114	2262649	37	0.1025641	4714836	2024712	49	0.1132479	4465842	2264184	51	0.1655983	4866986	2551445	43	0.05662393	4489762	1856879	40	0.3429487	686803	3949199	55	0.02029915	ILMN_187801	2200001K16RIK				Mus musculus	MEEBO									2200001K16Rik
2200002D01RIK	4414236	2054659	50	0.3344017	4432975	2836784	37	0.2115385	3972964	2115916	51	0.4230769	4067133	2163489	47	0.3685897	5219278	3157431	47	0.07051282	6139211	3391569	40	0.0673077	ILMN_184461	2200002D01RIK				Mus musculus	MEEBO									2200002D01Rik
2200002J24RIK	3773703	174098	41	0.8194444	39972	14233	47	0.5288461	3799686	1534868	57	0.5747863	3698157	126226	56	0.7200854	4125994	1874038	65	0.6217949	4404618	1764784	63	0.650641	ILMN_216370	2200002J24RIK				Mus musculus	MEEBO									2200002J24Rik
2200002K05RIK	8143565	3284292	46	0.001068376	9688612	5569114	42	0.00	777522	4354806	29	0.001068376	7064857	374966	34	0.001068376	6485596	3082886	43	0.00534188	1079153	4985457	53	0.00	ILMN_223244	2200002K05RIK	9	Mus musculus RIKEN cDNA 2200002K05 gene (2200002K05Rik), mRNA.		Mus musculus	RefSeq		69137	+	9qA2					2200002K05Rik
2200005K02RIK	5407626	3054161	32	0.0534188	5873742	3395792	38	0.009615385	4911473	289857	43	0.06196581	5424944	2791729	48	0.01495726	6124296	2907637	51	0.01175214	6766158	3282456	51	0.0267094	ILMN_202209	2200005K02RIK				Mus musculus	Riken									2200005K02Rik
2210003I03RIK	3623693	1608398	42	0.9081197	3493514	1444661	33	0.9401709	3613611	1547952	58	0.7339743	3537105	1736527	57	0.849359	3679164	1563736	48	0.9497863	40272	1795379	54	0.8985043	ILMN_219550	2210003I03RIK				Mus musculus	MEEBO									2210003I03Rik
2210008F06RIK	142149	7732001	40	0.00	1429645	6918231	44	0.00	1413331	5619445	54	0.00	1266562	5500851	52	0.00	1242285	5143087	38	0.00	2081105	7337423	45	0.00	ILMN_185778	2210008F06RIK		PREDICTED: Mus musculus RIKEN cDNA 2210008F06 gene (2210008F06Rik), mRNA.		Mus musculus	RefSeq		70057		11qB5					2210008F06Rik
2210008N01RIK	5727757	2398167	43	0.0267094	5394383	1780251	57	0.0224359	5337806	1653146	40	0.0267094	4456489	1532076	58	0.1602564	538794	2009712	55	0.04807692	6146009	2362475	62	0.0673077	ILMN_191351	2210008N01RIK				Mus musculus	MEEBO									2210008N01Rik
2210009F20RIK	3340548	118229	41	0.9850428	3778345	1898541	50	0.7425213	3520187	1542557	47	0.8354701	3684664	197533	42	0.7297009	4271857	2257867	39	0.4893162	4226194	2471879	34	0.7788461	ILMN_201761	2210009F20RIK				Mus musculus	Riken									2210009F20Rik
2210009G21RIK	5113695	2843465	34	0.004655606	5246831	2844761	38	0.0003969641	4381478	2384267	37	0.03455815	4686384	2257009	3133333	0.05403238	5299353	2908869	3433333	0.009092981	6283954	3713789	3766667	0.00110805	ILMN_229131	2210009G21RIK	2	Mus musculus RIKEN cDNA 2210009G21 gene (2210009G21Rik), transcript variant 3, mRNA.	2410004I22Rik; C85661	Mus musculus	RefSeq		74243	+	2qF3				2410004I22Rik; C85661	2210009G21Rik
2210010B09RIK	6873721	3879117	41.5	0.008218277	7549643	3332142	48	46.2278	6724245	3348327	52.5	0.0004160503	6366709	2801776	53.5	0.0002516847	6941869	3758903	48.5	0.0004160503	8360923	431722	46	0.001155695	ILMN_224183	2210010B09RIK				Mus musculus	MEEBO									2210010B09Rik
2210010C04RIK	4431919	2246654	40	0.3205128	4454171	2785093	39	0.1976496	4230181	2590955	39	0.2521368	414394	1633851	50	0.3076923	4389798	2263499	41	0.4027778	4931702	275016	39	0.349359	ILMN_217510	2210010C04RIK	6	Mus musculus RIKEN cDNA 2210010C04 gene (2210010C04Rik), mRNA.	AV072249	Mus musculus	RefSeq		67373	-	6qB1			serine-type endopeptidase activity [goid 4252] [evidence IEA]; hydrolase activity [goid 16787] [evidence IEA]; peptidase activity [goid 8233] [evidence IEA]		2210010C04Rik
2210010C17RIK	3630732	1436275	46	0.9059829	3638953	126743	69	0.8536325	3413696	1430186	55	0.9017094	3752521	1757574	63	0.6698718	3823104	1457588	49	0.8728632	3652345	1728403	41	0.9807692	ILMN_211807	2210010C17RIK	7	Mus musculus RIKEN cDNA 2210010C17 gene (2210010C17Rik), mRNA. XM_919835 XM_986748 XM_986778 XM_986813		Mus musculus	RefSeq		70080	-	7qA3					2210010C17Rik
2210010L05RIK	1321689	9154346	36.5	0.2308514	1567998	1147847	39.5	0.4104025	135879	7924561	40	0.1926507	1190119	9081724	34.5	0.417206	1460801	8776453	38	0.08068522	2510101	1368542	46	0.3912722	ILMN_191407	2210010L05RIK	1	Mus musculus RIKEN cDNA 2210010L05 gene (2210010L05Rik), transcript variant 1, mRNA.	AI836200; 9630025I22Rik; MMR2; AW212394	Mus musculus	RefSeq		98682	-	1qC1.1					2210010L05Rik
2210010N04RIK	2298645	1117205	67	0.00	2255222	9284358	57	0.00	1977643	1135483	42	0.00	2417044	1168226	57	0.00	2860285	1683615	40	0.00	4320934	1590383	51	0.00	ILMN_222624	2210010N04RIK				Mus musculus	MEEBO									2210010N04Rik
2210011C24RIK	5509463	3512582	44	0.04059829	4302553	1678904	53	0.2948718	5028352	3147052	43	0.0491453	4315944	2357049	48	0.2190171	399595	1279323	37	0.7425213	5975068	3302136	52	0.09188034	ILMN_223700	2210011C24RIK	8	PREDICTED: Mus musculus RIKEN cDNA 2210011C24 gene (2210011C24Rik), mRNA.		Mus musculus	RefSeq		70134	-	8qC3					2210011C24Rik
2210011G09RIK	5716362	2259249	55	0.00	5211281	2127405	41	0.00	4461018	1576962	48	0.00	4943022	1290199	61	0.00	6136583	2065668	45	0.00	7973795	2334676	47	0.00	ILMN_193518	2210011G09RIK				Mus musculus	MEEBO									2210011G09Rik
2210012C09RIK	3851842	1480178	62.5	0.8701461	3985355	1395164	61	0.5876594	3527786	1566137	38.5	0.9239666	433092	219111	48.5	0.08769815	4248896	1668772	55	0.5294671	4448479	198623	48.5	0.7391976	ILMN_201623	2210012C09RIK				Mus musculus	Riken									2210012C09Rik
2210012G02RIK	8973734	426753	43	0.0006331482	8445344	4042324	43.5	0.0006090393	7877745	3619944	45.5	0.001279532	7434371	3399749	44	0.0005381761	914883	5198532	43.75	0.0006090393	1102124	5022956	40.75	0.002484603	ILMN_211364	2210012G02RIK	4	Mus musculus RIKEN cDNA 2210012G02 gene (2210012G02Rik), mRNA.	2210010B22Rik; 6330404A07Rik; AU015593	Mus musculus	RefSeq		66526	-	4qC7			translation elongation factor activity [goid 3746] [evidence IEA]		2210012G02Rik
2210013K02RIK	1146447	5702681	48	0.00	9869335	4698956	46	0.00	9016822	4816531	42	0.001068376	8493158	4945362	39	0.00	9957903	4660788	43	0.00	1425721	7251019	52	0.00	ILMN_223821	2210013K02RIK				Mus musculus	MEEBO									2210013K02Rik
2210013O21RIK	2867978	7901009	44	0.00	2214855	8644697	49	0.00	2208298	4579259	48	0.00	1945398	5354922	55	0.00	2127097	5572069	60	0.00	3204567	9986063	50	0.00	ILMN_222523	2210013O21RIK				Mus musculus	MEEBO									2210013O21Rik
2210015D19RIK	1804793	7925097	5033333	0.000203246	158259	6556845	4833333	0.000203246	1456496	6619897	4666667	0.00162597	1321795	5514793	4966667	0.0130077	1491647	59735	4633333	0.000203246	2187737	8246494	5133333	0.000203246	ILMN_202033	2210015D19RIK	11	PREDICTED: Mus musculus RIKEN cDNA 2210015D19 gene, transcript variant 5 (2210015D19Rik), mRNA.		Mus musculus	RefSeq		76508	+	11qA1					2210015D19Rik
2210015K02RIK	5093784	2131204	58	0.1014957	5600517	2555214	36	0.01602564	5773555	3372475	43	0.01282051	5249671	2446607	56	0.02136752	5987799	2874439	59	0.01602564	7109734	3609646	54	0.01602564	ILMN_202282	2210015K02RIK				Mus musculus	Riken									2210015K02Rik
2210016F16RIK	1111085	5442656	38	0.00	116796	4590082	47	0.00	9228152	3552778	37	0.00	1009944	4194949	42	0.00	1154023	5113731	47	0.00	1404946	5303607	41	0.00	ILMN_218530	2210016F16RIK		PREDICTED: Mus musculus RIKEN cDNA 2210016F16 gene (2210016F16Rik), mRNA.		Mus musculus	RefSeq		70153							2210016F16Rik
2210016L21RIK	7247961	284713	4833333	0.000203246	6552137	2716099	37	0.00254057	5706429	245705	3733333	0.00162597	6207385	2562603	3766667	0.00548763	6136371	3164437	36	0.0130077	9278789	4014692	42	0.000203246	ILMN_212114	2210016L21RIK	5	Mus musculus RIKEN cDNA 2210016L21 gene (2210016L21Rik), mRNA.		Mus musculus	RefSeq		72357	+	5qF					2210016L21Rik
2210017A09RIK	4924207	2234894	56	0.00	4201006	1697872	59	0.00	3602294	1386574	51	0.00	420125	1939605	47	0.00	4163175	138919	56	0.00	7391108	2907345	50	0.00	ILMN_202271	2210017A09RIK				Mus musculus	Riken									2210017A09Rik
2210018M11RIK	8884283	400647	59	0.00	7484407	3176488	4733333	0.00	6991304	2710429	48	0.00	7756342	4158951	50	0.00	8818684	4099127	5166667	0.00	1202741	4781068	5266667	0.00	ILMN_215125	2210018M11RIK				Mus musculus	MEEBO									2210018M11Rik
2210019E14RIK	6244202	2880826	53	0.01175214	5460235	2320468	46	0.0224359	5641446	2904385	43	0.01602564	573692	3885834	41	0.007478632	5178444	1947181	42	0.07478633	6909947	4665293	41	0.02029915	ILMN_201856	2210019E14RIK				Mus musculus	Riken									2210019E14Rik
2210020M01RIK	4294234	2560841	34	0.4038461	4229833	1775221	40	0.3450855	3684959	1344808	40	0.6826923	3948914	1786808	47	0.4818376	4527957	2007782	52	0.3194444	4800722	2033312	53	0.4209402	ILMN_214018	2210020M01RIK	11	Mus musculus RIKEN cDNA 2210020M01 gene (2210020M01Rik), mRNA.		Mus musculus	RefSeq		66528	+	11qE2					2210020M01Rik
2210021J22RIK	1669399	5555548	40	0.00	1578631	8195152	37	0.00	1608831	6998405	43.5	0.00	1385883	6366113	53	0.00	1840417	95286	37.5	0.00	2427765	8791657	43.5	0.00	ILMN_224293	2210021J22RIK				Mus musculus	MEEBO									2210021J22Rik
2210022J03RIK	9806747	5544789	38	0.00	9952621	4494135	51	0.00	8817117	4685349	50	0.001068376	8753953	2982877	77	0.00	8727882	3983666	44	0.001068376	1279078	5543433	55	0.00	ILMN_202521	2210022J03RIK				Mus musculus	Riken									2210022J03Rik
2210023G05RIK	4558459	2599565	35.5	0.1409714	419037	2701436	32	0.5137925	3771414	2137621	30.5	0.6703557	4066861	2277988	32.5	0.3066382	4228062	2191807	31.5	0.6227759	5297052	3040482	37.5	0.1603135	ILMN_219691	2210023G05RIK	8	Mus musculus RIKEN cDNA 2210023G05 gene (2210023G05Rik), mRNA.		Mus musculus	RefSeq		72361	+	8qD3	endoplasmic reticulum [goid 5783] [evidence IEA]		hydrolase activity [goid 16787] [evidence IEA]; serine esterase activity [goid 4759] [evidence IEA]		2210023G05Rik
2210037E17RIK	5198517	2357781	52	0.08119658	5250004	2932264	47	0.03632479	5031917	3192461	44	0.0491453	511153	2118993	56	0.0267094	5156596	2227185	48	0.07692308	6595657	3429651	39	0.03418804	ILMN_185793	2210037E17RIK				Mus musculus	MEEBO									2210037E17Rik
2210038L17RIK	5380944	2278674	46	0.02017131	516004	2267506	45.5	0.02762254	5246642	333023	35.5	0.008494503	470339	2427812	47	0.1099885	5415408	2440483	42.5	0.01995729	6043527	3602093	41.5	0.0679292	ILMN_190030	2210038L17RIK	17	Mus musculus RIKEN cDNA 2210038L17 gene (2210038L17Rik), mRNA.		Mus musculus	RefSeq		78646	+	17qA1					2210038L17Rik
2210039O17RIK	1484393	4912519	46	0.00	9616808	3184155	44	0.00	1411416	6313143	54	0.00	1282758	5778099	53	0.00	1297271	4462744	51	0.00	1861683	6878934	54	0.00	ILMN_202738	2210039O17RIK				Mus musculus	Riken									2210039O17Rik
2210403N09RIK	4489084	193684	53	0.292735	4914671	2199428	67	0.0758547	381807	134153	51	0.5587607	3971196	2007094	47	0.4583333	4683167	1989323	58	0.2264957	480714	2013275	63	0.4188034	ILMN_210541	2210403N09RIK				Mus musculus	MEEBO									2210403N09Rik
2210404I19RIK	4125111	1594518	46	0.5224359	4422987	1957498	43	0.2179487	3925676	1520579	54	0.474359	3762855	1522023	55	0.6634616	4234954	1883301	52	0.5128205	4300031	1466111	61	0.724359	ILMN_202806	2210404I19RIK				Mus musculus	Riken									2210404I19Rik
2210404O07RIK	7091647	3300942	52	0.001068376	7110419	3395019	62	0.001068376	6444199	2722935	62	0.002136752	5226675	1763291	61	0.02136752	7878493	3731194	70	0.001068376	1040389	5334818	54	0.001068376	ILMN_214470	2210404O07RIK		Mus musculus RIKEN cDNA 2210404O07 gene (2210404O07Rik), mRNA.		Mus musculus	RefSeq		72273		10qC1					2210404O07Rik
2210404O09RIK	4593306	1784491	53	0.2435897	404403	1371365	50	0.4871795	4294586	2062296	54	0.2190171	414974	1416858	60	0.3023504	4682005	2419633	58	0.2264957	5535009	2621096	70	0.1730769	ILMN_191596	2210404O09RIK				Mus musculus	MEEBO									2210404O09Rik
2210406O10RIK	515858	2100119	56	0.08760684	4492347	1816792	49	0.1794872	435233	2400076	47	0.2019231	4498766	1806304	56	0.1367521	4599821	2190179	44	0.2735043	4687015	2032847	42	0.4850427	ILMN_195064	2210406O10RIK				Mus musculus	MEEBO									2210406O10Rik
2210407C18RIK	4479708	1975827	43	0.2980769	4132178	2002554	41	0.4198718	375583	1687371	36	0.616453	4129303	2395093	36	0.3205128	4975606	3249166	39	0.1175214	5018932	1771405	56	0.3098291	ILMN_220296	2210407C18RIK	11	Mus musculus RIKEN cDNA 2210407C18 gene (2210407C18Rik), mRNA.	Ep1; RP23-128D9.4	Mus musculus	RefSeq		78354	-	11qB1.3				Ep1; RP23-128D9.4	2210407C18Rik
2210407N10RIK	8993903	358445	57	0.00	9352707	3057944	60	0.00	8688911	2706687	59	0.001068376	9070498	4704882	50	0.00	8371673	2977382	58	0.001068376	1187911	4591399	59	0.00	ILMN_201785	2210407N10RIK				Mus musculus	Riken									2210407N10Rik
2210408F11RIK	1312596	3790658	59	0.00	1211.03	4256266	46	0.00	1050179	2726858	51	0.00	1026048	2530643	64	0.00	1074743	2928044	45	0.00	1617654	4006204	55	0.00	ILMN_191967	2210408F11RIK				Mus musculus	MEEBO									2210408F11Rik
2210408F21RIK	2747812	8330619	50	0.00	2165369	7411495	58	0.00	2092539	5853936	55	0.00	1870344	5605836	56	0.00	268388	1161793	42	0.00	3402919	105083	48	0.00	ILMN_188810	2210408F21RIK	6	PREDICTED: Mus musculus RIKEN cDNA 2210408F21 gene, transcript variant 6 (2210408F21Rik), mRNA.		Mus musculus	RefSeq		73652	+						2210408F21Rik
2210408I21RIK	5152448	2509881	45.5	0.4152564	460817	2137461	43.5	0.4746877	4710189	2692615	32.5	0.4240654	417418	170541	49	0.5095692	5016721	2681922	43	0.1726409	5496349	2383212	43.5	0.3652568	ILMN_214634	2210408I21RIK				Mus musculus	MEEBO									2210408I21Rik
2210408O09RIK	5202706	2016111	53	0.08012821	5288958	2448724	52	0.03205128	5196014	188229	45	0.03632479	5557079	224392	49	0.01175214	5336949	2167722	55	0.05662393	6315517	2657863	57	0.0534188	ILMN_216174	2210408O09RIK				Mus musculus	MEEBO									2210408O09Rik
2210409B11RIK	3063458	1471013	46	1	3285717	137388	55	0.9925213	3110849	1334108	46	0.9882479	3490723	1823948	48	0.8952991	3845304	1663622	55	0.8611111	3946087	1504507	48	0.9284188	ILMN_201782	2210409B11RIK				Mus musculus	Riken									2210409B11Rik
2210409D07RIK	4353844	1605192	60	0.3621795	440271	1706647	51	0.2264957	4312487	1823864	54	0.2136752	4115047	1647086	49	0.3311966	4190412	1454824	66	0.5619658	4724424	1970074	54	0.4583333	ILMN_212807	2210409D07RIK		PREDICTED: Mus musculus RIKEN cDNA 2210409D07 gene (2210409D07Rik), mRNA.		Mus musculus	RefSeq		70157		18qD3					2210409D07Rik
2210409F01RIK	4113908	2444037	38	0.5309829	4177148	2401839	31	0.3856838	400676	1465641	38	0.3963675	3995486	279244	34	0.4294872	4725777	2681763	46	0.1997863	468605	2348462	32	0.4861111	ILMN_201781	2210409F01RIK				Mus musculus	Riken									2210409F01Rik
2210409H10RIK	3978056	2026309	48	0.6485043	4053647	1779219	65	0.4786325	3371299	1194079	50	0.9252137	3685938	1597371	44	0.7297009	4217798	1908264	54	0.5299146	4605001	1816188	56	0.5288461	ILMN_201780	2210409H10RIK				Mus musculus	Riken									2210409H10Rik
2210410D02RIK	9209104	3857445	62	0.00	9283678	3556265	73	0.00	7245886	2772402	51	0.001068376	8303004	3842541	56	0.001068376	8986577	3360821	79	0.001068376	1303827	4907307	55	0.00	ILMN_201784	2210410D02RIK				Mus musculus	Riken									2210410D02Rik
2210410E06RIK	4095661	1066874	41	0.00	4024344	1368208	49	0.00	3660057	1116961	52	0.00	326238	9341432	52	0.00	3572462	131731	44	0.00	5394221	1645198	49	0.00	ILMN_195468	2210410E06RIK				Mus musculus	MEEBO									2210410E06Rik
2210411A11RIK	6430192	3544888	35	0.009615385	5820011	2699409	46	0.009615385	5517674	2576435	58	0.02350427	4478631	1991224	42	0.1474359	5790057	2421942	59	0.02457265	6598904	2854029	47	0.03311966	ILMN_190414	2210411A11RIK				Mus musculus	MEEBO									2210411A11Rik
2210411K11RIK	3093763	1391217	44	0.00	1971394	9135965	50	0.00	2161097	9582066	38	0.00	2142234	6699227	56	0.00	2402657	8224422	63	0.00	3601472	1477345	51	0.00	ILMN_221521	2210411K11RIK	7	Mus musculus RIKEN cDNA 2210411K11 gene (2210411K11Rik), mRNA.		Mus musculus	RefSeq		664968	-	7qA1					2210411K11Rik
2210412D01RIK	3307222	1170269	52	0.00	3066804	8328673	45	0.00	2284139	8957846	44	0.00	2377438	8701491	51	0.00	2703573	1089162	39	0.00	3067274	1389766	40	0.00	ILMN_221400	2210412D01RIK	7	Mus musculus RIKEN cDNA 2210412D01 gene (2210412D01Rik), mRNA.	AL023007	Mus musculus	RefSeq		70178	-	7qD3				AL023007	2210412D01Rik
2210412E05RIK	4882826	1927252	62	0.1452992	4824122	2180753	56	0.09188034	4810794	2603193	50	0.07692308	4521692	2010094	53	0.1260684	5266468	239962	51	0.06196581	6237556	3159379	51	0.05876068	ILMN_213578	2210412E05RIK				Mus musculus	MEEBO									2210412E05Rik
2210414B05RIK	3243327	1834503	39	0.9935898	3603268	1392175	46	0.8803419	3399487	1957273	33	0.9081197	3109148	1052763	56	0.9946581	374697	15208	51	0.9198718	3650629	1496889	50	0.9818376	ILMN_195745	2210414B05RIK				Mus musculus	MEEBO									2210414B05Rik
2210414H16RIK	581829	2162611	51.5	0.01630015	5275413	1715701	49.5	0.06753597	5466264	2194156	57	0.06139966	5288854	2281203	49	0.01353505	5555387	3028984	45	0.05136424	6630101	3078035	53	0.05205137	ILMN_196397	2210414H16RIK				Mus musculus	RefSeq									2210414H16Rik
2210415F13RIK	3955568	1432696	55	0.6623932	3839949	1398178	58	0.6826923	3715964	1366538	63	0.6538461	3713919	161578	61	0.7083333	4166844	1907666	47	0.5811966	4074804	1377674	65	0.8707265	ILMN_220241	2210415F13RIK	11	Mus musculus RIKEN cDNA 2210415F13 gene (2210415F13Rik), transcript variant 1, mRNA.	RP23-465K20.2	Mus musculus	RefSeq		70163	+	11qB1.3					2210415F13Rik
2210416O15RIK	4256042	2360586	49	0.426282	4150985	1230463	46	0.409188	4405218	2486586	39	0.1826923	4260308	2047839	43	0.2457265	4336023	2094045	53	0.4465812	4868707	2637382	43	0.375	ILMN_221010	2210416O15RIK				Mus musculus	MEEBO									2210416O15Rik
2210417D09RIK	1231466	39987	43	0.00	1156133	4390084	44	0.00	1106486	4179788	31	0.00	9350488	3136712	31	0.00	1192079	4619555	44	0.00	1509289	581044	37	0.00	ILMN_209256	2210417D09RIK	6	Mus musculus RIKEN cDNA 2210417D09 gene (2210417D09Rik), mRNA.		Mus musculus	RefSeq		66532	+	6qG3					2210417D09Rik
2210418B03RIK	5916709	2101897	55	0.01816239	5789127	2236801	50	0.009615385	4781984	2314077	48	0.08333334	4962918	2744749	41	0.04380342	4896202	2325099	45	0.1388889	640712	3015209	52	0.04700855	ILMN_202040	2210418B03RIK				Mus musculus	Riken									2210418B03Rik
2210418G03RIK	4559056	2139872	49.5	0.2279568	4340627	1985726	46.5	0.2577252	4526225	2450494	45	0.09361131	4372272	1886382	53.5	0.08111497	4702298	2190166	51.5	0.1676551	5656559	3101656	44	0.3083138	ILMN_189301	2210418G03RIK				Mus musculus	MEEBO									2210418G03Rik
2210418H06RIK	186448	774183	46	0.00	1860212	6551469	52	0.00	189789	5374807	64	0.00	1674376	6384618	43	0.00	1991491	6624	65	0.00	2796397	7364118	59	0.00	ILMN_190796	2210418H06RIK				Mus musculus	MEEBO									2210418H06Rik
2210418O10RIK	1341575	5594529	44	0.451047	1241793	5924398	39	0.4820026	1071681	5167058	34.5	0.4309807	1100175	4050782	43.5	0.4561349	1324593	569152	41.5	0.4799069	1900567	9033088	36.5	0.1815418	ILMN_196596	2210418O10RIK		Mus musculus RIKEN cDNA 2210418O10 gene (2210418O10Rik), transcript variant 2, mRNA.	MGC116027; C230069C04	Mus musculus	RefSeq		76958			intracellular [goid 5622] [evidence IEA]; viral capsid [goid 19028] [evidence IEA]; nucleus [goid 5634] [evidence IEA]	regulation of transcription, DNA-dependent [goid 6355] [evidence IEA]	structural molecule activity [goid 5198] [evidence IEA]; nucleic acid binding [goid 3676] [evidence IEA]; metal ion binding [goid 46872] [evidence IEA]; zinc ion binding [goid 8270] [evidence IEA]; DNA binding [goid 3677] [evidence IEA]		2210418O10Rik
2210419D22RIK	9107808	2309754	42	0.00	7667806	206893	48	0.00	6730991	2216859	51	0.00	6076827	1420173	62	0.00	7632933	2155625	50	0.00	1125175	316076	46	0.00	ILMN_188950	2210419D22RIK				Mus musculus	MEEBO									2210419D22Rik
2210420J11RIK	3815025	1601091	49	0.7809829	3487666	0.952756	60	0.9412393	3578242	1816455	45	0.7788461	3754367	2187563	38	0.6698718	397193	1525107	48	0.758547	4115676	1524528	60	0.8440171	ILMN_193621	2210420J11RIK				Mus musculus	MEEBO									2210420J11Rik
2210420N10RIK	5008511	2150642	44	0.1143162	5160954	2491814	52	0.04166667	4631706	1911824	56	0.1089744	4465625	2096586	53	0.1538462	6058998	3234076	56	0.01282051	5959594	2948959	57	0.09508547	ILMN_193682	2210420N10RIK				Mus musculus	MEEBO									2210420N10Rik
22164589_5684_RC	3985891	2066931	56	0.6378205	3699086	1433086	51	0.7991453	3994133	1796593	59	0.4081196	3681876	1393752	51	0.732906	3596355	1414315	47	0.9700854	4205538	1582773	65	0.784188	ILMN_190995	22164589_5684_RC				Mus musculus	MEEBO									22164589_5684_rc
221973_54	3788251	1703168	46	0.8034188	3675493	1397479	50	0.8173077	3438059	1197113	63	0.8931624	3742404	1659406	56	0.6773504	3494029	1334742	49	0.982906	3760487	1888004	41	0.9668803	ILMN_194445	221973_54				Mus musculus	MEEBO									221973_54
221973_54_RC	3572073	1621964	49	0.9316239	384807	1518768	39	0.6773504	3347623	1468969	44	0.9348291	3412419	1554384	40	0.9337607	3875416	1744995	46	0.8397436	4658525	299178	47	0.4978632	ILMN_184669	221973_54_RC				Mus musculus	MEEBO									221973_54_rc
2300002D11RIK	2637725	1025637	38	0.00	3042996	1540002	36	0.00	2645676	9360735	49	0.00	2305948	1146778	39.5	0.00	3254256	138398	47.5	0.00	3665006	1225173	46.5	0.00	ILMN_260547	2300002D11RIK		Mus musculus RIKEN cDNA 2300002D11 gene (2300002D11Rik), mRNA.	MGC57108	Mus musculus	RefSeq		69539		4qD2.3				MGC57108	2300002D11Rik
2300002M23RIK	5513147	3128802	47	0.04059829	4563551	246177	30	0.1538462	4776562	2578048	34	0.08440171	4395624	2182332	37	0.176282	5253628	2724609	35	0.06410257	5453032	2860872	46	0.1848291	ILMN_217478	2300002M23RIK	17	Mus musculus RIKEN cDNA 2300002M23 gene (2300002M23Rik), mRNA.	MGC130211; MGC130212	Mus musculus	RefSeq		69542	+	17qB1				MGC130211; MGC130212	2300002M23Rik
2300004C15RIK	5927125	2964242	33	0.00	561993	2688942	36	0.00	4943595	2163041	48	0.00	4986657	1888676	45	0.00	5640163	2469141	31	0.00	8448393	2581598	37	0.00	ILMN_217067	2300004C15RIK				Mus musculus	MEEBO									2300004C15Rik
2300005B03RIK	3813851	1634091	40	0.7820513	3941475	2353299	32	0.5897436	3740776	1642702	47	0.6356838	3854998	1963952	45	0.573718	4012896	1880644	44	0.7200854	4478126	3037388	31	0.6014957	ILMN_218799	2300005B03RIK	15	Mus musculus RIKEN cDNA 2300005B03 gene (2300005B03Rik), mRNA.	SLURP-2	Mus musculus	RefSeq		69462	-	15qD3					2300005B03Rik
2300006M17RIK	4580581	1911474	57	0.2489316	4645932	2484557	38	0.1303419	4454159	2130412	59	0.167735	4576152	2062643	48	0.1068376	426453	1445317	55	0.491453	5587859	2586836	50	0.1613248	ILMN_221084	2300006M17RIK				Mus musculus	MEEBO									2300006M17Rik
2300006N05RIK	3985632	1908036	46.5	0.7476161	3829635	1473016	56.5	0.8073493	3631216	1921332	47	0.8468638	4030751	1659506	53	0.320171	3830726	1529663	50	0.9640445	3860313	1624617	48.5	0.9946302	ILMN_211276	2300006N05RIK	11	Mus musculus RIKEN cDNA 2300006N05 gene (2300006N05Rik), mRNA.		Mus musculus	RefSeq		69464	-	11qD	intermediate filament [goid 5882] [evidence IEA]; keratin filament [goid 45095] [evidence IEA]				2300006N05Rik
2300008H03RIK	5220801	2424875	42	0.07905983	4652818	177837	45	0.1292735	5204263	2380342	58	0.03632479	493373	1730869	55	0.0448718	5785936	2645725	56	0.02457265	7664014	4193887	35	0.008547009	ILMN_201982	2300008H03RIK				Mus musculus	Riken									2300008H03Rik
2300009A05RIK	4677289	1808897	52	0.00	3223676	1783281	39	0.00	4279942	1956225	51	0.00	3467995	1519104	47	0.00	3410667	1377992	51	0.00	4491102	1709648	54	0.00	ILMN_223552	2300009A05RIK	9	PREDICTED: Mus musculus RIKEN cDNA 2300009A05 gene, transcript variant 3 (2300009A05Rik), mRNA.		Mus musculus	RefSeq		69478	-	9qC					2300009A05Rik
2310001A20RIK	1061198	4946785	43	0.00	9711297	4671828	40	0.00	8634773	3664936	43	0.00	8224977	4497275	44	0.00	9313804	38717	33	0.00	1658.38	4723315	41	0.00	ILMN_210966	2310001A20RIK	2	Mus musculus RIKEN cDNA 2310001A20 gene (2310001A20Rik), mRNA.	AI314817	Mus musculus	RefSeq		71881	-	2qG3	integral to membrane [goid 16021] [evidence IEA]; membrane [goid 16020] [evidence IEA]	biosynthesis [goid 9058] [evidence IEA]	strictosidine synthase activity [goid 16844] [evidence IEA]	AI314817	2310001A20Rik
2310001H12RIK	4093592	1885079	60	0.001776736	399992	1749359	53	0.01291041	3300476	174477	5466667	0.0006997647	3481523	1330224	63	96.4506	3622063	1328074	5433333	0.004226874	5647581	2576995	47	0.000632528	ILMN_196325	2310001H12RIK	5	PREDICTED: Mus musculus RIKEN cDNA 2310001H12 gene, transcript variant 3 (2310001H12Rik), mRNA.		Mus musculus	RefSeq		69504	+						2310001H12Rik
2310001H17RIK	5817791	2326932	47	0.02029915	5979391	2461531	62	0.006410256	5596349	2288023	55	0.01816239	4888575	2359499	47	0.0534188	6267918	2932102	55	0.009615385	5888911	2749839	45	0.1025641	ILMN_213451	2310001H17RIK				Mus musculus	MEEBO									2310001H17Rik
2310001H18RIK	3404731	1528373	43	0.9786325	3439974	1871321	45	0.9529914	3287024	1871829	36	0.9583333	3080559	1273896	42	0.9946581	3280909	1284451	40	0.9978632	4309986	1927787	61	0.7147436	ILMN_195823	2310001H18RIK				Mus musculus	MEEBO									2310001H18Rik
2310001K24RIK	4060356	1615924	71	0.5694444	4023302	161913	60	0.5042735	4151466	1903775	61	0.2916667	3646946	1165116	77	0.767094	4198346	1741601	61	0.551282	4425389	1902443	52	0.6346154	ILMN_190862	2310001K24RIK				Mus musculus	MEEBO									2310001K24Rik
2310001L23RIK	3898114	1202145	19	0.7115384	419742	2117194	43	0.3728632	3767244	1756377	32	0.6036325	4454374	2605685	35	0.1613248	4651765	2249178	49	0.2425214	5352322	3360183	36	0.215812	ILMN_222349	2310001L23RIK				Mus musculus	MEEBO									2310001L23Rik
2310002A08RIK	5238075	2450568	57	0.07371795	4595618	2702497	36	0.1452992	494192	2059684	58	0.05982906	4996944	2511156	54	0.04059829	533782	2498921	65	0.05662393	652541	3421138	52	0.03739316	ILMN_204360	2310002A08RIK				Mus musculus	Riken									2310002A08Rik
2310002B06RIK	4312696	1308367	48	0.00	4232518	1348112	55	0.00	3681029	1224621	5733333	0.00	368649	119253	47	0.00	4382816	1414202	4866667	0.00	6288183	1963749	4533333	0.00	ILMN_195024	2310002B06RIK				Mus musculus	MEEBO									2310002B06Rik
2310002B14RIK	4224532	2420962	41	0.4084689	3931743	2079995	42.5	0.6677482	3842007	1901533	47.5	0.6162521	3559081	1634401	46.5	0.9462108	4258182	2249573	46	0.5190458	4089677	2198863	40	0.9605243	ILMN_246650	2310002B14RIK	16	Mus musculus RIKEN cDNA 2310002B14 gene (2310002B14Rik), mRNA.	AI507462	Mus musculus	RefSeq		69533	-	16qC3.3				AI507462	2310002B14Rik
2310002D06RIK	380201	1647402	54	0.7884616	4192938	2161174	50	0.3739316	405176	1477518	68	0.3685897	3578613	1701348	45	0.823718	4100043	226846	43	0.6527778	4143606	1474447	54	0.8258547	ILMN_190521	2310002D06RIK	12	PREDICTED: Mus musculus RIKEN cDNA 2310002D06 gene (2310002D06Rik), mRNA.		Mus musculus	RefSeq		69522	+	12qC3					2310002D06Rik
2310002F18RIK	3027418	1468219	43	0.00	2796303	8680011	58	0.00	2478712	1208201	39	0.00	2284442	8952532	66	0.00	2701145	1440311	48	0.00	3009169	9121256	42	0.00	ILMN_219267	2310002F18RIK				Mus musculus	MEEBO									2310002F18Rik
2310002J15RIK	4045807	2137832	32	0.5854701	3512601	1537289	46	0.9305556	3515175	1472026	30	0.8397436	3571877	1567555	44	0.8258547	4367454	3310512	28	0.4209402	4251255	1823169	47	0.7649572	ILMN_217950	2310002J15RIK	2	Mus musculus RIKEN cDNA 2310002J15 gene (2310002J15Rik), mRNA.	AV023762	Mus musculus	RefSeq		67859	-	2qA3				AV023762	2310002J15Rik
2310002J21RIK	356188	1444979	42	0.9348291	3538319	1819385	39	0.9198718	3797572	1420838	59	0.5769231	363209	2169171	40	0.7809829	3746745	1388083	44	0.9198718	4114602	1966547	55	0.8450854	ILMN_189914	2310002J21RIK	19	PREDICTED: Mus musculus RIKEN cDNA 2310002J21 gene (2310002J21Rik), mRNA.		Mus musculus	RefSeq		66360	-	19qD2					2310002J21Rik
2310002L09RIK	4003218	1595972	42	0.6217949	4245318	1520837	55	0.3311966	4590435	234891	50	0.1175214	3907928	2094132	39	0.5213675	4443639	2006723	34	0.3696581	4579741	188896	50	0.542735	ILMN_215549	2310002L09RIK	4	Mus musculus RIKEN cDNA 2310002L09 gene (2310002L09Rik), mRNA.	AV083437; 2310003M01Rik; MGC144294; MGC144293	Mus musculus	RefSeq		71886	-	4qC3				AV083437; 2310003M01Rik; MGC144294; MGC144293	2310002L09Rik
2310002L13RIK	3878208	2064219	37	0.7286325	343356	1494796	46	0.9561966	344972	1976719	37	0.8878205	361652	1298937	57	0.7948718	3639779	1759116	44	0.9626068	3530263	1611558	43	0.9957265	ILMN_221969	2310002L13RIK		PREDICTED: Mus musculus RIKEN cDNA 2310002L13 gene (2310002L13Rik), mRNA.		Mus musculus	RefSeq		75577		18qE2					2310002L13Rik
2310003C23RIK	5416201	1925048	48	0.00	570927	1704599	47	0.00	4580238	1642824	57.5	0.00	4403058	156491	52	0.00	5270815	1758027	54	0.00	7991831	2406585	58	0.00	ILMN_214299	2310003C23RIK	2	Mus musculus RIKEN cDNA 2310003C23 gene (2310003C23Rik), mRNA.	RP24-209P15.2	Mus musculus	RefSeq		76425	+	2qH4	nucleus [goid 5634] [evidence IEA]				2310003C23Rik
2310003F16RIK	1688703	3559145	40	0.00	977475	3329241	35	0.00	1396825	2884141	54	0.00	1196708	3484398	47	0.00	1454145	4920578	38	0.00	2133902	5205427	50	0.00	ILMN_220820	2310003F16RIK	2	Mus musculus RIKEN cDNA 2310003F16 gene (2310003F16Rik), mRNA.	HYPK; RP23-433P19.12; HSPC136	Mus musculus	RefSeq		67693	+	2qE5				RP23-433P19.12; HSPC136; HYPK	2310003F16Rik
2310003H01RIK	3583596	1539171	52	0.00	3302451	1235676	49	0.00	2930919	1062373	42	0.00	2587307	7862918	52	0.00	3271767	1491315	46	0.00	4298639	1114735	39	0.00	ILMN_223604	2310003H01RIK	11	Mus musculus RIKEN cDNA 2310003H01 gene (2310003H01Rik), mRNA.	RP23-82I5.4	Mus musculus	RefSeq		71885	-	11qE2					2310003H01Rik
2310003L06RIK	4083707	1730685	63	0.5523504	3625508	1260921	67	0.8675213	4000125	1866427	58	0.4017094	3886341	1663973	66	0.5438034	3686481	137274	55	0.9476496	4151652	1842243	67	0.8215812	ILMN_222728	2310003L06RIK	5	PREDICTED: Mus musculus RIKEN cDNA 2310003L06 gene (2310003L06Rik), mRNA.		Mus musculus	RefSeq		74248	+	5qE1					2310003L06Rik
2310003L22RIK	4743732	147552	44.5	0.00	4305119	1391429	46	0.00	3542542	1198766	38	0.570714	339.93	13436	44.5	0.00	3962523	1488229	39	0.00	5932393	2236947	44.5	0.00	ILMN_222302	2310003L22RIK		Mus musculus RIKEN cDNA 2310003L22 gene (2310003L22Rik), mRNA.		Mus musculus	RefSeq		69487		2qF3					2310003L22Rik
2310003M01RIK	4242493	1645094	49	0.4380342	4039831	1470658	59	0.491453	3826026	1438155	56	0.5544872	3681942	1259165	58	0.732906	4111112	1460844	68	0.642094	4893295	1916253	61	0.3621795	ILMN_201985	2310003M01RIK				Mus musculus	Riken									2310003M01Rik
2310003P10RIK	5760605	3349204	43	0.02457265	5856399	4854551	21	0.009615385	4462363	2609872	27	0.1655983	4270446	1859054	33	0.2393162	555554	3342519	26	0.03205128	6414817	5215301	29	0.04700855	ILMN_209308	2310003P10RIK				Mus musculus	MEEBO									2310003P10Rik
2310004H21RIK	3004622	9419652	58	0.00	2579201	7301982	65	0.00	2589072	8410583	65	0.00	2200432	7840688	50	0.00	2173565	636722	60	0.00	3592572	9893321	46	0.00	ILMN_202416	2310004H21RIK				Mus musculus	Riken									2310004H21Rik
2310004I03RIK	1300.23	4998369	74	0.00	1222385	5744187	42	0.00	1180752	4984339	57	0.00	1184107	5833666	39	0.00	1187508	5275942	45	0.00	1770097	6473254	53	0.00	ILMN_193377	2310004I03RIK				Mus musculus	MEEBO									2310004I03Rik
2310004I24RIK	2497807	7177723	49	0.00	240301	8565009	48	0.00	2043785	6060099	50	0.00	209274	8007959	42	0.00	2116925	8130423	37	0.00	3253706	1126443	42	0.00	ILMN_213082	2310004I24RIK	11	Mus musculus RIKEN cDNA 2310004I24 gene (2310004I24Rik), mRNA.	RP23-67J22.7; MDS006	Mus musculus	RefSeq		66358	-	11qB3			hydrolase activity [goid 16787] [evidence IEA]	RP23-67J22.7; MDS006	2310004I24Rik
2310004N11RIK	3693628	1501293	56	0.00	3061038	1142578	34	0.00	3459516	2006498	29	0.00	2985056	1292994	50	0.00	5269095	2125071	43	0.00	4950923	1903145	55	0.00	ILMN_222289	2310004N11RIK				Mus musculus	MEEBO									2310004N11Rik
2310004N24RIK	3436026	1311534	51	0.00	2927923	1149974	44	0.00	3031097	1161697	51	0.00	2966881	1191596	59	0.00	3502603	9871597	69	0.00	5742013	2278347	41	0.00	ILMN_218251	2310004N24RIK				Mus musculus	MEEBO									2310004N24Rik
2310005C01RIK	2823508	1316374	62	0.00	2262087	1131704	40	0.00	1619604	8727976	50	0.00	1774424	125744	41	0.00	2356208	1055783	45	0.00	4000049	1821971	46	0.00	ILMN_191257	2310005C01RIK				Mus musculus	MEEBO									2310005C01Rik
2310005E10RIK	5710858	1790983	43	0.00	6104197	1530147	48.5	0.00	483682	1758777	40	0.00	4088674	2473626	28	0.00	5927456	2162962	34.5	0.00	7527921	254033	42	0.00	ILMN_211494	2310005E10RIK	6	Mus musculus RIKEN cDNA 2310005E10 gene (2310005E10Rik), mRNA.	Akr1b10	Mus musculus	RefSeq		67861	+	6qB1			oxidoreductase activity [goid 16491] [evidence IEA]		2310005E10Rik
2310005E17RIK	4059654	1642475	51	0.5705128	4163051	194434	55	0.3942308	4140193	1891161	44	0.3002137	3590895	1377988	56	0.8130342	4612796	2297675	49	0.2638889	4320429	2347521	41	0.7040598	ILMN_196421	2310005E17RIK				Mus musculus	RefSeq									2310005E17Rik
2310005G13RIK	3884021	2018283	40	0.7211539	4054861	2020893	36	0.4786325	4067034	198335	51	0.3514957	3294394	1503928	30	0.9722222	3854794	2188999	41	0.849359	45732	2372829	34	0.5448718	ILMN_218953	2310005G13RIK	16	Mus musculus RIKEN cDNA 2310005G13 gene (2310005G13Rik), mRNA.		Mus musculus	RefSeq		69457	-	16qC1.1					2310005G13Rik
2310005L22RIK	7732485	387557	51	0.00	5459194	2224694	40	0.00	781264	2522281	45	0.00	6914324	3065357	51	0.00	8159462	3525141	41	0.00	1230433	4755982	47	0.00	ILMN_192733	2310005L22RIK				Mus musculus	MEEBO									2310005L22Rik
2310005N01RIK	1741961	8384919	36	0.00	148046	7602956	38	0.00	1116339	6884983	31	0.00	1555648	8420211	36	0.00	1688123	8672169	33	0.00	2783373	1284322	35	0.00	ILMN_221039	2310005N01RIK		Mus musculus RIKEN cDNA 2310005N01 gene (2310005N01Rik), mRNA.	2810036M01Rik	Mus musculus	RefSeq		70088		4qD2.2				2810036M01Rik	2310005N01Rik
2310005N03RIK	5334348	1602464	49	0.00	3146237	1035495	47	0.00	370.82	1849023	24	0.00	3478483	1391633	46	0.00	4787245	2178791	33	0.00	5426173	2281307	28	0.00	ILMN_218232	2310005N03RIK	1	Mus musculus RIKEN cDNA 2310005N03 gene (2310005N03Rik), mRNA.		Mus musculus	RefSeq		66359	+	1qH4					2310005N03Rik
2310005P05RIK	1380977	8111476	34	0.00	1215384	5225324	45	0.00	1139749	6719154	32	0.00	1188036	6573384	42	0.00	118696	50675	53	0.00	190193	7295434	43	0.00	ILMN_219459	2310005P05RIK				Mus musculus	MEEBO									2310005P05Rik
2310006J04RIK	4080098	2367909	44	0.5544872	353663	1866566	33	0.9209402	3515831	1664239	37	0.8397436	3585075	1614778	45	0.8194444	39929	2104193	43	0.7435898	4256808	2366636	47	0.7596154	ILMN_220743	2310006J04RIK				Mus musculus	MEEBO									2310006J04Rik
2310006M14RIK	5963323	2319598	64	0.01602564	6188252	2659935	51	0.00534188	6024966	2400212	55	0.003205128	5170383	2192034	55	0.02350427	6613818	291685	59	0.004273504	6716618	3293363	54	0.03098291	ILMN_211718	2310006M14RIK	1	PREDICTED: Mus musculus RIKEN cDNA 2310006M14 gene (2310006M14Rik), misc RNA.		Mus musculus	RefSeq			-						2310006M14Rik
2310007A19RIK	1992124	9717587	40	0.00	150261	1168866	30	0.00	1961719	1223802	39	0.00	1255034	1011815	24	0.00	2704178	1530727	27	0.00	258.99	1461851	30	0.00	ILMN_223891	2310007A19RIK	3	Mus musculus RIKEN cDNA 2310007A19 gene (2310007A19Rik), mRNA.	MGC129400	Mus musculus	RefSeq		66353	-	3qF2.1					2310007A19Rik
2310007B03RIK	5468181	228192	40	0.0448718	5543448	3309702	42	0.01709402	4823297	2635175	39	0.07478633	4425954	231268	39	0.1634615	4287107	1698948	32	0.4807692	5832523	313266	41	0.1111111	ILMN_223645	2310007B03RIK	1	Mus musculus RIKEN cDNA 2310007B03 gene (2310007B03Rik), mRNA.	MGC107226	Mus musculus	RefSeq		71874	-	1qD					2310007B03Rik
2310007D09RIK	5561684	2559162	46	0.03418804	5519812	1758549	49	0.01923077	7155412	2845342	50	0.001068376	5763096	1933729	53	0.007478632	5974634	3535046	28	0.01602564	7163056	3032759	44	0.01602564	ILMN_213830	2310007D09RIK	2	Mus musculus RIKEN cDNA 2310007D09 gene (2310007D09Rik), mRNA. XM_921817 XM_982681 XM_982712 XM_982744	BB104611; MGC92947	Mus musculus	RefSeq		71878	+	2qH1					2310007D09Rik
2310007F04RIK	4655873	2415947	52	0.2222222	5122852	3088151	39	0.04807692	4187886	14765	50	0.2735043	4356404	1826922	48	0.1933761	453773	2493504	32	0.3119658	4541773	2359066	36	0.5630342	ILMN_211785	2310007F04RIK	3	Mus musculus RIKEN cDNA 2310007F04 gene (2310007F04Rik), mRNA.	MGC144697	Mus musculus	RefSeq		66344	+	3qF1				MGC144697	2310007F04Rik
2310007F21RIK	5190383	1832135	41	0.00	4761452	1911873	41	0.00	4458566	1828033	4733333	0.00	4241594	1558003	42	0.00	5049893	2050002	49	0.00	7437681	2819678	42	0.00	ILMN_222020	2310007F21RIK	9	Mus musculus RIKEN cDNA 2310007F21 gene (2310007F21Rik), mRNA.		Mus musculus	RefSeq		66939	+	9qC		transport [goid 6810] [evidence IEA]; protein transport [goid 15031] [evidence IEA]			2310007F21Rik
2310007G05RIK	9847839	1907078	47	0.00	8281438	184994	52	0.00	8606075	2424035	54	0.00	7391802	2790041	44	0.00	6413553	2077484	58	0.00	1178355	3048123	53	0.00	ILMN_201766	2310007G05RIK				Mus musculus	Riken									2310007G05Rik
2310007H09RIK	2891054	1137858	63.5	0.00	2994061	122023	48	0.00	2115836	7659611	46.5	0.00	2361503	8711576	51	0.00	2861942	111282	56	0.00	4316251	1529761	47.5	0.00	ILMN_215890	2310007H09RIK	7	Mus musculus RIKEN cDNA 2310007H09 gene (2310007H09Rik), mRNA.		Mus musculus	RefSeq		76429	+	7qF3		metabolism [goid 8152] [evidence IEA]	hydrolase activity [goid 16787] [evidence IEA]		2310007H09Rik
2310007L24RIK	7443664	344455	54	0.001068376	7110751	2928422	47	0.001068376	851862	4032244	42	0.001068376	671586	2617691	50	0.001068376	8256724	4001554	46	0.001068376	8134119	3159081	51	0.00534188	ILMN_209501	2310007L24RIK	11	PREDICTED: Mus musculus RIKEN cDNA 2310007L24 gene, transcript variant 1 (2310007L24Rik), mRNA.		Mus musculus	RefSeq		75573	+	11qE1					2310007L24Rik
2310007O11RIK	8439566	2137916	55	0.00	7675236	2902246	55	0.00	7157383	1738277	75	0.00	6818088	2158164	74	0.00	9179171	2378498	61	0.00	1215034	3827975	59	0.00	ILMN_189954	2310007O11RIK				Mus musculus	MEEBO									2310007O11Rik
2310008H04RIK	6919135	3931893	40	0.002136752	4982905	3178294	31	0.06303419	5503877	2908059	40	0.02350427	5010991	274889	30	0.03632479	6634132	4425063	26	0.004273504	7654979	542503	30	0.008547009	ILMN_244230	2310008H04RIK	16	Mus musculus RIKEN cDNA 2310008H04 gene (2310008H04Rik), mRNA.	MGC115787; MGC30630	Mus musculus	RefSeq		224008	-	16qA2				MGC115787; MGC30630	2310008H04Rik
2310008H09RIK	2390746	1040362	43	0.00	2074272	6805971	53	0.00	1976511	8084267	43	0.00	1819038	6489115	40	0.00	1903778	7196866	40.5	0.00	2709604	1268272	38	0.00	ILMN_209015	2310008H09RIK	7	Mus musculus RIKEN cDNA 2310008H09 gene (2310008H09Rik), mRNA.	Tsg118	Mus musculus	RefSeq		66356	-	7qF2				Tsg118	2310008H09Rik
2310008I22RIK	1066826	5747129	37	0.00	1116047	6773903	36	0.00	9251421	5639676	46	0.00	1078139	5712428	40	0.00	1130759	5643362	52	0.00	2032937	845338	39	0.00	ILMN_201767	2310008I22RIK				Mus musculus	Riken									2310008I22Rik
2310008M10RIK	1761007	5056488	58	0.00	1737201	7020854	43	0.00	1388929	3488076	58	0.00	1352315	3432124	56	0.00	1563587	475388	54	0.00	2305158	5950016	51	0.00	ILMN_213855	2310008M10RIK	3	Mus musculus RIKEN cDNA 2310008M10 gene (2310008M10Rik), mRNA.	5730557H03Rik	Mus musculus	RefSeq		66357	-	3qG3	oligosaccharyl transferase complex [goid 8250] [evidence ISS]	protein amino acid N-linked glycosylation via asparagine [goid 18279] [evidence ISS]	dolichyl-diphosphooligosaccharide-protein glycotransferase activity [goid 4579] [evidence ISS]	5730557H03Rik	2310008M10Rik
2310009A05RIK	1091162	3187092	65	0.00	648072	1705774	60	0.00	8635612	245567	55	0.00	7880817	2685493	62	0.00	1064422	2800559	62	0.00	1296928	3680566	61	0.00	ILMN_186565	2310009A05RIK				Mus musculus	MEEBO									2310009A05Rik
2310009B15RIK	7863654	2161317	58	0.00	5140468	135341	53	0.00	7266873	2405229	44	0.00	5804434	1654647	48	0.00	659783	187433	46	0.00	9934288	3103905	46	0.00	ILMN_186730	2310009B15RIK	1	Mus musculus RIKEN cDNA 2310009B15 gene (2310009B15Rik), mRNA.		Mus musculus	RefSeq		69549	-	1qF					2310009B15Rik
2310009E04RIK	1400246	6621248	42.5	0.06139966	1484898	6980875	42.5	0.005369845	1253862	5789713	42	0.01787989	1113463	4913979	42	0.2942166	1280156	6373609	47.5	0.01216533	1555013	6777638	37.5	0.3296442	ILMN_234273	2310009E04RIK	4	Mus musculus RIKEN cDNA 2310009E04 gene (2310009E04Rik), mRNA.	RP23-472I13.1	Mus musculus	RefSeq		75578	+	4qC5			kinase activity [goid 16301] [evidence IEA]	RP23-472I13.1	2310009E04Rik
2310010B21RIK	1810799	8962788	31	0.00	162073	8500147	43	0.00	1624472	5333812	44	0.00	1527563	6231228	46	0.00	1645373	6612845	54	0.00	2518576	1080266	38	0.00	ILMN_218479	2310010B21RIK				Mus musculus	MEEBO									2310010B21Rik
2310010J17RIK	5222816	1745584	59	0.07799146	4510536	1947804	43	0.1730769	4915093	1894819	50	0.06196581	4894419	1722757	68	0.05235043	5678516	2905784	51	0.02777778	6366915	2894067	52	0.05128205	ILMN_188632	2310010J17RIK				Mus musculus	MEEBO									2310010J17Rik
2310010M20RIK	4085897	2431595	48	0.551282	3725644	163234	41	0.7777778	3957198	2426674	34	0.4433761	4132785	1624601	35	0.3162393	4487345	183029	47	0.3429487	5741135	3635498	47	0.1282051	ILMN_223100	2310010M20RIK	16	PREDICTED: Mus musculus RIKEN cDNA 2310010M20 gene (2310010M20Rik), mRNA.		Mus musculus	RefSeq		69576	+	16qB2					2310010M20Rik
2310010M24RIK	1324152	5868506	38	0.00	1230981	4657726	37	0.00	9828834	5978322	31	0.00	9738082	4104521	36	0.00	1265706	4287221	33	0.00	1691562	7680133	24	0.00	ILMN_209562	2310010M24RIK		Mus musculus RIKEN cDNA 2310010M24 gene (2310010M24Rik), mRNA.	RP23-190C17.1; MGC143485; AW049525	Mus musculus	RefSeq		71897		2qC1.1				MGC143485; AW049525	2310010M24Rik
2310011E23RIK	3371481	1506403	58	0.9839743	3577812	1673755	54	0.8995727	3076348	0.9494737	46	0.9925213	3371014	133903	54	0.9508547	3827385	1635606	55	0.8717949	3878009	1742024	44	0.9412393	ILMN_192041	2310011E23RIK				Mus musculus	MEEBO									2310011E23Rik
2310011G17RIK	2360487	819208	57	0.00	2666428	9731434	40	0.00	1982243	6544076	55	0.00	2085046	7372891	45	0.00	216947	7163728	39	0.00	3433449	1457782	44	0.00	ILMN_188129	2310011G17RIK				Mus musculus	MEEBO									2310011G17Rik
2310011J03RIK	2107512	1288596	23	0.00	2011832	8981562	38	0.00	1756986	5986537	31	0.00	1621013	8167916	34	0.00	1875354	7846165	46	0.00	2684828	1138206	36	0.00	ILMN_209064	2310011J03RIK	10	Mus musculus RIKEN cDNA 2310011J03 gene (2310011J03Rik), mRNA.	AW545358; AI452186	Mus musculus	RefSeq		66374	-	10qC1					2310011J03Rik
2310014B11RIK	1421053	5362663	50	0.00	1542172	5304645	63	0.00	1389544	4752134	64	0.00	1245899	4474802	53	0.00	1450689	6380695	44	0.00	2228719	6999677	47	0.00	ILMN_201712	2310014B11RIK				Mus musculus	Riken									2310014B11Rik
2310014D11RIK	163202	5722408	52	0.00	1221504	4983684	47	0.00	1235969	5162323	63	0.00	1227909	4868568	77	0.00	1271366	6196479	47	0.00	1794608	5564006	58	0.00	ILMN_185002	2310014D11RIK				Mus musculus	MEEBO									2310014D11Rik
2310014F06RIK	9270457	3309447	50	0.00	8702565	2922539	59	0.00	751059	3292145	51	0.001068376	7077975	2993977	49	0.001068376	9247594	3884286	57	0.001068376	9512775	5145203	45	0.001068376	ILMN_192976	2310014F06RIK				Mus musculus	MEEBO									2310014F06Rik
2310014G06RIK	3388.53	870676	55	0.00	3424602	7137234	53	0.00	2639026	725679	58	0.00	2726897	6528203	71	0.00	2504187	64.73	57	0.00	3877444	1068171	58	0.00	ILMN_187083	2310014G06RIK	14	Mus musculus RIKEN cDNA 2310014G06 gene (2310014G06Rik), mRNA.		Mus musculus	RefSeq		654795	-	14qC3					2310014G06Rik
2310014H01RIK	4889704	170808	51	0.00	5786444	2023125	42	0.00	5929822	1593679	64	0.00	3823015	121411	64	0.00	6937971	2084219	45	0.00	5469453	1625941	52	0.00	ILMN_218881	2310014H01RIK	17	PREDICTED: Mus musculus RIKEN cDNA 2310014H01 gene, transcript variant 3 (2310014H01Rik), mRNA.		Mus musculus	RefSeq		76448	+	17qB1					2310014H01Rik
2310014L17RIK	4939433	2218065	4566667	0.1567217	4668213	2015541	5466667	0.1423181	4903123	2405254	45	0.01473769	4575825	1790222	6033333	0.03843765	548975	2445976	5133333	0.001185328	5960205	3705555	4233333	0.2018833	ILMN_200750	2310014L17RIK	7	Mus musculus RIKEN cDNA 2310014L17 gene (2310014L17Rik), mRNA.	C77118; AV237412	Mus musculus	RefSeq		381845	+	7qA1			zinc ion binding [goid 8270] [evidence IEA]; metal ion binding [goid 46872] [evidence IEA]; protein binding [goid 5515] [evidence IEA]		2310014L17Rik
2310015A05RIK	1437801	5607167	50.75	0.0002697333	1509909	5925055	48	0.0002697333	1295924	5668279	46.25	0.0002715929	1339577	6250209	48.5	0.0002697333	1490016	5726768	50	0.0002697333	1910212	7109457	57.75	0.0002678856	ILMN_196466	2310015A05RIK				Mus musculus	RefSeq									2310015A05Rik
2310015B20RIK	3882895	162509	57	0.7211539	3729776	1367132	49	0.7735043	4019456	2022405	52	0.3867521	3913703	1732087	53	0.5138889	3778857	1245811	57	0.8995727	4146136	1835287	34	0.8247863	ILMN_221610	2310015B20RIK		PREDICTED: Mus musculus RIKEN cDNA 2310015B20 gene (2310015B20Rik), mRNA.		Mus musculus	RefSeq		69563		10qB5.3					2310015B20Rik
2310015D24RIK	417602	1909291	44	0.4807692	3974916	1935284	49	0.5555556	4774919	2337241	54	0.08440171	4091388	1789915	64	0.3450855	4150808	1637663	46	0.5972222	5024002	1773241	56	0.3076923	ILMN_220263	2310015D24RIK		PREDICTED: Mus musculus RIKEN cDNA 2310015D24 gene (2310015D24Rik), mRNA.		Mus musculus	RefSeq		70100							2310015D24Rik
2310015L07RIK	3453364	1424614	40	0.9700854	3172485	1098489	58	0.9967949	335065	1459013	40	0.9337607	3051764	1371804	41	0.9967949	3537891	173911	38	0.9775641	4085721	1866404	45	0.8653846	ILMN_222573	2310015L07RIK				Mus musculus	MEEBO									2310015L07Rik
2310015N21RIK	436849	2058014	38	0.357906	4097247	1973475	41	0.4412393	3969205	2238266	51	0.426282	4203694	2513082	36	0.275641	4391602	1995942	45	0.4027778	5929112	3378981	42	0.09615385	ILMN_195560	2310015N21RIK				Mus musculus	MEEBO									2310015N21Rik
2310016C08RIK	2288795	1217442	36	0.00	1768345	8782165	43	0.00	1753263	7534238	41.5	0.00	1551255	5840857	40	0.00	1773749	7137732	43.5	0.00	271011	7977371	42.5	0.00	ILMN_222570	2310016C08RIK	6	Mus musculus RIKEN cDNA 2310016C08 gene (2310016C08Rik), mRNA.	AW049004; MGC103106	Mus musculus	RefSeq		69573	+	6qA3.3	membrane [goid 16020] [evidence IEA]; integral to membrane [goid 16021] [evidence IEA]			AW049004; MGC103106	2310016C08Rik
2310016C16RIK	2903771	1317011	3733333	0.00	2273105	9980016	4166667	0.00	2108049	8783041	4266667	0.00	1534261	801948	3633333	0.00	2926509	1051689	4033333	0.00	2966822	1093764	4633333	0.00	ILMN_212388	2310016C16RIK	13	Mus musculus RIKEN cDNA 2310016C16 gene (2310016C16Rik), mRNA.	AU017063	Mus musculus	RefSeq		69590	-	13qD2.2		response to oxidative stress [goid 6979] [evidence IEA]	oxidoreductase activity [goid 16491] [evidence IEA]	AU017063	2310016C16Rik
2310016D23RIK	3951895	1474573	65	0.6645299	3889085	1473591	62	0.6378205	3435402	1557915	58	0.8931624	3685678	1435147	64	0.7297009	4165924	1672884	70	0.582265	445993	2237631	40	0.6100428	ILMN_215919	2310016D23RIK				Mus musculus	MEEBO									2310016D23Rik
2310016E02RIK	4369718	139929	45.25	0.002571637	2964493	1159229	52	0.0141601	362131	1823695	43.25	0.001770781	3055784	1505643	48.75	0.009290971	4558345	1860236	46.25	0.01569428	5006667	1972116	47.75	0.008320987	ILMN_202220	2310016E02RIK	5	Mus musculus RIKEN cDNA 2310016E02 gene (2310016E02Rik), mRNA.		Mus musculus	RefSeq		67695	-	5qB1					2310016E02Rik
2310016G11RIK	722179	2594377	52	0.001068376	6851922	3188495	57	0.001068376	6700887	3384569	50	0.002136752	6079579	2116416	64	0.004273504	6382965	2361102	64	0.008547009	8140965	3231892	61	0.00534188	ILMN_213037	2310016G11RIK		PREDICTED: Mus musculus RIKEN cDNA 2310016G11 gene (2310016G11Rik), mRNA.		Mus musculus	RefSeq		69578							2310016G11Rik
2310016M24RIK	3183608	5548691	54	0.00	2218422	7054241	48	0.00	2728617	7562901	28	0.00	2369556	6031896	39	0.00	2881486	8201223	41	0.00	4534869	134953	44	0.00	ILMN_210159	2310016M24RIK	15	Mus musculus RIKEN cDNA 2310016M24 gene (2310016M24Rik), mRNA.	MGC106475; AA959804	Mus musculus	RefSeq		66379	+	15qF1				MGC106475; AA959804	2310016M24Rik
2310020N23RIK	4594195	1957609	30	0.2435897	4298015	2085928	44	0.2991453	4308349	2519902	40	0.2147436	4159767	2053035	42	0.2980769	486781	2435437	48	0.1452992	5362626	3196139	34	0.2126068	ILMN_201773	2310020N23RIK				Mus musculus	Riken									2310020N23Rik
2310021F11RIK	3849079	2241737	42	0.7521368	4372196	2464157	43	0.2403846	3783353	1920497	35	0.5811966	4030362	151042	48	0.3995726	4174691	2078438	49	0.5758547	4682094	1962098	45	0.4871795	ILMN_201988	2310021F11RIK				Mus musculus	Riken									2310021F11Rik
2310021H06RIK	4444493	1967034	53	0.3087607	4078489	1446155	30	0.4636752	3854884	1875998	34	0.5181624	4225962	1539887	56	0.2606838	4314247	196055	39	0.4615385	4647532	175938	39	0.5032051	ILMN_214931	2310021H06RIK	2	Mus musculus RIKEN cDNA 2310021H06 gene (2310021H06Rik), mRNA.	MGC144358; 2310074B19Rik; MGC144359	Mus musculus	RefSeq		67135	+	2qH1			lipid binding [goid 8289] [evidence IEA]	MGC144358; 2310074B19Rik; MGC144359	2310021H06Rik
2310021J05RIK	3917864	1576391	46	0.6912393	3429811	1711179	37	0.9615384	3861513	2361047	41	0.5128205	3522252	166193	52	0.8611111	4655099	2474473	34	0.2403846	4622073	2063659	54	0.5160257	ILMN_201772	2310021J05RIK				Mus musculus	Riken									2310021J05Rik
2310021P13RIK	7176509	2043779	46	0.00	502633	1634842	60	0.00	5171514	2775085	44	0.00	5076425	1790028	49	0.00	546415	2092471	53	0.00	7775521	2790633	44	0.00	ILMN_212200	2310021P13RIK				Mus musculus	MEEBO									2310021P13Rik
2310022A10RIK	3734907	2043201	49.5	0.00	3284731	1291913	54.5	0.00	3046732	1062744	49	0.00	3153476	1520876	48.5	0.00	3062725	1321447	50	0.00	4540693	2228671	44	0.00	ILMN_224004	2310022A10RIK				Mus musculus	MEEBO									2310022A10Rik
2310022B05RIK	2063277	5942626	48	0.00	1962713	454556	46	0.00	1658648	3886689	45	0.00	1436858	3547725	51	0.00	1740813	4397135	49	0.00	2306056	6009378	44	0.00	ILMN_216787	2310022B05RIK	8	Mus musculus RIKEN cDNA 2310022B05 gene (2310022B05Rik), mRNA.		Mus musculus	RefSeq		69551	-	8qE2					2310022B05Rik
2310022K01RIK	8197064	423618	48.5	0.570714	8830627	5392756	52	0.570714	7887352	3804823	55	2.28286	7905533	5073383	51.5	0.913142	8329683	3900209	54.5	2.28286	1130246	4632553	61	0.570714	ILMN_201989	2310022K01RIK	7	PREDICTED: Mus musculus RIKEN cDNA 2310022K01 gene, transcript variant 1 (2310022K01Rik), mRNA.		Mus musculus	RefSeq		71909	-	7qB1					2310022K01Rik
2310022K11RIK	3765329	1787156	52	0.8258547	3770156	1482518	56	0.7478632	3503683	1516808	54	0.8504273	3107162	1628305	42	0.9946581	4131113	1910502	50	0.616453	4342688	1597526	53	0.6837607	ILMN_184589	2310022K11RIK				Mus musculus	MEEBO									2310022K11Rik
2310022M17RIK	4499274	1475574	55.5	0.00	445923	1565893	61.5	0.00	358996	1474585	54	0.00	3821232	1446513	51	0.00	429853	1289762	66	0.00	6357131	2259739	54.5	0.00	ILMN_213231	2310022M17RIK	11	Mus musculus RIKEN cDNA 2310022M17 gene (2310022M17Rik), mRNA.	RP23-475A8.1; Fam44b; MGC144642	Mus musculus	RefSeq		69556	-	11qA4					2310022M17Rik
2310024N18RIK	1961698	5310751	66	0.00	1250393	4141528	54	0.00	1580505	4552421	63	0.00	1349519	3691459	65	0.00	1921841	8561605	46	0.00	1885735	6430897	54	0.00	ILMN_185327	2310024N18RIK				Mus musculus	MEEBO									2310024N18Rik
2310026E23RIK	375605	153046	46	0.8386752	4016964	1500219	60	0.5064102	4494178	2825393	31	0.1527778	3360437	1627076	44	0.9551282	3742527	1478036	31	0.9209402	4039558	1749616	43	0.8942308	ILMN_214210	2310026E23RIK	4	Mus musculus RIKEN cDNA 2310026E23 gene (2310026E23Rik), mRNA.		Mus musculus	RefSeq		67621	+	4qD1					2310026E23Rik
2310026J01RIK	5850402	2224395	58	0.00263898	4929602	1752237	55.5	0.0362426	4851224	1958987	55	0.05205137	5414058	2177978	51.5	0.00105525	5143034	2057487	65	0.05954199	6290454	2496378	56.5	0.0307181	ILMN_194193	2310026J01RIK				Mus musculus	MEEBO									2310026J01Rik
2310028O11RIK	2781765	9847961	47	0.00	2470513	9957356	54	0.00	2186767	7877328	43	0.00	2067368	9051092	52	0.00	2192843	945784	57	0.00	3646489	1014228	41	0.00	ILMN_186987	2310028O11RIK	4	PREDICTED: Mus musculus RIKEN cDNA 2310028O11 gene, transcript variant 3 (2310028O11Rik), mRNA.		Mus musculus	RefSeq		433771	-	4qD3					2310028O11Rik
2310030D15RIK	5517542	2496625	65	0.03952992	4831921	2610625	50	0.09081197	4942955	1976002	60	0.05982906	4746487	2214294	51	0.05982906	517891	2178705	56	0.07478633	579297	2656473	42	0.1185897	ILMN_201711	2310030D15RIK				Mus musculus	Riken									2310030D15Rik
2310030G06RIK	3970702	1668808	43	0.650641	3629633	1396216	48	0.8611111	3572955	1400553	42	0.784188	3641548	1620006	32	0.7702991	3774988	1803608	40	0.9027778	4418982	1986886	44	0.6388889	ILMN_219353	2310030G06RIK	9	Mus musculus RIKEN cDNA 2310030G06 gene (2310030G06Rik), mRNA.	AV017521; 2610024D04Rik	Mus musculus	RefSeq		66952	-	9qA5.3				AV017521; 2610024D04Rik	2310030G06Rik
2310030N02RIK	384407	2545474	38	0.7574787	3734835	1567487	50	0.767094	3433955	1817452	40	0.8931624	3559325	1620054	52	0.8365384	3430302	1304427	44	0.9893162	3633357	1551712	40	0.9871795	ILMN_215145	2310030N02RIK		Mus musculus RIKEN cDNA 2310030N02 gene (2310030N02Rik), mRNA.	RP23-130H14.3	Mus musculus	RefSeq		76947		4qA1					2310030N02Rik
2310031L18RIK	5063036	2593269	38	0.02565016	4837052	2547125	47.5	0.01727893	4350784	2403951	43	0.08154586	4465833	2536613	30.5	0.04635622	4785979	2764283	43.5	0.08859532	575848	3149788	35	0.07111607	ILMN_214102	2310031L18RIK				Mus musculus	MEEBO									2310031L18Rik
2310032M22RIK	1489617	5152086	52	0.00	1595578	6059896	51	0.00	1247337	5686774	45	0.00	1234119	4075219	56	0.00	1271478	4692311	58	0.00	1812298	670821	55	0.00	ILMN_202527	2310032M22RIK				Mus musculus	Riken									2310032M22Rik
2310033E01RIK	5003037	2427819	48.5	0.06215072	5160819	2469758	44	0.0137114	4431415	1809518	52.5	0.08197789	4424764	188106	51	0.120763	4870499	2611719	44.5	0.3689185	5828308	2356709	54	0.03682017	ILMN_242598	2310033E01RIK	7	Mus musculus RIKEN cDNA 2310033E01 gene (2310033E01Rik), mRNA.		Mus musculus	RefSeq		641361	-	7qA3	extracellular region [goid 5576] [evidence IEA]		phospholipase inhibitor activity [goid 4859] [evidence IEA]		2310033E01Rik
2310033F14RIK	9269685	2466935	70	0.00	9093102	3059033	58	0.00	1052.78	3363843	65	0.00	7139404	2049359	53	0.00	1364768	3505437	50	0.00	1142746	3075356	73	0.00	ILMN_194145	2310033F14RIK				Mus musculus	MEEBO									2310033F14Rik
2310033K02RIK	4456927	1883367	5266667	0.1333769	4420093	2138373	44	0.06793594	4014284	1974943	4133333	0.3243417	4156314	1751923	4566667	0.1447357	4599261	2421508	4233333	0.1060251	4575054	2584673	3733333	0.6288486	ILMN_216593	2310033K02RIK				Mus musculus	MEEBO									2310033K02Rik
2310033P09RIK	2655235	8661572	53.5	0.00	1851384	8075367	45	0.00	195083	9027512	44	0.00	2156827	8680338	50	0.00	2385568	9225342	46	0.00	3010873	1308826	42	0.00	ILMN_216688	2310033P09RIK	11	Mus musculus RIKEN cDNA 2310033P09 gene (2310033P09Rik), mRNA.	RP23-192P17.3; MGC7354	Mus musculus	RefSeq		67862	+	11qB1.3					2310033P09Rik
2310034C09RIK	4500347	1785615	54	0.284188	4447757	1834033	41	0.2008547	4221372	1941625	42	0.2542735	3953947	159038	52	0.4775641	4490824	2346097	36	0.3418804	5678374	2731147	48	0.1378205	ILMN_220961	2310034C09RIK	16	Mus musculus RIKEN cDNA 2310034C09 gene (2310034C09Rik), mRNA.		Mus musculus	RefSeq		117172	+	16qC3.3					2310034C09Rik
2310034G01RIK	4329604	1810964	54	0.3814103	3557592	1374233	45	0.9102564	3679473	1463561	58	0.6848291	3763588	1931031	56	0.6602564	3619846	1745443	42	0.9668803	3961413	1587527	60	0.9241453	ILMN_193208	2310034G01RIK		PREDICTED: Mus musculus RIKEN cDNA 2310034G01 gene (2310034G01Rik), mRNA.		Mus musculus	RefSeq		75579		19qC3					2310034G01Rik
2310035C23RIK	9971348	4457604	39.5	0.2856128	1066771	5646279	43.5	0.3730318	9656798	4268493	47.75	0.0622815	9881894	439969	44.5	0.3864151	943934	4843141	43.75	0.08429355	146831	6197585	50.25	0.1310606	ILMN_184367	2310035C23RIK	1	Mus musculus RIKEN cDNA 2310035C23 gene (2310035C23Rik), mRNA.	6430401N10; mKIAA1468	Mus musculus	RefSeq		227446	+	1qE2.1			binding [goid 5488] [evidence IEA]		2310035C23Rik
2310035K24RIK	3282371	1598868	31	0.00	2680847	1759737	36	0.00	2959937	8213747	40	0.00	2663261	8682543	41	0.00	3270031	1177802	25	0.00	4551817	2296174	30	0.00	ILMN_214315	2310035K24RIK	2	Mus musculus RIKEN cDNA 2310035K24 gene (2310035K24Rik), mRNA.	AW060727; RP23-387C21.2; 0610038L13Rik	Mus musculus	RefSeq		69596	+	2qF1				0610038L13Rik; AW060727; RP23-387C21.2	2310035K24Rik
2310036D04RIK	9053739	2887605	63	0.00	6748788	2222768	54	0.00	7466642	1647042	59	0.00	6704715	214537	57	0.00	6514692	2070571	57	0.00	1068971	2819405	57	0.00	ILMN_214579	2310036D04RIK				Mus musculus	MEEBO									2310036D04Rik
2310036D22RIK	3428304	2187221	28	0.00	3103884	1227449	57	0.00	2575748	1391522	49	0.00	2679302	1113651	40	0.00	3754883	1621642	36	0.00	4010117	211503	28	0.00	ILMN_193213	2310036D22RIK				Mus musculus	MEEBO									2310036D22Rik
2310036I02RIK	1066543	5931665	46	0.2054569	1131185	6771406	49.5	0.2709298	9960062	5960757	58	0.08725128	1075904	6670372	49.5	0.3176113	1100884	5734167	58	0.125	1822039	1153575	47.5	0.1815418	ILMN_201710	2310036I02RIK				Mus musculus	Riken									2310036I02Rik
2310036O22RIK	2806181	8198264	39	0.00	2142261	4988965	41	0.00	2100003	4783786	46	0.00	1919344	5976186	38	0.00	2312.49	7164381	41	0.00	3404803	1085054	48	0.00	ILMN_217389	2310036O22RIK	8	Mus musculus RIKEN cDNA 2310036O22 gene (2310036O22Rik), mRNA.	1110002H14Rik; AI854688	Mus musculus	RefSeq		68544	+	8qC3					2310036O22Rik
2310037I24RIK	448773	2537341	40.25	0.02784849	4653265	2070109	47	0.01082512	3559338	1748067	50.25	0.002088106	3645991	1904666	41	0.009290971	3952324	228882	39.75	0.001802547	5731043	3325752	45	0.003189803	ILMN_209365	2310037I24RIK		Mus musculus RIKEN cDNA 2310037I24 gene (2310037I24Rik), mRNA.	MGC101985; B930009D17; MGC102368	Mus musculus	RefSeq		69612		15qF1				MGC101985; MGC102368; B930009D17	2310037I24Rik
2310038D14RIK	3387029	11131	67	0.00	2501594	8188134	78	0.00	3194704	1103308	55	0.00	3016867	8146738	64	0.00	3007538	1073419	44	0.00	4666283	1308217	76	0.00	ILMN_193447	2310038D14RIK				Mus musculus	MEEBO									2310038D14Rik
2310038E17RIK	4318923	2124074	41	0.3867521	3949063	2120589	37	0.5790598	4070758	243239	44	0.349359	4091557	1920187	51	0.3450855	4311795	2042636	40	0.4626068	4659115	2706401	35	0.4978632	ILMN_223628	2310038E17RIK				Mus musculus	MEEBO									2310038E17Rik
2310038H17RIK	5438206	2040805	53	0.04594017	5933416	288746	47	0.007478632	5426903	2437585	36	0.02457265	457573	181546	35	0.1068376	5852926	2623667	39	0.0224359	6177632	2442185	46	0.0673077	ILMN_219198	2310038H17RIK	1	Mus musculus RIKEN cDNA 2310038H17 gene (2310038H17Rik), mRNA.	AI464204	Mus musculus	RefSeq		67099	-	1qC2				AI464204	2310038H17Rik
2310039D24RIK	3623392	1494839	45	0.9081197	3739562	1159086	56	0.7628205	4154105	2140541	45	0.2905983	4043423	2123868	53	0.3856838	4790222	2361514	52	0.1698718	3833603	1819454	46	0.9540598	ILMN_221936	2310039D24RIK		PREDICTED: Mus musculus RIKEN cDNA 2310039D24 gene (2310039D24Rik), mRNA.		Mus musculus	RefSeq		75704		8qC5					2310039D24Rik
2310039E09RIK	5256255	2757852	37	0.07264958	5008496	2273888	42	0.05769231	4826887	2364908	32	0.07371795	473438	2491155	44	0.06196581	5239985	3026293	34	0.0673077	5925792	3178999	40	0.09615385	ILMN_211197	2310039E09RIK	4	Mus musculus RIKEN cDNA 2310039E09 gene (2310039E09Rik), mRNA.	MGC107637	Mus musculus	RefSeq		68016	+	4qB1				MGC107637	2310039E09Rik
2310039H08RIK	4632123	1954758	42	0.00	3096736	1168081	42	0.00	3938268	1256514	39	0.00	2957638	1019703	42	0.00	4264095	1478085	41	0.00	5521737	1435848	40	0.00	ILMN_211822	2310039H08RIK	17	Mus musculus RIKEN cDNA 2310039H08 gene (2310039H08Rik), mRNA.		Mus musculus	RefSeq		67101	+	17qC					2310039H08Rik
2310039L15RIK	4850032	1936261	33	0.1549145	4320901	2045181	45	0.2852564	483456	1875489	39	0.07371795	4761002	2407516	43	0.05876068	575799	2991571	37	0.02457265	6507178	3079152	33	0.03952992	ILMN_214779	2310039L15RIK				Mus musculus	MEEBO									2310039L15Rik
2310040A07RIK	4643224	1724907	48	0.00	3926686	1505325	53	0.00	3930833	1405904	56.5	0.00	361558	1335349	49.5	0.00	4181178	1412347	45	0.00	5918832	2083059	53.5	0.00	ILMN_187843	2310040A07RIK		PREDICTED: Mus musculus RIKEN cDNA 2310040A07 gene (2310040A07Rik), mRNA.		Mus musculus	RefSeq		69638		4qA5					2310040A07Rik
2310040A13RIK	8124354	42175	44	0.001068376	7561104	2941441	29	0.001068376	7559163	3354412	40	0.001068376	7620592	4677068	37	0.001068376	8556528	4144277	45	0.001068376	1108752	7023832	26	0.00	ILMN_209300	2310040A13RIK				Mus musculus	MEEBO								4930421J07Rik; WDR20; AI549910; 2310040A13Rik	2310040A13Rik
2310040B03RIK	2078995	6604818	60	0.00	1764782	5779352	51	0.00	1820676	7385425	55	0.00	1571354	7022179	45	0.00	170109	5997418	71	0.00	289146	8512716	50	0.00	ILMN_191277	2310040B03RIK				Mus musculus	MEEBO									2310040B03Rik
[truncated: 29,524 more rows]
