# Supplementary material for: MicroRNA-124 and -137 cooperativity controls caspase-3 activity through BCL2L13 in hippocampal neural stem cells
Source: Sci Rep. 2015 Jul 24;5:12448. doi: 10.1038/srep12448 (PMC4513647; doi:10.1038/srep12448)
Supplement: Supplementary Table 6 [file srep12448-s14.xls]

## Sheet: Blad1
		Controls								KA treated
		Mouse 1.1	Mouse 6.1	Mouse 10.1						Mouse 2.1	Mouse 5.1 miRNA array A	mouse 7.1 miRNA array A
#	Detector	dCt	dCt	dCt		Average dCt		stdev		dCt	dCt	dCt		Average dCt		stdev		relative expression
101	mmu-miR-204-4373094	3.028	4.214	3.248		3.49667		0.630892		4.115	3.816	3.771		3.90067		0.186977		0.75576
9	mmu-let-7e-4395517	2.904	4.152	2.629		3.22833		0.81165		3.622	3.468	3.722		3.604		0.127953		0.770749
73	mmu-miR-184-4373113	12.431	13.087	12.219		12.579		0.452531		12.734	13.257	12.796		12.929		0.285743		0.784584
212	mmu-miR-409-3p-4395443	7.935	8.156	7.213		7.768		0.493183		8.123	7.917	8.234		8.09133		0.160855		0.799221
6	mmu-let-7b-4373168	3.861	4.535	3.257		3.88433		0.639319		4.479	3.975	4.158		4.204		0.255129		0.801255
96	mmu-miR-200c-4395411	9.94	13.687	11.33		11.6523		1.89418		11.59	12.435	11.809		11.9447		0.438532		0.81658
310	mmu-miR-741-4395587	16.114	17.178	16.262		16.518		0.576347		16.35	16.966	17.113		16.8097		0.404811		0.816958
266	mmu-miR-532-3p-4395466	8.969	9.146	8.499		8.87133		0.334375		9.097	9.025	9.317		9.14633		0.152123		0.82645
344	rno-miR-207-4381096	11.021	13.168	11.461		11.8833		1.1341		11.854	11.85	12.732		12.1453		0.508072		0.833931
278	mmu-miR-574-3p-4395460	9.335	9.432	8.922		9.22967		0.270825		9.508	9.439	9.507		9.48467		0.0395517		0.837987
33	mmu-miR-129-3p-4373297	6.017	6.117	5.473		5.869		0.346572		6.223	5.882	6.252		6.119		0.20576		0.840896
299	mmu-miR-676-4386776	8.868	9.151	8.419		8.81267		0.369124		9.244	8.789	9.069		9.034		0.22951		0.857772
180	mmu-miR-342-3p-4395371	5.449	5.458	5.107		5.338		0.200102		5.551	5.459	5.655		5.555		0.0980612		0.860353
253	mmu-miR-494-4395476	12.78	12.874	12.498		12.7173		0.195677		12.713	12.826	13.15		12.8963		0.226831		0.883315
183	mmu-miR-345-3p-4395659	16.002	17.179	15.502		16.2277		0.860974		16.394	16.233	16.554		16.3937		0.1605		0.89131
82	mmu-miR-191-4395410	3.934	3.7	3.277		3.637		0.333		3.796	3.79	3.82		3.802		0.0158745		0.891929
59	mmu-miR-150-4373127	4.613	4.711	4.048		4.45733		0.357864		4.687	4.415	4.67		4.59067		0.152369		0.911722
8	mmu-let-7d-4395394	5.205	6.397	4.779		5.46033		0.838676		5.684	5.391	5.655		5.57667		0.161445		0.922529
191	mmu-miR-361-4373035	10.999	11.216	10.25		10.8217		0.506828		10.872	10.815	11.106		10.931		0.154211		0.927016
315	mmu-miR-744-4395435	8.088	8.11	7.315		7.83767		0.452776		8.15	7.655	8.008		7.93767		0.254885		0.933033
216	mmu-miR-423-5p-4395451	11.733	12.123	11.424		11.76		0.350281		11.809	11.746	11.982		11.8457		0.122198		0.942349
26	mmu-miR-125a-5p-4395309	6.191	6.149	5.485		5.94167		0.396042		5.787	5.846	6.375		6.00267		0.323797		0.958599
339	mmu-miR-99b-4373007	5.519	5.365	4.952		5.27867		0.293193		5.2	5.27	5.534		5.33467		0.17614		0.961927
124	mmu-miR-23b-4373073	10.176	10.762	9.413		10.117		0.676433		10.242	10.112	10.108		10.154		0.0762365		0.97468
85	mmu-miR-193b-4395597	8.561	8.421	7.787		8.25633		0.412438		8.245	8.108	8.524		8.29233		0.212001		0.975355
121	mmu-miR-223-4395406	10.131	11.483	9.808		10.474		0.888619		10.473	10.543	10.481		10.499		0.0383145		0.982821
40	mmu-miR-134-4373299	10.133	10.376	9.4		9.96967		0.508087		9.935	9.854	10.16		9.983		0.158547		0.990801
169	mmu-miR-331-3p-4373046	5.193	6.13	4.992		5.43833		0.607373		5.275	5.38	5.681		5.44533		0.210738		0.99516
381	snoRNA202-4380914	2.083	1.795	1.501		1.793		0.291005		1.678	1.694	1.999		1.79033		0.180888		1.00185
279	mmu-miR-582-3p-4395697	16.547	16.463	15.819		16.2763		0.398283		16.23	16.045	16.542		16.2723		0.25119		1.00278
217	mmu-miR-425-4380926	8.343	9.072	8.151		8.522		0.485892		8.218	8.609	8.725		8.51733		0.265639		1.00324
380	snoRNA135-4380912	6.229	6.108	5.655		5.99733		0.302579		6.02	5.862	6.087		5.98967		0.115526		1.00533
46	mmu-miR-139-3p-4395676	7.099	7.491	6.972		7.18733		0.270541		6.945	7.023	7.536		7.168		0.321075		1.01349
120	mmu-miR-222-4395387	2.947	3.879	2.305		3.04367		0.79144		3.087	3.042	2.898		3.009		0.0987269		1.02432
170	mmu-miR-331-5p-4395344	14.779	15.187	14.281		14.749		0.453744		14.691	14.466	14.976		14.711		0.255588		1.02669
10	mmu-let-7f-4373164	6.5	7.123	5.999		6.54067		0.563102		6.433	6.363	6.67		6.48867		0.160892		1.0367
154	mmu-miR-30b-4373290	2.833	3.797	2.372		3.00067		0.727145		3.096	2.778	2.96		2.94467		0.159554		1.03958
240	mmu-miR-467d-4395648	13.933	15.254	14.229		14.472		0.693215		14.529	14.148	14.56		14.4123		0.229444		1.04222
5	mmu-let-7a-4373169	5.021	6.166	4.494		5.227		0.854823		5.238	5.023	5.238		5.16633		0.12413		1.04295
31	mmu-miR-127-4373147	4.178	4.843	3.479		4.16667		0.682071		4.063	3.951	4.292		4.102		0.173813		1.04584
16	mmu-miR-103-4373158	7.192	8.644	6.884		7.57333		0.939926		7.449	7.371	7.7		7.50667		0.171914		1.04729
220	mmu-miR-433-4373205	8.703	8.036	7.888		8.209		0.434169		8.136	8.023	8.25		8.13633		0.1135		1.05166
241	mmu-miR-467e-4395698	13.645	14.124	13.47		13.7463		0.338571		13.064	13.258	14.678		13.6667		0.881195		1.05677
290	mmu-miR-667-4386769	8.989	8.462	8.325		8.592		0.35057		8.499	8.376	8.661		8.512		0.142944		1.05702
317	mmu-miR-7a-4378130	10.766	13.126	10.488		11.46		1.44948		11.242	11.181	11.679		11.3673		0.271629		1.06634
356	rno-miR-345-3p-4395762	13.985	15.137	13.494		14.2053		0.84337		14.204	14.04	14.092		14.112		0.0838093		1.06683
187	mmu-miR-34b-3p-4395748	7.812	8.135	7.706		7.88433		0.22346		8.048	7.444	7.867		7.78633		0.309975		1.07029
303	mmu-miR-682-4381081	13.237	14.075	13.488		13.6		0.43008		13.691	13.286	13.518		13.4983		0.203215		1.07301
214	mmu-miR-410-4378093	8.233	8.427	7.153		7.93767		0.686429		7.349	7.45	8.691		7.83		0.747356		1.07748
20	mmu-miR-107-4373154	10.771	11.633	10.057		10.8203		0.789157		10.526	10.506	11.077		10.703		0.324048		1.08473
95	mmu-miR-200b-4395362	10.57	11.44	10.032		10.6807		0.710494		10.322	10.412	10.955		10.563		0.342451		1.08498
2	U87-4386735	7.75	7.7	7.308		7.586		0.24205		7.167	7.489	7.712		7.456		0.273995		1.09429
184	mmu-miR-345-5p-4395658	11.866	13.135	11.521		12.174		0.849939		11.911	11.987	12.232		12.0433		0.167751		1.0948
69	mmu-miR-181a-4373117	5.123	5.942	4.706		5.257		0.628801		4.697	4.938	5.743		5.126		0.547756		1.09505
334	mmu-miR-92a-4373013	8.216	8.107	7.463		7.92867		0.406945		8.114	7.583	7.654		7.78367		0.288271		1.10573
268	mmu-miR-539-4378103	16.719	17.145	15.695		16.5197		0.745269		16.425	16.544	16.142		16.3703		0.2065		1.10906
362	rno-miR-381-4381102	11.326	12.135	10.667		11.376		0.735276		11.324	10.981	11.357		11.2207		0.208212		1.11368
140	mmu-miR-296-5p-4373066	7.882	8.139	7.52		7.847		0.310981		7.453	7.355	8.252		7.68667		0.492039		1.11755
11	mmu-let-7g-4395393	6.125	8.021	5.507		6.551		1.31002		6.511	6.148	6.501		6.38667		0.206752		1.12065
203	mmu-miR-377-4373025	16.166	18.185	16.502		16.951		1.0818		17.608	16.469	16.276		16.7843		0.719814		1.12246
165	mmu-miR-325-4395640	13.929	14.162	13.507		13.866		0.332014		13.578	13.534	13.977		13.6963		0.244058		1.1248
14	mmu-miR-100-4373160	4.945	5.784	4.68		5.13633		0.576334		4.774	4.918	5.189		4.96033		0.210714		1.12975
51	mmu-miR-142-5p-4395359	15.633	17.043	16.456		16.3773		0.708284		16.347	16.437	15.805		16.1963		0.341879		1.13367
47	mmu-miR-139-5p-4395400	4.155	4.526	3.482		4.05433		0.52923		4.03	3.701	3.86		3.86367		0.164531		1.14129
272	mmu-miR-542-5p-4395693	17.876	18.141	17.152		17.723		0.511944		17.094	17.601	17.88		17.525		0.398473		1.14711
245	mmu-miR-484-4381032	5.135	5.64	4.491		5.08867		0.5759		4.827	4.9	4.942		4.88967		0.0581922		1.1479
231	mmu-miR-455-4395585	12.744	13.158	12.51		12.804		0.32814		12.763	12.389	12.661		12.6043		0.193332		1.14843
168	mmu-miR-330-4395341	13.102	14.112	12.903		13.3723		0.648252		13.057	13.035	13.421		13.171		0.216786		1.14976
39	mmu-miR-133b-4395358	11.976	12.995	11.852		12.2743		0.627188		11.642	12.171	12.363		12.0587		0.373396		1.16124
55	mmu-miR-146b-4373178	7.156	8.937	6.919		7.67067		1.10306		7.264	7.442	7.635		7.447		0.185551		1.1677
53	mmu-miR-145-4395389	4.946	5.106	4.661		4.90433		0.225407		4.763	4.578	4.697		4.67933		0.0937568		1.16878
155	mmu-miR-30c-4373060	2.293	3.113	2.075		2.49367		0.547322		2.396	1.914	2.482		2.264		0.306144		1.17256
322	mmu-miR-873-4395467	15.084	18.169	15.507		16.2533		1.67244		15.983	16.04	16.035		16.0193		0.0315647		1.17609
127	mmu-miR-26a-4395166	2.541	3.643	2.114		2.766		0.788942		2.828	2.326	2.381		2.51167		0.275329		1.19278
156	mmu-miR-30d-4373059	7.496	8.485	7.258		7.74633		0.650678		7.492	7.424	7.557		7.491		0.0665056		1.19361
291	mmu-miR-668-4386767	10.839	10.289	9.956		10.3613		0.445922		10.362	9.668	10.278		10.1027		0.378768		1.19637
160	mmu-miR-320-4395388	8.668	8.577	8.197		8.48067		0.249841		8.476	8.087	8.098		8.22033		0.221482		1.19776
251	mmu-miR-491-4381053	9.578	10.124	8.988		9.56333		0.568142		9.314	9.197	9.388		9.29967		0.0963033		1.20053
226	mmu-miR-450a-5p-4395414	15.652	17.174	15.962		16.2627		0.804314		15.294	16.435	16.261		15.9967		0.614715		1.20247
158	mmu-miR-31-4373331	9.025	9.867	8.476		9.12267		0.700624		8.81	8.771	8.96		8.847		0.0997848		1.21055
68	mmu-miR-17-4395419	7.446	8.123	7.021		7.53		0.555781		7.332	7.203	7.225		7.25333		0.0690097		1.21139
29	mmu-miR-126-3p-4395339	3.489	5.13	3.205		3.94133		1.03916		3.763	3.553	3.672		3.66267		0.105311		1.21307
18	mmu-miR-106a-4395589	7.566	8.11	6.983		7.553		0.563612		7.319	7.219	7.276		7.27133		0.0501631		1.2156
197	mmu-miR-369-5p-4373195	12.309	12.677	11.505		12.1637		0.599364		11.647	11.744	12.227		11.8727		0.310671		1.22349
255	mmu-miR-496-4386771	14.008	14.142	12.843		13.6643		0.714444		13.007	13.48	13.59		13.359		0.309763		1.2357
32	mmu-miR-128a-4395327	5.332	6.918	4.871		5.707		1.07379		5.586	5.158	5.42		5.388		0.215787		1.24747
75	mmu-miR-186-4395396	8.687	10.151	8.368		9.06867		0.950802		8.947	8.801	8.501		8.74967		0.227388		1.24747
76	mmu-miR-187-4373307	9.107	9.735	8.495		9.11233		0.620017		9.083	8.539	8.75		8.79067		0.274271		1.24977
1	MammU6-4395470
133	mmu-miR-291a-3p-4395722	20.999	20.183	26.523		22.5683		3.44906		27.264	26.474	26.712		26.8167		0.405267		0.0526168
135	mmu-miR-292-3p-4395723	17.174	11.486	18.379		15.6797		3.68146		20.008	16.75	19.48		18.746		1.74863		0.119383
137	mmu-miR-294-4373326	15.525	15.197	15.419		15.3803		0.167384		17.33	15.819	16.879		16.676		0.775685		0.407348
150	mmu-miR-302b-4378071	20.572	19.985	19.461		20.006		0.555798		20.966	22.428	19.874		21.0893		1.28146		0.471937
193	mmu-miR-363-4378090	15.203	16.5	16.104		15.9357		0.664684		14.237	18.285	17.763		16.7617		2.20195		0.564091
357	rno-miR-346-4381113	10.096	10.316	9.723		10.045		0.299772		10.895	10.728	10.747		10.79		0.0914276		0.596668
316	mmu-miR-770-3p-4395564	11.813	12.169	11.419		11.8003		0.37516		12.719	12.169	12.361		12.4163		0.279144		0.652477
289	mmu-miR-666-5p-4386770	11.851	12.061	10.858		11.59		0.642568		12.273	12.343	12.001		12.2057		0.180669		0.652628
84	mmu-miR-193-4395361	14.532	18.047	17.513		16.6973		1.89415		17.241	17.471	17.19		17.3007		0.149701		0.658231
295	mmu-miR-672-4395438	8.973	9.108	8.463		8.848		0.340184		9.53	9.444	9.368		9.44733		0.0810514		0.660059
209	mmu-miR-383-4381093	9.986	10.135	9.216		9.779		0.493231		10.16	10.336	10.529		10.3417		0.184565		0.67705
250	mmu-miR-490-4373215	10.667	12.194	10.879		11.2467		0.827234		10.844	11.871	12.71		11.8083		0.934577		0.677519
28	mmu-miR-125b-5p-4373148	2.967	3.115	2.481		2.85433		0.331677		3.416	3.141	3.551		3.36933		0.208946		0.699793
98	mmu-miR-202-3p-4373311	13.198	15.142	14.573		14.3043		0.99946		14.762	14.398	15.236		14.7987		0.420202		0.70989
338	mmu-miR-99a-4373008	4.869	5.014	3.887		4.59		0.613117		4.977	5.085	5.061		5.041		0.0567098		0.731536
7	mmu-let-7c-4373167	3.052	3.863	2.453		3.12267		0.707651		3.732	3.429	3.543		3.568		0.153039		0.734415
126	mmu-miR-25-4373071	11.671	12.368	11.006		11.6817		0.681063		11.509	11.13	11.414		11.351		0.197198		1.25759
54	mmu-miR-146a-4373132	6.756	8.125	6.497		7.126		0.874798		6.847	6.857	6.666		6.79		0.107503		1.26225
233	mmu-miR-465a-3p-4395574	16.24	16.939	17.146		16.775		0.474743		15.898	16.248	17.137		16.4277		0.638741		1.27221
318	mmu-miR-7b-4395685	10.308	12.122	9.854		10.7613		1.20004		10.405	10.157	10.607		10.3897		0.225392		1.29385
206	mmu-miR-380-5p-4395731	9.981	11.513	9.644		10.3793		0.996139		9.861	9.869	10.288		10.006		0.244252		1.29534
171	mmu-miR-335-3p-4395296	10.378	11.155	10.141		10.558		0.530423		10.172	10.092	10.288		10.184		0.0985495		1.29594
347	rno-miR-219-2-3p-4395501	10.001	10.306	9.49		9.93233		0.412311		9.46	9.248	9.966		9.558		0.368896		1.29624
208	mmu-miR-382-4373019	5.16	5.745	4.906		5.27033		0.430245		4.599	4.788	5.293		4.89333		0.35879		1.29864
371	rno-miR-598-5p-4395754	14.125	14.962	13.512		14.1997		0.727878		13.3	14.028	14.134		13.8207		0.454015		1.30044
143	mmu-miR-298-4395728	10.919	15.932	11.513		12.788		2.73893		12.004	12.498	12.677		12.393		0.34857		1.31494
235	mmu-miR-465b-5p-4395615	16.025	22.342	17.21		18.5257		3.35773		19.36	18.262	16.746		18.1227		1.31256		1.32225
205	mmu-miR-380-3p-4373350	15.179	17.164	15.524		15.9557		1.06057		15.051	16.154	15.429		15.5447		0.560523		1.32961
335	mmu-miR-93-4373302	9.224	10.14	8.769		9.37767		0.698298		9.003	8.893	8.997		8.96433		0.0618493		1.33176
167	mmu-miR-329-4373336	13.19	13.669	12.409		13.0893		0.636003		12.564	12.47	12.973		12.669		0.267434		1.33824
125	mmu-miR-24-4373072	2.836	3.84	2.507		3.061		0.6944		2.838	2.456	2.607		2.63367		0.192391		1.34475
149	mmu-miR-302a-4378070	27.037	23.157	22.509		24.2343		2.44871		20.585	24.795	25.972		23.784		2.83223		1.36636
375	rno-miR-758-4395180	13.64	14.019	12.948		13.5357		0.543069		12.8	13.001	13.433		13.078		0.323449		1.37332
163	mmu-miR-324-3p-4395639	8.927	9.731	8.383		9.01367		0.678166		8.712	8.431	8.523		8.55533		0.143263		1.37395
309	mmu-miR-708-4395452	8.959	10.103	8.377		9.14633		0.878117		8.61	8.804	8.642		8.68533		0.104006		1.3765
210	mmu-miR-384-3p-4395733	9.756	11.985	9.493		10.4113		1.36916		9.99	9.878	9.969		9.94567		0.0595343		1.38096
166	mmu-miR-328-4373049	4.01	3.812	3.292		3.70467		0.370839		3.292	3.008	3.406		3.23533		0.204962		1.38447
259	mmu-miR-501-3p-4381069	8.991	11.47	9.586		10.0157		1.29415		9.001	9.543	10.088		9.544		0.543501		1.38671
74	mmu-miR-185-4395382	10.475	12.137	9.869		10.827		1.17426		10.363	10.244	10.428		10.345		0.0933113		1.39668
60	mmu-miR-151-3p-4373304	10.842	10.136	10.312		10.43		0.367494		9.953	9.882	9.992		9.94233		0.0557704		1.40218
36	mmu-miR-130b-4373144	12.107	13.819	12.008		12.6447		1.01821		12.092	11.955	12.4		12.149		0.22791		1.40997
181	mmu-miR-342-5p-4395657	11.751	11.995	11.741		11.829		0.143847		11.066	11.243	11.685		11.3313		0.318814		1.41193
211	mmu-miR-384-5p-4395732	4.849	6.492	4.131		5.15733		1.21032		4.654	4.555	4.728		4.64567		0.0868005		1.4257
273	mmu-miR-543-4395487	10.435	11.012	9.453		10.3		0.788219		9.856	9.636	9.87		9.78733		0.131245		1.42668
35	mmu-miR-130a-4373145	9.673	11.132	9.496		10.1003		0.897822		9.56	9.461	9.724		9.58167		0.132832		1.43263
65	mmu-miR-15a-4373123	9.175	11.154	9.413		9.914		1.08044		9.224	9.342	9.619		9.395		0.202763		1.43296
131	mmu-miR-28-4373067	11.002	11.945	10.483		11.1433		0.741176		10.67	10.505	10.692		10.6223		0.102207		1.43495
27	mmu-miR-125b-3p-4395489	14.03	14.913	14.241		14.3947		0.461121		13.638	13.616	14.331		13.8617		0.406603		1.44693
162	mmu-miR-323-3p-4395338	10.865	10.415	9.915		10.3983		0.475219		9.657	9.68	10.235		9.85733		0.327271		1.45498
285	mmu-miR-652-4395463	9.723	10.137	8.507		9.45567		0.847246		8.802	8.795	9.139		8.912		0.196619		1.45767
66	mmu-miR-15b-4373122	10.325	10.608	9.798		10.2437		0.411079		9.712	9.47	9.909		9.697		0.219884		1.46071
25	mmu-miR-125a-3p-4395310	15.015	14.674	14.385		14.6913		0.315357		14.4	14.028	13.992		14.14		0.225885		1.46544
189	mmu-miR-350-4395660	12.208	14.147	11.905		12.7533		1.21642		12.317	11.994	12.292		12.201		0.179703		1.46646
368	rno-miR-505-4381097	15.988	19.577	16.775		17.4467		1.88642		15.972	16.025	18.686		16.8943		1.55186		1.46646
172	mmu-miR-335-5p-4373045	8.43	10.489	8.045		8.988		1.31408		8.389	8.309	8.55		8.416		0.122748		1.48658
294	mmu-miR-671-3p-4395433	12	11.147	11.134		11.427		0.496275		11.05	10.683	10.826		10.853		0.184984		1.48865
90	mmu-miR-199a-3p-4395415	11.957	14.131	12.301		12.7963		1.16858		12.13	12.165	12.367		12.2207		0.127931		1.49037
213	mmu-miR-409-5p-4395442	11.804	13.141	11.005		11.9833		1.07923		11.19	11.324	11.701		11.405		0.264955		1.49312
78	mmu-miR-188-5p-4395431	13.288	13.687	13.467		13.4807		0.199851		12.946	13	12.722		12.8893		0.147409		1.50664
174	mmu-miR-337-5p-4395645	10.229	10.79	9.261		10.0933		0.773475		9.466	9.33	9.671		9.489		0.17166		1.52028
204	mmu-miR-379-4373349	8.047	9.599	7.467		8.371		1.10231		7.757	7.652	7.888		7.76567		0.118238		1.52133
258	mmu-miR-500-4395736	12.953	14.15	12.426		13.1763		0.883432		12.618	12.468	12.619		12.5683		0.0868927		1.52414
70	mmu-miR-181c-4373115	9.666	10.607	9.048		9.77367		0.785057		8.745	9.162	9.569		9.15867		0.41201		1.53156
107	mmu-miR-20b-4373263	10.071	12.014	9.929		10.6713		1.16495		9.992	10.152	10.022		10.0553		0.085049		1.53262
86	mmu-miR-194-4373106	10.678	12.153	10.501		11.1107		0.907015		10.405	10.373	10.654		10.4773		0.153832		1.55114
111	mmu-miR-214-4395417	12.386	13.021	12.475		12.6273		0.343817		11.782	12.193	12		11.9917		0.205627		1.55366
3	Y1-4386739	5.485	5.447	4.944		5.292		0.301975		4.455	4.625	4.885		4.655		0.216564		1.55509
102	mmu-miR-205-4373093	17.667	16.517	18.59		17.5913		1.03857		17.505	16.986	16.364		16.9517		0.571274		1.55797
67	mmu-miR-16-4373121	4.588	5.448	4.148		4.728		0.661211		4.161	4	4.07		4.077		0.0807279		1.57026
83	mmu-miR-192-4373108	10.519	12.283	10.537		11.113		1.01329		10.461	10.325	10.588		10.458		0.131526		1.57462
254	mmu-miR-495-4381078	7.945	8.988	7.288		8.07367		0.857273		7.42	7.367	7.469		7.41867		0.0510131		1.57462
153	mmu-miR-30a-4373061	6.515	7.1	6.016		6.54367		0.542568		5.928	5.74	5.993		5.887		0.131389		1.57644
44	mmu-miR-137-4373301	6.051	8.739	5.893		6.89433		1.59948		6.243	6.184	6.282		6.23633		0.049339		1.57789
228	mmu-miR-451-4373360	11.384	13.605	11.144		12.0443		1.35689		11.412	11.057	11.659		11.376		0.30261		1.58924
61	mmu-miR-152-4395170	9.618	11.981	9.471		10.3567		1.40863		9.64	9.734	9.69		9.688		0.0470319		1.5896
37	mmu-miR-132-4373143	2.98	2.877	2.34		2.73233		0.343651		2.203	1.981	1.996		2.06		0.124069		1.59365
261	mmu-miR-504-4395195	12.367	12.077	11.108		11.8507		0.65931		11.126	11.193	11.214		11.1777		0.0459601		1.59438
34	mmu-miR-129-5p-4373171	11.239	11.161	10.374		10.9247		0.478483		10.391	9.995	10.34		10.242		0.215423		1.6051
221	mmu-miR-434-3p-4395734	5.023	4.421	4.242		4.562		0.409147		3.78	3.694	4.12		3.86467		0.225267		1.6215
94	mmu-miR-200a-4378069	10.837	12.114	10.408		11.1197		0.887431		9.854	10.396	10.923		10.391		0.534518		1.65711
52	mmu-miR-143-4395360	8.53	11.142	8.486		9.386		1.5209		8.708	8.571	8.666		8.64833		0.0701878		1.66748
38	mmu-miR-133a-4395357	9.779	10.125	9.427		9.777		0.349004		8.978	8.816	9.178		8.99067		0.181332		1.72469
144	mmu-miR-29a-4395223	2.972	4.356	2.304		3.21067		1.04661		2.476	2.374	2.423		2.42433		0.0510131		1.72469
360	rno-miR-351-4395764	16.043	16.156	15.446		15.8817		0.381505		15.13	15.35	14.801		15.0937		0.276298		1.72668
321	mmu-miR-872-4395375	9.89	12.922	9.645		10.819		1.82537		10.199	9.924	9.964		10.029		0.148577		1.72907
267	mmu-miR-532-5p-4380928	8.687	10.02	8.155		8.954		0.960741		8.089	8.071	8.273		8.14433		0.111791		1.75281
30	mmu-miR-126-5p-4373269	6.682	8.813	6.365		7.28667		1.33131		6.508	6.373	6.507		6.46267		0.0776552		1.77031
130	mmu-miR-27b-4373068	8.392	10.447	8.224		9.021		1.23781		8.198	8.036	8.339		8.191		0.151621		1.77769
157	mmu-miR-30e-4395334	6.647	8.746	6.536		7.30967		1.24514		6.557	6.413	6.421		6.46367		0.080928		1.79751
109	mmu-miR-210-4373089	9.954	11.216	9.431		10.2003		0.917642		9.256	9.394	9.39		9.34667		0.0785451		1.80709
177	mmu-miR-339-5p-4395368	10.871	10.355	10.33		10.5187		0.305386		9.751	9.517	9.726		9.66467		0.128493		1.80751
71	mmu-miR-182-4395729	16.66	17.12	15.698		16.4927		0.725618		16.688	16.394	13.807		15.6297		1.58531		1.81882
282	mmu-miR-598-4395606	10.512	13.133	10.463		11.3693		1.52758		10.403	10.439	10.668		10.5033		0.143737		1.8226
87	mmu-miR-195-4373105	6.484	7.645	6.137		6.75533		0.789767		5.983	5.763	5.917		5.88767		0.112895		1.82471
202	mmu-miR-376c-4395580	8.187	9.991	7.619		8.599		1.23851		7.761	7.58	7.836		7.72567		0.131607		1.83189
119	mmu-miR-221-4373077	6.997	7.861	6.255		7.03767		0.803772		6.258	6.101	6.13		6.163		0.0835404		1.83358
256	mmu-miR-497-4381046	10.282	12.148	9.943		10.791		1.18736		10.018	9.762	9.967		9.91567		0.1355		1.83443
114	mmu-miR-216b-4395437	15.724	15.905	15.659		15.7627		0.127477		14.142	14.356	16.154		14.884		1.10504		1.83868
175	mmu-miR-338-3p-4395363	11.706	14.116	11.457		12.4263		1.46858		11.727	11.385	11.52		11.544		0.172259		1.84335
13	mmu-miR-1-4395333	12.349	14.137	12.133		12.873		1.09997		11.886	11.907	12.171		11.988		0.15883		1.84676
207	mmu-miR-381-4373020	13.952	15.979	13.472		14.4677		1.33068		13.745	13.309	13.671		13.575		0.233315		1.8566
100	mmu-miR-203-4373095	10.542	11.568	10.012		10.7073		0.791066		9.892	9.69	9.84		9.80733		0.104887		1.86607
41	mmu-miR-135a-4373140	7.626	10.128	7.451		8.40167		1.49761		7.364	7.314	7.813		7.497		0.274804		1.87211
58	mmu-miR-148b-4373129	11.838	14.156	11.463		12.4857		1.45865		11.445	11.46	11.806		11.5703		0.204231		1.886
42	mmu-miR-135b-4395372	7.978	11.146	8.393		9.17233		1.72179		8.395	8.023	8.34		8.25267		0.200789		1.89168
201	mmu-miR-376b-4395582	9.966	12.025	9.276		10.4223		1.43019		9.539	9.417	9.527		9.49433		0.0672409		1.90264
12	mmu-let-7i-4395332	5.951	8.151	5.314		6.472		1.48853		5.413	5.538	5.669		5.54		0.128012		1.90792
45	mmu-miR-138-4395395	3.279	5.116	2.787		3.72733		1.22752		3.015	2.668	2.659		2.78067		0.202989		1.92741
106	mmu-miR-20a-4373286	7.335	10.045	7.157		8.179		1.61845		7.225	7.191	7.213		7.20967		0.0172434		1.95794
223	mmu-miR-448-4373206	11.3	17.145	13.498		13.981		2.95228		13.119	13.009	12.868		12.9987		0.125819		1.97566
238	mmu-miR-467b-4381084	11.76	11.844	11.266		11.6233		0.312297		10.79	10.451	10.681		10.6407		0.173062		1.97611
215	mmu-miR-411-4381013	6.652	8.123	6.179		6.98467		1.0138		5.861	5.929	6.206		5.99867		0.182747		1.98069
276	mmu-miR-547-4395694	14.285	17.172	14.01		15.1557		1.7516		14.111	14.186	14.209		14.1687		0.0512478		1.98206
194	mmu-miR-365-4373194	8.991	8.797	8.493		8.76033		0.251017		7.92	7.5	7.898		7.77267		0.236392		1.98298
224	mmu-miR-449a-4373207	14.14	17.129	14.657		15.3087		1.59751		14.224	14.441	14.256		14.307		0.117145		2.00231
173	mmu-miR-337-3p-4395662	12.027	14.121	11.538		12.562		1.37209		11.515	11.471	11.683		11.5563		0.111881		2.00787
147	mmu-miR-301a-4373064	7.402	10.379	7.49		8.42367		1.69394		7.284	7.353	7.583		7.40667		0.156558		2.02371
296	mmu-miR-674-4395193	11.468	12.985	10.944		11.799		1.06		11.324	10.442	10.579		10.7817		0.474643		2.02417
48	mmu-miR-140-4373374	7.493	9.592	7.227		8.104		1.29549		7.06	7.135	7.04		7.07833		0.0500833		2.0359
186	mmu-miR-34a-4395168	9.257	11.116	9.272		9.88167		1.06899		8.688	8.62	9.244		8.85067		0.342329		2.04344
63	mmu-miR-154-4373270	12.179	14.327	12.01		12.8387		1.2917		11.46	11.838	12.05		11.7827		0.298867		2.07916
148	mmu-miR-301b-4395730	7.987	10.552	7.952		8.83033		1.49111		7.689	7.707	7.871		7.75567		0.100286		2.10624
198	mmu-miR-370-4395386	8.529	9.983	8.291		8.93433		0.915935		7.815	7.687	8.06		7.854		0.189534		2.11452
15	mmu-miR-101a-4395364	7.969	11.119	8.048		9.04533		1.79628		8.064	7.799	7.962		7.94167		0.133665		2.149
164	mmu-miR-324-5p-4373052	8.957	11.111	9.019		9.69567		1.22611		8.559	8.593	8.606		8.586		0.0242693		2.15796
369	rno-miR-532-5p-4395752	9.294	11.767	9.561		10.2073		1.35729		8.701	9.141	9.436		9.09267		0.369876		2.16545
237	mmu-miR-467a-4395717	11.696	13.264	11.474		12.1447		0.975706		11.017	10.871	11.163		11.017		0.146		2.18505
280	mmu-miR-582-5p-4395696	14.009	15.155	13.502		14.222		0.846835		13.165	12.843	13.262		13.09		0.219338		2.19162
93	mmu-miR-19b-4373098	5.084	7.572	5.03		5.89533		1.45229		4.756	4.649	4.874		4.75967		0.112545		2.1972
24	mmu-miR-124-4373295	6.782	9.161	7.095		7.67933		1.29267		6.386	6.553	6.691		6.54333		0.15273		2.19771
112	mmu-miR-215-4373316	17.899	20.16	18.462		18.8403		1.17702		17.536	17.517	18.039		17.6973		0.296044		2.2084
340	rno-miR-1-4395765	12.246	14.05	12.091		12.7957		1.08905		11.698	11.471	11.743		11.6373		0.145796		2.23199
348	rno-miR-224-4373187	17.187	17.601	16.473		17.087		0.57061		16.228	15.467	16.047		15.914		0.397551		2.2548
21	mmu-miR-10a-4373153	11.619	14.383	12.413		12.805		1.42309		11.328	11.478	12.039		11.615		0.374776		2.28153
116	mmu-miR-218-4373081	2.334	5.111	2.476		3.307		1.56392		2.036	2.064	2.223		2.10767		0.100858		2.29634
23	mmu-miR-122-4395356	12.768	17.451	13.496		14.5717		2.52		12.994	13.195	13.915		13.368		0.484259		2.30324
200	mmu-miR-376a-4373347	7.53	11.501	8.503		9.178		2.06977		7.845	8.009	8.064		7.97267		0.113931		2.30591
218	mmu-miR-429-4373355	11.348	14.554	10.823		12.2417		2.01967		10.15	11.232	11.714		11.032		0.800952		2.31284
219	mmu-miR-431-4395173	9.87	12.451	9.159		10.4933		1.73226		8.968	9.475	9.377		9.27333		0.268928		2.32947
333	mmu-miR-9-4373285	1.543	3.467	1.326		2.112		1.17847		0.879	0.739	1.018		0.878667		0.1395		2.3511
176	mmu-miR-339-3p-4395663	10.23	12.085	10.537		10.9507		0.994282		9.499	9.847	9.767		9.70433		0.182267		2.37238
128	mmu-miR-26b-4395167	6.82	8.312	6.499		7.21033		0.967477		6.081	5.887	5.909		5.959		0.106226		2.38061
57	mmu-miR-148a-4373130	10.596	13.004	10.472		11.3573		1.4274		9.808	10.12	10.39		10.106		0.291252		2.38061
146	mmu-miR-29c-4395171	6.42	8.673	6.065		7.05267		1.41443		5.768	5.678	5.95		5.79867		0.138569		2.38502
252	mmu-miR-493-4395649	17.666	18.13	20.523		18.773		1.5332		16.864	18.463	17.153		17.4933		0.852098		2.42783
222	mmu-miR-434-5p-4395711	10.868	11.711	10.45		11.0097		0.642326		9.709	9.628	9.844		9.727		0.109119		2.43288
92	mmu-miR-19a-4373099	10.237	13.127	10.484		11.2827		1.60201		10.008	9.985	10.003		9.99867		0.0120968		2.43513
178	mmu-miR-340-3p-4395370	10.989	11.691	10.453		11.0443		0.620852		9.628	9.698	9.926		9.75067		0.155825		2.4515
122	mmu-miR-224-4395683	17.031	17.187	16.04		16.7527		0.622097		15.23	15.436	15.701		15.4557		0.236115		2.45717
292	mmu-miR-669a-4381091	12.153	16.102	12.136		13.4637		2.28488		12.011	12.207	12.281		12.1663		0.139518		2.45774
79	mmu-miR-18a-4395533	14.191	16.133	14.056		14.7933		1.16215		13.488	13.437	13.544		13.4897		0.0535195		2.46855
19	mmu-miR-106b-4373155	9.137	11.594	8.761		9.83067		1.53862		8.667	8.248	8.636		8.517		0.233476		2.48572
64	mmu-miR-155-4395701	13.983	14.541	13.39		13.9713		0.575589		13.108	12.674	12.171		12.651		0.468923		2.49724
195	mmu-miR-367-4373034	19.874	26.162	22.477		22.8377		3.15948		20.354	23.095	20.925		21.458		1.44615		2.60208
179	mmu-miR-340-5p-4395369	9.01	12.14	9.304		10.1513		1.7285		8.766	8.638	8.851		8.75167		0.107221		2.63841
277	mmu-miR-551b-4380945	12.016	16.572	12.483		13.6903		2.5065		12.282	12.291	12.244		12.2723		0.0249466		2.67215
352	rno-miR-339-3p-4395760	10.85	13.425	10.85		11.7083		1.48668		9.73	10.725	10.405		10.2867		0.507945		2.67895
192	mmu-miR-362-3p-4395746	13.117	17.11	13.239		14.4887		2.27096		13.205	12.82	13.146		13.057		0.207357		2.69758
328	mmu-miR-879-4395602	17.502	19.819	19.529		18.95		1.26236		17.335	17.76	17.421		17.5053		0.224701		2.722
188	mmu-miR-34c-4373036	9.818	13.971	10.747		11.512		2.17963		10.207	9.737	10.211		10.0517		0.272517		2.75172
196	mmu-miR-369-3p-4373032	12.776	15.824	12.496		13.6987		1.84591		12.216	12.204	12.17		12.1967		0.0238607		2.83235
239	mmu-miR-467c-4395647	11.972	13.641	11.413		12.342		1.15917		10.22	11.139	11.148		10.8357		0.533202		2.84087
271	mmu-miR-542-3p-4378101	18.016	21.123	17.143		18.7607		2.09189		16.877	17.373	17.487		17.2457		0.324323		2.85799
199	mmu-miR-375-4373027	10.305	10.149	10.277		10.2437		0.0831705		9.003	8.501	8.657		8.72033		0.256923		2.87454
274	mmu-miR-544-4395680	10.27	13.122	10.168		11.1867		1.67682		9.621	9.56	9.799		9.66		0.124181		2.88119
248	mmu-miR-488-4381074	12.802	16.17	12.907		13.9597		1.91492		12.401	12.576	12.317		12.4313		0.132138		2.88452
288	mmu-miR-665-4395737	15.399	18.141	16.552		16.6973		1.37677		14.873	15.233	15.391		15.1657		0.265483		2.8912
159	mmu-miR-32-4395220	15.397	20.145	18.562		18.0347		2.41753		16.06	17.46	15.963		16.4943		0.837697		2.90862
365	rno-miR-450a-4381124	15.439	19.185	18.015		17.5463		1.91647		15.512	15.528	16.966		16.002		0.834887		2.91669
161	mmu-miR-322-4378107	12	14.972	11.471		12.8143		1.88722		11.054	11.413	11.336		11.2677		0.189004		2.92141
182	mmu-miR-344-4373340	9.63	12.158	9.486		10.4247		1.50284		8.783	8.715	9.125		8.87433		0.21973		2.92885
363	rno-miR-409-5p-4381098	10.796	15.807	10.838		12.4803		2.88105		10.383	10.654	11.689		10.9087		0.689239		2.97248
342	rno-miR-190b-4395749	12.981	16.054	13.233		14.0893		1.70611		12.527	12.341	12.335		12.401		0.10916		3.22284
108	mmu-miR-21-4373090	7.601	10.65	7.397		8.54933		1.82209		7.044	6.722	6.674		6.81333		0.2012		3.3311
43	mmu-miR-136-4395641	7.469	11.404	8.141		9.00467		2.10487		7.277	7.423	7.07		7.25667		0.177376		3.35893
145	mmu-miR-29b-4373288	8.056	13.795	9.491		10.4473		2.98663		8.703	8.77	8.593		8.68867		0.0893663		3.38385
62	mmu-miR-153-4373305	13.078	17.98	14.427		15.1617		2.53223		13.244	13.448	13.351		13.3477		0.102041		3.51616
50	mmu-miR-142-3p-4373136	9.969	14.079	10.98		11.676		2.14157		9.767	9.857	9.627		9.75033		0.115902		3.79912
117	mmu-miR-219-4373080	10.207	15.178	12.313		12.566		2.49514		10.493	10.734	10.626		10.6177		0.120716		3.85928
81	mmu-miR-190-4373110	11.959	16.136	12.171		13.422		2.35278		11.496	11.477	11.429		11.4673		0.0345302		3.87626
129	mmu-miR-27a-4373287	10.019	12.194	10.231		10.8147		1.19923		8.741	8.809	8.817		8.789		0.0417612		4.0718
247	mmu-miR-487b-4378102	20.651	20.908	19.896		20.485		0.526026		18.021	18.278	18.828		18.3757		0.41227		4.31492
138	mmu-miR-295-4373327	16.687	26.162	26.523		23.124		5.57753		23.409	16.84	21.436		20.5617		3.37065		5.90662
249	mmu-miR-489-4378114	15.728	26.162	18.491		20.127		5.40597		16.593	17.115	17.301		17.003		0.367048		8.71802
300	mmu-miR-677-4381075	16.691	26.162	18.596		20.483		5.00954		17.745	17.342	16.886		17.3243		0.429772		8.93004
99	mmu-miR-202-5p-4395709	16.626	26.162	15.478		19.422		5.86517		15.522	16.61	15.736		15.956		0.576399		11.0502
319	mmu-miR-802-4395566	22.638	26.162	20.461		23.087		2.8769		19.397	18.724	20.706		19.609		1.00786		11.1425
270	mmu-miR-540-5p-4395691	14.117	26.162	15.553		18.6107		6.57894		13.906	13.977	14.294		14.059		0.206589		23.4524
260	mmu-miR-503-4395586	13.642	26.162	15.481		18.4283		6.76038		11.867	13.139	13.25		12.752		0.768439		51.1383
