# Supplementary material for: MicroRNA-124 and -137 cooperativity controls caspase-3 activity through BCL2L13 in hippocampal neural stem cells
Source: Sci Rep. 2015 Jul 24;5:12448. doi: 10.1038/srep12448 (PMC4513647; doi:10.1038/srep12448)
Supplement: Supplementary Table 7 [file srep12448-s15.xls]

## Sheet: 7
# "1" : interaction predicted; "0" : interaction not predicted.
miRNA ID	miRNA Acc	Refseq	Symbol	Description	diana	microinspector	miranda	mirtarget2	mitarget	nbmirtar	pictar	pita	rna22	rnahybrid	targetscan	No. of predictions
mmu-miR-124	MIMAT0000134	NM_153088	Ctdsp1	CTD (carboxy-terminal domain, RNA polymerase II, polypeptide A) small phosphatase 1	0	1	0	1	0	0	1	1	1	1	0	6
mmu-miR-124	MIMAT0000134	NM_025797	Cyb5	cytochrome b-5	0	0	1	1	0	0	1	1	0	1	0	5
mmu-miR-124	MIMAT0000134	NM_025889	Tmem134	transmembrane protein 134	0	0	1	1	0	0	1	1	0	1	0	5
mmu-miR-124	MIMAT0000134	NM_026968	Manbal	mannosidase, beta A, lysosomal-like	0	0	1	1	0	0	1	1	0	1	0	5
mmu-miR-124	MIMAT0000134	NM_027192	Ttl	tubulin tyrosine ligase	0	0	1	1	0	0	1	1	0	1	0	5
mmu-miR-124	MIMAT0000134	NM_027642	Phf6	PHD finger protein 6	0	0	1	1	0	0	1	1	0	1	0	5
mmu-miR-124	MIMAT0000134	NM_028829	Paqr8	progestin and adipoQ receptor family member VIII	0	0	1	1	0	0	1	1	0	1	0	5
mmu-miR-124	MIMAT0000134	NM_029074	Tmem188	transmembrane protein 188	0	0	1	1	0	0	1	1	0	1	0	5
mmu-miR-124	MIMAT0000134	NM_029291	Ascc2	activating signal cointegrator 1 complex subunit 2	0	0	1	1	0	0	1	1	0	1	0	5
mmu-miR-124	MIMAT0000134	NM_029653	Dapk1	death associated protein kinase 1	0	0	1	1	0	0	1	1	0	1	0	5
mmu-miR-124	MIMAT0000134	NM_029870	A930001N09Rik	RIKEN cDNA A930001N09 gene	0	0	1	1	0	0	1	1	0	1	0	5
mmu-miR-124	MIMAT0000134	NM_030139	Zfp449	zinc finger protein 449	0	0	1	1	0	0	1	1	0	1	0	5
mmu-miR-124	MIMAT0000134	NM_030685	D3Ucla1	DNA segment, Chr 3, University of California at Los Angeles 1	0	0	1	1	0	0	1	1	0	1	0	5
mmu-miR-124	MIMAT0000134	NM_030743	Zfp313	zinc finger protein 313	0	0	1	1	0	0	1	1	0	1	0	5
mmu-miR-124	MIMAT0000134	NM_031251	Ctns	cystinosis, nephropathic	0	0	1	1	0	0	1	1	0	1	0	5
mmu-miR-124	MIMAT0000134	NM_080553	Itpr3	inositol 1,4,5-triphosphate receptor 3	0	0	1	1	0	0	1	1	0	1	0	5
mmu-miR-124	MIMAT0000134	NM_133729	2610018G03Rik	RIKEN cDNA 2610018G03 gene	0	0	1	1	0	0	1	1	0	1	0	5
mmu-miR-124	MIMAT0000134	NM_134142	Tmem109	transmembrane protein 109	0	0	1	1	0	0	1	1	0	1	0	5
mmu-miR-124	MIMAT0000134	NM_138598	D11Wsu99e	DNA segment, Chr 11, Wayne State University 99, expressed	0	0	1	1	0	0	1	1	0	1	0	5
mmu-miR-124	MIMAT0000134	NM_145418	BC013529	cDNA sequence BC013529	0	0	1	1	0	0	1	1	0	1	0	5
mmu-miR-124	MIMAT0000134	NM_145533	Smox	spermine oxidase	0	0	1	1	0	0	1	1	0	1	0	5
mmu-miR-124	MIMAT0000134	NM_145618	Narg2	NMDA receptor-regulated gene 2	0	0	1	1	0	0	1	1	0	1	0	5
mmu-miR-124	MIMAT0000134	NM_146261	BC031748	cDNA sequence BC031748	0	0	1	1	0	0	1	1	0	1	0	5
mmu-miR-124	MIMAT0000134	NM_152825	Usp45	ubiquitin specific petidase 45	0	0	1	1	0	0	1	1	0	1	0	5
mmu-miR-124	MIMAT0000134	NM_009045	Rela	v-rel reticuloendotheliosis viral oncogene homolog A (avian)	0	0	1	1	0	0	1	1	0	1	0	5
mmu-miR-124	MIMAT0000134	NM_009057	Rag1ap1	recombination activating gene 1 activating protein 1	0	0	1	1	0	0	1	1	0	1	0	5
mmu-miR-124	MIMAT0000134	NM_009190	Vps4b	vacuolar protein sorting 4b (yeast)	0	0	1	1	0	0	1	1	0	1	0	5
mmu-miR-124	MIMAT0000134	NM_009229	Sntb2	syntrophin, basic 2	0	0	1	1	0	0	1	1	0	1	0	5
mmu-miR-124	MIMAT0000134	NM_009758	Bmpr1a	bone morphogenetic protein receptor, type 1A	0	0	1	1	0	0	1	1	0	1	0	5
mmu-miR-124	MIMAT0000134	NM_009767	Chic1	cysteine-rich hydrophobic domain 1	0	0	1	1	0	0	1	1	0	1	0	5
mmu-miR-124	MIMAT0000134	NM_010028	Ddx3x	DEAD/H (Asp-Glu-Ala-Asp/His) box polypeptide 3, X-linked	0	0	1	1	0	0	1	1	0	1	0	5
mmu-miR-124	MIMAT0000134	NM_010056	Dlx5	distal-less homeobox 5	0	0	1	1	0	0	1	1	0	1	0	5
mmu-miR-124	MIMAT0000134	NM_010258	Gata6	GATA binding protein 6	0	0	1	1	0	0	1	1	0	1	0	5
mmu-miR-124	MIMAT0000134	NM_010315	Gng2	guanine nucleotide binding protein (G protein), gamma 2	0	0	1	1	0	0	1	1	0	1	0	5
mmu-miR-124	MIMAT0000134	NM_010437	Hivep2	human immunodeficiency virus type I enhancer binding protein 2	0	0	1	1	0	0	1	1	0	1	0	5
mmu-miR-124	MIMAT0000134	NM_010578	Itgb1	integrin beta 1 (fibronectin receptor beta)	0	0	1	1	0	0	1	1	0	1	0	5
mmu-miR-124	MIMAT0000134	NM_010607	Kcnk2	potassium channel, subfamily K, member 2	0	0	1	1	0	0	1	1	0	1	0	5
mmu-miR-124	MIMAT0000134	NM_011127	Prrx1	paired related homeobox 1	0	0	1	1	0	0	1	1	0	1	0	5
mmu-miR-124	MIMAT0000134	NM_011233	Rad17	RAD17 homolog (S. pombe)	0	0	1	1	0	0	1	1	0	1	0	5
mmu-miR-124	MIMAT0000134	NM_011361	Sgk1	serum/glucocorticoid regulated kinase 1	0	0	1	1	0	0	1	1	0	1	0	5
mmu-miR-124	MIMAT0000134	NM_011365	Itsn2	intersectin 2	0	0	1	1	0	0	1	1	0	1	0	5
mmu-miR-124	MIMAT0000134	NM_011549	Tcfeb	transcription factor EB	0	0	1	1	0	0	1	1	0	1	0	5
mmu-miR-124	MIMAT0000134	NM_011597	Tjp2	tight junction protein 2	0	0	1	1	0	0	1	1	0	1	0	5
mmu-miR-124	MIMAT0000134	NM_011668	Ube3a	ubiquitin protein ligase E3A	0	0	1	1	0	0	1	1	0	1	0	5
mmu-miR-124	MIMAT0000134	NM_011701	Vim	vimentin	0	0	1	1	0	0	1	1	0	1	0	5
mmu-miR-124	MIMAT0000134	NM_011763	Zfp9	zinc finger protein 9	0	0	1	1	0	0	1	1	0	1	0	5
mmu-miR-124	MIMAT0000134	NM_011864	Papss2	3"-phosphoadenosine 5"-phosphosulfate synthase 2	0	0	1	1	0	0	1	1	0	1	0	5
mmu-miR-124	MIMAT0000134	NM_011951	Mapk14	mitogen-activated protein kinase 14	0	0	1	1	0	0	1	1	0	1	0	5
mmu-miR-124	MIMAT0000134	NM_012037	Vat1	vesicle amine transport protein 1 homolog (T californica)	0	0	1	1	0	0	1	1	0	1	0	5
mmu-miR-124	MIMAT0000134	NM_013469	Anxa11	annexin A11	0	0	1	1	0	0	1	1	0	1	0	5
mmu-miR-124	MIMAT0000134	NM_013540	Gria2	glutamate receptor, ionotropic, AMPA2 (alpha 2)	0	0	1	1	0	0	1	1	0	1	0	5
mmu-miR-124	MIMAT0000134	NM_013716	G3bp1	Ras-GTPase-activating protein SH3-domain binding protein 1	0	0	1	1	0	0	1	1	0	1	0	5
mmu-miR-124	MIMAT0000134	NM_013822	Jag1	jagged 1	0	0	1	1	0	0	1	1	0	1	0	5
mmu-miR-124	MIMAT0000134	NM_016676	Rab10	RAB10, member RAS oncogene family	0	0	1	1	0	0	1	1	0	1	0	5
mmu-miR-124	MIMAT0000134	NM_016886	Gria3	glutamate receptor, ionotropic, AMPA3 (alpha 3)	0	0	1	1	0	0	1	1	0	1	0	5
mmu-miR-124	MIMAT0000134	NM_016898	Cd164	CD164 antigen	0	0	1	1	0	0	1	1	0	1	0	5
mmu-miR-124	MIMAT0000134	NM_017380	2014-09-09	septin 9	0	0	1	1	0	0	1	1	0	1	0	5
mmu-miR-124	MIMAT0000134	NM_018744	Sema6a	sema domain, transmembrane domain (TM), and cytoplasmic domain, (semaphorin) 6A	0	0	1	1	0	0	1	1	0	1	0	5
mmu-miR-124	MIMAT0000134	NM_018770	Cadm1	cell adhesion molecule 1	0	0	1	1	0	0	1	1	0	1	0	5
mmu-miR-124	MIMAT0000134	NM_019550	Ptbp2	polypyrimidine tract binding protein 2	0	0	0	1	0	0	1	1	1	1	0	5
mmu-miR-124	MIMAT0000134	NM_019651	Ptpn9	protein tyrosine phosphatase, non-receptor type 9	0	0	1	1	0	0	1	1	0	1	0	5
mmu-miR-124	MIMAT0000134	NM_019731	Nme4	non-metastatic cells 4, protein expressed in	0	0	1	1	0	0	1	1	0	1	0	5
mmu-miR-124	MIMAT0000134	NM_019998	Alg2	asparagine-linked glycosylation 2 homolog (yeast, alpha-1,3-mannosyltransferase)	0	0	1	1	0	0	1	1	0	1	0	5
mmu-miR-124	MIMAT0000134	NM_021506	Sh3rf1	SH3 domain containing ring finger 1	0	0	1	1	0	0	1	1	0	1	0	5
mmu-miR-124	MIMAT0000134	NM_021881	Qk	quaking	0	0	1	1	0	0	1	1	0	1	0	5
mmu-miR-124	MIMAT0000134	NM_021885	Tub	tubby candidate gene	0	0	1	1	0	0	1	1	0	1	0	5
mmu-miR-124	MIMAT0000134	NM_021897	Trp53inp1	transformation related protein 53 inducible nuclear protein 1	0	0	1	1	0	0	1	1	0	1	0	5
mmu-miR-124	MIMAT0000134	NM_022305	B4galt1	UDP-Gal:betaGlcNAc beta 1,4- galactosyltransferase, polypeptide 1	0	0	1	1	0	0	1	1	0	1	0	5
mmu-miR-124	MIMAT0000134	NM_022724	Suv39h2	suppressor of variegation 3-9 homolog 2 (Drosophila)	0	0	1	1	0	0	1	1	0	1	0	5
mmu-miR-124	MIMAT0000134	NM_022813	Scamp2	secretory carrier membrane protein 2	0	0	1	1	0	0	1	1	0	1	0	5
mmu-miR-124	MIMAT0000134	NM_022997	Vps35	vacuolar protein sorting 35	0	0	1	1	0	0	1	1	0	1	0	5
mmu-miR-124	MIMAT0000134	NM_023141	Tor3a	torsin family 3, member A	0	0	1	1	0	0	1	1	0	1	0	5
mmu-miR-124	MIMAT0000134	NM_023685	Zkscan3	zinc finger with KRAB and SCAN domains 3	0	0	1	1	0	0	1	1	0	1	0	5
mmu-miR-124	MIMAT0000134	NM_023731	Ccdc86	coiled-coil domain containing 86	0	0	1	1	0	0	1	1	0	1	0	5
mmu-miR-124	MIMAT0000134	NM_023913	Ern1	endoplasmic reticulum (ER) to nucleus signalling 1	0	0	1	1	0	0	1	1	0	1	0	5
mmu-miR-124	MIMAT0000134	NM_024468	Trim39	tripartite motif-containing 39	0	0	1	1	0	0	1	1	0	1	0	5
mmu-miR-124	MIMAT0000134	NM_172303	Phf17	PHD finger protein 17	0	0	1	1	0	0	1	1	0	1	0	5
mmu-miR-124	MIMAT0000134	NM_172543	5730593F17Rik	RIKEN cDNA 5730593F17 gene	0	0	1	1	0	0	1	1	0	1	0	5
mmu-miR-124	MIMAT0000134	NM_172557	Rufy1	RUN and FYVE domain containing 1	0	0	1	1	0	0	1	1	0	1	0	5
mmu-miR-124	MIMAT0000134	NM_172637	Hectd2	HECT domain containing 2	0	0	1	1	0	0	1	1	0	1	0	5
mmu-miR-124	MIMAT0000134	NM_172742	Mtmr10	myotubularin related protein 10	0	0	1	1	0	0	1	1	0	1	0	5
mmu-miR-124	MIMAT0000134	NM_175260	Myh10	myosin, heavy polypeptide 10, non-muscle	0	0	1	1	0	0	1	1	0	1	0	5
mmu-miR-124	MIMAT0000134	NM_175499	Slitrk6	SLIT and NTRK-like family, member 6	0	0	1	1	0	0	1	1	0	1	0	5
mmu-miR-124	MIMAT0000134	NM_175686	Prrx1	paired related homeobox 1	0	0	1	1	0	0	1	1	0	1	0	5
mmu-miR-124	MIMAT0000134	NM_177460	Parp16	poly (ADP-ribose) polymerase family, member 16	0	0	1	1	0	0	1	1	0	1	0	5
mmu-miR-124	MIMAT0000134	NM_177741	Ppp1r3b	protein phosphatase 1, regulatory (inhibitor) subunit 3B	0	0	1	1	0	0	1	1	0	1	0	5
mmu-miR-124	MIMAT0000134	NM_177757	Kif26b	kinesin family member 26B	0	0	1	1	0	0	1	1	0	1	0	5
mmu-miR-124	MIMAT0000134	NM_178775	Rps6kc1	ribosomal protein S6 kinase polypeptide 1	0	0	1	1	0	0	1	1	0	1	0	5
mmu-miR-124	MIMAT0000134	NM_181072	Myo1e	myosin IE	0	0	1	1	0	0	1	1	0	1	0	5
mmu-miR-124	MIMAT0000134	NM_181404	Kank1	KN motif and ankyrin repeat domains 1	0	0	1	1	0	0	1	1	0	1	0	5
mmu-miR-124	MIMAT0000134	NM_181405	Rnpepl1	arginyl aminopeptidase (aminopeptidase B)-like 1	0	0	1	1	0	0	1	1	0	1	0	5
mmu-miR-124	MIMAT0000134	NM_198414	Paqr9	progestin and adipoQ receptor family member IX	0	0	1	1	0	0	1	1	0	1	0	5
mmu-miR-124	MIMAT0000134	NM_198421	Usp49	ubiquitin specific peptidase 49	0	0	1	1	0	0	1	1	0	1	0	5
mmu-miR-124	MIMAT0000134	NM_198429	Nfatc1	nuclear factor of activated T-cells, cytoplasmic, calcineurin-dependent 1	0	0	1	1	0	0	1	1	0	1	0	5
mmu-miR-124	MIMAT0000134	NM_198854	Dlx5	distal-less homeobox 5	0	0	1	1	0	0	1	1	0	1	0	5
mmu-miR-124	MIMAT0000134	NM_207675	Cadm1	cell adhesion molecule 1	0	0	1	1	0	0	1	1	0	1	0	5
mmu-miR-124	MIMAT0000134	NM_001001980	Limch1	LIM and calponin homology domains 1	0	0	1	1	0	0	1	1	0	1	0	5
mmu-miR-124	MIMAT0000134	NM_001013392	Rreb1	ras responsive element binding protein 1	0	0	1	1	0	0	1	1	0	1	0	5
mmu-miR-124	MIMAT0000134	NM_001025600	Cadm1	cell adhesion molecule 1	0	0	1	1	0	0	1	1	0	1	0	5
mmu-miR-124	MIMAT0000134	NM_001033208	AA407270	expressed sequence AA407270	0	0	1	1	0	0	1	1	0	1	0	5
mmu-miR-124	MIMAT0000134	NM_001033258	D10Bwg1379e	DNA segment, Chr 10, Brigham & Women"s Genetics 1379 expressed	0	0	1	1	0	0	1	1	0	1	0	5
mmu-miR-124	MIMAT0000134	NM_001033962	Ube3a	ubiquitin protein ligase E3A	0	0	1	1	0	0	1	1	0	1	0	5
mmu-miR-124	MIMAT0000134	NM_001038625	Sertad2	SERTA domain containing 2	0	0	1	1	0	0	1	1	0	1	0	5
mmu-miR-124	MIMAT0000134	NM_001038637	Gng2	guanine nucleotide binding protein (G protein), gamma 2	0	0	1	1	0	0	1	1	0	1	0	5
mmu-miR-124	MIMAT0000134	NM_001039094	Negr1	neuronal growth regulator 1	0	0	1	1	0	0	1	1	0	1	0	5
mmu-miR-124	MIMAT0000134	NM_001039493	Plekhm3	pleckstrin homology domain containing, family M, member 3	0	0	1	1	0	0	1	1	0	1	0	5
mmu-miR-124	MIMAT0000134	NM_007594	Calu	calumenin	0	0	1	1	0	0	1	1	0	1	0	5
mmu-miR-124	MIMAT0000134	NM_007678	Cebpa	CCAAT/enhancer binding protein (C/EBP), alpha	0	0	1	1	0	0	1	1	0	1	0	5
mmu-miR-124	MIMAT0000134	NM_007715	Clock	circadian locomoter output cycles kaput	0	0	1	1	0	0	1	1	0	1	0	5
mmu-miR-124	MIMAT0000134	NM_007841	Ddx6	DEAD (Asp-Glu-Ala-Asp) box polypeptide 6	0	0	1	1	0	0	1	1	0	1	0	5
mmu-miR-124	MIMAT0000134	NM_007945	Eps8	epidermal growth factor receptor pathway substrate 8	0	0	1	1	0	0	1	1	0	1	0	5
mmu-miR-124	MIMAT0000134	NM_007958	Smarcad1	SWI/SNF-related, matrix-associated actin-dependent regulator of chromatin, subfamily a, containing DEAD/H box 1	0	0	1	1	0	0	1	1	0	1	0	5
mmu-miR-124	MIMAT0000134	NM_007964	Evi5	ecotropic viral integration site 5	0	0	1	1	0	0	1	1	0	1	0	5
mmu-miR-124	MIMAT0000134	NM_008028	Flot2	flotillin 2	0	0	1	1	0	0	1	1	0	1	0	5
mmu-miR-124	MIMAT0000134	NM_008239	Foxq1	forkhead box Q1	0	0	1	1	0	0	1	1	0	1	0	5
mmu-miR-124	MIMAT0000134	NM_008408	Stt3a	STT3, subunit of the oligosaccharyltransferase complex, homolog A (S. cerevisiae)	0	0	1	1	0	0	1	1	0	1	0	5
mmu-miR-124	MIMAT0000134	NM_008442	Kif2a	kinesin family member 2A	0	0	1	1	0	0	1	1	0	1	0	5
mmu-miR-124	MIMAT0000134	NM_001001792	Zfp239	zinc finger protein 239	0	0	1	1	0	0	0	1	0	1	0	4
mmu-miR-124	MIMAT0000134	NM_001001806	Zfp36l2	zinc finger protein 36, C3H type-like 2	0	0	1	0	0	0	1	1	0	1	0	4
mmu-miR-124	MIMAT0000134	NM_001001932	Eea1	early endosome antigen 1	0	0	1	1	0	0	0	1	0	1	0	4
mmu-miR-124	MIMAT0000134	NM_001001985	Nat8l	N-acetyltransferase 8-like	0	0	1	0	0	0	1	1	0	1	0	4
mmu-miR-124	MIMAT0000134	NM_001003671	Pcdhac1	protocadherin alpha subfamily C, 1	0	0	1	0	0	0	1	1	0	1	0	4
mmu-miR-124	MIMAT0000134	NM_001003672	Pcdhac2	protocadherin alpha subfamily C, 2	0	0	1	0	0	0	1	1	0	1	0	4
mmu-miR-124	MIMAT0000134	NM_001003909	Ankib1	ankyrin repeat and IBR domain containing 1	0	0	1	0	0	0	1	1	0	1	0	4
mmu-miR-124	MIMAT0000134	NM_001004190	Zfp560	zinc finger protein 560	0	0	1	1	0	0	0	1	0	1	0	4
mmu-miR-124	MIMAT0000134	NM_001008423	Gm1568	gene model 1568, (NCBI)	0	0	1	0	0	0	1	1	0	1	0	4
mmu-miR-124	MIMAT0000134	NM_001009818	2014-09-11	septin 11	0	0	1	0	0	0	1	1	0	1	0	4
mmu-miR-124	MIMAT0000134	NM_001012306	Hsd3b3	hydroxy-delta-5-steroid dehydrogenase, 3 beta- and steroid delta-isomerase 3	0	0	1	1	0	0	0	1	0	1	0	4
mmu-miR-124	MIMAT0000134	NM_001012336	Mdk	midkine	0	0	1	0	0	0	1	1	0	1	0	4
mmu-miR-124	MIMAT0000134	NM_001013028	AI597468	expressed sequence AI597468	0	0	1	0	0	0	1	1	0	1	0	4
mmu-miR-124	MIMAT0000134	NM_001013390	Scn4b	sodium channel, type IV, beta	0	0	1	0	0	0	1	1	0	1	0	4
mmu-miR-124	MIMAT0000134	NM_001013758	BC072620	cDNA sequence BC072620	0	0	1	1	0	0	0	1	0	1	0	4
mmu-miR-124	MIMAT0000134	NM_001014761	Scn2b	sodium channel, voltage-gated, type II, beta	0	0	1	0	0	0	1	1	0	1	0	4
mmu-miR-124	MIMAT0000134	NM_001015681	E130308A19Rik	RIKEN cDNA E130308A19 gene	0	0	0	1	0	0	1	1	0	1	0	4
mmu-miR-124	MIMAT0000134	NM_001017427	Rasef	RAS and EF hand domain containing	0	0	1	1	0	0	0	1	0	1	0	4
mmu-miR-124	MIMAT0000134	NM_001024945	Qsox1	quiescin Q6 sulfhydryl oxidase 1	0	0	1	0	0	0	1	1	0	1	0	4
mmu-miR-124	MIMAT0000134	NM_001025192	Cxadr	coxsackievirus and adenovirus receptor	0	0	1	0	0	0	1	1	0	1	0	4
mmu-miR-124	MIMAT0000134	NM_001026214	Entpd5	ectonucleoside triphosphate diphosphohydrolase 5	0	0	1	1	0	0	0	1	0	1	0	4
mmu-miR-124	MIMAT0000134	NM_001033139	AI846148	expressed sequence AI846148	0	0	1	0	0	0	1	1	0	1	0	4
mmu-miR-124	MIMAT0000134	NM_001033145	1190002N15Rik	RIKEN cDNA 1190002N15 gene	0	0	1	1	0	0	0	1	0	1	0	4
mmu-miR-124	MIMAT0000134	NM_001033149	Ttc9	tetratricopeptide repeat domain 9	0	0	1	0	0	0	1	1	0	1	0	4
mmu-miR-124	MIMAT0000134	NM_001033202	Usp30	ubiquitin specific peptidase 30	0	0	0	1	0	0	1	1	0	1	0	4
mmu-miR-124	MIMAT0000134	NM_001033286	Slc30a10	solute carrier family 30, member 10	0	0	1	1	0	0	0	1	0	1	0	4
mmu-miR-124	MIMAT0000134	NM_001033289	Slc9a2	solute carrier family 9 (sodium/hydrogen exchanger), member 2	0	0	0	1	0	0	1	1	0	1	0	4
mmu-miR-124	MIMAT0000134	NM_001033336	Abcc4	ATP-binding cassette, sub-family C (CFTR/MRP), member 4	0	0	1	1	0	0	0	1	0	1	0	4
mmu-miR-124	MIMAT0000134	NM_001033393	Tmem104	transmembrane protein 104	0	0	1	0	0	0	1	1	0	1	0	4
mmu-miR-124	MIMAT0000134	NM_001033654	Pus10	pseudouridylate synthase 10	0	0	1	0	0	0	1	1	0	1	0	4
mmu-miR-124	MIMAT0000134	NM_001033776	7420416P09Rik	RIKEN cDNA 7420416P09 gene	0	0	1	1	0	0	0	1	0	1	0	4
mmu-miR-124	MIMAT0000134	NM_001033988	Ncoa4	nuclear receptor coactivator 4	0	0	1	0	0	0	1	1	0	1	0	4
mmu-miR-124	MIMAT0000134	NM_001039059	Klhl15	kelch-like 15 (Drosophila)	0	0	1	1	0	0	0	1	0	1	0	4
mmu-miR-124	MIMAT0000134	NM_001039060	Klhl15	kelch-like 15 (Drosophila)	0	0	1	1	0	0	0	1	0	1	0	4
mmu-miR-124	MIMAT0000134	NM_001039086	Rapgef1	Rap guanine nucleotide exchange factor (GEF) 1	0	0	1	0	0	0	1	1	0	1	0	4
mmu-miR-124	MIMAT0000134	NM_001039115	OTTMUSG00000000421	predicted gene, OTTMUSG00000000421	0	0	1	0	0	0	1	1	0	1	0	4
mmu-miR-124	MIMAT0000134	NM_001039472	Kif21b	kinesin family member 21B	0	0	1	0	0	0	1	1	0	1	0	4
mmu-miR-124	MIMAT0000134	NM_001040682	Clmn	calmin	0	0	1	1	0	0	0	1	0	1	0	4
mmu-miR-124	MIMAT0000134	NM_001042620	Dhx15	DEAH (Asp-Glu-Ala-His) box polypeptide 15	0	0	1	1	0	0	0	1	0	1	0	4
mmu-miR-124	MIMAT0000134	NM_001077496	Evi2b	ecotropic viral integration site 2b	0	0	1	1	0	0	0	1	0	1	0	4
mmu-miR-124	MIMAT0000134	NM_001081044	Mylk2	myosin, light polypeptide kinase 2, skeletal muscle	0	0	1	1	0	0	0	1	0	1	0	4
mmu-miR-124	MIMAT0000134	NM_001081128	Mtr	5-methyltetrahydrofolate-homocysteine methyltransferase	0	0	1	1	0	0	0	1	0	1	0	4
mmu-miR-124	MIMAT0000134	NM_001081163	Chsy1	carbohydrate (chondroitin) synthase 1	0	0	1	1	0	0	0	1	0	1	0	4
mmu-miR-124	MIMAT0000134	NM_001081193	Lemd3	LEM domain containing 3	0	0	1	1	0	0	0	1	0	1	0	4
mmu-miR-124	MIMAT0000134	NM_001081216	Phip	pleckstrin homology domain interacting protein	0	0	1	1	0	0	0	1	0	1	0	4
mmu-miR-124	MIMAT0000134	NM_001081300	Tshz1	teashirt zinc finger family member 1	0	0	1	1	0	0	0	1	0	1	0	4
mmu-miR-124	MIMAT0000134	NM_001081306	Ptprz1	protein tyrosine phosphatase, receptor type Z, polypeptide 1	0	0	1	1	0	0	0	1	0	1	0	4
mmu-miR-124	MIMAT0000134	NM_001081395	Amotl1	angiomotin-like 1	0	0	1	1	0	0	0	1	0	1	0	4
mmu-miR-124	MIMAT0000134	NM_001081425	Rbm24	RNA binding motif protein 24	0	0	1	1	0	0	0	1	0	1	0	4
mmu-miR-124	MIMAT0000134	NM_007396	Acvr2a	activin receptor IIA	0	0	1	0	0	0	1	1	0	1	0	4
mmu-miR-124	MIMAT0000134	NM_007400	Adam12	a disintegrin and metallopeptidase domain 12 (meltrin alpha)	0	0	1	1	0	0	0	1	0	1	0	4
mmu-miR-124	MIMAT0000134	NM_007424	Acan	aggrecan	0	0	1	0	0	0	1	1	0	1	0	4
mmu-miR-124	MIMAT0000134	NM_007560	Bmpr1b	bone morphogenetic protein receptor, type 1B	0	0	1	0	0	0	1	1	0	1	0	4
mmu-miR-124	MIMAT0000134	NM_007564	Zfp36l1	zinc finger protein 36, C3H type-like 1	0	0	1	1	0	0	0	1	0	1	0	4
mmu-miR-124	MIMAT0000134	NM_007600	Capn1	calpain 1	0	0	1	0	0	0	1	1	0	1	0	4
mmu-miR-124	MIMAT0000134	NM_007615	Ctnnd1	catenin (cadherin associated protein), delta 1	0	0	1	0	0	0	1	1	0	1	0	4
mmu-miR-124	MIMAT0000134	NM_007616	Cav1	caveolin, caveolae protein 1	0	0	1	0	0	0	1	1	0	1	0	4
mmu-miR-124	MIMAT0000134	NM_007623	Cbx2	chromobox homolog 2 (Drosophila Pc class)	0	0	1	0	0	0	1	1	0	1	0	4
mmu-miR-124	MIMAT0000134	NM_007647	Entpd5	ectonucleoside triphosphate diphosphohydrolase 5	0	0	1	1	0	0	0	1	0	1	0	4
mmu-miR-124	MIMAT0000134	NM_007664	Cdh2	cadherin 2	0	0	1	1	0	0	0	1	0	1	0	4
mmu-miR-124	MIMAT0000134	NM_007727	Cntn1	contactin 1	0	0	1	0	0	0	1	1	0	1	0	4
mmu-miR-124	MIMAT0000134	NM_007766	Pcdha4	protocadherin alpha 4	0	0	1	0	0	0	1	1	0	1	0	4
mmu-miR-124	MIMAT0000134	NM_007767	Pcdha6	protocadherin alpha 6	0	0	1	0	0	0	1	1	0	1	0	4
mmu-miR-124	MIMAT0000134	NM_007772	Hivep1	human immunodeficiency virus type I enhancer binding protein 1	0	0	1	1	0	0	0	1	0	1	0	4
mmu-miR-124	MIMAT0000134	NM_007781	Csf2rb2	colony stimulating factor 2 receptor, beta 2, low-affinity (granulocyte-macrophage)	0	0	1	1	0	0	0	1	0	1	0	4
mmu-miR-124	MIMAT0000134	NM_007855	Twist2	twist homolog 2 (Drosophila)	0	0	1	1	0	0	0	1	0	1	0	4
mmu-miR-124	MIMAT0000134	NM_007869	Dnajc1	DnaJ (Hsp40) homolog, subfamily C, member 1	0	0	1	0	0	0	1	1	0	1	0	4
mmu-miR-124	MIMAT0000134	NM_007913	Egr1	early growth response 1	0	0	0	1	0	0	1	1	0	1	0	4
mmu-miR-124	MIMAT0000134	NM_007935	Epc1	enhancer of polycomb homolog 1 (Drosophila)	0	0	1	0	0	0	1	1	0	1	0	4
mmu-miR-124	MIMAT0000134	NM_008027	Flot1	flotillin 1	0	0	1	0	0	0	1	1	0	1	0	4
mmu-miR-124	MIMAT0000134	NM_008031	Fmr1	fragile X mental retardation syndrome 1 homolog	0	0	1	1	0	0	0	1	0	1	0	4
mmu-miR-124	MIMAT0000134	NM_008037	Fosl2	fos-like antigen 2	0	0	1	0	0	0	1	1	0	1	0	4
mmu-miR-124	MIMAT0000134	NM_008055	Fzd4	frizzled homolog 4 (Drosophila)	0	0	1	0	0	0	1	1	0	1	0	4
mmu-miR-124	MIMAT0000134	NM_008086	Gas1	growth arrest specific 1	0	0	1	0	0	0	1	1	0	1	0	4
mmu-miR-124	MIMAT0000134	NM_008097	Gcdh	glutaryl-Coenzyme A dehydrogenase	0	0	1	1	0	0	0	1	0	1	0	4
mmu-miR-124	MIMAT0000134	NM_008130	Gli3	GLI-Kruppel family member GLI3	0	0	1	1	0	0	0	1	0	1	0	4
mmu-miR-124	MIMAT0000134	NM_008149	Gpam	glycerol-3-phosphate acyltransferase, mitochondrial	0	0	1	1	0	0	0	1	0	1	0	4
mmu-miR-124	MIMAT0000134	NM_008163	Grb2	growth factor receptor bound protein 2	0	0	1	1	0	0	0	1	0	1	0	4
mmu-miR-124	MIMAT0000134	NM_008173	Nr3c1	nuclear receptor subfamily 3, group C, member 1	0	0	0	1	0	0	1	1	0	1	0	4
mmu-miR-124	MIMAT0000134	NM_008212	Hadh	hydroxyacyl-Coenzyme A dehydrogenase	0	0	1	0	0	0	1	1	0	1	0	4
mmu-miR-124	MIMAT0000134	NM_008266	Hoxb1	homeo box B1	0	0	1	0	0	0	1	1	0	1	0	4
mmu-miR-124	MIMAT0000134	NM_008306	Ndst1	N-deacetylase/N-sulfotransferase (heparan glucosaminyl) 1	0	0	1	0	0	0	1	1	0	1	0	4
mmu-miR-124	MIMAT0000134	NM_008374	Il9r	interleukin 9 receptor	0	0	1	0	0	0	1	1	0	1	0	4
mmu-miR-124	MIMAT0000134	NM_008377	Lrig1	leucine-rich repeats and immunoglobulin-like domains 1	0	0	1	0	0	0	1	1	0	1	0	4
mmu-miR-124	MIMAT0000134	NM_008379	Kpnb1	karyopherin (importin) beta 1	0	0	1	0	0	0	1	1	0	1	0	4
mmu-miR-124	MIMAT0000134	NM_008390	Irf1	interferon regulatory factor 1	0	0	1	1	0	0	0	1	0	1	0	4
mmu-miR-124	MIMAT0000134	NM_008425	Kcnj2	potassium inwardly-rectifying channel, subfamily J, member 2	0	0	1	0	0	0	1	1	0	1	0	4
mmu-miR-124	MIMAT0000134	NM_008467	Kpna4	karyopherin (importin) alpha 4	0	0	1	0	0	0	1	1	0	1	0	4
mmu-miR-124	MIMAT0000134	NM_008488	Arhgef1	Rho guanine nucleotide exchange factor (GEF) 1	0	0	1	1	0	0	0	1	0	1	0	4
mmu-miR-124	MIMAT0000134	NM_008541	Smad5	MAD homolog 5 (Drosophila)	0	0	1	0	0	0	1	1	0	1	0	4
mmu-miR-124	MIMAT0000134	NM_008584	Meox2	mesenchyme homeobox 2	0	0	1	1	0	0	0	1	0	1	0	4
mmu-miR-124	MIMAT0000134	NM_008592	Foxc1	forkhead box C1	0	0	1	1	0	0	0	1	0	1	0	4
mmu-miR-124	MIMAT0000134	NM_008616	Zfp239	zinc finger protein 239	0	0	1	1	0	0	0	1	0	1	0	4
mmu-miR-124	MIMAT0000134	NM_008710	Nnt	nicotinamide nucleotide transhydrogenase	0	0	1	1	0	0	0	1	0	1	0	4
mmu-miR-124	MIMAT0000134	NM_008750	Nxn	nucleoredoxin	0	0	1	0	0	0	1	1	0	1	0	4
mmu-miR-124	MIMAT0000134	NM_008765	Orc2l	origin recognition complex, subunit 2-like (S. cerevisiae)	0	0	0	1	0	0	1	1	0	1	0	4
mmu-miR-124	MIMAT0000134	NM_008817	Peg3	paternally expressed 3	0	0	1	0	0	0	1	1	0	1	0	4
mmu-miR-124	MIMAT0000134	NM_008819	Pemt	phosphatidylethanolamine N-methyltransferase	0	0	1	0	0	0	1	1	0	1	0	4
mmu-miR-124	MIMAT0000134	NM_008827	Pgf	placental growth factor	0	0	1	1	0	0	0	1	0	1	0	4
mmu-miR-124	MIMAT0000134	NM_008842	Pim1	proviral integration site 1	0	0	1	0	0	0	1	1	0	1	0	4
mmu-miR-124	MIMAT0000134	NM_008905	Ppfibp2	protein tyrosine phosphatase, receptor-type, F interacting protein, binding protein 2	0	0	1	1	0	0	0	1	0	1	0	4
mmu-miR-124	MIMAT0000134	NM_008909	Ppl	periplakin	0	0	1	1	0	0	0	1	0	1	0	4
mmu-miR-124	MIMAT0000134	NM_008956	Ptbp1	polypyrimidine tract binding protein 1	0	1	0	0	0	1	0	1	0	1	0	4
mmu-miR-124	MIMAT0000134	NM_008982	Ptprj	protein tyrosine phosphatase, receptor type, J	0	0	1	1	0	0	0	1	0	1	0	4
mmu-miR-124	MIMAT0000134	NM_009058	Ralgds	ral guanine nucleotide dissociation stimulator	0	0	1	0	0	0	1	1	0	1	0	4
mmu-miR-124	MIMAT0000134	NM_009101	Rras	Harvey rat sarcoma oncogene, subgroup R	0	0	1	0	0	0	1	1	0	1	0	4
mmu-miR-124	MIMAT0000134	NM_009105	Rsu1	Ras suppressor protein 1	0	0	1	1	0	0	0	1	0	1	0	4
mmu-miR-124	MIMAT0000134	NM_009109	Ryr1	ryanodine receptor 1, skeletal muscle	0	0	1	0	0	0	1	1	0	1	0	4
mmu-miR-124	MIMAT0000134	NM_009183	St8sia4	ST8 alpha-N-acetyl-neuraminide alpha-2,8-sialyltransferase 4	0	0	1	0	0	0	1	1	0	1	0	4
mmu-miR-124	MIMAT0000134	NM_009194	Slc12a2	solute carrier family 12, member 2	0	0	1	0	0	0	1	1	0	1	0	4
mmu-miR-124	MIMAT0000134	NM_009196	Slc16a1	solute carrier family 16 (monocarboxylic acid transporters), member 1	0	0	0	1	0	0	1	1	0	1	0	4
mmu-miR-124	MIMAT0000134	NM_009222	Snap23	synaptosomal-associated protein 23	0	0	1	1	0	0	0	1	0	1	0	4
mmu-miR-124	MIMAT0000134	NM_009231	Sos1	Son of sevenless homolog 1 (Drosophila)	0	0	1	1	0	0	0	1	0	1	0	4
mmu-miR-124	MIMAT0000134	NM_009256	Serpinb9	serine (or cysteine) peptidase inhibitor, clade B, member 9	0	0	1	1	0	0	0	1	0	1	0	4
mmu-miR-124	MIMAT0000134	NM_009370	Tgfbr1	transforming growth factor, beta receptor I	0	0	1	0	0	0	1	1	0	1	0	4
mmu-miR-124	MIMAT0000134	NM_009410	Top3a	topoisomerase (DNA) III alpha	0	0	1	1	0	0	0	1	0	1	0	4
mmu-miR-124	MIMAT0000134	NM_009424	Traf6	Tnf receptor-associated factor 6	0	0	1	1	0	0	0	1	0	1	0	4
mmu-miR-124	MIMAT0000134	NM_009498	Vamp3	vesicle-associated membrane protein 3	0	0	0	1	0	0	1	1	0	1	0	4
mmu-miR-124	MIMAT0000134	NM_009517	Zmat3	zinc finger matrin type 3	0	0	1	0	0	0	1	1	0	1	0	4
mmu-miR-124	MIMAT0000134	NM_009616	Adam19	a disintegrin and metallopeptidase domain 19 (meltrin beta)	0	0	1	0	0	0	1	1	0	1	0	4
mmu-miR-124	MIMAT0000134	NM_009622	Adcy1	adenylate cyclase 1	0	0	1	0	0	0	1	1	0	1	0	4
mmu-miR-124	MIMAT0000134	NM_009624	Adcy9	adenylate cyclase 9	0	0	1	0	0	0	1	1	0	1	0	4
mmu-miR-124	MIMAT0000134	NM_009738	Bche	butyrylcholinesterase	0	0	1	1	0	0	0	1	0	1	0	4
mmu-miR-124	MIMAT0000134	NM_009744	Bcl6	B-cell leukemia/lymphoma 6	0	0	0	1	0	0	1	1	0	1	0	4
mmu-miR-124	MIMAT0000134	NM_009826	Rb1cc1	RB1-inducible coiled-coil 1	0	0	0	1	0	0	1	1	0	1	0	4
mmu-miR-124	MIMAT0000134	NM_009829	Ccnd2	cyclin D2	0	0	0	1	0	0	1	1	0	1	0	4
mmu-miR-124	MIMAT0000134	NM_009931	Col4a1	collagen, type IV, alpha 1	0	0	0	1	0	0	1	1	0	1	0	4
mmu-miR-124	MIMAT0000134	NM_009959	Pcdha5	protocadherin alpha 5	0	0	1	0	0	0	1	1	0	1	0	4
mmu-miR-124	MIMAT0000134	NM_010049	Dhfr	dihydrofolate reductase	0	0	1	1	0	0	0	1	0	1	0	4
mmu-miR-124	MIMAT0000134	NM_010096	Ebf3	early B-cell factor 3	0	0	1	0	0	0	1	1	0	1	0	4
mmu-miR-124	MIMAT0000134	NM_010118	Egr2	early growth response 2	0	0	1	0	0	0	1	1	0	1	0	4
mmu-miR-124	MIMAT0000134	NM_010134	En2	engrailed 2	0	0	1	0	0	0	1	1	0	1	0	4
mmu-miR-124	MIMAT0000134	NM_010164	Eya1	eyes absent 1 homolog (Drosophila)	0	0	1	0	0	0	1	1	0	1	0	4
mmu-miR-124	MIMAT0000134	NM_010166	Eya3	eyes absent 3 homolog (Drosophila)	0	0	1	0	0	0	1	1	0	1	0	4
mmu-miR-124	MIMAT0000134	NM_010236	Fpgs	folylpolyglutamyl synthetase	0	0	1	0	0	0	1	1	0	1	0	4
mmu-miR-124	MIMAT0000134	NM_010303	Gna13	guanine nucleotide binding protein, alpha 13	0	0	1	1	0	0	0	1	0	1	0	4
mmu-miR-124	MIMAT0000134	NM_010305	Gnai1	guanine nucleotide binding protein (G protein), alpha inhibiting 1	0	0	0	1	0	0	1	1	0	1	0	4
mmu-miR-124	MIMAT0000134	NM_010306	Gnai3	guanine nucleotide binding protein (G protein), alpha inhibiting 3	0	0	1	0	0	0	1	1	0	1	0	4
mmu-miR-124	MIMAT0000134	NM_010444	Nr4a1	nuclear receptor subfamily 4, group A, member 1	0	0	0	1	0	0	1	1	0	1	0	4
mmu-miR-124	MIMAT0000134	NM_010710	Lhx2	LIM homeobox protein 2	0	0	1	0	0	0	1	1	0	1	0	4
mmu-miR-124	MIMAT0000134	NM_010744	Tmed1	transmembrane emp24 domain containing 1	0	0	1	0	0	0	1	1	0	1	0	4
mmu-miR-124	MIMAT0000134	NM_010784	Mdk	midkine	0	0	1	0	0	0	1	1	0	1	0	4
mmu-miR-124	MIMAT0000134	NM_010899	Nfatc2	nuclear factor of activated T-cells, cytoplasmic, calcineurin-dependent 2	0	0	1	0	0	0	1	1	0	1	0	4
mmu-miR-124	MIMAT0000134	NM_010916	Nhlh1	nescient helix loop helix 1	0	0	1	0	0	0	1	1	0	1	0	4
mmu-miR-124	MIMAT0000134	NM_010937	Nras	neuroblastoma ras oncogene	0	0	1	1	0	0	0	1	0	1	0	4
mmu-miR-124	MIMAT0000134	NM_011030	P4ha1	procollagen-proline, 2-oxoglutarate 4-dioxygenase (proline 4-hydroxylase), alpha 1 polypeptide	0	0	1	0	0	0	1	1	0	1	0	4
mmu-miR-124	MIMAT0000134	NM_011046	Furin	furin (paired basic amino acid cleaving enzyme)	0	0	1	0	0	0	1	1	0	1	0	4
mmu-miR-124	MIMAT0000134	NM_011051	Pdcd6	programmed cell death 6	0	0	0	1	0	0	1	1	0	1	0	4
mmu-miR-124	MIMAT0000134	NM_011077	Phex	phosphate regulating gene with homologies to endopeptidases on the X chromosome (hypophosphatemia, vitamin D resistant rickets)	0	0	1	1	0	0	0	1	0	1	0	4
mmu-miR-124	MIMAT0000134	NM_011117	Plec1	plectin 1	0	0	1	0	0	0	1	1	0	1	0	4
mmu-miR-124	MIMAT0000134	NM_011203	Ptpn12	protein tyrosine phosphatase, non-receptor type 12	0	0	0	1	0	0	1	1	0	1	0	4
mmu-miR-124	MIMAT0000134	NM_011249	Rbl1	retinoblastoma-like 1 (p107)	0	0	0	1	0	0	1	1	0	1	0	4
mmu-miR-124	MIMAT0000134	NM_011262	Dpf2	D4, zinc and double PHD fingers family 2	0	0	1	0	0	0	1	1	0	1	0	4
mmu-miR-124	MIMAT0000134	NM_011374	St8sia1	ST8 alpha-N-acetyl-neuraminide alpha-2,8-sialyltransferase 1	0	0	1	0	0	0	1	1	0	1	0	4
mmu-miR-124	MIMAT0000134	NM_011382	Six4	sine oculis-related homeobox 4 homolog (Drosophila)	0	0	1	0	0	0	1	1	0	1	0	4
mmu-miR-124	MIMAT0000134	NM_011415	Snai2	snail homolog 2 (Drosophila)	0	0	1	1	0	0	0	1	0	1	0	4
mmu-miR-124	MIMAT0000134	NM_011447	Sox8	SRY-box containing gene 8	0	0	1	1	0	0	0	1	0	1	0	4
mmu-miR-124	MIMAT0000134	NM_011448	Sox9	SRY-box containing gene 9	0	0	1	0	0	0	1	1	0	1	0	4
mmu-miR-124	MIMAT0000134	NM_011479	Sptlc2	serine palmitoyltransferase, long chain base subunit 2	0	0	1	0	0	0	1	1	0	1	0	4
mmu-miR-124	MIMAT0000134	NM_011507	Suclg2	succinate-Coenzyme A ligase, GDP-forming, beta subunit	0	0	1	0	0	0	1	1	0	1	0	4
mmu-miR-124	MIMAT0000134	NM_011521	Sdc4	syndecan 4	0	0	1	0	0	0	1	1	0	1	0	4
mmu-miR-124	MIMAT0000134	NM_011613	Tnfsf11	tumor necrosis factor (ligand) superfamily, member 11	0	0	1	0	0	0	1	1	0	1	0	4
mmu-miR-124	MIMAT0000134	NM_011632	Traf3	Tnf receptor-associated factor 3	0	0	1	0	0	0	1	1	0	1	0	4
mmu-miR-124	MIMAT0000134	NM_011657	Tulp3	tubby-like protein 3	0	0	1	1	0	0	0	1	0	1	0	4
mmu-miR-124	MIMAT0000134	NM_011803	Klf6	Kruppel-like factor 6	0	0	1	0	0	0	1	1	0	1	0	4
mmu-miR-124	MIMAT0000134	NM_011808	Ets1	E26 avian leukemia oncogene 1, 5" domain	0	0	1	0	0	0	1	1	0	1	0	4
mmu-miR-124	MIMAT0000134	NM_011814	Fxr2	fragile X mental retardation, autosomal homolog 2	0	0	0	1	0	0	1	1	0	1	0	4
mmu-miR-124	MIMAT0000134	NM_011818	Gmcl1	germ cell-less homolog 1 (Drosophila)	0	0	0	1	0	0	1	1	0	1	0	4
mmu-miR-124	MIMAT0000134	NM_011977	Slc27a1	solute carrier family 27 (fatty acid transporter), member 1	0	0	1	1	0	0	0	1	0	1	0	4
mmu-miR-124	MIMAT0000134	NM_012000	Cln8	ceroid-lipofuscinosis, neuronal 8	0	0	1	1	0	0	0	1	0	1	0	4
mmu-miR-124	MIMAT0000134	NM_013454	Abca1	ATP-binding cassette, sub-family A (ABC1), member 1	0	0	1	0	0	0	1	1	0	1	0	4
mmu-miR-124	MIMAT0000134	NM_013464	Ahr	aryl-hydrocarbon receptor	0	0	0	1	0	0	1	1	0	1	0	4
mmu-miR-124	MIMAT0000134	NM_013508	Elk3	ELK3, member of ETS oncogene family	0	0	1	0	0	0	1	1	0	1	0	4
mmu-miR-124	MIMAT0000134	NM_013515	Stom	stomatin	0	0	1	1	0	0	0	1	0	1	0	4
mmu-miR-124	MIMAT0000134	NM_013625	Pafah1b1	platelet-activating factor acetylhydrolase, isoform 1b, beta1 subunit	0	0	1	0	0	0	1	1	0	1	0	4
mmu-miR-124	MIMAT0000134	NM_013635	Sypl	synaptophysin-like protein	0	0	0	1	0	0	1	1	0	1	0	4
mmu-miR-124	MIMAT0000134	NM_013672	Sp1	trans-acting transcription factor 1	0	0	1	0	0	0	1	1	0	1	0	4
mmu-miR-124	MIMAT0000134	NM_013685	Tcf4	transcription factor 4	0	0	1	0	0	0	1	1	0	1	0	4
mmu-miR-124	MIMAT0000134	NM_013771	Yme1l1	YME1-like 1 (S. cerevisiae)	0	0	1	1	0	0	0	1	0	1	0	4
mmu-miR-124	MIMAT0000134	NM_013787	Skp2	S-phase kinase-associated protein 2 (p45)	0	0	1	1	0	0	0	1	0	1	0	4
mmu-miR-124	MIMAT0000134	NM_013821	Hsd3b6	hydroxy-delta-5-steroid dehydrogenase, 3 beta- and steroid delta-isomerase 6	0	0	1	1	0	0	0	1	0	1	0	4
mmu-miR-124	MIMAT0000134	NM_013846	Ror2	receptor tyrosine kinase-like orphan receptor 2	0	0	0	1	0	0	1	1	0	1	0	4
mmu-miR-124	MIMAT0000134	NM_013876	Rnf11	ring finger protein 11	0	0	1	0	0	0	1	1	0	1	0	4
mmu-miR-124	MIMAT0000134	NM_013912	Apln	apelin	0	0	1	1	0	0	0	1	0	1	0	4
mmu-miR-124	MIMAT0000134	NM_015737	Galnt4	UDP-N-acetyl-alpha-D-galactosamine:polypeptide N-acetylgalactosaminyltransferase 4	0	0	1	0	0	0	1	1	0	1	0	4
mmu-miR-124	MIMAT0000134	NM_015748	Slit1	slit homolog 1 (Drosophila)	0	0	1	1	0	0	0	1	0	1	0	4
mmu-miR-124	MIMAT0000134	NM_016686	Vezf1	vascular endothelial zinc finger 1	0	0	1	0	0	0	1	1	0	1	0	4
mmu-miR-124	MIMAT0000134	NM_016721	Iqgap1	IQ motif containing GTPase activating protein 1	0	0	0	1	0	0	1	1	0	1	0	4
mmu-miR-124	MIMAT0000134	NM_016889	Insm1	insulinoma-associated 1	0	0	1	0	0	0	1	1	0	1	0	4
mmu-miR-124	MIMAT0000134	NM_016895	Ak2	adenylate kinase 2	0	0	1	0	0	0	1	1	0	1	0	4
mmu-miR-124	MIMAT0000134	NM_017366	Acadvl	acyl-Coenzyme A dehydrogenase, very long chain	0	0	1	0	0	0	1	1	0	1	0	4
mmu-miR-124	MIMAT0000134	NM_017381	Zranb2	zinc finger, RAN-binding domain containing 2	0	0	1	0	0	0	1	1	0	1	0	4
mmu-miR-124	MIMAT0000134	NM_018750	Rassf5	Ras association (RalGDS/AF-6) domain family member 5	0	0	1	0	0	0	1	1	0	1	0	4
mmu-miR-124	MIMAT0000134	NM_018780	Sfrp5	secreted frizzled-related sequence protein 5	0	0	1	0	0	0	1	1	0	1	0	4
mmu-miR-124	MIMAT0000134	NM_018861	Slc1a4	solute carrier family 1 (glutamate/neutral amino acid transporter), member 4	0	0	1	0	0	0	1	1	0	1	0	4
mmu-miR-124	MIMAT0000134	NM_019445	Fmn2	formin 2	0	0	1	1	0	0	0	1	0	1	0	4
mmu-miR-124	MIMAT0000134	NM_019454	Dll4	delta-like 4 (Drosophila)	0	0	1	0	0	0	1	1	0	1	0	4
mmu-miR-124	MIMAT0000134	NM_019487	Hebp2	heme binding protein 2	0	0	1	1	0	0	0	1	0	1	0	4
mmu-miR-124	MIMAT0000134	NM_019566	Rhog	ras homolog gene family, member G	0	0	0	1	0	0	1	1	0	1	0	4
mmu-miR-124	MIMAT0000134	NM_019648	Metap2	methionine aminopeptidase 2	0	0	1	1	0	0	0	1	0	1	0	4
mmu-miR-124	MIMAT0000134	NM_019654	Socs5	suppressor of cytokine signaling 5	0	0	1	0	0	0	1	1	0	1	0	4
mmu-miR-124	MIMAT0000134	NM_019691	Gria4	glutamate receptor, ionotropic, AMPA4 (alpha 4)	0	0	1	0	0	0	1	1	0	1	0	4
mmu-miR-124	MIMAT0000134	NM_019743	Rybp	RING1 and YY1 binding protein	0	0	1	0	0	0	1	1	0	1	0	4
mmu-miR-124	MIMAT0000134	NM_019744	Ncoa4	nuclear receptor coactivator 4	0	0	1	0	0	0	1	1	0	1	0	4
mmu-miR-124	MIMAT0000134	NM_019755	Plp2	proteolipid protein 2	0	0	0	1	0	0	1	1	0	1	0	4
mmu-miR-124	MIMAT0000134	NM_019769	1500003O03Rik	RIKEN cDNA 1500003O03 gene	0	0	0	1	0	0	1	1	0	1	0	4
mmu-miR-124	MIMAT0000134	NM_019827	Gsk3b	glycogen synthase kinase 3 beta	0	0	1	0	0	0	1	1	0	1	0	4
mmu-miR-124	MIMAT0000134	NM_019834	Git2	G protein-coupled receptor kinase-interactor 2	0	0	1	0	0	0	1	1	0	1	0	4
mmu-miR-124	MIMAT0000134	NM_019840	Pde4b	phosphodiesterase 4B, cAMP specific	0	0	1	1	0	0	0	1	0	1	0	4
mmu-miR-124	MIMAT0000134	NM_019926	Mtm1	X-linked myotubular myopathy gene 1	0	0	1	1	0	0	0	1	0	1	0	4
mmu-miR-124	MIMAT0000134	NM_019935	Ovol1	OVO homolog-like 1 (Drosophila)	0	0	1	0	0	0	1	1	0	1	0	4
mmu-miR-124	MIMAT0000134	NM_019993	Aldh9a1	aldehyde dehydrogenase 9, subfamily A1	0	0	1	0	0	0	1	1	0	1	0	4
mmu-miR-124	MIMAT0000134	NM_019999	Pnkd	paroxysmal nonkinesiogenic dyskinesia	0	0	1	0	0	0	1	1	0	1	0	4
mmu-miR-124	MIMAT0000134	NM_021372	Sertad2	SERTA domain containing 2	0	0	0	1	0	0	1	1	0	1	0	4
mmu-miR-124	MIMAT0000134	NM_021420	Stk4	serine/threonine kinase 4	0	0	1	0	0	0	1	1	0	1	0	4
mmu-miR-124	MIMAT0000134	NM_021432	Nap1l5	nucleosome assembly protein 1-like 5	0	0	1	0	0	0	1	1	0	1	0	4
mmu-miR-124	MIMAT0000134	NM_021463	Prps1	phosphoribosyl pyrophosphate synthetase 1	0	0	1	0	0	0	1	1	0	1	0	4
mmu-miR-124	MIMAT0000134	NM_021543	Pcdh8	protocadherin 8	0	0	0	1	0	0	1	1	0	1	0	4
mmu-miR-124	MIMAT0000134	NM_022023	Gmfb	glia maturation factor, beta	0	0	1	0	0	0	1	1	0	1	0	4
mmu-miR-124	MIMAT0000134	NM_022309	Cbfb	core binding factor beta	0	0	1	0	0	0	1	1	0	1	0	4
mmu-miR-124	MIMAT0000134	NM_022324	Sdf2l1	stromal cell-derived factor 2-like 1	0	0	0	1	0	0	1	1	0	1	0	4
mmu-miR-124	MIMAT0000134	NM_022410	Myh9	myosin, heavy polypeptide 9, non-muscle	0	0	0	1	0	0	1	1	0	1	0	4
mmu-miR-124	MIMAT0000134	NM_022415	Ptges	prostaglandin E synthase	0	0	1	1	0	0	0	1	0	1	0	4
mmu-miR-124	MIMAT0000134	NM_022880	Slc29a1	solute carrier family 29 (nucleoside transporters), member 1	0	0	1	0	0	0	1	1	0	1	0	4
mmu-miR-124	MIMAT0000134	NM_023113	Aspa	aspartoacylase	0	0	1	1	0	0	0	1	0	1	0	4
mmu-miR-124	MIMAT0000134	NM_023142	Arpc1b	actin related protein 2/3 complex, subunit 1B	0	0	1	1	0	0	0	1	0	1	0	4
mmu-miR-124	MIMAT0000134	NM_023268	Qsox1	quiescin Q6 sulfhydryl oxidase 1	0	0	1	0	0	0	1	1	0	1	0	4
mmu-miR-124	MIMAT0000134	NM_023689	Spock3	sparc/osteonectin, cwcv and kazal-like domains proteoglycan 3	0	0	1	0	0	0	1	1	0	1	0	4
mmu-miR-124	MIMAT0000134	NM_023868	Ryr2	ryanodine receptor 2, cardiac	0	0	1	1	0	0	0	1	0	1	0	4
mmu-miR-124	MIMAT0000134	NM_023910	Tsc22d4	TSC22 domain family 4	0	0	1	0	0	0	1	1	0	1	0	4
mmu-miR-124	MIMAT0000134	NM_024243	Fuca1	fucosidase, alpha-L- 1, tissue	0	0	1	1	0	0	0	1	0	1	0	4
mmu-miR-124	MIMAT0000134	NM_024290	Tnfrsf23	tumor necrosis factor receptor superfamily, member 23	0	0	1	1	0	0	0	1	0	1	0	4
mmu-miR-124	MIMAT0000134	NM_025277	Gng10	guanine nucleotide binding protein (G protein), gamma 10	0	0	1	0	0	0	1	1	0	1	0	4
mmu-miR-124	MIMAT0000134	NM_025286	Slc31a2	solute carrier family 31, member 2	0	0	0	1	0	0	1	1	0	1	0	4
mmu-miR-124	MIMAT0000134	NM_025294	Gtlf3b	gene trap locus F3b	0	0	1	0	0	0	1	1	0	1	0	4
mmu-miR-124	MIMAT0000134	NM_025402	1110031I02Rik	RIKEN cDNA 1110031I02 gene	0	0	0	1	0	0	1	1	0	1	0	4
mmu-miR-124	MIMAT0000134	NM_025541	Asf1a	ASF1 anti-silencing function 1 homolog A (S. cerevisiae)	0	0	1	0	0	0	1	1	0	1	0	4
mmu-miR-124	MIMAT0000134	NM_025647	Cmpk1	cytidine monophosphate (UMP-CMP) kinase 1	0	0	1	0	0	0	1	1	0	1	0	4
mmu-miR-124	MIMAT0000134	NM_025657	Lrrc57	leucine rich repeat containing 57	0	0	0	1	0	0	1	1	0	1	0	4
mmu-miR-124	MIMAT0000134	NM_025666	5730410I19Rik	RIKEN cDNA 5730410I19 gene	0	0	1	0	0	0	1	1	0	1	0	4
mmu-miR-124	MIMAT0000134	NM_025709	Gapvd1	GTPase activating protein and VPS9 domains 1	0	0	1	0	0	0	1	1	0	1	0	4
mmu-miR-124	MIMAT0000134	NM_025802	Pnpla2	patatin-like phospholipase domain containing 2	0	0	1	1	0	0	0	1	0	1	0	4
mmu-miR-124	MIMAT0000134	NM_025823	Pcyox1	prenylcysteine oxidase 1	0	0	0	1	0	0	1	1	0	1	0	4
mmu-miR-124	MIMAT0000134	NM_025830	Wwp2	WW domain containing E3 ubiquitin protein ligase 2	0	0	1	1	0	0	0	1	0	1	0	4
mmu-miR-124	MIMAT0000134	NM_025952	Magt1	magnesium transporter 1	0	0	1	0	0	0	1	1	0	1	0	4
mmu-miR-124	MIMAT0000134	NM_025996	Tomm34	translocase of outer mitochondrial membrane 34	0	0	1	0	0	0	1	1	0	1	0	4
mmu-miR-124	MIMAT0000134	NM_026023	Nudcd2	NudC domain containing 2	0	0	0	1	0	0	1	1	0	1	0	4
mmu-miR-124	MIMAT0000134	NM_026097	Rffl	ring finger and FYVE like domain containing protein	0	0	1	0	0	0	1	1	0	1	0	4
mmu-miR-124	MIMAT0000134	NM_026148	Lims1	LIM and senescent cell antigen-like domains 1	0	0	1	0	0	0	1	1	0	1	0	4
mmu-miR-124	MIMAT0000134	NM_026169	Frmd8	FERM domain containing 8	0	0	1	1	0	0	0	1	0	1	0	4
mmu-miR-124	MIMAT0000134	NM_026179	Abhd5	abhydrolase domain containing 5	0	0	0	1	0	0	1	1	0	1	0	4
mmu-miR-124	MIMAT0000134	NM_026236	Wdr48	WD repeat domain 48	0	0	1	0	0	0	1	1	0	1	0	4
mmu-miR-124	MIMAT0000134	NM_026270	Akt1s1	AKT1 substrate 1 (proline-rich)	0	0	1	0	0	0	1	1	0	1	0	4
mmu-miR-124	MIMAT0000134	NM_026272	Narf	nuclear prelamin A recognition factor	0	0	1	1	0	0	0	1	0	1	0	4
mmu-miR-124	MIMAT0000134	NM_026302	Dctn4	dynactin 4	0	0	1	0	0	0	1	1	0	1	0	4
mmu-miR-124	MIMAT0000134	NM_026331	Slc25a37	solute carrier family 25, member 37	0	0	1	0	0	0	1	1	0	1	0	4
mmu-miR-124	MIMAT0000134	NM_026350	Ccdc130	coiled-coil domain containing 130	0	0	0	1	0	0	1	1	0	1	0	4
mmu-miR-124	MIMAT0000134	NM_026384	Dgat2	diacylglycerol O-acyltransferase 2	0	0	1	1	0	0	0	1	0	1	0	4
mmu-miR-124	MIMAT0000134	NM_026474	Sugt1	SGT1, suppressor of G2 allele of SKP1 (S. cerevisiae)	0	0	1	0	0	0	1	1	0	1	0	4
mmu-miR-124	MIMAT0000134	NM_026499	Sfrs6	splicing factor, arginine/serine-rich 6	0	0	1	0	0	0	1	1	0	1	0	4
mmu-miR-124	MIMAT0000134	NM_026542	Slc25a39	solute carrier family 25, member 39	0	0	1	0	0	0	1	1	0	1	0	4
mmu-miR-124	MIMAT0000134	NM_026626	Efcab2	EF-hand calcium binding domain 2	0	0	1	1	0	0	0	1	0	1	0	4
mmu-miR-124	MIMAT0000134	NM_026648	Lrrc50	leucine rich repeat containing 50	0	0	1	1	0	0	0	1	0	1	0	4
mmu-miR-124	MIMAT0000134	NM_026666	Ubn1	ubinuclein 1	0	0	1	0	0	0	1	1	0	1	0	4
mmu-miR-124	MIMAT0000134	NM_026735	Mobkl1a	MOB1, Mps One Binder kinase activator-like 1A (yeast)	0	0	1	1	0	0	0	1	0	1	0	4
mmu-miR-124	MIMAT0000134	NM_026756	Nfic	nuclear factor I/C	0	0	1	0	0	0	1	1	0	1	0	4
mmu-miR-124	MIMAT0000134	NM_026819	Dhrs1	dehydrogenase/reductase (SDR family) member 1	0	0	1	0	0	0	1	1	0	1	0	4
mmu-miR-124	MIMAT0000134	NM_026924	Ovol2	ovo-like 2 (Drosophila)	0	0	1	0	0	0	1	1	0	1	0	4
mmu-miR-124	MIMAT0000134	NM_027008	Kctd5	potassium channel tetramerisation domain containing 5	0	0	1	0	0	0	1	1	0	1	0	4
mmu-miR-124	MIMAT0000134	NM_027136	RP23-143A14.5	candidate tumor suppressor OVCA2	0	0	1	1	0	0	0	1	0	1	0	4
mmu-miR-124	MIMAT0000134	NM_027324	Sfxn1	sideroflexin 1	0	0	1	0	0	0	1	1	0	1	0	4
mmu-miR-124	MIMAT0000134	NM_027554	Usp38	ubiquitin specific peptidase 38	0	0	0	1	0	0	1	1	0	1	0	4
mmu-miR-124	MIMAT0000134	NM_027652	D5Wsu178e	DNA segment, Chr 5, Wayne State University 178, expressed	0	0	1	1	0	0	0	1	0	1	0	4
mmu-miR-124	MIMAT0000134	NM_027694	4933417O08Rik	RIKEN cDNA 4933417O08 gene	0	0	1	1	0	0	0	1	0	1	0	4
mmu-miR-124	MIMAT0000134	NM_027725	Wdr69	WD repeat domain 69	0	0	1	1	0	0	0	1	0	1	0	4
mmu-miR-124	MIMAT0000134	NM_027869	Pnpt1	polyribonucleotide nucleotidyltransferase 1	0	0	1	1	0	0	0	1	0	1	0	4
mmu-miR-124	MIMAT0000134	NM_027893	Pvrl4	poliovirus receptor-related 4	0	0	1	1	0	0	0	1	0	1	0	4
mmu-miR-124	MIMAT0000134	NM_027922	Ankle2	ankyrin repeat and LEM domain containing 2	0	0	1	0	0	0	1	1	0	1	0	4
mmu-miR-124	MIMAT0000134	NM_027937	Caskin1	CASK interacting protein 1	0	0	0	1	0	0	1	1	0	1	0	4
mmu-miR-124	MIMAT0000134	NM_028011	Tom1l1	target of myb1-like 1 (chicken)	0	0	1	1	0	0	0	1	0	1	0	4
mmu-miR-124	MIMAT0000134	NM_028018	2400003C14Rik	RIKEN cDNA 2400003C14 gene	0	0	1	0	0	0	1	1	0	1	0	4
mmu-miR-124	MIMAT0000134	NM_028132	Pgm2	phosphoglucomutase 2	0	0	1	0	0	0	1	1	0	1	0	4
mmu-miR-124	MIMAT0000134	NM_028238	Rab38	Rab38, member of RAS oncogene family	0	0	0	1	0	0	1	1	0	1	0	4
mmu-miR-124	MIMAT0000134	NM_028248	Tmem87b	transmembrane protein 87B	0	0	1	1	0	0	0	1	0	1	0	4
mmu-miR-124	MIMAT0000134	NM_028291	Pan3	PAN3 polyA specific ribonuclease subunit homolog (S. cerevisiae)	0	0	1	0	0	0	1	1	0	1	0	4
mmu-miR-124	MIMAT0000134	NM_028614	Ppp2r1b	protein phosphatase 2 (formerly 2A), regulatory subunit A (PR 65), beta isoform	0	0	1	1	0	0	0	1	0	1	0	4
mmu-miR-124	MIMAT0000134	NM_028639	Ttc7	tetratricopeptide repeat domain 7	0	0	1	1	0	0	0	1	0	1	0	4
mmu-miR-124	MIMAT0000134	NM_028643	Efha1	EF hand domain family A1	0	0	1	1	0	0	0	1	0	1	0	4
mmu-miR-124	MIMAT0000134	NM_028716	Phf19	PHD finger protein 19	0	0	1	0	0	0	1	1	0	1	0	4
mmu-miR-124	MIMAT0000134	NM_028840	Armc1	armadillo repeat containing 1	0	0	1	1	0	0	0	1	0	1	0	4
mmu-miR-124	MIMAT0000134	NM_028850	Chic2	cysteine-rich hydrophobic domain 2	0	0	0	1	0	0	1	1	0	1	0	4
mmu-miR-124	MIMAT0000134	NM_028932	Eaf1	ELL associated factor 1	0	0	1	0	0	0	1	1	0	1	0	4
mmu-miR-124	MIMAT0000134	NM_029357	Pcdh1	protocadherin 1	0	0	1	1	0	0	0	1	0	1	0	4
mmu-miR-124	MIMAT0000134	NM_029436	Klhl24	kelch-like 24 (Drosophila)	0	0	1	1	0	0	0	1	0	1	0	4
mmu-miR-124	MIMAT0000134	NM_029555	Gstk1	glutathione S-transferase kappa 1	0	0	1	1	0	0	0	1	0	1	0	4
mmu-miR-124	MIMAT0000134	NM_029773	Spopl	speckle-type POZ protein-like	0	0	1	1	0	0	0	1	0	1	0	4
mmu-miR-124	MIMAT0000134	NM_029777	Rhbdd1	rhomboid domain containing 1	0	0	1	1	0	0	0	1	0	1	0	4
mmu-miR-124	MIMAT0000134	NM_029784	6430514L14Rik	RIKEN cDNA 6430514L14 gene	0	0	1	1	0	0	0	1	0	1	0	4
mmu-miR-124	MIMAT0000134	NM_029841	2510039O18Rik	RIKEN cDNA 2510039O18 gene	0	0	0	1	0	0	1	1	0	1	0	4
mmu-miR-124	MIMAT0000134	NM_029850	Bcl7a	B-cell CLL/lymphoma 7A	0	0	1	1	0	0	0	1	0	1	0	4
mmu-miR-124	MIMAT0000134	NM_029885	Gabpb2	GA repeat binding protein, beta 2	0	0	1	1	0	0	0	1	0	1	0	4
mmu-miR-124	MIMAT0000134	NM_029988	Pigh	phosphatidylinositol glycan anchor biosynthesis, class H	0	0	1	1	0	0	0	1	0	1	0	4
mmu-miR-124	MIMAT0000134	NM_030074	Zfp687	zinc finger protein 687	0	0	1	0	0	0	1	1	0	1	0	4
mmu-miR-124	MIMAT0000134	NM_030167	4632404H22Rik	RIKEN cDNA 4632404H22 gene	0	0	1	1	0	0	0	1	0	1	0	4
mmu-miR-124	MIMAT0000134	NM_030750	Sgpp1	sphingosine-1-phosphate phosphatase 1	0	0	0	1	0	0	1	1	0	1	0	4
mmu-miR-124	MIMAT0000134	NM_031182	Tcfap4	transcription factor AP4	0	0	1	0	0	0	1	1	0	1	0	4
mmu-miR-124	MIMAT0000134	NM_031184	Glis2	GLIS family zinc finger 2	0	0	0	1	0	0	1	1	0	1	0	4
mmu-miR-124	MIMAT0000134	NM_031874	Rab3d	RAB3D, member RAS oncogene family	0	0	1	0	0	0	1	1	0	1	0	4
mmu-miR-124	MIMAT0000134	NM_032005	Tbx19	T-box 19	0	0	1	0	0	0	1	1	0	1	0	4
mmu-miR-124	MIMAT0000134	NM_033475	Rab34	RAB34, member of RAS oncogene family	0	0	0	1	0	0	1	1	0	1	0	4
mmu-miR-124	MIMAT0000134	NM_033565	Aff4	AF4/FMR2 family, member 4	0	0	1	0	0	0	1	1	0	1	0	4
mmu-miR-124	MIMAT0000134	NM_053155	Clmn	calmin	0	0	1	1	0	0	0	1	0	1	0	4
mmu-miR-124	MIMAT0000134	NM_053217	2010002M12Rik	RIKEN cDNA 2010002M12 gene	0	0	1	1	0	0	0	1	0	1	0	4
mmu-miR-124	MIMAT0000134	NM_053247	Lyve1	lymphatic vessel endothelial hyaluronan receptor 1	0	0	1	1	0	0	0	1	0	1	0	4
mmu-miR-124	MIMAT0000134	NM_054050	Rapgef1	Rap guanine nucleotide exchange factor (GEF) 1	0	0	1	0	0	0	1	1	0	1	0	4
mmu-miR-124	MIMAT0000134	NM_054072	Pcdha1	protocadherin alpha 1	0	0	1	0	0	0	1	1	0	1	0	4
mmu-miR-124	MIMAT0000134	NM_054097	Pip4k2c	phosphatidylinositol-5-phosphate 4-kinase, type II, gamma	0	0	1	1	0	0	0	1	0	1	0	4
mmu-miR-124	MIMAT0000134	NM_057172	Fubp1	far upstream element (FUSE) binding protein 1	0	0	1	0	0	0	1	1	0	1	0	4
mmu-miR-124	MIMAT0000134	NM_133214	BC017612	cDNA sequence BC017612	0	0	0	1	0	0	1	1	0	1	0	4
mmu-miR-124	MIMAT0000134	NM_133738	Antxr2	anthrax toxin receptor 2	0	0	1	0	0	0	1	1	0	1	0	4
mmu-miR-124	MIMAT0000134	NM_133832	Rdh10	retinol dehydrogenase 10 (all-trans)	0	0	0	1	0	0	1	1	0	1	0	4
mmu-miR-124	MIMAT0000134	NM_133895	Slc15a4	solute carrier family 15, member 4	0	0	1	1	0	0	0	1	0	1	0	4
mmu-miR-124	MIMAT0000134	NM_133947	Numa1	nuclear mitotic apparatus protein 1	0	0	1	0	0	0	1	1	0	1	0	4
mmu-miR-124	MIMAT0000134	NM_133957	Nfat5	nuclear factor of activated T-cells 5	0	0	1	0	0	0	1	1	0	1	0	4
mmu-miR-124	MIMAT0000134	NM_134062	Dapk1	death associated protein kinase 1	0	0	1	1	0	0	0	1	0	1	0	4
mmu-miR-124	MIMAT0000134	NM_134115	Stk38	serine/threonine kinase 38	0	0	1	0	0	0	1	1	0	1	0	4
mmu-miR-124	MIMAT0000134	NM_134136	Fbxo38	F-box protein 38	0	0	0	1	0	0	1	1	0	1	0	4
mmu-miR-124	MIMAT0000134	NM_134189	Galnt10	UDP-N-acetyl-alpha-D-galactosamine:polypeptide N-acetylgalactosaminyltransferase 10	0	0	1	0	0	0	1	1	0	1	0	4
mmu-miR-124	MIMAT0000134	NM_138628	Txlnb	taxilin beta	0	0	1	1	0	0	0	1	0	1	0	4
mmu-miR-124	MIMAT0000134	NM_138661	Pcdha9	protocadherin alpha 9	0	0	1	0	0	0	1	1	0	1	0	4
mmu-miR-124	MIMAT0000134	NM_138663	Pcdha12	protocadherin alpha 12	0	0	1	0	0	0	1	1	0	1	0	4
mmu-miR-124	MIMAT0000134	NM_138677	Edem1	ER degradation enhancer, mannosidase alpha-like 1	0	0	1	1	0	0	0	1	0	1	0	4
mmu-miR-124	MIMAT0000134	NM_138956	Rassf3	Ras association (RalGDS/AF-6) domain family member 3	0	0	1	0	0	0	1	1	0	1	0	4
mmu-miR-124	MIMAT0000134	NM_139134	Chodl	chondrolectin	0	0	0	1	0	0	1	1	0	1	0	4
mmu-miR-124	MIMAT0000134	NM_139141	Zfp192	zinc finger protein 192	0	0	1	1	0	0	0	1	0	1	0	4
mmu-miR-124	MIMAT0000134	NM_139308	Stard7	START domain containing 7	0	0	0	1	0	0	1	1	0	1	0	4
mmu-miR-124	MIMAT0000134	NM_144557	Myrip	myosin VIIA and Rab interacting protein	0	0	1	0	0	0	1	1	0	1	0	4
mmu-miR-124	MIMAT0000134	NM_144792	Sgms1	sphingomyelin synthase 1	0	0	1	0	0	0	1	1	0	1	0	4
mmu-miR-124	MIMAT0000134	NM_144812	Tnrc6b	trinucleotide repeat containing 6b	0	0	1	0	0	0	1	1	0	1	0	4
mmu-miR-124	MIMAT0000134	NM_144900	Atp1a1	ATPase, Na+/K+ transporting, alpha 1 polypeptide	0	0	1	0	0	0	1	1	0	1	0	4
mmu-miR-124	MIMAT0000134	NM_144904	Rod1	ROD1 regulator of differentiation 1 (S. pombe)	0	0	0	1	0	0	1	1	0	1	0	4
mmu-miR-124	MIMAT0000134	NM_144916	Tmem150	transmembrane protein 150	0	0	1	0	0	0	1	1	0	1	0	4
mmu-miR-124	MIMAT0000134	NM_145130	Mboat5	membrane bound O-acyltransferase domain containing 5	0	0	1	0	0	0	1	1	0	1	0	4
mmu-miR-124	MIMAT0000134	NM_145138	Nek9	NIMA (never in mitosis gene a)-related expressed kinase 9	0	0	1	0	0	0	1	1	0	1	0	4
mmu-miR-124	MIMAT0000134	NM_145148	Frmd4b	FERM domain containing 4B	0	0	0	1	0	0	1	1	0	1	0	4
mmu-miR-124	MIMAT0000134	NM_145354	Nsun2	NOL1/NOP2/Sun domain family 2	0	0	1	1	0	0	0	1	0	1	0	4
mmu-miR-124	MIMAT0000134	NM_145389	BC016579	cDNA sequence, BC016579	0	0	1	1	0	0	0	1	0	1	0	4
mmu-miR-124	MIMAT0000134	NM_145401	Prkag2	protein kinase, AMP-activated, gamma 2 non-catalytic subunit	0	0	1	0	0	0	1	1	0	1	0	4
mmu-miR-124	MIMAT0000134	NM_145443	L2hgdh	L-2-hydroxyglutarate dehydrogenase	0	0	0	1	0	0	1	1	0	1	0	4
mmu-miR-124	MIMAT0000134	NM_145462	D14Ertd500e	DNA segment, Chr 14, ERATO Doi 500, expressed	0	0	1	1	0	0	0	1	0	1	0	4
mmu-miR-124	MIMAT0000134	NM_145512	Sft2d2	SFT2 domain containing 2	0	0	1	1	0	0	0	1	0	1	0	4
mmu-miR-124	MIMAT0000134	NM_145547	Zfp189	zinc finger protein 189	0	0	1	0	0	0	1	1	0	1	0	4
mmu-miR-124	MIMAT0000134	NM_145624	Zfp709	zinc finger protein 709	0	0	1	1	0	0	0	1	0	1	0	4
mmu-miR-124	MIMAT0000134	NM_145824	Ranbp10	RAN binding protein 10	0	0	1	0	0	0	1	1	0	1	0	4
mmu-miR-124	MIMAT0000134	NM_145836	6430527G18Rik	RIKEN cDNA 6430527G18 gene	0	0	1	0	0	0	1	1	0	1	0	4
mmu-miR-124	MIMAT0000134	NM_146012	Ctdsp2	CTD (carboxy-terminal domain, RNA polymerase II, polypeptide A) small phosphatase 2	0	0	1	0	0	0	1	1	0	1	0	4
mmu-miR-124	MIMAT0000134	NM_146054	Fermt2	fermitin family homolog 2 (Drosophila)	0	0	1	0	0	0	1	1	0	1	0	4
mmu-miR-124	MIMAT0000134	NM_146119	9130404D14Rik	RIKEN cDNA 9130404D14 gene	0	0	1	1	0	0	0	1	0	1	0	4
mmu-miR-124	MIMAT0000134	NM_146144	Usp1	ubiquitin specific peptdiase 1	0	0	1	1	0	0	0	1	0	1	0	4
mmu-miR-124	MIMAT0000134	NM_152947	Ovol2	ovo-like 2 (Drosophila)	0	0	1	0	0	0	1	1	0	1	0	4
mmu-miR-124	MIMAT0000134	NM_153138	Wipf1	WAS/WASL interacting protein family, member 1	0	0	1	1	0	0	0	1	0	1	0	4
mmu-miR-124	MIMAT0000134	NM_153165	Klhl15	kelch-like 15 (Drosophila)	0	0	1	1	0	0	0	1	0	1	0	4
mmu-miR-124	MIMAT0000134	NM_153193	Hsd3b2	hydroxy-delta-5-steroid dehydrogenase, 3 beta- and steroid delta-isomerase 2	0	0	1	1	0	0	0	1	0	1	0	4
mmu-miR-124	MIMAT0000134	NM_153423	Wasf2	WAS protein family, member 2	0	0	1	1	0	0	0	1	0	1	0	4
mmu-miR-124	MIMAT0000134	NM_153543	Aldh1l2	aldehyde dehydrogenase 1 family, member L2	0	0	1	1	0	0	0	1	0	1	0	4
mmu-miR-124	MIMAT0000134	NM_171826	Cldnd1	claudin domain containing 1	0	0	1	0	0	0	1	1	0	1	0	4
mmu-miR-124	MIMAT0000134	NM_172380	Ktelc1	KTEL (Lys-Tyr-Glu-Leu) containing 1	0	0	1	0	0	0	1	1	0	1	0	4
mmu-miR-124	MIMAT0000134	NM_172442	Dtx4	deltex 4 homolog (Drosophila)	0	0	1	0	0	0	1	1	0	1	0	4
mmu-miR-124	MIMAT0000134	NM_172512	Gabpb2	GA repeat binding protein, beta 2	0	0	1	1	0	0	0	1	0	1	0	4
mmu-miR-124	MIMAT0000134	NM_172518	Fbxo42	F-box protein 42	0	0	1	0	0	0	1	1	0	1	0	4
mmu-miR-124	MIMAT0000134	NM_172528	Lrrc1	leucine rich repeat containing 1	0	0	0	1	0	0	1	1	0	1	0	4
mmu-miR-124	MIMAT0000134	NM_172537	Sema6d	sema domain, transmembrane domain (TM), and cytoplasmic domain, (semaphorin) 6D	0	0	1	1	0	0	0	1	0	1	0	4
mmu-miR-124	MIMAT0000134	NM_172546	Cnksr3	Cnksr family member 3	0	0	1	0	0	0	1	1	0	1	0	4
mmu-miR-124	MIMAT0000134	NM_172569	Unk	unkempt homolog (Drosophila)	0	0	1	0	0	0	1	1	0	1	0	4
mmu-miR-124	MIMAT0000134	NM_172574	Pqlc3	PQ loop repeat containing	0	0	0	1	0	0	1	1	0	1	0	4
mmu-miR-124	MIMAT0000134	NM_172591	Fcho2	FCH domain only 2	0	0	1	0	0	0	1	1	0	1	0	4
mmu-miR-124	MIMAT0000134	NM_172600	6720456H20Rik	RIKEN cDNA 6720456H20 gene	0	0	1	0	0	0	1	1	0	1	0	4
mmu-miR-124	MIMAT0000134	NM_172677	Ythdf3	YTH domain family 3	0	0	1	0	0	0	1	1	0	1	0	4
mmu-miR-124	MIMAT0000134	NM_172693	Galnt12	UDP-N-acetyl-alpha-D-galactosamine:polypeptide N-acetylgalactosaminyltransferase 12	0	0	1	1	0	0	0	1	0	1	0	4
mmu-miR-124	MIMAT0000134	NM_172702	Serinc2	serine incorporator 2	0	0	0	1	0	0	1	1	0	1	0	4
mmu-miR-124	MIMAT0000134	NM_172724	AA881470	EST AA881470	0	0	1	0	0	0	1	1	0	1	0	4
mmu-miR-124	MIMAT0000134	NM_172773	Slc17a5	solute carrier family 17 (anion/sugar transporter), member 5	0	0	0	1	0	0	1	1	0	1	0	4
mmu-miR-124	MIMAT0000134	NM_172843	Tor1aip2	torsin A interacting protein 2	0	0	1	1	0	0	0	1	0	1	0	4
mmu-miR-124	MIMAT0000134	NM_172868	Palm2	paralemmin 2	0	0	1	0	0	0	1	1	0	1	0	4
mmu-miR-124	MIMAT0000134	NM_173016	AI427515	expressed sequence AI427515	0	0	1	0	0	0	1	1	0	1	0	4
mmu-miR-124	MIMAT0000134	NM_173432	Pskh1	protein serine kinase H1	0	0	1	0	0	0	1	1	0	1	0	4
mmu-miR-124	MIMAT0000134	NM_173437	Nav1	neuron navigator 1	0	0	1	0	0	0	1	1	0	1	0	4
mmu-miR-124	MIMAT0000134	NM_173863	Crtc3	CREB regulated transcription coactivator 3	0	0	1	1	0	0	0	1	0	1	0	4
mmu-miR-124	MIMAT0000134	NM_173866	Gpt2	glutamic pyruvate transaminase (alanine aminotransferase) 2	0	0	1	1	0	0	0	1	0	1	0	4
mmu-miR-124	MIMAT0000134	NM_174848	BC043118	cDNA sequence BC043118	0	0	1	0	0	0	1	1	0	1	0	4
mmu-miR-124	MIMAT0000134	NM_175090	Slc31a1	solute carrier family 31, member 1	0	0	1	0	0	0	1	1	0	1	0	4
mmu-miR-124	MIMAT0000134	NM_175093	Trib3	tribbles homolog 3 (Drosophila)	0	0	1	1	0	0	0	1	0	1	0	4
mmu-miR-124	MIMAT0000134	NM_175113	Trmt6	tRNA methyltransferase 6 homolog (S. cerevisiae)	0	0	1	0	0	0	1	1	0	1	0	4
mmu-miR-124	MIMAT0000134	NM_175217	Mmd2	monocyte to macrophage differentiation-associated 2	0	0	1	0	0	0	1	1	0	1	0	4
mmu-miR-124	MIMAT0000134	NM_175328	Slc6a15	solute carrier family 6 (neurotransmitter transporter), member 15	0	0	1	0	0	0	1	1	0	1	0	4
mmu-miR-124	MIMAT0000134	NM_175334	Maml1	mastermind like 1 (Drosophila)	0	0	1	0	0	0	1	1	0	1	0	4
mmu-miR-124	MIMAT0000134	NM_175352	Unc119b	unc-119 homolog B (C. elegans)	0	0	1	0	0	0	1	1	0	1	0	4
mmu-miR-124	MIMAT0000134	NM_175394	Wtap	Wilms" tumour 1-associating protein	0	0	1	0	0	0	1	1	0	1	0	4
mmu-miR-124	MIMAT0000134	NM_175461	C030014K22Rik	RIKEN cDNA C030014K22 gene	0	0	0	1	0	0	1	1	0	1	0	4
mmu-miR-124	MIMAT0000134	NM_175632	Oscar	osteoclast associated receptor	0	0	1	1	0	0	0	1	0	1	0	4
mmu-miR-124	MIMAT0000134	NM_175647	Dmrta1	doublesex and mab-3 related transcription factor like family A1	0	0	1	1	0	0	0	1	0	1	0	4
mmu-miR-124	MIMAT0000134	NM_176832	Spire1	spire homolog 1 (Drosophila)	0	0	1	0	0	0	1	1	0	1	0	4
mmu-miR-124	MIMAT0000134	NM_176836	2810485I05Rik	RIKEN cDNA 2810485I05 gene	0	0	1	1	0	0	0	1	0	1	0	4
mmu-miR-124	MIMAT0000134	NM_176840	Osbpl11	oxysterol binding protein-like 11	0	0	1	0	0	0	1	1	0	1	0	4
mmu-miR-124	MIMAT0000134	NM_177045	Cc2d1b	coiled-coil and C2 domain containing 1B	0	0	0	1	0	0	1	1	0	1	0	4
mmu-miR-124	MIMAT0000134	NM_177089	Tacc1	transforming, acidic coiled-coil containing protein 1	0	0	1	0	0	0	1	1	0	1	0	4
mmu-miR-124	MIMAT0000134	NM_177093	Lrrc58	leucine rich repeat containing 58	0	0	0	1	0	0	1	1	0	1	0	4
mmu-miR-124	MIMAT0000134	NM_177158	5830482F20Rik	RIKEN cDNA 5830482F20 gene	0	0	1	1	0	0	0	1	0	1	0	4
mmu-miR-124	MIMAT0000134	NM_177231	Arrb1	arrestin, beta 1	0	0	1	0	0	0	1	1	0	1	0	4
mmu-miR-124	MIMAT0000134	NM_177606	Plekhh2	pleckstrin homology domain containing, family H (with MyTH4 domain) member 2	0	0	1	1	0	0	0	1	0	1	0	4
mmu-miR-124	MIMAT0000134	NM_177619	Myst2	MYST histone acetyltransferase 2	0	0	1	0	0	0	1	1	0	1	0	4
mmu-miR-124	MIMAT0000134	NM_177652	Ryr3	ryanodine receptor 3	0	0	1	1	0	0	0	1	0	1	0	4
mmu-miR-124	MIMAT0000134	NM_177694	Tmem16e	transmembrane protein 16E	0	0	1	0	0	0	1	1	0	1	0	4
mmu-miR-124	MIMAT0000134	NM_177715	Kctd12	potassium channel tetramerisation domain containing 12	0	0	1	0	0	0	1	1	0	1	0	4
mmu-miR-124	MIMAT0000134	NM_177775	D9Ertd280e	DNA segment, Chr 9, ERATO Doi 280, expressed	0	0	1	1	0	0	0	1	0	1	0	4
mmu-miR-124	MIMAT0000134	NM_177879	Sdk1	sidekick homolog 1 (chicken)	0	0	1	0	0	0	1	1	0	1	0	4
mmu-miR-124	MIMAT0000134	NM_177909	Slc9a9	solute carrier family 9 (sodium/hydrogen exchanger), member 9	0	0	1	0	0	0	1	1	0	1	0	4
mmu-miR-124	MIMAT0000134	NM_178066	1110012D08Rik	RIKEN cDNA 1110012D08 gene	0	0	1	0	0	0	1	1	0	1	0	4
mmu-miR-124	MIMAT0000134	NM_178115	2700050L05Rik	RIKEN cDNA 2700050L05 gene	0	0	1	0	0	0	1	1	0	1	0	4
mmu-miR-124	MIMAT0000134	NM_178149	Pik3ip1	phosphoinositide-3-kinase interacting protein 1	0	0	1	0	0	0	1	1	0	1	0	4
mmu-miR-124	MIMAT0000134	NM_178164	Rod1	ROD1 regulator of differentiation 1 (S. pombe)	0	0	0	1	0	0	1	1	0	1	0	4
mmu-miR-124	MIMAT0000134	NM_178220	Arrb1	arrestin, beta 1	0	0	1	0	0	0	1	1	0	1	0	4
mmu-miR-124	MIMAT0000134	NM_178382	Flrt3	fibronectin leucine rich transmembrane protein 3	0	0	1	1	0	0	0	1	0	1	0	4
mmu-miR-124	MIMAT0000134	NM_178395	Zdhhc2	zinc finger, DHHC domain containing 2	0	0	1	0	0	0	1	1	0	1	0	4
mmu-miR-124	MIMAT0000134	NM_178644	Oaf	OAF homolog (Drosophila)	0	0	0	1	0	0	1	1	0	1	0	4
mmu-miR-124	MIMAT0000134	NM_178667	Tfdp2	transcription factor Dp 2	0	0	1	0	0	0	1	1	0	1	0	4
mmu-miR-124	MIMAT0000134	NM_178673	Fstl5	follistatin-like 5	0	0	1	1	0	0	0	1	0	1	0	4
mmu-miR-124	MIMAT0000134	NM_178682	4933426M11Rik	RIKEN cDNA 4933426M11 gene	0	0	1	0	0	0	1	1	0	1	0	4
mmu-miR-124	MIMAT0000134	NM_178699	B930041F14Rik	RIKEN cDNA B930041F14 gene	0	0	1	0	0	0	1	1	0	1	0	4
mmu-miR-124	MIMAT0000134	NM_178700	Grsf1	G-rich RNA sequence binding factor 1	0	0	1	0	0	0	1	1	0	1	0	4
mmu-miR-124	MIMAT0000134	NM_178740	Slitrk4	SLIT and NTRK-like family, member 4	0	0	0	1	0	0	1	1	0	1	0	4
mmu-miR-124	MIMAT0000134	NM_178759	Timd4	T-cell immunoglobulin and mucin domain containing 4	0	0	1	1	0	0	0	1	0	1	0	4
mmu-miR-124	MIMAT0000134	NM_178789	Tmem117	transmembrane protein 117	0	0	1	0	0	0	1	1	0	1	0	4
mmu-miR-124	MIMAT0000134	NM_181317	Kcns2	K+ voltage-gated channel, subfamily S, 2	0	0	1	0	0	0	1	1	0	1	0	4
mmu-miR-124	MIMAT0000134	NM_181403	Vps37c	vacuolar protein sorting 37C (yeast)	0	0	0	1	0	0	1	1	0	1	0	4
mmu-miR-124	MIMAT0000134	NM_182650	Hnrnpa2b1	heterogeneous nuclear ribonucleoprotein A2/B1	0	0	1	0	0	0	1	1	0	1	0	4
mmu-miR-124	MIMAT0000134	NM_183426	Sbno2	strawberry notch homolog 2 (Drosophila)	0	0	1	0	0	0	1	1	0	1	0	4
mmu-miR-124	MIMAT0000134	NM_184053	Calu	calumenin	0	0	1	1	0	0	0	1	0	1	0	4
mmu-miR-124	MIMAT0000134	NM_194055	Rbm35a	RNA binding motif protein 35A	0	0	1	1	0	0	0	1	0	1	0	4
mmu-miR-124	MIMAT0000134	NM_194340	C330019G07Rik	RIKEN cDNA C330019G07 gene	0	0	1	0	0	0	1	1	0	1	0	4
mmu-miR-124	MIMAT0000134	NM_197940	Wipf2	WAS/WASL interacting protein family, member 2	0	0	0	1	0	0	1	1	0	1	0	4
mmu-miR-124	MIMAT0000134	NM_197985	Adipor2	adiponectin receptor 2	0	0	1	0	0	0	1	1	0	1	0	4
mmu-miR-124	MIMAT0000134	NM_198106	Slc9a10	solute carrier family 9, member 10	0	0	1	1	0	0	0	1	0	1	0	4
mmu-miR-124	MIMAT0000134	NM_198117	Pcdha2	protocadherin alpha 2	0	0	1	0	0	0	1	1	0	1	0	4
mmu-miR-124	MIMAT0000134	NM_198411	2610204M08Rik	RIKEN cDNA 2610204M08 gene	0	0	1	0	0	0	1	1	0	1	0	4
mmu-miR-124	MIMAT0000134	NM_198703	Wnk1	WNK lysine deficient protein kinase 1	0	0	1	0	0	0	1	1	0	1	0	4
mmu-miR-124	MIMAT0000134	NM_198710	Sypl	synaptophysin-like protein	0	0	0	1	0	0	1	1	0	1	0	4
mmu-miR-124	MIMAT0000134	NM_198864	Slitrk3	SLIT and NTRK-like family, member 3	0	0	1	0	0	0	1	1	0	1	0	4
mmu-miR-124	MIMAT0000134	NM_198865	Slitrk5	SLIT and NTRK-like family, member 5	0	0	1	0	0	0	1	1	0	1	0	4
mmu-miR-124	MIMAT0000134	NM_199008	Cox11	COX11 homolog, cytochrome c oxidase assembly protein (yeast)	0	0	1	1	0	0	0	1	0	1	0	4
mmu-miR-124	MIMAT0000134	NM_199012	Fchsd2	FCH and double SH3 domains 2	0	0	1	1	0	0	0	1	0	1	0	4
mmu-miR-124	MIMAT0000134	NM_199016	Enpp4	ectonucleotide pyrophosphatase/phosphodiesterase 4	0	0	1	1	0	0	0	1	0	1	0	4
mmu-miR-124	MIMAT0000134	NM_199022	Shc4	SHC (Src homology 2 domain containing) family, member 4	0	0	1	0	0	0	1	1	0	1	0	4
mmu-miR-124	MIMAT0000134	NM_199307	Ece1	endothelin converting enzyme 1	0	0	1	0	0	0	1	1	0	1	0	4
mmu-miR-124	MIMAT0000134	NM_199323	Tacc1	transforming, acidic coiled-coil containing protein 1	0	0	1	0	0	0	1	1	0	1	0	4
mmu-miR-124	MIMAT0000134	NM_201230	Fgfr1op	Fgfr1 oncogene partner	0	0	1	1	0	0	0	1	0	1	0	4
mmu-miR-124	MIMAT0000134	NM_201243	Pcdha8	protocadherin alpha 8	0	0	1	0	0	0	1	1	0	1	0	4
mmu-miR-124	MIMAT0000134	NM_201386	Plec1	plectin 1	0	0	1	0	0	0	1	1	0	1	0	4
mmu-miR-124	MIMAT0000134	NM_201389	Plec1	plectin 1	0	0	1	0	0	0	1	1	0	1	0	4
mmu-miR-124	MIMAT0000134	NM_201391	Plec1	plectin 1	0	0	1	0	0	0	1	1	0	1	0	4
mmu-miR-124	MIMAT0000134	NM_201394	Plec1	plectin 1	0	0	1	0	0	0	1	1	0	1	0	4
mmu-miR-124	MIMAT0000134	NM_206973	Gpr152	G protein-coupled receptor 152	0	0	1	0	0	0	1	1	0	1	0	4
mmu-miR-124	MIMAT0000134	NM_207650	Dtna	dystrobrevin alpha	0	0	1	0	0	0	1	1	0	1	0	4
mmu-miR-124	MIMAT0000134	NM_207669	Gabpb1	GA repeat binding protein, beta 1	0	0	1	0	0	0	1	1	0	1	0	4
mmu-miR-124	MIMAT0000134	NM_207676	Cadm1	cell adhesion molecule 1	0	0	0	1	0	0	1	1	0	1	0	4
mmu-miR-124	MIMAT0000134	NM_207680	Bcl2l11	BCL2-like 11 (apoptosis facilitator)	0	0	1	0	0	0	1	1	0	1	0	4
mmu-miR-124	MIMAT0000134	NM_207681	Bcl2l11	BCL2-like 11 (apoptosis facilitator)	0	0	1	0	0	0	1	1	0	1	0	4
mmu-miR-124	MIMAT0000134	NM_210071	Eya3	eyes absent 3 homolog (Drosophila)	0	0	1	0	0	0	1	1	0	1	0	4
mmu-miR-124	MIMAT0000134	NM_211357	Eya3	eyes absent 3 homolog (Drosophila)	0	0	1	0	0	0	1	1	0	1	0	4
mmu-miR-124	MIMAT0000134	NM_213660	Stat3	signal transducer and activator of transcription 3	0	0	1	0	0	0	1	1	0	1	0	4
mmu-miR-124	MIMAT0000134	NM_153516	Bcl2l13	BCL2-like 13 (apoptosis facilitator)	0	0	1	0	0	0	0	1	1	1	0	4
mmu-miR-124	MIMAT0000134	NM_153781	Pygb	brain glycogen phosphorylase	0	0	1	0	0	0	0	1	0	1	0	3
mmu-miR-124	MIMAT0000134	NM_153789	Mylip	myosin regulatory light chain interacting protein	0	0	0	0	0	0	1	1	0	1	0	3
mmu-miR-124	MIMAT0000134	NM_153794	4933403F05Rik	RIKEN cDNA 4933403F05 gene	0	0	1	0	0	0	0	1	0	1	0	3
mmu-miR-124	MIMAT0000134	NM_170588	Cpne1	copine I	0	0	1	0	0	0	0	1	0	1	0	3
mmu-miR-124	MIMAT0000134	NM_170590	Cpne1	copine I	0	0	1	0	0	0	0	1	0	1	0	3
mmu-miR-124	MIMAT0000134	NM_170597	Creg2	cellular repressor of E1A-stimulated genes 2	0	0	1	0	0	0	0	1	0	1	0	3
mmu-miR-124	MIMAT0000134	NM_172051	Tmcc3	transmembrane and coiled coil domains 3	0	0	0	0	0	0	1	1	0	1	0	3
mmu-miR-124	MIMAT0000134	NM_172151	Zdhhc8	zinc finger, DHHC domain containing 8	0	0	0	0	0	0	1	1	0	1	0	3
mmu-miR-124	MIMAT0000134	NM_172260	Cep68	centrosomal protein 68	0	0	1	0	0	0	0	1	0	1	0	3
mmu-miR-124	MIMAT0000134	NM_172262	Aof1	amine oxidase, flavin containing 1	0	0	1	0	0	0	0	1	0	1	0	3
mmu-miR-124	MIMAT0000134	NM_172296	Dmrta2	doublesex and mab-3 related transcription factor like family A2	0	0	1	0	0	0	0	1	0	1	0	3
mmu-miR-124	MIMAT0000134	NM_172301	Ccnb1	cyclin B1	0	0	1	0	0	0	0	1	0	1	0	3
mmu-miR-124	MIMAT0000134	NM_172397	Limd2	LIM domain containing 2	0	0	0	0	0	0	1	1	0	1	0	3
mmu-miR-124	MIMAT0000134	NM_172404	Ccbl1	cysteine conjugate-beta lyase 1	0	0	1	0	0	0	0	1	0	1	0	3
mmu-miR-124	MIMAT0000134	NM_172409	Fmnl2	formin-like 2	0	0	1	0	0	0	0	1	0	1	0	3
mmu-miR-124	MIMAT0000134	NM_172413	Rap2c	RAP2C, member of RAS oncogene family	0	0	1	0	0	0	0	1	0	1	0	3
mmu-miR-124	MIMAT0000134	NM_172426	Slc24a2	solute carrier family 24 (sodium/potassium/calcium exchanger), member 2	0	0	1	0	0	0	0	1	0	1	0	3
mmu-miR-124	MIMAT0000134	NM_172428	Ccdc134	coiled-coil domain containing 134	0	0	1	0	0	0	0	1	0	1	0	3
mmu-miR-124	MIMAT0000134	NM_172437	Pus7l	pseudouridylate synthase 7 homolog (S. cerevisiae)-like	0	0	1	0	0	0	0	1	0	1	0	3
mmu-miR-124	MIMAT0000134	NM_172444	Thsd4	thrombospondin, type I, domain containing 4	0	0	1	0	0	0	0	1	0	1	0	3
mmu-miR-124	MIMAT0000134	NM_172445	Wdr37	WD repeat domain 37	0	0	1	0	0	0	0	1	0	1	0	3
mmu-miR-124	MIMAT0000134	NM_172456	Endogl1	endonuclease G-like 1	0	0	1	0	0	0	0	1	0	1	0	3
mmu-miR-124	MIMAT0000134	NM_172458	9030612M13Rik	RIKEN cDNA 9030612M13 gene	0	0	1	0	0	0	0	1	0	1	0	3
mmu-miR-124	MIMAT0000134	NM_172469	Clic6	chloride intracellular channel 6	0	0	1	0	0	0	0	1	0	1	0	3
mmu-miR-124	MIMAT0000134	NM_172471	Itih5	inter-alpha (globulin) inhibitor H5	0	0	1	0	0	0	0	1	0	1	0	3
mmu-miR-124	MIMAT0000134	NM_172474	Tyw3	tRNA-yW synthesizing protein 3 homolog (S. cerevisiae)	0	0	1	0	0	0	0	1	0	1	0	3
mmu-miR-124	MIMAT0000134	NM_172476	Tmc7	transmembrane channel-like gene family 7	0	0	1	0	0	0	0	1	0	1	0	3
mmu-miR-124	MIMAT0000134	NM_172485	Thsd7b	thrombospondin, type I, domain containing 7B	0	0	0	0	0	0	1	1	0	1	0	3
mmu-miR-124	MIMAT0000134	NM_172552	Tdg	thymine DNA glycosylase	0	0	1	0	0	0	0	1	0	1	0	3
mmu-miR-124	MIMAT0000134	NM_172555	Papolg	poly(A) polymerase gamma	0	0	0	0	0	0	1	1	0	1	0	3
mmu-miR-124	MIMAT0000134	NM_172562	Tada2l	transcriptional adaptor 2 (ADA2 homolog, yeast)-like	0	0	1	0	0	0	0	1	0	1	0	3
mmu-miR-124	MIMAT0000134	NM_172563	Hlf	hepatic leukemia factor	0	0	1	0	0	0	0	1	0	1	0	3
mmu-miR-124	MIMAT0000134	NM_172564	Tns4	tensin 4	0	0	1	0	0	0	0	1	0	1	0	3
mmu-miR-124	MIMAT0000134	NM_172585	Larp5	La ribonucleoprotein domain family, member 5	0	0	0	0	0	0	1	1	0	1	0	3
mmu-miR-124	MIMAT0000134	NM_172587	Cdc14b	CDC14 cell division cycle 14 homolog B (S. cerevisiae)	0	0	0	0	0	0	1	1	0	1	0	3
mmu-miR-124	MIMAT0000134	NM_172592	Sfrs12	splicing factor, arginine/serine-rich 12	0	0	0	0	0	0	1	1	0	1	0	3
mmu-miR-124	MIMAT0000134	NM_172606	2014-03-06	membrane-associated ring finger (C3HC4) 6	0	0	1	0	0	0	0	1	0	1	0	3
mmu-miR-124	MIMAT0000134	NM_172608	Tmem184b	transmembrane protein 184b	0	0	1	0	0	0	0	1	0	1	0	3
mmu-miR-124	MIMAT0000134	NM_172610	Mpped1	metallophosphoesterase domain containing 1	0	0	1	0	0	0	0	1	0	1	0	3
mmu-miR-124	MIMAT0000134	NM_172632	Mapk4	mitogen-activated protein kinase 4	0	0	0	0	0	0	1	1	0	1	0	3
mmu-miR-124	MIMAT0000134	NM_172635	Patl1	protein associated with topoisomerase II homolog 1 (yeast)	0	0	1	0	0	0	0	1	0	1	0	3
mmu-miR-124	MIMAT0000134	NM_172641	9930023K05Rik	RIKEN cDNA 9930023K05 gene	0	0	1	0	0	0	0	1	0	1	0	3
mmu-miR-124	MIMAT0000134	NM_172647	F11r	F11 receptor	0	0	0	0	0	0	1	1	0	1	0	3
mmu-miR-124	MIMAT0000134	NM_172650	Kctd3	potassium channel tetramerisation domain containing 3	0	0	1	0	0	0	0	1	0	1	0	3
mmu-miR-124	MIMAT0000134	NM_172666	Agps	alkylglycerone phosphate synthase	0	0	1	0	0	0	0	1	0	1	0	3
mmu-miR-124	MIMAT0000134	NM_172678	Acad9	acyl-Coenzyme A dehydrogenase family, member 9	0	0	1	0	0	0	0	1	0	1	0	3
mmu-miR-124	MIMAT0000134	NM_172690	N28178	expressed sequence N28178	0	0	1	0	0	0	0	1	0	1	0	3
mmu-miR-124	MIMAT0000134	NM_172698	4732418C07Rik	RIKEN cDNA 4732418C07 gene	0	0	1	0	0	0	0	1	0	1	0	3
mmu-miR-124	MIMAT0000134	NM_172700	Zmpste24	zinc metallopeptidase, STE24 homolog (S. cerevisiae)	0	0	1	0	0	0	0	1	0	1	0	3
mmu-miR-124	MIMAT0000134	NM_172704	Dnajc11	DnaJ (Hsp40) homolog, subfamily C, member 11	0	0	1	0	0	0	0	1	0	1	0	3
mmu-miR-124	MIMAT0000134	NM_172706	9330182L06Rik	RIKEN cDNA 9330182L06 gene	0	0	0	0	0	0	1	1	0	1	0	3
mmu-miR-124	MIMAT0000134	NM_172712	Uba6	ubiquitin-like modifier activating enzyme 6	0	0	1	0	0	0	0	1	0	1	0	3
mmu-miR-124	MIMAT0000134	NM_172713	Sdad1	SDA1 domain containing 1	0	0	1	0	0	0	0	1	0	1	0	3
mmu-miR-124	MIMAT0000134	NM_172726	E130309D02Rik	RIKEN cDNA E130309D02 gene	0	0	1	0	0	0	0	1	0	1	0	3
mmu-miR-124	MIMAT0000134	NM_172737	D430041B17Rik	RIKEN cDNA D430041B17 gene	0	0	1	0	0	0	0	1	0	1	0	3
mmu-miR-124	MIMAT0000134	NM_172739	Grlf1	glucocorticoid receptor DNA binding factor 1	0	0	1	0	0	0	0	1	0	1	0	3
mmu-miR-124	MIMAT0000134	NM_172772	B230380D07Rik	RIKEN cDNA B230380D07 gene	0	0	1	0	0	0	0	1	0	1	0	3
mmu-miR-124	MIMAT0000134	NM_172782	Nxt2	nuclear transport factor 2-like export factor 2	0	0	0	0	0	0	1	1	0	1	0	3
mmu-miR-124	MIMAT0000134	NM_172784	Lrp11	low density lipoprotein receptor-related protein 11	0	0	1	0	0	0	0	1	0	1	0	3
mmu-miR-124	MIMAT0000134	NM_172797	Mmp28	matrix metallopeptidase 28 (epilysin)	0	0	1	0	0	0	0	1	0	1	0	3
mmu-miR-124	MIMAT0000134	NM_172815	Rspo2	R-spondin 2 homolog (Xenopus laevis)	0	0	1	0	0	0	0	1	0	1	0	3
mmu-miR-124	MIMAT0000134	NM_172836	9930021J03Rik	RIKEN cDNA 9930021J03 gene	0	0	1	0	0	0	0	1	0	1	0	3
mmu-miR-124	MIMAT0000134	NM_172841	Slco5a1	solute carrier organic anion transporter family, member 5A1	0	0	1	0	0	0	0	1	0	1	0	3
mmu-miR-124	MIMAT0000134	NM_172859	6330439K17Rik	RIKEN cDNA 6330439K17 gene	0	0	1	0	0	0	0	1	0	1	0	3
mmu-miR-124	MIMAT0000134	NM_172860	Cbfa2t2	core-binding factor, runt domain, alpha subunit 2, translocated to, 2 (human)	0	0	1	0	0	0	0	1	0	1	0	3
mmu-miR-124	MIMAT0000134	NM_172863	Zfp697	zinc finger protein 697	0	0	1	0	0	0	0	1	0	1	0	3
mmu-miR-124	MIMAT0000134	NM_172878	B230396O12Rik	RIKEN cDNA B230396O12 gene	0	0	1	0	0	0	0	1	0	1	0	3
mmu-miR-124	MIMAT0000134	NM_172899	Dmkn	dermokine	0	0	1	0	0	0	0	1	0	1	0	3
mmu-miR-124	MIMAT0000134	NM_172937	Shprh	SNF2 histone linker PHD RING helicase	0	0	1	0	0	0	0	1	0	1	0	3
mmu-miR-124	MIMAT0000134	NM_172945	Ankrd13b	ankyrin repeat domain 13b	0	0	0	0	0	0	1	1	0	1	0	3
mmu-miR-124	MIMAT0000134	NM_172950	Lpin1	lipin 1	0	0	0	0	0	0	1	1	0	1	0	3
mmu-miR-124	MIMAT0000134	NM_172958	Mtmr12	myotubularin related protein 12	0	0	0	0	0	0	1	1	0	1	0	3
mmu-miR-124	MIMAT0000134	NM_172966	Sh3rf2	SH3 domain containing ring finger 2	0	0	1	0	0	0	0	1	0	1	0	3
mmu-miR-124	MIMAT0000134	NM_172971	Inpp4a	inositol polyphosphate-4-phosphatase, type I	0	0	0	0	0	0	1	1	0	1	0	3
mmu-miR-124	MIMAT0000134	NM_172992	Phtf2	putative homeodomain transcription factor 2	0	0	0	0	0	0	1	1	0	1	0	3
mmu-miR-124	MIMAT0000134	NM_172993	Zfp512	zinc finger protein 512	0	0	1	0	0	0	0	1	0	1	0	3
mmu-miR-124	MIMAT0000134	NM_173013	Mtap1s	microtubule-associated protein 1S	0	0	1	0	0	0	0	1	0	1	0	3
mmu-miR-124	MIMAT0000134	NM_173014	Lpcat2	lysophosphatidylcholine acyltransferase 2	0	0	0	0	0	0	1	1	0	1	0	3
mmu-miR-124	MIMAT0000134	NM_173032	A630047E20Rik	RIKEN cDNA A630047E20 gene	0	0	1	0	0	0	0	1	0	1	0	3
mmu-miR-124	MIMAT0000134	NM_173033	BC057893	cDNA sequence BC057893	0	0	1	0	0	0	0	1	0	1	0	3
mmu-miR-124	MIMAT0000134	NM_173038	Tbcel	tubulin folding cofactor E-like	0	0	1	0	0	0	0	1	0	1	0	3
mmu-miR-124	MIMAT0000134	NM_173182	Fndc3b	fibronectin type III domain containing 3B	0	0	1	0	0	0	0	1	0	1	0	3
mmu-miR-124	MIMAT0000134	NM_173212	Chrnb3	cholinergic receptor, nicotinic, beta polypeptide 3	0	0	1	0	0	0	0	1	0	1	0	3
mmu-miR-124	MIMAT0000134	NM_173390	Nhsl1	NHS-like 1	0	0	1	0	0	0	0	1	0	1	0	3
mmu-miR-124	MIMAT0000134	NM_173406	Jazf1	JAZF zinc finger 1	0	0	0	0	0	0	1	1	0	1	0	3
mmu-miR-124	MIMAT0000134	NM_173745	Dusp18	dual specificity phosphatase 18	0	0	1	0	0	0	0	1	0	1	0	3
mmu-miR-124	MIMAT0000134	NM_173755	Ube2o	ubiquitin-conjugating enzyme E2O	0	0	1	0	0	0	0	1	0	1	0	3
mmu-miR-124	MIMAT0000134	NM_173760	Hisppd1	histidine acid phosphatase domain containing 1	0	0	1	0	0	0	0	1	0	1	0	3
mmu-miR-124	MIMAT0000134	NM_173865	Slc41a1	solute carrier family 41, member 1	0	0	1	0	0	0	0	1	0	1	0	3
mmu-miR-124	MIMAT0000134	NM_174868	C030011O14Rik	RIKEN cDNA C030011O14 gene	0	0	1	0	0	0	0	1	0	1	0	3
mmu-miR-124	MIMAT0000134	NM_174874	Atg4b	autophagy-related 4B (yeast)	0	0	1	0	0	0	0	1	0	1	0	3
mmu-miR-124	MIMAT0000134	NM_174997	BC043098	cDNA sequence BC043098	0	0	1	0	0	0	0	1	0	1	0	3
mmu-miR-124	MIMAT0000134	NM_175009	Eny2	enhancer of yellow 2 homolog (Drosophila)	0	0	0	0	0	0	1	1	0	1	0	3
mmu-miR-124	MIMAT0000134	NM_175032	4930431L04Rik	RIKEN cDNA 4930431L04 gene	0	0	1	0	0	0	0	1	0	1	0	3
mmu-miR-124	MIMAT0000134	NM_175086	Agtr1b	angiotensin II receptor, type 1b	0	0	1	0	0	0	0	1	0	1	0	3
mmu-miR-124	MIMAT0000134	NM_175087	Aqp6	aquaporin 6	0	0	1	0	0	0	0	1	0	1	0	3
mmu-miR-124	MIMAT0000134	NM_175102	Sf3b5	splicing factor 3b, subunit 5	0	0	1	0	0	0	0	1	0	1	0	3
mmu-miR-124	MIMAT0000134	NM_175127	Fbxo28	F-box protein 28	0	0	0	0	0	0	1	1	0	1	0	3
mmu-miR-124	MIMAT0000134	NM_175132	Synpo2l	synaptopodin 2-like	0	0	1	0	0	0	0	1	0	1	0	3
mmu-miR-124	MIMAT0000134	NM_175135	Eif2b3	eukaryotic translation initiation factor 2B, subunit 3	0	0	1	0	0	0	0	1	0	1	0	3
mmu-miR-124	MIMAT0000134	NM_175136	Rnf122	ring finger protein 122	0	0	1	0	0	0	0	1	0	1	0	3
mmu-miR-124	MIMAT0000134	NM_175152	Thap3	THAP domain containing, apoptosis associated protein 3	0	0	1	0	0	0	0	1	0	1	0	3
mmu-miR-124	MIMAT0000134	NM_175155	Sash1	SAM and SH3 domain containing 1	0	0	0	0	0	0	1	1	0	1	0	3
mmu-miR-124	MIMAT0000134	NM_175175	Plekhf2	pleckstrin homology domain containing, family F (with FYVE domain) member 2	0	0	1	0	0	0	0	1	0	1	0	3
mmu-miR-124	MIMAT0000134	NM_175179	2810002O09Rik	RIKEN cDNA 2810002O09 gene	0	0	1	0	0	0	0	1	0	1	0	3
mmu-miR-124	MIMAT0000134	NM_175180	Wdr44	WD repeat domain 44	0	0	1	0	0	0	0	1	0	1	0	3
mmu-miR-124	MIMAT0000134	NM_175181	2600010E01Rik	RIKEN cDNA 2600010E01 gene	0	0	1	0	0	0	0	1	0	1	0	3
mmu-miR-124	MIMAT0000134	NM_175193	Golim4	golgi integral membrane protein 4	0	0	1	0	0	0	0	1	0	1	0	3
mmu-miR-124	MIMAT0000134	NM_175201	Rnf38	ring finger protein 38	0	0	1	0	0	0	0	1	0	1	0	3
mmu-miR-124	MIMAT0000134	NM_175207	Ankrd9	ankyrin repeat domain 9	0	0	1	0	0	0	0	1	0	1	0	3
mmu-miR-124	MIMAT0000134	NM_175223	Dnali1	dynein, axonemal, light intermediate polypeptide 1	0	0	1	0	0	0	0	1	0	1	0	3
mmu-miR-124	MIMAT0000134	NM_175234	6230409E13Rik	RIKEN cDNA 6230409E13 gene	0	0	1	0	0	0	0	1	0	1	0	3
mmu-miR-124	MIMAT0000134	NM_175244	Hectd3	HECT domain containing 3	0	0	1	0	0	0	0	1	0	1	0	3
mmu-miR-124	MIMAT0000134	NM_175246	Snip1	Smad nuclear interacting protein 1	0	0	0	0	0	0	1	1	0	1	0	3
mmu-miR-124	MIMAT0000134	NM_175270	Ankrd56	ankyrin repeat domain 56	0	0	1	0	0	0	0	1	0	1	0	3
mmu-miR-124	MIMAT0000134	NM_175273	2310046O06Rik	RIKEN cDNA 2310046O06 gene	0	0	0	0	0	0	1	1	0	1	0	3
mmu-miR-124	MIMAT0000134	NM_175303	Sall4	sal-like 4 (Drosophila)	0	0	1	0	0	0	0	1	0	1	0	3
mmu-miR-124	MIMAT0000134	NM_175389	Rg9mtd2	RNA (guanine-9-) methyltransferase domain containing 2	0	0	1	0	0	0	0	1	0	1	0	3
mmu-miR-124	MIMAT0000134	NM_175398	6530418L21Rik	RIKEN cDNA 6530418L21 gene	0	0	1	0	0	0	0	1	0	1	0	3
mmu-miR-124	MIMAT0000134	NM_175403	2410014A08Rik	RIKEN cDNA 2410014A08 gene	0	0	1	0	0	0	0	1	0	1	0	3
mmu-miR-124	MIMAT0000134	NM_175428	Zfp295	zinc finger protein 295	0	0	1	0	0	0	0	1	0	1	0	3
mmu-miR-124	MIMAT0000134	NM_175434	Slc35f3	solute carrier family 35, member F3	0	0	0	0	0	0	1	1	0	1	0	3
mmu-miR-124	MIMAT0000134	NM_175443	Etnk2	ethanolamine kinase 2	0	0	1	0	0	0	0	1	0	1	0	3
mmu-miR-124	MIMAT0000134	NM_175473	Fras1	Fraser syndrome 1 homolog (human)	0	0	1	0	0	0	0	1	0	1	0	3
mmu-miR-124	MIMAT0000134	NM_175489	Osbpl8	oxysterol binding protein-like 8	0	0	0	0	0	0	1	1	0	1	0	3
mmu-miR-124	MIMAT0000134	NM_175494	Zfp367	zinc finger protein 367	0	0	1	0	0	0	0	1	0	1	0	3
mmu-miR-124	MIMAT0000134	NM_175518	D730040F13Rik	RIKEN cDNA D730040F13 gene	0	0	1	0	0	0	0	1	0	1	0	3
mmu-miR-124	MIMAT0000134	NM_175534	Mrgpre	MAS-related GPR, member E	0	0	1	0	0	0	0	1	0	1	0	3
mmu-miR-124	MIMAT0000134	NM_175540	Eda2r	ectodysplasin A2 isoform receptor	0	0	1	0	0	0	0	1	0	1	0	3
mmu-miR-124	MIMAT0000134	NM_175631	Cbln4	cerebellin 4 precursor protein	0	0	0	0	0	0	1	1	0	1	0	3
mmu-miR-124	MIMAT0000134	NM_175641	Ltbp4	latent transforming growth factor beta binding protein 4	0	0	1	0	0	0	0	1	0	1	0	3
mmu-miR-124	MIMAT0000134	NM_175651	Cnpy1	canopy 1 homolog (zebrafish)	0	0	1	0	0	0	0	1	0	1	0	3
mmu-miR-124	MIMAT0000134	NM_175933	Pex5	peroxisome biogenesis factor 5	0	0	1	0	0	0	0	1	0	1	0	3
mmu-miR-124	MIMAT0000134	NM_176808	Mcfd2	multiple coagulation factor deficiency 2	0	0	1	0	0	0	0	1	0	1	0	3
mmu-miR-124	MIMAT0000134	NM_176833	Ppm1f	protein phosphatase 1F (PP2C domain containing)	0	0	0	0	0	0	1	1	0	1	0	3
mmu-miR-124	MIMAT0000134	NM_176841	Ccdc88a	coiled coil domain containing 88A	0	0	1	0	0	0	0	1	0	1	0	3
mmu-miR-124	MIMAT0000134	NM_176922	Itga11	integrin alpha 11	0	0	0	0	0	0	1	1	0	1	0	3
mmu-miR-124	MIMAT0000134	NM_176942	Gabra5	gamma-aminobutyric acid (GABA-A) receptor, subunit alpha 5	0	0	1	0	0	0	0	1	0	1	0	3
mmu-miR-124	MIMAT0000134	NM_176958	Hif1an	hypoxia-inducible factor 1, alpha subunit inhibitor	0	0	1	0	0	0	0	1	0	1	0	3
mmu-miR-124	MIMAT0000134	NM_176959	Fbxl7	F-box and leucine-rich repeat protein 7	0	0	1	0	0	0	0	1	0	1	0	3
mmu-miR-124	MIMAT0000134	NM_176963	Galm	galactose mutarotase	0	0	1	0	0	0	0	1	0	1	0	3
mmu-miR-124	MIMAT0000134	NM_176968	Nt5dc1	5"-nucleotidase domain containing 1	0	0	1	0	0	0	0	1	0	1	0	3
mmu-miR-124	MIMAT0000134	NM_176971	Rab9b	RAB9B, member RAS oncogene family	0	0	1	0	0	0	0	1	0	1	0	3
mmu-miR-124	MIMAT0000134	NM_176993	Mpzl3	myelin protein zero-like 3	0	0	1	0	0	0	0	1	0	1	0	3
mmu-miR-124	MIMAT0000134	NM_177013	6332401O19Rik	RIKEN cDNA 6332401O19 gene	0	0	1	0	0	0	0	1	0	1	0	3
mmu-miR-124	MIMAT0000134	NM_177054	Casc4	cancer susceptibility candidate 4	0	0	0	0	0	0	1	1	0	1	0	3
mmu-miR-124	MIMAT0000134	NM_177073	Relt	RELT tumor necrosis factor receptor	0	0	1	0	0	0	0	1	0	1	0	3
mmu-miR-124	MIMAT0000134	NM_177129	Cntn2	contactin 2	0	0	1	0	0	0	0	1	0	1	0	3
mmu-miR-124	MIMAT0000134	NM_177137	Gnal	guanine nucleotide binding protein, alpha stimulating, olfactory type	0	0	0	0	0	0	1	1	0	1	0	3
mmu-miR-124	MIMAT0000134	NM_177155	Klri2	killer cell lectin-like receptor family I member 2	0	0	1	0	0	0	0	1	0	1	0	3
mmu-miR-124	MIMAT0000134	NM_177164	A830006F12Rik	RIKEN cDNA A830006F12 gene	0	0	0	0	0	0	1	1	0	1	0	3
mmu-miR-124	MIMAT0000134	NM_177178	Lmbrd2	LMBR1 domain containing 2	0	0	0	0	0	0	1	1	0	1	0	3
mmu-miR-124	MIMAT0000134	NM_177186	A530082C11Rik	RIKEN cDNA A530082C11 gene	0	0	1	0	0	0	0	1	0	1	0	3
mmu-miR-124	MIMAT0000134	NM_177192	D030011O10Rik	RIKEN cDNA D030011O10 gene	0	0	1	0	0	0	0	1	0	1	0	3
mmu-miR-124	MIMAT0000134	NM_177242	Pptc7	PTC7 protein phosphatase homolog (S. cerevisiae)	0	0	0	0	0	0	1	1	0	1	0	3
mmu-miR-124	MIMAT0000134	NM_177256	Prdx6-rs1	peroxiredoxin 6, related sequence 1	0	0	1	0	0	0	0	1	0	1	0	3
mmu-miR-124	MIMAT0000134	NM_177265	6330512M04Rik	RIKEN cDNA 6330512M04 gene	0	0	1	0	0	0	0	1	0	1	0	3
mmu-miR-124	MIMAT0000134	NM_177282	Mical2	microtubule associated monoxygenase, calponin and LIM domain containing 2	0	0	1	0	0	0	0	1	0	1	0	3
mmu-miR-124	MIMAT0000134	NM_177292	Wscd2	WSC domain containing 2	0	0	1	0	0	0	0	1	0	1	0	3
mmu-miR-124	MIMAT0000134	NM_177319	Zfyve27	zinc finger, FYVE domain containing 27	0	0	1	0	0	0	0	1	0	1	0	3
mmu-miR-124	MIMAT0000134	NM_177320	Pik3r5	phosphoinositide-3-kinase, regulatory subunit 5, p101	0	0	1	0	0	0	0	1	0	1	0	3
mmu-miR-124	MIMAT0000134	NM_177342	Taf5	TAF5 RNA polymerase II, TATA box binding protein (TBP)-associated factor	0	0	1	0	0	0	0	1	0	1	0	3
mmu-miR-124	MIMAT0000134	NM_177352	Gk5	glycerol kinase 5 (putative)	0	0	1	0	0	0	0	1	0	1	0	3
mmu-miR-124	MIMAT0000134	NM_177386	Sfmbt2	Scm-like with four mbt domains 2	0	0	1	0	0	0	0	1	0	1	0	3
mmu-miR-124	MIMAT0000134	NM_177395	Map3k9	mitogen-activated protein kinase kinase kinase 9	0	0	1	0	0	0	0	1	0	1	0	3
mmu-miR-124	MIMAT0000134	NM_177466	Rab11fip5	RAB11 family interacting protein 5 (class I)	0	0	1	0	0	0	0	1	0	1	0	3
mmu-miR-124	MIMAT0000134	NM_177474	D19Bwg1357e	DNA segment, Chr 19, Brigham & Women"s Genetics 1357 expressed	0	0	1	0	0	0	0	1	0	1	0	3
mmu-miR-124	MIMAT0000134	NM_177577	Dcdc2a	doublecortin domain containing 2a	0	0	1	0	0	0	0	1	0	1	0	3
mmu-miR-124	MIMAT0000134	NM_177583	Aph1b	anterior pharynx defective 1b homolog (C. elegans)	0	0	1	0	0	0	0	1	0	1	0	3
mmu-miR-124	MIMAT0000134	NM_177595	Mkx	mohawk	0	0	0	0	0	0	1	1	0	1	0	3
mmu-miR-124	MIMAT0000134	NM_177658	B230339M05Rik	RIKEN cDNA B230339M05 gene	0	0	1	0	0	0	0	1	0	1	0	3
mmu-miR-124	MIMAT0000134	NM_177662	Ctso	cathepsin O	0	0	1	0	0	0	0	1	0	1	0	3
mmu-miR-124	MIMAT0000134	NM_177673	BC046331	cDNA sequence BC046331	0	0	1	0	0	0	0	1	0	1	0	3
mmu-miR-124	MIMAT0000134	NM_177681	Zfp12	zinc finger protein 12	0	0	1	0	0	0	0	1	0	1	0	3
mmu-miR-124	MIMAT0000134	NM_177695	Tmc3	transmembrane channel-like gene family 3	0	0	1	0	0	0	0	1	0	1	0	3
mmu-miR-124	MIMAT0000134	NM_177700	Atmin	ATM interactor	0	0	0	0	0	0	1	1	0	1	0	3
mmu-miR-124	MIMAT0000134	NM_177706	EG237300	predicted gene, EG237300	0	0	1	0	0	0	0	1	0	1	0	3
mmu-miR-124	MIMAT0000134	NM_177709	Tusc5	tumor suppressor candidate 5	0	0	1	0	0	0	0	1	0	1	0	3
mmu-miR-124	MIMAT0000134	NM_177756	Glt25d2	glycosyltransferase 25 domain containing 2	0	0	1	0	0	0	0	1	0	1	0	3
mmu-miR-124	MIMAT0000134	NM_177758	Zscan20	zinc finger and SCAN domains 20	0	0	1	0	0	0	0	1	0	1	0	3
mmu-miR-124	MIMAT0000134	NM_177762	Aak1	AP2 associated kinase 1	0	0	1	0	0	0	0	1	0	1	0	3
mmu-miR-124	MIMAT0000134	NM_177780	Dock5	dedicator of cytokinesis 5	0	0	1	0	0	0	0	1	0	1	0	3
mmu-miR-124	MIMAT0000134	NM_177784	Klhl23	kelch-like 23 (Drosophila)	0	0	1	0	0	0	0	1	0	1	0	3
mmu-miR-124	MIMAT0000134	NM_177798	Frs2	fibroblast growth factor receptor substrate 2	0	0	0	0	0	0	1	1	0	1	0	3
mmu-miR-124	MIMAT0000134	NM_177838	A230106N23Rik	RIKEN cDNA A230106N23 gene	0	0	0	0	0	0	1	1	0	1	0	3
mmu-miR-124	MIMAT0000134	NM_177852	Dido1	death inducer-obliterator 1	0	0	1	0	0	0	0	1	0	1	0	3
mmu-miR-124	MIMAT0000134	NM_177863	Frem1	Fras1 related extracellular matrix protein 1	0	0	1	0	0	0	0	1	0	1	0	3
mmu-miR-124	MIMAT0000134	NM_177876	Vps37b	vacuolar protein sorting 37B (yeast)	0	0	1	0	0	0	0	1	0	1	0	3
mmu-miR-124	MIMAT0000134	NM_177914	Dgkk	diacylglycerol kinase kappa	0	0	1	0	0	0	0	1	0	1	0	3
mmu-miR-124	MIMAT0000134	NM_177919	Tceal5	transcription elongation factor A (SII)-like 5	0	0	1	0	0	0	0	1	0	1	0	3
mmu-miR-124	MIMAT0000134	NM_177960	Idi1	isopentenyl-diphosphate delta isomerase	0	0	1	0	0	0	0	1	0	1	0	3
mmu-miR-124	MIMAT0000134	NM_178056	Tm2d3	TM2 domain containing 3	0	0	1	0	0	0	0	1	0	1	0	3
mmu-miR-124	MIMAT0000134	NM_178086	Fa2h	fatty acid 2-hydroxylase	0	0	1	0	0	0	0	1	0	1	0	3
mmu-miR-124	MIMAT0000134	NM_178087	Pml	promyelocytic leukemia	0	0	1	0	0	0	0	1	0	1	0	3
mmu-miR-124	MIMAT0000134	NM_178110	Trim62	tripartite motif-containing 62	0	0	1	0	0	0	0	1	0	1	0	3
mmu-miR-124	MIMAT0000134	NM_178111	Trp53inp2	transformation related protein 53 inducible nuclear protein 2	0	0	0	0	0	0	1	1	0	1	0	3
mmu-miR-124	MIMAT0000134	NM_178116	Camta2	calmodulin binding transcription activator 2	0	0	1	0	0	0	0	1	0	1	0	3
mmu-miR-124	MIMAT0000134	NM_178141	3830406C13Rik	RIKEN cDNA 3830406C13 gene	0	0	1	0	0	0	0	1	0	1	0	3
mmu-miR-124	MIMAT0000134	NM_178246	Smg5	Smg-5 homolog, nonsense mediated mRNA decay factor (C. elegans)	0	0	1	0	0	0	0	1	0	1	0	3
mmu-miR-124	MIMAT0000134	NM_178247	Dppa1	developmental pluripotency associated 1	0	0	1	0	0	0	0	1	0	1	0	3
mmu-miR-124	MIMAT0000134	NM_178362	Sorbs1	sorbin and SH3 domain containing 1	0	0	1	0	0	0	0	1	0	1	0	3
mmu-miR-124	MIMAT0000134	NM_178371	Slc9a8	solute carrier family 9 (sodium/hydrogen exchanger), member 8	0	0	1	0	0	0	0	1	0	1	0	3
mmu-miR-124	MIMAT0000134	NM_178377	Commd10	COMM domain containing 10	0	0	1	0	0	0	0	1	0	1	0	3
mmu-miR-124	MIMAT0000134	NM_178394	Jakmip1	janus kinase and microtubule interacting protein 1	0	0	0	0	0	0	1	1	0	1	0	3
mmu-miR-124	MIMAT0000134	NM_178397	Ubxd8	UBX domain containing 8	0	0	1	0	0	0	0	1	0	1	0	3
mmu-miR-124	MIMAT0000134	NM_178398	Wipi2	WD repeat domain, phosphoinositide interacting 2	0	0	1	0	0	0	0	1	0	1	0	3
mmu-miR-124	MIMAT0000134	NM_178406	Gpr153	G protein-coupled receptor 153	0	0	0	0	0	0	1	1	0	1	0	3
mmu-miR-124	MIMAT0000134	NM_178408	Arrdc1	arrestin domain containing 1	0	0	0	0	0	0	1	1	0	1	0	3
mmu-miR-124	MIMAT0000134	NM_178411	Zfp334	zinc finger protein 334	0	0	1	0	0	0	0	1	0	1	0	3
mmu-miR-124	MIMAT0000134	NM_178420	Nlrx1	NLR family member X1	0	0	1	0	0	0	0	1	0	1	0	3
mmu-miR-124	MIMAT0000134	NM_178593	Rcsd1	RCSD domain containing 1	0	0	1	0	0	0	0	1	0	1	0	3
mmu-miR-124	MIMAT0000134	NM_178608	Reep1	receptor accessory protein 1	0	0	0	0	0	0	1	1	0	1	0	3
mmu-miR-124	MIMAT0000134	NM_178609	E2f7	E2F transcription factor 7	0	0	1	0	0	0	0	1	0	1	0	3
mmu-miR-124	MIMAT0000134	NM_178620	Mfsd11	major facilitator superfamily domain containing 11	0	0	1	0	0	0	0	1	0	1	0	3
mmu-miR-124	MIMAT0000134	NM_178627	Poldip3	polymerase (DNA-directed), delta interacting protein 3	0	0	1	0	0	0	0	1	0	1	0	3
mmu-miR-124	MIMAT0000134	NM_178645	Blmh	bleomycin hydrolase	0	0	1	0	0	0	0	1	0	1	0	3
mmu-miR-124	MIMAT0000134	NM_178646	Tigd5	tigger transposable element derived 5	0	0	1	0	0	0	0	1	0	1	0	3
mmu-miR-124	MIMAT0000134	NM_178651	Slc30a9	solute carrier family 30 (zinc transporter), member 9	0	0	1	0	0	0	0	1	0	1	0	3
mmu-miR-124	MIMAT0000134	NM_178656	A530088H08Rik	RIKEN cDNA A530088H08 gene	0	0	1	0	0	0	0	1	0	1	0	3
mmu-miR-124	MIMAT0000134	NM_178664	B3gntl1	UDP-GlcNAc:betaGal beta-1,3-N-acetylglucosaminyltransferase-like 1	0	0	1	0	0	0	0	1	0	1	0	3
mmu-miR-124	MIMAT0000134	NM_178665	Lpp	LIM domain containing preferred translocation partner in lipoma	0	0	1	0	0	0	0	1	0	1	0	3
mmu-miR-124	MIMAT0000134	NM_178670	8030462N17Rik	RIKEN cDNA 8030462N17 gene	0	0	1	0	0	0	0	1	0	1	0	3
mmu-miR-124	MIMAT0000134	NM_178676	Entpd3	ectonucleoside triphosphate diphosphohydrolase 3	0	0	1	0	0	0	0	1	0	1	0	3
mmu-miR-124	MIMAT0000134	NM_178689	6430537H07Rik	RIKEN cDNA 6430537H07 gene	0	0	1	0	0	0	0	1	0	1	0	3
mmu-miR-124	MIMAT0000134	NM_178691	Yod1	YOD1 OTU deubiquitinating enzyme 1 homologue (S. cerevisiae)	0	0	0	0	0	0	1	1	0	1	0	3
mmu-miR-124	MIMAT0000134	NM_178704	Dpy19l3	dpy-19-like 3 (C. elegans)	0	0	1	0	0	0	0	1	0	1	0	3
mmu-miR-124	MIMAT0000134	NM_178714	Lrfn5	leucine rich repeat and fibronectin type III domain containing 5	0	0	1	0	0	0	0	1	0	1	0	3
mmu-miR-124	MIMAT0000134	NM_178729	Fbxl5	F-box and leucine-rich repeat protein 5	0	0	1	0	0	0	0	1	0	1	0	3
mmu-miR-124	MIMAT0000134	NM_178736	Elmod2	ELMO domain containing 2	0	0	1	0	0	0	0	1	0	1	0	3
mmu-miR-124	MIMAT0000134	NM_178743	Slc26a11	solute carrier family 26, member 11	0	0	1	0	0	0	0	1	0	1	0	3
mmu-miR-124	MIMAT0000134	NM_178745	6330442E10Rik	RIKEN cDNA 6330442E10 gene	0	0	1	0	0	0	0	1	0	1	0	3
mmu-miR-124	MIMAT0000134	NM_178748	Egflam	EGF-like, fibronectin type III and laminin G domains	0	0	1	0	0	0	0	1	0	1	0	3
mmu-miR-124	MIMAT0000134	NM_178757	Irf2bp1	interferon regulatory factor 2 binding protein 1	0	0	1	0	0	0	0	1	0	1	0	3
mmu-miR-124	MIMAT0000134	NM_178764	B930006L02Rik	RIKEN cDNA B930006L02 gene	0	0	1	0	0	0	0	1	0	1	0	3
mmu-miR-124	MIMAT0000134	NM_178766	Slc25a40	solute carrier family 25, member 40	0	0	1	0	0	0	0	1	0	1	0	3
mmu-miR-124	MIMAT0000134	NM_178778	A930041I02Rik	RIKEN cDNA A930041I02 gene	0	0	1	0	0	0	0	1	0	1	0	3
mmu-miR-124	MIMAT0000134	NM_178788	Dctd	dCMP deaminase	0	0	1	0	0	0	0	1	0	1	0	3
mmu-miR-124	MIMAT0000134	NM_178791	E130203B14Rik	RIKEN cDNA E130203B14 gene	0	0	1	0	0	0	0	1	0	1	0	3
mmu-miR-124	MIMAT0000134	NM_178794	Zrsr2	zinc finger (CCCH type), RNA binding motif and serine/arginine rich 2	0	0	1	0	0	0	0	1	0	1	0	3
mmu-miR-124	MIMAT0000134	NM_178887	Fibcd1	fibrinogen C domain containing 1	0	0	1	0	0	0	0	1	0	1	0	3
mmu-miR-124	MIMAT0000134	NM_178890	Abtb2	ankyrin repeat and BTB (POZ) domain containing 2	0	0	1	0	0	0	0	1	0	1	0	3
mmu-miR-124	MIMAT0000134	NM_178897	Tyw1	tRNA-yW synthesizing protein 1 homolog (S. cerevisiae)	0	0	1	0	0	0	0	1	0	1	0	3
mmu-miR-124	MIMAT0000134	NM_178899	AI987662	expressed sequence AI987662	0	0	1	0	0	0	0	1	0	1	0	3
mmu-miR-124	MIMAT0000134	NM_178907	Mapkapk3	mitogen-activated protein kinase-activated protein kinase 3	0	0	1	0	0	0	0	1	0	1	0	3
mmu-miR-124	MIMAT0000134	NM_178916	Rfesd	Rieske (Fe-S) domain containing	0	0	1	0	0	0	0	1	0	1	0	3
mmu-miR-124	MIMAT0000134	NM_178918	Utp15	UTP15, U3 small nucleolar ribonucleoprotein, homolog (yeast)	0	0	1	0	0	0	0	1	0	1	0	3
mmu-miR-124	MIMAT0000134	NM_178919	Lmf2	lipase maturation factor 2	0	0	0	0	0	0	1	1	0	1	0	3
mmu-miR-124	MIMAT0000134	NM_178934	Slc2a12	solute carrier family 2 (facilitated glucose transporter), member 12	0	0	1	0	0	0	0	1	0	1	0	3
mmu-miR-124	MIMAT0000134	NM_180958	Ccdc79	coiled-coil domain containing 79	0	0	1	0	0	0	0	1	0	1	0	3
mmu-miR-124	MIMAT0000134	NM_181048	A130010J15Rik	RIKEN cDNA A130010J15 gene	0	0	1	0	0	0	0	1	0	1	0	3
mmu-miR-124	MIMAT0000134	NM_181070	Rab18	RAB18, member RAS oncogene family	0	0	1	0	0	0	0	1	0	1	0	3
mmu-miR-124	MIMAT0000134	NM_181266	Zfp120	zinc finger protein 120	0	0	1	0	0	0	0	1	0	1	0	3
mmu-miR-124	MIMAT0000134	NM_181278	B230219D22Rik	RIKEN cDNA B230219D22 gene	0	0	0	0	0	0	1	1	0	1	0	3
mmu-miR-124	MIMAT0000134	NM_181316	Bbs9	Bardet-Biedl syndrome 9	0	0	1	0	0	0	0	1	0	1	0	3
mmu-miR-124	MIMAT0000134	NM_181319	Tbx22	T-box 22	0	0	1	0	0	0	0	1	0	1	0	3
mmu-miR-124	MIMAT0000134	NM_181324	Ddx6	DEAD (Asp-Glu-Ala-Asp) box polypeptide 6	0	0	1	0	0	0	0	1	0	1	0	3
mmu-miR-124	MIMAT0000134	NM_181412	Zbed4	zinc finger, BED domain containing 4	0	0	0	0	0	0	1	1	0	1	0	3
mmu-miR-124	MIMAT0000134	NM_181594	Edc4	enhancer of mRNA decapping 4	0	0	1	0	0	0	0	1	0	1	0	3
mmu-miR-124	MIMAT0000134	NM_182839	Tppp	tubulin polymerization promoting protein	0	0	1	0	0	0	0	1	0	1	0	3
mmu-miR-124	MIMAT0000134	NM_182959	Slc17a8	solute carrier family 17 (sodium-dependent inorganic phosphate cotransporter), member 8	0	0	1	0	0	0	0	1	0	1	0	3
mmu-miR-124	MIMAT0000134	NM_183019	Arhgef4	Rho guanine nucleotide exchange factor (GEF) 4	0	0	0	0	0	0	1	1	0	1	0	3
mmu-miR-124	MIMAT0000134	NM_183024	Raver2	ribonucleoprotein, PTB-binding 2	0	0	0	0	0	0	1	1	0	1	0	3
mmu-miR-124	MIMAT0000134	NM_183144	Inpp5a	inositol polyphosphate-5-phosphatase A	0	0	1	0	0	0	0	1	0	1	0	3
mmu-miR-124	MIMAT0000134	NM_183148	C79267	expressed sequence C79267	0	0	0	0	0	0	1	1	0	1	0	3
mmu-miR-124	MIMAT0000134	NM_183179	Kcnv2	potassium channel, subfamily V, member 2	0	0	1	0	0	0	0	1	0	1	0	3
mmu-miR-124	MIMAT0000134	NM_183262	Stk35	serine/threonine kinase 35	0	0	1	0	0	0	0	1	0	1	0	3
mmu-miR-124	MIMAT0000134	NM_183297	Nxph4	neurexophilin 4	0	0	0	0	0	0	1	1	0	1	0	3
mmu-miR-124	MIMAT0000134	NM_183315	Ctxn1	cortexin 1	0	0	1	0	0	0	0	1	0	1	0	3
mmu-miR-124	MIMAT0000134	NM_183354	Slc12a1	solute carrier family 12, member 1	0	0	1	0	0	0	0	1	0	1	0	3
mmu-miR-124	MIMAT0000134	NM_183427	Glra2	glycine receptor, alpha 2 subunit	0	0	1	0	0	0	0	1	0	1	0	3
mmu-miR-124	MIMAT0000134	NM_194064	Nanos2	nanos homolog 2 (Drosophila)	0	0	1	0	0	0	0	1	0	1	0	3
mmu-miR-124	MIMAT0000134	NM_194268	Onecut2	one cut domain, family member 2	0	0	1	0	0	0	0	1	0	1	0	3
mmu-miR-124	MIMAT0000134	NM_194355	Spire1	spire homolog 1 (Drosophila)	0	0	0	0	0	0	1	1	0	1	0	3
mmu-miR-124	MIMAT0000134	NM_194464	Mrvi1	MRV integration site 1	0	0	1	0	0	0	0	1	0	1	0	3
mmu-miR-124	MIMAT0000134	NM_198018	Abr	active BCR-related gene	0	0	0	0	0	0	1	1	0	1	0	3
mmu-miR-124	MIMAT0000134	NM_198022	Tnrc6c	trinucleotide repeat containing 6C	0	0	1	0	0	0	0	1	0	1	0	3
mmu-miR-124	MIMAT0000134	NM_198023	Rcor1	REST corepressor 1	0	0	0	0	0	0	1	1	0	1	0	3
mmu-miR-124	MIMAT0000134	NM_198092	Usp2	ubiquitin specific peptidase 2	0	0	1	0	0	0	0	1	0	1	0	3
mmu-miR-124	MIMAT0000134	NM_198103	Exoc8	exocyst complex component 8	0	0	1	0	0	0	0	1	0	1	0	3
mmu-miR-124	MIMAT0000134	NM_198111	Akap6	A kinase (PRKA) anchor protein 6	0	0	1	0	0	0	0	1	0	1	0	3
mmu-miR-124	MIMAT0000134	NM_198113	Ssh3	slingshot homolog 3 (Drosophila)	0	0	1	0	0	0	0	1	0	1	0	3
mmu-miR-124	MIMAT0000134	NM_198164	Cdc2l6	cell division cycle 2-like 6 (CDK8-like)	0	0	1	0	0	0	0	1	0	1	0	3
mmu-miR-124	MIMAT0000134	NM_198224	Ms4a13	membrane-spanning 4-domains, subfamily A, member 13	0	0	1	0	0	0	0	1	0	1	0	3
mmu-miR-124	MIMAT0000134	NM_198247	Sertad4	SERTA domain containing 4	0	0	0	0	0	0	1	1	0	1	0	3
mmu-miR-124	MIMAT0000134	NM_198248	Zbtb40	zinc finger and BTB domain containing 40	0	0	1	0	0	0	0	1	0	1	0	3
mmu-miR-124	MIMAT0000134	NM_198306	Galnt9	UDP-N-acetyl-alpha-D-galactosamine:polypeptide N-acetylgalactosaminyltransferase 9	0	0	1	0	0	0	0	1	0	1	0	3
mmu-miR-124	MIMAT0000134	NM_198412	Dnajc6	DnaJ (Hsp40) homolog, subfamily C, member 6	0	0	1	0	0	0	0	1	0	1	0	3
mmu-miR-124	MIMAT0000134	NM_198416	Zzz3	zinc finger, ZZ domain containing 3	0	0	1	0	0	0	0	1	0	1	0	3
mmu-miR-124	MIMAT0000134	NM_198614	4932409I22Rik	RIKEN cDNA 4932409I22 gene	0	0	1	0	0	0	0	1	0	1	0	3
mmu-miR-124	MIMAT0000134	NM_198619	2810408P10Rik	RIKEN cDNA 2810408P10 gene	0	0	1	0	0	0	0	1	0	1	0	3
mmu-miR-124	MIMAT0000134	NM_198620	Rundc3b	RUN domain containing 3B	0	0	1	0	0	0	0	1	0	1	0	3
mmu-miR-124	MIMAT0000134	NM_198627	Vstm2l	V-set and transmembrane domain containing 2-like	0	0	1	0	0	0	0	1	0	1	0	3
mmu-miR-124	MIMAT0000134	NM_198636	Acss3	acyl-CoA synthetase short-chain family member 3	0	0	1	0	0	0	0	1	0	1	0	3
mmu-miR-124	MIMAT0000134	NM_198649	Ablim3	actin binding LIM protein family, member 3	0	0	1	0	0	0	0	1	0	1	0	3
mmu-miR-124	MIMAT0000134	NM_198654	Nsl1	NSL1, MIND kinetochore complex component, homolog (S. cerevisiae)	0	0	1	0	0	0	0	1	0	1	0	3
mmu-miR-124	MIMAT0000134	NM_198894	Abr	active BCR-related gene	0	0	0	0	0	0	1	1	0	1	0	3
mmu-miR-124	MIMAT0000134	NM_198895	Abr	active BCR-related gene	0	0	0	0	0	0	1	1	0	1	0	3
mmu-miR-124	MIMAT0000134	NM_198899	Ugcgl1	UDP-glucose ceramide glucosyltransferase-like 1	0	0	1	0	0	0	0	1	0	1	0	3
mmu-miR-124	MIMAT0000134	NM_199024	Nol4	nucleolar protein 4	0	0	0	0	0	0	1	1	0	1	0	3
mmu-miR-124	MIMAT0000134	NM_199038	Casc4	cancer susceptibility candidate 4	0	0	0	0	0	0	1	1	0	1	0	3
mmu-miR-124	MIMAT0000134	NM_199056	Ippk	inositol 1,3,4,5,6-pentakisphosphate 2-kinase	0	0	1	0	0	0	0	1	0	1	0	3
mmu-miR-124	MIMAT0000134	NM_199299	Phf15	PHD finger protein 15	0	0	1	0	0	0	0	1	0	1	0	3
mmu-miR-124	MIMAT0000134	NM_199322	Dot1l	DOT1-like, histone H3 methyltransferase (S. cerevisiae)	0	0	1	0	0	0	0	1	0	1	0	3
mmu-miR-124	MIMAT0000134	NM_199446	Phkb	phosphorylase kinase beta	0	0	1	0	0	0	0	1	0	1	0	3
mmu-miR-124	MIMAT0000134	NM_199448	Fez2	fasciculation and elongation protein zeta 2 (zygin II)	0	0	1	0	0	0	0	1	0	1	0	3
mmu-miR-124	MIMAT0000134	NM_199471	Tessp3	testis serine protease 3	0	0	1	0	0	0	0	1	0	1	0	3
mmu-miR-124	MIMAT0000134	NM_201226	Lrrc47	leucine rich repeat containing 47	0	0	1	0	0	0	0	1	0	1	0	3
mmu-miR-124	MIMAT0000134	NM_201351	Cybasc3	cytochrome b, ascorbate dependent 3	0	0	1	0	0	0	0	1	0	1	0	3
mmu-miR-124	MIMAT0000134	NM_201370	Wee2	WEE1 homolog 2 (S. pombe)	0	0	1	0	0	0	0	1	0	1	0	3
mmu-miR-124	MIMAT0000134	NM_201385	Plec1	plectin 1	0	0	0	0	0	0	1	1	0	1	0	3
mmu-miR-124	MIMAT0000134	NM_201387	Plec1	plectin 1	0	0	0	0	0	0	1	1	0	1	0	3
mmu-miR-124	MIMAT0000134	NM_201388	Plec1	plectin 1	0	0	0	0	0	0	1	1	0	1	0	3
mmu-miR-124	MIMAT0000134	NM_201390	Plec1	plectin 1	0	0	0	0	0	0	1	1	0	1	0	3
mmu-miR-124	MIMAT0000134	NM_201392	Plec1	plectin 1	0	0	0	0	0	0	1	1	0	1	0	3
mmu-miR-124	MIMAT0000134	NM_201393	Plec1	plectin 1	0	0	0	0	0	0	1	1	0	1	0	3
mmu-miR-124	MIMAT0000134	NM_201396	Sall4	sal-like 4 (Drosophila)	0	0	1	0	0	0	0	1	0	1	0	3
mmu-miR-124	MIMAT0000134	NM_203507	Rwdd4a	RWD domain containing 4A	0	0	0	0	0	0	1	1	0	1	0	3
mmu-miR-124	MIMAT0000134	NM_206856	Tacc2	transforming, acidic coiled-coil containing protein 2	0	0	0	0	0	0	1	1	0	1	0	3
mmu-miR-124	MIMAT0000134	NM_206958	Ltbp1	latent transforming growth factor beta binding protein 1	0	0	1	0	0	0	0	1	0	1	0	3
mmu-miR-124	MIMAT0000134	NM_206974	Kcnrg	potassium channel regulator	0	0	1	0	0	0	0	1	0	1	0	3
mmu-miR-124	MIMAT0000134	NM_207262	Abpe	androgen binding protein epsilon	0	0	1	0	0	0	0	1	0	1	0	3
mmu-miR-124	MIMAT0000134	NM_207533	Dbx2	developing brain homeobox 2	0	0	1	0	0	0	0	1	0	1	0	3
mmu-miR-124	MIMAT0000134	NM_207633	Yipf6	Yip1 domain family, member 6	0	0	0	0	0	0	1	1	0	1	0	3
mmu-miR-124	MIMAT0000134	NM_207652	Tsc22d1	TSC22 domain family, member 1	0	0	1	0	0	0	0	1	0	1	0	3
mmu-miR-124	MIMAT0000134	NM_207653	Cflar	CASP8 and FADD-like apoptosis regulator	0	0	1	0	0	0	0	1	0	1	0	3
mmu-miR-124	MIMAT0000134	NM_207668	Acpp	acid phosphatase, prostate	0	0	1	0	0	0	0	1	0	1	0	3
mmu-miR-124	MIMAT0000134	NM_207706	Elmo2	engulfment and cell motility 2, ced-12 homolog (C. elegans)	0	0	1	0	0	0	0	1	0	1	0	3
mmu-miR-124	MIMAT0000134	NM_207707	Esr2	estrogen receptor 2 (beta)	0	0	1	0	0	0	0	1	0	1	0	3
mmu-miR-124	MIMAT0000134	NM_212433	Fbxo3	F-box protein 3	0	0	1	0	0	0	0	1	0	1	0	3
mmu-miR-124	MIMAT0000134	NM_212446	Psmf1	proteasome (prosome, macropain) inhibitor subunit 1	0	0	1	0	0	0	0	1	0	1	0	3
mmu-miR-124	MIMAT0000134	NM_212473	A930008G19Rik	RIKEN cDNA A930008G19 gene	0	0	1	0	0	0	0	1	0	1	0	3
mmu-miR-124	MIMAT0000134	NM_213659	Stat3	signal transducer and activator of transcription 3	0	0	0	0	0	0	1	1	0	1	0	3
mmu-miR-124	MIMAT0000134	XM_001002717	OTTMUSG00000014243	predicted gene, OTTMUSG00000014243	0	0	1	1	0	0	0	0	0	1	0	3
mmu-miR-124	MIMAT0000134	XM_001003435	Plxnb2	plexin B2	0	0	1	1	0	0	0	0	0	1	0	3
mmu-miR-124	MIMAT0000134	XM_130859	Pgrmc2	progesterone receptor membrane component 2	0	0	1	1	0	0	0	0	0	1	0	3
mmu-miR-124	MIMAT0000134	XM_150227	Msl2l1	male-specific lethal 2-like 1 (Drosophila)	0	0	1	1	0	0	0	0	0	1	0	3
mmu-miR-124	MIMAT0000134	XM_359374	Gm98	gene model 98, (NCBI)	0	0	1	1	0	0	0	0	0	1	0	3
mmu-miR-124	MIMAT0000134	XM_619714	Ccdc121	coiled-coil domain containing 121	0	0	1	1	0	0	0	0	0	1	0	3
mmu-miR-124	MIMAT0000134	XM_888586	Gm98	gene model 98, (NCBI)	0	0	1	1	0	0	0	0	0	1	0	3
mmu-miR-124	MIMAT0000134	XM_901902	Spata13	spermatogenesis associated 13	0	0	1	1	0	0	0	0	0	1	0	3
mmu-miR-124	MIMAT0000134	XM_911696	Pgrmc2	progesterone receptor membrane component 2	0	0	1	1	0	0	0	0	0	1	0	3
mmu-miR-124	MIMAT0000134	NM_009055	Rfx1	regulatory factor X, 1 (influences HLA class II expression)	0	0	0	0	0	0	1	1	0	1	0	3
mmu-miR-124	MIMAT0000134	NM_009062	Rgs4	regulator of G-protein signaling 4	0	0	1	0	0	0	0	1	0	1	0	3
mmu-miR-124	MIMAT0000134	NM_009065	Rit2	Ras-like without CAAX 2	0	0	1	0	0	0	0	1	0	1	0	3
mmu-miR-124	MIMAT0000134	NM_009068	Ripk1	receptor (TNFRSF)-interacting serine-threonine kinase 1	0	0	1	0	0	0	0	1	0	1	0	3
mmu-miR-124	MIMAT0000134	NM_009072	Rock2	Rho-associated coiled-coil containing protein kinase 2	0	0	1	0	0	0	0	1	0	1	0	3
mmu-miR-124	MIMAT0000134	NM_009075	Rpia	ribose 5-phosphate isomerase A	0	0	0	0	0	0	1	1	0	1	0	3
mmu-miR-124	MIMAT0000134	NM_009086	Rpo1-2	RNA polymerase 1-2	0	0	1	0	0	0	0	1	0	1	0	3
mmu-miR-124	MIMAT0000134	NM_009097	Rps6ka1	ribosomal protein S6 kinase polypeptide 1	0	0	0	0	0	0	1	1	0	1	0	3
mmu-miR-124	MIMAT0000134	NM_009099	Trim30	tripartite motif-containing 30	0	0	1	0	0	0	0	1	0	1	0	3
mmu-miR-124	MIMAT0000134	NM_009118	Sag	retinal S-antigen	0	0	1	0	0	0	0	1	0	1	0	3
mmu-miR-124	MIMAT0000134	NM_009128	Scd2	stearoyl-Coenzyme A desaturase 2	0	0	0	0	0	0	1	1	0	1	0	3
mmu-miR-124	MIMAT0000134	NM_009140	Cxcl2	chemokine (C-X-C motif) ligand 2	0	0	1	0	0	0	0	1	0	1	0	3
mmu-miR-124	MIMAT0000134	NM_009145	Nptn	neuroplastin	0	0	0	0	0	0	1	1	0	1	0	3
mmu-miR-124	MIMAT0000134	NM_009154	Sema5a	sema domain, seven thrombospondin repeats (type 1 and type 1-like), transmembrane domain (TM) and short cytoplasmic domain, (semaphorin) 5A	0	0	1	0	0	0	0	1	0	1	0	3
mmu-miR-124	MIMAT0000134	NM_009157	Map2k4	mitogen-activated protein kinase kinase 4	0	0	0	0	0	0	1	1	0	1	0	3
mmu-miR-124	MIMAT0000134	NM_009177	St3gal1	ST3 beta-galactoside alpha-2,3-sialyltransferase 1	0	0	1	0	0	0	0	1	0	1	0	3
mmu-miR-124	MIMAT0000134	NM_009193	Slbp	stem-loop binding protein	0	0	0	0	0	0	1	1	0	1	0	3
mmu-miR-124	MIMAT0000134	NM_009204	Slc2a4	solute carrier family 2 (facilitated glucose transporter), member 4	0	0	1	0	0	0	0	1	0	1	0	3
mmu-miR-124	MIMAT0000134	NM_009212	Ighmbp2	immunoglobulin mu binding protein 2	0	0	1	0	0	0	0	1	0	1	0	3
mmu-miR-124	MIMAT0000134	NM_009218	Sstr3	somatostatin receptor 3	0	0	1	0	0	0	0	1	0	1	0	3
mmu-miR-124	MIMAT0000134	NM_009234	Sox11	SRY-box containing gene 11	0	0	1	0	0	0	0	1	0	1	0	3
mmu-miR-124	MIMAT0000134	NM_009239	Sp4	trans-acting transcription factor 4	0	0	1	0	0	0	0	1	0	1	0	3
mmu-miR-124	MIMAT0000134	NM_009260	Spnb2	spectrin beta 2	0	0	0	0	0	0	1	1	0	1	0	3
mmu-miR-124	MIMAT0000134	NM_009269	Sptlc1	serine palmitoyltransferase, long chain base subunit 1	0	0	1	0	0	0	0	1	0	1	0	3
mmu-miR-124	MIMAT0000134	NM_009275	Srprb	signal recognition particle receptor, B subunit	0	0	1	0	0	0	0	1	0	1	0	3
mmu-miR-124	MIMAT0000134	NM_009280	Ss18	synovial sarcoma translocation, Chromosome 18	0	0	1	0	0	0	0	1	0	1	0	3
mmu-miR-124	MIMAT0000134	NM_009284	Stat6	signal transducer and activator of transcription 6	0	0	1	0	0	0	0	1	0	1	0	3
mmu-miR-124	MIMAT0000134	NM_009285	Stc1	stanniocalcin 1	0	0	0	0	0	0	1	1	0	1	0	3
mmu-miR-124	MIMAT0000134	NM_009288	Stk10	serine/threonine kinase 10	0	0	1	0	0	0	0	1	0	1	0	3
mmu-miR-124	MIMAT0000134	NM_009291	Stra6	stimulated by retinoic acid gene 6	0	0	1	0	0	0	0	1	0	1	0	3
mmu-miR-124	MIMAT0000134	NM_009297	Supt6h	suppressor of Ty 6 homolog (S. cerevisiae)	0	0	1	0	0	0	0	1	0	1	0	3
mmu-miR-124	MIMAT0000134	NM_009298	Surf6	surfeit gene 6	0	0	1	0	0	0	0	1	0	1	0	3
mmu-miR-124	MIMAT0000134	NM_009305	Syp	synaptophysin	0	0	1	0	0	0	0	1	0	1	0	3
mmu-miR-124	MIMAT0000134	NM_009322	Tbr1	T-box brain gene 1	0	0	0	0	0	0	1	1	0	1	0	3
mmu-miR-124	MIMAT0000134	NM_009323	Tbx15	T-box 15	0	0	1	0	0	0	0	1	0	1	0	3
mmu-miR-124	MIMAT0000134	NM_009337	Tcl1	T-cell lymphoma breakpoint 1	0	0	1	0	0	0	0	1	0	1	0	3
mmu-miR-124	MIMAT0000134	NM_009341	Tcp10c	t-complex protein 10c	0	0	1	0	0	0	0	1	0	1	0	3
mmu-miR-124	MIMAT0000134	NM_009357	Tex261	testis expressed gene 261	0	0	0	0	0	0	1	1	0	1	0	3
mmu-miR-124	MIMAT0000134	NM_009366	Tsc22d1	TSC22 domain family, member 1	0	0	1	0	0	0	0	1	0	1	0	3
mmu-miR-124	MIMAT0000134	NM_009398	Tnfaip6	tumor necrosis factor alpha induced protein 6	0	0	1	0	0	0	0	1	0	1	0	3
mmu-miR-124	MIMAT0000134	NM_009451	Tubb4	tubulin, beta 4	0	0	1	0	0	0	0	1	0	1	0	3
mmu-miR-124	MIMAT0000134	NM_009458	Ube2b	ubiquitin-conjugating enzyme E2B, RAD6 homology (S. cerevisiae)	0	0	0	0	0	0	1	1	0	1	0	3
mmu-miR-124	MIMAT0000134	NM_009479	Uros	uroporphyrinogen III synthase	0	0	1	0	0	0	0	1	0	1	0	3
mmu-miR-124	MIMAT0000134	NM_009511	Vipr2	vasoactive intestinal peptide receptor 2	0	0	1	0	0	0	0	1	0	1	0	3
mmu-miR-124	MIMAT0000134	NM_009516	Wee1	wee 1 homolog (S. pombe)	0	0	1	0	0	0	0	1	0	1	0	3
mmu-miR-124	MIMAT0000134	NM_009565	Zbtb7b	zinc finger and BTB domain containing 7B	0	0	1	0	0	0	0	1	0	1	0	3
mmu-miR-124	MIMAT0000134	NM_009566	Zfp92	zinc finger protein 92	0	0	1	0	0	0	0	1	0	1	0	3
mmu-miR-124	MIMAT0000134	NM_009572	Zhx1	zinc fingers and homeoboxes 1	0	0	1	0	0	0	0	1	0	1	0	3
mmu-miR-124	MIMAT0000134	NM_009574	Zic2	zinc finger protein of the cerebellum 2	0	0	1	0	0	0	0	1	0	1	0	3
mmu-miR-124	MIMAT0000134	NM_009576	Zic4	zinc finger protein of the cerebellum 4	0	0	1	0	0	0	0	1	0	1	0	3
mmu-miR-124	MIMAT0000134	NM_009591	Aanat	arylalkylamine N-acetyltransferase	0	0	1	0	0	0	0	1	0	1	0	3
mmu-miR-124	MIMAT0000134	NM_009595	Abl2	v-abl Abelson murine leukemia viral oncogene homolog 2 (arg, Abelson-related gene)	0	0	1	0	0	0	0	1	0	1	0	3
mmu-miR-124	MIMAT0000134	NM_009599	Ache	acetylcholinesterase	0	0	1	0	0	0	0	1	0	1	0	3
mmu-miR-124	MIMAT0000134	NM_009601	Chrnb1	cholinergic receptor, nicotinic, beta polypeptide 1 (muscle)	0	0	1	0	0	0	0	1	0	1	0	3
mmu-miR-124	MIMAT0000134	NM_009602	Chrnb2	cholinergic receptor, nicotinic, beta polypeptide 2 (neuronal)	0	0	1	0	0	0	0	1	0	1	0	3
mmu-miR-124	MIMAT0000134	NM_009633	Adra2b	adrenergic receptor, alpha 2b	0	0	1	0	0	0	0	1	0	1	0	3
mmu-miR-124	MIMAT0000134	NM_009645	Aicda	activation-induced cytidine deaminase	0	0	1	0	0	0	0	1	0	1	0	3
mmu-miR-124	MIMAT0000134	NM_009647	Ak3l1	adenylate kinase 3-like 1	0	0	0	0	0	0	1	1	0	1	0	3
mmu-miR-124	MIMAT0000134	NM_009671	Ankfy1	ankyrin repeat and FYVE domain containing 1	0	0	0	0	0	0	1	1	0	1	0	3
mmu-miR-124	MIMAT0000134	NM_009672	Anp32a	acidic (leucine-rich) nuclear phosphoprotein 32 family, member A	0	0	1	0	0	0	0	1	0	1	0	3
mmu-miR-124	MIMAT0000134	NM_009674	Anxa7	annexin A7	0	0	1	0	0	0	0	1	0	1	0	3
mmu-miR-124	MIMAT0000134	NM_009682	Ap3s2	adaptor-related protein complex 3, sigma 2 subunit	0	0	1	0	0	0	0	1	0	1	0	3
mmu-miR-124	MIMAT0000134	NM_009690	Cd5l	CD5 antigen-like	0	0	1	0	0	0	0	1	0	1	0	3
mmu-miR-124	MIMAT0000134	NM_009691	Aplp2	amyloid beta (A4) precursor-like protein 2	0	0	1	0	0	0	0	1	0	1	0	3
mmu-miR-124	MIMAT0000134	NM_009694	Apobec2	apolipoprotein B editing complex 2	0	0	1	0	0	0	0	1	0	1	0	3
mmu-miR-124	MIMAT0000134	NM_009705	Arg2	arginase type II	0	0	0	0	0	0	1	1	0	1	0	3
mmu-miR-124	MIMAT0000134	NM_009719	Neurog3	neurogenin 3	0	0	0	0	0	0	1	1	0	1	0	3
mmu-miR-124	MIMAT0000134	NM_009727	Atp8a1	ATPase, aminophospholipid transporter (APLT), class I, type 8A, member 1	0	0	1	0	0	0	0	1	0	1	0	3
mmu-miR-124	MIMAT0000134	NM_009740	Bcl10	B-cell leukemia/lymphoma 10	0	0	1	0	0	0	0	1	0	1	0	3
mmu-miR-124	MIMAT0000134	NM_009754	Bcl2l11	BCL2-like 11 (apoptosis facilitator)	0	0	0	0	0	0	1	1	0	1	0	3
mmu-miR-124	MIMAT0000134	NM_009764	Brca1	breast cancer 1	0	0	1	0	0	0	0	1	0	1	0	3
mmu-miR-124	MIMAT0000134	NM_009782	Cacna1e	calcium channel, voltage-dependent, R type, alpha 1E subunit	0	0	1	0	0	0	0	1	0	1	0	3
mmu-miR-124	MIMAT0000134	NM_009797	Capza1	capping protein (actin filament) muscle Z-line, alpha 1	0	0	1	0	0	0	0	1	0	1	0	3
mmu-miR-124	MIMAT0000134	NM_009809	Casp14	caspase 14	0	0	1	0	0	0	0	1	0	1	0	3
mmu-miR-124	MIMAT0000134	NM_009824	Cbfa2t3	core-binding factor, runt domain, alpha subunit 2, translocated to, 3 (human)	0	0	1	0	0	0	0	1	0	1	0	3
mmu-miR-124	MIMAT0000134	NM_009828	Ccna2	cyclin A2	0	0	1	0	0	0	0	1	0	1	0	3
mmu-miR-124	MIMAT0000134	NM_009832	Ccnk	cyclin K	0	0	1	0	0	0	0	1	0	1	0	3
mmu-miR-124	MIMAT0000134	NM_009847	Cd2ap	CD2-associated protein	0	0	1	0	0	0	0	1	0	1	0	3
mmu-miR-124	MIMAT0000134	NM_009848	Entpd1	ectonucleoside triphosphate diphosphohydrolase 1	0	0	1	0	0	0	0	1	0	1	0	3
mmu-miR-124	MIMAT0000134	NM_009851	Cd44	CD44 antigen	0	0	1	0	0	0	0	1	0	1	0	3
mmu-miR-124	MIMAT0000134	NM_009867	Cdh4	cadherin 4	0	0	0	0	0	0	1	1	0	1	0	3
mmu-miR-124	MIMAT0000134	NM_009871	Cdk5r1	cyclin-dependent kinase 5, regulatory subunit (p35) 1	0	0	1	0	0	0	0	1	0	1	0	3
mmu-miR-124	MIMAT0000134	NM_009873	Cdk6	cyclin-dependent kinase 6	0	0	1	0	0	0	0	1	0	1	0	3
mmu-miR-124	MIMAT0000134	NM_009884	Cebpg	CCAAT/enhancer binding protein (C/EBP), gamma	0	0	0	0	0	0	1	1	0	1	0	3
mmu-miR-124	MIMAT0000134	NM_009893	Chrd	chordin	0	0	0	0	0	0	1	1	0	1	0	3
mmu-miR-124	MIMAT0000134	NM_009894	Cideb	cell death-inducing DNA fragmentation factor, alpha subunit-like effector B	0	0	1	0	0	0	0	1	0	1	0	3
mmu-miR-124	MIMAT0000134	NM_009910	Cxcr3	chemokine (C-X-C motif) receptor 3	0	0	1	0	0	0	0	1	0	1	0	3
mmu-miR-124	MIMAT0000134	NM_009922	Cnn1	calponin 1	0	0	1	0	0	0	0	1	0	1	0	3
mmu-miR-124	MIMAT0000134	NM_009925	Col10a1	collagen, type X, alpha 1	0	0	1	0	0	0	0	1	0	1	0	3
mmu-miR-124	MIMAT0000134	NM_009946	Cplx2	complexin 2	0	0	1	0	0	0	0	1	0	1	0	3
mmu-miR-124	MIMAT0000134	NM_009952	Creb1	cAMP responsive element binding protein 1	0	0	0	0	0	0	1	1	0	1	0	3
mmu-miR-124	MIMAT0000134	NM_009957	Pcdha7	protocadherin alpha 7	0	0	0	0	0	0	1	1	0	1	0	3
mmu-miR-124	MIMAT0000134	NM_009960	Pcdha11	protocadherin alpha 11	0	0	0	0	0	0	1	1	0	1	0	3
mmu-miR-124	MIMAT0000134	NM_009961	Pcdha10	protocadherin alpha 10	0	0	0	0	0	0	1	1	0	1	0	3
mmu-miR-124	MIMAT0000134	NM_009970	Csf2ra	colony stimulating factor 2 receptor, alpha, low-affinity (granulocyte-macrophage)	0	0	1	0	0	0	0	1	0	1	0	3
mmu-miR-124	MIMAT0000134	NM_009984	Ctsl	cathepsin L	0	0	1	0	0	0	0	1	0	1	0	3
mmu-miR-124	MIMAT0000134	NM_010009	Cyp27b1	cytochrome P450, family 27, subfamily b, polypeptide 1	0	0	1	0	0	0	0	1	0	1	0	3
mmu-miR-124	MIMAT0000134	NM_010023	Dci	dodecenoyl-Coenzyme A delta isomerase (3,2 trans-enoyl-Coenyme A isomerase)	0	0	1	0	0	0	0	1	0	1	0	3
mmu-miR-124	MIMAT0000134	NM_010050	Dio2	deiodinase, iodothyronine, type II	0	0	1	0	0	0	0	1	0	1	0	3
mmu-miR-124	MIMAT0000134	NM_010054	Dlx2	distal-less homeobox 2	0	0	0	0	0	0	1	1	0	1	0	3
mmu-miR-124	MIMAT0000134	NM_010055	Dlx3	distal-less homeobox 3	0	0	1	0	0	0	0	1	0	1	0	3
mmu-miR-124	MIMAT0000134	NM_010065	Dnm1	dynamin 1	0	0	0	0	0	0	1	1	0	1	0	3
mmu-miR-124	MIMAT0000134	NM_010071	Dok2	docking protein 2	0	0	1	0	0	0	0	1	0	1	0	3
mmu-miR-124	MIMAT0000134	NM_010095	Ebf2	early B-cell factor 2	0	0	1	0	0	0	0	1	0	1	0	3
mmu-miR-124	MIMAT0000134	NM_010097	Sparcl1	SPARC-like 1 (mast9, hevin)	0	0	1	0	0	0	0	1	0	1	0	3
mmu-miR-124	MIMAT0000134	NM_010098	Opn3	opsin 3	0	0	1	0	0	0	0	1	0	1	0	3
mmu-miR-124	MIMAT0000134	NM_010101	S1pr3	sphingosine-1-phosphate receptor 3	0	0	1	0	0	0	0	1	0	1	0	3
mmu-miR-124	MIMAT0000134	NM_010110	Efnb1	ephrin B1	0	0	0	0	0	0	1	1	0	1	0	3
mmu-miR-124	MIMAT0000134	NM_010120	Eif1a	eukaryotic translation initiation factor 1A	0	0	1	0	0	0	0	1	0	1	0	3
mmu-miR-124	MIMAT0000134	NM_010139	Epha2	Eph receptor A2	0	0	1	0	0	0	0	1	0	1	0	3
mmu-miR-124	MIMAT0000134	NM_010140	Epha3	Eph receptor A3	0	0	0	0	0	0	1	1	0	1	0	3
mmu-miR-124	MIMAT0000134	NM_010144	Ephb4	Eph receptor B4	0	0	1	0	0	0	0	1	0	1	0	3
mmu-miR-124	MIMAT0000134	NM_010148	Epn2	epsin 2	0	0	0	0	0	0	1	1	0	1	0	3
mmu-miR-124	MIMAT0000134	NM_010155	Erf	Ets2 repressor factor	0	0	0	0	0	0	1	1	0	1	0	3
mmu-miR-124	MIMAT0000134	NM_010230	Fmn1	formin 1	0	0	1	0	0	0	0	1	0	1	0	3
mmu-miR-124	MIMAT0000134	NM_010242	Fut4	fucosyltransferase 4	0	0	1	0	0	0	0	1	0	1	0	3
mmu-miR-124	MIMAT0000134	NM_010256	Gart	phosphoribosylglycinamide formyltransferase	0	0	1	0	0	0	0	1	0	1	0	3
mmu-miR-124	MIMAT0000134	NM_010264	Nr6a1	nuclear receptor subfamily 6, group A, member 1	0	0	1	0	0	0	0	1	0	1	0	3
mmu-miR-124	MIMAT0000134	NM_010269	Gdap2	ganglioside-induced differentiation-associated-protein 2	0	0	1	0	0	0	0	1	0	1	0	3
mmu-miR-124	MIMAT0000134	NM_010278	Gfi1	growth factor independent 1	0	0	1	0	0	0	0	1	0	1	0	3
mmu-miR-124	MIMAT0000134	NM_010281	Ggh	gamma-glutamyl hydrolase	0	0	1	0	0	0	0	1	0	1	0	3
mmu-miR-124	MIMAT0000134	NM_010290	Gjd2	gap junction protein, delta 2	0	0	1	0	0	0	0	1	0	1	0	3
mmu-miR-124	MIMAT0000134	NM_010304	Gna15	guanine nucleotide binding protein, alpha 15	0	0	1	0	0	0	0	1	0	1	0	3
mmu-miR-124	MIMAT0000134	NM_010307	Gnal	guanine nucleotide binding protein, alpha stimulating, olfactory type	0	0	1	0	0	0	0	1	0	1	0	3
mmu-miR-124	MIMAT0000134	NM_010330	Emb	embigin	0	0	1	0	0	0	0	1	0	1	0	3
mmu-miR-124	MIMAT0000134	NM_010345	Grb10	growth factor receptor bound protein 10	0	0	1	0	0	0	0	1	0	1	0	3
mmu-miR-124	MIMAT0000134	NM_010347	Aes	amino-terminal enhancer of split	0	0	1	0	0	0	0	1	0	1	0	3
mmu-miR-124	MIMAT0000134	NM_010365	Gtf2i	general transcription factor II I	0	0	1	0	0	0	0	1	0	1	0	3
mmu-miR-124	MIMAT0000134	NM_010376	H13	histocompatibility 13	0	0	1	0	0	0	0	1	0	1	0	3
mmu-miR-124	MIMAT0000134	NM_010401	Hal	histidine ammonia lyase	0	0	1	0	0	0	0	1	0	1	0	3
mmu-miR-124	MIMAT0000134	NM_010407	Hck	hemopoietic cell kinase	0	0	1	0	0	0	0	1	0	1	0	3
mmu-miR-124	MIMAT0000134	NM_010430	Hic1	hypermethylated in cancer 1	0	0	1	0	0	0	0	1	0	1	0	3
mmu-miR-124	MIMAT0000134	NM_010446	Foxa2	forkhead box A2	0	1	0	0	0	0	0	1	0	1	0	3
mmu-miR-124	MIMAT0000134	NM_010453	Hoxa5	homeo box A5	0	0	0	0	0	0	1	1	0	1	0	3
mmu-miR-124	MIMAT0000134	NM_010464	Hoxc13	homeo box C13	0	0	1	0	0	0	0	1	0	1	0	3
mmu-miR-124	MIMAT0000134	NM_010476	Hsd17b7	hydroxysteroid (17-beta) dehydrogenase 7	0	0	1	0	0	0	0	1	0	1	0	3
mmu-miR-124	MIMAT0000134	NM_010499	Ier2	immediate early response 2	0	0	1	0	0	0	0	1	0	1	0	3
mmu-miR-124	MIMAT0000134	NM_010514	Igf2	insulin-like growth factor 2	0	0	1	0	0	0	0	1	0	1	0	3
mmu-miR-124	MIMAT0000134	NM_010517	Igfbp4	insulin-like growth factor binding protein 4	0	0	1	0	0	0	0	1	0	1	0	3
mmu-miR-124	MIMAT0000134	NM_010602	Kcnj11	potassium inwardly rectifying channel, subfamily J, member 11	0	0	1	0	0	0	0	1	0	1	0	3
mmu-miR-124	MIMAT0000134	NM_010604	Kcnj16	potassium inwardly-rectifying channel, subfamily J, member 16	0	0	1	0	0	0	0	1	0	1	0	3
mmu-miR-124	MIMAT0000134	NM_010636	Klf12	Kruppel-like factor 12	0	0	1	0	0	0	0	1	0	1	0	3
mmu-miR-124	MIMAT0000134	NM_010637	Klf4	Kruppel-like factor 4 (gut)	0	0	0	0	0	0	1	1	0	1	0	3
mmu-miR-124	MIMAT0000134	NM_010656	Sspn	sarcospan	0	0	1	0	0	0	0	1	0	1	0	3
mmu-miR-124	MIMAT0000134	NM_010657	Hivep3	human immunodeficiency virus type I enhancer binding protein 3	0	0	1	0	0	0	0	1	0	1	0	3
mmu-miR-124	MIMAT0000134	NM_010668	Krt2	keratin 2	0	0	1	0	0	0	0	1	0	1	0	3
mmu-miR-124	MIMAT0000134	NM_010688	Lasp1	LIM and SH3 protein 1	0	0	1	0	0	0	0	1	0	1	0	3
mmu-miR-124	MIMAT0000134	NM_010693	Lck	lymphocyte protein tyrosine kinase	0	0	1	0	0	0	0	1	0	1	0	3
mmu-miR-124	MIMAT0000134	NM_010700	Ldlr	low density lipoprotein receptor	0	0	1	0	0	0	0	1	0	1	0	3
mmu-miR-124	MIMAT0000134	NM_010720	Lipg	lipase, endothelial	0	0	1	0	0	0	0	1	0	1	0	3
mmu-miR-124	MIMAT0000134	NM_010722	Lmnb2	lamin B2	0	0	1	0	0	0	0	1	0	1	0	3
mmu-miR-124	MIMAT0000134	NM_010723	Lmo4	LIM domain only 4	0	0	0	0	0	0	1	1	0	1	0	3
mmu-miR-124	MIMAT0000134	NM_010771	Matr3	matrin 3	0	0	1	0	0	0	0	1	0	1	0	3
mmu-miR-124	MIMAT0000134	NM_010864	Myo5a	myosin Va	0	0	1	0	0	0	0	1	0	1	0	3
mmu-miR-124	MIMAT0000134	NM_010871	Birc1f	baculoviral IAP repeat-containing 1f	0	0	1	0	0	0	0	1	0	1	0	3
mmu-miR-124	MIMAT0000134	NM_010882	Ndn	necdin	0	0	1	0	0	0	0	1	0	1	0	3
mmu-miR-124	MIMAT0000134	NM_010891	2014-09-02	septin 2	0	0	1	0	0	0	0	1	0	1	0	3
mmu-miR-124	MIMAT0000134	NM_010892	Nek2	NIMA (never in mitosis gene a)-related expressed kinase 2	0	0	1	0	0	0	0	1	0	1	0	3
mmu-miR-124	MIMAT0000134	NM_010894	Neurod1	neurogenic differentiation 1	0	0	0	0	0	0	1	1	0	1	0	3
mmu-miR-124	MIMAT0000134	NM_010898	Nf2	neurofibromatosis 2	0	0	1	0	0	0	0	1	0	1	0	3
mmu-miR-124	MIMAT0000134	NM_010908	Nfkbib	nuclear factor of kappa light polypeptide gene enhancer in B-cells inhibitor, beta	0	0	1	0	0	0	0	1	0	1	0	3
mmu-miR-124	MIMAT0000134	NM_010917	Nid1	nidogen 1	0	0	1	0	0	0	0	1	0	1	0	3
mmu-miR-124	MIMAT0000134	NM_010926	Cox4nb	COX4 neighbor	0	0	1	0	0	0	0	1	0	1	0	3
mmu-miR-124	MIMAT0000134	NM_010939	Nrp2	neuropilin 2	0	0	1	0	0	0	0	1	0	1	0	3
mmu-miR-124	MIMAT0000134	NM_010942	Nsg1	neuron specific gene family member 1	0	0	1	0	0	0	0	1	0	1	0	3
mmu-miR-124	MIMAT0000134	NM_010947	Ntn2l	netrin 2-like (chicken)	0	0	1	0	0	0	0	1	0	1	0	3
mmu-miR-124	MIMAT0000134	NM_010950	Numbl	numb-like	0	0	1	0	0	0	0	1	0	1	0	3
mmu-miR-124	MIMAT0000134	NM_011027	P2rx7	purinergic receptor P2X, ligand-gated ion channel, 7	0	0	1	0	0	0	0	1	0	1	0	3
mmu-miR-124	MIMAT0000134	NM_011040	Pax8	paired box gene 8	0	0	1	0	0	0	0	1	0	1	0	3
mmu-miR-124	MIMAT0000134	NM_011050	Pdcd4	programmed cell death 4	0	0	1	0	0	0	0	1	0	1	0	3
mmu-miR-124	MIMAT0000134	NM_011062	Pdpk1	3-phosphoinositide dependent protein kinase-1	0	0	1	0	0	0	0	1	0	1	0	3
mmu-miR-124	MIMAT0000134	NM_011063	Pea15a	phosphoprotein enriched in astrocytes 15A	0	0	0	0	0	0	1	1	0	1	0	3
mmu-miR-124	MIMAT0000134	NM_011074	Pftk1	PFTAIRE protein kinase 1	0	0	1	0	0	0	0	1	0	1	0	3
mmu-miR-124	MIMAT0000134	NM_011081	Piga	phosphatidylinositol glycan anchor biosynthesis, class A	0	0	1	0	0	0	0	1	0	1	0	3
mmu-miR-124	MIMAT0000134	NM_011086	Pip5k3	phosphatidylinositol-3-phosphate/phosphatidylinositol 5-kinase, type III	0	0	1	0	0	0	0	1	0	1	0	3
mmu-miR-124	MIMAT0000134	NM_011105	Pkdrej	polycystic kidney disease (polycystin) and REJ (sperm receptor for egg jelly, sea urchin homolog)-like	0	0	1	0	0	0	0	1	0	1	0	3
mmu-miR-124	MIMAT0000134	NM_011109	Pla2g2d	phospholipase A2, group IID	0	0	1	0	0	0	0	1	0	1	0	3
mmu-miR-124	MIMAT0000134	NM_011139	Pou2f3	POU domain, class 2, transcription factor 3	0	0	1	0	0	0	0	1	0	1	0	3
mmu-miR-124	MIMAT0000134	NM_011163	Eif2ak2	eukaryotic translation initiation factor 2-alpha kinase 2	0	0	1	0	0	0	0	1	0	1	0	3
mmu-miR-124	MIMAT0000134	NM_011202	Ptpn11	protein tyrosine phosphatase, non-receptor type 11	0	0	1	0	0	0	0	1	0	1	0	3
mmu-miR-124	MIMAT0000134	NM_011210	Ptprc	protein tyrosine phosphatase, receptor type, C	0	0	1	0	0	0	0	1	0	1	0	3
mmu-miR-124	MIMAT0000134	NM_011211	Ptprd	protein tyrosine phosphatase, receptor type, D	0	0	1	0	0	0	0	1	0	1	0	3
mmu-miR-124	MIMAT0000134	NM_011212	Ptpre	protein tyrosine phosphatase, receptor type, E	0	0	0	0	0	0	1	1	0	1	0	3
mmu-miR-124	MIMAT0000134	NM_011235	Rad51l3	RAD51-like 3 (S. cerevisiae)	0	0	1	0	0	0	0	1	0	1	0	3
mmu-miR-124	MIMAT0000134	NM_011241	Rangap1	RAN GTPase activating protein 1	0	0	1	0	0	0	0	1	0	1	0	3
mmu-miR-124	MIMAT0000134	NM_011244	Rarg	retinoic acid receptor, gamma	0	0	0	0	0	0	1	1	0	1	0	3
mmu-miR-124	MIMAT0000134	NM_011252	Rbmx	RNA binding motif protein, X chromosome	0	0	1	0	0	0	0	1	0	1	0	3
mmu-miR-124	MIMAT0000134	NM_011268	Rgs9	regulator of G-protein signaling 9	0	0	0	0	0	0	1	1	0	1	0	3
mmu-miR-124	MIMAT0000134	NM_011273	Xpr1	xenotropic and polytropic retrovirus receptor 1	0	0	1	0	0	0	0	1	0	1	0	3
mmu-miR-124	MIMAT0000134	NM_011290	Rpl6	ribosomal protein L6	0	0	1	0	0	0	0	1	0	1	0	3
mmu-miR-124	MIMAT0000134	NM_011294	Sub1	SUB1 homolog (S. cerevisiae)	0	0	1	0	0	0	0	1	0	1	0	3
mmu-miR-124	MIMAT0000134	NM_011305	Rxra	retinoid X receptor alpha	0	0	1	0	0	0	0	1	0	1	0	3
mmu-miR-124	MIMAT0000134	NM_011330	Ccl11	small chemokine (C-C motif) ligand 11	0	0	1	0	0	0	0	1	0	1	0	3
mmu-miR-124	MIMAT0000134	NM_011333	Ccl2	chemokine (C-C motif) ligand 2	0	0	0	0	0	0	1	1	0	1	0	3
mmu-miR-124	MIMAT0000134	NM_011341	Sdf4	stromal cell derived factor 4	0	0	1	0	0	0	0	1	0	1	0	3
mmu-miR-124	MIMAT0000134	NM_011349	Sema3f	sema domain, immunoglobulin domain (Ig), short basic domain, secreted, (semaphorin) 3F	0	0	1	0	0	0	0	1	0	1	0	3
mmu-miR-124	MIMAT0000134	NM_011364	Sh2d1a	SH2 domain protein 1A	0	0	1	0	0	0	0	1	0	1	0	3
mmu-miR-124	MIMAT0000134	NM_011372	St6galnac3	ST6 (alpha-N-acetyl-neuraminyl-2,3-beta-galactosyl-1,3)-N-acetylgalactosaminide alpha-2,6-sialyltransferase 3	0	0	1	0	0	0	0	1	0	1	0	3
mmu-miR-124	MIMAT0000134	NM_011384	Six6	sine oculis-related homeobox 6 homolog (Drosophila)	0	0	1	0	0	0	0	1	0	1	0	3
mmu-miR-124	MIMAT0000134	NM_011396	Slc22a5	solute carrier family 22 (organic cation transporter), member 5	0	0	0	0	0	0	1	1	0	1	0	3
mmu-miR-124	MIMAT0000134	NM_011404	Slc7a5	solute carrier family 7 (cationic amino acid transporter, y+ system), member 5	0	0	1	0	0	0	0	1	0	1	0	3
mmu-miR-124	MIMAT0000134	NM_011406	Slc8a1	solute carrier family 8 (sodium/calcium exchanger), member 1	0	0	1	0	0	0	0	1	0	1	0	3
mmu-miR-124	MIMAT0000134	NM_011469	Sprr2b	small proline-rich protein 2B	0	0	1	0	0	0	0	1	0	1	0	3
mmu-miR-124	MIMAT0000134	NM_011482	Nhp2l1	NHP2 non-histone chromosome protein 2-like 1 (S. cerevisiae)	0	0	1	0	0	0	0	1	0	1	0	3
mmu-miR-124	MIMAT0000134	NM_011486	Stat3	signal transducer and activator of transcription 3	0	0	0	0	0	0	1	1	0	1	0	3
mmu-miR-124	MIMAT0000134	NM_011505	Stxbp4	syntaxin binding protein 4	0	0	1	0	0	0	0	1	0	1	0	3
mmu-miR-124	MIMAT0000134	NM_011518	Syk	spleen tyrosine kinase	0	0	1	0	0	0	0	1	0	1	0	3
mmu-miR-124	MIMAT0000134	NM_011544	Tcf12	transcription factor 12	0	0	1	0	0	0	0	1	0	1	0	3
mmu-miR-124	MIMAT0000134	NM_011561	Tdg	thymine DNA glycosylase	0	0	1	0	0	0	0	1	0	1	0	3
mmu-miR-124	MIMAT0000134	NM_011578	Tgfbr3	transforming growth factor, beta receptor III	0	0	1	0	0	0	0	1	0	1	0	3
mmu-miR-124	MIMAT0000134	NM_011584	Nr1d2	nuclear receptor subfamily 1, group D, member 2	0	0	0	0	0	0	1	1	0	1	0	3
mmu-miR-124	MIMAT0000134	NM_011596	Atp6v0a2	ATPase, H+ transporting, lysosomal V0 subunit A2	0	0	0	0	0	0	1	1	0	1	0	3
mmu-miR-124	MIMAT0000134	NM_011600	Tle4	transducin-like enhancer of split 4, homolog of Drosophila E(spl)	0	0	0	0	0	0	1	1	0	1	0	3
mmu-miR-124	MIMAT0000134	NM_011638	Tfrc	transferrin receptor	0	0	0	0	0	0	1	1	0	1	0	3
mmu-miR-124	MIMAT0000134	NM_011661	Tyr	tyrosinase	0	0	1	0	0	0	0	1	0	1	0	3
mmu-miR-124	MIMAT0000134	NM_011749	Zfp148	zinc finger protein 148	0	0	0	0	0	0	1	1	0	1	0	3
mmu-miR-124	MIMAT0000134	NM_011759	Zfp41	zinc finger protein 41	0	0	1	0	0	0	0	1	0	1	0	3
mmu-miR-124	MIMAT0000134	NM_011771	Ikzf3	IKAROS family zinc finger 3	0	0	1	0	0	0	0	1	0	1	0	3
mmu-miR-124	MIMAT0000134	NM_011784	Aplnr	apelin receptor	0	0	1	0	0	0	0	1	0	1	0	3
mmu-miR-124	MIMAT0000134	NM_011785	Akt3	thymoma viral proto-oncogene 3	0	0	0	0	0	0	1	1	0	1	0	3
mmu-miR-124	MIMAT0000134	NM_011792	Bace1	beta-site APP cleaving enzyme 1	0	0	1	0	0	0	0	1	0	1	0	3
mmu-miR-124	MIMAT0000134	NM_011809	Ets2	E26 avian leukemia oncogene 2, 3" domain	0	0	1	0	0	0	0	1	0	1	0	3
mmu-miR-124	MIMAT0000134	NM_011816	G3bp2	GTPase activating protein (SH3 domain) binding protein 2	0	0	1	0	0	0	0	1	0	1	0	3
mmu-miR-124	MIMAT0000134	NM_011825	Grem2	gremlin 2 homolog, cysteine knot superfamily (Xenopus laevis)	0	0	1	0	0	0	0	1	0	1	0	3
mmu-miR-124	MIMAT0000134	NM_011828	Hs2st1	heparan sulfate 2-O-sulfotransferase 1	0	0	1	0	0	0	0	1	0	1	0	3
mmu-miR-124	MIMAT0000134	NM_011835	Katna1	katanin p60 (ATPase-containing) subunit A1	0	0	0	0	0	0	1	1	0	1	0	3
mmu-miR-124	MIMAT0000134	NM_011838	Lynx1	Ly6/neurotoxin 1	0	0	1	0	0	0	0	1	0	1	0	3
mmu-miR-124	MIMAT0000134	NM_011844	Mgll	monoglyceride lipase	0	0	1	0	0	0	0	1	0	1	0	3
mmu-miR-124	MIMAT0000134	NM_011845	Mid2	midline 2	0	0	1	0	0	0	0	1	0	1	0	3
mmu-miR-124	MIMAT0000134	NM_011862	Pacsin2	protein kinase C and casein kinase substrate in neurons 2	0	0	1	0	0	0	0	1	0	1	0	3
mmu-miR-124	MIMAT0000134	NM_011866	Pde10a	phosphodiesterase 10A	0	0	1	0	0	0	0	1	0	1	0	3
mmu-miR-124	MIMAT0000134	NM_011890	Sgcb	sarcoglycan, beta (dystrophin-associated glycoprotein)	0	0	1	0	0	0	0	1	0	1	0	3
mmu-miR-124	MIMAT0000134	NM_011892	Sgcg	sarcoglycan, gamma (dystrophin-associated glycoprotein)	0	0	1	0	0	0	0	1	0	1	0	3
mmu-miR-124	MIMAT0000134	NM_011894	Sh3bp5	SH3-domain binding protein 5 (BTK-associated)	0	0	1	0	0	0	0	1	0	1	0	3
mmu-miR-124	MIMAT0000134	NM_011918	Ldb3	LIM domain binding 3	0	0	1	0	0	0	0	1	0	1	0	3
mmu-miR-124	MIMAT0000134	NM_011923	Angptl2	angiopoietin-like 2	0	0	1	0	0	0	0	1	0	1	0	3
mmu-miR-124	MIMAT0000134	NM_011936	Fto	fat mass and obesity associated	0	0	1	0	0	0	0	1	0	1	0	3
mmu-miR-124	MIMAT0000134	NM_011937	Gnpda1	glucosamine-6-phosphate deaminase 1	0	0	1	0	0	0	0	1	0	1	0	3
mmu-miR-124	MIMAT0000134	NM_011945	Map3k1	mitogen-activated protein kinase kinase kinase 1	0	0	1	0	0	0	0	1	0	1	0	3
mmu-miR-124	MIMAT0000134	NM_011949	Mapk1	mitogen-activated protein kinase 1	0	0	1	0	0	0	0	1	0	1	0	3
mmu-miR-124	MIMAT0000134	NM_011958	Orc4l	origin recognition complex, subunit 4-like (S. cerevisiae)	0	0	1	0	0	0	0	1	0	1	0	3
mmu-miR-124	MIMAT0000134	NM_011961	Plod2	procollagen lysine, 2-oxoglutarate 5-dioxygenase 2	0	0	1	0	0	0	0	1	0	1	0	3
mmu-miR-124	MIMAT0000134	NM_011983	Homer2	homer homolog 2 (Drosophila)	0	0	1	0	0	0	0	1	0	1	0	3
mmu-miR-124	MIMAT0000134	NM_012005	Med14	mediator complex subunit 14	0	0	0	0	0	0	1	1	0	1	0	3
mmu-miR-124	MIMAT0000134	NM_012007	Ctsj	cathepsin J	0	0	1	0	0	0	0	1	0	1	0	3
mmu-miR-124	MIMAT0000134	NM_012008	Ddx3y	DEAD (Asp-Glu-Ala-Asp) box polypeptide 3, Y-linked	0	0	0	0	0	0	1	1	0	1	0	3
mmu-miR-124	MIMAT0000134	NM_012024	Ppp2r5e	protein phosphatase 2, regulatory subunit B (B56), epsilon isoform	0	0	0	0	0	0	1	1	0	1	0	3
mmu-miR-124	MIMAT0000134	NM_012038	Vsnl1	visinin-like 1	0	0	0	0	0	0	1	1	0	1	0	3
mmu-miR-124	MIMAT0000134	NM_012046	Spo11	sporulation protein, meiosis-specific, SPO11 homolog (S. cerevisiae)	0	0	1	0	0	0	0	1	0	1	0	3
mmu-miR-124	MIMAT0000134	NM_012051	Etv3	ets variant gene 3	0	0	1	0	0	0	0	1	0	1	0	3
mmu-miR-124	MIMAT0000134	NM_012061	Cadps	Ca2+-dependent secretion activator	0	0	0	0	0	0	1	1	0	1	0	3
mmu-miR-124	MIMAT0000134	NM_013473	Anxa8	annexin A8	0	0	1	0	0	0	0	1	0	1	0	3
mmu-miR-124	MIMAT0000134	NM_013488	Cd4	CD4 antigen	0	0	1	0	0	0	0	1	0	1	0	3
mmu-miR-124	MIMAT0000134	NM_013495	Cpt1a	carnitine palmitoyltransferase 1a, liver	0	0	1	0	0	0	0	1	0	1	0	3
mmu-miR-124	MIMAT0000134	NM_013505	Dsc2	desmocollin 2	0	0	1	0	0	0	0	1	0	1	0	3
mmu-miR-124	MIMAT0000134	NM_013506	Eif4a2	eukaryotic translation initiation factor 4A2	0	0	1	0	0	0	0	1	0	1	0	3
mmu-miR-124	MIMAT0000134	NM_013529	Gfpt2	glutamine fructose-6-phosphate transaminase 2	0	0	0	0	0	0	1	1	0	1	0	3
mmu-miR-124	MIMAT0000134	NM_013530	Gnb3	guanine nucleotide binding protein (G protein), beta 3	0	0	1	0	0	0	0	1	0	1	0	3
mmu-miR-124	MIMAT0000134	NM_013544	H2-M10.1	histocompatibility 2, M region locus 10.1	0	0	1	0	0	0	0	1	0	1	0	3
mmu-miR-124	MIMAT0000134	NM_013565	Itga3	integrin alpha 3	0	0	0	0	0	0	1	1	0	1	0	3
mmu-miR-124	MIMAT0000134	NM_013626	Pam	peptidylglycine alpha-amidating monooxygenase	0	0	0	0	0	0	1	1	0	1	0	3
mmu-miR-124	MIMAT0000134	NM_013645	Pvalb	parvalbumin	0	0	1	0	0	0	0	1	0	1	0	3
mmu-miR-124	MIMAT0000134	NM_013649	Ryk	receptor-like tyrosine kinase	0	0	1	0	0	0	0	1	0	1	0	3
mmu-miR-124	MIMAT0000134	NM_013655	Cxcl12	chemokine (C-X-C motif) ligand 12	0	0	1	0	0	0	0	1	0	1	0	3
mmu-miR-124	MIMAT0000134	NM_013663	Sfrs3	splicing factor, arginine/serine-rich 3 (SRp20)	0	0	1	0	0	0	0	1	0	1	0	3
mmu-miR-124	MIMAT0000134	NM_013720	Mga	MAX gene associated	0	0	1	0	0	0	0	1	0	1	0	3
mmu-miR-124	MIMAT0000134	NM_013735	Trp53bp1	transformation related protein 53 binding protein 1	0	0	1	0	0	0	0	1	0	1	0	3
mmu-miR-124	MIMAT0000134	NM_013736	Tceb3	transcription elongation factor B (SIII), polypeptide 3	0	0	1	0	0	0	0	1	0	1	0	3
mmu-miR-124	MIMAT0000134	NM_013738	Plek2	pleckstrin 2	0	0	1	0	0	0	0	1	0	1	0	3
mmu-miR-124	MIMAT0000134	NM_013763	Tbl2	transducin (beta)-like 2	0	0	1	0	0	0	0	1	0	1	0	3
mmu-miR-124	MIMAT0000134	NM_013770	Slc25a10	solute carrier family 25 (mitochondrial carrier, dicarboxylate transporter), member 10	0	0	1	0	0	0	0	1	0	1	0	3
mmu-miR-124	MIMAT0000134	NM_013774	Tcl1b4	T-cell leukemia/lymphoma 1B, 4	0	0	1	0	0	0	0	1	0	1	0	3
mmu-miR-124	MIMAT0000134	NM_013864	Ndrg2	N-myc downstream regulated gene 2	0	0	1	0	0	0	0	1	0	1	0	3
mmu-miR-124	MIMAT0000134	NM_013877	Cabp5	calcium binding protein 5	0	0	1	0	0	0	0	1	0	1	0	3
mmu-miR-124	MIMAT0000134	NM_013881	Ulk2	Unc-51 like kinase 2 (C. elegans)	0	0	0	0	0	0	1	1	0	1	0	3
mmu-miR-124	MIMAT0000134	NM_013888	Dnajc12	DnaJ (Hsp40) homolog, subfamily C, member 12	0	0	1	0	0	0	0	1	0	1	0	3
mmu-miR-124	MIMAT0000134	NM_013900	Mfi2	antigen p97 (melanoma associated) identified by monoclonal antibodies 133.2 and 96.5	0	0	1	0	0	0	0	1	0	1	0	3
mmu-miR-124	MIMAT0000134	NM_013905	Heyl	hairy/enhancer-of-split related with YRPW motif-like	0	0	1	0	0	0	0	1	0	1	0	3
mmu-miR-124	MIMAT0000134	NM_013923	Rnf19a	ring finger protein 19A	0	0	1	0	0	0	0	1	0	1	0	3
mmu-miR-124	MIMAT0000134	NM_013924	Abt1	activator of basal transcription 1	0	0	1	0	0	0	0	1	0	1	0	3
mmu-miR-124	MIMAT0000134	NM_015733	Casp9	caspase 9	0	0	1	0	0	0	0	1	0	1	0	3
mmu-miR-124	MIMAT0000134	NM_015734	Col5a1	collagen, type V, alpha 1	0	0	1	0	0	0	0	1	0	1	0	3
mmu-miR-124	MIMAT0000134	NM_015762	Txnrd1	thioredoxin reductase 1	0	0	1	0	0	0	0	1	0	1	0	3
mmu-miR-124	MIMAT0000134	NM_015763	Lpin1	lipin 1	0	0	0	0	0	0	1	1	0	1	0	3
mmu-miR-124	MIMAT0000134	NM_015781	Nap1l1	nucleosome assembly protein 1-like 1	0	0	1	0	0	0	0	1	0	1	0	3
mmu-miR-124	MIMAT0000134	NM_015818	Hs6st1	heparan sulfate 6-O-sulfotransferase 1	0	0	1	0	0	0	0	1	0	1	0	3
mmu-miR-124	MIMAT0000134	NM_015829	Slc25a13	solute carrier family 25 (mitochondrial carrier, adenine nucleotide translocator), member 13	0	0	1	0	0	0	0	1	0	1	0	3
mmu-miR-124	MIMAT0000134	NM_016684	Zscan12	zinc finger and SCAN domain containing 12	0	0	1	0	0	0	0	1	0	1	0	3
mmu-miR-124	MIMAT0000134	NM_016695	Mpp2	membrane protein, palmitoylated 2 (MAGUK p55 subfamily member 2)	0	0	1	0	0	0	0	1	0	1	0	3
mmu-miR-124	MIMAT0000134	NM_016696	Gpc1	glypican 1	0	0	1	0	0	0	0	1	0	1	0	3
mmu-miR-124	MIMAT0000134	NM_016711	Tmod2	tropomodulin 2	0	0	1	0	0	0	0	1	0	1	0	3
mmu-miR-124	MIMAT0000134	NM_016714	Nup50	nucleoporin 50	0	0	1	0	0	0	0	1	0	1	0	3
mmu-miR-124	MIMAT0000134	NM_016751	Clec4f	C-type lectin domain family 4, member f	0	0	1	0	0	0	0	1	0	1	0	3
mmu-miR-124	MIMAT0000134	NM_016769	Smad3	MAD homolog 3 (Drosophila)	0	0	1	0	0	0	0	1	0	1	0	3
mmu-miR-124	MIMAT0000134	NM_016786	Ube2k	ubiquitin-conjugating enzyme E2K (UBC1 homolog, yeast)	0	0	1	0	0	0	0	1	0	1	0	3
mmu-miR-124	MIMAT0000134	NM_016806	Hnrnpa2b1	heterogeneous nuclear ribonucleoprotein A2/B1	0	0	1	0	0	0	0	1	0	1	0	3
mmu-miR-124	MIMAT0000134	NM_016807	Sdcbp	syndecan binding protein	0	0	1	0	0	0	0	1	0	1	0	3
mmu-miR-124	MIMAT0000134	NM_016808	Usp2	ubiquitin specific peptidase 2	0	0	1	0	0	0	0	1	0	1	0	3
mmu-miR-124	MIMAT0000134	NM_016845	Acrbp	proacrosin binding protein	0	0	1	0	0	0	0	1	0	1	0	3
mmu-miR-124	MIMAT0000134	NM_016846	Rgl1	ral guanine nucleotide dissociation stimulator,-like 1	0	0	1	0	0	0	0	1	0	1	0	3
mmu-miR-124	MIMAT0000134	NM_016865	Htatip2	HIV-1 tat interactive protein 2, homolog (human)	0	0	1	0	0	0	0	1	0	1	0	3
mmu-miR-124	MIMAT0000134	NM_016866	Stk39	serine/threonine kinase 39, STE20/SPS1 homolog (yeast)	0	0	0	0	0	0	1	1	0	1	0	3
mmu-miR-124	MIMAT0000134	NM_016873	Wisp2	WNT1 inducible signaling pathway protein 2	0	0	1	0	0	0	0	1	0	1	0	3
mmu-miR-124	MIMAT0000134	NM_016879	Krt85	keratin 85	0	0	1	0	0	0	0	1	0	1	0	3
mmu-miR-124	MIMAT0000134	NM_016882	Sart1	squamous cell carcinoma antigen recognized by T-cells 1	0	0	1	0	0	0	0	1	0	1	0	3
mmu-miR-124	MIMAT0000134	NM_016969	Myadm	myeloid-associated differentiation marker	0	0	1	0	0	0	0	1	0	1	0	3
mmu-miR-124	MIMAT0000134	NM_016972	Slc7a8	solute carrier family 7 (cationic amino acid transporter, y+ system), member 8	0	0	0	0	0	0	1	1	0	1	0	3
mmu-miR-124	MIMAT0000134	NM_017391	Slc5a3	solute carrier family 5 (inositol transporters), member 3	0	0	1	0	0	0	0	1	0	1	0	3
mmu-miR-124	MIMAT0000134	NM_017395	Rfx5	regulatory factor X, 5 (influences HLA class II expression)	0	0	1	0	0	0	0	1	0	1	0	3
mmu-miR-124	MIMAT0000134	NM_017462	Polg	polymerase (DNA directed), gamma	0	0	1	0	0	0	0	1	0	1	0	3
mmu-miR-124	MIMAT0000134	NM_017463	Pbx2	pre B-cell leukemia transcription factor 2	0	0	1	0	0	0	0	1	0	1	0	3
mmu-miR-124	MIMAT0000134	NM_018729	Cd244	CD244 natural killer cell receptor 2B4	0	0	1	0	0	0	0	1	0	1	0	3
mmu-miR-124	MIMAT0000134	NM_018758	Apba3	amyloid beta (A4) precursor protein-binding, family A, member 3	0	0	0	0	0	0	1	1	0	1	0	3
mmu-miR-124	MIMAT0000134	NM_018759	Zfp326	zinc finger protein 326	0	0	0	0	0	0	1	1	0	1	0	3
mmu-miR-124	MIMAT0000134	NM_018765	Wbp4	WW domain binding protein 4	0	0	1	0	0	0	0	1	0	1	0	3
mmu-miR-124	MIMAT0000134	NM_018773	Skap2	src family associated phosphoprotein 2	0	0	1	0	0	0	0	1	0	1	0	3
mmu-miR-124	MIMAT0000134	NM_018785	Prpf40a	PRP40 pre-mRNA processing factor 40 homolog A (yeast)	0	0	0	0	0	0	1	1	0	1	0	3
mmu-miR-124	MIMAT0000134	NM_018788	Extl3	exostoses (multiple)-like 3	0	0	0	0	0	0	1	1	0	1	0	3
mmu-miR-124	MIMAT0000134	NM_018800	Syt6	synaptotagmin VI	0	0	1	0	0	0	0	1	0	1	0	3
mmu-miR-124	MIMAT0000134	NM_018804	Syt11	synaptotagmin XI	0	0	1	0	0	0	0	1	0	1	0	3
mmu-miR-124	MIMAT0000134	NM_018805	Hs3st3b1	heparan sulfate (glucosamine) 3-O-sulfotransferase 3B1	0	0	1	0	0	0	0	1	0	1	0	3
mmu-miR-124	MIMAT0000134	NM_018807	Plagl2	pleiomorphic adenoma gene-like 2	0	0	1	0	0	0	0	1	0	1	0	3
mmu-miR-124	MIMAT0000134	NM_018814	Pcnx	pecanex homolog (Drosophila)	0	0	1	0	0	0	0	1	0	1	0	3
mmu-miR-124	MIMAT0000134	NM_018823	Nfat5	nuclear factor of activated T-cells 5	0	0	1	0	0	0	0	1	0	1	0	3
mmu-miR-124	MIMAT0000134	NM_018829	Ap3m1	adaptor-related protein complex 3, mu 1 subunit	0	0	0	0	0	0	1	1	0	1	0	3
mmu-miR-124	MIMAT0000134	NM_018830	Asah2	N-acylsphingosine amidohydrolase 2	0	0	1	0	0	0	0	1	0	1	0	3
mmu-miR-124	MIMAT0000134	NM_018831	Dclre1a	DNA cross-link repair 1A, PSO2 homolog (S. cerevisiae)	0	0	1	0	0	0	0	1	0	1	0	3
mmu-miR-124	MIMAT0000134	NM_018888	Uqcc	ubiquinol-cytochrome c reductase complex chaperone, CBP3 homolog (yeast)	0	0	1	0	0	0	0	1	0	1	0	3
mmu-miR-124	MIMAT0000134	NM_019397	Egfl6	EGF-like-domain, multiple 6	0	0	1	0	0	0	0	1	0	1	0	3
mmu-miR-124	MIMAT0000134	NM_019424	Hps1	Hermansky-Pudlak syndrome 1 homolog (human)	0	0	1	0	0	0	0	1	0	1	0	3
mmu-miR-124	MIMAT0000134	NM_019437	Rfk	riboflavin kinase	0	0	1	0	0	0	0	1	0	1	0	3
mmu-miR-124	MIMAT0000134	NM_019466	Rcan1	regulator of calcineurin 1	0	0	0	0	0	0	1	1	0	1	0	3
mmu-miR-124	MIMAT0000134	NM_019472	Myo10	myosin X	0	0	1	0	0	0	0	1	0	1	0	3
mmu-miR-124	MIMAT0000134	NM_019491	Rala	v-ral simian leukemia viral oncogene homolog A (ras related)	0	0	0	0	0	0	1	1	0	1	0	3
mmu-miR-124	MIMAT0000134	NM_019496	Ammecr1	Alport syndrome, mental retardation, midface hypoplasia and elliptocytosis chromosomal region gene 1 homolog (human)	0	0	0	0	0	0	1	1	0	1	0	3
mmu-miR-124	MIMAT0000134	NM_019502	Fxc1	fractured callus expressed transcript 1	0	0	1	0	0	0	0	1	0	1	0	3
mmu-miR-124	MIMAT0000134	NM_019503	Fxyd1	FXYD domain-containing ion transport regulator 1	0	0	1	0	0	0	0	1	0	1	0	3
mmu-miR-124	MIMAT0000134	NM_019505	Dgke	diacylglycerol kinase, epsilon	0	0	1	0	0	0	0	1	0	1	0	3
mmu-miR-124	MIMAT0000134	NM_019518	Grasp	GRP1 (general receptor for phosphoinositides 1)-associated scaffold protein	0	0	0	0	0	0	1	1	0	1	0	3
mmu-miR-124	MIMAT0000134	NM_019571	Tspan5	tetraspanin 5	0	0	1	0	0	0	0	1	0	1	0	3
mmu-miR-124	MIMAT0000134	NM_019572	Hdac7	histone deacetylase 7	0	0	1	0	0	0	0	1	0	1	0	3
mmu-miR-124	MIMAT0000134	NM_019636	Tbc1d1	TBC1 domain family, member 1	0	0	1	0	0	0	0	1	0	1	0	3
mmu-miR-124	MIMAT0000134	NM_019637	Styx	phosphoserine/threonine/tyrosine interaction protein	0	0	0	0	0	0	1	1	0	1	0	3
mmu-miR-124	MIMAT0000134	NM_019660	Mycbp	c-myc binding protein	0	0	0	0	0	0	1	1	0	1	0	3
mmu-miR-124	MIMAT0000134	NM_019661	Ykt6	YKT6 homolog (S. Cerevisiae)	0	0	1	0	0	0	0	1	0	1	0	3
mmu-miR-124	MIMAT0000134	NM_019684	Srpk3	serine/arginine-rich protein specific kinase 3	0	0	1	0	0	0	0	1	0	1	0	3
mmu-miR-124	MIMAT0000134	NM_019689	Arid3b	AT rich interactive domain 3B (Bright like)	0	0	1	0	0	0	0	1	0	1	0	3
mmu-miR-124	MIMAT0000134	NM_019697	Kcnd2	potassium voltage-gated channel, Shal-related family, member 2	0	0	1	0	0	0	0	1	0	1	0	3
mmu-miR-124	MIMAT0000134	NM_019703	Pfkp	phosphofructokinase, platelet	0	0	1	0	0	0	0	1	0	1	0	3
mmu-miR-124	MIMAT0000134	NM_019713	Rassf1	Ras association (RalGDS/AF-6) domain family member 1	0	0	1	0	0	0	0	1	0	1	0	3
mmu-miR-124	MIMAT0000134	NM_019737	B4galt6	UDP-Gal:betaGlcNAc beta 1,4-galactosyltransferase, polypeptide 6	0	0	1	0	0	0	0	1	0	1	0	3
mmu-miR-124	MIMAT0000134	NM_019747	Zfp113	zinc finger protein 113	0	0	0	0	0	0	1	1	0	1	0	3
mmu-miR-124	MIMAT0000134	NM_019757	Fzr1	fizzy/cell division cycle 20 related 1 (Drosophila)	0	0	1	0	0	0	0	1	0	1	0	3
mmu-miR-124	MIMAT0000134	NM_019764	Amotl2	angiomotin like 2	0	0	1	0	0	0	0	1	0	1	0	3
mmu-miR-124	MIMAT0000134	NM_019788	Pldn	pallidin	0	0	1	0	0	0	0	1	0	1	0	3
mmu-miR-124	MIMAT0000134	NM_019796	Syncrip	synaptotagmin binding, cytoplasmic RNA interacting protein	0	0	0	0	0	0	1	1	0	1	0	3
mmu-miR-124	MIMAT0000134	NM_019803	Ube2g2	ubiquitin-conjugating enzyme E2G 2	0	0	1	0	0	0	0	1	0	1	0	3
mmu-miR-124	MIMAT0000134	NM_019812	Sirt1	sirtuin 1 (silent mating type information regulation 2, homolog) 1 (S. cerevisiae)	0	0	0	0	0	0	1	1	0	1	0	3
mmu-miR-124	MIMAT0000134	NM_019817	Copz1	coatomer protein complex, subunit zeta 1	0	0	1	0	0	0	0	1	0	1	0	3
mmu-miR-124	MIMAT0000134	NM_019821	Gltp	glycolipid transfer protein	0	0	0	0	0	0	1	1	0	1	0	3
mmu-miR-124	MIMAT0000134	NM_019866	Spib	Spi-B transcription factor (Spi-1/PU.1 related)	0	0	1	0	0	0	0	1	0	1	0	3
mmu-miR-124	MIMAT0000134	NM_019880	Mtch1	mitochondrial carrier homolog 1 (C. elegans)	0	0	1	0	0	0	0	1	0	1	0	3
mmu-miR-124	MIMAT0000134	NM_019919	Ltbp1	latent transforming growth factor beta binding protein 1	0	0	1	0	0	0	0	1	0	1	0	3
mmu-miR-124	MIMAT0000134	NM_019933	Ptpn4	protein tyrosine phosphatase, non-receptor type 4	0	0	1	0	0	0	0	1	0	1	0	3
mmu-miR-124	MIMAT0000134	NM_019966	Mlycd	malonyl-CoA decarboxylase	0	0	1	0	0	0	0	1	0	1	0	3
mmu-miR-124	MIMAT0000134	NM_019976	Psrc1	proline/serine-rich coiled-coil 1	0	0	1	0	0	0	0	1	0	1	0	3
mmu-miR-124	MIMAT0000134	NM_019980	Litaf	LPS-induced TN factor	0	0	0	0	0	0	1	1	0	1	0	3
mmu-miR-124	MIMAT0000134	NM_020028	Lpar2	lysophosphatidic acid receptor 2	0	0	1	0	0	0	0	1	0	1	0	3
mmu-miR-124	MIMAT0000134	NM_020043	Nope	neighbor of Punc E11	0	0	0	0	0	0	1	1	0	1	0	3
mmu-miR-124	MIMAT0000134	NM_020046	Dhodh	dihydroorotate dehydrogenase	0	0	1	0	0	0	0	1	0	1	0	3
mmu-miR-124	MIMAT0000134	NM_020261	Psg23	pregnancy-specific glycoprotein 23	0	0	1	0	0	0	0	1	0	1	0	3
mmu-miR-124	MIMAT0000134	NM_020263	Cacna2d2	calcium channel, voltage-dependent, alpha 2/delta subunit 2	0	0	0	0	0	0	1	1	0	1	0	3
mmu-miR-124	MIMAT0000134	NM_020273	Gmeb1	glucocorticoid modulatory element binding protein 1	0	0	1	0	0	0	0	1	0	1	0	3
mmu-miR-124	MIMAT0000134	NM_020282	Nqo2	NAD(P)H dehydrogenase, quinone 2	0	0	1	0	0	0	0	1	0	1	0	3
mmu-miR-124	MIMAT0000134	NM_020333	Slc12a5	solute carrier family 12, member 5	0	0	1	0	0	0	0	1	0	1	0	3
mmu-miR-124	MIMAT0000134	NM_020497	Zfp276	zinc finger protein (C2H2 type) 276	0	0	1	0	0	0	0	1	0	1	0	3
mmu-miR-124	MIMAT0000134	NM_020507	Tob2	transducer of ERBB2, 2	0	0	0	0	0	0	1	1	0	1	0	3
mmu-miR-124	MIMAT0000134	NM_020510	Fzd2	frizzled homolog 2 (Drosophila)	0	0	1	0	0	0	0	1	0	1	0	3
mmu-miR-124	MIMAT0000134	NM_020520	Slc25a20	solute carrier family 25 (mitochondrial carnitine/acylcarnitine translocase), member 20	0	0	0	0	0	0	1	1	0	1	0	3
mmu-miR-124	MIMAT0000134	NM_020557	Cmpk2	cytidine monophosphate (UMP-CMP) kinase 2, mitochondrial	0	0	1	0	0	0	0	1	0	1	0	3
mmu-miR-124	MIMAT0000134	NM_020578	Ehd3	EH-domain containing 3	0	0	1	0	0	0	0	1	0	1	0	3
mmu-miR-124	MIMAT0000134	NM_020606	Parva	parvin, alpha	0	0	1	0	0	0	0	1	0	1	0	3
mmu-miR-124	MIMAT0000134	NM_021050	Cftr	cystic fibrosis transmembrane conductance regulator homolog	0	0	1	0	0	0	0	1	0	1	0	3
mmu-miR-124	MIMAT0000134	NM_021280	Plcg1	phospholipase C, gamma 1	0	0	1	0	0	0	0	1	0	1	0	3
mmu-miR-124	MIMAT0000134	NM_021292	Evc	Ellis van Creveld gene homolog (human)	0	0	1	0	0	0	0	1	0	1	0	3
mmu-miR-124	MIMAT0000134	NM_021296	Grpel2	GrpE-like 2, mitochondrial	0	0	1	0	0	0	0	1	0	1	0	3
mmu-miR-124	MIMAT0000134	NM_021299	Ak3	adenylate kinase 3	0	0	0	0	0	0	1	1	0	1	0	3
mmu-miR-124	MIMAT0000134	NM_021305	Sec61a2	Sec61, alpha subunit 2 (S. cerevisiae)	0	0	0	0	0	0	1	1	0	1	0	3
mmu-miR-124	MIMAT0000134	NM_021314	Tacc2	transforming, acidic coiled-coil containing protein 2	0	0	0	0	0	0	1	1	0	1	0	3
mmu-miR-124	MIMAT0000134	NM_021328	Bin3	bridging integrator 3	0	0	1	0	0	0	0	1	0	1	0	3
mmu-miR-124	MIMAT0000134	NM_021330	Acp1	acid phosphatase 1, soluble	0	0	1	0	0	0	0	1	0	1	0	3
mmu-miR-124	MIMAT0000134	NM_021386	Cldn10	claudin 10	0	0	1	0	0	0	0	1	0	1	0	3
mmu-miR-124	MIMAT0000134	NM_021389	Sh3kbp1	SH3-domain kinase binding protein 1	0	0	0	0	0	0	1	1	0	1	0	3
mmu-miR-124	MIMAT0000134	NM_021399	Bcl11b	B-cell leukemia/lymphoma 11B	0	0	1	0	0	0	0	1	0	1	0	3
mmu-miR-124	MIMAT0000134	NM_021406	Trem1	triggering receptor expressed on myeloid cells 1	0	0	1	0	0	0	0	1	0	1	0	3
mmu-miR-124	MIMAT0000134	NM_021414	Ahcyl2	S-adenosylhomocysteine hydrolase-like 2	0	0	1	0	0	0	0	1	0	1	0	3
mmu-miR-124	MIMAT0000134	NM_021428	Dexi	dexamethasone-induced transcript	0	0	1	0	0	0	0	1	0	1	0	3
mmu-miR-124	MIMAT0000134	NM_021430	Rilpl1	Rab interacting lysosomal protein-like 1	0	0	0	0	0	0	1	1	0	1	0	3
mmu-miR-124	MIMAT0000134	NM_021439	Chst11	carbohydrate sulfotransferase 11	0	0	1	0	0	0	0	1	0	1	0	3
mmu-miR-124	MIMAT0000134	NM_021442	Mds1	myelodysplasia syndrome 1 homolog (human)	0	0	1	0	0	0	0	1	0	1	0	3
mmu-miR-124	MIMAT0000134	NM_021480	Tdh	L-threonine dehydrogenase	0	0	1	0	0	0	0	1	0	1	0	3
mmu-miR-124	MIMAT0000134	NM_021488	Ghrl	ghrelin	0	0	1	0	0	0	0	1	0	1	0	3
mmu-miR-124	MIMAT0000134	NM_021491	Smpd3	sphingomyelin phosphodiesterase 3, neutral	0	0	1	0	0	0	0	1	0	1	0	3
mmu-miR-124	MIMAT0000134	NM_021518	Rab2a	RAB2A, member RAS oncogene family	0	0	0	0	0	0	1	1	0	1	0	3
mmu-miR-124	MIMAT0000134	NM_021522	Usp14	ubiquitin specific peptidase 14	0	0	0	0	0	0	1	1	0	1	0	3
mmu-miR-124	MIMAT0000134	NM_021530	Slc4a8	solute carrier family 4 (anion exchanger), member 8	0	0	1	0	0	0	0	1	0	1	0	3
mmu-miR-124	MIMAT0000134	NM_021542	Kcnk5	potassium channel, subfamily K, member 5	0	0	1	0	0	0	0	1	0	1	0	3
mmu-miR-124	MIMAT0000134	NM_021560	Bhlhb5	basic helix-loop-helix domain containing, class B5	0	0	1	0	0	0	0	1	0	1	0	3
mmu-miR-124	MIMAT0000134	NM_021606	Nek6	NIMA (never in mitosis gene a)-related expressed kinase 6	0	0	1	0	0	0	0	1	0	1	0	3
mmu-miR-124	MIMAT0000134	NM_021782	Il21	interleukin 21	0	0	1	0	0	0	0	1	0	1	0	3
mmu-miR-124	MIMAT0000134	NM_021883	Tmod1	tropomodulin 1	0	0	1	0	0	0	0	1	0	1	0	3
mmu-miR-124	MIMAT0000134	NM_021895	Actn4	actinin alpha 4	0	0	1	0	0	0	0	1	0	1	0	3
mmu-miR-124	MIMAT0000134	NM_022026	Aqp9	aquaporin 9	0	0	1	0	0	0	0	1	0	1	0	3
mmu-miR-124	MIMAT0000134	NM_022329	Ifrg15	interferon alpha responsive gene	0	0	1	0	0	0	0	1	0	1	0	3
mmu-miR-124	MIMAT0000134	NM_022408	Es2el	expressed sequence 2 embryonic lethal	0	0	1	0	0	0	0	1	0	1	0	3
mmu-miR-124	MIMAT0000134	NM_022417	Itm2c	integral membrane protein 2C	0	0	1	0	0	0	0	1	0	1	0	3
mmu-miR-124	MIMAT0000134	NM_022420	Gprc5b	G protein-coupled receptor, family C, group 5, member B	0	0	1	0	0	0	0	1	0	1	0	3
mmu-miR-124	MIMAT0000134	NM_022721	Fzd5	frizzled homolog 5 (Drosophila)	0	0	1	0	0	0	0	1	0	1	0	3
mmu-miR-124	MIMAT0000134	NM_022723	Scube1	signal peptide, CUB domain, EGF-like 1	0	0	1	0	0	0	0	1	0	1	0	3
mmu-miR-124	MIMAT0000134	NM_022980	Rcan3	regulator of calcineurin 3	0	0	1	0	0	0	0	1	0	1	0	3
mmu-miR-124	MIMAT0000134	NM_022989	Arl6ip6	ADP-ribosylation factor-like 6 interacting protein 6	0	0	1	0	0	0	0	1	0	1	0	3
mmu-miR-124	MIMAT0000134	NM_022995	Pmepa1	prostate transmembrane protein, androgen induced 1	0	0	1	0	0	0	0	1	0	1	0	3
mmu-miR-124	MIMAT0000134	NM_023046	Asb1	ankyrin repeat and SOCS box-containing protein 1	0	0	1	0	0	0	0	1	0	1	0	3
mmu-miR-124	MIMAT0000134	NM_023047	Dpysl5	dihydropyrimidinase-like 5	0	0	1	0	0	0	0	1	0	1	0	3
mmu-miR-124	MIMAT0000134	NM_023053	Twsg1	twisted gastrulation homolog 1 (Drosophila)	0	0	1	0	0	0	0	1	0	1	0	3
mmu-miR-124	MIMAT0000134	NM_023065	Ifi30	interferon gamma inducible protein 30	0	0	1	0	0	0	0	1	0	1	0	3
mmu-miR-124	MIMAT0000134	NM_023066	Asph	aspartate-beta-hydroxylase	0	0	1	0	0	0	0	1	0	1	0	3
mmu-miR-124	MIMAT0000134	NM_023115	Pcdh15	protocadherin 15	0	0	1	0	0	0	0	1	0	1	0	3
mmu-miR-124	MIMAT0000134	NM_023116	Cacnb2	calcium channel, voltage-dependent, beta 2 subunit	0	0	0	0	0	0	1	1	0	1	0	3
mmu-miR-124	MIMAT0000134	NM_023117	Cdc25b	cell division cycle 25 homolog B (S. pombe)	0	0	1	0	0	0	0	1	0	1	0	3
mmu-miR-124	MIMAT0000134	NM_023120	Gnb1l	guanine nucleotide binding protein (G protein), beta polypeptide 1-like	0	0	1	0	0	0	0	1	0	1	0	3
mmu-miR-124	MIMAT0000134	NM_023128	Palm	paralemmin	0	0	1	0	0	0	0	1	0	1	0	3
mmu-miR-124	MIMAT0000134	NM_023134	Sftpa1	surfactant associated protein A1	0	0	1	0	0	0	0	1	0	1	0	3
mmu-miR-124	MIMAT0000134	NM_023184	Klf15	Kruppel-like factor 15	0	0	1	0	0	0	0	1	0	1	0	3
mmu-miR-124	MIMAT0000134	NM_023214	Slc30a7	solute carrier family 30 (zinc transporter), member 7	0	0	0	0	0	0	1	1	0	1	0	3
mmu-miR-124	MIMAT0000134	NM_023260	Mrps34	mitochondrial ribosomal protein S34	0	0	1	0	0	0	0	1	0	1	0	3
mmu-miR-124	MIMAT0000134	NM_023266	Zfp120	zinc finger protein 120	0	0	1	0	0	0	0	1	0	1	0	3
mmu-miR-124	MIMAT0000134	NM_023275	Rhoj	ras homolog gene family, member J	0	0	1	0	0	0	0	1	0	1	0	3
mmu-miR-124	MIMAT0000134	NM_023277	Jam3	junction adhesion molecule 3	0	0	1	0	0	0	0	1	0	1	0	3
mmu-miR-124	MIMAT0000134	NM_023290	Mkrn2	makorin, ring finger protein, 2	0	0	1	0	0	0	0	1	0	1	0	3
mmu-miR-124	MIMAT0000134	NM_023292	Pus3	pseudouridine synthase 3	0	0	1	0	0	0	0	1	0	1	0	3
mmu-miR-124	MIMAT0000134	NM_023317	Nde1	nuclear distribution gene E homolog 1 (A nidulans)	0	0	1	0	0	0	0	1	0	1	0	3
mmu-miR-124	MIMAT0000134	NM_023348	Snap29	synaptosomal-associated protein 29	0	0	1	0	0	0	0	1	0	1	0	3
mmu-miR-124	MIMAT0000134	NM_023434	Tox4	TOX high mobility group box family member 4	0	0	1	0	0	0	0	1	0	1	0	3
mmu-miR-124	MIMAT0000134	NM_023475	Serhl	serine hydrolase-like	0	0	1	0	0	0	1	0	0	1	0	3
mmu-miR-124	MIMAT0000134	NM_023508	Pdcl2	phosducin-like 2	0	0	1	0	0	0	0	1	0	1	0	3
mmu-miR-124	MIMAT0000134	NM_023523	Pecr	peroxisomal trans-2-enoyl-CoA reductase	0	0	0	0	0	0	1	1	0	1	0	3
mmu-miR-124	MIMAT0000134	NM_023526	Nkiras1	NFKB inhibitor interacting Ras-like protein 1	0	0	1	0	0	0	0	1	0	1	0	3
mmu-miR-124	MIMAT0000134	NM_023564	Plscr3	phospholipid scramblase 3	0	0	0	0	0	0	1	1	0	1	0	3
mmu-miR-124	MIMAT0000134	NM_023605	Fbxo9	f-box protein 9	0	0	1	0	0	0	0	1	0	1	0	3
mmu-miR-124	MIMAT0000134	NM_023624	Lrat	lecithin-retinol acyltransferase (phosphatidylcholine-retinol-O-acyltransferase)	0	0	1	0	0	0	0	1	0	1	0	3
mmu-miR-124	MIMAT0000134	NM_023625	1300012G16Rik	RIKEN cDNA 1300012G16 gene	0	0	1	0	0	0	0	1	0	1	0	3
mmu-miR-124	MIMAT0000134	NM_023628	Anxa9	annexin A9	0	0	1	0	0	0	0	1	0	1	0	3
mmu-miR-124	MIMAT0000134	NM_023733	Crot	carnitine O-octanoyltransferase	0	0	1	0	0	0	0	1	0	1	0	3
mmu-miR-124	MIMAT0000134	NM_023739	Nfx1	nuclear transcription factor, X-box binding 1	0	0	1	0	0	0	0	1	0	1	0	3
mmu-miR-124	MIMAT0000134	NM_023740	Zdhhc16	zinc finger, DHHC domain containing 16	0	0	0	0	0	0	1	1	0	1	0	3
mmu-miR-124	MIMAT0000134	NM_023742	Dtx2	deltex 2 homolog (Drosophila)	0	0	1	0	0	0	0	1	0	1	0	3
mmu-miR-124	MIMAT0000134	NM_023750	Zfp84	zinc finger protein 84	0	0	1	0	0	0	0	1	0	1	0	3
mmu-miR-124	MIMAT0000134	NM_023755	Tcfcp2l1	transcription factor CP2-like 1	0	0	0	0	0	0	1	1	0	1	0	3
mmu-miR-124	MIMAT0000134	NM_023764	Tollip	toll interacting protein	0	0	1	0	0	0	0	1	0	1	0	3
mmu-miR-124	MIMAT0000134	NM_023815	Trp53rk	transformation related protein 53 regulating kinase	0	0	1	0	0	0	0	1	0	1	0	3
mmu-miR-124	MIMAT0000134	NM_023844	Jam2	junction adhesion molecule 2	0	0	1	0	0	0	1	0	0	1	0	3
mmu-miR-124	MIMAT0000134	NM_023876	Elp4	elongation protein 4 homolog (S. cerevisiae)	0	0	1	0	0	0	0	1	0	1	0	3
mmu-miR-124	MIMAT0000134	NM_023879	Rpgrip1	retinitis pigmentosa GTPase regulator interacting protein 1	0	0	1	0	0	0	0	1	0	1	0	3
mmu-miR-124	MIMAT0000134	NM_023884	Ralgps2	Ral GEF with PH domain and SH3 binding motif 2	0	0	0	0	0	0	1	1	0	1	0	3
mmu-miR-124	MIMAT0000134	NM_023906	Asb3	ankyrin repeat and SOCS box-containing protein 3	0	0	1	0	0	0	0	1	0	1	0	3
mmu-miR-124	MIMAT0000134	NM_024207	Derl1	Der1-like domain family, member 1	0	0	1	0	0	0	0	1	0	1	0	3
mmu-miR-124	MIMAT0000134	NM_024225	Snx5	sorting nexin 5	0	0	1	0	0	0	0	1	0	1	0	3
mmu-miR-124	MIMAT0000134	NM_024240	Gins4	GINS complex subunit 4 (Sld5 homolog)	0	0	1	0	0	0	0	1	0	1	0	3
mmu-miR-124	MIMAT0000134	NM_024241	Kif24	kinesin family member 24	0	0	1	0	0	0	0	1	0	1	0	3
mmu-miR-124	MIMAT0000134	NM_024260	Ccdc132	coiled-coil domain containing 132	0	0	1	0	0	0	0	1	0	1	0	3
mmu-miR-124	MIMAT0000134	NM_024271	1700016D06Rik	RIKEN cDNA 1700016D06 gene	0	0	1	0	0	0	0	1	0	1	0	3
mmu-miR-124	MIMAT0000134	NM_024282	5830417C01Rik	RIKEN cDNA 5830417C01 gene	0	0	0	0	0	0	1	1	0	1	0	3
mmu-miR-124	MIMAT0000134	NM_024291	Ky	kyphoscoliosis peptidase	0	0	1	0	0	0	0	1	0	1	0	3
mmu-miR-124	MIMAT0000134	NM_024413	Plekhf1	pleckstrin homology domain containing, family F (with FYVE domain) member 1	0	0	1	0	0	0	0	1	0	1	0	3
mmu-miR-124	MIMAT0000134	NM_024439	H47	histocompatibility 47	0	0	0	0	0	0	1	1	0	1	0	3
mmu-miR-124	MIMAT0000134	NM_024440	Derl3	Der1-like domain family, member 3	0	0	1	0	0	0	0	1	0	1	0	3
mmu-miR-124	MIMAT0000134	NM_024444	Cyp4f18	cytochrome P450, family 4, subfamily f, polypeptide 18	0	0	1	0	0	0	0	1	0	1	0	3
mmu-miR-124	MIMAT0000134	NM_024452	Luzp1	leucine zipper protein 1	0	0	1	0	0	0	0	1	0	1	0	3
mmu-miR-124	MIMAT0000134	NM_024465	Abhd12	abhydrolase domain containing 12	0	0	1	0	0	0	0	1	0	1	0	3
mmu-miR-124	MIMAT0000134	NM_024478	Grpel1	GrpE-like 1, mitochondrial	0	0	1	0	0	0	0	1	0	1	0	3
mmu-miR-124	MIMAT0000134	NM_024480	Sh3bp5l	SH3 binding domain protein 5 like	0	0	1	0	0	0	0	1	0	1	0	3
mmu-miR-124	MIMAT0000134	NM_025299	Txnl4a	thioredoxin-like 4A	0	0	1	0	0	0	0	1	0	1	0	3
mmu-miR-124	MIMAT0000134	NM_025301	Mrpl17	mitochondrial ribosomal protein L17	0	0	1	0	0	0	0	1	0	1	0	3
mmu-miR-124	MIMAT0000134	NM_001001182	Baz2b	bromodomain adjacent to zinc finger domain, 2B	0	0	0	0	0	0	1	1	0	1	0	3
mmu-miR-124	MIMAT0000134	NM_001001309	Itga8	integrin alpha 8	0	0	1	0	0	0	0	1	0	1	0	3
mmu-miR-124	MIMAT0000134	NM_001001447	Zscan22	zinc finger and SCAN domain containing 22	0	0	0	0	0	0	1	1	0	1	0	3
mmu-miR-124	MIMAT0000134	NM_001001738	BC063749	cDNA sequence BC063749	0	0	1	0	0	0	0	1	0	1	0	3
mmu-miR-124	MIMAT0000134	NM_001001880	Mpzl1	myelin protein zero-like 1	0	0	0	0	0	0	1	1	0	1	0	3
mmu-miR-124	MIMAT0000134	NM_001001984	Fbxl11	F-box and leucine-rich repeat protein 11	0	0	1	0	0	0	0	1	0	1	0	3
mmu-miR-124	MIMAT0000134	NM_001001986	8430427H17Rik	RIKEN cDNA 8430427H17 gene	0	0	1	0	0	0	0	1	0	1	0	3
mmu-miR-124	MIMAT0000134	NM_001002005	Panx2	pannexin 2	0	0	1	0	0	0	0	1	0	1	0	3
mmu-miR-124	MIMAT0000134	NM_001002011	Lmna	lamin A	0	0	0	0	0	0	1	1	0	1	0	3
mmu-miR-124	MIMAT0000134	NM_001002238	Tdrd1	tudor domain containing 1	0	0	1	0	0	0	0	1	0	1	0	3
mmu-miR-124	MIMAT0000134	NM_001002241	Tdrd1	tudor domain containing 1	0	0	1	0	0	0	0	1	0	1	0	3
mmu-miR-124	MIMAT0000134	NM_001003717	Osbpl8	oxysterol binding protein-like 8	0	0	0	0	0	0	1	1	0	1	0	3
mmu-miR-124	MIMAT0000134	NM_001003817	Erbb2	v-erb-b2 erythroblastic leukemia viral oncogene homolog 2, neuro/glioblastoma derived oncogene homolog (avian)	0	0	1	0	0	0	0	1	0	1	0	3
mmu-miR-124	MIMAT0000134	NM_001003908	Cltc	clathrin, heavy polypeptide (Hc)	0	0	1	0	0	0	0	1	0	1	0	3
mmu-miR-124	MIMAT0000134	NM_001003933	Rtn3	reticulon 3	0	0	1	0	0	0	0	1	0	1	0	3
mmu-miR-124	MIMAT0000134	NM_001003934	Rtn3	reticulon 3	0	0	1	0	0	0	0	1	0	1	0	3
mmu-miR-124	MIMAT0000134	NM_001003948	5033414K04Rik	RIKEN cDNA 5033414K04 gene	0	0	0	0	0	0	1	1	0	1	0	3
mmu-miR-124	MIMAT0000134	NM_001003949	ORF61	open reading frame 61	0	0	0	0	0	0	1	1	0	1	0	3
mmu-miR-124	MIMAT0000134	NM_001003955	Rab11fip5	RAB11 family interacting protein 5 (class I)	0	0	1	0	0	0	0	1	0	1	0	3
mmu-miR-124	MIMAT0000134	NM_001004182	EG434008	predicted gene, EG434008	0	0	0	0	0	0	1	1	0	1	0	3
mmu-miR-124	MIMAT0000134	NM_001004293	Amigo1	adhesion molecule with Ig like domain 1	0	0	1	0	0	0	0	1	0	1	0	3
mmu-miR-124	MIMAT0000134	NM_001004365	Actr3b	ARP3 actin-related protein 3 homolog B (yeast)	0	0	1	0	0	0	0	1	0	1	0	3
mmu-miR-124	MIMAT0000134	NM_001004468	Tacc2	transforming, acidic coiled-coil containing protein 2	0	0	0	0	0	0	1	1	0	1	0	3
mmu-miR-124	MIMAT0000134	NM_001005506	Txlna	taxilin alpha	0	0	1	0	0	0	0	1	0	1	0	3
mmu-miR-124	MIMAT0000134	NM_001005525	Rsrc2	arginine/serine-rich coiled-coil 2	0	0	1	0	0	0	0	1	0	1	0	3
mmu-miR-124	MIMAT0000134	NM_001005854	Gm609	gene model 609, (NCBI)	0	0	1	0	0	0	0	1	0	1	0	3
mmu-miR-124	MIMAT0000134	NM_001006679	Kcnq2	potassium voltage-gated channel, subfamily Q, member 2	0	0	1	0	0	0	0	1	0	1	0	3
mmu-miR-124	MIMAT0000134	NM_001006680	Kcnq2	potassium voltage-gated channel, subfamily Q, member 2	0	0	1	0	0	0	0	1	0	1	0	3
mmu-miR-124	MIMAT0000134	NM_001007154	Phactr3	phosphatase and actin regulator 3	0	0	1	0	0	0	0	1	0	1	0	3
mmu-miR-124	MIMAT0000134	NM_001007465	Rffl	ring finger and FYVE like domain containing protein	0	0	0	0	0	0	1	1	0	1	0	3
mmu-miR-124	MIMAT0000134	NM_001007569	Pnmal1	PNMA-like 1	0	0	1	0	0	0	0	1	0	1	0	3
mmu-miR-124	MIMAT0000134	NM_001007578	Armcx6	armadillo repeat containing, X-linked 6	0	0	1	0	0	0	0	1	0	1	0	3
mmu-miR-124	MIMAT0000134	NM_001007581	2810408M09Rik	RIKEN cDNA 2810408M09 gene	0	0	1	0	0	0	0	1	0	1	0	3
mmu-miR-124	MIMAT0000134	NM_001008506	Zc3h14	zinc finger CCCH type containing 14	0	0	1	0	0	0	0	1	0	1	0	3
mmu-miR-124	MIMAT0000134	NM_001008533	Adora1	adenosine A1 receptor	0	0	1	0	0	0	0	1	0	1	0	3
mmu-miR-124	MIMAT0000134	NM_001009979	Pde1a	phosphodiesterase 1A, calmodulin-dependent	0	0	1	0	0	0	0	1	0	1	0	3
mmu-miR-124	MIMAT0000134	NM_001010825	Ficd	FIC domain containing	0	0	1	0	0	0	0	1	0	1	0	3
mmu-miR-124	MIMAT0000134	NM_001010836	Ppp1r13l	protein phosphatase 1, regulatory (inhibitor) subunit 13 like	0	0	1	0	0	0	0	1	0	1	0	3
mmu-miR-124	MIMAT0000134	NM_001012323	OTTMUSG00000007485	predicted gene, OTTMUSG00000007485	0	0	1	0	0	0	0	1	0	1	0	3
mmu-miR-124	MIMAT0000134	NM_001012335	Mdk	midkine	0	0	0	0	0	0	1	1	0	1	0	3
mmu-miR-124	MIMAT0000134	NM_001012704	Wfdc13	WAP four-disulfide core domain 13	0	0	1	0	0	0	0	1	0	1	0	3
mmu-miR-124	MIMAT0000134	NM_001013373	Tmprss13	transmembrane protease, serine 13	0	0	1	0	0	0	0	1	0	1	0	3
mmu-miR-124	MIMAT0000134	NM_001013374	Lman2l	lectin, mannose-binding 2-like	0	0	0	0	0	0	1	1	0	1	0	3
mmu-miR-124	MIMAT0000134	NM_001013379	D10627	cDNA sequence D10627	0	0	1	0	0	0	0	1	0	1	0	3
mmu-miR-124	MIMAT0000134	NM_001013380	Dync1li2	dynein, cytoplasmic 1 light intermediate chain 2	0	0	0	0	0	0	1	1	0	1	0	3
mmu-miR-124	MIMAT0000134	NM_001013382	Lrrc52	leucine rich repeat containing 52	0	0	1	0	0	0	0	1	0	1	0	3
mmu-miR-124	MIMAT0000134	NM_001013411	Nkain2	Na+/K+ transporting ATPase interacting 2	0	0	0	0	0	0	1	1	0	1	0	3
mmu-miR-124	MIMAT0000134	NM_001013609	Tex24	testis expressed gene 24	0	0	1	0	0	0	0	1	0	1	0	3
mmu-miR-124	MIMAT0000134	NM_001013749	Tmem151b	transmembrane protein 151B	0	0	1	0	0	0	0	1	0	1	0	3
mmu-miR-124	MIMAT0000134	NM_001013778	BC068110	cDNA sequence BC068110	0	0	1	0	0	0	0	1	0	1	0	3
mmu-miR-124	MIMAT0000134	NM_001013784	E130309D14Rik	RIKEN cDNA E130309D14 gene	0	0	0	0	0	0	1	1	0	1	0	3
mmu-miR-124	MIMAT0000134	NM_001013792	BC087945	cDNA sequence BC087945	0	0	1	0	0	0	0	1	0	1	0	3
mmu-miR-124	MIMAT0000134	NM_001013805	EG433634	predicted gene, EG433634	0	0	1	0	0	0	0	1	0	1	0	3
mmu-miR-124	MIMAT0000134	NM_001014995	1110013L07Rik	RIKEN cDNA 1110013L07 gene	0	0	1	0	0	0	0	1	0	1	0	3
mmu-miR-124	MIMAT0000134	NM_001015046	Garnl4	GTPase activating RANGAP domain-like 4	0	0	1	0	0	0	0	1	0	1	0	3
mmu-miR-124	MIMAT0000134	NM_001017525	Btbd11	BTB (POZ) domain containing 11	0	0	0	0	0	0	1	1	0	1	0	3
mmu-miR-124	MIMAT0000134	NM_001017983	Foxred2	FAD-dependent oxidoreductase domain containing 2	0	0	1	0	0	0	0	1	0	1	0	3
mmu-miR-124	MIMAT0000134	NM_001018042	Sp3	trans-acting transcription factor 3	0	0	0	0	0	0	1	1	0	1	0	3
mmu-miR-124	MIMAT0000134	NM_001024134	Trim15	tripartite motif-containing 15	0	0	1	0	0	0	0	1	0	1	0	3
mmu-miR-124	MIMAT0000134	NM_001024205	Nufip2	nuclear fragile X mental retardation protein interacting protein 2	0	0	1	0	0	0	0	1	0	1	0	3
mmu-miR-124	MIMAT0000134	NM_001024504	Dcun1d2	DCN1, defective in cullin neddylation 1, domain containing 2 (S. cerevisiae)	0	0	1	0	0	0	0	1	0	1	0	3
mmu-miR-124	MIMAT0000134	NM_001024606	4833426J09Rik	RIKEN cDNA 4833426J09 gene	0	0	1	0	0	0	0	1	0	1	0	3
mmu-miR-124	MIMAT0000134	NM_001024617	Inpp4b	inositol polyphosphate-4-phosphatase, type II	0	0	0	0	0	0	1	1	0	1	0	3
mmu-miR-124	MIMAT0000134	NM_001024837	Adarb1	adenosine deaminase, RNA-specific, B1	0	0	1	0	0	0	0	1	0	1	0	3
mmu-miR-124	MIMAT0000134	NM_001024856	Ttbk2	tau tubulin kinase 2	0	0	1	0	0	0	0	1	0	1	0	3
mmu-miR-124	MIMAT0000134	NM_001024918	Rfx4	regulatory factor X, 4 (influences HLA class II expression)	0	0	0	0	0	0	1	1	0	1	0	3
mmu-miR-124	MIMAT0000134	NM_001024927	Pitpnm3	PITPNM family member 3	0	0	1	0	0	0	0	1	0	1	0	3
mmu-miR-124	MIMAT0000134	NM_001024955	Pik3r1	phosphatidylinositol 3-kinase, regulatory subunit, polypeptide 1 (p85 alpha)	0	0	1	0	0	0	0	1	0	1	0	3
mmu-miR-124	MIMAT0000134	NM_001025084	Rhox1	reproductive homeobox 1	0	0	1	0	0	0	0	1	0	1	0	3
mmu-miR-124	MIMAT0000134	NM_001025245	Mbp	myelin basic protein	0	0	1	0	0	0	0	1	0	1	0	3
mmu-miR-124	MIMAT0000134	NM_001025312	Dclre1b	DNA cross-link repair 1B, PSO2 homolog (S. cerevisiae)	0	0	1	0	0	0	0	1	0	1	0	3
mmu-miR-124	MIMAT0000134	NM_001025377	Arhgap15	Rho GTPase activating protein 15	0	0	1	0	0	0	0	1	0	1	0	3
mmu-miR-124	MIMAT0000134	NM_001025431	Btbd3	BTB (POZ) domain containing 3	0	0	1	0	0	0	0	1	0	1	0	3
mmu-miR-124	MIMAT0000134	NM_001025570	Prrx1	paired related homeobox 1	0	0	0	0	0	0	1	1	0	1	0	3
mmu-miR-124	MIMAT0000134	NM_001025571	Sh2d2a	SH2 domain protein 2A	0	0	1	0	0	0	0	1	0	1	0	3
mmu-miR-124	MIMAT0000134	NM_001025581	Kcnc2	potassium voltage gated channel, Shaw-related subfamily, member 2	0	0	1	0	0	0	0	1	0	1	0	3
mmu-miR-124	MIMAT0000134	NM_001025599	Trim26	tripartite motif-containing 26	0	0	1	0	0	0	0	1	0	1	0	3
mmu-miR-124	MIMAT0000134	NM_001025614	Otud7b	OTU domain containing 7B	0	0	1	0	0	0	0	1	0	1	0	3
mmu-miR-124	MIMAT0000134	NM_001025947	Dnm1l	dynamin 1-like	0	0	1	0	0	0	0	1	0	1	0	3
mmu-miR-124	MIMAT0000134	NM_001029934	Usp32	ubiquitin specific peptidase 32	0	0	1	0	0	0	0	1	0	1	0	3
mmu-miR-124	MIMAT0000134	NM_001029936	Specc1	sperm antigen with calponin homology and coiled-coil domains 1	0	0	1	0	0	0	0	1	0	1	0	3
mmu-miR-124	MIMAT0000134	NM_001030293	Spry3	sprouty homolog 3 (Drosophila)	0	0	1	1	0	0	0	0	0	1	0	3
mmu-miR-124	MIMAT0000134	NM_001031772	Lin28b	lin-28 homolog B (C. elegans)	0	0	0	0	0	0	1	1	0	1	0	3
mmu-miR-124	MIMAT0000134	NM_001033122	Cd69	CD69 antigen	0	0	1	0	0	0	0	1	0	1	0	3
mmu-miR-124	MIMAT0000134	NM_001033163	Abhd9	abhydrolase domain containing 9	0	0	1	0	0	0	0	1	0	1	0	3
mmu-miR-124	MIMAT0000134	NM_001033174	Osbp	oxysterol binding protein	0	0	1	0	0	0	0	1	0	1	0	3
mmu-miR-124	MIMAT0000134	NM_001033197	AU015228	expressed sequence AU015228	0	0	1	0	0	0	0	1	0	1	0	3
mmu-miR-124	MIMAT0000134	NM_001033237	Yeats2	YEATS domain containing 2	0	0	0	0	0	0	1	1	0	1	0	3
mmu-miR-124	MIMAT0000134	NM_001033248	Gm266	gene model 266, (NCBI)	0	0	1	0	0	0	0	1	0	1	0	3
mmu-miR-124	MIMAT0000134	NM_001033270	Slc4a7	solute carrier family 4, sodium bicarbonate cotransporter, member 7	0	0	1	0	0	0	0	1	0	1	0	3
mmu-miR-124	MIMAT0000134	NM_001033275	Glt8d3	glycosyltransferase 8 domain containing 3	0	0	1	0	0	0	0	1	0	1	0	3
mmu-miR-124	MIMAT0000134	NM_001033284	BC026585	cDNA sequence BC026585	0	0	1	0	0	0	0	1	0	1	0	3
mmu-miR-124	MIMAT0000134	NM_001033300	Gmps	guanine monphosphate synthetase	0	0	1	0	0	0	0	1	0	1	0	3
mmu-miR-124	MIMAT0000134	NM_001033324	Zbtb16	zinc finger and BTB domain containing 16	0	0	1	0	0	0	0	1	0	1	0	3
mmu-miR-124	MIMAT0000134	NM_001033337	AW124722	expressed sequence AW124722	0	0	1	0	0	0	0	1	0	1	0	3
mmu-miR-124	MIMAT0000134	NM_001033338	Rimbp3	RIMS binding protein 3	0	0	1	0	0	0	0	1	0	1	0	3
mmu-miR-124	MIMAT0000134	NM_001033347	D430041D05Rik	RIKEN cDNA D430041D05 gene	0	0	1	0	0	0	0	1	0	1	0	3
mmu-miR-124	MIMAT0000134	NM_001033348	A230067G21Rik	RIKEN cDNA A230067G21 gene	0	0	1	0	0	0	0	1	0	1	0	3
mmu-miR-124	MIMAT0000134	NM_001033350	Bank1	B-cell scaffold protein with ankyrin repeats 1	0	0	1	0	0	0	0	1	0	1	0	3
mmu-miR-124	MIMAT0000134	NM_001033352	Klhl21	kelch-like 21 (Drosophila)	0	0	1	0	0	0	0	1	0	1	0	3
mmu-miR-124	MIMAT0000134	NM_001033361	Pgr15l	G protein-coupled receptor 15-like	0	0	1	0	0	0	0	1	0	1	0	3
mmu-miR-124	MIMAT0000134	NM_001033389	Fubp3	far upstream element (FUSE) binding protein 3	0	0	1	0	0	0	0	1	0	1	0	3
mmu-miR-124	MIMAT0000134	NM_001033443	Cdkl4	cyclin-dependent kinase-like 4	0	0	1	0	0	0	0	1	0	1	0	3
mmu-miR-124	MIMAT0000134	NM_001033445	Gm944	gene model 944, (NCBI)	0	0	1	0	0	0	0	1	0	1	0	3
mmu-miR-124	MIMAT0000134	NM_001033453	Ppm2c	protein phosphatase 2C, magnesium dependent, catalytic subunit	0	0	1	0	0	0	0	1	0	1	0	3
mmu-miR-124	MIMAT0000134	NM_001033540	EG330503	predicted gene, EG330503	0	0	1	0	0	0	0	1	0	1	0	3
mmu-miR-124	MIMAT0000134	NM_001033633	Slc2a13	solute carrier family 2 (facilitated glucose transporter), member 13	0	0	1	0	0	0	0	1	0	1	0	3
mmu-miR-124	MIMAT0000134	NM_001033636	Depdc2	DEP domain containing 2	0	0	1	0	0	0	0	1	0	1	0	3
mmu-miR-124	MIMAT0000134	NM_001033759	Tmem2	transmembrane protein 2	0	0	1	0	0	0	0	1	0	1	0	3
mmu-miR-124	MIMAT0000134	NM_001033765	1700071K01Rik	RIKEN cDNA 1700071K01 gene	0	0	1	0	0	0	0	1	0	1	0	3
mmu-miR-124	MIMAT0000134	NM_001034085	Ppp2r1b	protein phosphatase 2 (formerly 2A), regulatory subunit A (PR 65), beta isoform	0	0	1	0	0	0	0	1	0	1	0	3
mmu-miR-124	MIMAT0000134	NM_001034851	1810015C04Rik	RIKEN cDNA 1810015C04 gene	0	0	1	0	0	0	0	1	0	1	0	3
mmu-miR-124	MIMAT0000134	NM_001034865	Nek10	NIMA (never in mitosis gene a)- related kinase 10	0	0	1	0	0	0	0	1	0	1	0	3
mmu-miR-124	MIMAT0000134	NM_001034869	EG245263	predicted gene, EG245263	0	0	1	0	0	0	0	1	0	1	0	3
mmu-miR-124	MIMAT0000134	NM_001034874	Gm879	gene model 879, (NCBI)	0	0	1	0	0	0	0	1	0	1	0	3
mmu-miR-124	MIMAT0000134	NM_001034883	EG432982	predicted gene, EG432982	0	0	1	0	0	0	0	1	0	1	0	3
mmu-miR-124	MIMAT0000134	NM_001034895	9130206N08Rik	RIKEN cDNA 9130206N08 gene	0	0	1	0	0	0	0	1	0	1	0	3
mmu-miR-124	MIMAT0000134	NM_001034962	Sorbs1	sorbin and SH3 domain containing 1	0	0	1	0	0	0	0	1	0	1	0	3
mmu-miR-124	MIMAT0000134	NM_001034963	Sorbs1	sorbin and SH3 domain containing 1	0	0	1	0	0	0	0	1	0	1	0	3
mmu-miR-124	MIMAT0000134	NM_001034964	Sorbs1	sorbin and SH3 domain containing 1	0	0	1	0	0	0	0	1	0	1	0	3
mmu-miR-124	MIMAT0000134	NM_001035226	Xpo1	exportin 1, CRM1 homolog (yeast)	0	0	1	0	0	0	0	1	0	1	0	3
mmu-miR-124	MIMAT0000134	NM_001037098	Btbd14a	BTB (POZ) domain containing 14A	0	0	1	0	0	0	0	1	0	1	0	3
mmu-miR-124	MIMAT0000134	NM_001037099	Cacnb4	calcium channel, voltage-dependent, beta 4 subunit	0	0	0	0	0	0	1	1	0	1	0	3
mmu-miR-124	MIMAT0000134	NM_001037741	Gpx4	glutathione peroxidase 4	0	0	1	0	0	0	0	1	0	1	0	3
mmu-miR-124	MIMAT0000134	NM_001037756	Brms1l	breast cancer metastasis-suppressor 1-like	0	0	1	0	0	0	0	1	0	1	0	3
mmu-miR-124	MIMAT0000134	NM_001037847	Cnot2	CCR4-NOT transcription complex, subunit 2	0	0	0	0	0	0	1	1	0	1	0	3
mmu-miR-124	MIMAT0000134	NM_001037878	Tcf25	transcription factor 25 (basic helix-loop-helix)	0	0	1	0	0	0	0	1	0	1	0	3
mmu-miR-124	MIMAT0000134	NM_001037923	EG624866	predicted gene, EG624866	0	0	1	0	0	0	0	1	0	1	0	3
mmu-miR-124	MIMAT0000134	NM_001037940	Dnajb6	DnaJ (Hsp40) homolog, subfamily B, member 6	0	0	1	0	0	0	0	1	0	1	0	3
mmu-miR-124	MIMAT0000134	NM_001038015	Gnpda2	glucosamine-6-phosphate deaminase 2	0	0	0	0	0	0	1	1	0	1	0	3
mmu-miR-124	MIMAT0000134	NM_001038492	Ctsa	cathepsin A	0	0	1	0	0	0	0	1	0	1	0	3
mmu-miR-124	MIMAT0000134	NM_001038589	Usp14	ubiquitin specific peptidase 14	0	0	0	0	0	0	1	1	0	1	0	3
mmu-miR-124	MIMAT0000134	NM_001038635	Stk35	serine/threonine kinase 35	0	0	1	0	0	0	0	1	0	1	0	3
mmu-miR-124	MIMAT0000134	NM_001038642	Ets1	E26 avian leukemia oncogene 1, 5" domain	0	0	0	0	0	0	1	1	0	1	0	3
mmu-miR-124	MIMAT0000134	NM_001038658	Faim2	Fas apoptotic inhibitory molecule 2	0	0	1	0	0	0	0	1	0	1	0	3
mmu-miR-124	MIMAT0000134	NM_001038696	Rnpc3	RNA-binding region (RNP1, RRM) containing 3	0	0	1	0	0	0	0	1	0	1	0	3
mmu-miR-124	MIMAT0000134	NM_001038700	Fnbp1	formin binding protein 1	0	0	1	0	0	0	0	1	0	1	0	3
mmu-miR-124	MIMAT0000134	NM_001038703	Gpr146	G protein-coupled receptor 146	0	0	1	0	0	0	0	1	0	1	0	3
mmu-miR-124	MIMAT0000134	NM_001038710	Tmod2	tropomodulin 2	0	0	1	0	0	0	0	1	0	1	0	3
mmu-miR-124	MIMAT0000134	NM_001038839	P2rx7	purinergic receptor P2X, ligand-gated ion channel, 7	0	0	1	0	0	0	0	1	0	1	0	3
mmu-miR-124	MIMAT0000134	NM_001038846	Rcsd1	RCSD domain containing 1	0	0	1	0	0	0	0	1	0	1	0	3
mmu-miR-124	MIMAT0000134	NM_001038993	Rnf38	ring finger protein 38	0	0	1	0	0	0	0	1	0	1	0	3
mmu-miR-124	MIMAT0000134	NM_001038999	Atp8a1	ATPase, aminophospholipid transporter (APLT), class I, type 8A, member 1	0	0	1	0	0	0	0	1	0	1	0	3
mmu-miR-124	MIMAT0000134	NM_001039050	Pkib	protein kinase inhibitor beta, cAMP dependent, testis specific	0	0	1	0	0	0	0	1	0	1	0	3
mmu-miR-124	MIMAT0000134	NM_001039052	Pkib	protein kinase inhibitor beta, cAMP dependent, testis specific	0	0	1	0	0	0	0	1	0	1	0	3
mmu-miR-124	MIMAT0000134	NM_001039055	Pofut1	protein O-fucosyltransferase 1	0	0	1	0	0	0	0	1	0	1	0	3
mmu-miR-124	MIMAT0000134	NM_001039056	Kcnj15	potassium inwardly-rectifying channel, subfamily J, member 15	0	0	1	0	0	0	0	1	0	1	0	3
mmu-miR-124	MIMAT0000134	NM_001039071	Ldb3	LIM domain binding 3	0	0	1	0	0	0	0	1	0	1	0	3
mmu-miR-124	MIMAT0000134	NM_001039072	Ldb3	LIM domain binding 3	0	0	1	0	0	0	0	1	0	1	0	3
mmu-miR-124	MIMAT0000134	NM_001039087	Rapgef1	Rap guanine nucleotide exchange factor (GEF) 1	0	0	0	0	0	0	1	1	0	1	0	3
mmu-miR-124	MIMAT0000134	NM_001039150	Cd44	CD44 antigen	0	0	1	0	0	0	0	1	0	1	0	3
mmu-miR-124	MIMAT0000134	NM_001039151	Cd44	CD44 antigen	0	0	1	0	0	0	0	1	0	1	0	3
mmu-miR-124	MIMAT0000134	NM_001039157	Ube2j2	ubiquitin-conjugating enzyme E2, J2 homolog (yeast)	0	0	1	0	0	0	0	1	0	1	0	3
mmu-miR-124	MIMAT0000134	NM_001039176	Elovl1	elongation of very long chain fatty acids (FEN1/Elo2, SUR4/Elo3, yeast)-like 1	0	0	1	0	0	0	0	1	0	1	0	3
mmu-miR-124	MIMAT0000134	NM_001039179	Bicd2	bicaudal D homolog 2 (Drosophila)	0	0	0	0	0	0	1	1	0	1	0	3
mmu-miR-124	MIMAT0000134	NM_001039180	Bicd2	bicaudal D homolog 2 (Drosophila)	0	0	0	0	0	0	1	1	0	1	0	3
mmu-miR-124	MIMAT0000134	NM_001039188	Rreb1	ras responsive element binding protein 1	0	0	1	0	0	0	0	1	0	1	0	3
mmu-miR-124	MIMAT0000134	NM_001039388	Wdr37	WD repeat domain 37	0	0	1	0	0	0	0	1	0	1	0	3
mmu-miR-124	MIMAT0000134	NM_001039389	Wdr37	WD repeat domain 37	0	0	1	0	0	0	0	1	0	1	0	3
mmu-miR-124	MIMAT0000134	NM_001039394	Rab43	RAB43, member RAS oncogene family	0	0	0	0	0	0	1	1	0	1	0	3
mmu-miR-124	MIMAT0000134	NM_001039485	9430028L06Rik	RIKEN cDNA 9430028L06 gene	0	0	0	0	0	0	1	1	0	1	0	3
mmu-miR-124	MIMAT0000134	NM_001039507	Lipe	lipase, hormone sensitive	0	0	1	0	0	0	0	1	0	1	0	3
mmu-miR-124	MIMAT0000134	NM_001039509	Pnkd	paroxysmal nonkinesiogenic dyskinesia	0	0	0	0	0	0	1	1	0	1	0	3
mmu-miR-124	MIMAT0000134	NM_001039512	Ivns1abp	influenza virus NS1A binding protein	0	0	1	0	0	0	0	1	0	1	0	3
mmu-miR-124	MIMAT0000134	NM_001039520	Dnm2	dynamin 2	0	0	1	0	0	0	0	1	0	1	0	3
mmu-miR-124	MIMAT0000134	NM_001039551	Cnnm3	cyclin M3	0	0	1	0	0	0	0	1	0	1	0	3
mmu-miR-124	MIMAT0000134	NM_001039692	Arhgap12	Rho GTPase activating protein 12	0	0	1	0	0	0	0	1	0	1	0	3
mmu-miR-124	MIMAT0000134	NM_001039698	Rhox4g	reproductive homeobox 4G	0	0	1	0	0	0	0	1	0	1	0	3
mmu-miR-124	MIMAT0000134	NM_001040106	Aak1	AP2 associated kinase 1	0	0	1	0	0	0	0	1	0	1	0	3
mmu-miR-124	MIMAT0000134	NM_001040426	Thsd4	thrombospondin, type I, domain containing 4	0	0	1	0	0	0	0	1	0	1	0	3
mmu-miR-124	MIMAT0000134	NM_001040691	Ung	uracil DNA glycosylase	0	0	1	0	0	0	0	1	0	1	0	3
mmu-miR-124	MIMAT0000134	NM_001042514	Txnrd1	thioredoxin reductase 1	0	0	1	0	0	0	0	1	0	1	0	3
mmu-miR-124	MIMAT0000134	NM_001042607	Ryk	receptor-like tyrosine kinase	0	0	1	0	0	0	0	1	0	1	0	3
mmu-miR-124	MIMAT0000134	NM_001042649	Dcun1d2	DCN1, defective in cullin neddylation 1, domain containing 2 (S. cerevisiae)	0	0	1	0	0	0	0	1	0	1	0	3
mmu-miR-124	MIMAT0000134	NM_001042650	Dcun1d2	DCN1, defective in cullin neddylation 1, domain containing 2 (S. cerevisiae)	0	0	1	0	0	0	0	1	0	1	0	3
mmu-miR-124	MIMAT0000134	NM_001042651	Dcun1d2	DCN1, defective in cullin neddylation 1, domain containing 2 (S. cerevisiae)	0	0	1	0	0	0	0	1	0	1	0	3
mmu-miR-124	MIMAT0000134	NM_001042659	Fzd5	frizzled homolog 5 (Drosophila)	0	0	1	0	0	0	0	1	0	1	0	3
mmu-miR-124	MIMAT0000134	NM_001042699	4831426I19Rik	RIKEN cDNA 4831426I19 gene	0	0	1	0	0	0	0	1	0	1	0	3
mmu-miR-124	MIMAT0000134	NM_001042714	9330128J19Rik	RIKEN cDNA 9330128J19 gene	0	0	1	0	0	0	0	1	0	1	0	3
mmu-miR-124	MIMAT0000134	NM_001042752	Neo1	neogenin	0	0	1	0	0	0	0	1	0	1	0	3
mmu-miR-124	MIMAT0000134	NM_001043322	Fmn1	formin 1	0	0	1	0	0	0	0	1	0	1	0	3
mmu-miR-124	MIMAT0000134	NM_001044308	Cacna1i	calcium channel, voltage-dependent, alpha 1I subunit	0	0	1	0	0	0	0	1	0	1	0	3
mmu-miR-124	MIMAT0000134	NM_001044704	Zscan21	zinc finger and SCAN domain containing 21	0	0	1	0	0	0	0	1	0	1	0	3
mmu-miR-124	MIMAT0000134	NM_001044740	Slc7a2	solute carrier family 7 (cationic amino acid transporter, y+ system), member 2	0	0	1	0	0	0	0	1	0	1	0	3
mmu-miR-124	MIMAT0000134	NM_001044741	Cacnb3	calcium channel, voltage-dependent, beta 3 subunit	0	0	1	0	0	0	0	1	0	1	0	3
mmu-miR-124	MIMAT0000134	NM_001045542	OTTMUSG00000005737	predicted gene, OTTMUSG00000005737	0	0	1	0	0	0	0	1	0	1	0	3
mmu-miR-124	MIMAT0000134	NM_001045555	Tulp2	tubby-like protein 2	0	0	1	0	0	0	0	1	0	1	0	3
mmu-miR-124	MIMAT0000134	NM_001045959	Mink1	misshapen-like kinase 1 (zebrafish)	0	0	1	0	0	0	0	1	0	1	0	3
mmu-miR-124	MIMAT0000134	NM_001048206	Traf3	Tnf receptor-associated factor 3	0	0	1	0	0	0	0	1	0	1	0	3
mmu-miR-124	MIMAT0000134	NM_001076681	1810012P15Rik	RIKEN cDNA 1810012P15 gene	0	0	1	0	0	0	0	1	0	1	0	3
mmu-miR-124	MIMAT0000134	NM_001076791	9630025I21Rik	RIKEN cDNA 9630025I21 gene	0	0	1	0	0	0	0	1	0	1	0	3
mmu-miR-124	MIMAT0000134	NM_001077265	Hnrnpd	heterogeneous nuclear ribonucleoprotein D	0	0	1	0	0	0	0	1	0	1	0	3
mmu-miR-124	MIMAT0000134	NM_001077267	Hnrnpd	heterogeneous nuclear ribonucleoprotein D	0	0	1	0	0	0	0	1	0	1	0	3
mmu-miR-124	MIMAT0000134	NM_001077404	Nrp2	neuropilin 2	0	0	1	0	0	0	0	1	0	1	0	3
mmu-miR-124	MIMAT0000134	NM_001077405	Nrp2	neuropilin 2	0	0	1	0	0	0	0	1	0	1	0	3
mmu-miR-124	MIMAT0000134	NM_001077495	Pik3r1	phosphatidylinositol 3-kinase, regulatory subunit, polypeptide 1 (p85 alpha)	0	0	1	0	0	0	0	1	0	1	0	3
mmu-miR-124	MIMAT0000134	NM_001079690	Slc12a1	solute carrier family 12, member 1	0	0	1	0	0	0	0	1	0	1	0	3
mmu-miR-124	MIMAT0000134	NM_001079848	Gpr64	G protein-coupled receptor 64	0	0	1	0	0	0	0	1	0	1	0	3
mmu-miR-124	MIMAT0000134	NM_001079849	Paip1	polyadenylate binding protein-interacting protein 1	0	0	1	0	0	0	0	1	0	1	0	3
mmu-miR-124	MIMAT0000134	NM_001079883	Bcl11b	B-cell leukemia/lymphoma 11B	0	0	1	0	0	0	0	1	0	1	0	3
mmu-miR-124	MIMAT0000134	NM_001080381	6330500D04Rik	RIKEN cDNA 6330500D04 gene	0	0	1	0	0	0	0	1	0	1	0	3
mmu-miR-124	MIMAT0000134	NM_001080557	Vamp1	vesicle-associated membrane protein 1	0	0	1	0	0	0	0	1	0	1	0	3
mmu-miR-124	MIMAT0000134	NM_001080746	Gtf2i	general transcription factor II I	0	0	1	0	0	0	0	1	0	1	0	3
mmu-miR-124	MIMAT0000134	NM_001080747	Gtf2i	general transcription factor II I	0	0	1	0	0	0	0	1	0	1	0	3
mmu-miR-124	MIMAT0000134	NM_001080749	Gtf2i	general transcription factor II I	0	0	1	0	0	0	0	1	0	1	0	3
mmu-miR-124	MIMAT0000134	NM_001080755	Zzz3	zinc finger, ZZ domain containing 3	0	0	1	0	0	0	0	1	0	1	0	3
mmu-miR-124	MIMAT0000134	NM_001080771	Prdm13	PR domain containing 13	0	0	1	0	0	0	0	1	0	1	0	3
mmu-miR-124	MIMAT0000134	NM_001080776	Gm1123	gene model 1123, (NCBI)	0	0	1	0	0	0	0	1	0	1	0	3
mmu-miR-124	MIMAT0000134	NM_001080794	G3bp2	GTPase activating protein (SH3 domain) binding protein 2	0	0	1	0	0	0	0	1	0	1	0	3
mmu-miR-124	MIMAT0000134	NM_001080795	G3bp2	GTPase activating protein (SH3 domain) binding protein 2	0	0	1	0	0	0	0	1	0	1	0	3
mmu-miR-124	MIMAT0000134	NM_001080796	G3bp2	GTPase activating protein (SH3 domain) binding protein 2	0	0	1	0	0	0	0	1	0	1	0	3
mmu-miR-124	MIMAT0000134	NM_001080797	G3bp2	GTPase activating protein (SH3 domain) binding protein 2	0	0	1	0	0	0	0	1	0	1	0	3
mmu-miR-124	MIMAT0000134	NM_001080798	Aff1	AF4/FMR2 family, member 1	0	0	1	0	0	0	0	1	0	1	0	3
mmu-miR-124	MIMAT0000134	NM_001080814	Fat3	FAT tumor suppressor homolog 3 (Drosophila)	0	0	1	0	0	0	0	1	0	1	0	3
mmu-miR-124	MIMAT0000134	NM_001080927	Rbpj	recombination signal binding protein for immunoglobulin kappa J region	0	0	1	0	0	0	0	1	0	1	0	3
mmu-miR-124	MIMAT0000134	NM_001080930	Atxn1l	ataxin 1-like	0	0	1	0	0	0	0	1	0	1	0	3
mmu-miR-124	MIMAT0000134	NM_001080931	Med13	mediator complex subunit 13	0	0	1	0	0	0	0	1	0	1	0	3
mmu-miR-124	MIMAT0000134	NM_001081008	Taf1	TAF1 RNA polymerase II, TATA box binding protein (TBP)-associated factor	0	0	1	0	0	0	0	1	0	1	0	3
mmu-miR-124	MIMAT0000134	NM_001081022	D430042O09Rik	RIKEN cDNA D430042O09 gene	0	0	1	0	0	0	0	1	0	1	0	3
mmu-miR-124	MIMAT0000134	NM_001081035	Nav3	neuron navigator 3	0	0	1	0	0	0	0	1	0	1	0	3
mmu-miR-124	MIMAT0000134	NM_001081049	Mll1	myeloid/lymphoid or mixed-lineage leukemia 1	0	0	1	0	0	0	0	1	0	1	0	3
mmu-miR-124	MIMAT0000134	NM_001081055	Tmem1	transmembrane protein 1	0	0	1	0	0	0	0	1	0	1	0	3
mmu-miR-124	MIMAT0000134	NM_001081062	Ccno	cyclin O	0	0	1	0	0	0	0	1	0	1	0	3
mmu-miR-124	MIMAT0000134	NM_001081071	Lycat	lysocardiolipin acyltransferase	0	0	1	0	0	0	0	1	0	1	0	3
mmu-miR-124	MIMAT0000134	NM_001081073	Cep76	centrosomal protein 76	0	0	1	0	0	0	0	1	0	1	0	3
mmu-miR-124	MIMAT0000134	NM_001081080	Phf3	PHD finger protein 3	0	0	1	0	0	0	0	1	0	1	0	3
mmu-miR-124	MIMAT0000134	NM_001081094	2410019A14Rik	RIKEN cDNA 2410019A14 gene	0	0	1	0	0	0	0	1	0	1	0	3
mmu-miR-124	MIMAT0000134	NM_001081101	4933407H18Rik	RIKEN cDNA 4933407H18 gene	0	0	1	0	0	0	0	1	0	1	0	3
mmu-miR-124	MIMAT0000134	NM_001081109	Lmtk2	lemur tyrosine kinase 2	0	0	1	0	0	0	0	1	0	1	0	3
mmu-miR-124	MIMAT0000134	NM_001081113	Ipo8	importin 8	0	0	1	0	0	0	0	1	0	1	0	3
mmu-miR-124	MIMAT0000134	NM_001081135	Prrg3	proline rich Gla (G-carboxyglutamic acid) 3 (transmembrane)	0	0	1	0	0	0	0	1	0	1	0	3
mmu-miR-124	MIMAT0000134	NM_001081152	Npat	nuclear protein in the AT region	0	0	1	0	0	0	0	1	0	1	0	3
mmu-miR-124	MIMAT0000134	NM_001081154	4921513D23Rik	RIKEN cDNA 4921513D23 gene	0	0	1	0	0	0	0	1	0	1	0	3
mmu-miR-124	MIMAT0000134	NM_001081164	Otud4	OTU domain containing 4	0	0	1	0	0	0	0	1	0	1	0	3
mmu-miR-124	MIMAT0000134	NM_001081165	4732454E20Rik	RIKEN cDNA 4732454E20 gene	0	0	1	0	0	0	0	1	0	1	0	3
mmu-miR-124	MIMAT0000134	NM_001081186	D630042F21Rik	RIKEN cDNA D630042F21 gene	0	0	1	0	0	0	0	1	0	1	0	3
mmu-miR-124	MIMAT0000134	NM_001081196	Hnrnpul2	heterogeneous nuclear ribonucleoprotein U-like 2	0	0	1	0	0	0	0	1	0	1	0	3
mmu-miR-124	MIMAT0000134	NM_001081205	Npal1	NIPA-like domain containing 1	0	0	1	0	0	0	0	1	0	1	0	3
mmu-miR-124	MIMAT0000134	NM_001081209	Prdm14	PR domain containing 14	0	0	1	0	0	0	0	1	0	1	0	3
mmu-miR-124	MIMAT0000134	NM_001081217	Zfp174	zinc finger protein 174	0	0	1	0	0	0	0	1	0	1	0	3
mmu-miR-124	MIMAT0000134	NM_001081221	Ercc6	excision repair cross-complementing rodent repair deficiency, complementation group 6	0	0	1	0	0	0	0	1	0	1	0	3
mmu-miR-124	MIMAT0000134	NM_001081229	Tsc22d2	TSC22 domain family 2	0	0	1	0	0	0	0	1	0	1	0	3
mmu-miR-124	MIMAT0000134	NM_001081232	D5Ertd579e	DNA segment, Chr 5, ERATO Doi 579, expressed	0	0	1	0	0	0	0	1	0	1	0	3
mmu-miR-124	MIMAT0000134	NM_001081249	Vcan	versican	0	0	1	0	0	0	0	1	0	1	0	3
mmu-miR-124	MIMAT0000134	NM_001081252	Ugcgl2	UDP-glucose ceramide glucosyltransferase-like 2	0	0	1	0	0	0	0	1	0	1	0	3
mmu-miR-124	MIMAT0000134	NM_001081263	Slc44a5	solute carrier family 44, member 5	0	0	1	0	0	0	0	1	0	1	0	3
mmu-miR-124	MIMAT0000134	NM_001081267	Rsf1	remodeling and spacing factor 1	0	0	1	0	0	0	0	1	0	1	0	3
mmu-miR-124	MIMAT0000134	NM_001081290	Bat2d	BAT2 domain containing 1	0	0	1	0	0	0	0	1	0	1	0	3
mmu-miR-124	MIMAT0000134	NM_001081293	4930535B03Rik	RIKEN cDNA 4930535B03 gene	0	0	1	0	0	0	0	1	0	1	0	3
mmu-miR-124	MIMAT0000134	NM_001081323	Mphosph9	M-phase phosphoprotein 9	0	0	1	0	0	0	0	1	0	1	0	3
mmu-miR-124	MIMAT0000134	NM_001081324	Neto2	neuropilin (NRP) and tolloid (TLL)-like 2	0	0	1	0	0	0	0	1	0	1	0	3
mmu-miR-124	MIMAT0000134	NM_001081326	Agl	amylo-1,6-glucosidase, 4-alpha-glucanotransferase	0	0	1	0	0	0	0	1	0	1	0	3
mmu-miR-124	MIMAT0000134	NM_001081343	3110043O21Rik	RIKEN cDNA 3110043O21 gene	0	0	1	0	0	0	0	1	0	1	0	3
mmu-miR-124	MIMAT0000134	NM_001081373	Cep164	centrosomal protein 164	0	0	1	0	0	0	0	1	0	1	0	3
mmu-miR-124	MIMAT0000134	NM_001081413	Unc13b	unc-13 homolog B (C. elegans)	0	0	1	0	0	0	0	1	0	1	0	3
mmu-miR-124	MIMAT0000134	NM_001081423	Ttll5	tubulin tyrosine ligase-like family, member 5	0	0	1	0	0	0	0	1	0	1	0	3
mmu-miR-124	MIMAT0000134	NM_001081428	4930589M24Rik	RIKEN cDNA 4930589M24 gene	0	0	1	0	0	0	0	1	0	1	0	3
mmu-miR-124	MIMAT0000134	NM_001081433	Ankrd44	ankyrin repeat domain 44	0	0	1	0	0	0	0	1	0	1	0	3
mmu-miR-124	MIMAT0000134	NM_001081434	Osbpl7	oxysterol binding protein-like 7	0	0	1	0	0	0	0	1	0	1	0	3
mmu-miR-124	MIMAT0000134	NM_001081445	Ncam1	neural cell adhesion molecule 1	0	0	1	0	0	0	0	1	0	1	0	3
mmu-miR-124	MIMAT0000134	NM_001081477	Brwd3	bromodomain and WD repeat domain containing 3	0	0	1	0	0	0	0	1	0	1	0	3
mmu-miR-124	MIMAT0000134	NM_001081549	Rcan1	regulator of calcineurin 1	0	0	1	0	0	0	0	1	0	1	0	3
mmu-miR-124	MIMAT0000134	NM_001081641	Pitpnm3	PITPNM family member 3	0	0	1	0	0	0	0	1	0	1	0	3
mmu-miR-124	MIMAT0000134	NM_001081682	Gnb1l	guanine nucleotide binding protein (G protein), beta polypeptide 1-like	0	0	1	0	0	0	0	1	0	1	0	3
mmu-miR-124	MIMAT0000134	NM_001081684	Zfp295	zinc finger protein 295	0	0	1	0	0	0	0	1	0	1	0	3
mmu-miR-124	MIMAT0000134	NM_001081685	Zfp295	zinc finger protein 295	0	0	1	0	0	0	0	1	0	1	0	3
mmu-miR-124	MIMAT0000134	NM_001081750	Zfp664	zinc finger protein 664	0	0	1	0	0	0	0	1	0	1	0	3
mmu-miR-124	MIMAT0000134	NM_001081956	Sfrs17b	splicing factor, arginine/serine-rich 17b	0	0	1	0	0	0	0	1	0	1	0	3
mmu-miR-124	MIMAT0000134	NM_001081963	9430020K01Rik	RIKEN cDNA 9430020K01 gene	0	0	1	0	0	0	0	1	0	1	0	3
mmu-miR-124	MIMAT0000134	NM_001081977	Rnf144a	ring finger protein 144A	0	0	1	0	0	0	0	1	0	1	0	3
mmu-miR-124	MIMAT0000134	NM_001082412	Mcart6	mitochondrial carrier triple repeat 6	0	0	1	0	0	0	0	1	0	1	0	3
mmu-miR-124	MIMAT0000134	NM_001082483	Efr3b	EFR3 homolog B (S. cerevisiae)	0	0	1	0	0	0	0	1	0	1	0	3
mmu-miR-124	MIMAT0000134	NM_001082553	Rab27b	RAB27b, member RAS oncogene family	0	0	1	0	0	0	0	1	0	1	0	3
mmu-miR-124	MIMAT0000134	NM_001083125	Lhx6	LIM homeobox protein 6	0	0	1	0	0	0	0	1	0	1	0	3
mmu-miR-124	MIMAT0000134	NM_001083126	Lhx6	LIM homeobox protein 6	0	0	1	0	0	0	0	1	0	1	0	3
mmu-miR-124	MIMAT0000134	NM_001083127	Lhx6	LIM homeobox protein 6	0	0	1	0	0	0	0	1	0	1	0	3
mmu-miR-124	MIMAT0000134	NM_001083312	Gbp6	guanylate binding protein 6	0	0	1	0	0	0	0	1	0	1	0	3
mmu-miR-124	MIMAT0000134	NM_001083318	Etv3	ets variant gene 3	0	0	1	0	0	0	0	1	0	1	0	3
mmu-miR-124	MIMAT0000134	NM_001083321	Magi1	membrane associated guanylate kinase, WW and PDZ domain containing 1	0	0	1	0	0	0	0	1	0	1	0	3
mmu-miR-124	MIMAT0000134	NM_001083342	Ptchd2	patched domain containing 2	0	0	1	0	0	0	0	1	0	1	0	3
mmu-miR-124	MIMAT0000134	NM_001083806	Gria2	glutamate receptor, ionotropic, AMPA2 (alpha 2)	0	0	1	0	0	0	0	1	0	1	0	3
mmu-miR-124	MIMAT0000134	NM_001083810	2600010E01Rik	RIKEN cDNA 2600010E01 gene	0	0	1	0	0	0	0	1	0	1	0	3
mmu-miR-124	MIMAT0000134	NM_001083902	Slc12a8	solute carrier family 12 (potassium/chloride transporters), member 8	0	0	1	0	0	0	0	1	0	1	0	3
mmu-miR-124	MIMAT0000134	NM_001083906	Nr3c2	nuclear receptor subfamily 3, group C, member 2	0	0	1	0	0	0	0	1	0	1	0	3
mmu-miR-124	MIMAT0000134	NM_001083934	Myom1	myomesin 1	0	0	1	0	0	0	0	1	0	1	0	3
mmu-miR-124	MIMAT0000134	NM_001083959	Spo11	sporulation protein, meiosis-specific, SPO11 homolog (S. cerevisiae)	0	0	1	0	0	0	0	1	0	1	0	3
mmu-miR-124	MIMAT0000134	NM_001083967	Tcf4	transcription factor 4	0	0	1	0	0	0	0	1	0	1	0	3
mmu-miR-124	MIMAT0000134	NM_001085373	Mcc	mutated in colorectal cancers	0	0	1	0	0	0	0	1	0	1	0	3
mmu-miR-124	MIMAT0000134	NM_001085374	Mcc	mutated in colorectal cancers	0	0	1	0	0	0	0	1	0	1	0	3
mmu-miR-124	MIMAT0000134	NM_001085409	Steap3	STEAP family member 3	0	0	1	0	0	0	0	1	0	1	0	3
mmu-miR-124	MIMAT0000134	NM_001085440	Smcr8	Smith-Magenis syndrome chromosome region, candidate 8 homolog (human)	0	0	1	0	0	0	0	1	0	1	0	3
mmu-miR-124	MIMAT0000134	NM_001085449	Ctnnd1	catenin (cadherin associated protein), delta 1	0	0	1	0	0	0	0	1	0	1	0	3
mmu-miR-124	MIMAT0000134	NM_001085450	Ctnnd1	catenin (cadherin associated protein), delta 1	0	0	1	0	0	0	0	1	0	1	0	3
mmu-miR-124	MIMAT0000134	NM_001085453	Ctnnd1	catenin (cadherin associated protein), delta 1	0	0	1	0	0	0	0	1	0	1	0	3
mmu-miR-124	MIMAT0000134	NM_001085495	Arfgef2	ADP-ribosylation factor guanine nucleotide-exchange factor 2 (brefeldin A-inhibited)	0	0	1	0	0	0	0	1	0	1	0	3
mmu-miR-124	MIMAT0000134	NM_001085501	Ppp1r3d	protein phosphatase 1, regulatory subunit 3D	0	0	1	0	0	0	0	1	0	1	0	3
mmu-miR-124	MIMAT0000134	NM_001093752	Sfrs11	splicing factor, arginine/serine-rich 11	0	0	1	0	0	0	0	1	0	1	0	3
mmu-miR-124	MIMAT0000134	NM_001093753	Sfrs11	splicing factor, arginine/serine-rich 11	0	0	1	0	0	0	0	1	0	1	0	3
mmu-miR-124	MIMAT0000134	NM_001093764	Myadm	myeloid-associated differentiation marker	0	0	1	0	0	0	0	1	0	1	0	3
mmu-miR-124	MIMAT0000134	NM_001093765	Myadm	myeloid-associated differentiation marker	0	0	1	0	0	0	0	1	0	1	0	3
mmu-miR-124	MIMAT0000134	NM_001097644	Ccnyl1	cyclin Y-like 1	0	0	1	0	0	0	0	1	0	1	0	3
mmu-miR-124	MIMAT0000134	NM_001098171	Pcdh10	protocadherin 10	0	0	1	0	0	0	0	1	0	1	0	3
mmu-miR-124	MIMAT0000134	NM_001098203	Hic1	hypermethylated in cancer 1	0	0	1	0	0	0	0	1	0	1	0	3
mmu-miR-124	MIMAT0000134	NM_001098225	Adam22	a disintegrin and metallopeptidase domain 22	0	0	1	0	0	0	0	1	0	1	0	3
mmu-miR-124	MIMAT0000134	NM_001098227	Sdcbp	syndecan binding protein	0	0	1	0	0	0	0	1	0	1	0	3
mmu-miR-124	MIMAT0000134	NM_001098230	Ppm2c	protein phosphatase 2C, magnesium dependent, catalytic subunit	0	0	1	0	0	0	0	1	0	1	0	3
mmu-miR-124	MIMAT0000134	NM_001098231	Ppm2c	protein phosphatase 2C, magnesium dependent, catalytic subunit	0	0	1	0	0	0	0	1	0	1	0	3
mmu-miR-124	MIMAT0000134	NM_001098476	Grsf1	G-rich RNA sequence binding factor 1	0	0	1	0	0	0	0	1	0	1	0	3
mmu-miR-124	MIMAT0000134	NM_001099297	Duox1	dual oxidase 1	0	0	1	0	0	0	0	1	0	1	0	3
mmu-miR-124	MIMAT0000134	NM_001099328	OTTMUSG00000017459	predicted gene, OTTMUSG00000017459	0	0	1	0	0	0	0	1	0	1	0	3
mmu-miR-124	MIMAT0000134	NM_001110849	2600010E01Rik	RIKEN cDNA 2600010E01 gene	0	0	1	0	0	0	0	1	0	1	0	3
mmu-miR-124	MIMAT0000134	NM_007379	Abca2	ATP-binding cassette, sub-family A (ABC1), member 2	0	0	0	0	0	0	1	1	0	1	0	3
mmu-miR-124	MIMAT0000134	NM_007387	Acp2	acid phosphatase 2, lysosomal	0	0	1	0	0	0	0	1	0	1	0	3
mmu-miR-124	MIMAT0000134	NM_007405	Adcy6	adenylate cyclase 6	0	0	1	0	0	0	0	1	0	1	0	3
mmu-miR-124	MIMAT0000134	NM_007417	Adra2a	adrenergic receptor, alpha 2a	0	0	1	0	0	0	0	1	0	1	0	3
mmu-miR-124	MIMAT0000134	NM_007429	Agtr2	angiotensin II receptor, type 2	0	0	1	0	0	0	0	1	0	1	0	3
mmu-miR-124	MIMAT0000134	NM_007433	Akp5	alkaline phosphatase 5	0	0	1	0	0	0	0	1	0	1	0	3
mmu-miR-124	MIMAT0000134	NM_007434	Akt2	thymoma viral proto-oncogene 2	0	0	1	0	0	0	0	1	0	1	0	3
mmu-miR-124	MIMAT0000134	NM_007435	Abcd1	ATP-binding cassette, sub-family D (ALD), member 1	0	0	1	0	0	0	0	1	0	1	0	3
mmu-miR-124	MIMAT0000134	NM_007437	Aldh3a2	aldehyde dehydrogenase family 3, subfamily A2	0	0	1	0	0	0	0	1	0	1	0	3
mmu-miR-124	MIMAT0000134	NM_007440	Alox12	arachidonate 12-lipoxygenase	0	0	1	0	0	0	0	1	0	1	0	3
mmu-miR-124	MIMAT0000134	NM_007460	Ap3d1	adaptor-related protein complex 3, delta 1 subunit	0	0	1	0	0	0	0	1	0	1	0	3
mmu-miR-124	MIMAT0000134	NM_007472	Aqp1	aquaporin 1	0	0	1	0	0	0	0	1	0	1	0	3
mmu-miR-124	MIMAT0000134	NM_007477	Arf2	ADP-ribosylation factor 2	0	0	0	0	0	0	1	1	0	1	0	3
mmu-miR-124	MIMAT0000134	NM_007488	Arnt2	aryl hydrocarbon receptor nuclear translocator 2	0	0	1	0	0	0	0	1	0	1	0	3
mmu-miR-124	MIMAT0000134	NM_007495	Astn1	astrotactin 1	0	0	1	0	0	0	0	1	0	1	0	3
mmu-miR-124	MIMAT0000134	NM_007513	Slc7a1	solute carrier family 7 (cationic amino acid transporter, y+ system), member 1	0	0	1	0	0	0	0	1	0	1	0	3
mmu-miR-124	MIMAT0000134	NM_007514	Slc7a2	solute carrier family 7 (cationic amino acid transporter, y+ system), member 2	0	0	1	0	0	0	0	1	0	1	0	3
mmu-miR-124	MIMAT0000134	NM_007516	Hnrnpd	heterogeneous nuclear ribonucleoprotein D	0	0	1	0	0	0	0	1	0	1	0	3
mmu-miR-124	MIMAT0000134	NM_007532	Bcat1	branched chain aminotransferase 1, cytosolic	0	0	1	0	0	0	0	1	0	1	0	3
mmu-miR-124	MIMAT0000134	NM_007533	Bckdha	branched chain ketoacid dehydrogenase E1, alpha polypeptide	0	0	0	0	0	0	1	1	0	1	0	3
mmu-miR-124	MIMAT0000134	NM_007548	Prdm1	PR domain containing 1, with ZNF domain	0	0	1	0	0	0	0	1	0	1	0	3
mmu-miR-124	MIMAT0000134	NM_007556	Bmp6	bone morphogenetic protein 6	0	0	0	0	0	0	1	1	0	1	0	3
mmu-miR-124	MIMAT0000134	NM_007568	Btc	betacellulin, epidermal growth factor family member	0	0	1	0	0	0	0	1	0	1	0	3
mmu-miR-124	MIMAT0000134	NM_007570	Btg2	B-cell translocation gene 2, anti-proliferative	0	0	0	0	0	0	1	1	0	1	0	3
mmu-miR-124	MIMAT0000134	NM_007606	Car3	carbonic anhydrase 3	0	0	1	0	0	0	0	1	0	1	0	3
mmu-miR-124	MIMAT0000134	NM_007631	Ccnd1	cyclin D1	0	0	1	0	0	0	0	1	0	1	0	3
mmu-miR-124	MIMAT0000134	NM_007642	Cd28	CD28 antigen	0	0	1	0	0	0	0	1	0	1	0	3
mmu-miR-124	MIMAT0000134	NM_007646	Cd38	CD38 antigen	0	0	1	0	0	0	0	1	0	1	0	3
mmu-miR-124	MIMAT0000134	NM_007652	Cd59a	CD59a antigen	0	0	1	0	0	0	0	1	0	1	0	3
mmu-miR-124	MIMAT0000134	NM_007754	Cpd	carboxypeptidase D	0	0	1	0	0	0	0	1	0	1	0	3
mmu-miR-124	MIMAT0000134	NM_007755	Cpeb1	cytoplasmic polyadenylation element binding protein 1	0	0	0	0	0	0	1	1	0	1	0	3
mmu-miR-124	MIMAT0000134	NM_007760	Crat	carnitine acetyltransferase	0	0	1	0	0	0	0	1	0	1	0	3
mmu-miR-124	MIMAT0000134	NM_007763	Crip1	cysteine-rich protein 1 (intestinal)	0	0	1	0	0	0	0	1	0	1	0	3
mmu-miR-124	MIMAT0000134	NM_007764	Crkl	v-crk sarcoma virus CT10 oncogene homolog (avian)-like	0	0	1	0	0	0	0	1	0	1	0	3
mmu-miR-124	MIMAT0000134	NM_007803	Cttn	cortactin	0	0	1	0	0	0	0	1	0	1	0	3
mmu-miR-124	MIMAT0000134	NM_007818	Cyp3a11	cytochrome P450, family 3, subfamily a, polypeptide 11	0	0	1	0	0	0	0	1	0	1	0	3
mmu-miR-124	MIMAT0000134	NM_007825	Cyp7b1	cytochrome P450, family 7, subfamily b, polypeptide 1	0	0	1	0	0	0	0	1	0	1	0	3
mmu-miR-124	MIMAT0000134	NM_007834	Dscr3	Down syndrome critical region gene 3	0	0	1	0	0	0	0	1	0	1	0	3
mmu-miR-124	MIMAT0000134	NM_007858	Diap1	diaphanous homolog 1 (Drosophila)	0	0	0	0	0	0	1	1	0	1	0	3
mmu-miR-124	MIMAT0000134	NM_007865	Dll1	delta-like 1 (Drosophila)	0	0	1	0	0	0	0	1	0	1	0	3
mmu-miR-124	MIMAT0000134	NM_007868	Dmd	dystrophin, muscular dystrophy	0	0	0	0	0	0	1	1	0	1	0	3
mmu-miR-124	MIMAT0000134	NM_007883	Dsg2	desmoglein 2	0	0	1	0	0	0	0	1	0	1	0	3
mmu-miR-124	MIMAT0000134	NM_007885	Slc26a2	solute carrier family 26 (sulfate transporter), member 2	0	0	1	0	0	0	0	1	0	1	0	3
mmu-miR-124	MIMAT0000134	NM_007911	Efnb3	ephrin B3	0	0	1	0	0	0	0	1	0	1	0	3
mmu-miR-124	MIMAT0000134	NM_007914	Ehf	ets homologous factor	0	0	1	0	0	0	0	1	0	1	0	3
mmu-miR-124	MIMAT0000134	NM_007927	Emd	emerin	0	0	0	0	0	0	1	1	0	1	0	3
mmu-miR-124	MIMAT0000134	NM_007934	Enpep	glutamyl aminopeptidase	0	0	1	0	0	0	0	1	0	1	0	3
mmu-miR-124	MIMAT0000134	NM_007950	Ereg	epiregulin	0	0	1	0	0	0	0	1	0	1	0	3
mmu-miR-124	MIMAT0000134	NM_007960	Etv1	ets variant gene 1	0	0	1	0	0	0	0	1	0	1	0	3
mmu-miR-124	MIMAT0000134	NM_007971	Ezh2	enhancer of zeste homolog 2 (Drosophila)	0	0	0	0	0	0	1	1	0	1	0	3
mmu-miR-124	MIMAT0000134	NM_007981	Acsl1	acyl-CoA synthetase long-chain family member 1	0	0	0	0	0	0	1	1	0	1	0	3
mmu-miR-124	MIMAT0000134	NM_008003	Fgf15	fibroblast growth factor 15	0	0	1	0	0	0	0	1	0	1	0	3
mmu-miR-124	MIMAT0000134	NM_008010	Fgfr3	fibroblast growth factor receptor 3	0	0	1	0	0	0	0	1	0	1	0	3
mmu-miR-124	MIMAT0000134	NM_008013	Fgl2	fibrinogen-like protein 2	0	0	1	0	0	0	0	1	0	1	0	3
mmu-miR-124	MIMAT0000134	NM_008017	Smc2	structural maintenance of chromosomes 2	0	0	1	0	0	0	0	1	0	1	0	3
mmu-miR-124	MIMAT0000134	NM_008026	Fli1	Friend leukemia integration 1	0	0	1	0	0	0	0	1	0	1	0	3
mmu-miR-124	MIMAT0000134	NM_008034	Folr1	folate receptor 1 (adult)	0	0	1	0	0	0	0	1	0	1	0	3
mmu-miR-124	MIMAT0000134	NM_008046	Fst	follistatin	0	0	1	0	0	0	0	1	0	1	0	3
mmu-miR-124	MIMAT0000134	NM_008047	Fstl1	follistatin-like 1	0	0	1	0	0	0	0	1	0	1	0	3
mmu-miR-124	MIMAT0000134	NM_008060	Ganab	alpha glucosidase 2 alpha neutral subunit	0	0	1	0	0	0	0	1	0	1	0	3
mmu-miR-124	MIMAT0000134	NM_008064	Gaa	glucosidase, alpha, acid	0	0	1	0	0	0	0	1	0	1	0	3
mmu-miR-124	MIMAT0000134	NM_008070	Gabrb2	gamma-aminobutyric acid (GABA-A) receptor, subunit beta 2	0	0	1	0	0	0	0	1	0	1	0	3
mmu-miR-124	MIMAT0000134	NM_008078	Gad2	glutamic acid decarboxylase 2	0	0	1	0	0	0	0	1	0	1	0	3
mmu-miR-124	MIMAT0000134	NM_008079	Galc	galactosylceramidase	0	0	1	0	0	0	0	1	0	1	0	3
mmu-miR-124	MIMAT0000134	NM_008087	Gas2	growth arrest specific 2	0	0	0	0	0	0	1	1	0	1	0	3
mmu-miR-124	MIMAT0000134	NM_008098	Mtpn	myotrophin	0	0	0	0	0	0	1	1	0	1	0	3
mmu-miR-124	MIMAT0000134	NM_008102	Gch1	GTP cyclohydrolase 1	0	0	1	0	0	0	0	1	0	1	0	3
mmu-miR-124	MIMAT0000134	NM_008121	Gja5	gap junction membrane channel protein alpha 5	0	0	1	0	0	0	0	1	0	1	0	3
mmu-miR-124	MIMAT0000134	NM_008138	Gnai2	guanine nucleotide binding protein (G protein), alpha inhibiting 2	0	0	1	0	0	0	0	1	0	1	0	3
mmu-miR-124	MIMAT0000134	NM_008139	Gnaq	guanine nucleotide binding protein, alpha q polypeptide	0	0	0	0	0	0	1	1	0	1	0	3
mmu-miR-124	MIMAT0000134	NM_008150	Gpc4	glypican 4	0	0	0	0	0	0	1	1	0	1	0	3
mmu-miR-124	MIMAT0000134	NM_008180	Gss	glutathione synthetase	0	0	1	0	0	0	0	1	0	1	0	3
mmu-miR-124	MIMAT0000134	NM_008183	Gstm2	glutathione S-transferase, mu 2	0	0	1	0	0	0	0	1	0	1	0	3
mmu-miR-124	MIMAT0000134	NM_008237	Hes3	hairy and enhancer of split 3 (Drosophila)	0	0	1	0	0	0	0	1	0	1	0	3
mmu-miR-124	MIMAT0000134	NM_008238	Foxn1	forkhead box N1	0	0	1	0	0	0	0	1	0	1	0	3
mmu-miR-124	MIMAT0000134	NM_008260	Foxa3	forkhead box A3	0	0	1	0	0	0	0	1	0	1	0	3
mmu-miR-124	MIMAT0000134	NM_008275	Hoxd13	homeo box D13	0	0	1	0	0	0	0	1	0	1	0	3
mmu-miR-124	MIMAT0000134	NM_008312	Htr2c	5-hydroxytryptamine (serotonin) receptor 2C	0	0	0	0	0	0	1	1	0	1	0	3
mmu-miR-124	MIMAT0000134	NM_008315	Htr7	5-hydroxytryptamine (serotonin) receptor 7	0	0	1	0	0	0	0	1	0	1	0	3
mmu-miR-124	MIMAT0000134	NM_008316	Hus1	Hus1 homolog (S. pombe)	0	0	1	0	0	0	0	1	0	1	0	3
mmu-miR-124	MIMAT0000134	NM_008331	Ifit1	interferon-induced protein with tetratricopeptide repeats 1	0	0	1	0	0	0	0	1	0	1	0	3
mmu-miR-124	MIMAT0000134	NM_008383	Cep250	centrosomal protein 250	0	0	1	0	0	0	0	1	0	1	0	3
mmu-miR-124	MIMAT0000134	NM_008399	Itgae	integrin alpha E, epithelial-associated	0	0	1	0	0	0	0	1	0	1	0	3
mmu-miR-124	MIMAT0000134	NM_008415	Jrk	jerky	0	0	1	0	0	0	0	1	0	1	0	3
mmu-miR-124	MIMAT0000134	NM_008441	Kif1b	kinesin family member 1B	0	0	1	0	0	0	0	1	0	1	0	3
mmu-miR-124	MIMAT0000134	NM_008448	Kif5b	kinesin family member 5B	0	0	1	0	0	0	0	1	0	1	0	3
mmu-miR-124	MIMAT0000134	NM_008466	Kpna3	karyopherin (importin) alpha 3	0	0	0	1	0	0	1	0	0	1	0	3
mmu-miR-124	MIMAT0000134	NM_008474	Krt84	keratin 84	0	0	1	0	0	0	0	1	0	1	0	3
mmu-miR-124	MIMAT0000134	NM_008500	Lhx6	LIM homeobox protein 6	0	0	1	0	0	0	0	1	0	1	0	3
mmu-miR-124	MIMAT0000134	NM_008514	Lrp6	low density lipoprotein receptor-related protein 6	0	0	0	0	0	0	1	1	0	1	0	3
mmu-miR-124	MIMAT0000134	NM_008527	Klrb1c	killer cell lectin-like receptor subfamily B member 1C	0	0	1	0	0	0	0	1	0	1	0	3
mmu-miR-124	MIMAT0000134	NM_008553	Ascl1	achaete-scute complex homolog 1 (Drosophila)	0	0	1	0	0	0	0	1	0	1	0	3
mmu-miR-124	MIMAT0000134	NM_008564	Mcm2	minichromosome maintenance deficient 2 mitotin (S. cerevisiae)	0	0	1	0	0	0	0	1	0	1	0	3
mmu-miR-124	MIMAT0000134	NM_008565	Mcm4	minichromosome maintenance deficient 4 homolog (S. cerevisiae)	0	0	1	0	0	0	0	1	0	1	0	3
mmu-miR-124	MIMAT0000134	NM_008579	Meig1	meiosis expressed gene 1	0	0	1	0	0	0	0	1	0	1	0	3
mmu-miR-124	MIMAT0000134	NM_008589	Mesp2	mesoderm posterior 2	0	0	1	0	0	0	0	1	0	1	0	3
mmu-miR-124	MIMAT0000134	NM_008593	Foxd2	forkhead box D2	0	0	1	0	0	0	0	1	0	1	0	3
mmu-miR-124	MIMAT0000134	NM_008601	Mitf	microphthalmia-associated transcription factor	0	0	1	0	0	0	0	1	0	1	0	3
mmu-miR-124	MIMAT0000134	NM_008604	Mme	membrane metallo endopeptidase	0	0	1	0	0	0	0	1	0	1	0	3
mmu-miR-124	MIMAT0000134	NM_008620	Gbp4	guanylate binding protein 4	0	0	1	0	0	0	0	1	0	1	0	3
mmu-miR-124	MIMAT0000134	NM_008622	Mpv17	Mpv17 transgene, kidney disease mutant	0	0	1	0	0	0	0	1	0	1	0	3
mmu-miR-124	MIMAT0000134	NM_008636	Mtf1	metal response element binding transcription factor 1	0	0	0	0	0	0	1	1	0	1	0	3
mmu-miR-124	MIMAT0000134	NM_008667	Nab1	Ngfi-A binding protein 1	0	0	1	0	0	0	0	1	0	1	0	3
mmu-miR-124	MIMAT0000134	NM_008668	Nab2	Ngfi-A binding protein 2	0	0	1	0	0	0	0	1	0	1	0	3
mmu-miR-124	MIMAT0000134	NM_008684	Neo1	neogenin	0	0	1	0	0	0	0	1	0	1	0	3
mmu-miR-124	MIMAT0000134	NM_008688	Nfic	nuclear factor I/C	0	0	1	0	0	0	0	1	0	1	0	3
mmu-miR-124	MIMAT0000134	NM_008728	Npr3	natriuretic peptide receptor 3	0	0	1	0	0	0	0	1	0	1	0	3
mmu-miR-124	MIMAT0000134	NM_008745	Ntrk2	neurotrophic tyrosine kinase, receptor, type 2	0	0	1	0	0	0	0	1	0	1	0	3
mmu-miR-124	MIMAT0000134	NM_008770	Cldn11	claudin 11	0	0	0	0	0	0	1	1	0	1	0	3
mmu-miR-124	MIMAT0000134	NM_008781	Pax3	paired box gene 3	0	0	1	0	0	0	0	1	0	1	0	3
mmu-miR-124	MIMAT0000134	NM_008795	Pctk3	PCTAIRE-motif protein kinase 3	0	0	0	0	0	0	1	1	0	1	0	3
mmu-miR-124	MIMAT0000134	NM_008802	Pde7a	phosphodiesterase 7A	0	0	0	0	0	0	1	1	0	1	0	3
mmu-miR-124	MIMAT0000134	NM_008812	Padi2	peptidyl arginine deiminase, type II	0	0	1	0	0	0	0	1	0	1	0	3
mmu-miR-124	MIMAT0000134	NM_008832	Phka1	phosphorylase kinase alpha 1	0	0	1	0	0	0	0	1	0	1	0	3
mmu-miR-124	MIMAT0000134	NM_008845	Pip4k2a	phosphatidylinositol-5-phosphate 4-kinase, type II, alpha	0	0	1	0	0	0	0	1	0	1	0	3
mmu-miR-124	MIMAT0000134	NM_008850	Pitpna	phosphatidylinositol transfer protein, alpha	0	0	0	0	0	0	1	1	0	1	0	3
mmu-miR-124	MIMAT0000134	NM_008863	Pkib	protein kinase inhibitor beta, cAMP dependent, testis specific	0	0	1	0	0	0	0	1	0	1	0	3
mmu-miR-124	MIMAT0000134	NM_008865	Prl3b1	prolactin family 3, subfamily b, member 1	0	0	1	0	0	0	0	1	0	1	0	3
mmu-miR-124	MIMAT0000134	NM_008879	Lcp1	lymphocyte cytosolic protein 1	0	0	1	0	0	0	0	1	0	1	0	3
mmu-miR-124	MIMAT0000134	NM_008884	Pml	promyelocytic leukemia	0	0	1	0	0	0	0	1	0	1	0	3
mmu-miR-124	MIMAT0000134	NM_008891	Pnn	pinin	0	0	0	0	0	0	1	1	0	1	0	3
mmu-miR-124	MIMAT0000134	NM_008898	Por	P450 (cytochrome) oxidoreductase	0	0	1	0	0	0	0	1	0	1	0	3
mmu-miR-124	MIMAT0000134	NM_008928	Map2k3	mitogen-activated protein kinase kinase 3	0	0	1	0	0	0	0	1	0	1	0	3
mmu-miR-124	MIMAT0000134	NM_008952	Pipox	pipecolic acid oxidase	0	0	1	0	0	0	0	1	0	1	0	3
mmu-miR-124	MIMAT0000134	NM_008961	Pter	phosphotriesterase related	0	0	1	0	0	0	0	1	0	1	0	3
mmu-miR-124	MIMAT0000134	NM_008975	Ptp4a3	protein tyrosine phosphatase 4a3	0	0	1	0	0	0	0	1	0	1	0	3
mmu-miR-124	MIMAT0000134	NM_008976	Ptpn14	protein tyrosine phosphatase, non-receptor type 14	0	0	1	0	0	0	0	1	0	1	0	3
mmu-miR-124	MIMAT0000134	NM_008978	Ptpn20	protein tyrosine phosphatase, non-receptor type 20	0	0	1	0	0	0	0	1	0	1	0	3
mmu-miR-124	MIMAT0000134	NM_008980	Ptpra	protein tyrosine phosphatase, receptor type, A	0	0	1	0	0	0	0	1	0	1	0	3
mmu-miR-124	MIMAT0000134	NM_008987	Ptx3	pentraxin related gene	0	0	1	0	0	0	0	1	0	1	0	3
mmu-miR-124	MIMAT0000134	NM_008995	Pex5	peroxisome biogenesis factor 5	0	0	1	0	0	0	0	1	0	1	0	3
mmu-miR-124	MIMAT0000134	NM_009035	Rbpj	recombination signal binding protein for immunoglobulin kappa J region	0	0	1	0	0	0	0	1	0	1	0	3
mmu-miR-124	MIMAT0000134	NM_009041	Rdx	radixin	0	0	1	0	0	0	0	1	0	1	0	3
mmu-miR-124	MIMAT0000134	XM_923227	Spata13	spermatogenesis associated 13	0	0	1	1	0	0	0	0	0	1	0	3
mmu-miR-124	MIMAT0000134	XM_975051	AI848100	expressed sequence AI848100	0	0	1	1	0	0	0	0	0	1	0	3
mmu-miR-124	MIMAT0000134	XM_973835	EG620393	predicted gene, EG620393	0	0	1	1	0	0	0	0	0	1	0	3
mmu-miR-124	MIMAT0000134	NM_025335	Tmem167	transmembrane protein 167	0	0	1	0	0	0	0	1	0	1	0	3
mmu-miR-124	MIMAT0000134	NM_025339	Tmem42	transmembrane protein 42	0	0	1	0	0	0	0	1	0	1	0	3
mmu-miR-124	MIMAT0000134	NM_025385	Prr13	proline rich 13	0	0	1	0	0	0	0	1	0	1	0	3
mmu-miR-124	MIMAT0000134	NM_025386	Fbxo36	F-box protein 36	0	0	1	0	0	0	0	1	0	1	0	3
mmu-miR-124	MIMAT0000134	NM_025416	Them5	thioesterase superfamily member 5	0	0	1	0	0	0	0	1	0	1	0	3
mmu-miR-124	MIMAT0000134	NM_025423	1110059E24Rik	RIKEN cDNA 1110059E24 gene	0	0	1	0	0	0	0	1	0	1	0	3
mmu-miR-124	MIMAT0000134	NM_025438	Rsrc2	arginine/serine-rich coiled-coil 2	0	0	1	0	0	0	0	1	0	1	0	3
mmu-miR-124	MIMAT0000134	NM_025471	1810030N24Rik	RIKEN cDNA 1810030N24 gene	0	0	1	0	0	0	0	1	0	1	0	3
mmu-miR-124	MIMAT0000134	NM_025574	Pigy	phosphatidylinositol glycan anchor biosynthesis, class Y	0	0	1	0	0	0	0	1	0	1	0	3
mmu-miR-124	MIMAT0000134	NM_025598	2700038C09Rik	RIKEN cDNA 2700038C09 gene	0	0	1	0	0	0	0	1	0	1	0	3
mmu-miR-124	MIMAT0000134	NM_025609	Map3k7ip1	mitogen-activated protein kinase kinase kinase 7 interacting protein 1	0	0	1	0	0	0	0	1	0	1	0	3
mmu-miR-124	MIMAT0000134	NM_025649	Mad2l1bp	MAD2L1 binding protein	0	0	1	0	0	0	0	1	0	1	0	3
mmu-miR-124	MIMAT0000134	NM_025695	Smc6	structural maintenance of chromosomes 6	0	0	1	0	0	0	0	1	0	1	0	3
mmu-miR-124	MIMAT0000134	NM_025755	4933428G09Rik	RIKEN cDNA 4933428G09 gene	0	0	1	0	0	0	0	1	0	1	0	3
mmu-miR-124	MIMAT0000134	NM_025757	4933439F18Rik	RIKEN cDNA 4933439F18 gene	0	0	1	0	0	0	0	1	0	1	0	3
mmu-miR-124	MIMAT0000134	NM_025777	Duoxa2	dual oxidase maturation factor 2	0	0	1	0	0	0	0	1	0	1	0	3
mmu-miR-124	MIMAT0000134	NM_025780	Thap2	THAP domain containing, apoptosis associated protein 2	0	0	1	0	0	0	0	1	0	1	0	3
mmu-miR-124	MIMAT0000134	NM_025781	Tmem170	transmembrane protein 170	0	0	1	0	0	0	0	1	0	1	0	3
mmu-miR-124	MIMAT0000134	NM_025788	Btbd14b	BTB (POZ) domain containing 14B	0	0	0	0	0	0	1	1	0	1	0	3
mmu-miR-124	MIMAT0000134	NM_025800	Ppp1r2	protein phosphatase 1, regulatory (inhibitor) subunit 2	0	0	1	0	0	0	0	1	0	1	0	3
mmu-miR-124	MIMAT0000134	NM_025807	Slc16a9	solute carrier family 16 (monocarboxylic acid transporters), member 9	0	0	1	0	0	0	0	1	0	1	0	3
mmu-miR-124	MIMAT0000134	NM_025826	Acadsb	acyl-Coenzyme A dehydrogenase, short/branched chain	0	0	1	0	0	0	0	1	0	1	0	3
mmu-miR-124	MIMAT0000134	NM_025828	Lman2	lectin, mannose-binding 2	0	0	1	0	0	0	0	1	0	1	0	3
mmu-miR-124	MIMAT0000134	NM_025839	Nudt16l1	nudix (nucleoside diphosphate linked moiety X)-type motif 16-like 1	0	0	1	0	0	0	0	1	0	1	0	3
mmu-miR-124	MIMAT0000134	NM_025845	Prpf38b	PRP38 pre-mRNA processing factor 38 (yeast) domain containing B	0	0	0	0	0	0	1	1	0	1	0	3
mmu-miR-124	MIMAT0000134	NM_025850	Fank1	fibronectin type 3 and ankyrin repeat domains 1	0	0	1	0	0	0	0	1	0	1	0	3
mmu-miR-124	MIMAT0000134	NM_025858	Shisa5	shisa homolog 5 (Xenopus laevis)	0	0	1	0	0	0	0	1	0	1	0	3
mmu-miR-124	MIMAT0000134	NM_025864	Tmem206	transmembrane protein 206	0	0	1	0	0	0	0	1	0	1	0	3
mmu-miR-124	MIMAT0000134	NM_025881	Luc7l	Luc7 homolog (S. cerevisiae)-like	0	0	1	0	0	0	0	1	0	1	0	3
mmu-miR-124	MIMAT0000134	NM_025893	Zcchc18	zinc finger, CCHC domain containing 18	0	0	1	0	0	0	0	1	0	1	0	3
mmu-miR-124	MIMAT0000134	NM_025898	Napa	N-ethylmaleimide sensitive fusion protein attachment protein alpha	0	0	1	0	0	0	0	1	0	1	0	3
mmu-miR-124	MIMAT0000134	NM_025932	Syap1	synapse associated protein 1	0	0	1	0	0	0	0	1	0	1	0	3
mmu-miR-124	MIMAT0000134	NM_025937	Nkap	NFKB activating protein	0	0	0	0	0	0	1	1	0	1	0	3
mmu-miR-124	MIMAT0000134	NM_025943	Dzip1	DAZ interacting protein 1	0	0	1	0	0	0	0	1	0	1	0	3
mmu-miR-124	MIMAT0000134	NM_025948	Lsm14a	LSM14 homolog A (SCD6, S. cerevisiae)	0	0	1	0	0	0	0	1	0	1	0	3
mmu-miR-124	MIMAT0000134	NM_025958	Cand2	cullin-associated and neddylation-dissociated 2 (putative)	0	0	1	0	0	0	0	1	0	1	0	3
mmu-miR-124	MIMAT0000134	NM_025961	Gatm	glycine amidinotransferase (L-arginine:glycine amidinotransferase)	0	0	1	0	0	0	0	1	0	1	0	3
mmu-miR-124	MIMAT0000134	NM_025964	2310038H17Rik	RIKEN cDNA 2310038H17 gene	0	0	1	0	0	0	0	1	0	1	0	3
mmu-miR-124	MIMAT0000134	NM_025975	Dynlt3	dynein light chain Tctex-type 3	0	0	0	0	0	0	1	1	0	1	0	3
mmu-miR-124	MIMAT0000134	NM_025978	Ttc14	tetratricopeptide repeat domain 14	0	0	1	0	0	0	0	1	0	1	0	3
mmu-miR-124	MIMAT0000134	NM_025985	Ube2g1	ubiquitin-conjugating enzyme E2G 1 (UBC7 homolog, C. elegans)	0	0	1	0	0	0	0	1	0	1	0	3
mmu-miR-124	MIMAT0000134	NM_025994	Efhd2	EF hand domain containing 2	0	0	1	0	0	0	0	1	0	1	0	3
mmu-miR-124	MIMAT0000134	NM_026037	Mboat2	membrane bound O-acyltransferase domain containing 2	0	0	0	0	0	0	1	1	0	1	0	3
mmu-miR-124	MIMAT0000134	NM_026047	Rnf219	ring finger protein 219	0	0	1	0	0	0	0	1	0	1	0	3
mmu-miR-124	MIMAT0000134	NM_026065	D10Ertd322e	DNA segment, Chr 10, ERATO Doi 322, expressed	0	0	1	0	0	0	0	1	0	1	0	3
mmu-miR-124	MIMAT0000134	NM_026120	2410127L17Rik	RIKEN cDNA 2410127L17 gene	0	0	1	0	0	0	0	1	0	1	0	3
mmu-miR-124	MIMAT0000134	NM_026126	Fundc2	FUN14 domain containing 2	0	0	1	0	0	0	0	1	0	1	0	3
mmu-miR-124	MIMAT0000134	NM_026143	Far1	fatty acyl CoA reductase 1	0	0	0	0	0	0	1	1	0	1	0	3
mmu-miR-124	MIMAT0000134	NM_026144	Dhdds	dehydrodolichyl diphosphate synthase	0	0	1	0	0	0	0	1	0	1	0	3
mmu-miR-124	MIMAT0000134	NM_026145	Kctd10	potassium channel tetramerisation domain containing 10	0	0	1	0	0	0	0	1	0	1	0	3
mmu-miR-124	MIMAT0000134	NM_026165	Slc25a46	solute carrier family 25, member 46	0	0	1	0	0	0	0	1	0	1	0	3
mmu-miR-124	MIMAT0000134	NM_026172	Decr1	2,4-dienoyl CoA reductase 1, mitochondrial	0	0	1	0	0	0	0	1	0	1	0	3
mmu-miR-124	MIMAT0000134	NM_026191	Dhx40	DEAH (Asp-Glu-Ala-His) box polypeptide 40	0	0	1	0	0	0	0	1	0	1	0	3
mmu-miR-124	MIMAT0000134	NM_026192	Calcoco1	calcium binding and coiled coil domain 1	0	0	1	0	0	0	0	1	0	1	0	3
mmu-miR-124	MIMAT0000134	NM_026200	Kcnv1	potassium channel, subfamily V, member 1	0	0	1	0	0	0	0	1	0	1	0	3
mmu-miR-124	MIMAT0000134	NM_026228	Slc39a8	solute carrier family 39 (metal ion transporter), member 8	0	0	1	0	0	0	0	1	0	1	0	3
mmu-miR-124	MIMAT0000134	NM_026240	Gramd3	GRAM domain containing 3	0	0	1	0	0	0	0	1	0	1	0	3
mmu-miR-124	MIMAT0000134	NM_026255	Slc25a26	solute carrier family 25 (mitochondrial carrier, phosphate carrier), member 26	0	0	1	0	0	0	0	1	0	1	0	3
mmu-miR-124	MIMAT0000134	NM_026268	Dusp6	dual specificity phosphatase 6	0	0	0	0	0	0	1	1	0	1	0	3
mmu-miR-124	MIMAT0000134	NM_026271	1110018M03Rik	RIKEN cDNA 1110018M03 gene	0	0	1	0	0	0	0	1	0	1	0	3
mmu-miR-124	MIMAT0000134	NM_026343	Stx17	syntaxin 17	0	0	1	0	0	0	0	1	0	1	0	3
mmu-miR-124	MIMAT0000134	NM_026346	Fbxo32	F-box protein 32	0	0	1	0	0	0	0	1	0	1	0	3
mmu-miR-124	MIMAT0000134	NM_026367	Gpatch2	G patch domain containing 2	0	0	1	0	0	0	0	1	0	1	0	3
mmu-miR-124	MIMAT0000134	NM_026369	Arpc5	actin related protein 2/3 complex, subunit 5	0	0	0	0	0	0	1	1	0	1	0	3
mmu-miR-124	MIMAT0000134	NM_026388	Tprgl	transformation related protein 63 regulated like	0	0	1	0	0	0	0	1	0	1	0	3
mmu-miR-124	MIMAT0000134	NM_026404	Slc35a4	solute carrier family 35, member A4	0	0	0	0	0	0	1	1	0	1	0	3
mmu-miR-124	MIMAT0000134	NM_026412	D2Ertd750e	DNA segment, Chr 2, ERATO Doi 750, expressed	0	0	1	0	0	0	0	1	0	1	0	3
mmu-miR-124	MIMAT0000134	NM_026431	1810043G02Rik	RIKEN cDNA 1810043G02 gene	0	0	1	0	0	0	0	1	0	1	0	3
mmu-miR-124	MIMAT0000134	NM_026434	Rbm18	RNA binding motif protein 18	0	0	1	0	0	0	0	1	0	1	0	3
mmu-miR-124	MIMAT0000134	NM_026452	Coq9	coenzyme Q9 homolog (yeast)	0	0	1	0	0	0	0	1	0	1	0	3
mmu-miR-124	MIMAT0000134	NM_026484	Ccny	cyclin Y	0	0	1	0	0	0	0	1	0	1	0	3
mmu-miR-124	MIMAT0000134	NM_026485	Trabd	TraB domain containing	0	0	1	0	0	0	0	1	0	1	0	3
mmu-miR-124	MIMAT0000134	NM_026496	Grhl2	grainyhead-like 2 (Drosophila)	0	0	1	0	0	0	0	1	0	1	0	3
mmu-miR-124	MIMAT0000134	NM_026516	Tmem178	transmembrane protein 178	0	0	0	0	0	0	1	1	0	1	0	3
mmu-miR-124	MIMAT0000134	NM_026521	Zfp706	zinc finger protein 706	0	0	1	0	0	0	0	1	0	1	0	3
mmu-miR-124	MIMAT0000134	NM_026563	Sdccag3	serologically defined colon cancer antigen 3	0	0	1	0	0	0	0	1	0	1	0	3
mmu-miR-124	MIMAT0000134	NM_026573	Upf3b	UPF3 regulator of nonsense transcripts homolog B (yeast)	0	0	1	0	0	0	0	1	0	1	0	3
mmu-miR-124	MIMAT0000134	NM_026594	Rpl39l	ribosomal protein L39-like	0	0	1	0	0	0	0	1	0	1	0	3
mmu-miR-124	MIMAT0000134	NM_026637	A030007L17Rik	RIKEN cDNA A030007L17 gene	0	0	1	0	0	0	0	1	0	1	0	3
mmu-miR-124	MIMAT0000134	NM_026674	Aph1c	anterior pharynx defective 1c homolog (C. elegans)	0	0	1	0	0	0	0	1	0	1	0	3
mmu-miR-124	MIMAT0000134	NM_026697	Rab14	RAB14, member RAS oncogene family	0	0	0	0	0	0	1	1	0	1	0	3
mmu-miR-124	MIMAT0000134	NM_026698	Tmem129	transmembrane protein 129	0	0	0	0	0	0	1	1	0	1	0	3
mmu-miR-124	MIMAT0000134	NM_026718	Ankrd13a	ankyrin repeat domain 13a	0	0	0	0	0	0	1	1	0	1	0	3
mmu-miR-124	MIMAT0000134	NM_026719	Lmbrd1	LMBR1 domain containing 1	0	0	0	0	0	0	1	1	0	1	0	3
mmu-miR-124	MIMAT0000134	NM_026741	Zfp579	zinc finger protein 579	0	0	1	0	0	0	0	1	0	1	0	3
mmu-miR-124	MIMAT0000134	NM_026742	1110007M04Rik	RIKEN cDNA 1110007M04 gene	0	0	1	0	0	0	0	1	0	1	0	3
mmu-miR-124	MIMAT0000134	NM_026775	Tmed10	transmembrane emp24-like trafficking protein 10 (yeast)	0	0	0	0	0	0	1	1	0	1	0	3
mmu-miR-124	MIMAT0000134	NM_026792	Agpat5	1-acylglycerol-3-phosphate O-acyltransferase 5 (lysophosphatidic acid acyltransferase, epsilon)	0	0	0	0	0	0	1	1	0	1	0	3
mmu-miR-124	MIMAT0000134	NM_026816	Gtf2f2	general transcription factor IIF, polypeptide 2	0	0	1	0	0	0	0	1	0	1	0	3
mmu-miR-124	MIMAT0000134	NM_026828	D2Bwg1335e	DNA segment, Chr 2, Brigham & Women"s Genetics 1335 expressed	0	0	1	0	0	0	0	1	0	1	0	3
mmu-miR-124	MIMAT0000134	NM_026830	Rreb1	ras responsive element binding protein 1	0	0	1	0	0	0	0	1	0	1	0	3
mmu-miR-124	MIMAT0000134	NM_026879	Chmp2b	chromatin modifying protein 2B	0	0	0	0	0	0	1	1	0	1	0	3
mmu-miR-124	MIMAT0000134	NM_026893	Wdr40a	WD repeat domain 40A	0	0	1	0	0	0	0	1	0	1	0	3
mmu-miR-124	MIMAT0000134	NM_026897	Haghl	hydroxyacylglutathione hydrolase-like	0	0	1	0	0	0	0	1	0	1	0	3
mmu-miR-124	MIMAT0000134	NM_026917	Zdhhc3	zinc finger, DHHC domain containing 3	0	0	1	0	0	0	0	1	0	1	0	3
mmu-miR-124	MIMAT0000134	NM_026959	Stx18	syntaxin 18	0	0	1	0	0	0	0	1	0	1	0	3
mmu-miR-124	MIMAT0000134	NM_026989	Sfrs11	splicing factor, arginine/serine-rich 11	0	0	1	0	0	0	0	1	0	1	0	3
mmu-miR-124	MIMAT0000134	NM_027016	Sec62	SEC62 homolog (S. cerevisiae)	0	0	1	0	0	0	0	1	0	1	0	3
mmu-miR-124	MIMAT0000134	NM_027076	1700019M22Rik	RIKEN cDNA 1700019M22 gene	0	0	1	0	0	0	0	1	0	1	0	3
mmu-miR-124	MIMAT0000134	NM_027081	1700027J05Rik	RIKEN cDNA 1700027J05 gene	0	0	1	0	0	0	0	1	0	1	0	3
mmu-miR-124	MIMAT0000134	NM_027109	Dnase1l1	deoxyribonuclease 1-like 1	0	0	1	0	0	0	0	1	0	1	0	3
mmu-miR-124	MIMAT0000134	NM_027123	Fastkd3	FAST kinase domains 3	0	0	1	0	0	0	0	1	0	1	0	3
mmu-miR-124	MIMAT0000134	NM_027133	Lnp	limb and neural patterns	0	0	1	0	0	0	0	1	0	1	0	3
mmu-miR-124	MIMAT0000134	NM_027144	Arhgef12	Rho guanine nucleotide exchange factor (GEF) 12	0	0	1	0	0	0	0	1	0	1	0	3
mmu-miR-124	MIMAT0000134	NM_027154	Tmbim1	transmembrane BAX inhibitor motif containing 1	0	0	1	0	0	0	0	1	0	1	0	3
mmu-miR-124	MIMAT0000134	NM_027156	Ddx51	DEAD (Asp-Glu-Ala-Asp) box polypeptide 51	0	0	1	0	0	0	0	1	0	1	0	3
mmu-miR-124	MIMAT0000134	NM_027184	Ipmk	inositol polyphosphate multikinase	0	0	1	0	0	0	0	1	0	1	0	3
mmu-miR-124	MIMAT0000134	NM_027187	Rnaseh2a	ribonuclease H2, large subunit	0	0	1	0	0	0	0	1	0	1	0	3
mmu-miR-124	MIMAT0000134	NM_027219	Cdc42ep1	CDC42 effector protein (Rho GTPase binding) 1	0	0	1	0	0	0	0	1	0	1	0	3
mmu-miR-124	MIMAT0000134	NM_027248	Zfp219	zinc finger protein 219	0	0	0	0	0	0	1	1	0	1	0	3
mmu-miR-124	MIMAT0000134	NM_027278	2810432D09Rik	RIKEN cDNA 2810432D09 gene	0	0	1	0	0	0	0	1	0	1	0	3
mmu-miR-124	MIMAT0000134	NM_027285	1700029I01Rik	RIKEN cDNA 1700029I01 gene	0	0	1	0	0	0	0	1	0	1	0	3
mmu-miR-124	MIMAT0000134	NM_027308	2210010C17Rik	RIKEN cDNA 2210010C17 gene	0	0	1	0	0	0	0	1	0	1	0	3
mmu-miR-124	MIMAT0000134	NM_027321	Lrrc39	leucine rich repeat containing 39	0	0	1	0	0	0	0	1	0	1	0	3
mmu-miR-124	MIMAT0000134	NM_027379	Far1	fatty acyl CoA reductase 1	0	0	0	0	0	0	1	1	0	1	0	3
mmu-miR-124	MIMAT0000134	NM_027400	Lman1	lectin, mannose-binding, 1	0	0	0	0	0	0	1	1	0	1	0	3
mmu-miR-124	MIMAT0000134	NM_027402	Fndc5	fibronectin type III domain containing 5	0	0	1	0	0	0	0	1	0	1	0	3
mmu-miR-124	MIMAT0000134	NM_027420	2610034B18Rik	RIKEN cDNA 2610034B18 gene	0	0	1	0	0	0	0	1	0	1	0	3
mmu-miR-124	MIMAT0000134	NM_027462	Wars2	tryptophanyl tRNA synthetase 2 (mitochondrial)	0	0	1	0	0	0	0	1	0	1	0	3
mmu-miR-124	MIMAT0000134	NM_027485	Med26	mediator complex subunit 26	0	0	0	0	0	0	1	1	0	1	0	3
mmu-miR-124	MIMAT0000134	NM_027491	Rragd	Ras-related GTP binding D	0	0	1	0	0	0	0	1	0	1	0	3
mmu-miR-124	MIMAT0000134	NM_027560	Arrdc2	arrestin domain containing 2	0	0	1	0	0	0	0	1	0	1	0	3
mmu-miR-124	MIMAT0000134	NM_027562	Clec2g	C-type lectin domain family 2, member g	0	0	1	0	0	0	0	1	0	1	0	3
mmu-miR-124	MIMAT0000134	NM_027619	Ttc14	tetratricopeptide repeat domain 14	0	0	1	0	0	0	0	1	0	1	0	3
mmu-miR-124	MIMAT0000134	NM_027689	Rfx4	regulatory factor X, 4 (influences HLA class II expression)	0	0	0	0	0	0	1	1	0	1	0	3
mmu-miR-124	MIMAT0000134	NM_027695	Oxsm	3-oxoacyl-ACP synthase, mitochondrial	0	0	1	0	0	0	0	1	0	1	0	3
mmu-miR-124	MIMAT0000134	NM_027702	4933421I07Rik	RIKEN cDNA 4933421I07 gene	0	0	1	0	0	0	0	1	0	1	0	3
mmu-miR-124	MIMAT0000134	NM_027742	Lrrfip2	leucine rich repeat (in FLII) interacting protein 2	0	0	1	0	0	0	0	1	0	1	0	3
mmu-miR-124	MIMAT0000134	NM_027773	2310047D13Rik	RIKEN cDNA 2310047D13 gene	0	0	1	1	0	0	0	0	0	1	0	3
mmu-miR-124	MIMAT0000134	NM_027799	Ankrd40	ankyrin repeat domain 40	0	0	1	0	0	0	0	1	0	1	0	3
mmu-miR-124	MIMAT0000134	NM_027807	Cul5	cullin 5	0	0	0	0	0	0	1	1	0	1	0	3
mmu-miR-124	MIMAT0000134	NM_027870	Armcx3	armadillo repeat containing, X-linked 3	0	0	1	0	0	0	0	1	0	1	0	3
mmu-miR-124	MIMAT0000134	NM_027873	Ubiad1	UbiA prenyltransferase domain containing 1	0	0	1	0	0	0	0	1	0	1	0	3
mmu-miR-124	MIMAT0000134	NM_027874	Csnk1d	casein kinase 1, delta	0	0	1	0	0	0	0	1	0	1	0	3
mmu-miR-124	MIMAT0000134	NM_027878	1200002N14Rik	RIKEN cDNA 1200002N14 gene	0	0	1	0	0	0	0	1	0	1	0	3
mmu-miR-124	MIMAT0000134	NM_027890	Susd2	sushi domain containing 2	0	0	1	0	0	0	0	1	0	1	0	3
mmu-miR-124	MIMAT0000134	NM_027907	Agxt2l1	alanine-glyoxylate aminotransferase 2-like 1	0	0	1	0	0	0	0	1	0	1	0	3
mmu-miR-124	MIMAT0000134	NM_027920	2014-03-08	membrane-associated ring finger (C3HC4) 8	0	0	0	0	0	0	1	1	0	1	0	3
[truncated: 563 more rows]
