# Supplementary material for: MicroRNA-124 and -137 cooperativity controls caspase-3 activity through BCL2L13 in hippocampal neural stem cells
Source: Sci Rep. 2015 Jul 24;5:12448. doi: 10.1038/srep12448 (PMC4513647; doi:10.1038/srep12448)
Supplement: Supplementary Table 8 [file srep12448-s16.xls]

## Sheet: result-8.xls
# "1" : interaction predicted; "0" : interaction not predicted.
miRNA ID	miRNA Acc	Refseq	Symbol	Description	diana	microinspector	miranda	mirtarget2	mitarget	nbmirtar	pictar	pita	rna22	rnahybrid	targetscan	No. of predictions
mmu-miR-137	MIMAT0000149	NM_001001806	Zfp36l2	zinc finger protein 36, C3H type-like 2	0	0	1	1	0	0	1	1	0	1	0	5
mmu-miR-137	MIMAT0000149	NM_001005868	Erbb2ip	Erbb2 interacting protein	0	0	1	1	0	0	1	1	0	1	0	5
mmu-miR-137	MIMAT0000149	NM_001008420	Cdh12	cadherin 12	0	0	1	1	0	0	1	1	0	1	0	5
mmu-miR-137	MIMAT0000149	NM_001013392	Rreb1	ras responsive element binding protein 1	0	0	1	1	0	0	1	1	0	1	0	5
mmu-miR-137	MIMAT0000149	NM_001033299	Zfp217	zinc finger protein 217	0	0	1	1	0	0	1	1	0	1	0	5
mmu-miR-137	MIMAT0000149	NM_001035532	Akap2	A kinase (PRKA) anchor protein 2	0	0	1	1	0	0	1	1	0	1	0	5
mmu-miR-137	MIMAT0000149	NM_007451	Slc25a5	solute carrier family 25 (mitochondrial carrier, adenine nucleotide translocator), member 5	0	0	1	1	0	0	1	1	0	1	0	5
mmu-miR-137	MIMAT0000149	NM_007501	Neurod4	neurogenic differentiation 4	0	0	1	1	0	0	1	1	0	1	0	5
mmu-miR-137	MIMAT0000149	NM_007548	Prdm1	PR domain containing 1, with ZNF domain	0	0	1	1	0	0	1	1	0	1	0	5
mmu-miR-137	MIMAT0000149	NM_007953	Esrra	estrogen related receptor, alpha	0	0	1	1	0	0	1	1	0	1	0	5
mmu-miR-137	MIMAT0000149	NM_008551	Mapkapk2	MAP kinase-activated protein kinase 2	0	0	1	1	0	0	1	1	0	1	0	5
mmu-miR-137	MIMAT0000149	NM_008602	Pias2	protein inhibitor of activated STAT 2	0	0	1	1	0	0	1	1	0	1	0	5
mmu-miR-137	MIMAT0000149	NM_009280	Ss18	synovial sarcoma translocation, Chromosome 18	0	0	1	1	0	0	1	1	0	1	0	5
mmu-miR-137	MIMAT0000149	NM_009386	Tjp1	tight junction protein 1	0	0	1	1	0	0	1	1	0	1	0	5
mmu-miR-137	MIMAT0000149	NM_009649	Akap2	A kinase (PRKA) anchor protein 2	0	0	1	1	0	0	1	1	0	1	0	5
mmu-miR-137	MIMAT0000149	NM_010118	Egr2	early growth response 2	0	0	1	1	0	0	1	1	0	1	0	5
mmu-miR-137	MIMAT0000149	NM_011197	Ptgfrn	prostaglandin F2 receptor negative regulator	0	0	1	1	0	0	1	1	0	1	0	5
mmu-miR-137	MIMAT0000149	NM_011733	Csda	cold shock domain protein A	0	0	1	1	0	0	1	1	0	1	0	5
mmu-miR-137	MIMAT0000149	NM_011892	Sgcg	sarcoglycan, gamma (dystrophin-associated glycoprotein)	0	0	1	1	0	0	1	1	0	1	0	5
mmu-miR-137	MIMAT0000149	NM_012061	Cadps	Ca2+-dependent secretion activator	0	0	1	1	0	0	1	1	0	1	0	5
mmu-miR-137	MIMAT0000149	NM_019706	Rnf138	ring finger protein 138	0	0	1	1	0	0	1	1	0	1	0	5
mmu-miR-137	MIMAT0000149	NM_021560	Bhlhb5	basic helix-loop-helix domain containing, class B5	0	0	1	1	0	0	1	1	0	1	0	5
mmu-miR-137	MIMAT0000149	NM_021881	Qk	quaking	0	0	1	1	0	0	1	1	0	1	0	5
mmu-miR-137	MIMAT0000149	NM_026122	Hmgn3	high mobility group nucleosomal binding domain 3	0	0	1	1	0	0	1	1	0	1	0	5
mmu-miR-137	MIMAT0000149	NM_026240	Gramd3	GRAM domain containing 3	0	0	1	1	0	0	1	1	0	1	0	5
mmu-miR-137	MIMAT0000149	NM_026499	Sfrs6	splicing factor, arginine/serine-rich 6	0	0	1	1	0	0	1	1	0	1	0	5
mmu-miR-137	MIMAT0000149	NM_027920	2014-03-08	membrane-associated ring finger (C3HC4) 8	0	0	1	1	0	0	1	1	0	1	0	5
mmu-miR-137	MIMAT0000149	NM_028231	Kcnmb2	potassium large conductance calcium-activated channel, subfamily M, beta member 2	0	0	1	1	0	0	1	1	0	1	0	5
mmu-miR-137	MIMAT0000149	NM_028802	Prei4	preimplantation protein 4	0	0	1	1	0	0	1	1	0	1	0	5
mmu-miR-137	MIMAT0000149	NM_028814	2810403A07Rik	RIKEN cDNA 2810403A07 gene	0	0	1	1	0	0	1	1	0	1	0	5
mmu-miR-137	MIMAT0000149	NM_030685	D3Ucla1	DNA segment, Chr 3, University of California at Los Angeles 1	0	0	1	1	0	0	1	1	0	1	0	5
mmu-miR-137	MIMAT0000149	NM_031184	Glis2	GLIS family zinc finger 2	0	0	1	1	0	0	1	1	0	1	0	5
mmu-miR-137	MIMAT0000149	NM_031999	Gpr137b	G protein-coupled receptor 137B	0	0	1	1	0	0	1	1	0	1	0	5
mmu-miR-137	MIMAT0000149	NM_130885	Oxr1	oxidation resistance 1	0	0	1	1	0	0	1	1	0	1	0	5
mmu-miR-137	MIMAT0000149	NM_133741	Snrk	SNF related kinase	0	0	1	1	0	0	1	1	0	1	0	5
mmu-miR-137	MIMAT0000149	NM_144517	Tbc1d19	TBC1 domain family, member 19	0	0	1	1	0	0	1	1	0	1	0	5
mmu-miR-137	MIMAT0000149	NM_144879	Vash2	vasohibin 2	0	0	1	1	0	0	1	1	0	1	0	5
mmu-miR-137	MIMAT0000149	NM_146099	D19Wsu162e	DNA segment, Chr 19, Wayne State University 162, expressed	0	0	1	1	0	0	1	1	0	1	0	5
mmu-miR-137	MIMAT0000149	NM_146142	Tdrd7	tudor domain containing 7	0	0	1	1	0	0	1	1	0	1	0	5
mmu-miR-137	MIMAT0000149	NM_146222	BC024479	cDNA sequence BC024479	0	0	1	1	0	0	1	1	0	1	0	5
mmu-miR-137	MIMAT0000149	NM_146224	Suhw4	suppressor of hairy wing homolog 4 (Drosophila)	0	0	1	1	0	0	1	1	0	1	0	5
mmu-miR-137	MIMAT0000149	NM_153118	Fnbp1l	formin binding protein 1-like	0	0	1	1	0	0	1	1	0	1	0	5
mmu-miR-137	MIMAT0000149	NM_172484	E030049G20Rik	RIKEN cDNA E030049G20 gene	0	0	1	1	0	0	1	1	0	1	0	5
mmu-miR-137	MIMAT0000149	NM_172513	D1Ertd53e	DNA segment, Chr 1, ERATO Doi 53, expressed	0	0	1	1	0	0	1	1	0	1	0	5
mmu-miR-137	MIMAT0000149	NM_172563	Hlf	hepatic leukemia factor	0	0	1	1	0	0	1	1	0	1	0	5
mmu-miR-137	MIMAT0000149	NM_172684	Rsbn1	rosbin, round spermatid basic protein 1	0	0	1	1	0	0	1	1	0	1	0	5
mmu-miR-137	MIMAT0000149	NM_172734	Stk38l	serine/threonine kinase 38 like	0	0	1	1	0	0	1	1	0	1	0	5
mmu-miR-137	MIMAT0000149	NM_172948	Mgat5b	mannoside acetylglucosaminyltransferase 5, isoenzyme B	0	0	1	1	0	0	1	1	0	1	0	5
mmu-miR-137	MIMAT0000149	NM_172992	Phtf2	putative homeodomain transcription factor 2	0	0	1	1	0	0	1	1	0	1	0	5
mmu-miR-137	MIMAT0000149	NM_173431	Rpgrip1l	Rpgrip1-like	0	0	1	1	0	0	1	1	0	1	0	5
mmu-miR-137	MIMAT0000149	NM_173753	Fnip1	folliculin interacting protein 1	0	0	1	1	0	0	1	1	0	1	0	5
mmu-miR-137	MIMAT0000149	NM_175074	Hmgn3	high mobility group nucleosomal binding domain 3	0	0	1	1	0	0	1	1	0	1	0	5
mmu-miR-137	MIMAT0000149	NM_175428	Zfp295	zinc finger protein 295	0	0	1	1	0	0	1	1	0	1	0	5
mmu-miR-137	MIMAT0000149	NM_175433	Zfp710	zinc finger protein 710	0	0	1	1	0	0	1	1	0	1	0	5
mmu-miR-137	MIMAT0000149	NM_176933	Dusp4	dual specificity phosphatase 4	0	0	1	1	0	0	1	1	0	1	0	5
mmu-miR-137	MIMAT0000149	NM_176959	Fbxl7	F-box and leucine-rich repeat protein 7	0	0	1	1	0	0	1	1	0	1	0	5
mmu-miR-137	MIMAT0000149	NM_177360	Dmrt3	doublesex and mab-3 related transcription factor 3	0	0	1	1	0	0	1	1	0	1	0	5
mmu-miR-137	MIMAT0000149	NM_178670	8030462N17Rik	RIKEN cDNA 8030462N17 gene	0	0	1	1	0	0	1	1	0	1	0	5
mmu-miR-137	MIMAT0000149	NM_178745	6330442E10Rik	RIKEN cDNA 6330442E10 gene	0	0	1	1	0	0	1	1	0	1	0	5
mmu-miR-137	MIMAT0000149	NM_178936	Tmem56	transmembrane protein 56	0	0	1	1	0	0	1	1	0	1	0	5
mmu-miR-137	MIMAT0000149	NM_182939	Ppp4r2	protein phosphatase 4, regulatory subunit 2	0	0	1	1	0	0	1	1	0	1	0	5
mmu-miR-137	MIMAT0000149	NM_183024	Raver2	ribonucleoprotein, PTB-binding 2	0	0	1	1	0	0	1	1	0	1	0	5
mmu-miR-137	MIMAT0000149	NM_194262	Arid4b	AT rich interactive domain 4B (Rbp1 like)	0	0	1	1	0	0	1	1	0	1	0	5
mmu-miR-137	MIMAT0000149	NM_207623	Rnf138	ring finger protein 138	0	0	1	1	0	0	1	1	0	1	0	5
mmu-miR-137	MIMAT0000149	NM_211355	Smek1	SMEK homolog 1, suppressor of mek1 (Dictyostelium)	0	0	1	1	0	0	1	1	0	1	0	5
mmu-miR-137	MIMAT0000149	NM_212449	AU019823	expressed sequence AU019823	0	0	1	1	0	0	1	1	0	1	0	5
mmu-miR-137	MIMAT0000149	NM_172872	Kank4	KN motif and ankyrin repeat domains 4	0	0	1	1	0	0	1	1	0	0	0	4
mmu-miR-137	MIMAT0000149	NM_172913	Tox3	TOX high mobility group box family member 3	0	0	1	0	0	0	1	1	0	1	0	4
mmu-miR-137	MIMAT0000149	NM_173388	Slc43a2	solute carrier family 43, member 2	0	0	0	1	0	0	1	1	0	1	0	4
mmu-miR-137	MIMAT0000149	NM_173731	Hmgcll1	3-hydroxymethyl-3-methylglutaryl-Coenzyme A lyase-like 1	0	0	1	1	0	0	1	1	0	0	0	4
mmu-miR-137	MIMAT0000149	NM_173868	St18	suppression of tumorigenicity 18	0	0	0	1	0	0	1	1	0	1	0	4
mmu-miR-137	MIMAT0000149	NM_175003	AU040829	expressed sequence AU040829	0	0	1	1	0	0	0	1	0	1	0	4
mmu-miR-137	MIMAT0000149	NM_175045	Bcor	Bcl6 interacting corepressor	0	0	1	0	0	0	1	1	0	1	0	4
mmu-miR-137	MIMAT0000149	NM_175160	Zdhhc1	zinc finger, DHHC domain containing 1	0	0	1	0	0	0	1	1	0	1	0	4
mmu-miR-137	MIMAT0000149	NM_175201	Rnf38	ring finger protein 38	0	0	1	0	0	0	1	1	0	1	0	4
mmu-miR-137	MIMAT0000149	NM_175318	Spty2d1	SPT2, Suppressor of Ty, domain containing 1 (S. cerevisiae)	0	0	1	0	0	0	1	1	0	1	0	4
mmu-miR-137	MIMAT0000149	NM_176845	Ddhd1	DDHD domain containing 1	0	0	1	1	0	0	0	1	0	1	0	4
mmu-miR-137	MIMAT0000149	NM_176993	Mpzl3	myelin protein zero-like 3	0	0	0	1	0	0	1	1	0	1	0	4
mmu-miR-137	MIMAT0000149	NM_177016	Slc17a4	solute carrier family 17 (sodium phosphate), member 4	0	0	1	1	0	0	0	1	0	1	0	4
mmu-miR-137	MIMAT0000149	NM_177027	Zcchc7	zinc finger, CCHC domain containing 7	0	0	1	0	0	0	1	1	0	1	0	4
mmu-miR-137	MIMAT0000149	NM_177086	Zmat4	zinc finger, matrin type 4	0	0	1	0	0	0	1	1	0	1	0	4
mmu-miR-137	MIMAT0000149	NM_177224	Chd9	chromodomain helicase DNA binding protein 9	0	0	0	1	0	0	1	1	0	1	0	4
mmu-miR-137	MIMAT0000149	NM_177242	Pptc7	PTC7 protein phosphatase homolog (S. cerevisiae)	0	0	1	0	0	0	1	1	0	1	0	4
mmu-miR-137	MIMAT0000149	NM_177256	Prdx6-rs1	peroxiredoxin 6, related sequence 1	0	0	1	1	0	0	0	1	0	1	0	4
mmu-miR-137	MIMAT0000149	NM_177628	BC065085	cDNA sequence BC065085	0	0	1	0	0	0	1	1	0	1	0	4
mmu-miR-137	MIMAT0000149	NM_177629	AU021034	expressed sequence AU021034	0	0	1	1	0	0	0	1	0	1	0	4
mmu-miR-137	MIMAT0000149	NM_177668	A030001H23Rik	RIKEN cDNA A030001H23 gene	0	0	1	1	0	0	0	1	0	1	0	4
mmu-miR-137	MIMAT0000149	NM_177682	AU022870	expressed sequence AU022870	0	0	1	1	0	0	1	1	0	0	0	4
mmu-miR-137	MIMAT0000149	NM_177715	Kctd12	potassium channel tetramerisation domain containing 12	0	0	1	0	0	0	1	1	0	1	0	4
mmu-miR-137	MIMAT0000149	NM_178045	Rassf4	Ras association (RalGDS/AF-6) domain family member 4	0	0	1	1	0	0	0	1	0	1	0	4
mmu-miR-137	MIMAT0000149	NM_178047	Prom2	prominin 2	0	0	1	1	0	0	0	1	0	1	0	4
mmu-miR-137	MIMAT0000149	NM_178357	Klf11	Kruppel-like factor 11	0	0	1	0	0	0	1	1	0	1	0	4
mmu-miR-137	MIMAT0000149	NM_178705	Luzp2	leucine zipper protein 2	0	0	1	1	0	0	0	1	0	1	0	4
mmu-miR-137	MIMAT0000149	NM_178764	B930006L02Rik	RIKEN cDNA B930006L02 gene	0	0	1	1	0	0	1	1	0	0	0	4
mmu-miR-137	MIMAT0000149	NM_178793	Ccbe1	collagen and calcium binding EGF domains 1	0	0	1	1	0	0	0	1	0	1	0	4
mmu-miR-137	MIMAT0000149	NM_178794	Zrsr2	zinc finger (CCCH type), RNA binding motif and serine/arginine rich 2	0	0	1	1	0	0	0	1	0	1	0	4
mmu-miR-137	MIMAT0000149	NM_181040	Atpaf1	ATP synthase mitochondrial F1 complex assembly factor 1	0	0	0	1	0	0	1	1	0	1	0	4
mmu-miR-137	MIMAT0000149	NM_181585	Pik3r3	phosphatidylinositol 3 kinase, regulatory subunit, polypeptide 3 (p55)	0	0	1	0	0	0	1	1	0	1	0	4
mmu-miR-137	MIMAT0000149	NM_183027	Ap1s3	adaptor-related protein complex AP-1, sigma 3	0	0	1	1	0	0	0	1	0	1	0	4
mmu-miR-137	MIMAT0000149	NM_183144	Inpp5a	inositol polyphosphate-5-phosphatase A	0	0	1	0	0	0	1	1	0	1	0	4
mmu-miR-137	MIMAT0000149	NM_197945	RP23-100C5.8	ProSAPiP1 protein	0	0	1	0	0	0	1	1	0	1	0	4
mmu-miR-137	MIMAT0000149	NM_198122	Arid4b	AT rich interactive domain 4B (Rbp1 like)	0	0	0	1	0	0	1	1	0	1	0	4
mmu-miR-137	MIMAT0000149	NM_198429	Nfatc1	nuclear factor of activated T-cells, cytoplasmic, calcineurin-dependent 1	0	0	1	0	0	0	1	1	0	1	0	4
mmu-miR-137	MIMAT0000149	NM_199028	AK122525	cDNA sequence AK122525	0	0	1	0	0	0	1	1	0	1	0	4
mmu-miR-137	MIMAT0000149	NM_199299	Phf15	PHD finger protein 15	0	0	1	0	0	0	1	1	0	1	0	4
mmu-miR-137	MIMAT0000149	NM_203507	Rwdd4a	RWD domain containing 4A	0	0	1	1	0	0	1	1	0	0	0	4
mmu-miR-137	MIMAT0000149	NM_207213	Snx25	sorting nexin 25	0	0	0	1	0	0	1	1	0	1	0	4
mmu-miR-137	MIMAT0000149	NM_207633	Yipf6	Yip1 domain family, member 6	0	0	1	1	0	0	0	1	0	1	0	4
mmu-miR-137	MIMAT0000149	NM_001001984	Fbxl11	F-box and leucine-rich repeat protein 11	0	0	1	0	0	0	1	1	0	1	0	4
mmu-miR-137	MIMAT0000149	NM_001001985	Nat8l	N-acetyltransferase 8-like	0	0	1	1	0	0	0	1	0	1	0	4
mmu-miR-137	MIMAT0000149	NM_001003898	Tardbp	TAR DNA binding protein	0	0	1	0	0	0	1	1	0	1	0	4
mmu-miR-137	MIMAT0000149	NM_001003899	Tardbp	TAR DNA binding protein	0	0	1	0	0	0	1	1	0	1	0	4
mmu-miR-137	MIMAT0000149	NM_001004151	Rtp1	receptor transporter protein 1	0	0	1	1	0	0	0	1	0	1	0	4
mmu-miR-137	MIMAT0000149	NM_001004367	Cxxc4	CXXC finger 4	0	0	1	1	0	0	0	1	0	1	0	4
mmu-miR-137	MIMAT0000149	NM_001005419	Ado	2-aminoethanethiol (cysteamine) dioxygenase	0	0	1	0	0	0	1	1	0	1	0	4
mmu-miR-137	MIMAT0000149	NM_001005863	Mtus1	mitochondrial tumor suppressor 1	0	0	1	1	0	0	0	1	0	1	0	4
mmu-miR-137	MIMAT0000149	NM_001008545	Tardbp	TAR DNA binding protein	0	0	1	0	0	0	1	1	0	1	0	4
mmu-miR-137	MIMAT0000149	NM_001008546	Tardbp	TAR DNA binding protein	0	0	1	0	0	0	1	1	0	1	0	4
mmu-miR-137	MIMAT0000149	NM_001012273	Birc5	baculoviral IAP repeat-containing 5	0	0	1	1	0	0	0	1	0	1	0	4
mmu-miR-137	MIMAT0000149	NM_001015099	6030408C04Rik	RIKEN cDNA 6030408C04 gene	0	0	1	1	0	0	0	1	0	1	0	4
mmu-miR-137	MIMAT0000149	NM_001024474	Diras2	DIRAS family, GTP-binding RAS-like 2	0	0	1	0	0	0	1	1	0	1	0	4
mmu-miR-137	MIMAT0000149	NM_001024604	Ankrd28	ankyrin repeat domain 28	0	0	1	0	0	0	1	1	0	1	0	4
mmu-miR-137	MIMAT0000149	NM_001025192	Cxadr	coxsackievirus and adenovirus receptor	0	0	1	1	0	0	0	1	0	1	0	4
mmu-miR-137	MIMAT0000149	NM_001025577	Maf	avian musculoaponeurotic fibrosarcoma (v-maf) AS42 oncogene homolog	0	0	1	0	0	0	1	1	0	1	0	4
mmu-miR-137	MIMAT0000149	NM_001025613	Otud7b	OTU domain containing 7B	0	0	1	0	0	0	1	1	0	1	0	4
mmu-miR-137	MIMAT0000149	NM_001025614	Otud7b	OTU domain containing 7B	0	0	1	0	0	0	1	1	0	1	0	4
mmu-miR-137	MIMAT0000149	NM_001033145	1190002N15Rik	RIKEN cDNA 1190002N15 gene	0	0	1	1	0	0	0	1	0	1	0	4
mmu-miR-137	MIMAT0000149	NM_001033275	Glt8d3	glycosyltransferase 8 domain containing 3	0	0	1	1	0	0	0	1	0	1	0	4
mmu-miR-137	MIMAT0000149	NM_001033598	Acsl6	acyl-CoA synthetase long-chain family member 6	0	0	1	0	0	0	1	1	0	1	0	4
mmu-miR-137	MIMAT0000149	NM_001033599	Acsl6	acyl-CoA synthetase long-chain family member 6	0	0	1	0	0	0	1	1	0	1	0	4
mmu-miR-137	MIMAT0000149	NM_001033713	Mef2a	myocyte enhancer factor 2A	0	0	0	1	0	0	1	1	0	1	0	4
mmu-miR-137	MIMAT0000149	NM_001035533	Akap2	A kinase (PRKA) anchor protein 2	0	0	0	1	0	0	1	1	0	1	0	4
mmu-miR-137	MIMAT0000149	NM_001038604	Clec5a	C-type lectin domain family 5, member a	0	0	1	1	0	0	0	1	0	1	0	4
mmu-miR-137	MIMAT0000149	NM_001038624	Ric3	resistance to inhibitors of cholinesterase 3 homolog (C. elegans)	0	0	1	1	0	0	0	1	0	1	0	4
mmu-miR-137	MIMAT0000149	NM_001039106	Ddhd1	DDHD domain containing 1	0	0	1	1	0	0	0	1	0	1	0	4
mmu-miR-137	MIMAT0000149	NM_001039485	9430028L06Rik	RIKEN cDNA 9430028L06 gene	0	0	1	0	0	0	1	1	0	1	0	4
mmu-miR-137	MIMAT0000149	NM_001039511	Ivns1abp	influenza virus NS1A binding protein	0	0	1	1	0	0	0	1	0	1	0	4
mmu-miR-137	MIMAT0000149	NM_001040700	BC051019	cDNA sequence BC051019	0	0	1	1	0	0	0	1	0	1	0	4
mmu-miR-137	MIMAT0000149	NM_001042617	Cadps	Ca2+-dependent secretion activator	0	0	1	1	0	0	0	1	0	1	0	4
mmu-miR-137	MIMAT0000149	NM_001042671	Prei4	preimplantation protein 4	0	0	1	1	0	0	0	1	0	1	0	4
mmu-miR-137	MIMAT0000149	NM_001042719	Ddhd1	DDHD domain containing 1	0	0	1	1	0	0	0	1	0	1	0	4
mmu-miR-137	MIMAT0000149	NM_001044720	Abcc9	ATP-binding cassette, sub-family C (CFTR/MRP), member 9	0	0	1	1	0	0	0	1	0	1	0	4
mmu-miR-137	MIMAT0000149	NM_001048208	Med14	mediator complex subunit 14	0	0	1	1	0	0	0	1	0	1	0	4
mmu-miR-137	MIMAT0000149	NM_001077695	Ncoa2	nuclear receptor coactivator 2	0	0	1	1	0	0	0	1	0	1	0	4
mmu-miR-137	MIMAT0000149	NM_001080774	Myo1c	myosin IC	0	0	1	1	0	0	0	1	0	1	0	4
mmu-miR-137	MIMAT0000149	NM_001080775	Myo1c	myosin IC	0	0	1	1	0	0	0	1	0	1	0	4
mmu-miR-137	MIMAT0000149	NM_001080814	Fat3	FAT tumor suppressor homolog 3 (Drosophila)	0	0	1	1	0	0	0	1	0	1	0	4
mmu-miR-137	MIMAT0000149	NM_001080927	Rbpj	recombination signal binding protein for immunoglobulin kappa J region	0	0	1	1	0	0	0	1	0	1	0	4
mmu-miR-137	MIMAT0000149	NM_001080928	Rbpj	recombination signal binding protein for immunoglobulin kappa J region	0	0	1	1	0	0	0	1	0	1	0	4
mmu-miR-137	MIMAT0000149	NM_001081049	Mll1	myeloid/lymphoid or mixed-lineage leukemia 1	0	0	1	1	0	0	0	1	0	1	0	4
mmu-miR-137	MIMAT0000149	NM_001081191	Eml5	echinoderm microtubule associated protein like 5	0	0	1	1	0	0	0	1	0	1	0	4
mmu-miR-137	MIMAT0000149	NM_001081351	A430107O13Rik	RIKEN cDNA A430107O13 gene	0	0	1	1	0	0	0	1	0	1	0	4
mmu-miR-137	MIMAT0000149	NM_001081356	2610030H06Rik	RIKEN cDNA 2610030H06 gene	0	0	1	1	0	0	0	1	0	1	0	4
mmu-miR-137	MIMAT0000149	NM_001081567	Mapk10	mitogen-activated protein kinase 10	0	0	1	1	0	0	0	1	0	1	0	4
mmu-miR-137	MIMAT0000149	NM_001081684	Zfp295	zinc finger protein 295	0	0	1	1	0	0	0	1	0	1	0	4
mmu-miR-137	MIMAT0000149	NM_001081685	Zfp295	zinc finger protein 295	0	0	1	1	0	0	0	1	0	1	0	4
mmu-miR-137	MIMAT0000149	NM_001081756	E030049G20Rik	RIKEN cDNA E030049G20 gene	0	0	1	1	0	0	0	1	0	1	0	4
mmu-miR-137	MIMAT0000149	NM_007479	Arf4	ADP-ribosylation factor 4	0	0	1	1	0	0	0	1	0	1	0	4
mmu-miR-137	MIMAT0000149	NM_007520	Bach1	BTB and CNC homology 1	0	0	1	0	0	0	1	1	0	1	0	4
mmu-miR-137	MIMAT0000149	NM_007521	Bach2	BTB and CNC homology 2	0	0	1	0	0	0	1	1	0	1	0	4
mmu-miR-137	MIMAT0000149	NM_007733	Col19a1	collagen, type XIX, alpha 1	0	0	1	0	0	0	1	1	0	1	0	4
mmu-miR-137	MIMAT0000149	NM_007872	Dnmt3a	DNA methyltransferase 3A	0	0	1	0	0	0	1	1	0	1	0	4
mmu-miR-137	MIMAT0000149	NM_007936	Epha4	Eph receptor A4	0	0	1	0	0	0	1	1	0	1	0	4
mmu-miR-137	MIMAT0000149	NM_007937	Epha5	Eph receptor A5	0	0	1	0	0	0	1	1	0	1	0	4
mmu-miR-137	MIMAT0000149	NM_008135	Slc6a9	solute carrier family 6 (neurotransmitter transporter, glycine), member 9	0	0	1	1	0	0	0	1	0	1	0	4
mmu-miR-137	MIMAT0000149	NM_008306	Ndst1	N-deacetylase/N-sulfotransferase (heparan glucosaminyl) 1	0	0	1	0	0	0	1	1	0	1	0	4
mmu-miR-137	MIMAT0000149	NM_008312	Htr2c	5-hydroxytryptamine (serotonin) receptor 2C	0	0	1	0	0	0	1	1	0	1	0	4
mmu-miR-137	MIMAT0000149	NM_008417	Kcna2	potassium voltage-gated channel, shaker-related subfamily, member 2	0	0	0	1	0	0	1	1	0	1	0	4
mmu-miR-137	MIMAT0000149	NM_008621	Mpp1	membrane protein, palmitoylated	0	0	1	1	0	0	0	1	0	1	0	4
mmu-miR-137	MIMAT0000149	NM_008659	Myo1c	myosin IC	0	0	0	1	0	0	1	1	0	1	0	4
mmu-miR-137	MIMAT0000149	NM_008678	Ncoa2	nuclear receptor coactivator 2	0	0	1	1	0	0	0	1	0	1	0	4
mmu-miR-137	MIMAT0000149	NM_008720	Npc1	Niemann Pick type C1	0	0	1	0	0	0	1	1	0	1	0	4
mmu-miR-137	MIMAT0000149	NM_008769	Otc	ornithine transcarbamylase	0	0	1	1	0	0	0	1	0	1	0	4
mmu-miR-137	MIMAT0000149	NM_008775	Pafah1b2	platelet-activating factor acetylhydrolase, isoform 1b, alpha2 subunit	0	0	1	0	0	0	1	1	0	1	0	4
mmu-miR-137	MIMAT0000149	NM_008783	Pbx1	pre B-cell leukemia transcription factor 1	0	0	1	0	0	0	1	1	0	1	0	4
mmu-miR-137	MIMAT0000149	NM_009007	Rac1	RAS-related C3 botulinum substrate 1	0	0	1	0	0	0	1	1	0	1	0	4
mmu-miR-137	MIMAT0000149	NM_009035	Rbpj	recombination signal binding protein for immunoglobulin kappa J region	0	0	1	1	0	0	0	1	0	1	0	4
mmu-miR-137	MIMAT0000149	NM_009152	Sema3a	sema domain, immunoglobulin domain (Ig), short basic domain, secreted, (semaphorin) 3A	0	0	1	1	0	0	0	1	0	1	0	4
mmu-miR-137	MIMAT0000149	NM_009176	St3gal3	ST3 beta-galactoside alpha-2,3-sialyltransferase 3	0	0	1	0	0	0	1	1	0	1	0	4
mmu-miR-137	MIMAT0000149	NM_009194	Slc12a2	solute carrier family 12, member 2	0	0	0	1	0	0	1	1	0	1	0	4
mmu-miR-137	MIMAT0000149	NM_009234	Sox11	SRY-box containing gene 11	0	0	1	0	0	0	1	1	0	1	0	4
mmu-miR-137	MIMAT0000149	NM_009239	Sp4	trans-acting transcription factor 4	0	0	1	0	0	0	1	1	0	1	0	4
mmu-miR-137	MIMAT0000149	NM_009269	Sptlc1	serine palmitoyltransferase, long chain base subunit 1	0	0	1	1	0	0	0	1	0	1	0	4
mmu-miR-137	MIMAT0000149	NM_009622	Adcy1	adenylate cyclase 1	0	0	1	0	0	0	1	1	0	1	0	4
mmu-miR-137	MIMAT0000149	NM_009681	Ap3s1	adaptor-related protein complex 3, sigma 1 subunit	0	0	1	1	0	0	1	1	0	0	0	4
mmu-miR-137	MIMAT0000149	NM_009689	Birc5	baculoviral IAP repeat-containing 5	0	0	1	1	0	0	0	1	0	1	0	4
mmu-miR-137	MIMAT0000149	NM_009721	Atp1b1	ATPase, Na+/K+ transporting, beta 1 polypeptide	0	0	1	1	0	0	0	1	0	1	0	4
mmu-miR-137	MIMAT0000149	NM_009761	Bnip3l	BCL2/adenovirus E1B interacting protein 3-like	0	0	1	0	0	0	1	1	0	1	0	4
mmu-miR-137	MIMAT0000149	NM_009783	Cacna1g	calcium channel, voltage-dependent, T type, alpha 1G subunit	0	0	0	1	0	0	1	1	0	1	0	4
mmu-miR-137	MIMAT0000149	NM_009861	Cdc42	cell division cycle 42 homolog (S. cerevisiae)	0	0	1	0	0	0	1	1	0	1	0	4
mmu-miR-137	MIMAT0000149	NM_010002	Cyp2c38	cytochrome P450, family 2, subfamily c, polypeptide 38	0	0	1	1	0	0	0	1	0	1	0	4
mmu-miR-137	MIMAT0000149	NM_010103	Edil3	EGF-like repeats and discoidin I-like domains 3	0	0	1	0	0	0	1	1	0	1	0	4
mmu-miR-137	MIMAT0000149	NM_010599	Kcnab3	potassium voltage-gated channel, shaker-related subfamily, beta member 3	0	0	0	1	0	0	1	1	0	1	0	4
mmu-miR-137	MIMAT0000149	NM_010636	Klf12	Kruppel-like factor 12	0	0	1	1	0	0	0	1	0	1	0	4
mmu-miR-137	MIMAT0000149	NM_010831	Snf1lk	SNF1-like kinase	0	0	1	1	0	0	1	1	0	0	0	4
mmu-miR-137	MIMAT0000149	NM_010878	Nck1	non-catalytic region of tyrosine kinase adaptor protein 1	0	0	1	1	0	0	1	1	0	0	0	4
mmu-miR-137	MIMAT0000149	NM_010894	Neurod1	neurogenic differentiation 1	0	0	1	1	0	0	1	1	0	0	0	4
mmu-miR-137	MIMAT0000149	NM_010897	Nf1	neurofibromatosis 1	0	0	1	0	0	0	1	1	0	1	0	4
mmu-miR-137	MIMAT0000149	NM_010899	Nfatc2	nuclear factor of activated T-cells, cytoplasmic, calcineurin-dependent 2	0	0	1	0	0	0	1	1	0	1	0	4
mmu-miR-137	MIMAT0000149	NM_011046	Furin	furin (paired basic amino acid cleaving enzyme)	0	0	1	1	0	0	1	1	0	0	0	4
mmu-miR-137	MIMAT0000149	NM_011158	Prkar2b	protein kinase, cAMP dependent regulatory, type II beta	0	0	1	0	0	0	1	1	0	1	0	4
mmu-miR-137	MIMAT0000149	NM_011406	Slc8a1	solute carrier family 8 (sodium/calcium exchanger), member 1	0	0	1	1	0	0	0	1	0	1	0	4
mmu-miR-137	MIMAT0000149	NM_011511	Abcc9	ATP-binding cassette, sub-family C (CFTR/MRP), member 9	0	0	1	1	0	0	0	1	0	1	0	4
mmu-miR-137	MIMAT0000149	NM_011632	Traf3	Tnf receptor-associated factor 3	0	0	1	0	0	0	1	1	0	1	0	4
mmu-miR-137	MIMAT0000149	NM_011732	Ybx1	Y box protein 1	0	0	1	1	0	0	1	1	0	0	0	4
mmu-miR-137	MIMAT0000149	NM_011749	Zfp148	zinc finger protein 148	0	0	1	0	0	0	1	1	0	1	0	4
mmu-miR-137	MIMAT0000149	NM_011774	Slc30a4	solute carrier family 30 (zinc transporter), member 4	0	0	1	1	0	0	0	1	0	1	0	4
mmu-miR-137	MIMAT0000149	NM_011780	Adam23	a disintegrin and metallopeptidase domain 23	0	0	1	0	0	0	1	1	0	1	0	4
mmu-miR-137	MIMAT0000149	NM_011894	Sh3bp5	SH3-domain binding protein 5 (BTK-associated)	0	0	1	1	0	0	0	1	0	1	0	4
mmu-miR-137	MIMAT0000149	NM_011915	Wif1	Wnt inhibitory factor 1	0	0	1	1	0	0	1	1	0	0	0	4
mmu-miR-137	MIMAT0000149	NM_013502	Ctbp1	C-terminal binding protein 1	0	0	1	0	0	0	1	1	0	1	0	4
mmu-miR-137	MIMAT0000149	NM_013507	Eif4g2	eukaryotic translation initiation factor 4, gamma 2	0	0	1	0	0	0	1	1	0	1	0	4
mmu-miR-137	MIMAT0000149	NM_013634	Med1	mediator complex subunit 1	0	0	1	0	0	0	1	1	0	1	0	4
mmu-miR-137	MIMAT0000149	NM_013643	Ptpn5	protein tyrosine phosphatase, non-receptor type 5	0	0	1	0	0	0	1	1	0	1	0	4
mmu-miR-137	MIMAT0000149	NM_013822	Jag1	jagged 1	0	0	1	0	0	0	1	1	0	1	0	4
mmu-miR-137	MIMAT0000149	NM_015733	Casp9	caspase 9	0	0	1	1	0	0	0	1	0	1	0	4
mmu-miR-137	MIMAT0000149	NM_015761	Dos	downstream of Stk11	0	0	1	0	0	0	1	1	0	1	0	4
mmu-miR-137	MIMAT0000149	NM_016721	Iqgap1	IQ motif containing GTPase activating protein 1	0	0	1	1	0	0	0	1	0	1	0	4
mmu-miR-137	MIMAT0000149	NM_016786	Ube2k	ubiquitin-conjugating enzyme E2K (UBC1 homolog, yeast)	0	0	1	0	0	0	1	1	0	1	0	4
mmu-miR-137	MIMAT0000149	NM_017367	Ccni	cyclin I	0	0	1	1	0	0	1	1	0	0	0	4
mmu-miR-137	MIMAT0000149	NM_018745	Azin1	antizyme inhibitor 1	0	0	1	0	0	0	1	1	0	1	0	4
mmu-miR-137	MIMAT0000149	NM_018818	Chm	choroidermia	0	0	1	0	0	0	1	1	0	1	0	4
mmu-miR-137	MIMAT0000149	NM_019423	Elovl2	elongation of very long chain fatty acids (FEN1/Elo2, SUR4/Elo3, yeast)-like 2	0	0	1	0	0	0	1	1	0	1	0	4
mmu-miR-137	MIMAT0000149	NM_019510	Trpc3	transient receptor potential cation channel, subfamily C, member 3	0	0	1	0	0	0	1	1	0	1	0	4
mmu-miR-137	MIMAT0000149	NM_019553	Ddx21	DEAD (Asp-Glu-Ala-Asp) box polypeptide 21	0	0	1	1	0	0	0	1	0	1	0	4
mmu-miR-137	MIMAT0000149	NM_019697	Kcnd2	potassium voltage-gated channel, Shal-related family, member 2	0	0	1	0	0	0	1	1	0	1	0	4
mmu-miR-137	MIMAT0000149	NM_019796	Syncrip	synaptotagmin binding, cytoplasmic RNA interacting protein	0	0	1	1	0	0	0	1	0	1	0	4
mmu-miR-137	MIMAT0000149	NM_019827	Gsk3b	glycogen synthase kinase 3 beta	0	0	1	0	0	0	1	1	0	1	0	4
mmu-miR-137	MIMAT0000149	NM_019978	Dclk1	doublecortin-like kinase 1	0	0	1	0	0	0	1	1	0	1	0	4
mmu-miR-137	MIMAT0000149	NM_020005	Pcaf	p300/CBP-associated factor	0	0	1	1	0	0	1	1	0	0	0	4
mmu-miR-137	MIMAT0000149	NM_020025	B3galt2	UDP-Gal:betaGlcNAc beta 1,3-galactosyltransferase, polypeptide 2	0	0	1	0	0	0	1	1	0	1	0	4
mmu-miR-137	MIMAT0000149	NM_020586	Herpud2	HERPUD family member 2	0	0	1	1	0	0	0	1	0	1	0	4
mmu-miR-137	MIMAT0000149	NM_021042	Abcc9	ATP-binding cassette, sub-family C (CFTR/MRP), member 9	0	0	1	1	0	0	0	1	0	1	0	4
mmu-miR-137	MIMAT0000149	NM_021099	Kit	kit oncogene	0	0	0	1	0	0	1	1	0	1	0	4
mmu-miR-137	MIMAT0000149	NM_021364	Clec5a	C-type lectin domain family 5, member a	0	0	1	1	0	0	0	1	0	1	0	4
mmu-miR-137	MIMAT0000149	NM_021428	Dexi	dexamethasone-induced transcript	0	0	1	0	0	0	1	1	0	1	0	4
mmu-miR-137	MIMAT0000149	NM_021554	Mettl9	methyltransferase like 9	0	0	1	1	0	0	1	1	0	0	0	4
mmu-miR-137	MIMAT0000149	NM_021563	Erbb2ip	Erbb2 interacting protein	0	0	1	1	0	0	1	1	0	0	0	4
mmu-miR-137	MIMAT0000149	NM_022030	Sv2a	synaptic vesicle glycoprotein 2 a	0	0	1	0	0	0	1	1	0	1	0	4
mmu-miR-137	MIMAT0000149	NM_023565	Cse1l	chromosome segregation 1-like (S. cerevisiae)	0	0	1	1	0	0	1	1	0	0	0	4
mmu-miR-137	MIMAT0000149	NM_023814	Tbx18	T-box18	0	0	1	1	0	0	0	1	0	1	0	4
mmu-miR-137	MIMAT0000149	NM_024222	Stt3b	STT3, subunit of the oligosaccharyltransferase complex, homolog B (S. cerevisiae)	0	0	1	0	0	0	1	1	0	1	0	4
mmu-miR-137	MIMAT0000149	NM_024414	Stx1b	syntaxin 1B	0	0	1	0	0	0	1	1	0	1	0	4
mmu-miR-137	MIMAT0000149	NM_025395	Chchd5	coiled-coil-helix-coiled-coil-helix domain containing 5	0	0	1	1	0	0	0	1	0	1	0	4
mmu-miR-137	MIMAT0000149	NM_025700	Pgm1	phosphoglucomutase 1	0	0	1	1	0	0	0	1	0	1	0	4
mmu-miR-137	MIMAT0000149	NM_025727	Klhl10	kelch-like 10 (Drosophila)	0	0	1	0	0	0	1	1	0	1	0	4
mmu-miR-137	MIMAT0000149	NM_025912	2010011I20Rik	RIKEN cDNA 2010011I20 gene	0	0	1	1	0	0	0	1	0	1	0	4
mmu-miR-137	MIMAT0000149	NM_025950	Cdc37l1	cell division cycle 37 homolog (S. cerevisiae)-like 1	0	0	1	1	0	0	1	1	0	0	0	4
mmu-miR-137	MIMAT0000149	NM_025967	D16Ertd472e	DNA segment, Chr 16, ERATO Doi 472, expressed	0	0	1	1	0	0	1	1	0	0	0	4
mmu-miR-137	MIMAT0000149	NM_025985	Ube2g1	ubiquitin-conjugating enzyme E2G 1 (UBC7 homolog, C. elegans)	0	0	1	0	0	0	1	1	0	1	0	4
mmu-miR-137	MIMAT0000149	NM_026082	Dock7	dedicator of cytokinesis 7	0	0	1	1	0	0	0	1	0	1	0	4
mmu-miR-137	MIMAT0000149	NM_026102	Daam1	dishevelled associated activator of morphogenesis 1	0	0	1	0	0	0	1	1	0	1	0	4
mmu-miR-137	MIMAT0000149	NM_026106	Dr1	down-regulator of transcription 1	0	0	1	0	0	0	1	1	0	1	0	4
mmu-miR-137	MIMAT0000149	NM_026210	1810036I24Rik	RIKEN cDNA 1810036I24 gene	0	0	1	1	0	0	0	1	0	1	0	4
mmu-miR-137	MIMAT0000149	NM_026821	D4Bwg0951e	DNA segment, Chr 4, Brigham & Women"s Genetics 0951 expressed	0	0	0	1	0	0	1	1	0	1	0	4
mmu-miR-137	MIMAT0000149	NM_027402	Fndc5	fibronectin type III domain containing 5	0	0	1	0	0	0	1	1	0	1	0	4
mmu-miR-137	MIMAT0000149	NM_027453	Btf3l4	basic transcription factor 3-like 4	0	0	1	1	0	0	0	1	0	1	0	4
mmu-miR-137	MIMAT0000149	NM_027878	1200002N14Rik	RIKEN cDNA 1200002N14 gene	0	0	1	1	0	0	0	1	0	1	0	4
mmu-miR-137	MIMAT0000149	NM_028058	Fundc1	FUN14 domain containing 1	0	0	1	0	0	0	1	1	0	1	0	4
mmu-miR-137	MIMAT0000149	NM_028264	Tmem55a	transmembrane protein 55A	0	0	1	1	0	0	0	1	0	1	0	4
mmu-miR-137	MIMAT0000149	NM_028760	Cep55	centrosomal protein 55	0	0	1	1	0	0	0	1	0	1	0	4
mmu-miR-137	MIMAT0000149	NM_028933	1300010M03Rik	RIKEN cDNA 1300010M03 gene	0	0	1	0	0	0	1	1	0	1	0	4
mmu-miR-137	MIMAT0000149	NM_029850	Bcl7a	B-cell CLL/lymphoma 7A	0	0	1	0	0	0	1	1	0	1	0	4
mmu-miR-137	MIMAT0000149	NM_029879	Rgs7bp	regulator of G-protein signalling 7 binding protein	0	0	1	0	0	0	1	1	0	1	0	4
mmu-miR-137	MIMAT0000149	NM_029953	9130221D24Rik	RIKEN cDNA 9130221D24 gene	0	0	1	1	0	0	0	1	0	1	0	4
mmu-miR-137	MIMAT0000149	NM_029999	Lbh	limb-bud and heart	0	0	1	0	0	0	1	1	0	1	0	4
mmu-miR-137	MIMAT0000149	NM_030249	Cttnbp2nl	CTTNBP2 N-terminal like	0	0	0	1	0	0	1	1	0	1	0	4
mmu-miR-137	MIMAT0000149	NM_030719	Gats	opposite strand transcription unit to Stag3	0	0	1	0	0	0	1	1	0	1	0	4
mmu-miR-137	MIMAT0000149	NM_030887	Jdp2	Jun dimerization protein 2	0	0	1	1	0	0	1	1	0	0	0	4
mmu-miR-137	MIMAT0000149	NM_031869	Prkab1	protein kinase, AMP-activated, beta 1 non-catalytic subunit	0	0	1	1	0	0	0	1	0	1	0	4
mmu-miR-137	MIMAT0000149	NM_053014	Agpat3	1-acylglycerol-3-phosphate O-acyltransferase 3	0	0	1	0	0	0	1	1	0	1	0	4
mmu-miR-137	MIMAT0000149	NM_053078	D0H4S114	DNA segment, human D4S114	0	0	1	1	0	0	1	1	0	0	0	4
mmu-miR-137	MIMAT0000149	NM_053089	Narg1	NMDA receptor-regulated gene 1	0	0	1	0	0	0	1	1	0	1	0	4
mmu-miR-137	MIMAT0000149	NM_053103	Entpd7	ectonucleoside triphosphate diphosphohydrolase 7	0	0	1	0	0	0	1	1	0	1	0	4
mmu-miR-137	MIMAT0000149	NM_053143	Pcdhb18	protocadherin beta 18	0	0	1	1	0	0	0	1	0	1	0	4
mmu-miR-137	MIMAT0000149	NM_053144	Pcdhb19	protocadherin beta 19	0	0	1	1	0	0	0	1	0	1	0	4
mmu-miR-137	MIMAT0000149	NM_053195	Slc24a3	solute carrier family 24 (sodium/potassium/calcium exchanger), member 3	0	0	1	0	0	0	1	1	0	1	0	4
mmu-miR-137	MIMAT0000149	NM_053252	Ehbp1l1	EH domain binding protein 1-like 1	0	0	1	0	0	0	1	1	0	1	0	4
mmu-miR-137	MIMAT0000149	NM_053269	Rad51c	Rad51 homolog c (S. cerevisiae)	0	0	1	1	0	0	0	1	0	1	0	4
mmu-miR-137	MIMAT0000149	NM_054043	Msi2	Musashi homolog 2 (Drosophila)	0	0	1	0	0	0	1	1	0	1	0	4
mmu-miR-137	MIMAT0000149	NM_054048	Rcor2	REST corepressor 2	0	0	0	1	0	0	1	1	0	1	0	4
mmu-miR-137	MIMAT0000149	NM_080853	Slc17a6	solute carrier family 17 (sodium-dependent inorganic phosphate cotransporter), member 6	0	0	1	0	0	0	1	1	0	1	0	4
mmu-miR-137	MIMAT0000149	NM_130893	Scrt1	scratch homolog 1, zinc finger protein (Drosophila)	0	0	1	1	0	0	0	1	0	1	0	4
mmu-miR-137	MIMAT0000149	NM_133626	Rrbp1	ribosome binding protein 1	0	0	1	1	0	0	0	1	0	1	0	4
mmu-miR-137	MIMAT0000149	NM_133648	Slc12a6	solute carrier family 12, member 6	0	0	1	0	0	0	1	1	0	1	0	4
mmu-miR-137	MIMAT0000149	NM_133649	Slc12a6	solute carrier family 12, member 6	0	0	1	0	0	0	1	1	0	1	0	4
mmu-miR-137	MIMAT0000149	NM_133721	Itga9	integrin alpha 9	0	0	1	1	0	0	0	1	0	1	0	4
mmu-miR-137	MIMAT0000149	NM_133747	2810405J04Rik	RIKEN cDNA 2810405J04 gene	0	0	1	0	0	0	1	1	0	1	0	4
mmu-miR-137	MIMAT0000149	NM_133907	Ube3c	ubiquitin protein ligase E3C	0	0	1	1	0	0	1	1	0	0	0	4
mmu-miR-137	MIMAT0000149	NM_133987	Slc6a8	solute carrier family 6 (neurotransmitter transporter, creatine), member 8	0	0	1	1	0	0	1	1	0	0	0	4
mmu-miR-137	MIMAT0000149	NM_134027	Med1	mediator complex subunit 1	0	0	1	0	0	0	1	1	0	1	0	4
mmu-miR-137	MIMAT0000149	NM_134095	D15Wsu75e	DNA segment, Chr 15, Wayne State University 75, expressed	0	0	1	0	0	0	1	1	0	1	0	4
mmu-miR-137	MIMAT0000149	NM_138679	Ash1l	ash1 (absent, small, or homeotic)-like (Drosophila)	0	0	1	0	0	0	1	1	0	1	0	4
mmu-miR-137	MIMAT0000149	NM_139117	Csda	cold shock domain protein A	0	0	0	1	0	0	1	1	0	1	0	4
mmu-miR-137	MIMAT0000149	NM_144516	Zmynd11	zinc finger, MYND domain containing 11	0	0	1	1	0	0	0	1	0	1	0	4
mmu-miR-137	MIMAT0000149	NM_144545	Eif3j	eukaryotic translation initiation factor 3, subunit J	0	0	1	0	0	0	1	1	0	1	0	4
mmu-miR-137	MIMAT0000149	NM_144887	Zdhhc5	zinc finger, DHHC domain containing 5	0	0	1	1	0	0	1	1	0	0	0	4
mmu-miR-137	MIMAT0000149	NM_145556	Tardbp	TAR DNA binding protein	0	0	1	0	0	0	1	1	0	1	0	4
mmu-miR-137	MIMAT0000149	NM_145831	Dmrt2	doublesex and mab-3 related transcription factor 2	0	0	1	1	0	0	1	1	0	0	0	4
mmu-miR-137	MIMAT0000149	NM_145923	Rell1	RELT-like 1	0	0	1	1	0	0	0	1	0	1	0	4
mmu-miR-137	MIMAT0000149	NM_146169	Paip2b	poly(A) binding protein interacting protein 2B	0	0	1	1	0	0	0	1	0	1	0	4
mmu-miR-137	MIMAT0000149	NM_152804	Plk2	polo-like kinase 2 (Drosophila)	0	0	1	0	0	0	1	1	0	1	0	4
mmu-miR-137	MIMAT0000149	NM_152818	Osbp2	oxysterol binding protein 2	0	0	1	0	0	0	1	1	0	1	0	4
mmu-miR-137	MIMAT0000149	NM_152895	Jarid1b	jumonji, AT rich interactive domain 1B (Rbp2 like)	0	0	1	1	0	0	0	1	0	1	0	4
mmu-miR-137	MIMAT0000149	NM_153119	Plekho2	pleckstrin homology domain containing, family O member 2	0	0	1	0	0	0	1	1	0	1	0	4
mmu-miR-137	MIMAT0000149	NM_153406	Specc1l	SPECC1-like	0	0	1	1	0	0	0	1	0	1	0	4
mmu-miR-137	MIMAT0000149	NM_153534	Adcy2	adenylate cyclase 2	0	0	1	0	0	0	1	1	0	1	0	4
mmu-miR-137	MIMAT0000149	NM_153598	Ugt2b34	UDP glucuronosyltransferase 2 family, polypeptide B34	0	0	1	1	0	0	0	1	0	1	0	4
mmu-miR-137	MIMAT0000149	NM_153743	Dnmt3a	DNA methyltransferase 3A	0	0	1	0	0	0	1	1	0	1	0	4
mmu-miR-137	MIMAT0000149	NM_172294	Sulf1	sulfatase 1	0	0	1	1	0	0	0	1	0	1	0	4
mmu-miR-137	MIMAT0000149	NM_172303	Phf17	PHD finger protein 17	0	0	1	0	0	0	1	1	0	1	0	4
mmu-miR-137	MIMAT0000149	NM_172413	Rap2c	RAP2C, member of RAS oncogene family	0	0	1	1	0	0	1	1	0	0	0	4
mmu-miR-137	MIMAT0000149	NM_172441	Shroom2	shroom family member 2	0	0	1	1	0	0	0	1	0	1	0	4
mmu-miR-137	MIMAT0000149	NM_172464	Daam1	dishevelled associated activator of morphogenesis 1	0	0	1	0	0	0	1	1	0	1	0	4
mmu-miR-137	MIMAT0000149	NM_172575	Zfp277	zinc finger protein 277	0	0	1	1	0	0	0	1	0	1	0	4
mmu-miR-137	MIMAT0000149	NM_172631	D18Ertd653e	DNA segment, Chr 18, ERATO Doi 653, expressed	0	0	1	0	0	0	1	1	0	1	0	4
mmu-miR-137	MIMAT0000149	NM_172671	Lgr4	leucine-rich repeat-containing G protein-coupled receptor 4	0	0	1	1	0	0	0	1	0	1	0	4
mmu-miR-137	MIMAT0000149	NM_172677	Ythdf3	YTH domain family 3	0	0	1	0	0	0	1	1	0	1	0	4
mmu-miR-137	MIMAT0000149	NM_172694	Megf9	multiple EGF-like-domains 9	0	0	0	1	0	0	1	1	0	1	0	4
mmu-miR-137	MIMAT0000149	NM_172707	Ppp1cb	protein phosphatase 1, catalytic subunit, beta isoform	0	0	1	1	0	0	1	1	0	0	0	4
mmu-miR-137	MIMAT0000149	NM_153516	Bcl2l13	BCL2-like 13 (apoptosis facilitator)	0	0	1	0	0	0	0	1	1	1	0	4
mmu-miR-137	MIMAT0000149	NM_013598	Kitl	kit ligand	0	0	1	0	0	0	0	1	0	1	0	3
mmu-miR-137	MIMAT0000149	NM_013642	Dusp1	dual specificity phosphatase 1	0	0	1	0	0	0	0	1	0	1	0	3
mmu-miR-137	MIMAT0000149	NM_013671	Sod2	superoxide dismutase 2, mitochondrial	0	0	1	0	0	0	0	1	0	1	0	3
mmu-miR-137	MIMAT0000149	NM_013674	Irf4	interferon regulatory factor 4	0	0	1	0	0	0	0	1	0	1	0	3
mmu-miR-137	MIMAT0000149	NM_013675	Spnb1	spectrin beta 1	0	0	1	0	0	0	0	1	0	1	0	3
mmu-miR-137	MIMAT0000149	NM_013685	Tcf4	transcription factor 4	0	0	1	0	0	0	0	1	0	1	0	3
mmu-miR-137	MIMAT0000149	NM_013791	Mkln1	muskelin 1, intracellular mediator containing kelch motifs	0	0	1	0	0	0	0	1	0	1	0	3
mmu-miR-137	MIMAT0000149	NM_013835	Trove2	TROVE domain family, member 2	0	0	1	0	0	0	0	1	0	1	0	3
mmu-miR-137	MIMAT0000149	NM_013866	Zfp385a	zinc finger protein 385A	0	0	0	1	0	0	1	1	0	0	0	3
mmu-miR-137	MIMAT0000149	NM_013878	Cabp2	calcium binding protein 2	0	0	1	0	0	0	0	1	0	1	0	3
mmu-miR-137	MIMAT0000149	NM_013881	Ulk2	Unc-51 like kinase 2 (C. elegans)	0	0	0	0	0	0	1	1	0	1	0	3
mmu-miR-137	MIMAT0000149	NM_013885	Clic4	chloride intracellular channel 4 (mitochondrial)	0	0	1	0	0	0	0	1	0	1	0	3
mmu-miR-137	MIMAT0000149	NM_013886	Hdgfrp3	hepatoma-derived growth factor, related protein 3	0	0	1	0	0	0	0	1	0	1	0	3
mmu-miR-137	MIMAT0000149	NM_013904	Hey2	hairy/enhancer-of-split related with YRPW motif 2	0	0	1	0	0	0	0	1	0	1	0	3
mmu-miR-137	MIMAT0000149	NM_013927	Cngb3	cyclic nucleotide gated channel beta 3	0	0	1	0	0	0	1	1	0	0	0	3
mmu-miR-137	MIMAT0000149	NM_015737	Galnt4	UDP-N-acetyl-alpha-D-galactosamine:polypeptide N-acetylgalactosaminyltransferase 4	0	0	1	0	0	0	0	1	0	1	0	3
mmu-miR-137	MIMAT0000149	NM_015753	Zeb2	zinc finger E-box binding homeobox 2	0	0	1	0	0	0	0	1	0	1	0	3
mmu-miR-137	MIMAT0000149	NM_015767	Ttpa	tocopherol (alpha) transfer protein	0	0	1	0	0	0	0	1	0	1	0	3
mmu-miR-137	MIMAT0000149	NM_015771	Lats2	large tumor suppressor 2	0	0	0	0	0	0	1	1	0	1	0	3
mmu-miR-137	MIMAT0000149	NM_015772	Sall2	sal-like 2 (Drosophila)	0	0	1	0	0	0	0	1	0	1	0	3
mmu-miR-137	MIMAT0000149	NM_016678	Reck	reversion-inducing-cysteine-rich protein with kazal motifs	0	0	1	0	0	0	0	1	0	1	0	3
mmu-miR-137	MIMAT0000149	NM_016684	Zscan12	zinc finger and SCAN domain containing 12	0	0	1	0	0	0	0	1	0	1	0	3
mmu-miR-137	MIMAT0000149	NM_016686	Vezf1	vascular endothelial zinc finger 1	0	0	0	0	0	0	1	1	0	1	0	3
mmu-miR-137	MIMAT0000149	NM_016711	Tmod2	tropomodulin 2	0	0	1	0	0	0	0	1	0	1	0	3
mmu-miR-137	MIMAT0000149	NM_016744	Pde1a	phosphodiesterase 1A, calmodulin-dependent	0	0	1	0	0	0	0	1	0	1	0	3
mmu-miR-137	MIMAT0000149	NM_016806	Hnrnpa2b1	heterogeneous nuclear ribonucleoprotein A2/B1	0	0	1	0	0	0	0	1	0	1	0	3
mmu-miR-137	MIMAT0000149	NM_016843	Atxn10	ataxin 10	0	0	1	0	0	0	0	1	0	1	0	3
mmu-miR-137	MIMAT0000149	NM_016873	Wisp2	WNT1 inducible signaling pathway protein 2	0	0	1	0	0	0	0	1	0	1	0	3
mmu-miR-137	MIMAT0000149	NM_017402	Arhgef7	Rho guanine nucleotide exchange factor (GEF7)	0	0	1	0	0	0	0	1	0	1	0	3
mmu-miR-137	MIMAT0000149	NM_018744	Sema6a	sema domain, transmembrane domain (TM), and cytoplasmic domain, (semaphorin) 6A	0	0	1	0	0	0	0	1	0	1	0	3
mmu-miR-137	MIMAT0000149	NM_018759	Zfp326	zinc finger protein 326	0	0	0	1	0	0	1	1	0	0	0	3
mmu-miR-137	MIMAT0000149	NM_018768	Stx8	syntaxin 8	0	0	1	0	0	0	0	1	0	1	0	3
mmu-miR-137	MIMAT0000149	NM_018828	Fnbp4	formin binding protein 4	0	0	1	0	0	0	0	1	0	1	0	3
mmu-miR-137	MIMAT0000149	NM_018855	Gas8	growth arrest specific 8	0	0	1	0	0	0	0	1	0	1	0	3
mmu-miR-137	MIMAT0000149	NM_018880	Trim3	tripartite motif-containing 3	0	0	0	0	0	0	1	1	0	1	0	3
mmu-miR-137	MIMAT0000149	NM_018884	Pdzrn3	PDZ domain containing RING finger 3	0	0	1	0	0	0	0	1	0	1	0	3
mmu-miR-137	MIMAT0000149	NM_019418	Tnfsf14	tumor necrosis factor (ligand) superfamily, member 14	0	0	1	0	0	0	0	1	0	1	0	3
mmu-miR-137	MIMAT0000149	NM_019474	Olfr156	olfactory receptor 156	0	0	1	1	0	0	0	1	0	0	0	3
mmu-miR-137	MIMAT0000149	NM_019645	Pkp1	plakophilin 1	0	0	1	0	0	0	0	1	0	1	0	3
mmu-miR-137	MIMAT0000149	NM_019648	Metap2	methionine aminopeptidase 2	0	0	1	0	0	0	0	1	0	1	0	3
mmu-miR-137	MIMAT0000149	NM_019650	Gosr2	golgi SNAP receptor complex member 2	0	0	1	0	0	0	0	1	0	1	0	3
mmu-miR-137	MIMAT0000149	NM_019653	Wsb1	WD repeat and SOCS box-containing 1	0	0	1	0	0	0	0	1	0	1	0	3
mmu-miR-137	MIMAT0000149	NM_019663	Pias1	protein inhibitor of activated STAT 1	0	0	0	0	0	0	1	1	0	1	0	3
mmu-miR-137	MIMAT0000149	NM_019668	Ube2a	ubiquitin-conjugating enzyme E2A, RAD6 homolog (S. cerevisiae)	0	0	1	0	0	0	0	1	0	1	0	3
mmu-miR-137	MIMAT0000149	NM_019691	Gria4	glutamate receptor, ionotropic, AMPA4 (alpha 4)	0	0	1	0	0	0	0	1	0	1	0	3
mmu-miR-137	MIMAT0000149	NM_019741	Slc2a5	solute carrier family 2 (facilitated glucose transporter), member 5	0	0	1	0	0	0	0	1	0	1	0	3
mmu-miR-137	MIMAT0000149	NM_019773	Rab9	RAB9, member RAS oncogene family	0	0	1	0	0	0	0	1	0	1	0	3
mmu-miR-137	MIMAT0000149	NM_019777	Ikbke	inhibitor of kappaB kinase epsilon	0	0	1	0	0	0	0	1	0	1	0	3
mmu-miR-137	MIMAT0000149	NM_019788	Pldn	pallidin	0	0	1	0	0	0	0	1	0	1	0	3
mmu-miR-137	MIMAT0000149	NM_019821	Gltp	glycolipid transfer protein	0	0	1	0	0	0	0	1	0	1	0	3
mmu-miR-137	MIMAT0000149	NM_019835	B4galt5	UDP-Gal:betaGlcNAc beta 1,4-galactosyltransferase, polypeptide 5	0	0	1	0	0	0	0	1	0	1	0	3
mmu-miR-137	MIMAT0000149	NM_019840	Pde4b	phosphodiesterase 4B, cAMP specific	0	0	1	0	0	0	0	1	0	1	0	3
mmu-miR-137	MIMAT0000149	NM_019861	Ctsf	cathepsin F	0	0	0	0	0	0	1	1	0	1	0	3
mmu-miR-137	MIMAT0000149	NM_019874	Dnajb5	DnaJ (Hsp40) homolog, subfamily B, member 5	0	0	1	0	0	0	0	1	0	1	0	3
mmu-miR-137	MIMAT0000149	NM_019972	Sort1	sortilin 1	0	0	1	0	0	0	0	1	0	1	0	3
mmu-miR-137	MIMAT0000149	NM_020000	Med8	mediator of RNA polymerase II transcription, subunit 8 homolog (yeast)	0	0	1	0	0	0	0	1	0	1	0	3
mmu-miR-137	MIMAT0000149	NM_020011	Sphk2	sphingosine kinase 2	0	0	0	0	0	0	1	1	0	1	0	3
mmu-miR-137	MIMAT0000149	NM_020252	Nrxn1	neurexin I	0	0	1	0	0	0	0	1	0	1	0	3
mmu-miR-137	MIMAT0000149	NM_020261	Psg23	pregnancy-specific glycoprotein 23	0	0	1	0	0	0	0	1	0	1	0	3
mmu-miR-137	MIMAT0000149	NM_020278	Lgi1	leucine-rich repeat LGI family, member 1	0	0	1	0	0	0	0	1	0	1	0	3
mmu-miR-137	MIMAT0000149	NM_020585	Golga7	golgi autoantigen, golgin subfamily a, 7	0	0	0	0	0	0	1	1	0	1	0	3
mmu-miR-137	MIMAT0000149	NM_021022	Abcb11	ATP-binding cassette, sub-family B (MDR/TAP), member 11	0	0	1	0	0	0	0	1	0	1	0	3
mmu-miR-137	MIMAT0000149	NM_021313	Rnf25	ring finger protein 25	0	0	0	0	0	0	1	1	0	1	0	3
mmu-miR-137	MIMAT0000149	NM_021316	Cend1	cell cycle exit and neuronal differentiation 1	0	0	0	0	0	0	1	1	0	1	0	3
mmu-miR-137	MIMAT0000149	NM_021328	Bin3	bridging integrator 3	0	0	1	0	0	0	0	1	0	1	0	3
mmu-miR-137	MIMAT0000149	NM_021362	Pappa	pregnancy-associated plasma protein A	0	0	1	0	0	0	0	1	0	1	0	3
mmu-miR-137	MIMAT0000149	NM_021398	Slc43a3	solute carrier family 43, member 3	0	0	1	0	0	0	0	1	0	1	0	3
mmu-miR-137	MIMAT0000149	NM_021414	Ahcyl2	S-adenosylhomocysteine hydrolase-like 2	0	0	0	1	0	0	1	1	0	0	0	3
mmu-miR-137	MIMAT0000149	NM_021415	Cacna1h	calcium channel, voltage-dependent, T type, alpha 1H subunit	0	0	0	0	0	0	1	1	0	1	0	3
mmu-miR-137	MIMAT0000149	NM_021420	Stk4	serine/threonine kinase 4	0	0	1	0	0	0	0	1	0	1	0	3
mmu-miR-137	MIMAT0000149	NM_021433	Stx6	syntaxin 6	0	0	1	0	0	0	0	1	0	1	0	3
mmu-miR-137	MIMAT0000149	NM_021441	Taf1c	TATA box binding protein (Tbp)-associated factor, RNA polymerase I, C	0	0	1	0	0	0	0	1	0	1	0	3
mmu-miR-137	MIMAT0000149	NM_021449	Crbn	cereblon	0	0	1	0	0	0	0	1	0	1	0	3
mmu-miR-137	MIMAT0000149	NM_021451	Pmaip1	phorbol-12-myristate-13-acetate-induced protein 1	0	0	1	0	0	0	0	1	0	1	0	3
mmu-miR-137	MIMAT0000149	NM_021510	Hnrnph1	heterogeneous nuclear ribonucleoprotein H1	0	0	1	0	0	0	0	1	0	1	0	3
mmu-miR-137	MIMAT0000149	NM_021530	Slc4a8	solute carrier family 4 (anion exchanger), member 8	0	0	1	0	0	0	0	1	0	1	0	3
mmu-miR-137	MIMAT0000149	NM_021546	Necab3	N-terminal EF-hand calcium binding protein 3	0	0	0	1	0	0	1	1	0	0	0	3
mmu-miR-137	MIMAT0000149	NM_021606	Nek6	NIMA (never in mitosis gene a)-related expressed kinase 6	0	0	1	0	0	0	0	1	0	1	0	3
mmu-miR-137	MIMAT0000149	NM_021704	Cxcl12	chemokine (C-X-C motif) ligand 12	0	0	1	0	0	0	1	1	0	0	0	3
mmu-miR-137	MIMAT0000149	NM_021885	Tub	tubby candidate gene	0	0	1	0	0	0	0	1	0	1	0	3
mmu-miR-137	MIMAT0000149	NM_021889	Syt9	synaptotagmin IX	0	0	1	0	0	0	0	1	0	1	0	3
mmu-miR-137	MIMAT0000149	NM_022004	Fxyd6	FXYD domain-containing ion transport regulator 6	0	0	1	0	0	0	1	1	0	0	0	3
mmu-miR-137	MIMAT0000149	NM_022019	Dusp10	dual specificity phosphatase 10	0	0	0	0	0	0	1	1	0	1	0	3
mmu-miR-137	MIMAT0000149	NM_022031	Hapln2	hyaluronan and proteoglycan link protein 2	0	0	1	0	0	0	0	1	0	1	0	3
mmu-miR-137	MIMAT0000149	NM_022427	Gpr88	G-protein coupled receptor 88	0	0	0	0	0	0	1	1	0	1	0	3
mmu-miR-137	MIMAT0000149	NM_022721	Fzd5	frizzled homolog 5 (Drosophila)	0	0	1	0	0	0	0	1	0	1	0	3
mmu-miR-137	MIMAT0000149	NM_022801	Mark3	MAP/microtubule affinity-regulating kinase 3	0	0	1	0	0	0	0	1	0	1	0	3
mmu-miR-137	MIMAT0000149	NM_022813	Scamp2	secretory carrier membrane protein 2	0	0	1	0	0	0	0	1	0	1	0	3
mmu-miR-137	MIMAT0000149	NM_023043	Prnd	prion protein dublet	0	0	1	0	0	0	0	1	0	1	0	3
mmu-miR-137	MIMAT0000149	NM_023045	Xpo7	exportin 7	0	0	1	0	0	0	0	1	0	1	0	3
mmu-miR-137	MIMAT0000149	NM_023053	Twsg1	twisted gastrulation homolog 1 (Drosophila)	0	0	1	0	0	0	0	1	0	1	0	3
mmu-miR-137	MIMAT0000149	NM_023055	Slc9a3r2	solute carrier family 9 (sodium/hydrogen exchanger), member 3 regulator 2	0	0	0	0	0	0	1	1	0	1	0	3
mmu-miR-137	MIMAT0000149	NM_023066	Asph	aspartate-beta-hydroxylase	0	0	1	0	0	0	0	1	0	1	0	3
mmu-miR-137	MIMAT0000149	NM_023116	Cacnb2	calcium channel, voltage-dependent, beta 2 subunit	0	0	1	0	0	0	0	1	0	1	0	3
mmu-miR-137	MIMAT0000149	NM_023126	Rab8a	RAB8A, member RAS oncogene family	0	0	1	0	0	0	1	1	0	0	0	3
mmu-miR-137	MIMAT0000149	NM_023333	2210010C04Rik	RIKEN cDNA 2210010C04 gene	0	0	1	1	0	0	0	1	0	0	0	3
mmu-miR-137	MIMAT0000149	NM_023348	Snap29	synaptosomal-associated protein 29	0	0	1	0	0	0	0	1	0	1	0	3
mmu-miR-137	MIMAT0000149	NM_023429	Ociad1	OCIA domain containing 1	0	0	1	0	0	0	0	1	0	1	0	3
mmu-miR-137	MIMAT0000149	NM_023449	Slc9a3r2	solute carrier family 9 (sodium/hydrogen exchanger), member 3 regulator 2	0	0	0	0	0	0	1	1	0	1	0	3
mmu-miR-137	MIMAT0000149	NM_023503	Ing2	inhibitor of growth family, member 2	0	0	0	0	0	0	1	1	0	1	0	3
mmu-miR-137	MIMAT0000149	NM_023579	Ipo5	importin 5	0	0	1	0	0	0	0	1	0	1	0	3
mmu-miR-137	MIMAT0000149	NM_023585	Ube2v2	ubiquitin-conjugating enzyme E2 variant 2	0	0	1	0	0	0	0	1	0	1	0	3
mmu-miR-137	MIMAT0000149	NM_023750	Zfp84	zinc finger protein 84	0	0	1	0	0	0	0	1	0	1	0	3
mmu-miR-137	MIMAT0000149	NM_023755	Tcfcp2l1	transcription factor CP2-like 1	0	0	1	0	0	0	0	1	0	1	0	3
mmu-miR-137	MIMAT0000149	NM_023868	Ryr2	ryanodine receptor 2, cardiac	0	0	1	0	0	0	0	1	0	1	0	3
mmu-miR-137	MIMAT0000149	NM_024225	Snx5	sorting nexin 5	0	0	1	0	0	0	0	1	0	1	0	3
mmu-miR-137	MIMAT0000149	NM_024272	Ssbp2	single-stranded DNA binding protein 2	0	0	1	0	0	0	0	1	0	1	0	3
mmu-miR-137	MIMAT0000149	NM_024282	5830417C01Rik	RIKEN cDNA 5830417C01 gene	0	0	1	0	0	0	1	1	0	0	0	3
mmu-miR-137	MIMAT0000149	NM_024291	Ky	kyphoscoliosis peptidase	0	0	1	0	0	0	0	1	0	1	0	3
mmu-miR-137	MIMAT0000149	NM_024433	Mtap	methylthioadenosine phosphorylase	0	0	1	1	0	0	0	1	0	0	0	3
mmu-miR-137	MIMAT0000149	NM_024442	Cyp4f16	cytochrome P450, family 4, subfamily f, polypeptide 16	0	0	1	0	0	0	0	1	0	1	0	3
mmu-miR-137	MIMAT0000149	NM_024452	Luzp1	leucine zipper protein 1	0	0	1	0	0	0	0	1	0	1	0	3
mmu-miR-137	MIMAT0000149	NM_024495	Car13	carbonic anhydrase 13	0	0	1	0	0	0	0	1	0	1	0	3
mmu-miR-137	MIMAT0000149	NM_025299	Txnl4a	thioredoxin-like 4A	0	0	1	0	0	0	0	1	0	1	0	3
mmu-miR-137	MIMAT0000149	NM_025341	Abhd6	abhydrolase domain containing 6	0	0	1	0	0	0	1	1	0	0	0	3
mmu-miR-137	MIMAT0000149	NM_025403	Nola3	nucleolar protein family A, member 3	0	0	1	0	0	0	0	1	0	1	0	3
mmu-miR-137	MIMAT0000149	NM_025410	Lage3	L antigen family, member 3	0	0	1	0	0	0	0	1	0	1	0	3
mmu-miR-137	MIMAT0000149	NM_025464	1810021J13Rik	RIKEN cDNA 1810021J13 gene	0	0	0	1	0	0	1	1	0	0	0	3
mmu-miR-137	MIMAT0000149	NM_025475	Cep27	centrosomal protein 27	0	0	1	0	0	0	0	1	0	1	0	3
mmu-miR-137	MIMAT0000149	NM_025535	Sar1b	SAR1 gene homolog B (S. cerevisiae)	0	0	0	0	0	0	1	1	0	1	0	3
mmu-miR-137	MIMAT0000149	NM_025545	Aptx	aprataxin	0	0	1	0	0	0	0	1	0	1	0	3
mmu-miR-137	MIMAT0000149	NM_025558	Cyb5b	cytochrome b5 type B	0	0	1	0	0	0	0	1	0	1	0	3
mmu-miR-137	MIMAT0000149	NM_025559	1810046J19Rik	RIKEN cDNA 1810046J19 gene	0	0	1	0	0	0	0	1	0	1	0	3
mmu-miR-137	MIMAT0000149	NM_025579	Taf12	TAF12 RNA polymerase II, TATA box binding protein (TBP)-associated factor	0	0	0	0	0	0	1	1	0	1	0	3
mmu-miR-137	MIMAT0000149	NM_025618	Sri	sorcin	0	0	1	0	0	0	0	1	0	1	0	3
mmu-miR-137	MIMAT0000149	NM_025630	Aggf1	angiogenic factor with G patch and FHA domains 1	0	0	0	0	0	0	1	1	0	1	0	3
mmu-miR-137	MIMAT0000149	NM_025695	Smc6	structural maintenance of chromosomes 6	0	0	1	0	0	0	0	1	0	1	0	3
mmu-miR-137	MIMAT0000149	NM_025747	4933411K20Rik	RIKEN cDNA 4933411K20 gene	0	0	1	0	0	0	0	1	0	1	0	3
mmu-miR-137	MIMAT0000149	NM_025807	Slc16a9	solute carrier family 16 (monocarboxylic acid transporters), member 9	0	0	1	0	0	0	1	1	0	0	0	3
mmu-miR-137	MIMAT0000149	NM_025813	Mfsd1	major facilitator superfamily domain containing 1	0	0	1	0	0	0	0	1	0	1	0	3
mmu-miR-137	MIMAT0000149	NM_025815	Cpne8	copine VIII	0	0	1	0	0	0	1	1	0	0	0	3
mmu-miR-137	MIMAT0000149	NM_025819	1200016B10Rik	RIKEN cDNA 1200016B10 gene	0	0	1	1	0	0	0	1	0	0	0	3
mmu-miR-137	MIMAT0000149	NM_025830	Wwp2	WW domain containing E3 ubiquitin protein ligase 2	0	0	1	0	0	0	0	1	0	1	0	3
mmu-miR-137	MIMAT0000149	NM_025833	Baiap2l1	BAI1-associated protein 2-like 1	0	0	1	0	0	0	0	1	0	1	0	3
mmu-miR-137	MIMAT0000149	NM_025835	Pccb	propionyl Coenzyme A carboxylase, beta polypeptide	0	0	1	0	0	0	0	1	0	1	0	3
mmu-miR-137	MIMAT0000149	NM_025844	Chordc1	cysteine and histidine-rich domain (CHORD)-containing, zinc-binding protein 1	0	0	1	1	0	0	0	1	0	0	0	3
mmu-miR-137	MIMAT0000149	NM_025845	Prpf38b	PRP38 pre-mRNA processing factor 38 (yeast) domain containing B	0	0	0	0	0	0	1	1	0	1	0	3
mmu-miR-137	MIMAT0000149	NM_025887	Rab5a	RAB5A, member RAS oncogene family	0	0	1	0	0	0	0	1	0	1	0	3
mmu-miR-137	MIMAT0000149	NM_025959	Psmc6	proteasome (prosome, macropain) 26S subunit, ATPase, 6	0	0	1	1	0	0	0	1	0	0	0	3
mmu-miR-137	MIMAT0000149	NM_025978	Ttc14	tetratricopeptide repeat domain 14	0	0	1	0	0	0	0	1	0	1	0	3
mmu-miR-137	MIMAT0000149	NM_026009	Ccdc47	coiled-coil domain containing 47	0	0	1	0	0	0	0	1	0	1	0	3
mmu-miR-137	MIMAT0000149	NM_026121	Bag4	BCL2-associated athanogene 4	0	0	1	0	0	0	0	1	0	1	0	3
mmu-miR-137	MIMAT0000149	NM_026130	Srpr	signal recognition particle receptor ("docking protein")	0	0	0	0	0	0	1	1	0	1	0	3
mmu-miR-137	MIMAT0000149	NM_026148	Lims1	LIM and senescent cell antigen-like domains 1	0	0	1	0	0	0	0	1	0	1	0	3
mmu-miR-137	MIMAT0000149	NM_026150	4921536K21Rik	RIKEN cDNA 4921536K21 gene	0	0	1	0	0	0	0	1	0	1	0	3
mmu-miR-137	MIMAT0000149	NM_026153	5730557B15Rik	RIKEN cDNA 5730557B15 gene	0	0	1	1	0	0	0	1	0	0	0	3
mmu-miR-137	MIMAT0000149	NM_026165	Slc25a46	solute carrier family 25, member 46	0	0	1	0	0	0	0	1	0	1	0	3
mmu-miR-137	MIMAT0000149	NM_026177	1200011I18Rik	RIKEN cDNA 1200011I18 gene	0	0	1	0	0	0	0	1	0	1	0	3
mmu-miR-137	MIMAT0000149	NM_026191	Dhx40	DEAH (Asp-Glu-Ala-His) box polypeptide 40	0	0	1	0	0	0	0	1	0	1	0	3
mmu-miR-137	MIMAT0000149	NM_026200	Kcnv1	potassium channel, subfamily V, member 1	0	0	1	0	0	0	0	1	0	1	0	3
mmu-miR-137	MIMAT0000149	NM_026202	Ccdc50	coiled-coil domain containing 50	0	0	1	0	0	0	0	1	0	1	0	3
mmu-miR-137	MIMAT0000149	NM_026234	Pigm	phosphatidylinositol glycan anchor biosynthesis, class M	0	0	1	0	0	0	0	1	0	1	0	3
mmu-miR-137	MIMAT0000149	NM_026267	Necap1	NECAP endocytosis associated 1	0	0	0	0	0	0	1	1	0	1	0	3
mmu-miR-137	MIMAT0000149	NM_026272	Narf	nuclear prelamin A recognition factor	0	0	1	0	0	0	0	1	0	1	0	3
mmu-miR-137	MIMAT0000149	NM_026280	Mxra7	matrix-remodelling associated 7	0	0	1	0	0	0	0	1	0	1	0	3
mmu-miR-137	MIMAT0000149	NM_026281	Tm7sf3	transmembrane 7 superfamily member 3	0	0	1	0	0	0	0	1	0	1	0	3
mmu-miR-137	MIMAT0000149	NM_026342	1810073G14Rik	RIKEN cDNA 1810073G14 gene	0	0	1	0	0	0	0	1	0	1	0	3
mmu-miR-137	MIMAT0000149	NM_026343	Stx17	syntaxin 17	0	0	0	0	0	0	1	1	0	1	0	3
mmu-miR-137	MIMAT0000149	NM_026348	Itgb3bp	integrin beta 3 binding protein (beta3-endonexin)	0	0	1	0	0	0	0	1	0	1	0	3
mmu-miR-137	MIMAT0000149	NM_026367	Gpatch2	G patch domain containing 2	0	0	1	0	0	0	0	1	0	1	0	3
mmu-miR-137	MIMAT0000149	NM_026375	Ahctf1	AT hook containing transcription factor 1	0	0	1	0	0	0	0	1	0	1	0	3
mmu-miR-137	MIMAT0000149	NM_026386	Snx2	sorting nexin 2	0	0	1	0	0	0	0	1	0	1	0	3
mmu-miR-137	MIMAT0000149	NM_026404	Slc35a4	solute carrier family 35, member A4	0	0	1	0	0	0	0	1	0	1	0	3
mmu-miR-137	MIMAT0000149	NM_026435	Ufm1	ubiquitin-fold modifier 1	0	0	1	0	0	0	0	1	0	1	0	3
mmu-miR-137	MIMAT0000149	NM_026450	Zfp169	zinc finger protein 169	0	0	1	0	0	0	0	1	0	1	0	3
mmu-miR-137	MIMAT0000149	NM_026484	Ccny	cyclin Y	0	0	1	0	0	0	0	1	0	1	0	3
mmu-miR-137	MIMAT0000149	NM_026501	1300010M03Rik	RIKEN cDNA 1300010M03 gene	0	0	0	0	0	0	1	1	0	1	0	3
mmu-miR-137	MIMAT0000149	NM_026505	Bambi	BMP and activin membrane-bound inhibitor, homolog (Xenopus laevis)	0	0	1	0	0	0	0	1	0	1	0	3
mmu-miR-137	MIMAT0000149	NM_026555	Rcn3	reticulocalbin 3, EF-hand calcium binding domain	0	0	0	0	0	0	1	1	0	1	0	3
mmu-miR-137	MIMAT0000149	NM_026594	Rpl39l	ribosomal protein L39-like	0	0	1	0	0	0	0	1	0	1	0	3
mmu-miR-137	MIMAT0000149	NM_026647	Zdhhc21	zinc finger, DHHC domain containing 21	0	0	0	0	0	0	1	1	0	1	0	3
mmu-miR-137	MIMAT0000149	NM_026655	2310057M21Rik	RIKEN cDNA 2310057M21 gene	0	0	1	0	0	0	0	1	0	1	0	3
mmu-miR-137	MIMAT0000149	NM_026656	Mcoln2	mucolipin 2	0	0	1	0	0	0	0	1	0	1	0	3
mmu-miR-137	MIMAT0000149	NM_026828	D2Bwg1335e	DNA segment, Chr 2, Brigham & Women"s Genetics 1335 expressed	0	0	1	0	0	0	0	1	0	1	0	3
mmu-miR-137	MIMAT0000149	NM_026887	Ap1s2	adaptor-related protein complex 1, sigma 2 subunit	0	0	1	0	0	0	0	1	0	1	0	3
mmu-miR-137	MIMAT0000149	NM_026917	Zdhhc3	zinc finger, DHHC domain containing 3	0	0	1	0	0	0	0	1	0	1	0	3
mmu-miR-137	MIMAT0000149	NM_026952	Crkrs	Cdc2-related kinase, arginine/serine-rich	0	0	1	0	0	0	0	1	0	1	0	3
mmu-miR-137	MIMAT0000149	NM_027052	Slc38a4	solute carrier family 38, member 4	0	0	1	0	0	0	0	1	0	1	0	3
mmu-miR-137	MIMAT0000149	NM_027133	Lnp	limb and neural patterns	0	0	1	0	0	0	0	1	0	1	0	3
mmu-miR-137	MIMAT0000149	NM_027144	Arhgef12	Rho guanine nucleotide exchange factor (GEF) 12	0	0	1	0	0	0	0	1	0	1	0	3
mmu-miR-137	MIMAT0000149	NM_027184	Ipmk	inositol polyphosphate multikinase	0	0	1	0	0	0	0	1	0	1	0	3
mmu-miR-137	MIMAT0000149	NM_027238	1810054D07Rik	RIKEN cDNA 1810054D07 gene	0	0	1	0	0	0	0	1	0	1	0	3
mmu-miR-137	MIMAT0000149	NM_027288	Manba	mannosidase, beta A, lysosomal	0	0	1	0	0	0	0	1	0	1	0	3
mmu-miR-137	MIMAT0000149	NM_027297	Prpf4	PRP4 pre-mRNA processing factor 4 homolog (yeast)	0	0	1	0	0	0	0	1	0	1	0	3
mmu-miR-137	MIMAT0000149	NM_027307	Golm1	golgi membrane protein 1	0	0	1	0	0	0	0	1	0	1	0	3
mmu-miR-137	MIMAT0000149	NM_027352	Gorasp2	golgi reassembly stacking protein 2	0	0	0	0	0	0	1	1	0	1	0	3
mmu-miR-137	MIMAT0000149	NM_027353	Cd2bp2	CD2 antigen (cytoplasmic tail) binding protein 2	0	0	1	0	0	0	0	1	0	1	0	3
mmu-miR-137	MIMAT0000149	NM_027375	Gcc2	GRIP and coiled-coil domain containing 2	0	0	1	0	0	0	0	1	0	1	0	3
mmu-miR-137	MIMAT0000149	NM_027421	Ints2	integrator complex subunit 2	0	0	1	0	0	0	0	1	0	1	0	3
mmu-miR-137	MIMAT0000149	NM_027425	Rufy2	RUN and FYVE domain-containing 2	0	0	1	0	0	0	0	1	0	1	0	3
mmu-miR-137	MIMAT0000149	NM_027442	Ddo	D-aspartate oxidase	0	0	1	0	0	0	0	1	0	1	0	3
mmu-miR-137	MIMAT0000149	NM_027533	Tspan2	tetraspanin 2	0	0	1	1	0	0	0	1	0	0	0	3
mmu-miR-137	MIMAT0000149	NM_027539	Dclk2	doublecortin-like kinase 2	0	0	0	0	0	0	1	1	0	1	0	3
mmu-miR-137	MIMAT0000149	NM_027629	Pgm2l1	phosphoglucomutase 2-like 1	0	0	1	0	0	0	0	1	0	1	0	3
mmu-miR-137	MIMAT0000149	NM_027652	D5Wsu178e	DNA segment, Chr 5, Wayne State University 178, expressed	0	0	1	0	0	0	0	1	0	1	0	3
mmu-miR-137	MIMAT0000149	NM_027909	C2cd2l	C2 calcium-dependent domain containing 2-like	0	0	1	0	0	0	0	1	0	1	0	3
mmu-miR-137	MIMAT0000149	NM_027922	Ankle2	ankyrin repeat and LEM domain containing 2	0	0	1	0	0	0	0	1	0	1	0	3
mmu-miR-137	MIMAT0000149	NM_028020	Cpsf3l	cleavage and polyadenylation specific factor 3-like	0	0	1	0	0	0	0	1	0	1	0	3
mmu-miR-137	MIMAT0000149	NM_028023	Cdca4	cell division cycle associated 4	0	0	1	0	0	0	0	1	0	1	0	3
mmu-miR-137	MIMAT0000149	NM_028051	Slc39a5	solute carrier family 39 (metal ion transporter), member 5	0	0	1	0	0	0	0	1	0	1	0	3
mmu-miR-137	MIMAT0000149	NM_028072	Sulf2	sulfatase 2	0	0	1	0	0	0	0	1	0	1	0	3
mmu-miR-137	MIMAT0000149	NM_028099	Dusp11	dual specificity phosphatase 11 (RNA/RNP complex 1-interacting)	0	0	1	0	0	0	0	1	0	1	0	3
mmu-miR-137	MIMAT0000149	NM_028108	Nat13	N-acetyltransferase 13	0	0	1	0	0	0	0	1	0	1	0	3
mmu-miR-137	MIMAT0000149	NM_028134	Lysmd1	LysM, putative peptidoglycan-binding, domain containing 1	0	0	1	0	0	0	0	1	0	1	0	3
mmu-miR-137	MIMAT0000149	NM_028148	Sfrs2ip	splicing factor, arginine/serine-rich 2, interacting protein	0	0	1	0	0	0	0	1	0	1	0	3
mmu-miR-137	MIMAT0000149	NM_028193	Brf1	BRF1 homolog, subunit of RNA polymerase III transcription initiation factor IIIB (S. cerevisiae)	0	0	1	0	0	0	0	1	0	1	0	3
mmu-miR-137	MIMAT0000149	NM_028194	Fryl	furry homolog-like (Drosophila)	0	0	0	0	0	0	1	1	0	1	0	3
mmu-miR-137	MIMAT0000149	NM_028234	Prr8	proline rich 8	0	0	1	0	0	0	0	1	0	1	0	3
mmu-miR-137	MIMAT0000149	NM_028248	Tmem87b	transmembrane protein 87B	0	0	1	0	0	0	0	1	0	1	0	3
mmu-miR-137	MIMAT0000149	NM_028258	Dzip1l	DAZ interacting protein 1-like	0	0	1	0	0	0	0	1	0	1	0	3
mmu-miR-137	MIMAT0000149	NM_028291	Pan3	PAN3 polyA specific ribonuclease subunit homolog (S. cerevisiae)	0	0	1	0	0	0	0	1	0	1	0	3
mmu-miR-137	MIMAT0000149	NM_028316	Zfp444	zinc finger protein 444	0	0	1	0	0	0	0	1	0	1	0	3
mmu-miR-137	MIMAT0000149	NM_028372	2900024O10Rik	RIKEN cDNA 2900024O10 gene	0	0	1	0	0	0	0	1	0	1	0	3
mmu-miR-137	MIMAT0000149	NM_028387	Macrod2	MACRO domain containing 2	0	0	1	0	0	0	0	1	0	1	0	3
mmu-miR-137	MIMAT0000149	NM_028543	1700065O13Rik	RIKEN cDNA 1700065O13 gene	0	0	1	0	0	0	0	1	0	1	0	3
mmu-miR-137	MIMAT0000149	NM_028544	Rasip1	Ras interacting protein 1	0	0	1	0	0	0	0	1	0	1	0	3
mmu-miR-137	MIMAT0000149	NM_028623	Cst6	cystatin E/M	0	0	1	0	0	0	0	1	0	1	0	3
mmu-miR-137	MIMAT0000149	NM_028651	Tmtc4	transmembrane and tetratricopeptide repeat containing 4	0	0	0	0	0	0	1	1	0	1	0	3
mmu-miR-137	MIMAT0000149	NM_028712	Rap2b	RAP2B, member of RAS oncogene family	0	0	1	0	0	0	0	1	0	1	0	3
mmu-miR-137	MIMAT0000149	NM_028731	D12Ertd551e	DNA segment, Chr 12, ERATO Doi 551, expressed	0	0	1	0	0	0	0	1	0	1	0	3
mmu-miR-137	MIMAT0000149	NM_028732	4632428N05Rik	RIKEN cDNA 4632428N05 gene	0	0	1	0	0	0	0	1	0	1	0	3
mmu-miR-137	MIMAT0000149	NM_028752	Hvcn1	hydrogen voltage-gated channel 1	0	0	1	0	0	0	0	1	0	1	0	3
mmu-miR-137	MIMAT0000149	NM_028815	Cep97	centrosomal protein 97	0	0	1	0	0	0	0	1	0	1	0	3
mmu-miR-137	MIMAT0000149	NM_028922	Ppapdc2	phosphatidic acid phosphatase type 2 domain containing 2	0	0	1	0	0	0	0	1	0	1	0	3
mmu-miR-137	MIMAT0000149	NM_028932	Eaf1	ELL associated factor 1	0	0	1	0	0	0	0	1	0	1	0	3
mmu-miR-137	MIMAT0000149	NM_028975	Tmem33	transmembrane protein 33	0	0	1	0	0	0	0	1	0	1	0	3
mmu-miR-137	MIMAT0000149	NM_028981	Cacna1d	calcium channel, voltage-dependent, L type, alpha 1D subunit	0	0	1	0	0	0	0	1	0	1	0	3
mmu-miR-137	MIMAT0000149	NM_028982	8430419L09Rik	RIKEN cDNA 8430419L09 gene	0	0	1	0	0	0	0	1	0	1	0	3
mmu-miR-137	MIMAT0000149	NM_029007	AW125753	expressed sequence AW125753	0	0	0	0	0	0	1	1	0	1	0	3
mmu-miR-137	MIMAT0000149	NM_029037	4930444A02Rik	RIKEN cDNA 4930444A02 gene	0	0	1	0	0	0	0	1	0	1	0	3
mmu-miR-137	MIMAT0000149	NM_029094	Pik3cb	phosphatidylinositol 3-kinase, catalytic, beta polypeptide	0	0	1	0	0	0	0	1	0	1	0	3
mmu-miR-137	MIMAT0000149	NM_029098	Lmbr1l	limb region 1 like	0	0	1	0	0	0	1	1	0	0	0	3
mmu-miR-137	MIMAT0000149	NM_029296	1700001C19Rik	RIKEN cDNA 1700001C19 gene	0	0	1	1	0	0	0	1	0	0	0	3
mmu-miR-137	MIMAT0000149	NM_029310	1700008G05Rik	RIKEN cDNA 1700008G05 gene	0	0	1	0	0	0	0	1	0	1	0	3
mmu-miR-137	MIMAT0000149	NM_029335	1700026D08Rik	RIKEN cDNA 1700026D08 gene	0	0	1	0	0	0	0	1	0	1	0	3
mmu-miR-137	MIMAT0000149	NM_029438	Smurf1	SMAD specific E3 ubiquitin protein ligase 1	0	0	0	0	0	0	1	1	0	1	0	3
mmu-miR-137	MIMAT0000149	NM_029498	Zmym2	zinc finger, MYM-type 2	0	0	1	0	0	0	0	1	0	1	0	3
mmu-miR-137	MIMAT0000149	NM_029595	Pbp2	phosphatidylethanolamine binding protein 2	0	0	1	0	0	0	0	1	0	1	0	3
mmu-miR-137	MIMAT0000149	NM_029645	Gatc	glutamyl-tRNA(Gln) amidotransferase, subunit C homolog (bacterial)	0	0	1	0	0	0	0	1	0	1	0	3
mmu-miR-137	MIMAT0000149	NM_029654	Atg2b	ATG2 autophagy related 2 homolog B (S. cerevisiae)	0	0	1	0	0	0	0	1	0	1	0	3
mmu-miR-137	MIMAT0000149	NM_029657	Mgrn1	mahogunin, ring finger 1	0	0	1	0	0	0	0	1	0	1	0	3
mmu-miR-137	MIMAT0000149	NM_029701	Spcs3	signal peptidase complex subunit 3 homolog (S. cerevisiae)	0	0	1	0	0	0	0	1	0	1	0	3
mmu-miR-137	MIMAT0000149	NM_029752	Bri3bp	Bri3 binding protein	0	0	1	0	0	0	0	1	0	1	0	3
mmu-miR-137	MIMAT0000149	NM_029763	Polr3f	polymerase (RNA) III (DNA directed) polypeptide F	0	0	1	0	0	0	0	1	0	1	0	3
mmu-miR-137	MIMAT0000149	NM_029788	Rnft1	ring finger protein, transmembrane 1	0	0	1	0	0	0	0	1	0	1	0	3
mmu-miR-137	MIMAT0000149	NM_029851	Dync2h1	dynein cytoplasmic 2 heavy chain 1	0	0	1	0	0	0	0	1	0	1	0	3
mmu-miR-137	MIMAT0000149	NM_029869	Zkscan1	zinc finger with KRAB and SCAN domains 1	0	0	1	0	0	0	0	1	0	1	0	3
mmu-miR-137	MIMAT0000149	NM_029885	Gabpb2	GA repeat binding protein, beta 2	0	0	1	0	0	0	0	1	0	1	0	3
mmu-miR-137	MIMAT0000149	NM_029929	Vps33a	vacuolar protein sorting 33A (yeast)	0	0	1	0	0	0	0	1	0	1	0	3
mmu-miR-137	MIMAT0000149	NM_029939	Ccdc151	coiled-coil domain containing 151	0	0	0	0	0	0	1	1	0	1	0	3
mmu-miR-137	MIMAT0000149	NM_029948	Pramef12	PRAME family member 12	0	0	1	0	0	0	0	1	0	1	0	3
mmu-miR-137	MIMAT0000149	NM_029972	Ermn	ermin, ERM-like protein	0	0	1	0	0	0	0	1	0	1	0	3
mmu-miR-137	MIMAT0000149	NM_030138	Centb2	centaurin, beta 2	0	0	1	0	0	0	0	1	0	1	0	3
mmu-miR-137	MIMAT0000149	NM_030168	4921505C17Rik	RIKEN cDNA 4921505C17 gene	0	0	1	0	0	0	0	1	0	1	0	3
mmu-miR-137	MIMAT0000149	NM_030172	2610021K21Rik	RIKEN cDNA 2610021K21 gene	0	0	1	0	0	0	0	1	0	1	0	3
mmu-miR-137	MIMAT0000149	NM_030234	Wdr76	WD repeat domain 76	0	0	1	0	0	0	0	1	0	1	0	3
mmu-miR-137	MIMAT0000149	NM_030251	Abtb1	ankyrin repeat and BTB (POZ) domain containing 1	0	0	0	0	0	0	1	1	0	1	0	3
mmu-miR-137	MIMAT0000149	NM_030554	Rab27b	RAB27b, member RAS oncogene family	0	0	1	0	0	0	0	1	0	1	0	3
mmu-miR-137	MIMAT0000149	NM_030695	Lrba	LPS-responsive beige-like anchor	0	0	1	0	0	0	0	1	0	1	0	3
mmu-miR-137	MIMAT0000149	NM_030708	Zfhx4	zinc finger homeodomain 4	0	0	1	0	0	0	0	1	0	1	0	3
mmu-miR-137	MIMAT0000149	NM_031249	Cstf2t	cleavage stimulation factor, 3" pre-RNA subunit 2, tau	0	0	1	0	0	0	0	1	0	1	0	3
mmu-miR-137	MIMAT0000149	NM_032004	Tssk6	testis-specific serine kinase 6	0	0	0	0	0	0	1	1	0	1	0	3
mmu-miR-137	MIMAT0000149	NM_032610	Spnb4	spectrin beta 4	0	0	0	0	0	0	1	1	0	1	0	3
mmu-miR-137	MIMAT0000149	NM_033072	Mbd6	methyl-CpG binding domain protein 6	0	0	0	1	0	0	1	1	0	0	0	3
mmu-miR-137	MIMAT0000149	NM_033149	B3galt5	UDP-Gal:betaGlcNAc beta 1,3-galactosyltransferase, polypeptide 5	0	0	1	0	0	0	0	1	0	1	0	3
mmu-miR-137	MIMAT0000149	NM_033270	E2f6	E2F transcription factor 6	0	0	1	0	0	0	0	1	0	1	0	3
mmu-miR-137	MIMAT0000149	NM_033320	Glce	glucuronyl C5-epimerase	0	0	1	0	0	0	1	1	0	0	0	3
mmu-miR-137	MIMAT0000149	NM_033526	Ubqln4	ubiquilin 4	0	0	1	0	0	0	0	1	0	1	0	3
mmu-miR-137	MIMAT0000149	NM_033552	Slc4a10	solute carrier family 4, sodium bicarbonate cotransporter-like, member 10	0	0	1	0	0	0	0	1	0	1	0	3
mmu-miR-137	MIMAT0000149	NM_033605	Dach2	dachshund 2 (Drosophila)	0	0	1	0	0	0	0	1	0	1	0	3
mmu-miR-137	MIMAT0000149	NM_033620	Pard3	par-3 (partitioning defective 3) homolog (C. elegans)	0	0	1	0	0	0	0	1	0	1	0	3
mmu-miR-137	MIMAT0000149	NM_033623	Dcun1d1	DCN1, defective in cullin neddylation 1, domain containing 1 (S. cerevisiae)	0	0	0	0	0	0	1	1	0	1	0	3
mmu-miR-137	MIMAT0000149	NM_053085	Tcf23	transcription factor 23	0	0	1	0	0	0	0	1	0	1	0	3
mmu-miR-137	MIMAT0000149	NM_053124	Smarca5	SWI/SNF related, matrix associated, actin dependent regulator of chromatin, subfamily a, member 5	0	0	0	0	0	0	1	1	0	1	0	3
mmu-miR-137	MIMAT0000149	NM_053129	Pcdhb4	protocadherin beta 4	0	0	1	0	0	0	0	1	0	1	0	3
mmu-miR-137	MIMAT0000149	NM_053141	Pcdhb16	protocadherin beta 16	0	0	1	1	0	0	0	1	0	0	0	3
mmu-miR-137	MIMAT0000149	NM_053155	Clmn	calmin	0	0	1	0	0	0	0	1	0	1	0	3
mmu-miR-137	MIMAT0000149	NM_053165	Clec2h	C-type lectin domain family 2, member h	0	0	1	0	0	0	0	1	0	1	0	3
mmu-miR-137	MIMAT0000149	NM_053170	Trim33	tripartite motif-containing 33	0	0	1	0	0	0	0	1	0	1	0	3
mmu-miR-137	MIMAT0000149	NM_053171	Csmd1	CUB and Sushi multiple domains 1	0	0	1	0	0	0	0	1	0	1	0	3
mmu-miR-137	MIMAT0000149	NM_053187	Gopc	golgi associated PDZ and coiled-coil motif containing	0	0	1	0	0	0	0	1	0	1	0	3
mmu-miR-137	MIMAT0000149	NM_053261	Impa2	inositol (myo)-1(or 4)-monophosphatase 2	0	0	0	0	0	0	1	1	0	1	0	3
mmu-miR-137	MIMAT0000149	NM_054052	B3gnt5	UDP-GlcNAc:betaGal beta-1,3-N-acetylglucosaminyltransferase 5	0	0	1	0	0	0	0	1	0	1	0	3
mmu-miR-137	MIMAT0000149	NM_054085	Alpk3	alpha-kinase 3	0	0	0	0	0	0	1	1	0	1	0	3
mmu-miR-137	MIMAT0000149	NM_054097	Pip4k2c	phosphatidylinositol-5-phosphate 4-kinase, type II, gamma	0	0	0	0	0	0	1	1	0	1	0	3
mmu-miR-137	MIMAT0000149	NM_057172	Fubp1	far upstream element (FUSE) binding protein 1	0	0	1	0	0	0	0	1	0	1	0	3
mmu-miR-137	MIMAT0000149	NM_080453	Mmp28	matrix metallopeptidase 28 (epilysin)	0	0	1	0	0	0	0	1	0	1	0	3
mmu-miR-137	MIMAT0000149	NM_080464	Ppp1r3a	protein phosphatase 1, regulatory (inhibitor) subunit 3A	0	0	1	0	0	0	0	1	0	1	0	3
mmu-miR-137	MIMAT0000149	NM_080563	Rnf144a	ring finger protein 144A	0	0	1	0	0	0	0	1	0	1	0	3
mmu-miR-137	MIMAT0000149	NM_080640	Baalc	brain and acute leukemia, cytoplasmic	0	0	1	0	0	0	0	1	0	1	0	3
mmu-miR-137	MIMAT0000149	NM_080644	Cacng5	calcium channel, voltage-dependent, gamma subunit 5	0	0	1	0	0	0	0	1	0	1	0	3
mmu-miR-137	MIMAT0000149	NM_080708	Bmp2k	BMP2 inducible kinase	0	0	1	0	0	0	0	1	0	1	0	3
mmu-miR-137	MIMAT0000149	NM_080788	Ttbk2	tau tubulin kinase 2	0	0	1	0	0	0	0	1	0	1	0	3
mmu-miR-137	MIMAT0000149	NM_080793	Setd7	SET domain containing (lysine methyltransferase) 7	0	0	0	0	0	0	1	1	0	1	0	3
mmu-miR-137	MIMAT0000149	NM_133215	Mtmr4	myotubularin related protein 4	0	0	0	0	0	0	1	1	0	1	0	3
mmu-miR-137	MIMAT0000149	NM_133218	Zfp704	zinc finger protein 704	0	0	1	0	0	0	0	1	0	1	0	3
mmu-miR-137	MIMAT0000149	NM_133220	Sgk3	serum/glucocorticoid regulated kinase 3	0	0	1	0	0	0	0	1	0	1	0	3
mmu-miR-137	MIMAT0000149	NM_133232	Pfkfb3	6-phosphofructo-2-kinase/fructose-2,6-biphosphatase 3	0	0	1	0	0	0	0	1	0	1	0	3
mmu-miR-137	MIMAT0000149	NM_133236	Glcci1	glucocorticoid induced transcript 1	0	0	1	0	0	0	0	1	0	1	0	3
mmu-miR-137	MIMAT0000149	NM_133241	Mlc1	megalencephalic leukoencephalopathy with subcortical cysts 1 homolog (human)	0	0	1	0	0	0	0	1	0	1	0	3
mmu-miR-137	MIMAT0000149	NM_133255	Hook2	hook homolog 2 (Drosophila)	0	0	1	0	0	0	0	1	0	1	0	3
mmu-miR-137	MIMAT0000149	NM_133656	Crk	v-crk sarcoma virus CT10 oncogene homolog (avian)	0	0	1	0	0	0	0	1	0	1	0	3
mmu-miR-137	MIMAT0000149	NM_133659	Erg	avian erythroblastosis virus E-26 (v-ets) oncogene related	0	0	0	1	0	0	1	1	0	0	0	3
mmu-miR-137	MIMAT0000149	NM_133667	Pdk2	pyruvate dehydrogenase kinase, isoenzyme 2	0	0	1	0	0	0	0	1	0	1	0	3
mmu-miR-137	MIMAT0000149	NM_133717	Rab43	RAB43, member RAS oncogene family	0	0	1	0	0	0	0	1	0	1	0	3
mmu-miR-137	MIMAT0000149	NM_133731	Prss22	protease, serine, 22	0	0	1	0	0	0	0	1	0	1	0	3
mmu-miR-137	MIMAT0000149	NM_133753	Errfi1	ERBB receptor feedback inhibitor 1	0	0	1	0	0	0	0	1	0	1	0	3
mmu-miR-137	MIMAT0000149	NM_133757	Pgs1	phosphatidylglycerophosphate synthase 1	0	0	1	0	0	0	0	1	0	1	0	3
mmu-miR-137	MIMAT0000149	NM_133762	Ncapg2	non-SMC condensin II complex, subunit G2	0	0	1	0	0	0	0	1	0	1	0	3
mmu-miR-137	MIMAT0000149	NM_133766	Efr3a	EFR3 homolog A (S. cerevisiae)	0	0	1	0	0	0	0	1	0	1	0	3
mmu-miR-137	MIMAT0000149	NM_133774	Stard4	StAR-related lipid transfer (START) domain containing 4	0	0	1	0	0	0	0	1	0	1	0	3
mmu-miR-137	MIMAT0000149	NM_133775	Il33	interleukin 33	0	0	1	0	0	0	0	1	0	1	0	3
mmu-miR-137	MIMAT0000149	NM_133792	Lypla3	lysophospholipase 3	0	0	0	0	0	0	1	1	0	1	0	3
mmu-miR-137	MIMAT0000149	NM_133807	Lrrc59	leucine rich repeat containing 59	0	0	1	0	0	0	0	1	0	1	0	3
mmu-miR-137	MIMAT0000149	NM_133895	Slc15a4	solute carrier family 15, member 4	0	0	1	0	0	0	0	1	0	1	0	3
mmu-miR-137	MIMAT0000149	NM_133906	Zkscan1	zinc finger with KRAB and SCAN domains 1	0	0	1	0	0	0	0	1	0	1	0	3
mmu-miR-137	MIMAT0000149	NM_133919	Aff1	AF4/FMR2 family, member 1	0	0	1	0	0	0	0	1	0	1	0	3
mmu-miR-137	MIMAT0000149	NM_133942	Plekha1	pleckstrin homology domain containing, family A (phosphoinositide binding specific) member 1	0	0	1	0	0	0	0	1	0	1	0	3
mmu-miR-137	MIMAT0000149	NM_133957	Nfat5	nuclear factor of activated T-cells 5	0	0	1	0	0	0	0	1	0	1	0	3
mmu-miR-137	MIMAT0000149	NM_133993	Pwp1	PWP1 homolog (S. cerevisiae)	0	0	1	0	0	0	0	1	0	1	0	3
mmu-miR-137	MIMAT0000149	NM_134009	Ncln	nicalin homolog (zebrafish)	0	0	1	0	0	0	0	1	0	1	0	3
mmu-miR-137	MIMAT0000149	NM_134029	Nt5m	5",3"-nucleotidase, mitochondrial	0	0	1	0	0	0	0	1	0	1	0	3
mmu-miR-137	MIMAT0000149	NM_134038	Slc16a6	solute carrier family 16 (monocarboxylic acid transporters), member 6	0	0	1	0	0	0	0	1	0	1	0	3
mmu-miR-137	MIMAT0000149	NM_134046	Cenpo	centromere protein O	0	0	1	0	0	0	0	1	0	1	0	3
mmu-miR-137	MIMAT0000149	NM_134069	Slc17a3	solute carrier family 17 (sodium phosphate), member 3	0	0	1	0	0	0	0	1	0	1	0	3
mmu-miR-137	MIMAT0000149	NM_134096	AW049604	expressed sequence AW049604	0	0	1	0	0	0	0	1	0	1	0	3
mmu-miR-137	MIMAT0000149	NM_134114	Sft2d1	SFT2 domain containing 1	0	0	1	0	0	0	0	1	0	1	0	3
mmu-miR-137	MIMAT0000149	NM_134115	Stk38	serine/threonine kinase 38	0	0	1	0	0	0	1	1	0	0	0	3
mmu-miR-137	MIMAT0000149	NM_134163	Mbnl3	muscleblind-like 3 (Drosophila)	0	0	1	0	0	0	0	1	0	1	0	3
mmu-miR-137	MIMAT0000149	NM_134250	Havcr2	hepatitis A virus cellular receptor 2	0	0	1	0	0	0	0	1	0	1	0	3
mmu-miR-137	MIMAT0000149	NM_138301	Trpm2	transient receptor potential cation channel, subfamily M, member 2	0	0	1	0	0	0	0	1	0	1	0	3
mmu-miR-137	MIMAT0000149	NM_138587	D6Wsu176e	DNA segment, Chr 6, Wayne State University 176, expressed	0	0	1	0	0	0	0	1	0	1	0	3
mmu-miR-137	MIMAT0000149	NM_138594	D6Wsu163e	DNA segment, Chr 6, Wayne State University 163, expressed	0	0	1	0	0	0	0	1	0	1	0	3
mmu-miR-137	MIMAT0000149	NM_139001	Cspg4	chondroitin sulfate proteoglycan 4	0	0	1	0	0	0	0	1	0	1	0	3
mmu-miR-137	MIMAT0000149	NM_139141	Zfp192	zinc finger protein 192	0	0	1	0	0	0	0	1	0	1	0	3
mmu-miR-137	MIMAT0000149	NM_139144	Ogt	O-linked N-acetylglucosamine (GlcNAc) transferase (UDP-N-acetylglucosamine:polypeptide-N-acetylglucosaminyl transferase)	0	0	1	0	0	0	0	1	0	1	0	3
mmu-miR-137	MIMAT0000149	NM_139146	Satb2	special AT-rich sequence binding protein 2	0	0	1	0	0	0	0	1	0	1	0	3
mmu-miR-137	MIMAT0000149	NM_139297	Ugp2	UDP-glucose pyrophosphorylase 2	0	0	1	1	0	0	0	1	0	0	0	3
mmu-miR-137	MIMAT0000149	NM_144518	2900011O08Rik	RIKEN cDNA 2900011O08 gene	0	0	1	0	0	0	0	1	0	1	0	3
mmu-miR-137	MIMAT0000149	NM_144552	Stxbp6	syntaxin binding protein 6 (amisyn)	0	0	1	0	0	0	0	1	0	1	0	3
mmu-miR-137	MIMAT0000149	NM_144812	Tnrc6b	trinucleotide repeat containing 6b	0	0	0	0	0	0	1	1	0	1	0	3
mmu-miR-137	MIMAT0000149	NM_144823	Acsl6	acyl-CoA synthetase long-chain family member 6	0	0	0	0	0	0	1	1	0	1	0	3
mmu-miR-137	MIMAT0000149	NM_144832	BC017643	cDNA sequence BC017643	0	0	1	0	0	0	0	1	0	1	0	3
mmu-miR-137	MIMAT0000149	NM_144842	Zmym5	zinc finger, MYM-type 5	0	0	1	0	0	0	0	1	0	1	0	3
mmu-miR-137	MIMAT0000149	NM_144843	Mtmr6	myotubularin related protein 6	0	0	1	0	0	0	0	1	0	1	0	3
mmu-miR-137	MIMAT0000149	NM_144846	0910001A06Rik	RIKEN cDNA 0910001A06 gene	0	0	1	0	0	0	0	1	0	1	0	3
mmu-miR-137	MIMAT0000149	NM_144920	Plekha5	pleckstrin homology domain containing, family A member 5	0	0	1	0	0	0	1	1	0	0	0	3
mmu-miR-137	MIMAT0000149	NM_145066	Gpr85	G protein-coupled receptor 85	0	0	1	0	0	0	0	1	0	1	0	3
mmu-miR-137	MIMAT0000149	NM_145070	Hip1r	huntingtin interacting protein 1 related	0	0	0	0	0	0	1	1	0	1	0	3
mmu-miR-137	MIMAT0000149	NM_145135	Rnh1	ribonuclease/angiogenin inhibitor 1	0	0	1	0	0	0	0	1	0	1	0	3
mmu-miR-137	MIMAT0000149	NM_145142	Chst10	carbohydrate sulfotransferase 10	0	0	1	0	0	0	1	1	0	0	0	3
mmu-miR-137	MIMAT0000149	NM_145148	Frmd4b	FERM domain containing 4B	0	0	1	0	0	0	0	1	0	1	0	3
mmu-miR-137	MIMAT0000149	NM_145219	Lgi3	leucine-rich repeat LGI family, member 3	0	0	1	0	0	0	0	1	0	1	0	3
mmu-miR-137	MIMAT0000149	NM_145381	Lactb2	lactamase, beta 2	0	0	1	0	0	0	0	1	0	1	0	3
mmu-miR-137	MIMAT0000149	NM_145420	Ube2d1	ubiquitin-conjugating enzyme E2D 1, UBC4/5 homolog (yeast)	0	0	1	0	0	0	0	1	0	1	0	3
mmu-miR-137	MIMAT0000149	NM_145423	Slc5a8	solute carrier family 5 (iodide transporter), member 8	0	0	1	0	0	0	0	1	0	1	0	3
mmu-miR-137	MIMAT0000149	NM_145475	Cerk	ceramide kinase	0	0	1	0	0	0	0	1	0	1	0	3
mmu-miR-137	MIMAT0000149	NM_145506	Epb4.1l5	erythrocyte protein band 4.1-like 5	0	0	1	0	0	0	0	1	0	1	0	3
mmu-miR-137	MIMAT0000149	NM_145512	Sft2d2	SFT2 domain containing 2	0	0	1	0	0	0	0	1	0	1	0	3
mmu-miR-137	MIMAT0000149	NM_145514	Wdr26	WD repeat domain 26	0	0	1	0	0	0	0	1	0	1	0	3
mmu-miR-137	MIMAT0000149	NM_145525	Osbpl6	oxysterol binding protein-like 6	0	0	1	0	0	0	0	1	0	1	0	3
mmu-miR-137	MIMAT0000149	NM_145542	Ahcyl1	S-adenosylhomocysteine hydrolase-like 1	0	0	1	0	0	0	0	1	0	1	0	3
mmu-miR-137	MIMAT0000149	NM_145608	BC021891	cDNA sequence BC021891	0	0	1	0	0	0	0	1	0	1	0	3
mmu-miR-137	MIMAT0000149	NM_145624	Zfp709	zinc finger protein 709	0	0	1	0	0	0	0	1	0	1	0	3
mmu-miR-137	MIMAT0000149	NM_145832	Slc35c1	solute carrier family 35, member C1	0	0	1	0	0	0	0	1	0	1	0	3
mmu-miR-137	MIMAT0000149	NM_145836	6430527G18Rik	RIKEN cDNA 6430527G18 gene	0	0	1	0	0	0	0	1	0	1	0	3
mmu-miR-137	MIMAT0000149	NM_145840	Rgs9bp	regulator of G-protein signalling 9 binding protein	0	0	1	0	0	0	0	1	0	1	0	3
mmu-miR-137	MIMAT0000149	NM_145851	Cables2	Cdk5 and Abl enzyme substrate 2	0	0	1	0	0	0	0	1	0	1	0	3
mmu-miR-137	MIMAT0000149	NM_145933	St6gal1	beta galactoside alpha 2,6 sialyltransferase 1	0	0	1	0	0	0	0	1	0	1	0	3
mmu-miR-137	MIMAT0000149	NM_145937	Sumf1	sulfatase modifying factor 1	0	0	1	0	0	0	0	1	0	1	0	3
mmu-miR-137	MIMAT0000149	NM_145938	Rpp40	ribonuclease P 40 subunit (human)	0	0	1	0	0	0	0	1	0	1	0	3
mmu-miR-137	MIMAT0000149	NM_145951	Enox2	ecto-NOX disulfide-thiol exchanger 2	0	0	1	0	0	0	0	1	0	1	0	3
mmu-miR-137	MIMAT0000149	NM_145952	Tbc1d12	TBC1D12: TBC1 domain family, member 12	0	0	1	0	0	0	0	1	0	1	0	3
mmu-miR-137	MIMAT0000149	NM_145962	Pank3	pantothenate kinase 3	0	0	1	0	0	0	0	1	0	1	0	3
mmu-miR-137	MIMAT0000149	NM_145967	Vstm2a	V-set and transmembrane domain containing 2A	0	0	1	0	0	0	0	1	0	1	0	3
mmu-miR-137	MIMAT0000149	NM_146001	Hip1	huntingtin interacting protein 1	0	0	1	0	0	0	0	1	0	1	0	3
mmu-miR-137	MIMAT0000149	NM_146012	Ctdsp2	CTD (carboxy-terminal domain, RNA polymerase II, polypeptide A) small phosphatase 2	0	0	1	0	0	0	0	1	0	1	0	3
mmu-miR-137	MIMAT0000149	NM_146016	C230094A16Rik	RIKEN cDNA C230094A16 gene	0	0	1	0	0	0	0	1	0	1	0	3
mmu-miR-137	MIMAT0000149	NM_146042	Rnf144b	ring finger protein 144B	0	0	1	0	0	0	0	1	0	1	0	3
mmu-miR-137	MIMAT0000149	NM_146062	Pphln1	periphilin 1	0	0	1	0	0	0	0	1	0	1	0	3
mmu-miR-137	MIMAT0000149	NM_146105	9630058J23Rik	RIKEN cDNA 9630058J23 gene	0	0	1	0	0	0	0	1	0	1	0	3
mmu-miR-137	MIMAT0000149	NM_146123	Cacnb4	calcium channel, voltage-dependent, beta 4 subunit	0	0	1	0	0	0	0	1	0	1	0	3
mmu-miR-137	MIMAT0000149	NM_146148	C8a	complement component 8, alpha polypeptide	0	0	1	0	0	0	0	1	0	1	0	3
mmu-miR-137	MIMAT0000149	NM_146157	C230096C10Rik	RIKEN cDNA C230096C10 gene	0	0	1	0	0	0	0	1	0	1	0	3
mmu-miR-137	MIMAT0000149	NM_146173	Tspan33	tetraspanin 33	0	0	0	0	0	0	1	1	0	1	0	3
mmu-miR-137	MIMAT0000149	NM_146207	Cul4a	cullin 4A	0	0	1	1	0	0	0	1	0	0	0	3
mmu-miR-137	MIMAT0000149	NM_146211	Glt25d1	glycosyltransferase 25 domain containing 1	0	0	1	0	0	0	0	1	0	1	0	3
mmu-miR-137	MIMAT0000149	NM_146214	Tat	tyrosine aminotransferase	0	0	1	0	0	0	0	1	0	1	0	3
mmu-miR-137	MIMAT0000149	NM_146241	Trhde	TRH-degrading enzyme	0	0	1	0	0	0	0	1	0	1	0	3
mmu-miR-137	MIMAT0000149	NM_146245	Lrit1	leucine-rich repeat, immunoglobulin-like and transmembrane domains 1	0	0	1	1	0	0	0	1	0	0	0	3
mmu-miR-137	MIMAT0000149	NM_146261	BC031748	cDNA sequence BC031748	0	0	1	0	0	0	0	1	0	1	0	3
mmu-miR-137	MIMAT0000149	NM_147049	Olfr658	olfactory receptor 658	0	0	1	0	0	0	0	1	0	1	0	3
mmu-miR-137	MIMAT0000149	NM_147219	Abca5	ATP-binding cassette, sub-family A (ABC1), member 5	0	0	1	0	0	0	0	1	0	1	0	3
mmu-miR-137	MIMAT0000149	NM_148930	Rbm5	RNA binding motif protein 5	0	0	1	0	0	0	0	1	0	1	0	3
mmu-miR-137	MIMAT0000149	NM_148941	Elovl4	elongation of very long chain fatty acids (FEN1/Elo2, SUR4/Elo3, yeast)-like 4	0	0	1	0	0	0	0	1	0	1	0	3
mmu-miR-137	MIMAT0000149	NM_152801	Arhgef6	Rac/Cdc42 guanine nucleotide exchange factor (GEF) 6	0	0	1	0	0	0	0	1	0	1	0	3
mmu-miR-137	MIMAT0000149	NM_152803	Hpse	heparanase	0	0	1	0	0	0	0	1	0	1	0	3
mmu-miR-137	MIMAT0000149	NM_152807	Ccdc137	coiled-coil domain containing 137	0	0	1	0	0	0	0	1	0	1	0	3
mmu-miR-137	MIMAT0000149	NM_152812	Otud6b	OTU domain containing 6B	0	0	1	0	0	0	0	1	0	1	0	3
mmu-miR-137	MIMAT0000149	NM_153058	Mapre2	microtubule-associated protein, RP/EB family, member 2	0	0	1	0	0	0	0	1	0	1	0	3
mmu-miR-137	MIMAT0000149	NM_153062	Slc37a1	solute carrier family 37 (glycerol-3-phosphate transporter), member 1	0	0	1	0	0	0	0	1	0	1	0	3
mmu-miR-137	MIMAT0000149	NM_153079	Nmur2	neuromedin U receptor 2	0	0	1	0	0	0	0	1	0	1	0	3
mmu-miR-137	MIMAT0000149	NM_153080	Tom1l2	target of myb1-like 2 (chicken)	0	0	1	0	0	0	0	1	0	1	0	3
mmu-miR-137	MIMAT0000149	NM_153117	9530068E07Rik	RIKEN cDNA 9530068E07 gene	0	0	1	0	0	0	0	1	0	1	0	3
mmu-miR-137	MIMAT0000149	NM_153121	Lysmd1	LysM, putative peptidoglycan-binding, domain containing 1	0	0	1	0	0	0	0	1	0	1	0	3
mmu-miR-137	MIMAT0000149	NM_153153	Svil	supervillin	0	0	1	0	0	0	0	1	0	1	0	3
mmu-miR-137	MIMAT0000149	NM_153167	Wdr32	WD repeat domain 32	0	0	1	0	0	0	0	1	0	1	0	3
mmu-miR-137	MIMAT0000149	NM_153170	Slc36a2	solute carrier family 36 (proton/amino acid symporter), member 2	0	0	1	0	0	0	0	1	0	1	0	3
mmu-miR-137	MIMAT0000149	NM_153177	Eif2c4	eukaryotic translation initiation factor 2C, 4	0	0	1	0	0	0	1	1	0	0	0	3
mmu-miR-137	MIMAT0000149	NM_153194	Zfp740	zinc finger protein 740	0	0	1	0	0	0	0	1	0	1	0	3
mmu-miR-137	MIMAT0000149	NM_153319	Amot	angiomotin	0	0	1	0	0	0	0	1	0	1	0	3
mmu-miR-137	MIMAT0000149	NM_153522	Scn3b	sodium channel, voltage-gated, type III, beta	0	0	1	0	0	0	0	1	0	1	0	3
mmu-miR-137	MIMAT0000149	NM_153526	Insig1	insulin induced gene 1	0	0	1	0	0	0	0	1	0	1	0	3
mmu-miR-137	MIMAT0000149	NM_153592	Erlin2	ER lipid raft associated 2	0	0	1	0	0	0	0	1	0	1	0	3
mmu-miR-137	MIMAT0000149	NM_153778	Atoh8	atonal homolog 8 (Drosophila)	0	0	1	0	0	0	0	1	0	1	0	3
mmu-miR-137	MIMAT0000149	NM_153789	Mylip	myosin regulatory light chain interacting protein	0	0	1	0	0	0	0	1	0	1	0	3
mmu-miR-137	MIMAT0000149	NM_153793	Rell2	RELT-like 2	0	0	0	1	0	0	1	1	0	0	0	3
mmu-miR-137	MIMAT0000149	NM_153794	4933403F05Rik	RIKEN cDNA 4933403F05 gene	0	0	1	0	0	0	0	1	0	1	0	3
mmu-miR-137	MIMAT0000149	NM_153802	Zfp128	zinc finger protein 128	0	0	1	0	0	0	0	1	0	1	0	3
mmu-miR-137	MIMAT0000149	NM_170591	Nupl1	nucleoporin like 1	0	0	1	0	0	0	0	1	0	1	0	3
mmu-miR-137	MIMAT0000149	NM_172051	Tmcc3	transmembrane and coiled coil domains 3	0	0	1	0	0	0	0	1	0	1	0	3
mmu-miR-137	MIMAT0000149	NM_172121	Zc3h3	zinc finger CCCH type containing 3	0	0	1	0	0	0	1	1	0	0	0	3
mmu-miR-137	MIMAT0000149	NM_172271	Slc6a17	solute carrier family 6 (neurotransmitter transporter), member 17	0	0	1	0	0	0	0	1	0	1	0	3
mmu-miR-137	MIMAT0000149	NM_172282	Tmco3	transmembrane and coiled-coil domains 3	0	0	1	0	0	0	0	1	0	1	0	3
mmu-miR-137	MIMAT0000149	NM_172284	Ddx19b	DEAD (Asp-Glu-Ala-Asp) box polypeptide 19b	0	0	1	0	0	0	0	1	0	1	0	3
mmu-miR-137	MIMAT0000149	NM_172307	Mbtps2	membrane-bound transcription factor peptidase, site 2	0	0	1	0	0	0	0	1	0	1	0	3
mmu-miR-137	MIMAT0000149	NM_172396	9130011J15Rik	RIKEN cDNA 9130011J15 gene	0	0	1	1	0	0	0	1	0	0	0	3
mmu-miR-137	MIMAT0000149	NM_172398	2310005E10Rik	RIKEN cDNA 2310005E10 gene	0	0	1	0	0	0	0	1	0	1	0	3
mmu-miR-137	MIMAT0000149	NM_172399	A930038C07Rik	RIKEN cDNA A930038C07 gene	0	0	1	0	0	0	0	1	0	1	0	3
mmu-miR-137	MIMAT0000149	NM_172409	Fmnl2	formin-like 2	0	0	1	1	0	0	0	1	0	0	0	3
mmu-miR-137	MIMAT0000149	NM_172414	2810002I04Rik	RIKEN cDNA 2810002I04 gene	0	0	1	0	0	0	0	1	0	1	0	3
mmu-miR-137	MIMAT0000149	NM_172420	Ppp1r1c	protein phosphatase 1, regulatory (inhibitor) subunit 1C	0	0	1	0	0	0	0	1	0	1	0	3
mmu-miR-137	MIMAT0000149	NM_172426	Slc24a2	solute carrier family 24 (sodium/potassium/calcium exchanger), member 2	0	0	1	0	0	0	0	1	0	1	0	3
mmu-miR-137	MIMAT0000149	NM_172442	Dtx4	deltex 4 homolog (Drosophila)	0	0	1	0	0	0	0	1	0	1	0	3
mmu-miR-137	MIMAT0000149	NM_172456	Endogl1	endonuclease G-like 1	0	0	1	0	0	0	0	1	0	1	0	3
mmu-miR-137	MIMAT0000149	NM_172458	9030612M13Rik	RIKEN cDNA 9030612M13 gene	0	0	1	0	0	0	0	1	0	1	0	3
mmu-miR-137	MIMAT0000149	NM_172471	Itih5	inter-alpha (globulin) inhibitor H5	0	0	1	0	0	0	0	1	0	1	0	3
mmu-miR-137	MIMAT0000149	NM_172477	Dennd2a	DENN/MADD domain containing 2A	0	0	1	0	0	0	0	1	0	1	0	3
mmu-miR-137	MIMAT0000149	NM_172485	Thsd7b	thrombospondin, type I, domain containing 7B	0	0	1	0	0	0	0	1	0	1	0	3
mmu-miR-137	MIMAT0000149	NM_172512	Gabpb2	GA repeat binding protein, beta 2	0	0	1	0	0	0	0	1	0	1	0	3
mmu-miR-137	MIMAT0000149	NM_172516	Ripk5	receptor interacting protein kinase 5	0	0	1	0	0	0	0	1	0	1	0	3
mmu-miR-137	MIMAT0000149	NM_172525	Arhgap29	Rho GTPase activating protein 29	0	0	1	0	0	0	0	1	0	1	0	3
mmu-miR-137	MIMAT0000149	NM_172564	Tns4	tensin 4	0	0	1	0	0	0	0	1	0	1	0	3
mmu-miR-137	MIMAT0000149	NM_172586	Zfp322a	zinc finger protein 322a	0	0	1	0	0	0	0	1	0	1	0	3
mmu-miR-137	MIMAT0000149	NM_172589	Lhfpl2	lipoma HMGIC fusion partner-like 2	0	0	0	0	0	0	1	1	0	1	0	3
mmu-miR-137	MIMAT0000149	NM_172591	Fcho2	FCH domain only 2	0	0	1	0	0	0	0	1	0	1	0	3
mmu-miR-137	MIMAT0000149	NM_172593	Mier3	mesoderm induction early response 1, family member 3	0	0	0	0	0	0	1	1	0	1	0	3
mmu-miR-137	MIMAT0000149	NM_172595	Arl15	ADP-ribosylation factor-like 15	0	0	1	0	0	0	0	1	0	1	0	3
mmu-miR-137	MIMAT0000149	NM_172597	Txndc16	thioredoxin domain containing 16	0	0	1	0	0	0	0	1	0	1	0	3
mmu-miR-137	MIMAT0000149	NM_172599	D14Ertd436e	DNA segment, Chr 14, ERATO Doi 436, expressed	0	0	0	0	0	0	1	1	0	1	0	3
mmu-miR-137	MIMAT0000149	NM_172606	2014-03-06	membrane-associated ring finger (C3HC4) 6	0	0	1	0	0	0	0	1	0	1	0	3
mmu-miR-137	MIMAT0000149	NM_172611	Gramd4	GRAM domain containing 4	0	0	1	0	0	0	0	1	0	1	0	3
mmu-miR-137	MIMAT0000149	NM_172632	Mapk4	mitogen-activated protein kinase 4	0	0	1	0	0	0	0	1	0	1	0	3
mmu-miR-137	MIMAT0000149	NM_172674	Phf20	PHD finger protein 20	0	0	1	0	0	0	0	1	0	1	0	3
mmu-miR-137	MIMAT0000149	NM_172695	Plaa	phospholipase A2, activating protein	0	0	1	0	0	0	0	1	0	1	0	3
mmu-miR-137	MIMAT0000149	NM_172698	4732418C07Rik	RIKEN cDNA 4732418C07 gene	0	0	0	0	0	0	1	1	0	1	0	3
mmu-miR-137	MIMAT0000149	NM_172732	Clec9a	C-type lectin domain family 9, member a	0	0	1	0	0	0	0	1	0	1	0	3
mmu-miR-137	MIMAT0000149	NM_172742	Mtmr10	myotubularin related protein 10	0	0	1	0	0	0	0	1	0	1	0	3
mmu-miR-137	MIMAT0000149	NM_172765	Zbtb44	zinc finger and BTB domain containing 44	0	0	1	1	0	0	0	1	0	0	0	3
mmu-miR-137	MIMAT0000149	NM_172767	Loh11cr2a	loss of heterozygosity, 11, chromosomal region 2, gene A homolog (human)	0	0	1	0	0	0	0	1	0	1	0	3
mmu-miR-137	MIMAT0000149	NM_172772	B230380D07Rik	RIKEN cDNA B230380D07 gene	0	0	1	0	0	0	0	1	0	1	0	3
mmu-miR-137	MIMAT0000149	NM_172788	Sh3rf3	SH3 domain containing ring finger 3	0	0	1	0	0	0	0	1	0	1	0	3
mmu-miR-137	MIMAT0000149	NM_172790	Ankrd52	ankyrin repeat domain 52	0	0	1	0	0	0	0	1	0	1	0	3
mmu-miR-137	MIMAT0000149	NM_172793	Btnl9	butyrophilin-like 9	0	0	1	0	0	0	0	1	0	1	0	3
mmu-miR-137	MIMAT0000149	NM_172797	Mmp28	matrix metallopeptidase 28 (epilysin)	0	0	1	0	0	0	0	1	0	1	0	3
mmu-miR-137	MIMAT0000149	NM_172803	Dock4	dedicator of cytokinesis 4	0	0	1	0	0	0	0	1	0	1	0	3
mmu-miR-137	MIMAT0000149	NM_172814	Lrp12	low density lipoprotein-related protein 12	0	0	1	0	0	0	0	1	0	1	0	3
mmu-miR-137	MIMAT0000149	NM_172837	Lipk	lipase, family member K	0	0	1	0	0	0	0	1	0	1	0	3
mmu-miR-137	MIMAT0000149	NM_172838	Slc16a12	solute carrier family 16 (monocarboxylic acid transporters), member 12	0	0	1	0	0	0	0	1	0	1	0	3
mmu-miR-137	MIMAT0000149	NM_172843	Tor1aip2	torsin A interacting protein 2	0	0	1	0	0	0	0	1	0	1	0	3
mmu-miR-137	MIMAT0000149	NM_172861	Slc7a14	solute carrier family 7 (cationic amino acid transporter, y+ system), member 14	0	0	1	0	0	0	0	1	0	1	0	3
mmu-miR-137	MIMAT0000149	NM_172868	Palm2	paralemmin 2	0	0	1	0	0	0	0	1	0	1	0	3
mmu-miR-137	MIMAT0000149	NM_172884	2900026A02Rik	RIKEN cDNA 2900026A02 gene	0	0	1	0	0	0	0	1	0	1	0	3
mmu-miR-137	MIMAT0000149	NM_172898	Kirrel2	kin of IRRE like 2 (Drosophila)	0	0	1	0	0	0	0	1	0	1	0	3
mmu-miR-137	MIMAT0000149	NM_172919	2210010B09Rik	RIKEN cDNA 2210010B09 gene	0	0	1	0	0	0	0	1	0	1	0	3
mmu-miR-137	MIMAT0000149	NM_172925	Klhl31	kelch-like 31 (Drosophila)	0	0	1	0	0	0	0	1	0	1	0	3
mmu-miR-137	MIMAT0000149	NM_172938	Scml4	sex comb on midleg-like 4 (Drosophila)	0	0	1	0	0	0	0	1	0	1	0	3
mmu-miR-137	MIMAT0000149	NM_172958	Mtmr12	myotubularin related protein 12	0	0	1	0	0	0	0	1	0	1	0	3
mmu-miR-137	MIMAT0000149	NM_172962	Ddr1	discoidin domain receptor family, member 1	0	0	1	0	0	0	0	1	0	1	0	3
mmu-miR-137	MIMAT0000149	NM_173019	Pfkfb4	6-phosphofructo-2-kinase/fructose-2,6-biphosphatase 4	0	0	1	0	0	0	0	1	0	1	0	3
mmu-miR-137	MIMAT0000149	NM_173030	Galnt13	UDP-N-acetyl-alpha-D-galactosamine:polypeptide N-acetylgalactosaminyltransferase 13	0	0	1	0	0	0	0	1	0	1	0	3
mmu-miR-137	MIMAT0000149	NM_173181	3110050N22Rik	RIKEN cDNA 3110050N22 gene	0	0	1	0	0	0	0	1	0	1	0	3
mmu-miR-137	MIMAT0000149	NM_173182	Fndc3b	fibronectin type III domain containing 3B	0	0	1	0	0	0	0	1	0	1	0	3
mmu-miR-137	MIMAT0000149	NM_173185	Csnk1g1	casein kinase 1, gamma 1	0	0	1	0	0	0	0	1	0	1	0	3
mmu-miR-137	MIMAT0000149	NM_173186	Tbc1d24	TBC1 domain family, member 24	0	0	1	0	0	0	0	1	0	1	0	3
mmu-miR-137	MIMAT0000149	NM_173365	Gpr20	G protein-coupled receptor 20	0	0	1	0	0	0	0	1	0	1	0	3
mmu-miR-137	MIMAT0000149	NM_173374	Sfrs1	splicing factor, arginine/serine-rich 1 (ASF/SF2)	0	0	1	0	0	0	0	1	0	1	0	3
mmu-miR-137	MIMAT0000149	NM_173378	Trp53bp2	transformation related protein 53 binding protein 2	0	0	1	0	0	0	0	1	0	1	0	3
mmu-miR-137	MIMAT0000149	NM_173386	E330016A19Rik	RIKEN cDNA E330016A19 gene	0	0	1	0	0	0	0	1	0	1	0	3
mmu-miR-137	MIMAT0000149	NM_173397	D930001I22Rik	RIKEN cDNA D930001I22 gene	0	0	1	0	0	0	0	1	0	1	0	3
mmu-miR-137	MIMAT0000149	NM_173413	Rab8b	RAB8B, member RAS oncogene family	0	0	1	0	0	0	0	1	0	1	0	3
mmu-miR-137	MIMAT0000149	NM_173424	Zbtb37	zinc finger and BTB domain containing 37	0	0	0	0	0	0	1	1	0	1	0	3
mmu-miR-137	MIMAT0000149	NM_173427	Klhdc7a	kelch domain containing 7A	0	0	1	0	0	0	0	1	0	1	0	3
mmu-miR-137	MIMAT0000149	NM_173439	Fbxo45	F-box protein 45	0	0	1	0	0	0	0	1	0	1	0	3
mmu-miR-137	MIMAT0000149	NM_173752	1110067D22Rik	RIKEN cDNA 1110067D22 gene	0	0	1	0	0	0	0	1	0	1	0	3
mmu-miR-137	MIMAT0000149	NM_173780	Klf8	Kruppel-like factor 8	0	0	1	0	0	0	0	1	0	1	0	3
mmu-miR-137	MIMAT0000149	NM_173863	Crtc3	CREB regulated transcription coactivator 3	0	0	1	0	0	0	0	1	0	1	0	3
mmu-miR-137	MIMAT0000149	NM_174846	Glyctk	glycerate kinase	0	0	1	0	0	0	0	1	0	1	0	3
mmu-miR-137	MIMAT0000149	NM_174848	BC043118	cDNA sequence BC043118	0	0	1	0	0	0	0	1	0	1	0	3
mmu-miR-137	MIMAT0000149	NM_174876	Impg2	interphotoreceptor matrix proteoglycan 2	0	0	1	0	0	0	0	1	0	1	0	3
mmu-miR-137	MIMAT0000149	NM_174996	D4Ertd22e	DNA segment, Chr 4, ERATO Doi 22, expressed	0	0	1	0	0	0	1	1	0	0	0	3
mmu-miR-137	MIMAT0000149	NM_175029	Atg4c	autophagy-related 4C (yeast)	0	0	1	0	0	0	0	1	0	1	0	3
mmu-miR-137	MIMAT0000149	NM_175086	Agtr1b	angiotensin II receptor, type 1b	0	0	1	0	0	0	0	1	0	1	0	3
mmu-miR-137	MIMAT0000149	NM_175091	Tnks	tankyrase, TRF1-interacting ankyrin-related ADP-ribose polymerase	0	0	1	0	0	0	0	1	0	1	0	3
mmu-miR-137	MIMAT0000149	NM_175113	Trmt6	tRNA methyltransferase 6 homolog (S. cerevisiae)	0	0	1	0	0	0	0	1	0	1	0	3
mmu-miR-137	MIMAT0000149	NM_175123	1110051M20Rik	RIKEN cDNA 1110051M20 gene	0	0	1	0	0	0	0	1	0	1	0	3
mmu-miR-137	MIMAT0000149	NM_175136	Rnf122	ring finger protein 122	0	0	1	0	0	0	0	1	0	1	0	3
mmu-miR-137	MIMAT0000149	NM_175155	Sash1	SAM and SH3 domain containing 1	0	0	1	0	0	0	0	1	0	1	0	3
mmu-miR-137	MIMAT0000149	NM_175181	2600010E01Rik	RIKEN cDNA 2600010E01 gene	0	0	1	0	0	0	0	1	0	1	0	3
mmu-miR-137	MIMAT0000149	NM_175199	Hspa12a	heat shock protein 12A	0	0	1	0	0	0	0	1	0	1	0	3
mmu-miR-137	MIMAT0000149	NM_175206	Fbxl22	F-box and leucine-rich repeat protein 22	0	0	1	0	0	0	0	1	0	1	0	3
mmu-miR-137	MIMAT0000149	NM_175245	2410129H14Rik	RIKEN cDNA 2410129H14 gene	0	0	1	0	0	0	0	1	0	1	0	3
mmu-miR-137	MIMAT0000149	NM_175251	Arid2	AT rich interactive domain 2 (Arid-rfx like)	0	0	1	0	0	0	0	1	0	1	0	3
mmu-miR-137	MIMAT0000149	NM_175255	Sec24a	SEC24 related gene family, member A (S. cerevisiae)	0	0	1	0	0	0	0	1	0	1	0	3
mmu-miR-137	MIMAT0000149	NM_175294	Nucks1	nuclear casein kinase and cyclin-dependent kinase substrate 1	0	0	1	0	0	0	1	1	0	0	0	3
mmu-miR-137	MIMAT0000149	NM_175310	Pds5b	PDS5, regulator of cohesion maintenance, homolog B (S. cerevisiae)	0	0	1	0	0	0	0	1	0	1	0	3
mmu-miR-137	MIMAT0000149	NM_175312	B630005N14Rik	RIKEN cDNA B630005N14 gene	0	0	1	0	0	0	1	1	0	0	0	3
mmu-miR-137	MIMAT0000149	NM_175324	Acad11	acyl-Coenzyme A dehydrogenase family, member 11	0	0	1	0	0	0	0	1	0	1	0	3
mmu-miR-137	MIMAT0000149	NM_175328	Slc6a15	solute carrier family 6 (neurotransmitter transporter), member 15	0	0	1	0	0	0	1	1	0	0	0	3
mmu-miR-137	MIMAT0000149	NM_175341	Mbnl2	muscleblind-like 2	0	0	0	1	0	0	1	1	0	0	0	3
mmu-miR-137	MIMAT0000149	NM_175357	Crbn	cereblon	0	0	1	0	0	0	0	1	0	1	0	3
mmu-miR-137	MIMAT0000149	NM_175363	Pphln1	periphilin 1	0	0	1	0	0	0	0	1	0	1	0	3
mmu-miR-137	MIMAT0000149	NM_175437	A530088I07Rik	RIKEN cDNA A530088I07 gene	0	0	1	0	0	0	0	1	0	1	0	3
mmu-miR-137	MIMAT0000149	NM_175489	Osbpl8	oxysterol binding protein-like 8	0	0	1	0	0	0	0	1	0	1	0	3
mmu-miR-137	MIMAT0000149	NM_175497	Actbl2	actin, beta-like 2	0	0	1	0	0	0	0	1	0	1	0	3
mmu-miR-137	MIMAT0000149	NM_175507	Tmem20	transmembrane protein 20	0	0	1	0	0	0	0	1	0	1	0	3
mmu-miR-137	MIMAT0000149	NM_175511	A130092J06Rik	RIKEN cDNA A130092J06 gene	0	0	1	0	0	0	0	1	0	1	0	3
mmu-miR-137	MIMAT0000149	NM_175516	Lingo2	leucine rich repeat and Ig domain containing 2	0	0	1	0	0	0	0	1	0	1	0	3
mmu-miR-137	MIMAT0000149	NM_175523	Ppm1k	protein phosphatase 1K (PP2C domain containing)	0	0	1	0	0	0	0	1	0	1	0	3
mmu-miR-137	MIMAT0000149	NM_175526	Clec1a	C-type lectin domain family 1, member a	0	0	1	0	0	0	0	1	0	1	0	3
mmu-miR-137	MIMAT0000149	NM_175549	Robo2	roundabout homolog 2 (Drosophila)	0	0	1	0	0	0	0	1	0	1	0	3
mmu-miR-137	MIMAT0000149	NM_175557	Zfp384	zinc finger protein 384	0	0	1	0	0	0	0	1	0	1	0	3
mmu-miR-137	MIMAT0000149	NM_175565	Cdv3	carnitine deficiency-associated gene expressed in ventricle 3	0	0	1	0	0	0	0	1	0	1	0	3
mmu-miR-137	MIMAT0000149	NM_175642	Bai3	brain-specific angiogenesis inhibitor 3	0	0	0	0	0	0	1	1	0	1	0	3
mmu-miR-137	MIMAT0000149	NM_175644	Gphb5	glycoprotein hormone beta 5	0	0	1	0	0	0	0	1	0	1	0	3
mmu-miR-137	MIMAT0000149	NM_175646	Txnl4b	thioredoxin-like 4B	0	0	1	0	0	0	0	1	0	1	0	3
mmu-miR-137	MIMAT0000149	NM_175686	Prrx1	paired related homeobox 1	0	0	1	0	0	0	0	1	0	1	0	3
mmu-miR-137	MIMAT0000149	NM_175688	A530099J19Rik	RIKEN cDNA A530099J19 gene	0	0	1	0	0	0	0	1	0	1	0	3
mmu-miR-137	MIMAT0000149	NM_175730	Hoxc5	homeo box C5	0	0	1	0	0	0	0	1	0	1	0	3
mmu-miR-137	MIMAT0000149	NM_175770	Taf7	TAF7 RNA polymerase II, TATA box binding protein (TBP)-associated factor	0	0	1	0	0	0	0	1	0	1	0	3
mmu-miR-137	MIMAT0000149	NM_176832	Spire1	spire homolog 1 (Drosophila)	0	0	1	0	0	0	0	1	0	1	0	3
mmu-miR-137	MIMAT0000149	NM_176847	Ush1g	Usher syndrome 1G homolog (human)	0	0	1	0	0	0	0	1	0	1	0	3
mmu-miR-137	MIMAT0000149	NM_176924	9530053A07Rik	RIKEN cDNA 9530053A07 gene	0	0	1	0	0	0	0	1	0	1	0	3
mmu-miR-137	MIMAT0000149	NM_176958	Hif1an	hypoxia-inducible factor 1, alpha subunit inhibitor	0	0	1	0	0	0	0	1	0	1	0	3
mmu-miR-137	MIMAT0000149	NM_176971	Rab9b	RAB9B, member RAS oncogene family	0	0	1	0	0	0	0	1	0	1	0	3
mmu-miR-137	MIMAT0000149	NM_177033	Vwc2	von Willebrand factor C domain containing 2	0	0	1	0	0	0	0	1	0	1	0	3
mmu-miR-137	MIMAT0000149	NM_177054	Casc4	cancer susceptibility candidate 4	0	0	1	0	0	0	0	1	0	1	0	3
mmu-miR-137	MIMAT0000149	NM_177073	Relt	RELT tumor necrosis factor receptor	0	0	1	0	0	0	0	1	0	1	0	3
mmu-miR-137	MIMAT0000149	NM_177078	Adrbk2	adrenergic receptor kinase, beta 2	0	0	1	0	0	0	0	1	0	1	0	3
mmu-miR-137	MIMAT0000149	NM_177082	Sp8	trans-acting transcription factor 8	0	0	1	0	0	0	0	1	0	1	0	3
mmu-miR-137	MIMAT0000149	NM_177089	Tacc1	transforming, acidic coiled-coil containing protein 1	0	0	1	0	0	0	0	1	0	1	0	3
mmu-miR-137	MIMAT0000149	NM_177092	Msrb3	methionine sulfoxide reductase B3	0	0	1	0	0	0	0	1	0	1	0	3
mmu-miR-137	MIMAT0000149	NM_177093	Lrrc58	leucine rich repeat containing 58	0	0	1	0	0	0	0	1	0	1	0	3
mmu-miR-137	MIMAT0000149	NM_177124	Tnrc6b	trinucleotide repeat containing 6b	0	0	1	0	0	0	0	1	0	1	0	3
mmu-miR-137	MIMAT0000149	NM_177190	Tcp11l1	t-complex 11 like 1	0	0	1	0	0	0	0	1	0	1	0	3
mmu-miR-137	MIMAT0000149	NM_177192	D030011O10Rik	RIKEN cDNA D030011O10 gene	0	0	1	0	0	0	0	1	0	1	0	3
mmu-miR-137	MIMAT0000149	NM_177204	D330017J20Rik	RIKEN cDNA D330017J20 gene	0	0	1	0	0	0	0	1	0	1	0	3
mmu-miR-137	MIMAT0000149	NM_177319	Zfyve27	zinc finger, FYVE domain containing 27	0	0	1	0	0	0	0	1	0	1	0	3
mmu-miR-137	MIMAT0000149	NM_177322	Agtr1a	angiotensin II receptor, type 1a	0	0	1	0	0	0	0	1	0	1	0	3
mmu-miR-137	MIMAT0000149	NM_177326	Pak2	p21 (CDKN1A)-activated kinase 2	0	0	1	0	0	0	0	1	0	1	0	3
mmu-miR-137	MIMAT0000149	NM_177328	Grm7	glutamate receptor, metabotropic 7	0	0	0	0	0	0	1	1	0	1	0	3
mmu-miR-137	MIMAT0000149	NM_177330	Ghsr	growth hormone secretagogue receptor	0	0	1	0	0	0	0	1	0	1	0	3
mmu-miR-137	MIMAT0000149	NM_177338	Hmbox1	homeobox containing 1	0	0	0	0	0	0	1	1	0	1	0	3
mmu-miR-137	MIMAT0000149	NM_177345	Mapkap1	mitogen-activated protein kinase associated protein 1	0	0	1	0	0	0	0	1	0	1	0	3
mmu-miR-137	MIMAT0000149	NM_177350	Gldn	gliomedin	0	0	1	0	0	0	0	1	0	1	0	3
mmu-miR-137	MIMAT0000149	NM_177364	Sh3pxd2b	SH3 and PX domains 2B	0	0	1	0	0	0	0	1	0	1	0	3
mmu-miR-137	MIMAT0000149	NM_177371	Tnfsf15	tumor necrosis factor (ligand) superfamily, member 15	0	0	1	0	0	0	0	1	0	1	0	3
mmu-miR-137	MIMAT0000149	NM_177378	Rnf150	ring finger protein 150	0	0	1	0	0	0	0	1	0	1	0	3
mmu-miR-137	MIMAT0000149	NM_177386	Sfmbt2	Scm-like with four mbt domains 2	0	0	1	0	0	0	0	1	0	1	0	3
mmu-miR-137	MIMAT0000149	NM_177465	Umodl1	uromodulin-like 1	0	0	1	0	0	0	0	1	0	1	0	3
mmu-miR-137	MIMAT0000149	NM_177472	Btbd12	BTB (POZ) domain containing 12	0	0	0	0	0	0	1	1	0	1	0	3
mmu-miR-137	MIMAT0000149	NM_177547	Sgk3	serum/glucocorticoid regulated kinase 3	0	0	1	0	0	0	0	1	0	1	0	3
mmu-miR-137	MIMAT0000149	NM_177568	Plcb2	phospholipase C, beta 2	0	0	1	0	0	0	0	1	0	1	0	3
mmu-miR-137	MIMAT0000149	NM_177572	BC057371	cDNA sequence BC057371	0	0	1	0	0	0	0	1	0	1	0	3
mmu-miR-137	MIMAT0000149	NM_177578	A430090E18Rik	RIKEN cDNA A430090E18 gene	0	0	1	0	0	0	0	1	0	1	0	3
mmu-miR-137	MIMAT0000149	NM_177583	Aph1b	anterior pharynx defective 1b homolog (C. elegans)	0	0	1	0	0	0	0	1	0	1	0	3
mmu-miR-137	MIMAT0000149	NM_177588	Thnsl1	threonine synthase-like 1 (bacterial)	0	0	1	0	0	0	0	1	0	1	0	3
mmu-miR-137	MIMAT0000149	NM_177608	3110001I20Rik	RIKEN cDNA 3110001I20 gene	0	0	1	0	0	0	0	1	0	1	0	3
mmu-miR-137	MIMAT0000149	NM_177639	Dlgap1	discs, large (Drosophila) homolog-associated protein 1	0	0	0	0	0	0	1	1	0	1	0	3
mmu-miR-137	MIMAT0000149	NM_177664	D3Bwg0562e	DNA segment, Chr 3, Brigham & Women"s Genetics 0562 expressed	0	0	0	0	0	0	1	1	0	1	0	3
mmu-miR-137	MIMAT0000149	NM_177680	Ythdc1	YTH domain containing 1	0	0	1	0	0	0	0	1	0	1	0	3
mmu-miR-137	MIMAT0000149	NM_177695	Tmc3	transmembrane channel-like gene family 3	0	0	1	0	0	0	0	1	0	1	0	3
mmu-miR-137	MIMAT0000149	NM_177758	Zscan20	zinc finger and SCAN domains 20	0	0	1	1	0	0	0	1	0	0	0	3
mmu-miR-137	MIMAT0000149	NM_177762	Aak1	AP2 associated kinase 1	0	0	1	0	0	0	0	1	0	1	0	3
mmu-miR-137	MIMAT0000149	NM_177767	Ogfod1	2-oxoglutarate and iron-dependent oxygenase domain containing 1	0	0	1	0	0	0	0	1	0	1	0	3
mmu-miR-137	MIMAT0000149	NM_177769	Elmod1	ELMO domain containing 1	0	0	1	0	0	0	0	1	0	1	0	3
mmu-miR-137	MIMAT0000149	NM_177776	Smtnl2	smoothelin-like 2	0	0	1	0	0	0	0	1	0	1	0	3
mmu-miR-137	MIMAT0000149	NM_177811	Zfp459	zinc finger protein 459	0	0	1	0	0	0	0	1	0	1	0	3
mmu-miR-137	MIMAT0000149	NM_177863	Frem1	Fras1 related extracellular matrix protein 1	0	0	1	0	0	0	0	1	0	1	0	3
mmu-miR-137	MIMAT0000149	NM_178080	Pde4dip	phosphodiesterase 4D interacting protein (myomegalin)	0	0	1	0	0	0	0	1	0	1	0	3
mmu-miR-137	MIMAT0000149	NM_178115	2700050L05Rik	RIKEN cDNA 2700050L05 gene	0	0	1	0	0	0	0	1	0	1	0	3
mmu-miR-137	MIMAT0000149	NM_178142	Lcorl	ligand dependent nuclear receptor corepressor-like	0	0	1	0	0	0	0	1	0	1	0	3
mmu-miR-137	MIMAT0000149	NM_178256	Reps2	RALBP1 associated Eps domain containing protein 2	0	0	1	0	0	0	0	1	0	1	0	3
mmu-miR-137	MIMAT0000149	NM_178283	Asb13	ankyrin repeat and SOCS box-containing protein 13	0	0	1	1	0	0	0	1	0	0	0	3
mmu-miR-137	MIMAT0000149	NM_178358	Lhfpl1	lipoma HMGIC fusion partner-like 1	0	0	1	0	0	0	0	1	0	1	0	3
mmu-miR-137	MIMAT0000149	NM_178404	Zc3h6	zinc finger CCCH type containing 6	0	0	1	1	0	0	0	1	0	0	0	3
mmu-miR-137	MIMAT0000149	NM_178590	Ikbkg	inhibitor of kappaB kinase gamma	0	0	1	0	0	0	0	1	0	1	0	3
mmu-miR-137	MIMAT0000149	NM_178593	Rcsd1	RCSD domain containing 1	0	0	1	0	0	0	0	1	0	1	0	3
mmu-miR-137	MIMAT0000149	NM_178609	E2f7	E2F transcription factor 7	0	0	1	0	0	0	0	1	0	1	0	3
mmu-miR-137	MIMAT0000149	NM_178619	1810026J23Rik	RIKEN cDNA 1810026J23 gene	0	0	1	0	0	0	0	1	0	1	0	3
mmu-miR-137	MIMAT0000149	NM_178623	2010005J08Rik	RIKEN cDNA 2010005J08 gene	0	0	1	0	0	0	0	1	0	1	0	3
mmu-miR-137	MIMAT0000149	NM_178647	Cggbp1	CGG triplet repeat binding protein 1	0	0	1	0	0	0	0	1	0	1	0	3
mmu-miR-137	MIMAT0000149	NM_178664	B3gntl1	UDP-GlcNAc:betaGal beta-1,3-N-acetylglucosaminyltransferase-like 1	0	0	1	0	0	0	0	1	0	1	0	3
mmu-miR-137	MIMAT0000149	NM_178671	Ubxd3	UBX domain containing 3	0	0	1	0	0	0	0	1	0	1	0	3
mmu-miR-137	MIMAT0000149	NM_178672	Scfd2	sec1 family domain containing 2	0	0	1	0	0	0	0	1	0	1	0	3
mmu-miR-137	MIMAT0000149	NM_178684	Mapk1ip1l	mitogen-activated protein kinase 1 interacting protein 1-like	0	0	1	0	0	0	0	1	0	1	0	3
mmu-miR-137	MIMAT0000149	NM_178698	Pigv	phosphatidylinositol glycan anchor biosynthesis, class V	0	0	1	0	0	0	0	1	0	1	0	3
mmu-miR-137	MIMAT0000149	NM_178703	Slc6a1	solute carrier family 6 (neurotransmitter transporter, GABA), member 1	0	0	0	0	0	0	1	1	0	1	0	3
mmu-miR-137	MIMAT0000149	NM_178713	Aldh8a1	aldehyde dehydrogenase 8 family, member A1	0	0	1	0	0	0	0	1	0	1	0	3
mmu-miR-137	MIMAT0000149	NM_178716	Tnpo1	transportin 1	0	0	1	0	0	0	0	1	0	1	0	3
mmu-miR-137	MIMAT0000149	NM_178729	Fbxl5	F-box and leucine-rich repeat protein 5	0	0	1	0	0	0	0	1	0	1	0	3
mmu-miR-137	MIMAT0000149	NM_178736	Elmod2	ELMO domain containing 2	0	0	1	0	0	0	0	1	0	1	0	3
mmu-miR-137	MIMAT0000149	NM_178754	Arhgap6	Rho GTPase activating protein 6	0	0	1	0	0	0	0	1	0	1	0	3
mmu-miR-137	MIMAT0000149	NM_178758	Acsm5	acyl-CoA synthetase medium-chain family member 5	0	0	1	0	0	0	0	1	0	1	0	3
mmu-miR-137	MIMAT0000149	NM_178760	Gpr107	G protein-coupled receptor 107	0	0	1	0	0	0	0	1	0	1	0	3
mmu-miR-137	MIMAT0000149	NM_178778	A930041I02Rik	RIKEN cDNA A930041I02 gene	0	0	1	0	0	0	0	1	0	1	0	3
mmu-miR-137	MIMAT0000149	NM_178779	Rnf152	ring finger protein 152	0	0	1	0	0	0	0	1	0	1	0	3
mmu-miR-137	MIMAT0000149	NM_178790	Abi3bp	ABI gene family, member 3 (NESH) binding protein	0	0	1	0	0	0	0	1	0	1	0	3
mmu-miR-137	MIMAT0000149	NM_178798	Slc7a6	solute carrier family 7 (cationic amino acid transporter, y+ system), member 6	0	0	1	0	0	0	0	1	0	1	0	3
mmu-miR-137	MIMAT0000149	NM_178802	Trim65	tripartite motif-containing 65	0	0	1	0	0	0	0	1	0	1	0	3
mmu-miR-137	MIMAT0000149	NM_178803	Aebp2	AE binding protein 2	0	0	1	0	0	0	0	1	0	1	0	3
mmu-miR-137	MIMAT0000149	NM_178804	Slit2	slit homolog 2 (Drosophila)	0	0	1	0	0	0	0	1	0	1	0	3
mmu-miR-137	MIMAT0000149	NM_178880	Son	Son cell proliferation protein	0	0	1	0	0	0	0	1	0	1	0	3
mmu-miR-137	MIMAT0000149	NM_178897	Tyw1	tRNA-yW synthesizing protein 1 homolog (S. cerevisiae)	0	0	1	0	0	0	0	1	0	1	0	3
mmu-miR-137	MIMAT0000149	NM_178900	Prkd2	protein kinase D2	0	0	1	0	0	0	0	1	0	1	0	3
mmu-miR-137	MIMAT0000149	NM_178912	Fancm	Fanconi anemia, complementation group M	0	0	1	0	0	0	0	1	0	1	0	3
mmu-miR-137	MIMAT0000149	NM_178935	4932441K18Rik	RIKEN cDNA 4932441K18 gene	0	0	1	0	0	0	0	1	0	1	0	3
mmu-miR-137	MIMAT0000149	NM_180974	Foxn2	forkhead box N2	0	0	1	0	0	0	0	1	0	1	0	3
mmu-miR-137	MIMAT0000149	NM_181399	Usp6nl	USP6 N-terminal like	0	0	1	0	0	0	0	1	0	1	0	3
mmu-miR-137	MIMAT0000149	NM_181401	Tmem64	transmembrane protein 64	0	0	1	0	0	0	0	1	0	1	0	3
mmu-miR-137	MIMAT0000149	NM_181595	Ppp1r9a	protein phosphatase 1, regulatory (inhibitor) subunit 9A	0	0	0	0	0	0	1	1	0	1	0	3
mmu-miR-137	MIMAT0000149	NM_181732	Aida	axin interactor, dorsalization associated	0	0	1	1	0	0	0	0	0	1	0	3
mmu-miR-137	MIMAT0000149	NM_182839	Tppp	tubulin polymerization promoting protein	0	0	1	0	0	0	0	1	0	1	0	3
mmu-miR-137	MIMAT0000149	NM_182959	Slc17a8	solute carrier family 17 (sodium-dependent inorganic phosphate cotransporter), member 8	0	0	1	0	0	0	0	1	0	1	0	3
mmu-miR-137	MIMAT0000149	NM_182994	Arl5a	ADP-ribosylation factor-like 5A	0	0	1	0	0	0	0	1	0	1	0	3
mmu-miR-137	MIMAT0000149	NM_183031	Ebi2	Epstein-Barr virus induced gene 2	0	0	1	0	0	0	0	1	0	1	0	3
mmu-miR-137	MIMAT0000149	NM_183173	Ankrd43	ankyrin repeat domain 43	0	0	1	0	0	0	0	1	0	1	0	3
mmu-miR-137	MIMAT0000149	NM_183177	Zfp811	zinc finger protein 811	0	0	1	0	0	0	0	1	0	1	0	3
mmu-miR-137	MIMAT0000149	NM_183181	BC050777	cDNA sequence BC050777	0	0	1	0	0	0	0	1	0	1	0	3
mmu-miR-137	MIMAT0000149	NM_183224	7530404M11Rik	RIKEN cDNA 7530404M11 gene	0	0	1	0	0	0	0	1	0	1	0	3
mmu-miR-137	MIMAT0000149	NM_183262	Stk35	serine/threonine kinase 35	0	0	1	0	0	0	0	1	0	1	0	3
mmu-miR-137	MIMAT0000149	NM_183290	4921517D22Rik	RIKEN cDNA 4921517D22 gene	0	0	1	0	0	0	0	1	0	1	0	3
mmu-miR-137	MIMAT0000149	NM_194263	Tbx20	T-box 20	0	0	1	0	0	0	0	1	0	1	0	3
mmu-miR-137	MIMAT0000149	NM_194268	Onecut2	one cut domain, family member 2	0	0	1	0	0	0	0	1	0	1	0	3
mmu-miR-137	MIMAT0000149	NM_194343	Trim45	tripartite motif-containing 45	0	0	1	0	0	0	0	1	0	1	0	3
mmu-miR-137	MIMAT0000149	NM_194355	Spire1	spire homolog 1 (Drosophila)	0	0	1	0	0	0	0	1	0	1	0	3
mmu-miR-137	MIMAT0000149	NM_194462	Akap9	A kinase (PRKA) anchor protein (yotiao) 9	0	0	1	0	0	0	0	1	0	1	0	3
mmu-miR-137	MIMAT0000149	NM_197987	Trim37	tripartite motif-containing 37	0	0	1	0	0	0	0	1	0	1	0	3
mmu-miR-137	MIMAT0000149	NM_198052	Tbx3	T-box 3	0	0	0	0	0	0	1	1	0	1	0	3
mmu-miR-137	MIMAT0000149	NM_198101	Gmip	Gem-interacting protein	0	0	1	0	0	0	0	1	0	1	0	3
mmu-miR-137	MIMAT0000149	NM_198305	Klhl17	kelch-like 17 (Drosophila)	0	0	1	0	0	0	0	1	0	1	0	3
mmu-miR-137	MIMAT0000149	NM_198412	Dnajc6	DnaJ (Hsp40) homolog, subfamily C, member 6	0	0	1	0	0	0	0	1	0	1	0	3
mmu-miR-137	MIMAT0000149	NM_198619	2810408P10Rik	RIKEN cDNA 2810408P10 gene	0	0	1	0	0	0	0	1	0	1	0	3
mmu-miR-137	MIMAT0000149	NM_198625	BC060632	cDNA sequence BC060632	0	0	1	0	0	0	0	1	0	1	0	3
mmu-miR-137	MIMAT0000149	NM_198703	Wnk1	WNK lysine deficient protein kinase 1	0	0	1	0	0	0	0	1	0	1	0	3
mmu-miR-137	MIMAT0000149	NM_198866	Dbpht2	DNA binding protein with his-thr domain	0	0	1	0	0	0	0	1	0	1	0	3
mmu-miR-137	MIMAT0000149	NM_199012	Fchsd2	FCH and double SH3 domains 2	0	0	1	0	0	0	0	1	0	1	0	3
mmu-miR-137	MIMAT0000149	NM_199016	Enpp4	ectonucleotide pyrophosphatase/phosphodiesterase 4	0	0	1	0	0	0	0	1	0	1	0	3
mmu-miR-137	MIMAT0000149	NM_199022	Shc4	SHC (Src homology 2 domain containing) family, member 4	0	0	1	0	0	0	0	1	0	1	0	3
mmu-miR-137	MIMAT0000149	NM_199068	Foxk1	forkhead box K1	0	0	1	0	0	0	0	1	0	1	0	3
mmu-miR-137	MIMAT0000149	NM_199079	Ddx17	DEAD (Asp-Glu-Ala-Asp) box polypeptide 17	0	0	1	0	0	0	0	1	0	1	0	3
mmu-miR-137	MIMAT0000149	NM_199221	Cd300lb	CD300 antigen like family member B	0	0	1	0	0	0	0	1	0	1	0	3
mmu-miR-137	MIMAT0000149	NM_199303	Bpil3	bactericidal/permeability-increasing protein-like 3	0	0	1	0	0	0	0	1	0	1	0	3
mmu-miR-137	MIMAT0000149	NM_199323	Tacc1	transforming, acidic coiled-coil containing protein 1	0	0	1	0	0	0	0	1	0	1	0	3
mmu-miR-137	MIMAT0000149	NM_199446	Phkb	phosphorylase kinase beta	0	0	1	0	0	0	0	1	0	1	0	3
mmu-miR-137	MIMAT0000149	NM_199468	Zcchc5	zinc finger, CCHC domain containing 5	0	0	1	0	0	0	0	1	0	1	0	3
mmu-miR-137	MIMAT0000149	NM_199473	Col8a2	collagen, type VIII, alpha 2	0	0	1	0	0	0	0	1	0	1	0	3
mmu-miR-137	MIMAT0000149	NM_199476	Rrm2b	ribonucleotide reductase M2 B (TP53 inducible)	0	0	1	0	0	0	0	1	0	1	0	3
mmu-miR-137	MIMAT0000149	NM_201367	Gpr176	G protein-coupled receptor 176	0	0	1	0	0	0	0	1	0	1	0	3
mmu-miR-137	MIMAT0000149	NM_201519	Map4k5	mitogen-activated protein kinase kinase kinase kinase 5	0	0	1	0	0	0	0	1	0	1	0	3
mmu-miR-137	MIMAT0000149	NM_203280	Sphk2	sphingosine kinase 2	0	0	0	0	0	0	1	1	0	1	0	3
mmu-miR-137	MIMAT0000149	NM_203345	Ltk	leukocyte tyrosine kinase	0	0	1	0	0	0	0	1	0	1	0	3
mmu-miR-137	MIMAT0000149	NM_205769	Crh	corticotropin releasing hormone	0	0	1	0	0	0	0	1	0	1	0	3
mmu-miR-137	MIMAT0000149	NM_206941	Ltk	leukocyte tyrosine kinase	0	0	1	0	0	0	0	1	0	1	0	3
mmu-miR-137	MIMAT0000149	NM_206958	Ltbp1	latent transforming growth factor beta binding protein 1	0	0	1	0	0	0	0	1	0	1	0	3
mmu-miR-137	MIMAT0000149	NM_207203	BC068157	cDNA sequence BC068157	0	0	1	0	0	0	0	1	0	1	0	3
mmu-miR-137	MIMAT0000149	NM_207246	Rasgrp3	RAS, guanyl releasing protein 3	0	0	1	0	0	0	0	1	0	1	0	3
mmu-miR-137	MIMAT0000149	NM_207515	Mbnl2	muscleblind-like 2	0	0	0	1	0	0	1	1	0	0	0	3
mmu-miR-137	MIMAT0000149	NM_207649	Rcan2	regulator of calcineurin 2	0	0	1	0	0	0	1	1	0	0	0	3
mmu-miR-137	MIMAT0000149	NM_211138	Pcyt1b	phosphate cytidylyltransferase 1, choline, beta isoform	0	0	1	0	0	0	0	1	0	1	0	3
mmu-miR-137	MIMAT0000149	NM_211358	Slc35c1	solute carrier family 35, member C1	0	0	1	0	0	0	0	1	0	1	0	3
mmu-miR-137	MIMAT0000149	XM_001001454	Kalrn	kalirin, RhoGEF kinase	0	0	1	1	0	0	0	0	0	1	0	3
mmu-miR-137	MIMAT0000149	XM_137322	Tbc1d30	TBC1 domain family, member 30	0	0	1	1	0	0	0	0	0	1	0	3
mmu-miR-137	MIMAT0000149	XM_283936	Sfrs18	splicing factor, arginine/serine-rich 18	0	0	1	1	0	0	0	0	0	1	0	3
mmu-miR-137	MIMAT0000149	XM_484951	1700056E22Rik	RIKEN cDNA 1700056E22 gene	0	0	1	1	0	0	0	0	0	1	0	3
mmu-miR-137	MIMAT0000149	XM_901428	EG629397	predicted gene, EG629397	0	0	1	1	0	0	0	0	0	1	0	3
mmu-miR-137	MIMAT0000149	XM_904056	LOC630624	similar to ADP/ATP translocase 2 (Adenine nucleotide translocator 2) (ANT 2) (ADP,ATP carrier protein 2) (Solute carrier family 25 member 5)	0	0	1	1	0	0	0	0	0	1	0	3
mmu-miR-137	MIMAT0000149	XM_912043	EG665369	predicted gene, EG665369	0	0	1	1	0	0	0	0	0	1	0	3
mmu-miR-137	MIMAT0000149	XM_914676	Bdp1	B double prime 1, subunit of RNA polymerase III transcription initiation factor IIIB	0	0	1	1	0	0	0	0	0	1	0	3
mmu-miR-137	MIMAT0000149	XM_915524	Usp24	ubiquitin specific peptidase 24	0	0	1	1	0	0	0	0	0	1	0	3
mmu-miR-137	MIMAT0000149	XM_920534	Sfrs18	splicing factor, arginine/serine-rich 18	0	0	1	1	0	0	0	0	0	1	0	3
mmu-miR-137	MIMAT0000149	XM_972787	EG664919	predicted gene, EG664919	0	0	1	1	0	0	0	0	0	1	0	3
mmu-miR-137	MIMAT0000149	XM_973263	Synj1	synaptojanin 1	0	0	1	1	0	0	0	0	0	1	0	3
mmu-miR-137	MIMAT0000149	XM_973329	LOC664837	hypothetical LOC664837	0	0	1	1	0	0	0	0	0	1	0	3
mmu-miR-137	MIMAT0000149	XM_973693	EG664919	predicted gene, EG664919	0	0	1	1	0	0	0	0	0	1	0	3
mmu-miR-137	MIMAT0000149	XM_976380	LOC674678	similar to germinal histone H4 gene	0	0	1	1	0	0	0	0	0	1	0	3
mmu-miR-137	MIMAT0000149	NM_001001450	Ssxb2	synovial sarcoma, X member B, breakpoint 2	0	0	1	0	0	0	0	1	0	1	0	3
mmu-miR-137	MIMAT0000149	NM_001001602	Dab2ip	disabled homolog 2 (Drosophila) interacting protein	0	0	1	0	0	0	0	1	0	1	0	3
mmu-miR-137	MIMAT0000149	NM_001001932	Eea1	early endosome antigen 1	0	0	1	0	0	0	0	1	0	1	0	3
mmu-miR-137	MIMAT0000149	NM_001001980	Limch1	LIM and calponin homology domains 1	0	0	0	0	0	0	1	1	0	1	0	3
mmu-miR-137	MIMAT0000149	NM_001001982	A430105I19Rik	RIKEN cDNA A430105I19 gene	0	0	1	0	0	0	0	1	0	1	0	3
mmu-miR-137	MIMAT0000149	NM_001002238	Tdrd1	tudor domain containing 1	0	0	1	0	0	0	0	1	0	1	0	3
mmu-miR-137	MIMAT0000149	NM_001002268	Gpr126	G protein-coupled receptor 126	0	0	1	0	0	0	0	1	0	1	0	3
mmu-miR-137	MIMAT0000149	NM_001003717	Osbpl8	oxysterol binding protein-like 8	0	0	1	0	0	0	0	1	0	1	0	3
mmu-miR-137	MIMAT0000149	NM_001003829	Jph4	junctophilin 4	0	0	1	0	0	0	0	1	0	1	0	3
mmu-miR-137	MIMAT0000149	NM_001003909	Ankib1	ankyrin repeat and IBR domain containing 1	0	0	1	0	0	0	0	1	0	1	0	3
mmu-miR-137	MIMAT0000149	NM_001003950	Rab3ip	RAB3A interacting protein	0	0	1	0	0	0	0	1	0	1	0	3
mmu-miR-137	MIMAT0000149	NM_001004143	Usp22	ubiquitin specific peptidase 22	0	0	1	0	0	0	0	1	0	1	0	3
mmu-miR-137	MIMAT0000149	NM_001005477	Barhl2	BarH-like 2 (Drosophila)	0	0	1	0	0	0	0	1	0	1	0	3
mmu-miR-137	MIMAT0000149	NM_001005508	Arhgap30	Rho GTPase activating protein 30	0	0	1	0	0	0	0	1	0	1	0	3
mmu-miR-137	MIMAT0000149	NM_001005605	Aebp2	AE binding protein 2	0	0	1	0	0	0	0	1	0	1	0	3
mmu-miR-137	MIMAT0000149	NM_001005865	Mtus1	mitochondrial tumor suppressor 1	0	0	1	1	0	0	0	1	0	0	0	3
mmu-miR-137	MIMAT0000149	NM_001005867	Zmiz2	zinc finger, MIZ-type containing 2	0	0	1	0	0	0	0	1	0	1	0	3
mmu-miR-137	MIMAT0000149	NM_001007572	Trpv5	transient receptor potential cation channel, subfamily V, member 5	0	0	1	0	0	0	0	1	0	1	0	3
mmu-miR-137	MIMAT0000149	NM_001007576	Gucy2f	guanylate cyclase 2f	0	0	1	0	0	0	0	1	0	1	0	3
mmu-miR-137	MIMAT0000149	NM_001008497	P2ry14	purinergic receptor P2Y, G-protein coupled, 14	0	0	1	0	0	0	0	1	0	1	0	3
mmu-miR-137	MIMAT0000149	NM_001008501	Zfp760	zinc finger protein 760	0	0	1	0	0	0	0	1	0	1	0	3
mmu-miR-137	MIMAT0000149	NM_001008785	Kbtbd8	kelch repeat and BTB (POZ) domain containing 8	0	0	1	0	0	0	0	1	0	1	0	3
mmu-miR-137	MIMAT0000149	NM_001009940	Il19	interleukin 19	0	0	1	0	0	0	0	1	0	1	0	3
mmu-miR-137	MIMAT0000149	NM_001009950	Slc38a8	solute carrier family 38, member 8	0	0	1	0	0	0	0	1	0	1	0	3
mmu-miR-137	MIMAT0000149	NM_001010833	Mdc1	mediator of DNA damage checkpoint 1	0	0	1	0	0	0	0	1	0	1	0	3
mmu-miR-137	MIMAT0000149	NM_001011732	Xkr7	X Kell blood group precursor related family member 7 homolog	0	0	1	0	0	0	0	1	0	1	0	3
mmu-miR-137	MIMAT0000149	NM_001013367	Prkaa1	protein kinase, AMP-activated, alpha 1 catalytic subunit	0	0	1	0	0	0	1	1	0	0	0	3
mmu-miR-137	MIMAT0000149	NM_001013390	Scn4b	sodium channel, type IV, beta	0	0	1	0	0	0	0	1	0	1	0	3
mmu-miR-137	MIMAT0000149	NM_001013391	Cpsf6	cleavage and polyadenylation specific factor 6	0	0	1	0	0	0	0	1	0	1	0	3
mmu-miR-137	MIMAT0000149	NM_001013411	Nkain2	Na+/K+ transporting ATPase interacting 2	0	0	1	0	0	0	0	1	0	1	0	3
mmu-miR-137	MIMAT0000149	NM_001013761	Gm606	gene model 606, (NCBI)	0	0	1	1	0	0	0	1	0	0	0	3
mmu-miR-137	MIMAT0000149	NM_001013778	BC068110	cDNA sequence BC068110	0	0	1	0	0	0	0	1	0	1	0	3
mmu-miR-137	MIMAT0000149	NM_001013784	E130309D14Rik	RIKEN cDNA E130309D14 gene	0	0	0	0	0	0	1	1	0	1	0	3
mmu-miR-137	MIMAT0000149	NM_001013786	Zfp187	zinc finger protein 187	0	0	1	0	0	0	0	1	0	1	0	3
mmu-miR-137	MIMAT0000149	NM_001013805	EG433634	predicted gene, EG433634	0	0	1	0	0	0	0	1	0	1	0	3
mmu-miR-137	MIMAT0000149	NM_001014288	Ptprd	protein tyrosine phosphatase, receptor type, D	0	0	1	0	0	0	0	1	0	1	0	3
mmu-miR-137	MIMAT0000149	NM_001024135	Kbtbd7	kelch repeat and BTB (POZ) domain containing 7	0	0	1	0	0	0	0	1	0	1	0	3
mmu-miR-137	MIMAT0000149	NM_001024141	Nxf3	nuclear RNA export factor 3	0	0	1	0	0	0	0	1	0	1	0	3
mmu-miR-137	MIMAT0000149	NM_001024617	Inpp4b	inositol polyphosphate-4-phosphatase, type II	0	0	1	0	0	0	1	1	0	0	0	3
mmu-miR-137	MIMAT0000149	NM_001024806	Cebpz	CCAAT/enhancer binding protein zeta	0	0	1	0	0	0	0	1	0	1	0	3
mmu-miR-137	MIMAT0000149	NM_001024856	Ttbk2	tau tubulin kinase 2	0	0	1	0	0	0	0	1	0	1	0	3
mmu-miR-137	MIMAT0000149	NM_001024857	Ttbk2	tau tubulin kinase 2	0	0	1	0	0	0	0	1	0	1	0	3
mmu-miR-137	MIMAT0000149	NM_001024919	2310022M17Rik	RIKEN cDNA 2310022M17 gene	0	0	1	0	0	0	0	1	0	1	0	3
mmu-miR-137	MIMAT0000149	NM_001024950	Zfp563	zinc finger protein 563	0	0	1	0	0	0	0	1	0	1	0	3
mmu-miR-137	MIMAT0000149	NM_001025305	Tcfap2b	transcription factor AP-2 beta	0	0	1	0	0	0	0	1	0	1	0	3
mmu-miR-137	MIMAT0000149	NM_001025372	Adcyap1r1	adenylate cyclase activating polypeptide 1 receptor 1	0	0	1	0	0	0	0	1	0	1	0	3
mmu-miR-137	MIMAT0000149	NM_001025381	Gpr17	G protein-coupled receptor 17	0	0	1	0	0	0	0	1	0	1	0	3
mmu-miR-137	MIMAT0000149	NM_001025382	EG574403	predicted gene, EG574403	0	0	0	0	0	0	1	1	0	1	0	3
mmu-miR-137	MIMAT0000149	NM_001025428	Spag9	sperm associated antigen 9	0	0	1	0	0	0	0	1	0	1	0	3
mmu-miR-137	MIMAT0000149	NM_001025429	Spag9	sperm associated antigen 9	0	0	1	0	0	0	0	1	0	1	0	3
mmu-miR-137	MIMAT0000149	NM_001025430	Spag9	sperm associated antigen 9	0	0	1	0	0	0	0	1	0	1	0	3
mmu-miR-137	MIMAT0000149	NM_001025438	Camk2d	calcium/calmodulin-dependent protein kinase II, delta	0	0	1	0	0	0	0	1	0	1	0	3
mmu-miR-137	MIMAT0000149	NM_001025444	Aptx	aprataxin	0	0	1	0	0	0	0	1	0	1	0	3
mmu-miR-137	MIMAT0000149	NM_001025559	Sox6	SRY-box containing gene 6	0	0	1	0	0	0	0	1	0	1	0	3
mmu-miR-137	MIMAT0000149	NM_001025560	Sox6	SRY-box containing gene 6	0	0	1	0	0	0	0	1	0	1	0	3
mmu-miR-137	MIMAT0000149	NM_001025572	Ankrd12	ankyrin repeat domain 12	0	0	0	1	0	0	1	1	0	0	0	3
mmu-miR-137	MIMAT0000149	NM_001025590	Kcnj6	potassium inwardly-rectifying channel, subfamily J, member 6	0	0	1	1	0	0	0	1	0	0	0	3
mmu-miR-137	MIMAT0000149	NM_001025597	Ikzf1	IKAROS family zinc finger 1	0	0	1	0	0	0	0	1	0	1	0	3
mmu-miR-137	MIMAT0000149	NM_001025617	Cant1	calcium activated nucleotidase 1	0	0	1	0	0	0	0	1	0	1	0	3
mmu-miR-137	MIMAT0000149	NM_001025618	Cant1	calcium activated nucleotidase 1	0	0	1	0	0	0	0	1	0	1	0	3
mmu-miR-137	MIMAT0000149	NM_001025779	Cdc6	cell division cycle 6 homolog (S. cerevisiae)	0	0	1	0	0	0	0	1	0	1	0	3
mmu-miR-137	MIMAT0000149	NM_001026214	Entpd5	ectonucleoside triphosphate diphosphohydrolase 5	0	0	1	0	0	0	0	1	0	1	0	3
mmu-miR-137	MIMAT0000149	NM_001029842	Slc16a6	solute carrier family 16 (monocarboxylic acid transporters), member 6	0	0	1	0	0	0	0	1	0	1	0	3
mmu-miR-137	MIMAT0000149	NM_001029844	Vrk1	vaccinia related kinase 1	0	0	1	0	0	0	0	1	0	1	0	3
mmu-miR-137	MIMAT0000149	NM_001029878	Lonrf2	LON peptidase N-terminal domain and ring finger 2	0	0	1	0	0	0	0	1	0	1	0	3
mmu-miR-137	MIMAT0000149	NM_001030306	BC037112	cDNA sequence BC037112	0	0	1	0	0	0	0	1	0	1	0	3
mmu-miR-137	MIMAT0000149	NM_001033156	Fbxo33	F-box protein 33	0	0	0	0	0	0	1	1	0	1	0	3
mmu-miR-137	MIMAT0000149	NM_001033167	Slc22a23	solute carrier family 22, member 23	0	0	1	0	0	0	0	1	0	1	0	3
mmu-miR-137	MIMAT0000149	NM_001033172	Rab11fip2	RAB11 family interacting protein 2 (class I)	0	0	1	0	0	0	0	1	0	1	0	3
mmu-miR-137	MIMAT0000149	NM_001033177	Krt76	keratin 76	0	0	1	0	0	0	0	1	0	1	0	3
mmu-miR-137	MIMAT0000149	NM_001033223	Lin7a	lin-7 homolog A (C. elegans)	0	0	1	0	0	0	0	1	0	1	0	3
mmu-miR-137	MIMAT0000149	NM_001033245	Hk3	hexokinase 3	0	0	0	0	0	0	1	1	0	1	0	3
mmu-miR-137	MIMAT0000149	NM_001033261	Ccdc131	coiled-coil domain containing 131	0	0	1	0	0	0	0	1	0	1	0	3
mmu-miR-137	MIMAT0000149	NM_001033270	Slc4a7	solute carrier family 4, sodium bicarbonate cotransporter, member 7	0	0	1	0	0	0	0	1	0	1	0	3
mmu-miR-137	MIMAT0000149	NM_001033291	Usp40	ubiquitin specific peptidase 40	0	0	1	0	0	0	0	1	0	1	0	3
mmu-miR-137	MIMAT0000149	NM_001033330	Frmpd4	FERM and PDZ domain containing 4	0	0	1	0	0	0	0	1	0	1	0	3
mmu-miR-137	MIMAT0000149	NM_001033360	Gpr101	G protein-coupled receptor 101	0	0	1	0	0	0	0	1	0	1	0	3
mmu-miR-137	MIMAT0000149	NM_001033380	E030018N11Rik	RIKEN cDNA E030018N11 gene	0	0	1	0	0	0	0	1	0	1	0	3
mmu-miR-137	MIMAT0000149	NM_001033385	D630037F22Rik	RIKEN cDNA D630037F22 gene	0	0	1	0	0	0	0	1	0	1	0	3
mmu-miR-137	MIMAT0000149	NM_001033389	Fubp3	far upstream element (FUSE) binding protein 3	0	0	1	0	0	0	0	1	0	1	0	3
mmu-miR-137	MIMAT0000149	NM_001033399	Gfod1	glucose-fructose oxidoreductase domain containing 1	0	0	1	0	0	0	0	1	0	1	0	3
mmu-miR-137	MIMAT0000149	NM_001033405	Treml2	triggering receptor expressed on myeloid cells-like 2	0	0	1	0	0	0	0	1	0	1	0	3
mmu-miR-137	MIMAT0000149	NM_001033430	Jhdm1d	jumonji C domain-containing histone demethylase 1 homolog D (S. cerevisiae)	0	0	0	0	0	0	1	1	0	1	0	3
mmu-miR-137	MIMAT0000149	NM_001033432	Heca	headcase homolog (Drosophila)	0	0	1	0	0	0	0	1	0	1	0	3
mmu-miR-137	MIMAT0000149	NM_001033525	Kcnk6	potassium inwardly-rectifying channel, subfamily K, member 6	0	0	1	0	0	0	0	1	0	1	0	3
mmu-miR-137	MIMAT0000149	NM_001033597	Acsl6	acyl-CoA synthetase long-chain family member 6	0	0	0	0	0	0	1	1	0	1	0	3
mmu-miR-137	MIMAT0000149	NM_001033851	Cpne8	copine VIII	0	0	1	1	0	0	0	1	0	0	0	3
mmu-miR-137	MIMAT0000149	NM_001034857	C330019L16Rik	RIKEN cDNA C330019L16 gene	0	0	1	0	0	0	0	1	0	1	0	3
mmu-miR-137	MIMAT0000149	NM_001035122	Golm1	golgi membrane protein 1	0	0	1	0	0	0	0	1	0	1	0	3
mmu-miR-137	MIMAT0000149	NM_001036293	Nrbf2	nuclear receptor binding factor 2	0	0	1	0	0	0	0	1	0	1	0	3
mmu-miR-137	MIMAT0000149	NM_001037099	Cacnb4	calcium channel, voltage-dependent, beta 4 subunit	0	0	1	0	0	0	0	1	0	1	0	3
mmu-miR-137	MIMAT0000149	NM_001037127	Musk	muscle, skeletal, receptor tyrosine kinase	0	0	1	0	0	0	0	1	0	1	0	3
mmu-miR-137	MIMAT0000149	NM_001037128	Musk	muscle, skeletal, receptor tyrosine kinase	0	0	1	0	0	0	0	1	0	1	0	3
mmu-miR-137	MIMAT0000149	NM_001037129	Musk	muscle, skeletal, receptor tyrosine kinase	0	0	1	0	0	0	0	1	0	1	0	3
mmu-miR-137	MIMAT0000149	NM_001037740	D330017J20Rik	RIKEN cDNA D330017J20 gene	0	0	1	0	0	0	0	1	0	1	0	3
mmu-miR-137	MIMAT0000149	NM_001037759	Sgk3	serum/glucocorticoid regulated kinase 3	0	0	1	0	0	0	0	1	0	1	0	3
mmu-miR-137	MIMAT0000149	NM_001037987	Edil3	EGF-like repeats and discoidin I-like domains 3	0	0	1	0	0	0	1	1	0	0	0	3
mmu-miR-137	MIMAT0000149	NM_001038619	Dnm3	dynamin 3	0	0	1	0	0	0	0	1	0	1	0	3
mmu-miR-137	MIMAT0000149	NM_001038625	Sertad2	SERTA domain containing 2	0	0	1	0	0	0	0	1	0	1	0	3
mmu-miR-137	MIMAT0000149	NM_001038627	Smurf1	SMAD specific E3 ubiquitin protein ligase 1	0	0	0	0	0	0	1	1	0	1	0	3
mmu-miR-137	MIMAT0000149	NM_001038635	Stk35	serine/threonine kinase 35	0	0	1	0	0	0	0	1	0	1	0	3
mmu-miR-137	MIMAT0000149	NM_001038710	Tmod2	tropomodulin 2	0	0	1	0	0	0	0	1	0	1	0	3
mmu-miR-137	MIMAT0000149	NM_001038839	P2rx7	purinergic receptor P2X, ligand-gated ion channel, 7	0	0	1	0	0	0	0	1	0	1	0	3
mmu-miR-137	MIMAT0000149	NM_001038993	Rnf38	ring finger protein 38	0	0	0	0	0	0	1	1	0	1	0	3
mmu-miR-137	MIMAT0000149	NM_001039039	Kctd21	potassium channel tetramerisation domain containing 21	0	0	1	0	0	0	0	1	0	1	0	3
mmu-miR-137	MIMAT0000149	NM_001039050	Pkib	protein kinase inhibitor beta, cAMP dependent, testis specific	0	0	1	0	0	0	0	1	0	1	0	3
mmu-miR-137	MIMAT0000149	NM_001039051	Pkib	protein kinase inhibitor beta, cAMP dependent, testis specific	0	0	1	0	0	0	0	1	0	1	0	3
mmu-miR-137	MIMAT0000149	NM_001039052	Pkib	protein kinase inhibitor beta, cAMP dependent, testis specific	0	0	1	0	0	0	0	1	0	1	0	3
mmu-miR-137	MIMAT0000149	NM_001039080	Rbms2	RNA binding motif, single stranded interacting protein 2	0	0	1	0	0	0	0	1	0	1	0	3
mmu-miR-137	MIMAT0000149	NM_001039089	Sel1l	sel-1 suppressor of lin-12-like (C. elegans)	0	0	1	0	0	0	0	1	0	1	0	3
mmu-miR-137	MIMAT0000149	NM_001039092	Tom1l2	target of myb1-like 2 (chicken)	0	0	1	0	0	0	0	1	0	1	0	3
mmu-miR-137	MIMAT0000149	NM_001039094	Negr1	neuronal growth regulator 1	0	0	0	0	0	0	1	1	0	1	0	3
mmu-miR-137	MIMAT0000149	NM_001039181	Npr3	natriuretic peptide receptor 3	0	0	1	0	0	0	0	1	0	1	0	3
mmu-miR-137	MIMAT0000149	NM_001039200	C230096C10Rik	RIKEN cDNA C230096C10 gene	0	0	1	0	0	0	0	1	0	1	0	3
mmu-miR-137	MIMAT0000149	NM_001039214	Mex3c	mex3 homolog C (C. elegans)	0	0	1	0	0	0	0	1	0	1	0	3
mmu-miR-137	MIMAT0000149	NM_001039354	Lin7a	lin-7 homolog A (C. elegans)	0	0	1	0	0	0	0	1	0	1	0	3
mmu-miR-137	MIMAT0000149	NM_001039376	Pde4dip	phosphodiesterase 4D interacting protein (myomegalin)	0	0	1	0	0	0	0	1	0	1	0	3
mmu-miR-137	MIMAT0000149	NM_001039389	Wdr37	WD repeat domain 37	0	0	1	1	0	0	0	1	0	0	0	3
mmu-miR-137	MIMAT0000149	NM_001039394	Rab43	RAB43, member RAS oncogene family	0	0	1	0	0	0	0	1	0	1	0	3
mmu-miR-137	MIMAT0000149	NM_001039482	Klhl20	kelch-like 20 (Drosophila)	0	0	1	0	0	0	0	1	0	1	0	3
mmu-miR-137	MIMAT0000149	NM_001039509	Pnkd	paroxysmal nonkinesiogenic dyskinesia	0	0	1	0	0	0	1	1	0	0	0	3
mmu-miR-137	MIMAT0000149	NM_001039521	Rrn3	RRN3 RNA polymerase I transcription factor homolog (yeast)	0	0	1	0	0	0	0	1	0	1	0	3
mmu-miR-137	MIMAT0000149	NM_001039560	Gcnt7	glucosaminyl (N-acetyl) transferase family member 7	0	0	1	0	0	0	0	1	0	1	0	3
mmu-miR-137	MIMAT0000149	NM_001039586	Glyctk	glycerate kinase	0	0	1	0	0	0	0	1	0	1	0	3
mmu-miR-137	MIMAT0000149	NM_001040026	Sco1	SCO cytochrome oxidase deficient homolog 1 (yeast)	0	0	1	0	0	0	0	1	0	1	0	3
mmu-miR-137	MIMAT0000149	NM_001040106	Aak1	AP2 associated kinase 1	0	0	1	0	0	0	0	1	0	1	0	3
mmu-miR-137	MIMAT0000149	NM_001040131	Eif4g2	eukaryotic translation initiation factor 4, gamma 2	0	0	1	0	0	0	0	1	0	1	0	3
mmu-miR-137	MIMAT0000149	NM_001040396	2810407C02Rik	RIKEN cDNA 2810407C02 gene	0	0	1	0	0	0	0	1	0	1	0	3
mmu-miR-137	MIMAT0000149	NM_001040682	Clmn	calmin	0	0	1	0	0	0	0	1	0	1	0	3
mmu-miR-137	MIMAT0000149	NM_001040699	Mtmr7	myotubularin related protein 7	0	0	1	1	0	0	0	1	0	0	0	3
mmu-miR-137	MIMAT0000149	NM_001042438	Zhx1	zinc fingers and homeoboxes 1	0	0	1	0	0	0	0	1	0	1	0	3
mmu-miR-137	MIMAT0000149	NM_001042489	Hvcn1	hydrogen voltage-gated channel 1	0	0	1	0	0	0	0	1	0	1	0	3
mmu-miR-137	MIMAT0000149	NM_001042565	Wsb1	WD repeat and SOCS box-containing 1	0	0	1	0	0	0	0	1	0	1	0	3
mmu-miR-137	MIMAT0000149	NM_001042655	Tbc1d17	TBC1 domain family, member 17	0	0	1	0	0	0	0	1	0	1	0	3
mmu-miR-137	MIMAT0000149	NM_001042659	Fzd5	frizzled homolog 5 (Drosophila)	0	0	1	0	0	0	0	1	0	1	0	3
mmu-miR-137	MIMAT0000149	NM_001042760	Slc22a18	solute carrier family 22 (organic cation transporter), member 18	0	0	1	0	0	0	0	1	0	1	0	3
mmu-miR-137	MIMAT0000149	NM_001045520	Clint1	clathrin interactor 1	0	0	1	0	0	0	0	1	0	1	0	3
mmu-miR-137	MIMAT0000149	NM_001045536	Zzef1	zinc finger, ZZ-type with EF hand domain 1	0	0	1	0	0	0	0	1	0	1	0	3
mmu-miR-137	MIMAT0000149	NM_001045559	C920016K16Rik	RIKEN cDNA C920016K16 gene	0	0	1	0	0	0	0	1	0	1	0	3
mmu-miR-137	MIMAT0000149	NM_001047433	Dph3	DPH3 homolog (KTI11, S. cerevisiae)	0	0	1	0	0	0	0	1	0	1	0	3
mmu-miR-137	MIMAT0000149	NM_001048139	Bdnf	brain derived neurotrophic factor	0	0	1	0	0	0	0	1	0	1	0	3
mmu-miR-137	MIMAT0000149	NM_001048141	Bdnf	brain derived neurotrophic factor	0	0	1	0	0	0	0	1	0	1	0	3
mmu-miR-137	MIMAT0000149	NM_001048142	Bdnf	brain derived neurotrophic factor	0	0	1	0	0	0	0	1	0	1	0	3
mmu-miR-137	MIMAT0000149	NM_001048267	Tnpo1	transportin 1	0	0	1	0	0	0	0	1	0	1	0	3
mmu-miR-137	MIMAT0000149	NM_001077265	Hnrnpd	heterogeneous nuclear ribonucleoprotein D	0	0	1	0	0	0	0	1	0	1	0	3
mmu-miR-137	MIMAT0000149	NM_001077267	Hnrnpd	heterogeneous nuclear ribonucleoprotein D	0	0	1	0	0	0	0	1	0	1	0	3
mmu-miR-137	MIMAT0000149	NM_001077363	Ptbp1	polypyrimidine tract binding protein 1	0	0	1	0	0	0	0	1	0	1	0	3
mmu-miR-137	MIMAT0000149	NM_001077661	2010005J08Rik	RIKEN cDNA 2010005J08 gene	0	0	1	0	0	0	0	1	0	1	0	3
mmu-miR-137	MIMAT0000149	NM_001078167	Sfrs1	splicing factor, arginine/serine-rich 1 (ASF/SF2)	0	0	1	0	0	0	0	1	0	1	0	3
mmu-miR-137	MIMAT0000149	NM_001079830	Trim33	tripartite motif-containing 33	0	0	1	0	0	0	0	1	0	1	0	3
mmu-miR-137	MIMAT0000149	NM_001079883	Bcl11b	B-cell leukemia/lymphoma 11B	0	0	1	0	0	0	0	1	0	1	0	3
mmu-miR-137	MIMAT0000149	NM_001079901	Repin1	replication initiator 1	0	0	1	0	0	0	0	1	0	1	0	3
mmu-miR-137	MIMAT0000149	NM_001079902	Repin1	replication initiator 1	0	0	1	0	0	0	0	1	0	1	0	3
mmu-miR-137	MIMAT0000149	NM_001079903	Repin1	replication initiator 1	0	0	1	0	0	0	0	1	0	1	0	3
mmu-miR-137	MIMAT0000149	NM_001079904	Repin1	replication initiator 1	0	0	1	0	0	0	0	1	0	1	0	3
mmu-miR-137	MIMAT0000149	NM_001079905	Repin1	replication initiator 1	0	0	1	0	0	0	0	1	0	1	0	3
mmu-miR-137	MIMAT0000149	NM_001080126	Casp8	caspase 8	0	0	1	0	0	0	0	1	0	1	0	3
mmu-miR-137	MIMAT0000149	NM_001080129	Tmpo	thymopoietin	0	0	1	0	0	0	0	1	0	1	0	3
mmu-miR-137	MIMAT0000149	NM_001080131	Tmpo	thymopoietin	0	0	1	0	0	0	0	1	0	1	0	3
mmu-miR-137	MIMAT0000149	NM_001080132	Tmpo	thymopoietin	0	0	1	0	0	0	0	1	0	1	0	3
mmu-miR-137	MIMAT0000149	NM_001080548	Usp6nl	USP6 N-terminal like	0	0	1	0	0	0	0	1	0	1	0	3
mmu-miR-137	MIMAT0000149	NM_001080743	Grk4	G protein-coupled receptor kinase 4	0	0	1	0	0	0	0	1	0	1	0	3
mmu-miR-137	MIMAT0000149	NM_001080798	Aff1	AF4/FMR2 family, member 1	0	0	1	0	0	0	0	1	0	1	0	3
mmu-miR-137	MIMAT0000149	NM_001080818	Cdc14a	CDC14 cell division cycle 14 homolog A (S. cerevisiae)	0	0	1	0	0	0	0	1	0	1	0	3
mmu-miR-137	MIMAT0000149	NM_001080929	Cdr2l	cerebellar degeneration-related protein 2-like	0	0	1	0	0	0	0	1	0	1	0	3
mmu-miR-137	MIMAT0000149	NM_001080948	Larp4	La ribonucleoprotein domain family, member 4	0	0	1	0	0	0	0	1	0	1	0	3
mmu-miR-137	MIMAT0000149	NM_001080974	Sri	sorcin	0	0	1	0	0	0	0	1	0	1	0	3
mmu-miR-137	MIMAT0000149	NM_001081101	4933407H18Rik	RIKEN cDNA 4933407H18 gene	0	0	1	0	0	0	0	1	0	1	0	3
mmu-miR-137	MIMAT0000149	NM_001081109	Lmtk2	lemur tyrosine kinase 2	0	0	1	0	0	0	0	1	0	1	0	3
mmu-miR-137	MIMAT0000149	NM_001081131	Dhtkd1	dehydrogenase E1 and transketolase domain containing 1	0	0	1	0	0	0	0	1	0	1	0	3
mmu-miR-137	MIMAT0000149	NM_001081145	Tigd2	tigger transposable element derived 2	0	0	1	0	0	0	0	1	0	1	0	3
mmu-miR-137	MIMAT0000149	NM_001081164	Otud4	OTU domain containing 4	0	0	1	0	0	0	0	1	0	1	0	3
mmu-miR-137	MIMAT0000149	NM_001081176	Polr3g	polymerase (RNA) III (DNA directed) polypeptide G	0	0	1	0	0	0	0	1	0	1	0	3
mmu-miR-137	MIMAT0000149	NM_001081183	1110037F02Rik	RIKEN cDNA 1110037F02 gene	0	0	1	0	0	0	0	1	0	1	0	3
mmu-miR-137	MIMAT0000149	NM_001081205	Npal1	NIPA-like domain containing 1	0	0	1	0	0	0	0	1	0	1	0	3
mmu-miR-137	MIMAT0000149	NM_001081216	Phip	pleckstrin homology domain interacting protein	0	0	1	0	0	0	0	1	0	1	0	3
mmu-miR-137	MIMAT0000149	NM_001081217	Zfp174	zinc finger protein 174	0	0	1	0	0	0	0	1	0	1	0	3
mmu-miR-137	MIMAT0000149	NM_001081221	Ercc6	excision repair cross-complementing rodent repair deficiency, complementation group 6	0	0	1	0	0	0	0	1	0	1	0	3
mmu-miR-137	MIMAT0000149	NM_001081222	Esco1	establishment of cohesion 1 homolog 1 (S. cerevisiae)	0	0	1	0	0	0	0	1	0	1	0	3
mmu-miR-137	MIMAT0000149	NM_001081224	Prr16	proline rich 16	0	0	1	1	0	0	0	1	0	0	0	3
mmu-miR-137	MIMAT0000149	NM_001081225	6030443O07Rik	RIKEN cDNA 6030443O07 gene	0	0	1	0	0	0	0	1	0	1	0	3
mmu-miR-137	MIMAT0000149	NM_001081229	Tsc22d2	TSC22 domain family 2	0	0	1	0	0	0	0	1	0	1	0	3
mmu-miR-137	MIMAT0000149	NM_001081231	Lhfpl3	lipoma HMGIC fusion partner-like 3	0	0	1	0	0	0	0	1	0	1	0	3
mmu-miR-137	MIMAT0000149	NM_001081237	Klhdc5	kelch domain containing 5	0	0	1	0	0	0	0	1	0	1	0	3
mmu-miR-137	MIMAT0000149	NM_001081269	Whsc1l1	Wolf-Hirschhorn syndrome candidate 1-like 1 (human)	0	0	1	0	0	0	0	1	0	1	0	3
mmu-miR-137	MIMAT0000149	NM_001081270	Dscaml1	Down syndrome cell adhesion molecule-like 1	0	0	1	0	0	0	0	1	0	1	0	3
mmu-miR-137	MIMAT0000149	NM_001081279	Mfhas1	malignant fibrous histiocytoma amplified sequence 1	0	0	1	0	0	0	0	1	0	1	0	3
mmu-miR-137	MIMAT0000149	NM_001081295	4631416L12Rik	RIKEN cDNA 4631416L12 gene	0	0	1	0	0	0	0	1	0	1	0	3
mmu-miR-137	MIMAT0000149	NM_001081298	Lphn2	latrophilin 2	0	0	1	0	0	0	0	1	0	1	0	3
mmu-miR-137	MIMAT0000149	NM_001081300	Tshz1	teashirt zinc finger family member 1	0	0	1	0	0	0	0	1	0	1	0	3
mmu-miR-137	MIMAT0000149	NM_001081323	Mphosph9	M-phase phosphoprotein 9	0	0	1	0	0	0	0	1	0	1	0	3
mmu-miR-137	MIMAT0000149	NM_001081337	Sipa1l2	signal-induced proliferation-associated 1 like 2	0	0	1	0	0	0	0	1	0	1	0	3
mmu-miR-137	MIMAT0000149	NM_001081348	Hecw1	HECT, C2 and WW domain containing E3 ubiquitin protein ligase 1	0	0	1	0	0	0	0	1	0	1	0	3
mmu-miR-137	MIMAT0000149	NM_001081357	Map4k3	mitogen-activated protein kinase kinase kinase kinase 3	0	0	1	0	0	0	0	1	0	1	0	3
mmu-miR-137	MIMAT0000149	NM_001081363	Cenpf	centromere protein F	0	0	1	0	0	0	0	1	0	1	0	3
mmu-miR-137	MIMAT0000149	NM_001081378	C330002I19Rik	RIKEN cDNA C330002I19 gene	0	0	1	0	0	0	0	1	0	1	0	3
mmu-miR-137	MIMAT0000149	NM_001081414	Grm5	glutamate receptor, metabotropic 5	0	0	1	0	0	0	0	1	0	1	0	3
mmu-miR-137	MIMAT0000149	NM_001081425	Rbm24	RNA binding motif protein 24	0	0	1	0	0	0	0	1	0	1	0	3
mmu-miR-137	MIMAT0000149	NM_001081433	Ankrd44	ankyrin repeat domain 44	0	0	1	0	0	0	0	1	0	1	0	3
mmu-miR-137	MIMAT0000149	NM_001081445	Ncam1	neural cell adhesion molecule 1	0	0	1	0	0	0	0	1	0	1	0	3
mmu-miR-137	MIMAT0000149	NM_001081453	Nin	ninein	0	0	1	0	0	0	0	1	0	1	0	3
mmu-miR-137	MIMAT0000149	NM_001081557	Camta1	calmodulin binding transcription activator 1	0	0	1	0	0	0	0	1	0	1	0	3
mmu-miR-137	MIMAT0000149	NM_001081750	Zfp664	zinc finger protein 664	0	0	1	0	0	0	0	1	0	1	0	3
mmu-miR-137	MIMAT0000149	NM_001081977	Rnf144a	ring finger protein 144A	0	0	1	0	0	0	0	1	0	1	0	3
mmu-miR-137	MIMAT0000149	NM_001081979	Mecp2	methyl CpG binding protein 2	0	0	1	0	0	0	0	1	0	1	0	3
mmu-miR-137	MIMAT0000149	NM_001082553	Rab27b	RAB27b, member RAS oncogene family	0	0	1	0	0	0	0	1	0	1	0	3
mmu-miR-137	MIMAT0000149	NM_001083114	Pphln1	periphilin 1	0	0	1	0	0	0	0	1	0	1	0	3
mmu-miR-137	MIMAT0000149	NM_001083316	Pdgfra	platelet derived growth factor receptor, alpha polypeptide	0	0	1	0	0	0	0	1	0	1	0	3
mmu-miR-137	MIMAT0000149	NM_001083317	Slc35a4	solute carrier family 35, member A4	0	0	1	0	0	0	0	1	0	1	0	3
mmu-miR-137	MIMAT0000149	NM_001083320	Magi1	membrane associated guanylate kinase, WW and PDZ domain containing 1	0	0	1	0	0	0	0	1	0	1	0	3
mmu-miR-137	MIMAT0000149	NM_001083616	Cacna1d	calcium channel, voltage-dependent, L type, alpha 1D subunit	0	0	1	0	0	0	0	1	0	1	0	3
mmu-miR-137	MIMAT0000149	NM_001083810	2600010E01Rik	RIKEN cDNA 2600010E01 gene	0	0	1	0	0	0	0	1	0	1	0	3
mmu-miR-137	MIMAT0000149	NM_001083958	Zfp655	zinc finger protein 655	0	0	1	0	0	0	0	1	0	1	0	3
mmu-miR-137	MIMAT0000149	NM_001085355	Arid1b	AT rich interactive domain 1B (Swi1 like)	0	0	1	0	0	0	0	1	0	1	0	3
mmu-miR-137	MIMAT0000149	NM_001085376	Pappa2	pappalysin 2	0	0	1	0	0	0	0	1	0	1	0	3
mmu-miR-137	MIMAT0000149	NM_001085507	Zbtb34	zinc finger and BTB domain containing 34	0	0	1	0	0	0	0	1	0	1	0	3
mmu-miR-137	MIMAT0000149	NM_001085511	4932429P05Rik	RIKEN cDNA 4932429P05 gene	0	0	1	0	0	0	0	1	0	1	0	3
mmu-miR-137	MIMAT0000149	NM_001093757	Ogfod1	2-oxoglutarate and iron-dependent oxygenase domain containing 1	0	0	1	0	0	0	0	1	0	1	0	3
mmu-miR-137	MIMAT0000149	NM_001093776	Myt1l	myelin transcription factor 1-like	0	0	1	0	0	0	0	1	0	1	0	3
mmu-miR-137	MIMAT0000149	NM_001093778	Myt1l	myelin transcription factor 1-like	0	0	1	0	0	0	0	1	0	1	0	3
mmu-miR-137	MIMAT0000149	NM_001098171	Pcdh10	protocadherin 10	0	0	1	0	0	0	0	1	0	1	0	3
mmu-miR-137	MIMAT0000149	NM_001110849	2600010E01Rik	RIKEN cDNA 2600010E01 gene	0	0	1	0	0	0	0	1	0	1	0	3
mmu-miR-137	MIMAT0000149	NM_007392	Acta2	actin, alpha 2, smooth muscle, aorta	0	0	1	0	0	0	0	1	0	1	0	3
mmu-miR-137	MIMAT0000149	NM_007394	Acvr1	activin A receptor, type 1	0	0	0	0	0	0	1	1	0	1	0	3
mmu-miR-137	MIMAT0000149	NM_007396	Acvr2a	activin receptor IIA	0	0	1	0	0	0	0	1	0	1	0	3
mmu-miR-137	MIMAT0000149	NM_007407	Adcyap1r1	adenylate cyclase activating polypeptide 1 receptor 1	0	0	1	0	0	0	0	1	0	1	0	3
mmu-miR-137	MIMAT0000149	NM_007466	Api5	apoptosis inhibitor 5	0	0	0	0	0	0	1	1	0	1	0	3
mmu-miR-137	MIMAT0000149	NM_007481	Arf6	ADP-ribosylation factor 6	0	0	1	0	0	0	0	1	0	1	0	3
mmu-miR-137	MIMAT0000149	NM_007495	Astn1	astrotactin 1	0	0	1	0	0	0	0	1	0	1	0	3
mmu-miR-137	MIMAT0000149	NM_007505	Atp5a1	ATP synthase, H+ transporting, mitochondrial F1 complex, alpha subunit, isoform 1	0	0	1	0	0	0	0	1	0	1	0	3
mmu-miR-137	MIMAT0000149	NM_007516	Hnrnpd	heterogeneous nuclear ribonucleoprotein D	0	0	1	0	0	0	0	1	0	1	0	3
mmu-miR-137	MIMAT0000149	NM_007540	Bdnf	brain derived neurotrophic factor	0	0	1	0	0	0	0	1	0	1	0	3
mmu-miR-137	MIMAT0000149	NM_007566	Birc6	baculoviral IAP repeat-containing 6	0	0	1	0	0	0	0	1	0	1	0	3
mmu-miR-137	MIMAT0000149	NM_007567	Bsn	bassoon	0	0	1	0	0	0	0	1	0	1	0	3
mmu-miR-137	MIMAT0000149	NM_007584	Ddr1	discoidin domain receptor family, member 1	0	0	1	0	0	0	0	1	0	1	0	3
mmu-miR-137	MIMAT0000149	NM_007592	Car8	carbonic anhydrase 8	0	0	1	0	0	0	0	1	0	1	0	3
mmu-miR-137	MIMAT0000149	NM_007619	Cbl	Casitas B-lineage lymphoma	0	0	1	0	0	0	0	1	0	1	0	3
mmu-miR-137	MIMAT0000149	NM_007623	Cbx2	chromobox homolog 2 (Drosophila Pc class)	0	0	1	0	0	0	0	1	0	1	0	3
mmu-miR-137	MIMAT0000149	NM_007641	Ms4a1	membrane-spanning 4-domains, subfamily A, member 1	0	0	1	0	0	0	0	1	0	1	0	3
mmu-miR-137	MIMAT0000149	NM_007647	Entpd5	ectonucleoside triphosphate diphosphohydrolase 5	0	0	1	0	0	0	0	1	0	1	0	3
mmu-miR-137	MIMAT0000149	NM_007688	Cfl2	cofilin 2, muscle	0	0	0	0	0	0	1	1	0	1	0	3
mmu-miR-137	MIMAT0000149	NM_007728	Coch	coagulation factor C homolog (Limulus polyphemus)	0	0	1	0	0	0	0	1	0	1	0	3
mmu-miR-137	MIMAT0000149	NM_007729	Col11a1	collagen, type XI, alpha 1	0	0	1	0	0	0	0	1	0	1	0	3
mmu-miR-137	MIMAT0000149	NM_007730	Col12a1	collagen, type XII, alpha 1	0	0	1	0	0	0	0	1	0	1	0	3
mmu-miR-137	MIMAT0000149	NM_007754	Cpd	carboxypeptidase D	0	0	1	0	0	0	0	1	0	1	0	3
mmu-miR-137	MIMAT0000149	NM_007756	Cplx1	complexin 1	0	0	1	0	0	0	0	1	0	1	0	3
mmu-miR-137	MIMAT0000149	NM_007824	Cyp7a1	cytochrome P450, family 7, subfamily a, polypeptide 1	0	0	1	0	0	0	0	1	0	1	0	3
mmu-miR-137	MIMAT0000149	NM_007831	Dcc	deleted in colorectal carcinoma	0	0	1	0	0	0	0	1	0	1	0	3
mmu-miR-137	MIMAT0000149	NM_007836	Gadd45a	growth arrest and DNA-damage-inducible 45 alpha	0	0	1	1	0	0	0	1	0	0	0	3
mmu-miR-137	MIMAT0000149	NM_007857	Dhh	desert hedgehog	0	0	1	0	0	0	0	1	0	1	0	3
mmu-miR-137	MIMAT0000149	NM_007883	Dsg2	desmoglein 2	0	0	1	0	0	0	0	1	0	1	0	3
mmu-miR-137	MIMAT0000149	NM_007907	Eef2	eukaryotic translation elongation factor 2	0	0	1	0	0	0	0	1	0	1	0	3
mmu-miR-137	MIMAT0000149	NM_007939	Epha8	Eph receptor A8	0	0	1	0	0	0	0	1	0	1	0	3
mmu-miR-137	MIMAT0000149	NM_007945	Eps8	epidermal growth factor receptor pathway substrate 8	0	0	0	0	0	0	1	1	0	1	0	3
mmu-miR-137	MIMAT0000149	NM_007960	Etv1	ets variant gene 1	0	0	1	0	0	0	0	1	0	1	0	3
mmu-miR-137	MIMAT0000149	NM_007983	Faf1	Fas-associated factor 1	0	0	1	0	0	0	0	1	0	1	0	3
mmu-miR-137	MIMAT0000149	NM_008008	Fgf7	fibroblast growth factor 7	0	0	1	1	0	0	0	1	0	0	0	3
mmu-miR-137	MIMAT0000149	NM_008019	Fkbp1a	FK506 binding protein 1a	0	0	0	0	0	0	1	1	0	1	0	3
mmu-miR-137	MIMAT0000149	NM_008021	Foxm1	forkhead box M1	0	0	1	0	0	0	0	1	0	1	0	3
mmu-miR-137	MIMAT0000149	NM_008026	Fli1	Friend leukemia integration 1	0	0	0	0	0	0	1	1	0	1	0	3
mmu-miR-137	MIMAT0000149	NM_008031	Fmr1	fragile X mental retardation syndrome 1 homolog	0	0	1	0	0	0	0	1	0	1	0	3
mmu-miR-137	MIMAT0000149	NM_008047	Fstl1	follistatin-like 1	0	0	0	0	0	0	1	1	0	1	0	3
mmu-miR-137	MIMAT0000149	NM_008057	Fzd7	frizzled homolog 7 (Drosophila)	0	0	1	0	0	0	0	1	0	1	0	3
mmu-miR-137	MIMAT0000149	NM_008071	Gabrb3	gamma-aminobutyric acid (GABA-A) receptor, subunit beta 3	0	0	1	0	0	0	0	1	0	1	0	3
mmu-miR-137	MIMAT0000149	NM_008078	Gad2	glutamic acid decarboxylase 2	0	0	1	0	0	0	0	1	0	1	0	3
mmu-miR-137	MIMAT0000149	NM_008082	Galr1	galanin receptor 1	0	0	1	0	0	0	0	1	0	1	0	3
mmu-miR-137	MIMAT0000149	NM_008091	Gata3	GATA binding protein 3	0	0	1	0	0	0	0	1	0	1	0	3
mmu-miR-137	MIMAT0000149	NM_008098	Mtpn	myotrophin	0	0	1	0	0	0	1	1	0	0	0	3
mmu-miR-137	MIMAT0000149	NM_008140	Gnat1	guanine nucleotide binding protein, alpha transducing 1	0	0	0	0	0	0	1	1	0	1	0	3
mmu-miR-137	MIMAT0000149	NM_008149	Gpam	glycerol-3-phosphate acyltransferase, mitochondrial	0	0	1	0	0	0	0	1	0	1	0	3
mmu-miR-137	MIMAT0000149	NM_008150	Gpc4	glypican 4	0	0	1	0	0	0	0	1	0	1	0	3
mmu-miR-137	MIMAT0000149	NM_008173	Nr3c1	nuclear receptor subfamily 3, group C, member 1	0	0	1	0	0	0	0	1	0	1	0	3
mmu-miR-137	MIMAT0000149	NM_008209	Mr1	major histocompatibility complex, class I-related	0	0	1	0	0	0	0	1	0	1	0	3
mmu-miR-137	MIMAT0000149	NM_008211	H3f3b	H3 histone, family 3B	0	0	0	0	0	0	1	1	0	1	0	3
mmu-miR-137	MIMAT0000149	NM_008226	Hcn2	hyperpolarization-activated, cyclic nucleotide-gated K+ 2	0	0	0	0	0	0	1	1	0	1	0	3
mmu-miR-137	MIMAT0000149	NM_008314	Htr5a	5-hydroxytryptamine (serotonin) receptor 5A	0	0	1	0	0	0	0	1	0	1	0	3
mmu-miR-137	MIMAT0000149	NM_008363	Irak1	interleukin-1 receptor-associated kinase 1	0	0	1	0	0	0	0	1	0	1	0	3
mmu-miR-137	MIMAT0000149	NM_008367	Il2ra	interleukin 2 receptor, alpha chain	0	0	1	0	0	0	0	1	0	1	0	3
mmu-miR-137	MIMAT0000149	NM_008379	Kpnb1	karyopherin (importin) beta 1	0	0	1	0	0	0	0	1	0	1	0	3
mmu-miR-137	MIMAT0000149	NM_008397	Itga6	integrin alpha 6	0	0	1	0	0	0	0	1	0	1	0	3
mmu-miR-137	MIMAT0000149	NM_008422	Kcnc3	potassium voltage gated channel, Shaw-related subfamily, member 3	0	0	1	0	0	0	0	1	0	1	0	3
mmu-miR-137	MIMAT0000149	NM_008441	Kif1b	kinesin family member 1B	0	0	1	0	0	0	0	1	0	1	0	3
mmu-miR-137	MIMAT0000149	NM_008444	Kif3b	kinesin family member 3B	0	0	1	0	0	0	0	1	0	1	0	3
mmu-miR-137	MIMAT0000149	NM_008445	Kif3c	kinesin family member 3C	0	0	1	0	0	0	0	1	0	1	0	3
mmu-miR-137	MIMAT0000149	NM_008449	Kif5c	kinesin family member 5C	0	0	1	0	0	0	0	1	0	1	0	3
mmu-miR-137	MIMAT0000149	NM_008528	Blnk	B-cell linker	0	0	1	0	0	0	0	1	0	1	0	3
mmu-miR-137	MIMAT0000149	NM_008541	Smad5	MAD homolog 5 (Drosophila)	0	0	1	0	0	0	0	1	0	1	0	3
mmu-miR-137	MIMAT0000149	NM_008549	Man2a1	mannosidase 2, alpha 1	0	0	0	0	0	0	1	1	0	1	0	3
mmu-miR-137	MIMAT0000149	NM_008592	Foxc1	forkhead box C1	0	0	1	0	0	0	0	1	0	1	0	3
mmu-miR-137	MIMAT0000149	NM_008609	Mmp15	matrix metallopeptidase 15	0	0	1	0	0	0	0	1	0	1	0	3
mmu-miR-137	MIMAT0000149	NM_008631	Mt4	metallothionein 4	0	0	1	0	0	0	0	1	0	1	0	3
mmu-miR-137	MIMAT0000149	NM_008653	Mybpc3	myosin binding protein C, cardiac	0	0	1	0	0	0	0	1	0	1	0	3
mmu-miR-137	MIMAT0000149	NM_008668	Nab2	Ngfi-A binding protein 2	0	0	1	0	0	0	0	1	0	1	0	3
mmu-miR-137	MIMAT0000149	NM_008692	Nfyc	nuclear transcription factor-Y gamma	0	0	0	0	0	0	1	1	0	1	0	3
mmu-miR-137	MIMAT0000149	NM_008715	Ints6	integrator complex subunit 6	0	0	1	0	0	0	0	1	0	1	0	3
mmu-miR-137	MIMAT0000149	NM_008728	Npr3	natriuretic peptide receptor 3	0	0	1	0	0	0	0	1	0	1	0	3
mmu-miR-137	MIMAT0000149	NM_008736	Nrl	neural retina leucine zipper gene	0	0	1	0	0	0	0	1	0	1	0	3
mmu-miR-137	MIMAT0000149	NM_008739	Nsd1	nuclear receptor-binding SET-domain protein 1	0	0	1	0	0	0	0	1	0	1	0	3
mmu-miR-137	MIMAT0000149	NM_008740	Nsf	N-ethylmaleimide sensitive fusion protein	0	0	0	0	0	0	1	1	0	1	0	3
mmu-miR-137	MIMAT0000149	NM_008748	Dusp8	dual specificity phosphatase 8	0	0	0	0	0	0	1	1	0	1	0	3
mmu-miR-137	MIMAT0000149	NM_008767	Slc22a18	solute carrier family 22 (organic cation transporter), member 18	0	0	0	0	0	0	1	1	0	1	0	3
mmu-miR-137	MIMAT0000149	NM_008802	Pde7a	phosphodiesterase 7A	0	0	1	0	0	0	0	1	0	1	0	3
mmu-miR-137	MIMAT0000149	NM_008810	Pdha1	pyruvate dehydrogenase E1 alpha 1	0	0	1	0	0	0	0	1	0	1	0	3
mmu-miR-137	MIMAT0000149	NM_008812	Padi2	peptidyl arginine deiminase, type II	0	0	1	0	0	0	0	1	0	1	0	3
mmu-miR-137	MIMAT0000149	NM_008825	Pfkfb2	6-phosphofructo-2-kinase/fructose-2,6-biphosphatase 2	0	0	1	0	0	0	0	1	0	1	0	3
mmu-miR-137	MIMAT0000149	NM_008850	Pitpna	phosphatidylinositol transfer protein, alpha	0	0	0	0	0	0	1	1	0	1	0	3
mmu-miR-137	MIMAT0000149	NM_008855	Prkcb1	protein kinase C, beta 1	0	0	1	0	0	0	0	1	0	1	0	3
mmu-miR-137	MIMAT0000149	NM_008862	Pkia	protein kinase inhibitor, alpha	0	0	1	0	0	0	0	1	0	1	0	3
mmu-miR-137	MIMAT0000149	NM_008863	Pkib	protein kinase inhibitor beta, cAMP dependent, testis specific	0	0	1	0	0	0	0	1	0	1	0	3
mmu-miR-137	MIMAT0000149	NM_008889	Ppp1r14b	protein phosphatase 1, regulatory (inhibitor) subunit 14B	0	0	1	0	0	0	1	1	0	0	0	3
mmu-miR-137	MIMAT0000149	NM_008908	Ppic	peptidylprolyl isomerase C	0	0	1	0	0	0	0	1	0	1	0	3
mmu-miR-137	MIMAT0000149	NM_008955	Rhox6	reproductive homeobox 6	0	0	1	1	0	0	0	1	0	0	0	3
mmu-miR-137	MIMAT0000149	NM_008956	Ptbp1	polypyrimidine tract binding protein 1	0	0	1	0	0	0	0	1	0	1	0	3
mmu-miR-137	MIMAT0000149	NM_008959	Ptdss1	phosphatidylserine synthase 1	0	0	1	0	0	0	0	1	0	1	0	3
mmu-miR-137	MIMAT0000149	NM_008965	Ptger4	prostaglandin E receptor 4 (subtype EP4)	0	0	1	0	0	0	0	1	0	1	0	3
mmu-miR-137	MIMAT0000149	NM_008971	Twf1	twinfilin, actin-binding protein, homolog 1 (Drosophila)	0	0	1	0	0	0	0	1	0	1	0	3
mmu-miR-137	MIMAT0000149	NM_008974	Ptp4a2	protein tyrosine phosphatase 4a2	0	0	1	0	0	0	0	1	0	1	0	3
mmu-miR-137	MIMAT0000149	NM_008975	Ptp4a3	protein tyrosine phosphatase 4a3	0	0	0	0	0	0	1	1	0	1	0	3
mmu-miR-137	MIMAT0000149	NM_008982	Ptprj	protein tyrosine phosphatase, receptor type, J	0	0	1	0	0	0	0	1	0	1	0	3
mmu-miR-137	MIMAT0000149	NM_008986	Ptrf	polymerase I and transcript release factor	0	0	1	0	0	0	0	1	0	1	0	3
mmu-miR-137	MIMAT0000149	NM_008996	Rab1	RAB1, member RAS oncogene family	0	0	1	0	0	0	0	1	0	1	0	3
mmu-miR-137	MIMAT0000149	NM_008997	Rab11b	RAB11B, member RAS oncogene family	0	0	1	0	0	0	0	1	0	1	0	3
mmu-miR-137	MIMAT0000149	NM_009022	Aldh1a2	aldehyde dehydrogenase family 1, subfamily A2	0	0	0	0	0	0	1	1	0	1	0	3
mmu-miR-137	MIMAT0000149	NM_009025	Rasa3	RAS p21 protein activator 3	0	0	1	0	0	0	0	1	0	1	0	3
mmu-miR-137	MIMAT0000149	NM_009029	Rb1	retinoblastoma 1	0	0	1	0	0	0	0	1	0	1	0	3
mmu-miR-137	MIMAT0000149	NM_009037	Rcn1	reticulocalbin 1	0	0	1	0	0	0	0	1	0	1	0	3
mmu-miR-137	MIMAT0000149	NM_009041	Rdx	radixin	0	0	1	0	0	0	0	1	0	1	0	3
mmu-miR-137	MIMAT0000149	NM_009090	Polr2c	polymerase (RNA) II (DNA directed) polypeptide C	0	0	1	0	0	0	1	1	0	0	0	3
mmu-miR-137	MIMAT0000149	NM_009157	Map2k4	mitogen-activated protein kinase kinase 4	0	0	0	0	0	0	1	1	0	1	0	3
mmu-miR-137	MIMAT0000149	NM_009163	Sgpl1	sphingosine phosphate lyase 1	0	0	0	0	0	0	1	1	0	1	0	3
mmu-miR-137	MIMAT0000149	NM_009183	St8sia4	ST8 alpha-N-acetyl-neuraminide alpha-2,8-sialyltransferase 4	0	0	1	0	0	0	0	1	0	1	0	3
mmu-miR-137	MIMAT0000149	NM_009231	Sos1	Son of sevenless homolog 1 (Drosophila)	0	0	1	0	0	0	0	1	0	1	0	3
mmu-miR-137	MIMAT0000149	NM_009242	Sparc	secreted acidic cysteine rich glycoprotein	0	0	1	0	0	0	0	1	0	1	0	3
mmu-miR-137	MIMAT0000149	NM_009285	Stc1	stanniocalcin 1	0	0	1	0	0	0	1	1	0	0	0	3
mmu-miR-137	MIMAT0000149	NM_009288	Stk10	serine/threonine kinase 10	0	0	1	0	0	0	0	1	0	1	0	3
mmu-miR-137	MIMAT0000149	NM_009298	Surf6	surfeit gene 6	0	0	1	0	0	0	0	1	0	1	0	3
mmu-miR-137	MIMAT0000149	NM_009299	Sva	seminal vesicle antigen	0	0	1	0	0	0	0	1	0	1	0	3
mmu-miR-137	MIMAT0000149	NM_009302	Swap70	SWA-70 protein	0	0	1	0	0	0	0	1	0	1	0	3
mmu-miR-137	MIMAT0000149	NM_009306	Syt1	synaptotagmin I	0	0	0	1	0	0	1	1	0	0	0	3
mmu-miR-137	MIMAT0000149	NM_009322	Tbr1	T-box brain gene 1	0	0	0	0	0	0	1	1	0	1	0	3
mmu-miR-137	MIMAT0000149	NM_009331	Tcf7	transcription factor 7, T-cell specific	0	0	1	0	0	0	0	1	0	1	0	3
mmu-miR-137	MIMAT0000149	NM_009334	Tcfap2b	transcription factor AP-2 beta	0	0	1	0	0	0	0	1	0	1	0	3
mmu-miR-137	MIMAT0000149	NM_009335	Tcfap2c	transcription factor AP-2, gamma	0	0	1	0	0	0	0	1	0	1	0	3
mmu-miR-137	MIMAT0000149	NM_009337	Tcl1	T-cell lymphoma breakpoint 1	0	0	1	0	0	0	0	1	0	1	0	3
mmu-miR-137	MIMAT0000149	NM_009346	Tead1	TEA domain family member 1	0	0	0	0	0	0	1	1	0	1	0	3
mmu-miR-137	MIMAT0000149	NM_009359	Tex9	testis expressed gene 9	0	0	1	0	0	0	0	1	0	1	0	3
mmu-miR-137	MIMAT0000149	NM_009372	Tgif1	TG interacting factor 1	0	0	1	0	0	0	0	1	0	1	0	3
mmu-miR-137	MIMAT0000149	NM_009408	Top1	topoisomerase (DNA) I	0	0	0	0	0	0	1	1	0	1	0	3
mmu-miR-137	MIMAT0000149	NM_009423	Traf4	Tnf receptor associated factor 4	0	0	1	0	0	0	0	1	0	1	0	3
mmu-miR-137	MIMAT0000149	NM_009459	Ube2h	ubiquitin-conjugating enzyme E2H	0	0	1	0	0	0	0	1	0	1	0	3
mmu-miR-137	MIMAT0000149	NM_009472	Unc5c	unc-5 homolog C (C. elegans)	0	0	1	0	0	0	0	1	0	1	0	3
mmu-miR-137	MIMAT0000149	NM_009481	Usp9x	ubiquitin specific peptidase 9, X chromosome	0	0	1	0	0	0	0	1	0	1	0	3
mmu-miR-137	MIMAT0000149	NM_009483	Utx	ubiquitously transcribed tetratricopeptide repeat gene, X chromosome	0	0	1	0	0	0	0	1	0	1	0	3
mmu-miR-137	MIMAT0000149	NM_009524	Wnt5a	wingless-related MMTV integration site 5A	0	0	1	0	0	0	0	1	0	1	0	3
mmu-miR-137	MIMAT0000149	NM_009534	Yap1	yes-associated protein 1	0	0	1	0	0	0	0	1	0	1	0	3
mmu-miR-137	MIMAT0000149	NM_009566	Zfp92	zinc finger protein 92	0	0	1	0	0	0	0	1	0	1	0	3
mmu-miR-137	MIMAT0000149	NM_009572	Zhx1	zinc fingers and homeoboxes 1	0	0	1	0	0	0	0	1	0	1	0	3
mmu-miR-137	MIMAT0000149	NM_009578	Ikzf1	IKAROS family zinc finger 1	0	0	1	0	0	0	0	1	0	1	0	3
mmu-miR-137	MIMAT0000149	NM_009579	Slc30a1	solute carrier family 30 (zinc transporter), member 1	0	0	1	0	0	0	0	1	0	1	0	3
mmu-miR-137	MIMAT0000149	NM_009612	Acvrl1	activin A receptor, type II-like 1	0	0	1	0	0	0	0	1	0	1	0	3
mmu-miR-137	MIMAT0000149	NM_009614	Adam15	a disintegrin and metallopeptidase domain 15 (metargidin)	0	0	1	0	0	0	0	1	0	1	0	3
mmu-miR-137	MIMAT0000149	NM_009643	Ahnak	AHNAK nucleoprotein (desmoyokin)	0	0	1	0	0	0	0	1	0	1	0	3
mmu-miR-137	MIMAT0000149	NM_009644	Ahrr	aryl-hydrocarbon receptor repressor	0	0	1	0	0	0	0	1	0	1	0	3
mmu-miR-137	MIMAT0000149	NM_009699	Aqp2	aquaporin 2	0	0	0	0	0	0	1	1	0	1	0	3
mmu-miR-137	MIMAT0000149	NM_009707	Arhgap6	Rho GTPase activating protein 6	0	0	1	0	0	0	0	1	0	1	0	3
mmu-miR-137	MIMAT0000149	NM_009730	Atrn	attractin	0	0	1	0	0	0	0	1	0	1	0	3
mmu-miR-137	MIMAT0000149	NM_009738	Bche	butyrylcholinesterase	0	0	1	0	0	0	0	1	0	1	0	3
mmu-miR-137	MIMAT0000149	NM_009741	Bcl2	B-cell leukemia/lymphoma 2	0	0	1	0	0	0	0	1	0	1	0	3
mmu-miR-137	MIMAT0000149	NM_009779	C3ar1	complement component 3a receptor 1	0	0	1	0	0	0	0	1	0	1	0	3
mmu-miR-137	MIMAT0000149	NM_009806	Cask	calcium/calmodulin-dependent serine protein kinase (MAGUK family)	0	0	1	0	0	0	0	1	0	1	0	3
mmu-miR-137	MIMAT0000149	NM_009810	Casp3	caspase 3	0	0	1	0	0	0	0	1	0	1	0	3
mmu-miR-137	MIMAT0000149	NM_009812	Casp8	caspase 8	0	0	1	0	0	0	0	1	0	1	0	3
mmu-miR-137	MIMAT0000149	NM_009818	Ctnna1	catenin (cadherin associated protein), alpha 1	0	0	1	0	0	0	0	1	0	1	0	3
mmu-miR-137	MIMAT0000149	NM_009826	Rb1cc1	RB1-inducible coiled-coil 1	0	0	1	0	0	0	0	1	0	1	0	3
mmu-miR-137	MIMAT0000149	NM_009843	Ctla4	cytotoxic T-lymphocyte-associated protein 4	0	0	1	0	0	0	0	1	0	1	0	3
mmu-miR-137	MIMAT0000149	NM_009858	Cd8b1	CD8 antigen, beta chain 1	0	0	1	0	0	0	0	1	0	1	0	3
mmu-miR-137	MIMAT0000149	NM_009868	Cdh5	cadherin 5	0	0	1	0	0	0	0	1	0	1	0	3
mmu-miR-137	MIMAT0000149	NM_009906	Tpp1	tripeptidyl peptidase I	0	0	1	0	0	0	0	1	0	1	0	3
mmu-miR-137	MIMAT0000149	NM_009931	Col4a1	collagen, type IV, alpha 1	0	0	1	0	0	0	0	1	0	1	0	3
mmu-miR-137	MIMAT0000149	NM_009936	Col9a3	collagen, type IX, alpha 3	0	0	1	0	0	0	0	1	0	1	0	3
mmu-miR-137	MIMAT0000149	NM_009939	Cops2	COP9 (constitutive photomorphogenic) homolog, subunit 2 (Arabidopsis thaliana)	0	0	0	0	0	0	1	1	0	1	0	3
mmu-miR-137	MIMAT0000149	NM_010017	Dag1	dystroglycan 1	0	0	0	0	0	0	1	1	0	1	0	3
mmu-miR-137	MIMAT0000149	NM_010025	Dcx	doublecortin	0	0	1	0	0	0	0	1	0	1	0	3
mmu-miR-137	MIMAT0000149	NM_010029	Ddx4	DEAD (Asp-Glu-Ala-Asp) box polypeptide 4	0	0	1	0	0	0	0	1	0	1	0	3
mmu-miR-137	MIMAT0000149	NM_010049	Dhfr	dihydrofolate reductase	0	0	1	0	0	0	0	1	0	1	0	3
mmu-miR-137	MIMAT0000149	NM_010050	Dio2	deiodinase, iodothyronine, type II	0	0	1	0	0	0	0	1	0	1	0	3
mmu-miR-137	MIMAT0000149	NM_010111	Efnb2	ephrin B2	0	0	1	0	0	0	0	1	0	1	0	3
mmu-miR-137	MIMAT0000149	NM_010127	Pou6f1	POU domain, class 6, transcription factor 1	0	0	1	0	0	0	0	1	0	1	0	3
mmu-miR-137	MIMAT0000149	NM_010134	En2	engrailed 2	0	0	0	0	0	0	1	1	0	1	0	3
mmu-miR-137	MIMAT0000149	NM_010141	Epha7	Eph receptor A7	0	0	0	1	0	0	1	1	0	0	0	3
mmu-miR-137	MIMAT0000149	NM_010142	Ephb2	Eph receptor B2	0	0	1	0	0	0	0	1	0	1	0	3
mmu-miR-137	MIMAT0000149	NM_010143	Ephb3	Eph receptor B3	0	0	0	0	0	0	1	1	0	1	0	3
mmu-miR-137	MIMAT0000149	NM_010160	Cugbp2	CUG triplet repeat, RNA binding protein 2	0	0	0	0	0	0	1	1	0	1	0	3
mmu-miR-137	MIMAT0000149	NM_010177	Fasl	Fas ligand (TNF superfamily, member 6)	0	0	1	0	0	0	0	1	0	1	0	3
mmu-miR-137	MIMAT0000149	NM_010214	Fhl4	four and a half LIM domains 4	0	0	1	0	0	0	0	1	0	1	0	3
mmu-miR-137	MIMAT0000149	NM_010234	Fos	FBJ osteosarcoma oncogene	0	0	1	0	0	0	0	1	0	1	0	3
mmu-miR-137	MIMAT0000149	NM_010237	Frk	fyn-related kinase	0	0	1	0	0	0	0	1	0	1	0	3
mmu-miR-137	MIMAT0000149	NM_010242	Fut4	fucosyltransferase 4	0	0	1	0	0	0	0	1	0	1	0	3
mmu-miR-137	MIMAT0000149	NM_010243	Fut9	fucosyltransferase 9	0	0	1	0	0	0	0	1	0	1	0	3
mmu-miR-137	MIMAT0000149	NM_010250	Gabra1	gamma-aminobutyric acid (GABA-A) receptor, subunit alpha 1	0	0	0	0	0	0	1	1	0	1	0	3
mmu-miR-137	MIMAT0000149	NM_010251	Gabra4	gamma-aminobutyric acid (GABA-A) receptor, subunit alpha 4	0	0	1	0	0	0	0	1	0	1	0	3
mmu-miR-137	MIMAT0000149	NM_010252	Gabrg1	gamma-aminobutyric acid (GABA-A) receptor, subunit gamma 1	0	0	1	0	0	0	0	1	0	1	0	3
mmu-miR-137	MIMAT0000149	NM_010270	Mrps33	mitochondrial ribosomal protein S33	0	0	1	0	0	0	0	1	0	1	0	3
mmu-miR-137	MIMAT0000149	NM_010284	Ghr	growth hormone receptor	0	0	1	0	0	0	0	1	0	1	0	3
mmu-miR-137	MIMAT0000149	NM_010291	Gjb5	gap junction protein, beta 5	0	0	1	0	0	0	0	1	0	1	0	3
mmu-miR-137	MIMAT0000149	NM_010298	Glrb	glycine receptor, beta subunit	0	0	1	0	0	0	0	1	0	1	0	3
mmu-miR-137	MIMAT0000149	NM_010301	Gna11	guanine nucleotide binding protein, alpha 11	0	0	1	0	0	0	0	1	0	1	0	3
mmu-miR-137	MIMAT0000149	NM_010336	Lpar1	lysophosphatidic acid receptor 1	0	0	1	0	0	0	0	1	0	1	0	3
mmu-miR-137	MIMAT0000149	NM_010430	Hic1	hypermethylated in cancer 1	0	0	1	0	0	0	1	1	0	0	0	3
mmu-miR-137	MIMAT0000149	NM_010437	Hivep2	human immunodeficiency virus type I enhancer binding protein 2	0	0	1	0	0	0	0	1	0	1	0	3
mmu-miR-137	MIMAT0000149	NM_010481	Hspa9	heat shock protein 9	0	0	1	0	0	0	0	1	0	1	0	3
mmu-miR-137	MIMAT0000149	NM_010497	Idh1	isocitrate dehydrogenase 1 (NADP+), soluble	0	0	1	0	0	0	1	1	0	0	0	3
mmu-miR-137	MIMAT0000149	NM_010513	Igf1r	insulin-like growth factor I receptor	0	0	1	0	0	0	0	1	0	1	0	3
mmu-miR-137	MIMAT0000149	NM_010518	Igfbp5	insulin-like growth factor binding protein 5	0	0	0	0	0	0	1	1	0	1	0	3
mmu-miR-137	MIMAT0000149	NM_010576	Itga4	integrin alpha 4	0	0	1	0	0	0	0	1	0	1	0	3
mmu-miR-137	MIMAT0000149	NM_010577	Itga5	integrin alpha 5 (fibronectin receptor alpha)	0	0	0	0	0	0	1	1	0	1	0	3
mmu-miR-137	MIMAT0000149	NM_010587	Itsn1	intersectin 1 (SH3 domain protein 1A)	0	0	1	0	0	0	0	1	0	1	0	3
mmu-miR-137	MIMAT0000149	NM_010590	Jub	ajuba	0	0	1	0	0	0	0	1	0	1	0	3
mmu-miR-137	MIMAT0000149	NM_010610	Kcnma1	potassium large conductance calcium-activated channel, subfamily M, alpha member 1	0	0	1	0	0	0	0	1	0	1	0	3
mmu-miR-137	MIMAT0000149	NM_010637	Klf4	Kruppel-like factor 4 (gut)	0	0	0	0	0	0	1	1	0	1	0	3
mmu-miR-137	MIMAT0000149	NM_010686	Laptm5	lysosomal-associated protein transmembrane 5	0	0	1	0	0	0	0	1	0	1	0	3
mmu-miR-137	MIMAT0000149	NM_010687	Large	like-glycosyltransferase	0	0	1	0	0	0	0	1	0	1	0	3
mmu-miR-137	MIMAT0000149	NM_010740	Cd93	CD93 antigen	0	0	1	0	0	0	0	1	0	1	0	3
mmu-miR-137	MIMAT0000149	NM_010788	Mecp2	methyl CpG binding protein 2	0	0	1	0	0	0	0	1	0	1	0	3
mmu-miR-137	MIMAT0000149	NM_010833	Msn	moesin	0	0	1	0	0	0	0	1	0	1	0	3
mmu-miR-137	MIMAT0000149	NM_010863	Myo1b	myosin IB	0	0	0	0	0	0	1	1	0	1	0	3
mmu-miR-137	MIMAT0000149	NM_010879	Nck2	non-catalytic region of tyrosine kinase adaptor protein 2	0	0	1	0	0	0	0	1	0	1	0	3
mmu-miR-137	MIMAT0000149	NM_010889	Neb	nebulin	0	0	1	0	0	0	0	1	0	1	0	3
mmu-miR-137	MIMAT0000149	NM_010904	Nefh	neurofilament, heavy polypeptide	0	0	0	0	0	0	1	1	0	1	0	3
mmu-miR-137	MIMAT0000149	NM_010926	Cox4nb	COX4 neighbor	0	0	1	0	0	0	0	1	0	1	0	3
mmu-miR-137	MIMAT0000149	NM_010930	Nov	nephroblastoma overexpressed gene	0	0	1	0	0	0	0	1	0	1	0	3
mmu-miR-137	MIMAT0000149	NM_010944	Musk	muscle, skeletal, receptor tyrosine kinase	0	0	1	0	0	0	0	1	0	1	0	3
mmu-miR-137	MIMAT0000149	NM_011058	Pdgfra	platelet derived growth factor receptor, alpha polypeptide	0	0	1	0	0	0	0	1	0	1	0	3
mmu-miR-137	MIMAT0000149	NM_011062	Pdpk1	3-phosphoinositide dependent protein kinase-1	0	0	1	0	0	0	0	1	0	1	0	3
mmu-miR-137	MIMAT0000149	NM_011077	Phex	phosphate regulating gene with homologies to endopeptidases on the X chromosome (hypophosphatemia, vitamin D resistant rickets)	0	0	1	0	0	0	0	1	0	1	0	3
mmu-miR-137	MIMAT0000149	NM_011079	Phkg1	phosphorylase kinase gamma 1	0	0	1	0	0	0	0	1	0	1	0	3
mmu-miR-137	MIMAT0000149	NM_011081	Piga	phosphatidylinositol glycan anchor biosynthesis, class A	0	0	1	0	0	0	0	1	0	1	0	3
mmu-miR-137	MIMAT0000149	NM_011083	Pik3c2a	phosphatidylinositol 3-kinase, C2 domain containing, alpha polypeptide	0	0	1	0	0	0	0	1	0	1	0	3
mmu-miR-137	MIMAT0000149	NM_011100	Prkacb	protein kinase, cAMP dependent, catalytic, beta	0	0	1	0	0	0	0	1	0	1	0	3
mmu-miR-137	MIMAT0000149	NM_011112	Papola	poly (A) polymerase alpha	0	0	1	0	0	0	0	1	0	1	0	3
mmu-miR-137	MIMAT0000149	NM_011127	Prrx1	paired related homeobox 1	0	0	1	0	0	0	0	1	0	1	0	3
mmu-miR-137	MIMAT0000149	NM_011144	Ppara	peroxisome proliferator activated receptor alpha	0	0	1	0	0	0	0	1	0	1	0	3
mmu-miR-137	MIMAT0000149	NM_011198	Ptgs2	prostaglandin-endoperoxide synthase 2	0	0	1	0	0	0	0	1	0	1	0	3
mmu-miR-137	MIMAT0000149	NM_011200	Ptp4a1	protein tyrosine phosphatase 4a1	0	0	1	0	0	0	0	1	0	1	0	3
mmu-miR-137	MIMAT0000149	NM_011216	Ptpro	protein tyrosine phosphatase, receptor type, O	0	0	0	0	0	0	1	1	0	1	0	3
mmu-miR-137	MIMAT0000149	NM_011223	Pxn	paxillin	0	0	1	0	0	0	0	1	0	1	0	3
mmu-miR-137	MIMAT0000149	NM_011235	Rad51l3	RAD51-like 3 (S. cerevisiae)	0	0	1	0	0	0	0	1	0	1	0	3
mmu-miR-137	MIMAT0000149	NM_011249	Rbl1	retinoblastoma-like 1 (p107)	0	0	1	0	0	0	0	1	0	1	0	3
mmu-miR-137	MIMAT0000149	NM_011256	Pitpnm2	phosphatidylinositol transfer protein, membrane-associated 2	0	0	0	0	0	0	1	1	0	1	0	3
mmu-miR-137	MIMAT0000149	NM_011276	Rnf12	ring finger protein 12	0	0	1	0	0	0	0	1	0	1	0	3
mmu-miR-137	MIMAT0000149	NM_011278	Rnf4	ring finger protein 4	0	0	0	0	0	0	1	1	0	1	0	3
mmu-miR-137	MIMAT0000149	NM_011302	Rs1	retinoschisis (X-linked, juvenile) 1 (human)	0	0	1	0	0	0	0	1	0	1	0	3
mmu-miR-137	MIMAT0000149	NM_011344	Sel1l	sel-1 suppressor of lin-12-like (C. elegans)	0	0	1	0	0	0	0	1	0	1	0	3
mmu-miR-137	MIMAT0000149	NM_011348	Sema3e	sema domain, immunoglobulin domain (Ig), short basic domain, secreted, (semaphorin) 3E	0	0	1	0	0	0	0	1	0	1	0	3
mmu-miR-137	MIMAT0000149	NM_011349	Sema3f	sema domain, immunoglobulin domain (Ig), short basic domain, secreted, (semaphorin) 3F	0	0	1	0	0	0	0	1	0	1	0	3
mmu-miR-137	MIMAT0000149	NM_011361	Sgk1	serum/glucocorticoid regulated kinase 1	0	0	0	0	0	0	1	1	0	1	0	3
mmu-miR-137	MIMAT0000149	NM_011373	St6galnac4	ST6 (alpha-N-acetyl-neuraminyl-2,3-beta-galactosyl-1,3)-N-acetylgalactosaminide alpha-2,6-sialyltransferase 4	0	0	1	0	0	0	0	1	0	1	0	3
mmu-miR-137	MIMAT0000149	NM_011376	Sim1	single-minded homolog 1 (Drosophila)	0	0	1	0	0	0	0	1	0	1	0	3
mmu-miR-137	MIMAT0000149	NM_011385	Ski	ski sarcoma viral oncogene homolog (avian)	0	0	1	0	0	0	0	1	0	1	0	3
mmu-miR-137	MIMAT0000149	NM_011417	Smarca4	SWI/SNF related, matrix associated, actin dependent regulator of chromatin, subfamily a, member 4	0	0	1	0	0	0	0	1	0	1	0	3
mmu-miR-137	MIMAT0000149	NM_011445	Sox6	SRY-box containing gene 6	0	0	1	0	0	0	0	1	0	1	0	3
mmu-miR-137	MIMAT0000149	NM_011454	Serpinb6b	serine (or cysteine) peptidase inhibitor, clade B, member 6b	0	0	1	0	0	0	0	1	0	1	0	3
mmu-miR-137	MIMAT0000149	NM_011492	Stk11	serine/threonine kinase 11	0	0	1	0	0	0	1	0	0	1	0	3
mmu-miR-137	MIMAT0000149	NM_011500	Strn	striatin, calmodulin binding protein	0	0	0	0	0	0	1	1	0	1	0	3
mmu-miR-137	MIMAT0000149	NM_011535	Tbx3	T-box 3	0	0	0	0	0	0	1	1	0	1	0	3
mmu-miR-137	MIMAT0000149	NM_011585	Tia1	cytotoxic granule-associated RNA binding protein 1	0	0	1	0	0	0	0	1	0	1	0	3
mmu-miR-137	MIMAT0000149	NM_011594	Timp2	tissue inhibitor of metalloproteinase 2	0	0	1	0	0	0	0	1	0	1	0	3
mmu-miR-137	MIMAT0000149	NM_011597	Tjp2	tight junction protein 2	0	0	1	0	0	0	0	1	0	1	0	3
mmu-miR-137	MIMAT0000149	NM_011600	Tle4	transducin-like enhancer of split 4, homolog of Drosophila E(spl)	0	0	0	0	0	0	1	1	0	1	0	3
mmu-miR-137	MIMAT0000149	NM_011656	Tuft1	tuftelin 1	0	0	1	0	0	0	0	1	0	1	0	3
mmu-miR-137	MIMAT0000149	NM_011658	Twist1	twist gene homolog 1 (Drosophila)	0	0	1	0	0	0	0	1	0	1	0	3
mmu-miR-137	MIMAT0000149	NM_011673	Ugcg	UDP-glucose ceramide glucosyltransferase	0	0	1	0	0	0	1	1	0	0	0	3
mmu-miR-137	MIMAT0000149	NM_011680	Usf2	upstream transcription factor 2	0	0	0	0	0	0	1	1	0	1	0	3
mmu-miR-137	MIMAT0000149	NM_011682	Utrn	utrophin	0	0	1	0	0	0	0	1	0	1	0	3
mmu-miR-137	MIMAT0000149	NM_011684	V1ra2	vomeronasal 1 receptor, A2	0	0	1	0	0	0	0	1	0	1	0	3
mmu-miR-137	MIMAT0000149	NM_011690	Vars	valyl-tRNA synthetase	0	0	0	0	0	0	1	1	0	1	0	3
mmu-miR-137	MIMAT0000149	NM_011699	Lin7c	lin-7 homolog C (C. elegans)	0	0	1	0	0	0	0	1	0	1	0	3
mmu-miR-137	MIMAT0000149	NM_011704	Vnn1	vanin 1	0	0	1	0	0	0	0	1	0	1	0	3
mmu-miR-137	MIMAT0000149	NM_011705	Vrk1	vaccinia related kinase 1	0	0	1	0	0	0	0	1	0	1	0	3
mmu-miR-137	MIMAT0000149	NM_011721	Wrn	Werner syndrome homolog (human)	0	0	1	0	0	0	0	1	0	1	0	3
mmu-miR-137	MIMAT0000149	NM_011755	Zfp35	zinc finger protein 35	0	0	1	0	0	0	0	1	0	1	0	3
mmu-miR-137	MIMAT0000149	NM_011770	Ikzf2	IKAROS family zinc finger 2	0	0	1	0	0	0	0	1	0	1	0	3
mmu-miR-137	MIMAT0000149	NM_011771	Ikzf3	IKAROS family zinc finger 3	0	0	1	0	0	0	0	1	0	1	0	3
mmu-miR-137	MIMAT0000149	NM_011799	Cdc6	cell division cycle 6 homolog (S. cerevisiae)	0	0	1	0	0	0	0	1	0	1	0	3
mmu-miR-137	MIMAT0000149	NM_011800	Cdh20	cadherin 20	0	0	1	0	0	0	0	1	0	1	0	3
mmu-miR-137	MIMAT0000149	NM_011802	Clpx	caseinolytic peptidase X (E.coli)	0	0	1	0	0	0	0	1	0	1	0	3
mmu-miR-137	MIMAT0000149	NM_011804	Creg1	cellular repressor of E1A-stimulated genes 1	0	0	1	0	0	0	0	1	0	1	0	3
mmu-miR-137	MIMAT0000149	NM_011844	Mgll	monoglyceride lipase	0	0	1	0	0	0	0	1	0	1	0	3
mmu-miR-137	MIMAT0000149	NM_011845	Mid2	midline 2	0	0	1	0	0	0	0	1	0	1	0	3
mmu-miR-137	MIMAT0000149	NM_011861	Pacsin1	protein kinase C and casein kinase substrate in neurons 1	0	0	1	0	0	0	0	1	0	1	0	3
mmu-miR-137	MIMAT0000149	NM_011866	Pde10a	phosphodiesterase 10A	0	0	0	0	0	0	1	1	0	1	0	3
mmu-miR-137	MIMAT0000149	NM_011889	2014-09-03	septin 3	0	0	1	0	0	0	0	1	0	1	0	3
mmu-miR-137	MIMAT0000149	NM_011895	Slc35a1	solute carrier family 35 (CMP-sialic acid transporter), member 1	0	0	0	0	0	0	1	1	0	1	0	3
mmu-miR-137	MIMAT0000149	NM_011898	Spry4	sprouty homolog 4 (Drosophila)	0	0	1	0	0	0	0	1	0	1	0	3
mmu-miR-137	MIMAT0000149	NM_011935	Esrrg	estrogen-related receptor gamma	0	0	0	0	0	0	1	1	0	1	0	3
mmu-miR-137	MIMAT0000149	NM_011945	Map3k1	mitogen-activated protein kinase kinase kinase 1	0	0	1	0	0	0	0	1	0	1	0	3
mmu-miR-137	MIMAT0000149	NM_011949	Mapk1	mitogen-activated protein kinase 1	0	0	1	0	0	0	0	1	0	1	0	3
mmu-miR-137	MIMAT0000149	NM_011981	Zfp260	zinc finger protein 260	0	0	1	0	0	0	0	1	0	1	0	3
mmu-miR-137	MIMAT0000149	NM_011990	Slc7a11	solute carrier family 7 (cationic amino acid transporter, y+ system), member 11	0	0	1	0	0	0	0	1	0	1	0	3
mmu-miR-137	MIMAT0000149	NM_012010	Eif2s3x	eukaryotic translation initiation factor 2, subunit 3, structural gene X-linked	0	0	1	0	0	0	0	1	0	1	0	3
mmu-miR-137	MIMAT0000149	NM_012023	Ppp2r5c	protein phosphatase 2, regulatory subunit B (B56), gamma isoform	0	0	1	0	0	0	0	1	0	1	0	3
mmu-miR-137	MIMAT0000149	NM_012048	Polk	polymerase (DNA directed), kappa	0	0	1	0	0	0	0	1	0	1	0	3
mmu-miR-137	MIMAT0000149	NM_012054	Aoah	acyloxyacyl hydrolase	0	0	1	0	0	0	0	1	0	1	0	3
mmu-miR-137	MIMAT0000149	NM_013481	Bop1	block of proliferation 1	0	0	1	0	0	0	0	1	0	1	0	3
mmu-miR-137	MIMAT0000149	NM_013500	Hapln1	hyaluronan and proteoglycan link protein 1	0	0	1	0	0	0	0	1	0	1	0	3
mmu-miR-137	MIMAT0000149	NM_013505	Dsc2	desmocollin 2	0	0	1	0	0	0	0	1	0	1	0	3
mmu-miR-137	MIMAT0000149	NM_013513	Epb4.2	erythrocyte protein band 4.2	0	0	1	0	0	0	0	1	0	1	0	3
mmu-miR-137	MIMAT0000149	NM_013526	Gdf6	growth differentiation factor 6	0	0	1	0	0	0	0	1	0	1	0	3
mmu-miR-137	MIMAT0000149	NM_013554	Hoxd10	homeo box D10	0	0	0	0	0	0	1	1	0	1	0	3
mmu-miR-137	MIMAT0000149	NM_001001186	Zfp456	zinc finger protein 456	0	0	1	0	0	0	0	1	0	0	0	2
mmu-miR-137	MIMAT0000149	NM_001001297	Thnsl1	threonine synthase-like 1 (bacterial)	0	0	1	0	0	0	0	1	0	0	0	2
mmu-miR-137	MIMAT0000149	NM_001001495	Tnip3	TNFAIP3 interacting protein 3	0	0	1	0	0	0	0	1	0	0	0	2
mmu-miR-137	MIMAT0000149	NM_001001892	H2-K1	histocompatibility 2, K1, K region	0	0	1	0	0	0	0	0	0	1	0	2
mmu-miR-137	MIMAT0000149	NM_001002240	Tdrd1	tudor domain containing 1	0	0	1	0	0	0	0	1	0	0	0	2
mmu-miR-137	MIMAT0000149	NM_001002241	Tdrd1	tudor domain containing 1	0	0	1	0	0	0	0	1	0	0	0	2
mmu-miR-137	MIMAT0000149	NM_001004145	Nlrp4g	NLR family, pyrin domain containing 4G	0	0	1	1	0	0	0	0	0	0	0	2
mmu-miR-137	MIMAT0000149	NM_001004357	Cntnap2	contactin associated protein-like 2	0	0	1	0	0	0	0	1	0	0	0	2
mmu-miR-137	MIMAT0000149	NM_001004361	5730494M16Rik	RIKEN cDNA 5730494M16 gene	0	0	1	0	0	0	0	1	0	0	0	2
mmu-miR-137	MIMAT0000149	NM_001005859	Rpl34	ribosomal protein L34	0	0	1	0	0	0	0	0	0	1	0	2
mmu-miR-137	MIMAT0000149	NM_001009949	Mcart1	mitochondrial carrier triple repeat 1	0	0	1	0	0	0	0	0	0	1	0	2
mmu-miR-137	MIMAT0000149	NM_001010937	Gjb6	gap junction protein, beta 6	0	0	1	0	0	0	0	0	0	1	0	2
mmu-miR-137	MIMAT0000149	NM_001012330	Zfp238	zinc finger protein 238	0	0	0	0	0	0	1	1	0	0	0	2
mmu-miR-137	MIMAT0000149	NM_001013365	Osm	oncostatin M	0	0	1	0	0	0	0	0	0	1	0	2
mmu-miR-137	MIMAT0000149	NM_001013371	Dtx3l	deltex 3-like (Drosophila)	0	0	1	0	0	0	0	1	0	0	0	2
mmu-miR-137	MIMAT0000149	NM_001013375	Utp18	UTP18, small subunit (SSU) processome component, homolog (yeast)	0	0	1	0	0	0	0	1	0	0	0	2
mmu-miR-137	MIMAT0000149	NM_001015507	Vprbp	Vpr (HIV-1) binding protein	0	0	1	0	0	0	0	0	0	1	0	2
mmu-miR-137	MIMAT0000149	NM_001024136	Anks6	ankyrin repeat and sterile alpha motif domain containing 6	0	0	1	0	0	0	0	0	0	1	0	2
mmu-miR-137	MIMAT0000149	NM_001024624	Cdkl5	cyclin-dependent kinase-like 5	0	0	1	0	0	0	0	0	0	1	0	2
mmu-miR-137	MIMAT0000149	NM_001024918	Rfx4	regulatory factor X, 4 (influences HLA class II expression)	0	0	1	0	0	0	0	0	0	1	0	2
mmu-miR-137	MIMAT0000149	NM_001025083	Rhox12	reproductive homeobox 12	0	0	1	0	0	0	0	1	0	0	0	2
mmu-miR-137	MIMAT0000149	NM_001025309	Pja2	praja 2, RING-H2 motif containing	0	0	1	0	0	0	0	0	0	1	0	2
mmu-miR-137	MIMAT0000149	NM_001025311	St6galnac6	ST6 (alpha-N-acetyl-neuraminyl-2,3-beta-galactosyl-1,3)-N-acetylgalactosaminide alpha-2,6-sialyltransferase 6	0	0	1	0	0	0	0	0	0	1	0	2
mmu-miR-137	MIMAT0000149	NM_001025371	RP23-433P19.11	serine incorporator 4	0	0	1	0	0	0	0	1	0	0	0	2
mmu-miR-137	MIMAT0000149	NM_001025395	Src	Rous sarcoma oncogene	0	0	1	0	0	0	0	1	0	0	0	2
mmu-miR-137	MIMAT0000149	NM_001025573	2010107G12Rik	RIKEN cDNA 2010107G12 gene	0	0	1	0	0	0	0	1	0	0	0	2
mmu-miR-137	MIMAT0000149	NM_001025594	Zbtb43	zinc finger and BTB domain containing 43	0	0	1	0	0	0	0	1	0	0	0	2
mmu-miR-137	MIMAT0000149	NM_001025608	D4Ertd22e	DNA segment, Chr 4, ERATO Doi 22, expressed	0	0	0	0	0	0	1	1	0	0	0	2
mmu-miR-137	MIMAT0000149	NM_001029850	Magi1	membrane associated guanylate kinase, WW and PDZ domain containing 1	0	0	1	0	0	0	0	1	0	0	0	2
mmu-miR-137	MIMAT0000149	NM_001029982	Sec23ip	Sec23 interacting protein	0	0	1	0	0	0	0	0	0	1	0	2
mmu-miR-137	MIMAT0000149	NM_001030293	Spry3	sprouty homolog 3 (Drosophila)	0	0	1	0	0	0	0	0	0	1	0	2
mmu-miR-137	MIMAT0000149	NM_001031808	Mrpl41	mitochondrial ribosomal protein L41	0	0	1	0	0	0	0	1	0	0	0	2
mmu-miR-137	MIMAT0000149	NM_001033040	Gm166	gene model 166, (NCBI)	0	0	1	0	0	0	0	0	0	1	0	2
mmu-miR-137	MIMAT0000149	NM_001033132	Commd6	COMM domain containing 6	0	0	1	0	0	0	0	1	0	0	0	2
mmu-miR-137	MIMAT0000149	NM_001033148	1700029J07Rik	RIKEN cDNA 1700029J07 gene	0	0	1	0	0	0	0	0	0	1	0	2
mmu-miR-137	MIMAT0000149	NM_001033165	2010203O07Rik	RIKEN cDNA 2010203O07 gene	0	0	1	0	0	0	0	1	0	0	0	2
mmu-miR-137	MIMAT0000149	NM_001033191	Ard1b	ARD1 homolog B (S. cerevisiae)	0	0	1	0	0	0	0	1	0	0	0	2
mmu-miR-137	MIMAT0000149	NM_001033202	Usp30	ubiquitin specific peptidase 30	0	0	1	0	0	0	0	0	0	1	0	2
mmu-miR-137	MIMAT0000149	NM_001033208	AA407270	expressed sequence AA407270	0	0	1	0	0	0	0	1	0	0	0	2
mmu-miR-137	MIMAT0000149	NM_001033257	Phactr2	phosphatase and actin regulator 2	0	0	1	0	0	0	0	0	0	1	0	2
mmu-miR-137	MIMAT0000149	NM_001033258	D10Bwg1379e	DNA segment, Chr 10, Brigham & Women"s Genetics 1379 expressed	0	0	1	0	0	0	0	0	0	1	0	2
mmu-miR-137	MIMAT0000149	NM_001033262	2014-03-09	membrane-associated ring finger (C3HC4) 9	0	0	0	0	0	0	1	1	0	0	0	2
mmu-miR-137	MIMAT0000149	NM_001033339	Mmp25	matrix metallopeptidase 25	0	0	1	0	0	0	0	0	0	1	0	2
mmu-miR-137	MIMAT0000149	NM_001033375	A230046K03Rik	RIKEN cDNA A230046K03 gene	0	0	1	0	0	0	0	0	0	1	0	2
mmu-miR-137	MIMAT0000149	NM_001033422	Thoc2	THO complex 2	0	0	1	0	0	0	0	1	0	0	0	2
mmu-miR-137	MIMAT0000149	NM_001033441	Alg10b	asparagine-linked glycosylation 10 homolog B (yeast, alpha-1,2-glucosyltransferase)	0	0	1	0	0	0	0	1	0	0	0	2
mmu-miR-137	MIMAT0000149	NM_001033451	Zfp408	zinc finger protein 408	0	0	1	0	0	0	0	0	0	1	0	2
mmu-miR-137	MIMAT0000149	NM_001033471	Cpxcr1	CPX chromosome region, candidate 1	0	0	1	0	0	0	0	1	0	0	0	2
mmu-miR-137	MIMAT0000149	NM_001033535	Tnfaip8l3	tumor necrosis factor, alpha-induced protein 8-like 3	0	0	1	0	0	0	0	1	0	0	0	2
mmu-miR-137	MIMAT0000149	NM_001033764	4931408C20Rik	RIKEN cDNA 4931408C20 gene	0	0	1	0	0	0	0	1	0	0	0	2
mmu-miR-137	MIMAT0000149	NM_001033785	Akap14	A kinase (PRKA) anchor protein 14	0	0	1	0	0	0	0	1	0	0	0	2
mmu-miR-137	MIMAT0000149	NM_001033819	9130409I23Rik	RIKEN cDNA 9130409I23 gene	0	0	1	0	0	0	0	1	0	0	0	2
mmu-miR-137	MIMAT0000149	NM_001033875	Ctrc	chymotrypsin C (caldecrin)	0	0	1	0	0	0	0	1	0	0	0	2
mmu-miR-137	MIMAT0000149	NM_001034858	Armc2	armadillo repeat containing 2	0	0	1	0	0	0	0	0	0	1	0	2
mmu-miR-137	MIMAT0000149	NM_001034868	Mrgprx2	MAS-related GPR, member X2	0	0	1	0	0	0	0	1	0	0	0	2
mmu-miR-137	MIMAT0000149	NM_001034905	EG546038	predicted gene, EG546038	0	0	1	0	0	0	0	1	0	0	0	2
mmu-miR-137	MIMAT0000149	NM_001037098	Btbd14a	BTB (POZ) domain containing 14A	0	0	1	0	0	0	0	1	0	0	0	2
mmu-miR-137	MIMAT0000149	NM_001037326	Cstf3	cleavage stimulation factor, 3" pre-RNA, subunit 3	0	0	1	0	0	0	0	1	0	0	0	2
mmu-miR-137	MIMAT0000149	NM_001037725	Als2cr13	amyotrophic lateral sclerosis 2 (juvenile) chromosome region, candidate 13 (human)	0	0	1	0	0	0	0	1	0	0	0	2
mmu-miR-137	MIMAT0000149	NM_001037727	Arhgap25	Rho GTPase activating protein 25	0	0	1	0	0	0	0	0	0	1	0	2
mmu-miR-137	MIMAT0000149	NM_001038018	Grk6	G protein-coupled receptor kinase 6	0	0	0	0	0	0	1	1	0	0	0	2
mmu-miR-137	MIMAT0000149	NM_001038696	Rnpc3	RNA-binding region (RNP1, RRM) containing 3	0	0	1	0	0	0	0	1	0	0	0	2
mmu-miR-137	MIMAT0000149	NM_001038698	Elavl4	ELAV (embryonic lethal, abnormal vision, Drosophila)-like 4 (Hu antigen D)	0	0	1	0	0	0	0	1	0	0	0	2
mmu-miR-137	MIMAT0000149	NM_001039045	Pigc	phosphatidylinositol glycan anchor biosynthesis, class C	0	0	1	0	0	0	0	1	0	0	0	2
mmu-miR-137	MIMAT0000149	NM_001039053	Pkib	protein kinase inhibitor beta, cAMP dependent, testis specific	0	0	1	0	0	0	0	1	0	0	0	2
mmu-miR-137	MIMAT0000149	NM_001039137	Scoc	short coiled-coil protein	0	0	1	0	0	0	0	1	0	0	0	2
mmu-miR-137	MIMAT0000149	NM_001039176	Elovl1	elongation of very long chain fatty acids (FEN1/Elo2, SUR4/Elo3, yeast)-like 1	0	0	1	0	0	0	0	1	0	0	0	2
mmu-miR-137	MIMAT0000149	NM_001039244	EG633640	predicted gene, EG633640	0	0	1	0	0	0	0	0	0	1	0	2
mmu-miR-137	MIMAT0000149	NM_001039347	Kcnd3	potassium voltage-gated channel, Shal-related family, member 3	0	0	1	0	0	0	0	1	0	0	0	2
mmu-miR-137	MIMAT0000149	NM_001039595	OTTMUSG00000010136	predicted gene, OTTMUSG00000010136	0	0	1	0	0	0	0	1	0	0	0	2
mmu-miR-137	MIMAT0000149	NM_001040087	Sytl2	synaptotagmin-like 2	0	0	1	0	0	0	0	1	0	0	0	2
mmu-miR-137	MIMAT0000149	NM_001042725	Calcr	calcitonin receptor	0	0	1	0	0	0	0	1	0	0	0	2
mmu-miR-137	MIMAT0000149	NM_001044747	Zfp68	zinc finger protein 68	0	0	1	0	0	0	0	1	0	0	0	2
mmu-miR-137	MIMAT0000149	NM_001047604	Ttc21b	tetratricopeptide repeat domain 21B	0	0	1	0	0	0	0	0	0	1	0	2
mmu-miR-137	MIMAT0000149	NM_001048008	Agtpbp1	ATP/GTP binding protein 1	0	0	1	0	0	0	0	1	0	0	0	2
mmu-miR-137	MIMAT0000149	NM_001048060	5133401N09Rik	RIKEN cDNA 5133401N09 gene	0	0	1	0	0	0	0	1	0	0	0	2
mmu-miR-137	MIMAT0000149	NM_001077237	BC003331	cDNA sequence BC003331	0	0	1	0	0	0	0	1	0	0	0	2
mmu-miR-137	MIMAT0000149	NM_001077495	Pik3r1	phosphatidylinositol 3-kinase, regulatory subunit, polypeptide 1 (p85 alpha)	0	0	1	0	0	0	0	0	0	1	0	2
mmu-miR-137	MIMAT0000149	NM_001077507	Gnas	GNAS (guanine nucleotide binding protein, alpha stimulating) complex locus	0	0	1	0	0	0	0	0	0	1	0	2
mmu-miR-137	MIMAT0000149	NM_001077636	Pigw	phosphatidylinositol glycan anchor biosynthesis, class W	0	0	1	0	0	0	0	0	0	1	0	2
mmu-miR-137	MIMAT0000149	NM_001079849	Paip1	polyadenylate binding protein-interacting protein 1	0	0	1	0	0	0	0	1	0	0	0	2
mmu-miR-137	MIMAT0000149	NM_001080387	Fusip1	FUS interacting protein (serine-arginine rich) 1	0	0	1	0	0	0	0	1	0	0	0	2
mmu-miR-137	MIMAT0000149	NM_001080932	Foxk2	forkhead box K2	0	0	1	0	0	0	0	0	0	1	0	2
mmu-miR-137	MIMAT0000149	NM_001081044	Mylk2	myosin, light polypeptide kinase 2, skeletal muscle	0	0	1	0	0	0	0	0	0	1	0	2
mmu-miR-137	MIMAT0000149	NM_001081073	Cep76	centrosomal protein 76	0	0	1	0	0	0	0	0	0	1	0	2
mmu-miR-137	MIMAT0000149	NM_001081077	Cwf19l1	CWF19-like 1, cell cycle control (S. pombe)	0	0	1	0	0	0	0	1	0	0	0	2
mmu-miR-137	MIMAT0000149	NM_001081090	Esf1	ESF1, nucleolar pre-rRNA processing protein, homolog (S. cerevisiae)	0	0	1	0	0	0	0	1	0	0	0	2
mmu-miR-137	MIMAT0000149	NM_001081115	1190020J12Rik	RIKEN cDNA 1190020J12 gene	0	0	1	0	0	0	0	0	0	1	0	2
mmu-miR-137	MIMAT0000149	NM_001081144	Zfp518b	zinc finger protein 518B	0	0	1	0	0	0	0	0	0	1	0	2
mmu-miR-137	MIMAT0000149	NM_001081173	Lrch2	leucine-rich repeats and calponin homology (CH) domain containing 2	0	0	1	0	0	0	0	1	0	0	0	2
mmu-miR-137	MIMAT0000149	NM_001081192	Hcn4	hyperpolarization-activated, cyclic nucleotide-gated K+ 4	0	0	1	0	0	0	0	0	0	1	0	2
mmu-miR-137	MIMAT0000149	NM_001081259	Flvcr1	feline leukemia virus subgroup C cellular receptor 1	0	0	1	0	0	0	0	1	0	0	0	2
mmu-miR-137	MIMAT0000149	NM_001081286	Fat1	FAT tumor suppressor homolog 1 (Drosophila)	0	0	1	0	0	0	0	0	0	1	0	2
mmu-miR-137	MIMAT0000149	NM_001081306	Ptprz1	protein tyrosine phosphatase, receptor type Z, polypeptide 1	0	0	1	0	0	0	0	0	0	1	0	2
mmu-miR-137	MIMAT0000149	NM_001081324	Neto2	neuropilin (NRP) and tolloid (TLL)-like 2	0	0	1	0	0	0	0	1	0	0	0	2
mmu-miR-137	MIMAT0000149	NM_001081326	Agl	amylo-1,6-glucosidase, 4-alpha-glucanotransferase	0	0	1	0	0	0	0	0	0	1	0	2
mmu-miR-137	MIMAT0000149	NM_001081355	Prdm2	PR domain containing 2, with ZNF domain	0	0	1	0	0	0	0	0	0	1	0	2
mmu-miR-137	MIMAT0000149	NM_001081371	Dmxl1	Dmx-like 1	0	0	1	0	0	0	0	1	0	0	0	2
mmu-miR-137	MIMAT0000149	NM_001081386	Cdh19	cadherin 19, type 2	0	0	1	0	0	0	0	1	0	0	0	2
mmu-miR-137	MIMAT0000149	NM_001081387	Ctcfl	CCCTC-binding factor (zinc finger protein)-like	0	0	1	0	0	0	0	0	0	1	0	2
mmu-miR-137	MIMAT0000149	NM_001081400	1810013L24Rik	RIKEN cDNA 1810013L24 gene	0	0	1	0	0	0	0	0	0	1	0	2
mmu-miR-137	MIMAT0000149	NM_001081409	Phf20l1	PHD finger protein 20-like 1	0	0	1	0	0	0	0	1	0	0	0	2
mmu-miR-137	MIMAT0000149	NM_001081441	Wdr86	WD repeat domain 86	0	0	1	0	0	0	0	0	0	1	0	2
mmu-miR-137	MIMAT0000149	NM_001081499	Tbc1d8b	TBC1 domain family, member 8B	0	0	1	0	0	0	0	1	0	0	0	2
mmu-miR-137	MIMAT0000149	NM_001081548	Zfp650	zinc finger protein 650	0	0	1	0	0	0	0	0	0	1	0	2
mmu-miR-137	MIMAT0000149	NM_001081960	Clasp2	CLIP associating protein 2	0	0	1	0	0	0	0	1	0	0	0	2
mmu-miR-137	MIMAT0000149	NM_001082966	OTTMUSG00000019010	predicted gene, OTTMUSG00000019010	0	0	1	0	0	0	0	1	0	0	0	2
mmu-miR-137	MIMAT0000149	NM_001083110	Pja1	praja1, RING-H2 motif containing	0	0	1	0	0	0	0	0	0	1	0	2
mmu-miR-137	MIMAT0000149	NM_001083121	Enah	enabled homolog (Drosophila)	0	0	1	0	0	0	0	1	0	0	0	2
mmu-miR-137	MIMAT0000149	NM_001083322	Klrk1	killer cell lectin-like receptor subfamily K, member 1	0	0	1	0	0	0	0	1	0	0	0	2
mmu-miR-137	MIMAT0000149	NM_001085356	Rhox2f	reproductive homeobox 2F	0	0	1	0	0	0	0	1	0	0	0	2
mmu-miR-137	MIMAT0000149	NM_001085407	Sdccag3	serologically defined colon cancer antigen 3	0	0	1	0	0	0	0	0	0	1	0	2
mmu-miR-137	MIMAT0000149	NM_001085421	Tspyl5	testis-specific protein, Y-encoded-like 5	0	0	1	0	0	0	0	1	0	0	0	2
mmu-miR-137	MIMAT0000149	NM_001085495	Arfgef2	ADP-ribosylation factor guanine nucleotide-exchange factor 2 (brefeldin A-inhibited)	0	0	1	0	0	0	0	1	0	0	0	2
mmu-miR-137	MIMAT0000149	NM_001098203	Hic1	hypermethylated in cancer 1	0	0	1	0	0	0	0	1	0	0	0	2
mmu-miR-137	MIMAT0000149	NM_001098810	Ptrh2	peptidyl-tRNA hydrolase 2	0	0	1	0	0	0	0	1	0	0	0	2
mmu-miR-137	MIMAT0000149	NM_001099316	Rhox2b	reproductive homeobox 2B	0	0	1	0	0	0	0	1	0	0	0	2
mmu-miR-137	MIMAT0000149	NM_007506	Atp5g1	ATP synthase, H+ transporting, mitochondrial F0 complex, subunit c (subunit 9), isoform 1	0	0	1	0	0	0	0	1	0	0	0	2
mmu-miR-137	MIMAT0000149	NM_007508	Atp6v1a	ATPase, H+ transporting, lysosomal V1 subunit A	0	0	1	0	0	0	0	0	0	1	0	2
mmu-miR-137	MIMAT0000149	NM_007530	Bcap29	B-cell receptor-associated protein 29	0	0	1	0	0	0	0	1	0	0	0	2
mmu-miR-137	MIMAT0000149	NM_007588	Calcr	calcitonin receptor	0	0	1	0	0	0	0	1	0	0	0	2
mmu-miR-137	MIMAT0000149	NM_007676	Psg16	pregnancy specific glycoprotein 16	0	0	1	0	0	0	0	0	0	1	0	2
mmu-miR-137	MIMAT0000149	NM_007681	Cenpa	centromere protein A	0	0	1	0	0	0	0	0	0	1	0	2
mmu-miR-137	MIMAT0000149	NM_007698	Chrm1	cholinergic receptor, muscarinic 1, CNS	0	0	1	0	0	0	0	1	0	0	0	2
mmu-miR-137	MIMAT0000149	NM_007717	Cmah	cytidine monophospho-N-acetylneuraminic acid hydroxylase	0	0	1	0	0	0	0	1	0	0	0	2
mmu-miR-137	MIMAT0000149	NM_007739	Col8a1	collagen, type VIII, alpha 1	0	0	1	0	0	0	0	1	0	0	0	2
mmu-miR-137	MIMAT0000149	NM_007746	Map3k8	mitogen-activated protein kinase kinase kinase 8	0	0	1	0	0	0	0	1	0	0	0	2
mmu-miR-137	MIMAT0000149	NM_007770	Crx	cone-rod homeobox containing gene	0	0	1	0	0	0	0	1	0	0	0	2
mmu-miR-137	MIMAT0000149	NM_007786	Csn3	casein kappa	0	0	1	0	0	0	0	1	0	0	0	2
mmu-miR-137	MIMAT0000149	NM_007870	Dnase1l3	deoxyribonuclease 1-like 3	0	0	1	0	0	0	0	0	0	1	0	2
mmu-miR-137	MIMAT0000149	NM_007909	Efna2	ephrin A2	0	0	0	0	0	0	1	1	0	0	0	2
mmu-miR-137	MIMAT0000149	NM_007930	Enc1	ectodermal-neural cortex 1	0	0	1	0	0	0	0	0	0	1	0	2
mmu-miR-137	MIMAT0000149	NM_007943	Eps15	epidermal growth factor receptor pathway substrate 15	0	0	1	0	0	0	0	1	0	0	0	2
mmu-miR-137	MIMAT0000149	NM_007951	Erh	enhancer of rudimentary homolog (Drosophila)	0	0	1	0	0	0	0	0	0	1	0	2
mmu-miR-137	MIMAT0000149	NM_007962	Mpzl2	myelin protein zero-like 2	0	0	1	0	0	0	0	1	0	0	0	2
mmu-miR-137	MIMAT0000149	NM_007964	Evi5	ecotropic viral integration site 5	0	0	1	0	0	0	0	1	0	0	0	2
mmu-miR-137	MIMAT0000149	NM_007966	Evx1	even skipped homeotic gene 1 homolog	0	0	0	0	0	0	1	1	0	0	0	2
mmu-miR-137	MIMAT0000149	NM_007971	Ezh2	enhancer of zeste homolog 2 (Drosophila)	0	0	0	0	0	0	1	1	0	0	0	2
mmu-miR-137	MIMAT0000149	NM_008002	Fgf10	fibroblast growth factor 10	0	0	1	0	0	0	0	1	0	0	0	2
mmu-miR-137	MIMAT0000149	NM_008028	Flot2	flotillin 2	0	0	1	0	0	0	0	0	0	1	0	2
mmu-miR-137	MIMAT0000149	NM_008055	Fzd4	frizzled homolog 4 (Drosophila)	0	0	1	0	0	0	0	1	0	0	0	2
mmu-miR-137	MIMAT0000149	NM_008059	G0s2	G0/G1 switch gene 2	0	0	1	0	0	0	0	0	0	1	0	2
mmu-miR-137	MIMAT0000149	NM_008079	Galc	galactosylceramidase	0	0	1	0	0	0	0	1	0	0	0	2
mmu-miR-137	MIMAT0000149	NM_008081	B4galnt2	beta-1,4-N-acetyl-galactosaminyl transferase 2	0	0	1	0	0	0	0	1	0	0	0	2
mmu-miR-137	MIMAT0000149	NM_008130	Gli3	GLI-Kruppel family member GLI3	0	0	1	0	0	0	0	0	0	1	0	2
mmu-miR-137	MIMAT0000149	NM_008143	Gnb2l1	guanine nucleotide binding protein (G protein), beta polypeptide 2 like 1	0	0	1	0	0	0	0	1	0	0	0	2
mmu-miR-137	MIMAT0000149	NM_008165	Gria1	glutamate receptor, ionotropic, AMPA1 (alpha 1)	0	0	0	0	0	0	1	1	0	0	0	2
mmu-miR-137	MIMAT0000149	NM_008185	Gstt1	glutathione S-transferase, theta 1	0	0	1	0	0	0	0	0	0	1	0	2
mmu-miR-137	MIMAT0000149	NM_008261	Hnf4a	hepatic nuclear factor 4, alpha	0	0	1	0	0	0	0	0	0	1	0	2
mmu-miR-137	MIMAT0000149	NM_008269	Hoxb6	homeo box B6	0	0	1	0	0	0	0	0	0	1	0	2
mmu-miR-137	MIMAT0000149	NM_008298	Dnaja1	DnaJ (Hsp40) homolog, subfamily A, member 1	0	0	1	0	0	0	0	1	0	0	0	2
mmu-miR-137	MIMAT0000149	NM_008300	Hspa4	heat shock protein 4	0	0	1	0	0	0	0	1	0	0	0	2
mmu-miR-137	MIMAT0000149	NM_008332	Ifit2	interferon-induced protein with tetratricopeptide repeats 2	0	0	1	0	0	0	0	1	0	0	0	2
mmu-miR-137	MIMAT0000149	NM_008362	Il1r1	interleukin 1 receptor, type I	0	0	1	0	0	0	0	0	0	1	0	2
mmu-miR-137	MIMAT0000149	NM_008364	Il1rap	interleukin 1 receptor accessory protein	0	0	1	0	0	0	0	1	0	0	0	2
mmu-miR-137	MIMAT0000149	NM_008378	Impact	imprinted and ancient	0	0	1	0	0	0	0	0	0	1	0	2
mmu-miR-137	MIMAT0000149	NM_008443	Kif3a	kinesin family member 3A	0	0	1	0	0	0	0	0	0	1	0	2
mmu-miR-137	MIMAT0000149	NM_008510	Xcl1	chemokine (C motif) ligand 1	0	0	1	0	0	0	0	1	0	0	0	2
mmu-miR-137	MIMAT0000149	NM_008585	Mep1a	meprin 1 alpha	0	0	1	0	0	0	0	0	0	1	0	2
mmu-miR-137	MIMAT0000149	NM_008604	Mme	membrane metallo endopeptidase	0	0	1	0	0	0	0	0	0	1	0	2
mmu-miR-137	MIMAT0000149	NM_008607	Mmp13	matrix metallopeptidase 13	0	0	1	0	0	0	0	1	0	0	0	2
mmu-miR-137	MIMAT0000149	NM_008636	Mtf1	metal response element binding transcription factor 1	0	0	1	0	0	0	0	0	0	1	0	2
mmu-miR-137	MIMAT0000149	NM_008641	Mast2	microtubule associated serine/threonine kinase 2	0	0	1	0	0	0	0	0	0	1	0	2
mmu-miR-137	MIMAT0000149	NM_008664	Myom2	myomesin 2	0	0	1	0	0	0	0	0	0	1	0	2
mmu-miR-137	MIMAT0000149	NM_008731	Npy2r	neuropeptide Y receptor Y2	0	0	1	0	0	0	0	0	0	1	0	2
mmu-miR-137	MIMAT0000149	NM_008771	P2rx1	purinergic receptor P2X, ligand-gated ion channel, 1	0	0	1	0	0	0	0	0	0	1	0	2
mmu-miR-137	MIMAT0000149	NM_008800	Pde1b	phosphodiesterase 1B, Ca2+-calmodulin dependent	0	0	1	0	0	0	0	1	0	0	0	2
mmu-miR-137	MIMAT0000149	NM_008857	Prkci	protein kinase C, iota	0	0	1	0	0	0	0	0	0	1	0	2
mmu-miR-137	MIMAT0000149	NM_009048	Reps1	RalBP1 associated Eps domain containing protein	0	0	1	0	0	0	0	0	0	1	0	2
mmu-miR-137	MIMAT0000149	NM_009063	Rgs5	regulator of G-protein signaling 5	0	0	1	0	0	0	0	1	0	0	0	2
mmu-miR-137	MIMAT0000149	NM_009077	Rpl18	ribosomal protein L18	0	0	1	0	0	0	0	0	0	1	0	2
mmu-miR-137	MIMAT0000149	NM_009119	Sap18	Sin3-associated polypeptide 18	0	0	1	0	0	0	0	1	0	0	0	2
mmu-miR-137	MIMAT0000149	NM_009211	Smarcc1	SWI/SNF related, matrix associated, actin dependent regulator of chromatin, subfamily c, member 1	0	0	1	0	0	0	0	0	0	1	0	2
mmu-miR-137	MIMAT0000149	NM_009271	Src	Rous sarcoma oncogene	0	0	1	0	0	0	0	1	0	0	0	2
mmu-miR-137	MIMAT0000149	NM_009281	Zfp143	zinc finger protein 143	0	0	1	0	0	0	0	1	0	0	0	2
mmu-miR-137	MIMAT0000149	NM_009283	Stat1	signal transducer and activator of transcription 1	0	0	1	0	0	0	0	0	0	1	0	2
mmu-miR-137	MIMAT0000149	NM_009323	Tbx15	T-box 15	0	0	0	0	0	0	1	1	0	0	0	2
mmu-miR-137	MIMAT0000149	NM_009471	Umps	uridine monophosphate synthetase	0	0	1	0	0	0	0	1	0	0	0	2
mmu-miR-137	MIMAT0000149	NM_009477	Upp1	uridine phosphorylase 1	0	0	1	0	0	0	0	1	0	0	0	2
mmu-miR-137	MIMAT0000149	NM_009488	Vmn2r122	vomeronasal 2, receptor, 122	0	0	1	0	0	0	0	0	0	1	0	2
mmu-miR-137	MIMAT0000149	NM_009491	Vmn2r10	vomeronasal 2, receptor 10	0	0	1	0	0	0	0	0	0	1	0	2
mmu-miR-137	MIMAT0000149	NM_009506	Vegfc	vascular endothelial growth factor C	0	0	1	0	0	0	0	1	0	0	0	2
mmu-miR-137	MIMAT0000149	NM_009526	Wnt6	wingless-related MMTV integration site 6	0	0	1	0	0	0	0	0	0	1	0	2
mmu-miR-137	MIMAT0000149	NM_009540	Zfa	zinc finger protein, autosomal	0	0	1	0	0	0	0	1	0	0	0	2
mmu-miR-137	MIMAT0000149	NM_009554	Zfp37	zinc finger protein 37	0	0	1	0	0	0	0	0	0	1	0	2
mmu-miR-137	MIMAT0000149	NM_009605	Adipoq	adiponectin, C1Q and collagen domain containing	0	0	1	0	0	0	0	1	0	0	0	2
mmu-miR-137	MIMAT0000149	NM_009635	Avil	advillin	0	0	1	0	0	0	0	0	0	1	0	2
mmu-miR-137	MIMAT0000149	NM_009645	Aicda	activation-induced cytidine deaminase	0	0	1	0	0	0	0	1	0	0	0	2
mmu-miR-137	MIMAT0000149	NM_009665	Amd1	S-adenosylmethionine decarboxylase 1	0	0	1	0	0	0	0	1	0	0	0	2
mmu-miR-137	MIMAT0000149	NM_009670	Ank3	ankyrin 3, epithelial	0	0	1	0	0	0	0	0	0	1	0	2
mmu-miR-137	MIMAT0000149	NM_009712	Arsb	arylsulfatase B	0	0	1	0	0	0	0	0	0	1	0	2
mmu-miR-137	MIMAT0000149	NM_009733	Axin1	axin 1	0	0	1	0	0	0	0	1	0	0	0	2
mmu-miR-137	MIMAT0000149	NM_009735	B2m	beta-2 microglobulin	0	0	1	0	0	0	0	1	0	0	0	2
mmu-miR-137	MIMAT0000149	NM_009740	Bcl10	B-cell leukemia/lymphoma 10	0	0	1	0	0	0	0	1	0	0	0	2
mmu-miR-137	MIMAT0000149	NM_009758	Bmpr1a	bone morphogenetic protein receptor, type 1A	0	0	1	0	0	0	0	1	0	0	0	2
mmu-miR-137	MIMAT0000149	NM_009781	Cacna1c	calcium channel, voltage-dependent, L type, alpha 1C subunit	0	0	0	0	0	0	1	0	0	1	0	2
mmu-miR-137	MIMAT0000149	NM_009788	Calb1	calbindin 1, 28kDa	0	0	1	0	0	0	0	0	0	1	0	2
mmu-miR-137	MIMAT0000149	NM_009819	Ctnna2	catenin (cadherin associated protein), alpha 2	0	0	1	0	0	0	0	0	0	1	0	2
mmu-miR-137	MIMAT0000149	NM_009821	Runx1	runt related transcription factor 1	0	0	1	0	0	0	0	1	0	0	0	2
mmu-miR-137	MIMAT0000149	NM_009822	Runx1t1	runt-related transcription factor 1; translocated to, 1 (cyclin D-related)	0	0	1	0	0	0	0	1	0	0	0	2
mmu-miR-137	MIMAT0000149	NM_009827	Cckar	cholecystokinin A receptor	0	0	1	0	0	0	0	1	0	0	0	2
mmu-miR-137	MIMAT0000149	NM_009847	Cd2ap	CD2-associated protein	0	0	1	0	0	0	0	1	0	0	0	2
mmu-miR-137	MIMAT0000149	NM_009888	Cfh	complement component factor h	0	0	1	0	0	0	0	1	0	0	0	2
mmu-miR-137	MIMAT0000149	NM_009908	Cmas	cytidine monophospho-N-acetylneuraminic acid synthetase	0	0	1	0	0	0	0	1	0	0	0	2
mmu-miR-137	MIMAT0000149	NM_009929	Col18a1	collagen, type XVIII, alpha 1	0	0	1	0	0	0	0	0	0	1	0	2
mmu-miR-137	MIMAT0000149	NM_009930	Col3a1	collagen, type III, alpha 1	0	0	1	0	0	0	0	0	0	1	0	2
mmu-miR-137	MIMAT0000149	NM_009947	Cpne6	copine VI	0	0	1	0	0	0	0	0	0	1	0	2
mmu-miR-137	MIMAT0000149	NM_010047	Dgcr6	DiGeorge syndrome critical region gene 6	0	0	1	0	0	0	0	1	0	0	0	2
mmu-miR-137	MIMAT0000149	NM_010104	Edn1	endothelin 1	0	0	1	0	0	0	0	1	0	0	0	2
mmu-miR-137	MIMAT0000149	NM_010135	Enah	enabled homolog (Drosophila)	0	0	1	0	0	0	0	1	0	0	0	2
mmu-miR-137	MIMAT0000149	NM_010140	Epha3	Eph receptor A3	0	0	1	0	0	0	0	1	0	0	0	2
mmu-miR-137	MIMAT0000149	NM_010266	Gda	guanine deaminase	0	0	1	0	0	0	0	1	0	0	0	2
mmu-miR-137	MIMAT0000149	NM_010269	Gdap2	ganglioside-induced differentiation-associated-protein 2	0	0	1	0	0	0	0	0	0	1	0	2
mmu-miR-137	MIMAT0000149	NM_010367	Magi1	membrane associated guanylate kinase, WW and PDZ domain containing 1	0	0	1	0	0	0	0	1	0	0	0	2
mmu-miR-137	MIMAT0000149	NM_010377	Hist1h1t	histone cluster 1, H1t	0	0	1	0	0	0	0	0	0	1	0	2
mmu-miR-137	MIMAT0000149	NM_010488	Elavl4	ELAV (embryonic lethal, abnormal vision, Drosophila)-like 4 (Hu antigen D)	0	0	1	0	0	0	0	1	0	0	0	2
mmu-miR-137	MIMAT0000149	NM_010500	Ier5	immediate early response 5	0	0	1	0	0	0	0	0	0	1	0	2
mmu-miR-137	MIMAT0000149	NM_010512	Igf1	insulin-like growth factor 1	0	0	1	0	0	0	0	1	0	0	0	2
mmu-miR-137	MIMAT0000149	NM_010517	Igfbp4	insulin-like growth factor binding protein 4	0	0	1	0	0	0	0	1	0	0	0	2
mmu-miR-137	MIMAT0000149	NM_010547	Ikbkg	inhibitor of kappaB kinase gamma	0	0	1	0	0	0	0	0	0	1	0	2
mmu-miR-137	MIMAT0000149	NM_010629	Kifap3	kinesin-associated protein 3	0	0	1	0	0	0	0	1	0	0	0	2
mmu-miR-137	MIMAT0000149	NM_010656	Sspn	sarcospan	0	0	1	0	0	0	0	0	0	1	0	2
mmu-miR-137	MIMAT0000149	NM_010733	Lrrn3	leucine rich repeat protein 3, neuronal	0	0	0	0	0	0	1	1	0	0	0	2
mmu-miR-137	MIMAT0000149	NM_010735	Lta	lymphotoxin A	0	0	1	0	0	0	0	0	0	1	0	2
mmu-miR-137	MIMAT0000149	NM_010743	Il1rl1	interleukin 1 receptor-like 1	0	0	1	0	0	0	0	1	0	0	0	2
mmu-miR-137	MIMAT0000149	NM_010751	Mxd1	MAX dimerization protein 1	0	0	1	0	0	0	0	0	0	1	0	2
mmu-miR-137	MIMAT0000149	NM_010799	Minpp1	multiple inositol polyphosphate histidine phosphatase 1	0	0	1	0	0	0	0	1	0	0	0	2
mmu-miR-137	MIMAT0000149	NM_010806	Mllt4	myeloid/lymphoid or mixed-lineage leukemia (trithorax homolog, Drosophila); translocated to, 4	0	0	1	0	0	0	0	0	0	1	0	2
mmu-miR-137	MIMAT0000149	NM_010846	Mx1	myxovirus (influenza virus) resistance 1	0	0	1	0	0	0	0	1	0	0	0	2
mmu-miR-137	MIMAT0000149	NM_010914	Nfyb	nuclear transcription factor-Y beta	0	0	1	0	0	0	0	1	0	0	0	2
mmu-miR-137	MIMAT0000149	NM_010917	Nid1	nidogen 1	0	0	1	0	0	0	0	0	0	1	0	2
mmu-miR-137	MIMAT0000149	NM_011050	Pdcd4	programmed cell death 4	0	0	1	0	0	0	0	0	0	1	0	2
mmu-miR-137	MIMAT0000149	NM_011073	Prf1	perforin 1 (pore forming protein)	0	0	1	0	0	0	0	0	0	1	0	2
mmu-miR-137	MIMAT0000149	NM_011134	Pon1	paraoxonase 1	0	0	1	0	0	0	0	1	0	0	0	2
mmu-miR-137	MIMAT0000149	NM_011139	Pou2f3	POU domain, class 2, transcription factor 3	0	0	1	0	0	0	0	1	0	0	0	2
mmu-miR-137	MIMAT0000149	NM_011155	Ppp5c	protein phosphatase 5, catalytic subunit	0	0	1	0	0	0	0	1	0	0	0	2
mmu-miR-137	MIMAT0000149	NM_011272	Rln1	relaxin 1	0	0	1	0	0	0	0	0	0	1	0	2
mmu-miR-137	MIMAT0000149	NM_011495	Plk4	polo-like kinase 4 (Drosophila)	0	0	1	0	0	0	0	1	0	0	0	2
mmu-miR-137	MIMAT0000149	NM_011508	Eif1	eukaryotic translation initiation factor 1	0	0	0	0	0	0	1	1	0	0	0	2
mmu-miR-137	MIMAT0000149	NM_011540	Tcap	titin-cap	0	0	0	0	0	0	1	1	0	0	0	2
mmu-miR-137	MIMAT0000149	NM_011541	Tcea1	transcription elongation factor A (SII) 1	0	0	1	0	0	0	0	1	0	0	0	2
mmu-miR-137	MIMAT0000149	NM_011587	Tie1	tyrosine kinase receptor 1	0	0	1	0	0	0	0	0	0	1	0	2
mmu-miR-137	MIMAT0000149	NM_011631	Hsp90b1	heat shock protein 90, beta (Grp94), member 1	0	0	1	0	0	0	0	0	0	1	0	2
mmu-miR-137	MIMAT0000149	NM_011638	Tfrc	transferrin receptor	0	0	1	0	0	0	0	1	0	0	0	2
mmu-miR-137	MIMAT0000149	NM_011641	Trp63	transformation related protein 63	0	0	0	0	0	0	1	1	0	0	0	2
mmu-miR-137	MIMAT0000149	NM_011660	Txn1	thioredoxin 1	0	0	1	0	0	0	0	0	0	1	0	2
mmu-miR-137	MIMAT0000149	NM_011661	Tyr	tyrosinase	0	0	1	0	0	0	0	1	0	0	0	2
mmu-miR-137	MIMAT0000149	NM_011710	Wars	tryptophanyl-tRNA synthetase	0	0	1	0	0	0	0	0	0	1	0	2
mmu-miR-137	MIMAT0000149	NM_011812	Fbln5	fibulin 5	0	0	1	0	0	0	0	1	0	0	0	2
mmu-miR-137	MIMAT0000149	NM_011842	Mta2	metastasis-associated gene family, member 2	0	0	1	0	0	0	0	0	0	1	0	2
mmu-miR-137	MIMAT0000149	NM_011873	Dazap2	DAZ associated protein 2	0	0	1	0	0	0	0	1	0	0	0	2
mmu-miR-137	MIMAT0000149	NM_011884	Rngtt	RNA guanylyltransferase and 5"-phosphatase	0	0	1	0	0	0	0	1	0	0	0	2
mmu-miR-137	MIMAT0000149	NM_011885	Mrps12	mitochondrial ribosomal protein S12	0	0	1	0	0	0	0	0	0	1	0	2
mmu-miR-137	MIMAT0000149	NM_011908	Ubl3	ubiquitin-like 3	0	0	1	0	0	0	0	0	0	1	0	2
mmu-miR-137	MIMAT0000149	NM_011994	Abcd2	ATP-binding cassette, sub-family D (ALD), member 2	0	0	1	0	0	0	0	1	0	0	0	2
mmu-miR-137	MIMAT0000149	NM_012005	Med14	mediator complex subunit 14	0	0	1	0	0	0	0	0	0	1	0	2
mmu-miR-137	MIMAT0000149	NM_012017	Zfp346	zinc finger protein 346	0	0	1	0	0	0	0	1	0	0	0	2
mmu-miR-137	MIMAT0000149	NM_013455	Acr	preproacrosin	0	0	1	0	0	0	0	0	0	1	0	2
mmu-miR-137	MIMAT0000149	NM_013465	Ahsg	alpha-2-HS-glycoprotein	0	0	1	0	0	0	0	1	0	0	0	2
mmu-miR-137	MIMAT0000149	NM_013468	Ankrd1	ankyrin repeat domain 1 (cardiac muscle)	0	0	1	0	0	0	0	1	0	0	0	2
mmu-miR-137	MIMAT0000149	NM_013471	Anxa4	annexin A4	0	0	1	0	0	0	0	0	0	1	0	2
mmu-miR-137	MIMAT0000149	NM_013491	Clcn1	chloride channel 1	0	0	1	0	0	0	0	0	0	1	0	2
mmu-miR-137	MIMAT0000149	NM_013533	Gpr162	G protein-coupled receptor 162	0	0	1	0	0	0	0	0	0	1	0	2
mmu-miR-137	MIMAT0000149	NM_013586	Loxl3	lysyl oxidase-like 3	0	0	1	0	0	0	0	1	0	0	0	2
mmu-miR-137	MIMAT0000149	NM_013636	Ppp1cc	protein phosphatase 1, catalytic subunit, gamma isoform	0	0	1	0	0	0	0	1	0	0	0	2
mmu-miR-137	MIMAT0000149	NM_013759	Sepx1	selenoprotein X 1	0	0	1	0	0	0	0	0	0	1	0	2
mmu-miR-137	MIMAT0000149	NM_013767	Csnk1e	casein kinase 1, epsilon	0	0	1	0	0	0	0	1	0	0	0	2
mmu-miR-137	MIMAT0000149	NM_013799	Ate1	arginine-tRNA-protein transferase 1	0	0	1	0	0	0	0	0	0	1	0	2
mmu-miR-137	MIMAT0000149	NM_013844	Zfp68	zinc finger protein 68	0	0	1	0	0	0	0	1	0	0	0	2
mmu-miR-137	MIMAT0000149	NM_013915	Zfp238	zinc finger protein 238	0	0	0	0	0	0	1	1	0	0	0	2
mmu-miR-137	MIMAT0000149	NM_015731	Atp9a	ATPase, class II, type 9A	0	0	1	0	0	0	0	0	0	1	0	2
mmu-miR-137	MIMAT0000149	NM_015748	Slit1	slit homolog 1 (Drosophila)	0	0	1	0	0	0	0	0	0	1	0	2
mmu-miR-137	MIMAT0000149	NM_015822	Fbxl3	F-box and leucine-rich repeat protein 3	0	0	1	0	0	0	0	1	0	0	0	2
mmu-miR-137	MIMAT0000149	NM_015824	Orc3l	origin recognition complex, subunit 3-like (S. cerevisiae)	0	0	1	0	0	0	0	1	0	0	0	2
mmu-miR-137	MIMAT0000149	NM_016690	Hnrpdl	heterogeneous nuclear ribonucleoprotein D-like	0	0	1	0	0	0	0	1	0	0	0	2
mmu-miR-137	MIMAT0000149	NM_016715	Crlf2	cytokine receptor-like factor 2	0	0	1	0	0	0	0	0	0	1	0	2
mmu-miR-137	MIMAT0000149	NM_016779	Dmp1	dentin matrix protein 1	0	0	1	0	0	0	0	1	0	0	0	2
mmu-miR-137	MIMAT0000149	NM_016792	Txnl1	thioredoxin-like 1	0	0	1	0	0	0	0	0	0	1	0	2
mmu-miR-137	MIMAT0000149	NM_016803	Chst3	carbohydrate (chondroitin 6/keratan) sulfotransferase 3	0	0	1	0	0	0	0	0	0	1	0	2
mmu-miR-137	MIMAT0000149	NM_016858	Rab33b	RAB33B, member of RAS oncogene family	0	0	1	0	0	0	0	0	0	1	0	2
mmu-miR-137	MIMAT0000149	NM_016900	Cav2	caveolin 2	0	0	1	0	0	0	0	1	0	0	0	2
mmu-miR-137	MIMAT0000149	NM_016903	Esd	esterase D/formylglutathione hydrolase	0	0	1	0	0	0	0	0	0	1	0	2
mmu-miR-137	MIMAT0000149	NM_016909	Tsnax	translin-associated factor X	0	0	0	0	0	0	1	0	0	1	0	2
mmu-miR-137	MIMAT0000149	NM_016917	Slc40a1	solute carrier family 40 (iron-regulated transporter), member 1	0	0	1	0	0	0	0	0	0	1	0	2
mmu-miR-137	MIMAT0000149	NM_016964	Stag3	stromal antigen 3	0	0	1	0	0	0	0	0	0	1	0	2
mmu-miR-137	MIMAT0000149	NM_016972	Slc7a8	solute carrier family 7 (cationic amino acid transporter, y+ system), member 8	0	0	1	0	0	0	0	1	0	0	0	2
mmu-miR-137	MIMAT0000149	NM_016977	Mc4r	melanocortin 4 receptor	0	0	1	0	0	0	0	0	0	1	0	2
mmu-miR-137	MIMAT0000149	NM_017376	Tef	thyrotroph embryonic factor	0	0	0	0	0	0	1	1	0	0	0	2
mmu-miR-137	MIMAT0000149	NM_017381	Zranb2	zinc finger, RAN-binding domain containing 2	0	0	1	0	0	0	0	1	0	0	0	2
mmu-miR-137	MIMAT0000149	NM_018739	rp9	retinitis pigmentosa 9 (human)	0	0	1	0	0	0	0	0	0	1	0	2
mmu-miR-137	MIMAT0000149	NM_018741	Igfbpl1	insulin-like growth factor binding protein-like 1	0	0	1	0	0	0	0	0	0	1	0	2
mmu-miR-137	MIMAT0000149	NM_018750	Rassf5	Ras association (RalGDS/AF-6) domain family member 5	0	0	1	0	0	0	0	1	0	0	0	2
mmu-miR-137	MIMAT0000149	NM_018755	Pgcp	plasma glutamate carboxypeptidase	0	0	1	0	0	0	0	1	0	0	0	2
mmu-miR-137	MIMAT0000149	NM_018782	Calcrl	calcitonin receptor-like	0	0	1	0	0	0	0	1	0	0	0	2
mmu-miR-137	MIMAT0000149	NM_018865	Wisp1	WNT1 inducible signaling pathway protein 1	0	0	1	0	0	0	0	1	0	0	0	2
mmu-miR-137	MIMAT0000149	NM_019422	Elovl1	elongation of very long chain fatty acids (FEN1/Elo2, SUR4/Elo3, yeast)-like 1	0	0	1	0	0	0	0	1	0	0	0	2
mmu-miR-137	MIMAT0000149	NM_019483	Smad9	MAD homolog 9 (Drosophila)	0	0	1	0	0	0	0	0	0	1	0	2
mmu-miR-137	MIMAT0000149	NM_019506	Gdf2	growth differentiation factor 2	0	0	1	0	0	0	0	0	0	1	0	2
mmu-miR-137	MIMAT0000149	NM_019561	Ensa	endosulfine alpha	0	0	1	0	0	0	0	0	0	1	0	2
mmu-miR-137	MIMAT0000149	NM_019637	Styx	phosphoserine/threonine/tyrosine interaction protein	0	0	0	0	0	0	1	1	0	0	0	2
mmu-miR-137	MIMAT0000149	NM_019685	Ruvbl1	RuvB-like protein 1	0	0	1	0	0	0	0	0	0	1	0	2
mmu-miR-137	MIMAT0000149	NM_019711	Rbms2	RNA binding motif, single stranded interacting protein 2	0	0	1	0	0	0	0	1	0	0	0	2
mmu-miR-137	MIMAT0000149	NM_019774	Akap8	A kinase (PRKA) anchor protein 8	0	0	1	0	0	0	0	1	0	0	0	2
mmu-miR-137	MIMAT0000149	NM_019778	Zbtb20	zinc finger and BTB domain containing 20	0	0	1	0	0	0	0	0	0	1	0	2
mmu-miR-137	MIMAT0000149	NM_019803	Ube2g2	ubiquitin-conjugating enzyme E2G 2	0	0	0	0	0	0	1	1	0	0	0	2
mmu-miR-137	MIMAT0000149	NM_019804	B4galt4	UDP-Gal:betaGlcNAc beta 1,4-galactosyltransferase, polypeptide 4	0	0	1	0	0	0	0	1	0	0	0	2
mmu-miR-137	MIMAT0000149	NM_019812	Sirt1	sirtuin 1 (silent mating type information regulation 2, homolog) 1 (S. cerevisiae)	0	0	1	0	0	0	0	1	0	0	0	2
mmu-miR-137	MIMAT0000149	NM_019878	Sult1b1	sulfotransferase family 1B, member 1	0	0	1	0	0	0	0	1	0	0	0	2
mmu-miR-137	MIMAT0000149	NM_019993	Aldh9a1	aldehyde dehydrogenase 9, subfamily A1	0	0	1	0	0	0	0	0	0	1	0	2
mmu-miR-137	MIMAT0000149	NM_019999	Pnkd	paroxysmal nonkinesiogenic dyskinesia	0	0	0	0	0	0	1	1	0	0	0	2
mmu-miR-137	MIMAT0000149	NM_020028	Lpar2	lysophosphatidic acid receptor 2	0	0	1	0	0	0	0	0	0	1	0	2
mmu-miR-137	MIMAT0000149	NM_020564	Sult5a1	sulfotransferase family 5A, member 1	0	0	1	0	0	0	0	1	0	0	0	2
mmu-miR-137	MIMAT0000149	NM_020566	Dnajc4	DnaJ (Hsp40) homolog, subfamily C, member 4	0	0	0	0	0	0	1	1	0	0	0	2
mmu-miR-137	MIMAT0000149	NM_021272	Fabp7	fatty acid binding protein 7, brain	0	0	1	0	0	0	0	0	0	1	0	2
mmu-miR-137	MIMAT0000149	NM_021274	Cxcl10	chemokine (C-X-C motif) ligand 10	0	0	1	0	0	0	0	1	0	0	0	2
mmu-miR-137	MIMAT0000149	NM_021288	Tyms	thymidylate synthase	0	0	1	0	0	0	0	1	0	0	0	2
mmu-miR-137	MIMAT0000149	NM_021301	Slc15a2	solute carrier family 15 (H+/peptide transporter), member 2	0	0	1	0	0	0	0	1	0	0	0	2
mmu-miR-137	MIMAT0000149	NM_021306	Ecel1	endothelin converting enzyme-like 1	0	0	1	0	0	0	0	0	0	1	0	2
mmu-miR-137	MIMAT0000149	NM_021315	Noc3l	nucleolar complex associated 3 homolog (S. cerevisiae)	0	0	1	0	0	0	0	0	0	1	0	2
mmu-miR-137	MIMAT0000149	NM_021340	Rgr	retinal G protein coupled receptor	0	0	1	0	0	0	0	0	0	1	0	2
mmu-miR-137	MIMAT0000149	NM_021384	Rsad2	radical S-adenosyl methionine domain containing 2	0	0	1	0	0	0	0	0	0	1	0	2
mmu-miR-137	MIMAT0000149	NM_021501	Pias4	protein inhibitor of activated STAT 4	0	0	1	0	0	0	0	0	0	1	0	2
mmu-miR-137	MIMAT0000149	NM_021559	Zfp191	zinc finger protein 191	0	0	1	0	0	0	0	1	0	0	0	2
mmu-miR-137	MIMAT0000149	NM_021600	Chrnd	cholinergic receptor, nicotinic, delta polypeptide	0	0	1	0	0	0	0	1	0	0	0	2
mmu-miR-137	MIMAT0000149	NM_021880	Prkar1a	protein kinase, cAMP dependent regulatory, type I, alpha	0	0	1	0	0	0	0	0	0	1	0	2
mmu-miR-137	MIMAT0000149	NM_021890	Fads3	fatty acid desaturase 3	0	0	1	0	0	0	0	0	0	1	0	2
mmu-miR-137	MIMAT0000149	NM_021897	Trp53inp1	transformation related protein 53 inducible nuclear protein 1	0	0	1	0	0	0	0	0	0	1	0	2
mmu-miR-137	MIMAT0000149	NM_022018	Niban	niban protein	0	0	1	0	0	0	0	0	0	1	0	2
mmu-miR-137	MIMAT0000149	NM_022023	Gmfb	glia maturation factor, beta	0	0	1	0	0	0	0	0	0	1	0	2
mmu-miR-137	MIMAT0000149	NM_022029	Nrgn	neurogranin	0	0	1	0	0	0	0	0	0	1	0	2
mmu-miR-137	MIMAT0000149	NM_022318	Popdc2	popeye domain containing 2	0	0	1	0	0	0	0	1	0	0	0	2
mmu-miR-137	MIMAT0000149	NM_022983	Lpar3	lysophosphatidic acid receptor 3	0	0	1	0	0	0	0	0	0	1	0	2
mmu-miR-137	MIMAT0000149	NM_022984	Retn	resistin	0	0	1	0	0	0	0	1	0	0	0	2
mmu-miR-137	MIMAT0000149	NM_023042	Recql	RecQ protein-like	0	0	1	0	0	0	0	1	0	0	0	2
mmu-miR-137	MIMAT0000149	NM_023057	B230120H23Rik	RIKEN cDNA B230120H23 gene	0	0	1	0	0	0	0	0	0	1	0	2
mmu-miR-137	MIMAT0000149	NM_023113	Aspa	aspartoacylase	0	0	1	0	0	0	0	1	0	0	0	2
mmu-miR-137	MIMAT0000149	NM_023215	2500003M10Rik	RIKEN cDNA 2500003M10 gene	0	0	1	0	0	0	0	0	0	1	0	2
mmu-miR-137	MIMAT0000149	NM_023363	2810426N06Rik	RIKEN cDNA 2810426N06 gene	0	0	1	0	0	0	0	1	0	0	0	2
mmu-miR-137	MIMAT0000149	NM_023409	Npc2	Niemann Pick type C2	0	0	1	0	0	0	0	1	0	0	0	2
mmu-miR-137	MIMAT0000149	NM_023523	Pecr	peroxisomal trans-2-enoyl-CoA reductase	0	0	1	0	0	0	0	0	0	1	0	2
mmu-miR-137	MIMAT0000149	NM_023543	Chn2	chimerin (chimaerin) 2	0	0	1	0	0	0	0	1	0	0	0	2
mmu-miR-137	MIMAT0000149	NM_023626	Ing3	inhibitor of growth family, member 3	0	0	1	0	0	0	0	1	0	0	0	2
mmu-miR-137	MIMAT0000149	NM_023653	Wnt2	wingless-related MMTV integration site 2	0	0	1	0	0	0	0	1	0	0	0	2
mmu-miR-137	MIMAT0000149	NM_023670	Igf2bp3	insulin-like growth factor 2 mRNA binding protein 3	0	0	1	0	0	0	0	1	0	0	0	2
mmu-miR-137	MIMAT0000149	NM_023680	Tnfrsf22	tumor necrosis factor receptor superfamily, member 22	0	0	1	0	0	0	0	1	0	0	0	2
mmu-miR-137	MIMAT0000149	NM_023742	Dtx2	deltex 2 homolog (Drosophila)	0	0	0	0	0	0	1	1	0	0	0	2
mmu-miR-137	MIMAT0000149	NM_023792	Pank1	pantothenate kinase 1	0	0	1	0	0	0	0	1	0	0	0	2
mmu-miR-137	MIMAT0000149	NM_023852	Rab3c	RAB3C, member RAS oncogene family	0	0	1	0	0	0	0	0	0	1	0	2
mmu-miR-137	MIMAT0000149	NM_023873	Cep70	centrosomal protein 70	0	0	1	0	0	0	0	1	0	0	0	2
mmu-miR-137	MIMAT0000149	NM_023908	Slco3a1	solute carrier organic anion transporter family, member 3a1	0	0	1	0	0	0	0	1	0	0	0	2
mmu-miR-137	MIMAT0000149	NM_023910	Tsc22d4	TSC22 domain family 4	0	0	1	0	0	0	0	1	0	0	0	2
mmu-miR-137	MIMAT0000149	NM_024201	Ccdc127	coiled-coil domain containing 127	0	0	1	0	0	0	0	1	0	0	0	2
mmu-miR-137	MIMAT0000149	NM_024244	1200015N20Rik	RIKEN cDNA 1200015N20 gene	0	0	1	0	0	0	0	1	0	0	0	2
mmu-miR-137	MIMAT0000149	NM_024469	Bhlhb3	basic helix-loop-helix domain containing, class B3	0	0	1	0	0	0	0	0	0	1	0	2
mmu-miR-137	MIMAT0000149	NM_025289	Tbrg1	transforming growth factor beta regulated gene 1	0	0	1	0	0	0	0	1	0	0	0	2
mmu-miR-137	MIMAT0000149	NM_025384	Dnajc15	DnaJ (Hsp40) homolog, subfamily C, member 15	0	0	1	0	0	0	0	1	0	0	0	2
mmu-miR-137	MIMAT0000149	NM_025419	1110059G10Rik	RIKEN cDNA 1110059G10 gene	0	0	1	0	0	0	0	1	0	0	0	2
mmu-miR-137	MIMAT0000149	NM_025420	Lce1m	late cornified envelope 1M	0	0	1	0	0	0	0	1	0	0	0	2
mmu-miR-137	MIMAT0000149	NM_025443	Pno1	partner of NOB1 homolog (S. cerevisiae)	0	0	1	0	0	0	0	1	0	0	0	2
mmu-miR-137	MIMAT0000149	NM_025476	2410005O16Rik	RIKEN cDNA 2410005O16 gene	0	0	1	0	0	0	0	1	0	0	0	2
mmu-miR-137	MIMAT0000149	NM_025479	2810021B07Rik	RIKEN cDNA 2810021B07 gene	0	0	1	0	0	0	0	0	0	1	0	2
mmu-miR-137	MIMAT0000149	NM_025534	Ccdc82	coiled-coil domain containing 82	0	0	1	0	0	0	0	0	0	1	0	2
mmu-miR-137	MIMAT0000149	NM_025551	Ndufa12	NADH dehydrogenase (ubiquinone) 1 alpha subcomplex, 12	0	0	1	0	0	0	0	0	0	1	0	2
mmu-miR-137	MIMAT0000149	NM_025563	2010012O05Rik	RIKEN cDNA 2010012O05 gene	0	0	1	0	0	0	0	0	0	1	0	2
mmu-miR-137	MIMAT0000149	NM_025586	Rpl15	ribosomal protein L15	0	0	1	0	0	0	0	1	0	0	0	2
mmu-miR-137	MIMAT0000149	NM_025589	Rpl36al	ribosomal protein L36a-like	0	0	1	0	0	0	0	1	0	0	0	2
