# Supplementary material for: MicroRNA-124 and -137 cooperativity controls caspase-3 activity through BCL2L13 in hippocampal neural stem cells
Source: Sci Rep. 2015 Jul 24;5:12448. doi: 10.1038/srep12448 (PMC4513647; doi:10.1038/srep12448)
Supplement: Supplementary Table 9 [file srep12448-s17.xls]

## Sheet: miRECORDS BCL2L13 seeds regions
# "1" : interaction predicted; "0" : interaction not predicted.
miRNA ID	miRNA Acc	Refseq	Symbol	Description	diana	microinspector	miranda	mirtarget2	mitarget	nbmirtar	pictar	pita	rna22	rnahybrid	targetscan	No of predictions
mmu-miR-188-5p	MIMAT0000217	NM_153516	Bcl2l13	BCL2-like 13 (apoptosis facilitator)	0	0	1	1	0	0	0	1	0	1	0	4
mmu-miR-666-3p	MIMAT0004823	NM_153516	Bcl2l13	BCL2-like 13 (apoptosis facilitator)	0	0	1	1	0	0	0	1	0	1	0	4
mmu-miR-143	MIMAT0000247	NM_153516	Bcl2l13	BCL2-like 13 (apoptosis facilitator)	0	0	1	1	0	0	0	1	0	1	0	4
mmu-miR-324-3p	MIMAT0000556	NM_153516	Bcl2l13	BCL2-like 13 (apoptosis facilitator)	0	0	1	1	0	0	0	1	0	1	0	4
mmu-miR-495	MIMAT0003456	NM_153516	Bcl2l13	BCL2-like 13 (apoptosis facilitator)	0	0	1	1	0	0	0	1	0	1	0	4
mmu-miR-680	MIMAT0003457	NM_153516	Bcl2l13	BCL2-like 13 (apoptosis facilitator)	0	0	1	1	0	0	0	1	0	1	0	4
mmu-miR-449c	MIMAT0003460	NM_153516	Bcl2l13	BCL2-like 13 (apoptosis facilitator)	0	0	1	1	0	0	0	1	0	1	0	4
mmu-miR-146a	MIMAT0000158	NM_153516	Bcl2l13	BCL2-like 13 (apoptosis facilitator)	0	0	1	1	0	0	0	1	0	1	0	4
mmu-miR-34b-5p	MIMAT0000382	NM_153516	Bcl2l13	BCL2-like 13 (apoptosis facilitator)	0	0	1	1	0	0	0	1	0	1	0	4
mmu-miR-699	MIMAT0003489	NM_153516	Bcl2l13	BCL2-like 13 (apoptosis facilitator)	0	0	1	1	0	0	0	1	0	1	0	4
mmu-miR-705	MIMAT0003495	NM_153516	Bcl2l13	BCL2-like 13 (apoptosis facilitator)	0	0	1	1	0	0	0	1	0	1	0	4
mmu-miR-146b	MIMAT0003475	NM_153516	Bcl2l13	BCL2-like 13 (apoptosis facilitator)	0	0	1	1	0	0	0	1	0	1	0	4
mmu-miR-31	MIMAT0000538	NM_153516	Bcl2l13	BCL2-like 13 (apoptosis facilitator)	0	0	1	1	0	0	0	1	0	1	0	4
mmu-miR-449a	MIMAT0001542	NM_153516	Bcl2l13	BCL2-like 13 (apoptosis facilitator)	0	0	1	1	0	0	0	1	0	1	0	4
mmu-miR-137	MIMAT0000149	NM_153516	Bcl2l13	BCL2-like 13 (apoptosis facilitator)	0	0	1	0	0	0	0	1	1	1	0	4
mmu-miR-497	MIMAT0003453	NM_153516	Bcl2l13	BCL2-like 13 (apoptosis facilitator)	0	0	1	0	0	0	0	1	0	1	0	3
mmu-miR-678	MIMAT0003452	NM_153516	Bcl2l13	BCL2-like 13 (apoptosis facilitator)	0	0	1	0	0	0	0	1	0	1	0	3
mmu-miR-693-5p	MIMAT0003472	NM_153516	Bcl2l13	BCL2-like 13 (apoptosis facilitator)	0	0	1	0	0	0	0	1	0	1	0	3
mmu-miR-677	MIMAT0003451	NM_153516	Bcl2l13	BCL2-like 13 (apoptosis facilitator)	0	0	1	0	0	0	0	1	0	1	0	3
mmu-miR-689	MIMAT0003468	NM_153516	Bcl2l13	BCL2-like 13 (apoptosis facilitator)	0	0	1	0	0	0	0	1	0	1	0	3
mmu-miR-488	MIMAT0003450	NM_153516	Bcl2l13	BCL2-like 13 (apoptosis facilitator)	0	0	1	0	0	0	0	1	0	1	0	3
mmu-miR-674	MIMAT0003740	NM_153516	Bcl2l13	BCL2-like 13 (apoptosis facilitator)	0	0	1	0	0	0	0	1	0	1	0	3
mmu-miR-760	MIMAT0003898	NM_153516	Bcl2l13	BCL2-like 13 (apoptosis facilitator)	0	0	1	0	0	0	0	1	0	1	0	3
mmu-miR-673-5p	MIMAT0003739	NM_153516	Bcl2l13	BCL2-like 13 (apoptosis facilitator)	0	0	1	0	0	0	0	1	0	1	0	3
mmu-miR-759	MIMAT0003897	NM_153516	Bcl2l13	BCL2-like 13 (apoptosis facilitator)	0	0	1	0	0	0	0	1	0	1	0	3
mmu-miR-423-5p	MIMAT0004825	NM_153516	Bcl2l13	BCL2-like 13 (apoptosis facilitator)	0	0	1	0	0	0	0	1	0	1	0	3
mmu-miR-423-3p	MIMAT0003454	NM_153516	Bcl2l13	BCL2-like 13 (apoptosis facilitator)	0	0	1	0	0	0	0	1	0	1	0	3
mmu-miR-485	MIMAT0003128	NM_153516	Bcl2l13	BCL2-like 13 (apoptosis facilitator)	0	0	1	0	0	0	0	1	0	1	0	3
mmu-miR-688	MIMAT0003467	NM_153516	Bcl2l13	BCL2-like 13 (apoptosis facilitator)	0	0	1	0	0	0	0	1	0	1	0	3
mmu-miR-687	MIMAT0003466	NM_153516	Bcl2l13	BCL2-like 13 (apoptosis facilitator)	0	0	1	0	0	0	0	1	0	1	0	3
mmu-miR-686	MIMAT0003464	NM_153516	Bcl2l13	BCL2-like 13 (apoptosis facilitator)	0	0	1	0	0	0	0	1	0	1	0	3
mmu-miR-685	MIMAT0003463	NM_153516	Bcl2l13	BCL2-like 13 (apoptosis facilitator)	0	0	1	0	0	0	0	1	0	1	0	3
mmu-miR-683	MIMAT0003461	NM_153516	Bcl2l13	BCL2-like 13 (apoptosis facilitator)	0	0	1	0	0	0	0	1	0	1	0	3
mmu-miR-490	MIMAT0003780	NM_153516	Bcl2l13	BCL2-like 13 (apoptosis facilitator)	0	0	1	0	0	0	0	1	0	1	0	3
mmu-miR-690	MIMAT0003469	NM_153516	Bcl2l13	BCL2-like 13 (apoptosis facilitator)	0	0	1	0	0	0	0	1	0	1	0	3
mmu-miR-691	MIMAT0003470	NM_153516	Bcl2l13	BCL2-like 13 (apoptosis facilitator)	0	0	1	0	0	0	0	1	0	1	0	3
mmu-miR-692	MIMAT0003471	NM_153516	Bcl2l13	BCL2-like 13 (apoptosis facilitator)	0	0	1	0	0	0	0	1	0	1	0	3
mmu-miR-666-5p	MIMAT0003737	NM_153516	Bcl2l13	BCL2-like 13 (apoptosis facilitator)	0	0	1	0	0	0	0	1	0	1	0	3
mmu-miR-669a	MIMAT0003477	NM_153516	Bcl2l13	BCL2-like 13 (apoptosis facilitator)	0	0	1	0	0	0	0	1	0	1	0	3
mmu-miR-763	MIMAT0003896	NM_153516	Bcl2l13	BCL2-like 13 (apoptosis facilitator)	0	0	1	0	0	0	0	1	0	1	0	3
mmu-miR-450a-3p	MIMAT0004789	NM_153516	Bcl2l13	BCL2-like 13 (apoptosis facilitator)	0	0	1	0	0	0	0	1	0	1	0	3
mmu-miR-20b	MIMAT0003187	NM_153516	Bcl2l13	BCL2-like 13 (apoptosis facilitator)	0	0	1	0	0	0	0	1	0	1	0	3
mmu-miR-376c	MIMAT0003183	NM_153516	Bcl2l13	BCL2-like 13 (apoptosis facilitator)	0	0	1	0	0	0	0	1	0	1	0	3
mmu-miR-494	MIMAT0003182	NM_153516	Bcl2l13	BCL2-like 13 (apoptosis facilitator)	0	0	1	0	0	0	0	1	0	1	0	3
mmu-miR-542-3p	MIMAT0003172	NM_153516	Bcl2l13	BCL2-like 13 (apoptosis facilitator)	0	0	1	0	0	0	0	1	0	1	0	3
mmu-miR-541	MIMAT0003170	NM_153516	Bcl2l13	BCL2-like 13 (apoptosis facilitator)	0	0	1	0	0	0	0	1	0	1	0	3
mmu-miR-540-3p	MIMAT0003167	NM_153516	Bcl2l13	BCL2-like 13 (apoptosis facilitator)	0	0	1	0	0	0	0	1	0	1	0	3
mmu-miR-540-5p	MIMAT0004786	NM_153516	Bcl2l13	BCL2-like 13 (apoptosis facilitator)	0	0	1	0	0	0	0	1	0	1	0	3
mmu-miR-546	MIMAT0003166	NM_153516	Bcl2l13	BCL2-like 13 (apoptosis facilitator)	0	0	1	0	0	0	0	1	0	1	0	3
mmu-miR-484	MIMAT0003127	NM_153516	Bcl2l13	BCL2-like 13 (apoptosis facilitator)	0	0	1	0	0	0	0	1	0	1	0	3
mmu-miR-532-3p	MIMAT0004781	NM_153516	Bcl2l13	BCL2-like 13 (apoptosis facilitator)	0	0	1	0	0	0	0	1	0	1	0	3
mmu-miR-469	MIMAT0002110	NM_153516	Bcl2l13	BCL2-like 13 (apoptosis facilitator)	0	0	1	0	0	0	0	1	0	1	0	3
mmu-miR-468	MIMAT0002109	NM_153516	Bcl2l13	BCL2-like 13 (apoptosis facilitator)	0	0	1	0	0	0	0	1	0	1	0	3
mmu-miR-466a-3p	MIMAT0002107	NM_153516	Bcl2l13	BCL2-like 13 (apoptosis facilitator)	0	0	1	0	0	0	0	1	0	1	0	3
mmu-miR-302b	MIMAT0003374	NM_153516	Bcl2l13	BCL2-like 13 (apoptosis facilitator)	0	0	1	0	0	0	0	1	0	1	0	3
mmu-miR-302c	MIMAT0003376	NM_153516	Bcl2l13	BCL2-like 13 (apoptosis facilitator)	0	0	1	0	0	0	0	1	0	1	0	3
mmu-miR-302d	MIMAT0003377	NM_153516	Bcl2l13	BCL2-like 13 (apoptosis facilitator)	0	0	1	0	0	0	0	1	0	1	0	3
mmu-miR-764-3p	MIMAT0003895	NM_153516	Bcl2l13	BCL2-like 13 (apoptosis facilitator)	0	0	1	0	0	0	0	1	0	1	0	3
mmu-miR-764-5p	MIMAT0003894	NM_153516	Bcl2l13	BCL2-like 13 (apoptosis facilitator)	0	0	1	0	0	0	0	1	0	1	0	3
mmu-miR-761	MIMAT0003893	NM_153516	Bcl2l13	BCL2-like 13 (apoptosis facilitator)	0	0	1	0	0	0	0	1	0	1	0	3
mmu-miR-670	MIMAT0003736	NM_153516	Bcl2l13	BCL2-like 13 (apoptosis facilitator)	0	0	1	0	0	0	0	1	0	1	0	3
mmu-miR-672	MIMAT0003735	NM_153516	Bcl2l13	BCL2-like 13 (apoptosis facilitator)	0	0	1	0	0	0	0	1	0	1	0	3
mmu-miR-802	MIMAT0004188	NM_153516	Bcl2l13	BCL2-like 13 (apoptosis facilitator)	0	0	1	0	0	0	0	1	0	1	0	3
mmu-miR-762	MIMAT0003892	NM_153516	Bcl2l13	BCL2-like 13 (apoptosis facilitator)	0	0	1	0	0	0	0	1	0	1	0	3
mmu-miR-770-5p	MIMAT0004822	NM_153516	Bcl2l13	BCL2-like 13 (apoptosis facilitator)	0	0	1	0	0	0	0	1	0	1	0	3
mmu-miR-665	MIMAT0003733	NM_153516	Bcl2l13	BCL2-like 13 (apoptosis facilitator)	0	0	1	0	0	0	0	1	0	1	0	3
mmu-miR-668	MIMAT0003732	NM_153516	Bcl2l13	BCL2-like 13 (apoptosis facilitator)	0	0	1	0	0	0	0	1	0	1	0	3
mmu-miR-671-5p	MIMAT0003731	NM_153516	Bcl2l13	BCL2-like 13 (apoptosis facilitator)	0	0	1	0	0	0	0	1	0	1	0	3
mmu-miR-592	MIMAT0003730	NM_153516	Bcl2l13	BCL2-like 13 (apoptosis facilitator)	0	0	1	0	0	0	0	1	0	1	0	3
mmu-miR-675-5p	MIMAT0003725	NM_153516	Bcl2l13	BCL2-like 13 (apoptosis facilitator)	0	0	1	0	0	0	0	1	0	1	0	3
mmu-miR-1224	MIMAT0005460	NM_153516	Bcl2l13	BCL2-like 13 (apoptosis facilitator)	0	0	1	0	0	0	0	1	0	1	0	3
mmu-miR-466a-5p	MIMAT0004759	NM_153516	Bcl2l13	BCL2-like 13 (apoptosis facilitator)	0	0	1	0	0	0	0	1	0	1	0	3
mmu-miR-693-3p	MIMAT0004189	NM_153516	Bcl2l13	BCL2-like 13 (apoptosis facilitator)	0	0	1	0	0	0	0	1	0	1	0	3
mmu-miR-544	MIMAT0004941	NM_153516	Bcl2l13	BCL2-like 13 (apoptosis facilitator)	0	0	1	0	0	0	0	1	0	1	0	3
mmu-miR-466f-3p	MIMAT0004882	NM_153516	Bcl2l13	BCL2-like 13 (apoptosis facilitator)	0	0	1	0	0	0	0	1	0	1	0	3
mmu-miR-466e-3p	MIMAT0004880	NM_153516	Bcl2l13	BCL2-like 13 (apoptosis facilitator)	0	0	1	0	0	0	0	1	0	1	0	3
mmu-miR-466e-5p	MIMAT0004879	NM_153516	Bcl2l13	BCL2-like 13 (apoptosis facilitator)	0	0	1	0	0	0	0	1	0	1	0	3
mmu-miR-466c-3p	MIMAT0004878	NM_153516	Bcl2l13	BCL2-like 13 (apoptosis facilitator)	0	0	1	0	0	0	0	1	0	1	0	3
mmu-miR-466c-5p	MIMAT0004877	NM_153516	Bcl2l13	BCL2-like 13 (apoptosis facilitator)	0	0	1	0	0	0	0	1	0	1	0	3
mmu-miR-466b-3-3p	MIMAT0005453	NM_153516	Bcl2l13	BCL2-like 13 (apoptosis facilitator)	0	0	1	0	0	0	0	1	0	1	0	3
mmu-miR-466b-3p	MIMAT0004876	NM_153516	Bcl2l13	BCL2-like 13 (apoptosis facilitator)	0	0	1	0	0	0	0	1	0	1	0	3
mmu-miR-466b-5p	MIMAT0004875	NM_153516	Bcl2l13	BCL2-like 13 (apoptosis facilitator)	0	0	1	0	0	0	0	1	0	1	0	3
mmu-miR-465c-3p	MIMAT0004874	NM_153516	Bcl2l13	BCL2-like 13 (apoptosis facilitator)	0	0	1	0	0	0	0	1	0	1	0	3
mmu-miR-465b-3p	MIMAT0004872	NM_153516	Bcl2l13	BCL2-like 13 (apoptosis facilitator)	0	0	1	0	0	0	0	1	0	1	0	3
mmu-miR-327	MIMAT0004867	NM_153516	Bcl2l13	BCL2-like 13 (apoptosis facilitator)	0	0	1	0	0	0	0	1	0	1	0	3
mmu-miR-220	MIMAT0004863	NM_153516	Bcl2l13	BCL2-like 13 (apoptosis facilitator)	0	0	1	0	0	0	0	1	0	1	0	3
mmu-miR-193b	MIMAT0004859	NM_153516	Bcl2l13	BCL2-like 13 (apoptosis facilitator)	0	0	1	0	0	0	0	1	0	1	0	3
mmu-miR-466g	MIMAT0004883	NM_153516	Bcl2l13	BCL2-like 13 (apoptosis facilitator)	0	0	1	0	0	0	0	1	0	1	0	3
mmu-miR-466h	MIMAT0004884	NM_153516	Bcl2l13	BCL2-like 13 (apoptosis facilitator)	0	0	1	0	0	0	0	1	0	1	0	3
mmu-miR-493	MIMAT0004888	NM_153516	Bcl2l13	BCL2-like 13 (apoptosis facilitator)	0	0	1	0	0	0	0	1	0	1	0	3
mmu-miR-511	MIMAT0004940	NM_153516	Bcl2l13	BCL2-like 13 (apoptosis facilitator)	0	0	1	0	0	0	0	1	0	1	0	3
mmu-miR-877	MIMAT0004861	NM_153516	Bcl2l13	BCL2-like 13 (apoptosis facilitator)	0	0	1	0	0	0	0	1	0	1	0	3
mmu-miR-875-3p	MIMAT0004938	NM_153516	Bcl2l13	BCL2-like 13 (apoptosis facilitator)	0	0	1	0	0	0	0	1	0	1	0	3
mmu-miR-872	MIMAT0004934	NM_153516	Bcl2l13	BCL2-like 13 (apoptosis facilitator)	0	0	1	0	0	0	0	1	0	1	0	3
mmu-miR-878-5p	MIMAT0004932	NM_153516	Bcl2l13	BCL2-like 13 (apoptosis facilitator)	0	0	1	0	0	0	0	1	0	1	0	3
mmu-miR-449b	MIMAT0005447	NM_153516	Bcl2l13	BCL2-like 13 (apoptosis facilitator)	0	0	1	0	0	0	0	1	0	1	0	3
mmu-miR-466d-3p	MIMAT0004931	NM_153516	Bcl2l13	BCL2-like 13 (apoptosis facilitator)	0	0	1	0	0	0	0	1	0	1	0	3
mmu-miR-466d-5p	MIMAT0004930	NM_153516	Bcl2l13	BCL2-like 13 (apoptosis facilitator)	0	0	1	0	0	0	0	1	0	1	0	3
mmu-miR-654-3p	MIMAT0004898	NM_153516	Bcl2l13	BCL2-like 13 (apoptosis facilitator)	0	0	1	0	0	0	0	1	0	1	0	3
mmu-miR-654-5p	MIMAT0004897	NM_153516	Bcl2l13	BCL2-like 13 (apoptosis facilitator)	0	0	1	0	0	0	0	1	0	1	0	3
mmu-miR-590-5p	MIMAT0004895	NM_153516	Bcl2l13	BCL2-like 13 (apoptosis facilitator)	0	0	1	0	0	0	0	1	0	1	0	3
mmu-miR-574-5p	MIMAT0004893	NM_153516	Bcl2l13	BCL2-like 13 (apoptosis facilitator)	0	0	1	0	0	0	0	1	0	1	0	3
mmu-miR-504	MIMAT0004889	NM_153516	Bcl2l13	BCL2-like 13 (apoptosis facilitator)	0	0	1	0	0	0	0	1	0	1	0	3
mmu-miR-582-3p	MIMAT0005292	NM_153516	Bcl2l13	BCL2-like 13 (apoptosis facilitator)	0	0	1	0	0	0	0	1	0	1	0	3
mmu-miR-18b	MIMAT0004858	NM_153516	Bcl2l13	BCL2-like 13 (apoptosis facilitator)	0	0	1	0	0	0	0	1	0	1	0	3
mmu-miR-147	MIMAT0004857	NM_153516	Bcl2l13	BCL2-like 13 (apoptosis facilitator)	0	0	1	0	0	0	0	1	0	1	0	3
mmu-miR-450b-3p	MIMAT0003512	NM_153516	Bcl2l13	BCL2-like 13 (apoptosis facilitator)	0	0	1	0	0	0	0	1	0	1	0	3
mmu-miR-501-3p	MIMAT0003509	NM_153516	Bcl2l13	BCL2-like 13 (apoptosis facilitator)	0	0	1	0	0	0	0	1	0	1	0	3
mmu-miR-501-5p	MIMAT0003508	NM_153516	Bcl2l13	BCL2-like 13 (apoptosis facilitator)	0	0	1	0	0	0	0	1	0	1	0	3
mmu-miR-500	MIMAT0003507	NM_153516	Bcl2l13	BCL2-like 13 (apoptosis facilitator)	0	0	1	0	0	0	0	1	0	1	0	3
mmu-miR-712	MIMAT0003502	NM_153516	Bcl2l13	BCL2-like 13 (apoptosis facilitator)	0	0	1	0	0	0	0	1	0	1	0	3
mmu-miR-711	MIMAT0003501	NM_153516	Bcl2l13	BCL2-like 13 (apoptosis facilitator)	0	0	1	0	0	0	0	1	0	1	0	3
mmu-miR-710	MIMAT0003500	NM_153516	Bcl2l13	BCL2-like 13 (apoptosis facilitator)	0	0	1	0	0	0	0	1	0	1	0	3
mmu-miR-706	MIMAT0003496	NM_153516	Bcl2l13	BCL2-like 13 (apoptosis facilitator)	0	0	1	0	0	0	0	1	0	1	0	3
mmu-miR-703	MIMAT0003493	NM_153516	Bcl2l13	BCL2-like 13 (apoptosis facilitator)	0	0	1	0	0	0	0	1	0	1	0	3
mmu-miR-491	MIMAT0003486	NM_153516	Bcl2l13	BCL2-like 13 (apoptosis facilitator)	0	0	1	0	0	0	0	1	0	1	0	3
mmu-miR-696	MIMAT0003483	NM_153516	Bcl2l13	BCL2-like 13 (apoptosis facilitator)	0	0	1	0	0	0	0	1	0	1	0	3
mmu-miR-695	MIMAT0003481	NM_153516	Bcl2l13	BCL2-like 13 (apoptosis facilitator)	0	0	1	0	0	0	0	1	0	1	0	3
mmu-miR-297b-3p	MIMAT0004827	NM_153516	Bcl2l13	BCL2-like 13 (apoptosis facilitator)	0	0	1	0	0	0	0	1	0	1	0	3
mmu-miR-652	MIMAT0003711	NM_153516	Bcl2l13	BCL2-like 13 (apoptosis facilitator)	0	0	1	0	0	0	0	1	0	1	0	3
mmu-miR-615-3p	MIMAT0003783	NM_153516	Bcl2l13	BCL2-like 13 (apoptosis facilitator)	0	0	1	0	0	0	0	1	0	1	0	3
mmu-miR-804	MIMAT0004210	NM_153516	Bcl2l13	BCL2-like 13 (apoptosis facilitator)	0	0	1	0	0	0	0	1	0	1	0	3
mmu-miR-876-3p	MIMAT0004855	NM_153516	Bcl2l13	BCL2-like 13 (apoptosis facilitator)	0	0	1	0	0	0	0	1	0	1	0	3
mmu-miR-876-5p	MIMAT0004854	NM_153516	Bcl2l13	BCL2-like 13 (apoptosis facilitator)	0	0	1	0	0	0	0	1	0	1	0	3
mmu-miR-874	MIMAT0004853	NM_153516	Bcl2l13	BCL2-like 13 (apoptosis facilitator)	0	0	1	0	0	0	0	1	0	1	0	3
mmu-miR-190b	MIMAT0004852	NM_153516	Bcl2l13	BCL2-like 13 (apoptosis facilitator)	0	0	1	0	0	0	0	1	0	1	0	3
mmu-miR-883b-3p	MIMAT0004851	NM_153516	Bcl2l13	BCL2-like 13 (apoptosis facilitator)	0	0	1	0	0	0	0	1	0	1	0	3
mmu-miR-883b-5p	MIMAT0004850	NM_153516	Bcl2l13	BCL2-like 13 (apoptosis facilitator)	0	0	1	0	0	0	0	1	0	1	0	3
mmu-miR-882	MIMAT0004847	NM_153516	Bcl2l13	BCL2-like 13 (apoptosis facilitator)	0	0	1	0	0	0	0	1	0	1	0	3
mmu-miR-881	MIMAT0004846	NM_153516	Bcl2l13	BCL2-like 13 (apoptosis facilitator)	0	0	1	0	0	0	0	1	0	1	0	3
mmu-miR-871	MIMAT0004841	NM_153516	Bcl2l13	BCL2-like 13 (apoptosis facilitator)	0	0	1	0	0	0	0	1	0	1	0	3
mmu-miR-743b-3p	MIMAT0004840	NM_153516	Bcl2l13	BCL2-like 13 (apoptosis facilitator)	0	0	1	0	0	0	0	1	0	1	0	3
mmu-miR-181d	MIMAT0004324	NM_153516	Bcl2l13	BCL2-like 13 (apoptosis facilitator)	0	0	1	0	0	0	0	1	0	1	0	3
mmu-miR-743a	MIMAT0004238	NM_153516	Bcl2l13	BCL2-like 13 (apoptosis facilitator)	0	0	1	0	0	0	0	1	0	1	0	3
mmu-miR-805	MIMAT0004211	NM_153516	Bcl2l13	BCL2-like 13 (apoptosis facilitator)	0	0	1	0	0	0	0	1	0	1	0	3
mmu-miR-669b	MIMAT0003476	NM_153516	Bcl2l13	BCL2-like 13 (apoptosis facilitator)	0	0	1	0	0	0	0	1	0	1	0	3
mmu-miR-21	MIMAT0000530	NM_153516	Bcl2l13	BCL2-like 13 (apoptosis facilitator)	0	0	1	0	0	0	0	1	0	1	0	3
mmu-miR-293	MIMAT0000371	NM_153516	Bcl2l13	BCL2-like 13 (apoptosis facilitator)	0	0	1	0	0	0	0	1	0	1	0	3
mmu-miR-292-5p	MIMAT0000369	NM_153516	Bcl2l13	BCL2-like 13 (apoptosis facilitator)	0	0	1	0	0	0	0	1	0	1	0	3
mmu-miR-30e	MIMAT0000248	NM_153516	Bcl2l13	BCL2-like 13 (apoptosis facilitator)	0	0	1	0	0	0	0	1	0	1	0	3
mmu-miR-205	MIMAT0000238	NM_153516	Bcl2l13	BCL2-like 13 (apoptosis facilitator)	0	0	1	0	0	0	0	1	0	1	0	3
mmu-miR-204	MIMAT0000237	NM_153516	Bcl2l13	BCL2-like 13 (apoptosis facilitator)	0	0	1	0	0	0	0	1	0	1	0	3
mmu-miR-203	MIMAT0000236	NM_153516	Bcl2l13	BCL2-like 13 (apoptosis facilitator)	0	0	1	0	0	0	0	1	0	1	0	3
mmu-miR-202-3p	MIMAT0000235	NM_153516	Bcl2l13	BCL2-like 13 (apoptosis facilitator)	0	0	1	0	0	0	0	1	0	1	0	3
mmu-miR-201	MIMAT0000234	NM_153516	Bcl2l13	BCL2-like 13 (apoptosis facilitator)	0	0	1	0	0	0	0	1	0	1	0	3
mmu-miR-199a-3p	MIMAT0000230	NM_153516	Bcl2l13	BCL2-like 13 (apoptosis facilitator)	0	0	1	0	0	0	0	1	0	1	0	3
mmu-miR-199a-5p	MIMAT0000229	NM_153516	Bcl2l13	BCL2-like 13 (apoptosis facilitator)	0	0	1	0	0	0	0	1	0	1	0	3
mmu-miR-195	MIMAT0000225	NM_153516	Bcl2l13	BCL2-like 13 (apoptosis facilitator)	0	0	1	0	0	0	0	1	0	1	0	3
mmu-miR-194	MIMAT0000224	NM_153516	Bcl2l13	BCL2-like 13 (apoptosis facilitator)	0	0	1	0	0	0	0	1	0	1	0	3
mmu-miR-193	MIMAT0000223	NM_153516	Bcl2l13	BCL2-like 13 (apoptosis facilitator)	0	0	1	0	0	0	0	1	0	1	0	3
mmu-miR-295	MIMAT0000373	NM_153516	Bcl2l13	BCL2-like 13 (apoptosis facilitator)	0	0	1	0	0	0	0	1	0	1	0	3
mmu-miR-296-3p	MIMAT0004576	NM_153516	Bcl2l13	BCL2-like 13 (apoptosis facilitator)	0	0	1	0	0	0	0	1	0	1	0	3
mmu-miR-298	MIMAT0000376	NM_153516	Bcl2l13	BCL2-like 13 (apoptosis facilitator)	0	0	1	0	0	0	0	1	0	1	0	3
mmu-miR-18a	MIMAT0000528	NM_153516	Bcl2l13	BCL2-like 13 (apoptosis facilitator)	0	0	1	0	0	0	0	1	0	1	0	3
mmu-miR-16	MIMAT0000527	NM_153516	Bcl2l13	BCL2-like 13 (apoptosis facilitator)	0	0	1	0	0	0	0	1	0	1	0	3
mmu-miR-15a	MIMAT0000526	NM_153516	Bcl2l13	BCL2-like 13 (apoptosis facilitator)	0	0	1	0	0	0	0	1	0	1	0	3
mmu-let-7e	MIMAT0000524	NM_153516	Bcl2l13	BCL2-like 13 (apoptosis facilitator)	0	0	1	0	0	0	0	1	0	1	0	3
mmu-let-7c	MIMAT0000523	NM_153516	Bcl2l13	BCL2-like 13 (apoptosis facilitator)	0	0	1	0	0	0	0	1	0	1	0	3
mmu-let-7a	MIMAT0000521	NM_153516	Bcl2l13	BCL2-like 13 (apoptosis facilitator)	0	0	1	0	0	0	0	1	0	1	0	3
mmu-miR-200a	MIMAT0000519	NM_153516	Bcl2l13	BCL2-like 13 (apoptosis facilitator)	0	0	1	0	0	0	0	1	0	1	0	3
mmu-miR-192	MIMAT0000517	NM_153516	Bcl2l13	BCL2-like 13 (apoptosis facilitator)	0	0	1	0	0	0	0	1	0	1	0	3
mmu-miR-148a	MIMAT0000516	NM_153516	Bcl2l13	BCL2-like 13 (apoptosis facilitator)	0	0	1	0	0	0	0	1	0	1	0	3
mmu-miR-30d	MIMAT0000515	NM_153516	Bcl2l13	BCL2-like 13 (apoptosis facilitator)	0	0	1	0	0	0	0	1	0	1	0	3
mmu-miR-30c	MIMAT0000514	NM_153516	Bcl2l13	BCL2-like 13 (apoptosis facilitator)	0	0	1	0	0	0	0	1	0	1	0	3
mmu-let-7d	MIMAT0000383	NM_153516	Bcl2l13	BCL2-like 13 (apoptosis facilitator)	0	0	1	0	0	0	0	1	0	1	0	3
mmu-miR-302a	MIMAT0000380	NM_153516	Bcl2l13	BCL2-like 13 (apoptosis facilitator)	0	0	1	0	0	0	0	1	0	1	0	3
mmu-miR-190	MIMAT0000220	NM_153516	Bcl2l13	BCL2-like 13 (apoptosis facilitator)	0	0	1	0	0	0	0	1	0	1	0	3
mmu-miR-24	MIMAT0000219	NM_153516	Bcl2l13	BCL2-like 13 (apoptosis facilitator)	0	0	1	0	0	0	0	1	0	1	0	3
mmu-miR-188-3p	MIMAT0004541	NM_153516	Bcl2l13	BCL2-like 13 (apoptosis facilitator)	0	0	1	0	0	0	0	1	0	1	0	3
mmu-miR-140	MIMAT0000151	NM_153516	Bcl2l13	BCL2-like 13 (apoptosis facilitator)	0	0	1	0	0	0	0	1	0	1	0	3
mmu-miR-135a	MIMAT0000147	NM_153516	Bcl2l13	BCL2-like 13 (apoptosis facilitator)	0	0	1	0	0	0	0	1	0	1	0	3
mmu-miR-9	MIMAT0000142	NM_153516	Bcl2l13	BCL2-like 13 (apoptosis facilitator)	0	0	1	0	0	0	0	1	0	1	0	3
mmu-miR-128	MIMAT0000140	NM_153516	Bcl2l13	BCL2-like 13 (apoptosis facilitator)	0	0	1	0	0	0	0	1	0	1	0	3
mmu-miR-125b-5p	MIMAT0000136	NM_153516	Bcl2l13	BCL2-like 13 (apoptosis facilitator)	0	0	1	0	0	0	0	1	0	1	0	3
mmu-miR-125a-3p	MIMAT0004528	NM_153516	Bcl2l13	BCL2-like 13 (apoptosis facilitator)	0	0	1	0	0	0	0	1	0	1	0	3
mmu-miR-125a-5p	MIMAT0000135	NM_153516	Bcl2l13	BCL2-like 13 (apoptosis facilitator)	0	0	1	0	0	0	0	1	0	1	0	3
mmu-miR-124	MIMAT0000134	NM_153516	Bcl2l13	BCL2-like 13 (apoptosis facilitator)	0	0	1	0	0	0	0	1	0	1	0	3
mmu-miR-30b	MIMAT0000130	NM_153516	Bcl2l13	BCL2-like 13 (apoptosis facilitator)	0	0	1	0	0	0	0	1	0	1	0	3
mmu-miR-30a	MIMAT0000128	NM_153516	Bcl2l13	BCL2-like 13 (apoptosis facilitator)	0	0	1	0	0	0	0	1	0	1	0	3
mmu-miR-29b	MIMAT0000127	NM_153516	Bcl2l13	BCL2-like 13 (apoptosis facilitator)	0	0	1	0	0	0	0	1	0	1	0	3
mmu-miR-27b	MIMAT0000126	NM_153516	Bcl2l13	BCL2-like 13 (apoptosis facilitator)	0	0	1	0	0	0	0	1	0	1	0	3
mmu-miR-23b	MIMAT0000125	NM_153516	Bcl2l13	BCL2-like 13 (apoptosis facilitator)	0	0	1	0	0	0	0	1	0	1	0	3
mmu-miR-141	MIMAT0000153	NM_153516	Bcl2l13	BCL2-like 13 (apoptosis facilitator)	0	0	1	0	0	0	0	1	0	1	0	3
mmu-miR-142-5p	MIMAT0000154	NM_153516	Bcl2l13	BCL2-like 13 (apoptosis facilitator)	0	0	1	0	0	0	0	1	0	1	0	3
mmu-miR-142-3p	MIMAT0000155	NM_153516	Bcl2l13	BCL2-like 13 (apoptosis facilitator)	0	0	1	0	0	0	0	1	0	1	0	3
mmu-miR-185	MIMAT0000214	NM_153516	Bcl2l13	BCL2-like 13 (apoptosis facilitator)	0	0	1	0	0	0	0	1	0	1	0	3
mmu-miR-183	MIMAT0000212	NM_153516	Bcl2l13	BCL2-like 13 (apoptosis facilitator)	0	0	1	0	0	0	0	1	0	1	0	3
mmu-miR-182	MIMAT0000211	NM_153516	Bcl2l13	BCL2-like 13 (apoptosis facilitator)	0	0	1	0	0	0	0	1	0	1	0	3
mmu-miR-181a	MIMAT0000210	NM_153516	Bcl2l13	BCL2-like 13 (apoptosis facilitator)	0	0	1	0	0	0	0	1	0	1	0	3
mmu-miR-129-5p	MIMAT0000209	NM_153516	Bcl2l13	BCL2-like 13 (apoptosis facilitator)	0	0	1	0	0	0	0	1	0	1	0	3
mmu-miR-10b	MIMAT0000208	NM_153516	Bcl2l13	BCL2-like 13 (apoptosis facilitator)	0	0	1	0	0	0	0	1	0	1	0	3
mmu-miR-155	MIMAT0000165	NM_153516	Bcl2l13	BCL2-like 13 (apoptosis facilitator)	0	0	1	0	0	0	0	1	0	1	0	3
mmu-miR-152	MIMAT0000162	NM_153516	Bcl2l13	BCL2-like 13 (apoptosis facilitator)	0	0	1	0	0	0	0	1	0	1	0	3
mmu-miR-151-3p	MIMAT0000161	NM_153516	Bcl2l13	BCL2-like 13 (apoptosis facilitator)	0	0	1	0	0	0	0	1	0	1	0	3
mmu-miR-151-5p	MIMAT0004536	NM_153516	Bcl2l13	BCL2-like 13 (apoptosis facilitator)	0	0	1	0	0	0	0	1	0	1	0	3
mmu-miR-150	MIMAT0000160	NM_153516	Bcl2l13	BCL2-like 13 (apoptosis facilitator)	0	0	1	0	0	0	0	1	0	1	0	3
mmu-miR-149	MIMAT0000159	NM_153516	Bcl2l13	BCL2-like 13 (apoptosis facilitator)	0	0	1	0	0	0	0	1	0	1	0	3
mmu-miR-144	MIMAT0000156	NM_153516	Bcl2l13	BCL2-like 13 (apoptosis facilitator)	0	0	1	0	0	0	0	1	0	1	0	3
mmu-miR-15b	MIMAT0000124	NM_153516	Bcl2l13	BCL2-like 13 (apoptosis facilitator)	0	0	1	0	0	0	0	1	0	1	0	3
mmu-miR-23a	MIMAT0000532	NM_153516	Bcl2l13	BCL2-like 13 (apoptosis facilitator)	0	0	1	0	0	0	0	1	0	1	0	3
mmu-miR-465a-3p	MIMAT0004217	NM_153516	Bcl2l13	BCL2-like 13 (apoptosis facilitator)	0	0	1	0	0	0	0	1	0	1	0	3
mmu-miR-377	MIMAT0000741	NM_153516	Bcl2l13	BCL2-like 13 (apoptosis facilitator)	0	0	1	0	0	0	0	1	0	1	0	3
mmu-miR-365	MIMAT0000711	NM_153516	Bcl2l13	BCL2-like 13 (apoptosis facilitator)	0	0	1	0	0	0	0	1	0	1	0	3
mmu-miR-217	MIMAT0000679	NM_153516	Bcl2l13	BCL2-like 13 (apoptosis facilitator)	0	0	1	0	0	0	0	1	0	1	0	3
mmu-miR-181b	MIMAT0000673	NM_153516	Bcl2l13	BCL2-like 13 (apoptosis facilitator)	0	0	1	0	0	0	0	1	0	1	0	3
mmu-miR-199b	MIMAT0004667	NM_153516	Bcl2l13	BCL2-like 13 (apoptosis facilitator)	0	0	1	0	0	0	0	1	0	1	0	3
mmu-miR-222	MIMAT0000670	NM_153516	Bcl2l13	BCL2-like 13 (apoptosis facilitator)	0	0	1	0	0	0	0	1	0	1	0	3
mmu-miR-211	MIMAT0000668	NM_153516	Bcl2l13	BCL2-like 13 (apoptosis facilitator)	0	0	1	0	0	0	0	1	0	1	0	3
mmu-miR-33	MIMAT0000667	NM_153516	Bcl2l13	BCL2-like 13 (apoptosis facilitator)	0	0	1	0	0	0	0	1	0	1	0	3
mmu-miR-218	MIMAT0000663	NM_153516	Bcl2l13	BCL2-like 13 (apoptosis facilitator)	0	0	1	0	0	0	0	1	0	1	0	3
mmu-miR-362-3p	MIMAT0004684	NM_153516	Bcl2l13	BCL2-like 13 (apoptosis facilitator)	0	0	1	0	0	0	0	1	0	1	0	3
mmu-miR-216a	MIMAT0000662	NM_153516	Bcl2l13	BCL2-like 13 (apoptosis facilitator)	0	0	1	0	0	0	0	1	0	1	0	3
mmu-miR-214	MIMAT0000661	NM_153516	Bcl2l13	BCL2-like 13 (apoptosis facilitator)	0	0	1	0	0	0	0	1	0	1	0	3
mmu-miR-139-5p	MIMAT0000656	NM_153516	Bcl2l13	BCL2-like 13 (apoptosis facilitator)	0	0	1	0	0	0	0	1	0	1	0	3
mmu-miR-10a	MIMAT0000648	NM_153516	Bcl2l13	BCL2-like 13 (apoptosis facilitator)	0	0	1	0	0	0	0	1	0	1	0	3
mmu-miR-378	MIMAT0003151	NM_153516	Bcl2l13	BCL2-like 13 (apoptosis facilitator)	0	0	1	0	0	0	0	1	0	1	0	3
mmu-miR-382	MIMAT0000747	NM_153516	Bcl2l13	BCL2-like 13 (apoptosis facilitator)	0	0	1	0	0	0	0	1	0	1	0	3
mmu-miR-465a-5p	MIMAT0002106	NM_153516	Bcl2l13	BCL2-like 13 (apoptosis facilitator)	0	0	1	0	0	0	0	1	0	1	0	3
mmu-miR-464	MIMAT0002105	NM_153516	Bcl2l13	BCL2-like 13 (apoptosis facilitator)	0	0	1	0	0	0	0	1	0	1	0	3
mmu-miR-463	MIMAT0004758	NM_153516	Bcl2l13	BCL2-like 13 (apoptosis facilitator)	0	0	1	0	0	0	0	1	0	1	0	3
mmu-miR-452	MIMAT0001637	NM_153516	Bcl2l13	BCL2-like 13 (apoptosis facilitator)	0	0	1	0	0	0	0	1	0	1	0	3
mmu-miR-451	MIMAT0001632	NM_153516	Bcl2l13	BCL2-like 13 (apoptosis facilitator)	0	0	1	0	0	0	0	1	0	1	0	3
mmu-miR-434-3p	MIMAT0001422	NM_153516	Bcl2l13	BCL2-like 13 (apoptosis facilitator)	0	0	1	0	0	0	0	1	0	1	0	3
mmu-miR-433	MIMAT0001420	NM_153516	Bcl2l13	BCL2-like 13 (apoptosis facilitator)	0	0	1	0	0	0	0	1	0	1	0	3
mmu-miR-431	MIMAT0001418	NM_153516	Bcl2l13	BCL2-like 13 (apoptosis facilitator)	0	0	1	0	0	0	0	1	0	1	0	3
mmu-miR-425	MIMAT0004750	NM_153516	Bcl2l13	BCL2-like 13 (apoptosis facilitator)	0	0	1	0	0	0	0	1	0	1	0	3
mmu-miR-370	MIMAT0001095	NM_153516	Bcl2l13	BCL2-like 13 (apoptosis facilitator)	0	0	1	0	0	0	0	1	0	1	0	3
mmu-miR-412	MIMAT0001094	NM_153516	Bcl2l13	BCL2-like 13 (apoptosis facilitator)	0	0	1	0	0	0	0	1	0	1	0	3
mmu-miR-411	MIMAT0004747	NM_153516	Bcl2l13	BCL2-like 13 (apoptosis facilitator)	0	0	1	0	0	0	0	1	0	1	0	3
mmu-miR-335-3p	MIMAT0004704	NM_153516	Bcl2l13	BCL2-like 13 (apoptosis facilitator)	0	0	1	0	0	0	0	1	0	1	0	3
mmu-miR-383	MIMAT0000748	NM_153516	Bcl2l13	BCL2-like 13 (apoptosis facilitator)	0	0	1	0	0	0	0	1	0	1	0	3
mmu-miR-107	MIMAT0000647	NM_153516	Bcl2l13	BCL2-like 13 (apoptosis facilitator)	0	0	1	0	0	0	0	1	0	1	0	3
mmu-miR-26b	MIMAT0000534	NM_153516	Bcl2l13	BCL2-like 13 (apoptosis facilitator)	0	0	1	0	0	0	0	1	0	1	0	3
mmu-miR-330	MIMAT0004642	NM_153516	Bcl2l13	BCL2-like 13 (apoptosis facilitator)	0	0	1	0	0	0	0	1	0	1	0	3
mmu-miR-329	MIMAT0000567	NM_153516	Bcl2l13	BCL2-like 13 (apoptosis facilitator)	0	0	1	0	0	0	0	1	0	1	0	3
mmu-miR-322	MIMAT0000548	NM_153516	Bcl2l13	BCL2-like 13 (apoptosis facilitator)	0	0	1	0	0	0	0	1	0	1	0	3
mmu-miR-328	MIMAT0000565	NM_153516	Bcl2l13	BCL2-like 13 (apoptosis facilitator)	0	0	1	0	0	0	0	1	0	1	0	3
mmu-miR-326	MIMAT0000559	NM_153516	Bcl2l13	BCL2-like 13 (apoptosis facilitator)	0	0	1	0	0	0	0	1	0	1	0	3
mmu-miR-324-5p	MIMAT0000555	NM_153516	Bcl2l13	BCL2-like 13 (apoptosis facilitator)	0	0	1	0	0	0	0	1	0	1	0	3
mmu-miR-103	MIMAT0000546	NM_153516	Bcl2l13	BCL2-like 13 (apoptosis facilitator)	0	0	1	0	0	0	0	1	0	1	0	3
mmu-miR-98	MIMAT0000545	NM_153516	Bcl2l13	BCL2-like 13 (apoptosis facilitator)	0	0	1	0	0	0	0	1	0	1	0	3
mmu-miR-34a	MIMAT0000542	NM_153516	Bcl2l13	BCL2-like 13 (apoptosis facilitator)	0	0	1	0	0	0	0	1	0	1	0	3
mmu-miR-96	MIMAT0000541	NM_153516	Bcl2l13	BCL2-like 13 (apoptosis facilitator)	0	0	1	0	0	0	0	1	0	1	0	3
mmu-miR-93	MIMAT0000540	NM_153516	Bcl2l13	BCL2-like 13 (apoptosis facilitator)	0	0	1	0	0	0	0	1	0	1	0	3
mmu-miR-27a	MIMAT0000537	NM_153516	Bcl2l13	BCL2-like 13 (apoptosis facilitator)	0	0	1	0	0	0	0	1	0	1	0	3
mmu-miR-29c	MIMAT0000536	NM_153516	Bcl2l13	BCL2-like 13 (apoptosis facilitator)	0	0	1	0	0	0	0	1	0	1	0	3
mmu-miR-29a	MIMAT0000535	NM_153516	Bcl2l13	BCL2-like 13 (apoptosis facilitator)	0	0	1	0	0	0	0	1	0	1	0	3
mmu-miR-331-3p	MIMAT0000571	NM_153516	Bcl2l13	BCL2-like 13 (apoptosis facilitator)	0	0	1	0	0	0	0	1	0	1	0	3
mmu-miR-148b	MIMAT0000580	NM_153516	Bcl2l13	BCL2-like 13 (apoptosis facilitator)	0	0	1	0	0	0	0	1	0	1	0	3
mmu-miR-342-3p	MIMAT0000590	NM_153516	Bcl2l13	BCL2-like 13 (apoptosis facilitator)	0	0	1	0	0	0	0	1	0	1	0	3
mmu-miR-346	MIMAT0000597	NM_153516	Bcl2l13	BCL2-like 13 (apoptosis facilitator)	0	0	1	0	0	0	0	1	0	1	0	3
mmu-miR-340-5p	MIMAT0004651	NM_153516	Bcl2l13	BCL2-like 13 (apoptosis facilitator)	0	0	1	0	0	0	0	1	0	1	0	3
mmu-miR-351	MIMAT0000609	NM_153516	Bcl2l13	BCL2-like 13 (apoptosis facilitator)	0	0	1	0	0	0	0	1	0	1	0	3
mmu-miR-342-5p	MIMAT0004653	NM_153516	Bcl2l13	BCL2-like 13 (apoptosis facilitator)	0	0	1	0	0	0	0	1	0	1	0	3
mmu-miR-135b	MIMAT0000612	NM_153516	Bcl2l13	BCL2-like 13 (apoptosis facilitator)	0	0	1	0	0	0	0	1	0	1	0	3
mmu-miR-101b	MIMAT0000616	NM_153516	Bcl2l13	BCL2-like 13 (apoptosis facilitator)	0	0	1	0	0	0	0	1	0	1	0	3
mmu-miR-340-3p	MIMAT0000586	NM_153516	Bcl2l13	BCL2-like 13 (apoptosis facilitator)	0	0	1	0	0	0	0	1	0	1	0	3
mmu-miR-339-3p	MIMAT0004649	NM_153516	Bcl2l13	BCL2-like 13 (apoptosis facilitator)	0	0	1	0	0	0	0	1	0	1	0	3
mmu-miR-339-5p	MIMAT0000584	NM_153516	Bcl2l13	BCL2-like 13 (apoptosis facilitator)	0	0	1	0	0	0	0	1	0	1	0	3
mmu-miR-338-3p	MIMAT0000582	NM_153516	Bcl2l13	BCL2-like 13 (apoptosis facilitator)	0	0	1	0	0	0	0	1	0	1	0	3
mmu-miR-350	MIMAT0000605	NM_153516	Bcl2l13	BCL2-like 13 (apoptosis facilitator)	0	0	1	0	0	0	0	1	0	1	0	3

## Sheet: RNA22 BCL2L13 seed regions
You are viewing all RNA22 target predictions for transcript ENSMUST00000009256. No filters are used for this table.
miRNA	ENSEMBL identifier of	leftmost position of	cDNA region	folding energy (in -Kcal/mol),	predicted target site	targeting miRNA			base pairs in	span of
identifier	putative target transcript	predicted target site		includes contribution from linker		sequence	base pairing-mRNA	base pairing-miRNA	putative heteroduplex	target
mmu_miR_3075	ENSMUSG00000009112_ENSMUST00000009256_6_1	6594	3'UTR	-23000000	TGTTCAAGGCCATACTAGGCT	TGTCTGGGAGCAGCCAAGGAC	.((((..(((....((((((.	.)))))).....)))..))))	13	21
mmu_miR_3075	ENSMUSG00000009112_ENSMUST00000009256_6_1	5573	3'UTR	-26700001	TGGATTCCTGGCCCTCAGGCT	TGTCTGGGAGCAGCCAAGGAC	.....(((((((((((((((.	.))))))).)..))).)))).	15	21
mmu_miR_302c	ENSMUSG00000009112_ENSMUST00000009256_6_1	6667	3'UTR	-23299999	AACTAAACTAGCATAAGCATTT	AAGTGCTTCCATGTTTCAGTGG	..(((....(((((((((((((	))))))))..)))))....)))	16	22
mmu_miR_302c	ENSMUSG00000009112_ENSMUST00000009256_6_1	4954	3'UTR	-23400000	TGCTGATACTGATTGAGCACGC	AAGTGCTTCCATGTTTCAGTGG	.(((((.((.....((((((..	..))))))....)).)))))..	13	22
mmu_miR_669j	ENSMUSG00000009112_ENSMUST00000009256_6_1	4012	3'UTR	-28900000	GGCTGTCGTCTGCGTATGTGCA	TGCATATACTCACATGCAAACA	(..((.(((.((.(((((((((	))))))))).)).)))))..).	17	22
mmu_miR_669j	ENSMUSG00000009112_ENSMUST00000009256_6_1	5787	3'UTR	-27400000	GCTTGCCATGTCCCTGTGTGCA	TGCATATACTCACATGCAAACA	(.((((.((((...((((((((	))))))))...)))))))).).	17	22
mmu_miR_3061_3p	ENSMUSG00000009112_ENSMUST00000009256_6_1	5513	3'UTR	-26700001	AATGGCCATCGGTCTAGGGTAG	CTACCTTTGATAGTCCACTGCC	...(((....((.(((((((((	))))))....))).))...)))	14	22
mmu_let_7g	ENSMUSG00000009112_ENSMUST00000009256_6_1	1882	3'UTR	-23600000	CCTTTTGAGGGCCACTACTTTA	TGAGGTAGTAGTTTGTACAGTT	....(((.((((.(((((((((	))))))))).))))...)))..	16	22
mmu_miR_302b	ENSMUSG00000009112_ENSMUST00000009256_6_1	6621	3'UTR	-25299999	TAAAGGCTAGCCCTGGACACTTG	TAAGTGCTTCCATGTTTTAGTAG	.....(((((..(((((((((((	))))))..)))).)..)))))..	16	23
mmu_miR_302b	ENSMUSG00000009112_ENSMUST00000009256_6_1	6667	3'UTR	-26000000	AACTAAACTAGCATAAGCATTTA	TAAGTGCTTCCATGTTTTAGTAG	.((((((...(((((((((((((	)))))))))..))))))))))..	19	23
mmu_miR_203star	ENSMUSG00000009112_ENSMUST00000009256_6_1	1541	3'UTR	-26400000	ACTTAGACTGCCAGCAGCTACT	AGTGGTTCTTGACAGTTCAACA	.....(((((.(((.(((((((	))))))).))).))))).....	15	22
mmu_miR_203star	ENSMUSG00000009112_ENSMUST00000009256_6_1	798	CDS	-25200001	GGAGGAATACCCGGGGATCATT	AGTGGTTCTTGACAGTTCAACA	....((((...(((((((((((	)))))))))))...))))....	15	22
mmu_miR_203star	ENSMUSG00000009112_ENSMUST00000009256_6_1	26	5'UTR	-27000000	TTCGCGGGTCGAAGCAGCCACT	AGTGGTTCTTGACAGTTCAACA	...((..(((.(((.(((((((	))))))))))))).))......	15	22
mmu_miR_203star	ENSMUSG00000009112_ENSMUST00000009256_6_1	1321	CDS	-25200001	GGGAGCAGGAAAAAGAGCCACA	AGTGGTTCTTGACAGTTCAACA	..((((.(....(((((((((.	.)))))))))..).))))....	14	22
mmu_miR_203star	ENSMUSG00000009112_ENSMUST00000009256_6_1	4927	3'UTR	-24000000	GAGCTCTGTGTGGGTTACTACT	AGTGGTTCTTGACAGTTCAACA	(((((....((.((..((((((	))))))..)).)))))))....	15	22
mmu_miR_203star	ENSMUSG00000009112_ENSMUST00000009256_6_1	4289	3'UTR	-23799999	GGGCTTTCAACCTGTGGGCCAC	AGTGGTTCTTGACAGTTCAACA	(((((.((((.....(((((((	.))))))))))).)))))....	16	22
mmu_miR_297a_5star	ENSMUSG00000009112_ENSMUST00000009256_6_1	4528	3'UTR	-24200001	CATTTGGGTGGTTTATGTATAC	ATATACATACGCACATACCCAT	....((((((((.((((((((.	.)))))))).))...)))))).	16	22
mmu_miR_1939	ENSMUSG00000009112_ENSMUST00000009256_6_1	1572	3'UTR	-25100000	CAGGACACTGGAGGAATTGG	TCGATTCCCTGCCAATGCAC	...(.((.(((.((((((((	))))))))...))).)))..	14	20
mmu_miR_1939	ENSMUSG00000009112_ENSMUST00000009256_6_1	1441	CDS	-28000000	GCAGTGGCTGTTGGAGTTGC	TCGATTCCCTGCCAATGCAC	(((.((((....(((((((.	.)))))))..)))).)))..	14	20
mmu_miR_1964_5p	ENSMUSG00000009112_ENSMUST00000009256_6_1	5070	3'UTR	-29000000	TGGTTTACCGAGTTGCCTAGCT	AGCTGGAGCACAAAAGCCGGTG	.....(((((.(((((((((((	)))))).))).....)))))))	16	22
mmu_miR_1964_5p	ENSMUSG00000009112_ENSMUST00000009256_6_1	689	CDS	-31400000	CTTTGCGTATGCTGCTCCAGTT	AGCTGGAGCACAAAAGCCGGTG	....((...((.((((((((((	))))))))))))...)).....	14	22
mmu_miR_1964_5p	ENSMUSG00000009112_ENSMUST00000009256_6_1	6765	3'UTR	-23240000	AATTGTTCCAATTGTTCCGGCC	AGCTGGAGCACAAAAGCCGGTG	.((((.......(((((((((.	.))))))))).......)))).	13	22
mmu_miR_106b	ENSMUSG00000009112_ENSMUST00000009256_6_1	1450	CDS	-26000000	GTTGGAGTTGCACTGGCTTTA	TAAAGTGCTGACAGTGCAGAT	.......((((((((((((((	)))))).....))))))))..	14	21
mmu_miR_106b	ENSMUSG00000009112_ENSMUST00000009256_6_1	6792	3'UTR	-23700001	CCCATACTGTTGTCTACTTTG	TAAAGTGCTGACAGTGCAGAT	......(((((((((((((((	)))))))..))))..))))..	15	21
mmu_miR_3094star	ENSMUSG00000009112_ENSMUST00000009256_6_1	1565	3'UTR	-29400000	ACATTTGCAGGACACTGGAGG	CCTTTAAATTGTGTCCTCAAG	....(((.(((((((((((((	))))))....)))))))))).	16	21
mmu_miR_3094star	ENSMUSG00000009112_ENSMUST00000009256_6_1	1887	3'UTR	-31299999	TGAGGGCCACTACTTTAAGGG	CCTTTAAATTGTGTCCTCAAG	(((((((.((...((((((((	))))))))..)))))))))..	17	21
mmu_miR_3094star	ENSMUSG00000009112_ENSMUST00000009256_6_1	497	CDS	-27900000	GAGTGTCACAAGACCTGAAGG	CCTTTAAATTGTGTCCTCAAG	(((.(.(((((....((((((	))))))..))))).))))...	15	21
mmu_miR_3094star	ENSMUSG00000009112_ENSMUST00000009256_6_1	3273	3'UTR	-24000000	GGGCAGTAGTGTAGCTGGAGG	CCTTTAAATTGTGTCCTCAAG	(((((.((((.....((((((	)))))).))))))))).....	15	21
mmu_miR_219_3pstar	ENSMUSG00000009112_ENSMUST00000009256_6_1	1909	3'UTR	-26600000	TAGGGTTCAATTAGGAGACTCT	AGAGTTGCGTCTGGACGTCCCG	..(((.....(((((.((((((	))))))...)))))....))).	14	22
mmu_miR_219_3pstar	ENSMUSG00000009112_ENSMUST00000009256_6_1	6078	3'UTR	-30100000	GTGGGAGTCAGAGGACAACTTG	AGAGTTGCGTCTGGACGTCCCG	..((((((((((.(.((((((.	.))))))).))).))).)))).	17	22
mmu_miR_219_3pstar	ENSMUSG00000009112_ENSMUST00000009256_6_1	5395	3'UTR	-29400000	TCAGGCCATCTGACACAGCTCT	AGAGTTGCGTCTGGACGTCCCG	...((.(.((((((.(((((((	))))))).))).))).).))..	16	22
mmu_miR_219_3pstar	ENSMUSG00000009112_ENSMUST00000009256_6_1	3633	3'UTR	-24900000	TGGACCCTTATAACTCAATTCT	AGAGTTGCGTCTGGACGTCCCG	.((((((.....((.(((((((	))))))).))..))..))))..	15	22
mmu_miR_219_3pstar	ENSMUSG00000009112_ENSMUST00000009256_6_1	5636	3'UTR	-24100000	AGTGCTTCCTAGTGAAAACTCT	AGAGTTGCGTCTGGACGTCCCG	.(..(.(((.((....((((((	))))))....))))).)..)..	13	22
mmu_miR_219_3pstar	ENSMUSG00000009112_ENSMUST00000009256_6_1	1503	3'UTR	-23799999	AGACAGAAAGACCTACGGCTTT	AGAGTTGCGTCTGGACGTCCCG	.(((....((((...(((((((	))))))).))))....)))...	14	22
mmu_miR_219_3pstar	ENSMUSG00000009112_ENSMUST00000009256_6_1	1714	3'UTR	-26200001	AGTCAACTTGGGCAGTAATTCT	AGAGTTGCGTCTGGACGTCCCG	.(((.....((((.((((((((	)))))))))))).)))......	15	22
mmu_miR_3085_3p	ENSMUSG00000009112_ENSMUST00000009256_6_1	27	5'UTR	-34599998	TCGCGGGTCGAAGCAGCCACT	TCTGGCTGCTATGGCCCCCTC	....((((((.((((((((..	..)))))))).))))))....	14	21
mmu_miR_3085_3p	ENSMUSG00000009112_ENSMUST00000009256_6_1	6069	3'UTR	-28100000	AGTGTGCATGTGGGAGTCAGA	TCTGGCTGCTATGGCCCCCTC	.....((.(((((.(((((((	))))))).)))))))......	14	21
mmu_miR_3085_3p	ENSMUSG00000009112_ENSMUST00000009256_6_1	109	5'UTR	-38200001	TGGGGCAGGGCTGGAGCCAGA	TCTGGCTGCTATGGCCCCCTC	.(((((..(((...(((((((	))))))))))...)))))...	15	21
mmu_miR_3085_3p	ENSMUSG00000009112_ENSMUST00000009256_6_1	5909	3'UTR	-31799999	AGGCCCAAATTAGCAGTCAGC	TCTGGCTGCTATGGCCCCCTC	.((((.....((((((((((.	.)))))))))).)))).....	14	21
mmu_miR_3085_3p	ENSMUSG00000009112_ENSMUST00000009256_6_1	5379	3'UTR	-24200001	CTTGCTGTAAACAAGGTCAGG	TCTGGCTGCTATGGCCCCCTC	...((((((.....(((((((	)))))))..))))))......	13	21
mmu_miR_3085_3p	ENSMUSG00000009112_ENSMUST00000009256_6_1	5428	3'UTR	-27000000	AGCGATATGAAGGCGGCCAGC	TCTGGCTGCTATGGCCCCCTC	.((.((.....(((((((((.	.))))))))))).))......	13	21
mmu_miR_3085_3p	ENSMUSG00000009112_ENSMUST00000009256_6_1	5861	3'UTR	-23400000	TTGTCAGTGTCTCAGGTCAGA	TCTGGCTGCTATGGCCCCCTC	..((((..((....(((((((	)))))))))..))))......	13	21
mmu_miR_3085_3p	ENSMUSG00000009112_ENSMUST00000009256_6_1	6611	3'UTR	-25100000	GGCTCAGAGCTAAAGGCTAGC	TCTGGCTGCTATGGCCCCCTC	(((.((.(((....((((((.	.))))))))).))))).....	14	21
mmu_miR_3474	ENSMUSG00000009112_ENSMUST00000009256_6_1	5914	3'UTR	-28600000	CAAATTAGCAGTCAGCTCAGGG	CCCTGGGAGGAGACGTGGATTC	..((((.((.(((..(((((((	)))))))....))))).)))).	16	22
mmu_miR_3474	ENSMUSG00000009112_ENSMUST00000009256_6_1	5571	3'UTR	-25500000	TTTGGATTCCTGGCCCTCAGGC	CCCTGGGAGGAGACGTGGATTC	...((((((.((.((((((((.	.)))))).))...)).))))))	16	22
mmu_miR_3474	ENSMUSG00000009112_ENSMUST00000009256_6_1	2060	3'UTR	-28900000	CGCATCACACCACCTCTCAGGT	CCCTGGGAGGAGACGTGGATTC	....((((..(.(((((((((.	.))))))))).)..))))....	14	22
mmu_miR_3474	ENSMUSG00000009112_ENSMUST00000009256_6_1	5024	3'UTR	-31799999	GTCCTGTCTAAACATCCCAGGC	CCCTGGGAGGAGACGTGGATTC	(((((((((...(.(((((((.	.)))))))).))))).))))..	17	22
mmu_miR_3474	ENSMUSG00000009112_ENSMUST00000009256_6_1	1967	3'UTR	-33200001	ATCCTGTTGCAGTTTCTCGGGG	CCCTGGGAGGAGACGTGGATTC	((((((((....((((((((((	)))))))))).)))).))))..	18	22
mmu_miR_3474	ENSMUSG00000009112_ENSMUST00000009256_6_1	5872	3'UTR	-33500000	TCAGGTCAGAACCGTCTCAGGG	CCCTGGGAGGAGACGTGGATTC	(((.(((....((.((((((((	)))))))))).))).)))....	16	22
mmu_miR_3474	ENSMUSG00000009112_ENSMUST00000009256_6_1	5856	3'UTR	-24200001	CGATGTTGTCAGTGTCTCAGGT	CCCTGGGAGGAGACGTGGATTC	(.(((((.....(.(((((((.	.))))))).).))))).)....	14	22
mmu_miR_201star	ENSMUSG00000009112_ENSMUST00000009256_6_1	6016	3'UTR	-27000000	ATTTTGATACGAAAAGCTGTTCA	TGAACAGTGCCTTTCTGTGTAGG	......((((((((.((((((((	))))))))...)))).))))...	16	23
mmu_miR_201star	ENSMUSG00000009112_ENSMUST00000009256_6_1	5164	3'UTR	-24500000	GTGTGTGGCAGAGCCCCTGTTTA	TGAACAGTGCCTTTCTGTGTAGG	.......(((((((..(((((((	))))))).))...))))).....	14	23
mmu_miR_201star	ENSMUSG00000009112_ENSMUST00000009256_6_1	5552	3'UTR	-27799999	TGGACACCTAGAGATACTGTTTG	TGAACAGTGCCTTTCTGTGTAGG	...((((..((((.(((((((..	..))))))).))))..))))...	15	23
mmu_miR_201star	ENSMUSG00000009112_ENSMUST00000009256_6_1	3892	3'UTR	-28400000	ACTTGGTAGAAGGAAGCTGTTTG	TGAACAGTGCCTTTCTGTGTAGG	.((...(((((((..((((((..	..))))))..)))))))...)).	15	23
mmu_miR_201star	ENSMUSG00000009112_ENSMUST00000009256_6_1	6579	3'UTR	-25400000	AAGGCAGGAAGACAATGTTCAAG	TGAACAGTGCCTTTCTGTGTAGG	.(.((((((((.((.((((((..	)))))).)).)))))))).)...	17	23
mmu_miR_201star	ENSMUSG00000009112_ENSMUST00000009256_6_1	2285	3'UTR	-27799999	CCAAGACAATCTGGGGCTGTTTG	TGAACAGTGCCTTTCTGTGTAGG	((.(.(((....((.((((((..	..)))))).))....))).).))	14	23
mmu_miR_201star	ENSMUSG00000009112_ENSMUST00000009256_6_1	1609	3'UTR	-25799999	GCAGTGTCTTGAGACAGTGTTCA	TGAACAGTGCCTTTCTGTGTAGG	((((......(((.((.((((((	)))))).)).))).)))).....	15	23
mmu_miR_34b_5p	ENSMUSG00000009112_ENSMUST00000009256_6_1	6719	3'UTR	-34200001	CCAACAGCTGACTGCTGCTGTCT	AGGCAGTGTAATTAGCTGATTGT	.((((((((((.(((.(((((((	)))))))))).))))))).))).	20	23
mmu_miR_34b_5p	ENSMUSG00000009112_ENSMUST00000009256_6_1	5551	3'UTR	-25000000	GTGGACACCTAGAGATACTGTTT	AGGCAGTGTAATTAGCTGATTGT	.....((.((((..(((((((((	)))))))))..)))).)).....	15	23
mmu_miR_34b_5p	ENSMUSG00000009112_ENSMUST00000009256_6_1	4366	3'UTR	-24900000	CATATCAGATATTTATATTGCAG	AGGCAGTGTAATTAGCTGATTGT	...(((((.((.(((((((((..	..))))))))).)).)))))...	16	23
mmu_miR_34b_5p	ENSMUSG00000009112_ENSMUST00000009256_6_1	2935	3'UTR	-24700001	GAAGGTGGGGGGAGGACCTGTCT	AGGCAGTGTAATTAGCTGATTGT	...(((.((..((..((((((((	)))))).))..))..)).)))..	15	23
mmu_miR_34b_5p	ENSMUSG00000009112_ENSMUST00000009256_6_1	457	CDS	-23299999	GAGAGCTCCATAGAAGACTGCTT	AGGCAGTGTAATTAGCTGATTGT	...((((....(..(.(((((((	))))))).)..).))))......	13	23
mmu_miR_34b_5p	ENSMUSG00000009112_ENSMUST00000009256_6_1	917	CDS	-24100000	AGAGCCTTCCCGTCTCACTGTCT	AGGCAGTGTAATTAGCTGATTGT	..(((......((..((((((((	))))))))..))..)))......	13	23
mmu_miR_467f	ENSMUSG00000009112_ENSMUST00000009256_6_1	4010	3'UTR	-24600000	CAGGCTGTCGTCTGCGTATGT	ATATACACACACACACCTACA	.(((.(((.((.((.((((((	)))))).)).))))))))...	16	21
mmu_miR_185	ENSMUSG00000009112_ENSMUST00000009256_6_1	114	5'UTR	-29000000	CAGGGCTGGAGCCAGATTTCCA	TGGAGAGAAAGGCAGTTCCTGA	(((((((...(((...((((((	))))))....))))).))))).	16	22
mmu_miR_185	ENSMUSG00000009112_ENSMUST00000009256_6_1	4319	3'UTR	-26200001	TGAGGACTGAATGACCTTTTCA	TGGAGAGAAAGGCAGTTCCTGA	..(((((((..(...(((((((	)))))))..)..))).))))..	15	22
mmu_miR_181dstar	ENSMUSG00000009112_ENSMUST00000009256_6_1	2923	3'UTR	-36299999	CCCATCCCTCAAGAAGGTGGG	CCCACCGGGGGATGAATGTCA	..((((((((.....((((((	)))))))))))))).......	14	21
mmu_miR_669l	ENSMUSG00000009112_ENSMUST00000009256_6_1	3703	3'UTR	-25200001	GGGTGGTTCTGTCACCACAGCT	AGTTGTGTGTGCATGTATATGT	..(((....((.((((((((((	))))))).)))))....)))..	15	22
mmu_miR_669l	ENSMUSG00000009112_ENSMUST00000009256_6_1	3626	3'UTR	-24799999	CCCCACATGGACCCTTATAACT	AGTTGTGTGTGCATGTATATGT	....(((((.((...(((((((	))))))).)).)))))......	14	22
mmu_miR_669l	ENSMUSG00000009112_ENSMUST00000009256_6_1	6706	3'UTR	-28000000	TTTGCAGTGTGCGCCAACAGCT	AGTTGTGTGTGCATGTATATGT	..((((.((..(((..((((((	)))))))))..)))))).....	15	22
mmu_miR_669l	ENSMUSG00000009112_ENSMUST00000009256_6_1	4958	3'UTR	-23200001	GATACTGATTGAGCACGCAATG	AGTTGTGTGTGCATGTATATGT	.((((....((.(((((((((.	.))))))))).)).))))....	15	22
mmu_miR_20astar	ENSMUSG00000009112_ENSMUST00000009256_6_1	2385	3'UTR	-26200001	AGTGCAGGGTAGAAGCTGCAGT	ACTGCATTACGAGCACTTAAAG	(((((...((((....((((((	))))))))))..))))).....	15	22
mmu_miR_351star	ENSMUSG00000009112_ENSMUST00000009256_6_1	6388	3'UTR	-23200001	CTTTCTCCTAACTCCTTGATT	GGTCAAGAGGCGCCTGGGAAC	.....(((((.(..(((((((	)))))))..)....)))))..	13	21
mmu_miR_351star	ENSMUSG00000009112_ENSMUST00000009256_6_1	473	CDS	-24400000	ACTGCTTGGCCCATCTTGGAG	GGTCAAGAGGCGCCTGGGAAC	....((.(((((.((((((..	..)))))))).))).))....	13	21
mmu_miR_351star	ENSMUSG00000009112_ENSMUST00000009256_6_1	3108	3'UTR	-23400000	ATGTTTTGAATGTCCTTGATT	GGTCAAGAGGCGCCTGGGAAC	..(((((.(.(((((((((((	))))))).))))..).)))))	17	21
mmu_miR_351star	ENSMUSG00000009112_ENSMUST00000009256_6_1	463	CDS	-27700001	TCCATAGAAGACTGCTTGGCC	GGTCAAGAGGCGCCTGGGAAC	(((.(((..(.((.(((((((	))))))).)))..))))))..	16	21
mmu_miR_351star	ENSMUSG00000009112_ENSMUST00000009256_6_1	2629	3'UTR	-23299999	AAGCAGTGTCATCCTTTGGCT	GGTCAAGAGGCGCCTGGGAAC	...(((((((.((..((((((	)))))))))))).))).....	15	21
mmu_miR_669k	ENSMUSG00000009112_ENSMUST00000009256_6_1	6058	3'UTR	-32799999	CTGCATGCCACAGTGTGCATG	TATGCATATACACGCATGCAA	.(((((((....(((((((((	)))))))))....))))))).	16	21
mmu_miR_669k	ENSMUSG00000009112_ENSMUST00000009256_6_1	4528	3'UTR	-25299999	CATTTGGGTGGTTTATGTATA	TATGCATATACACGCATGCAA	....((.(((...((((((((	))))))))..))).)).....	13	21
mmu_miR_1895	ENSMUSG00000009112_ENSMUST00000009256_6_1	2924	3'UTR	-30200001	CCATCCCTCAAGAAGGTGGGGG	CCCCCGAGGAGGACGAGGAGGA	((.((((((.......((((((	))))))..))))..))))....	14	22
mmu_miR_1895	ENSMUSG00000009112_ENSMUST00000009256_6_1	1968	3'UTR	-30600000	TCCTGTTGCAGTTTCTCGGGGC	CCCCCGAGGAGGACGAGGAGGA	(((((((....((((((((((.	.))))))))))))).))))...	17	22
mmu_miR_16	ENSMUSG00000009112_ENSMUST00000009256_6_1	2764	3'UTR	-29000000	TTTAAGACCAAGACTGCTGCTG	TAGCAGCACGTAAATATTGGCG	.....(.((((.((((((((((	)))))))).)).....))))).	15	22
mmu_miR_16	ENSMUSG00000009112_ENSMUST00000009256_6_1	5356	3'UTR	-25100000	GTTGTTGGTGAATGTGTTGTCT	TAGCAGCACGTAAATATTGGCG	...((..(((.(((((((((..	..)))))))))...)))..)).	14	22
mmu_miR_16	ENSMUSG00000009112_ENSMUST00000009256_6_1	6717	3'UTR	-33099998	CGCCAACAGCTGACTGCTGCTG	TAGCAGCACGTAAATATTGGCG	((((((......((((((((((	)))))))).)).....))))))	16	22
mmu_miR_16	ENSMUSG00000009112_ENSMUST00000009256_6_1	5257	3'UTR	-26940001	AGGCTAAGTACCCAGTCTGCTG	TAGCAGCACGTAAATATTGGCG	..(((((.......((((((((	)))))).)).......))))).	13	22
mmu_miR_16	ENSMUSG00000009112_ENSMUST00000009256_6_1	4429	3'UTR	-23100000	AAAGTAATTTTATGGTCTGTTG	TAGCAGCACGTAAATATTGGCG	...((...((((((..((((((	))))))..)))))).....)).	14	22
mmu_miR_16	ENSMUSG00000009112_ENSMUST00000009256_6_1	5341	3'UTR	-24100000	CCTGTGGTCTGTAGTGTTGTTG	TAGCAGCACGTAAATATTGGCG	((.(((.......(((((((((	))))))))).....))).))..	14	22
mmu_miR_215star	ENSMUSG00000009112_ENSMUST00000009256_6_1	3280	3'UTR	-23100000	AGTGTAGCTGGAGGTGATGGG	TCTGTCATTCTGTAGGCCAAT	.......(((.((((((((((	))))))).))).)))......	13	21
mmu_miR_215star	ENSMUSG00000009112_ENSMUST00000009256_6_1	820	CDS	-23400000	GCGGAAGATAGCAATGACATT	TCTGTCATTCTGTAGGCCAAT	..((...((((.(((((((..	..)))))))))))...))...	13	21
mmu_miR_215star	ENSMUSG00000009112_ENSMUST00000009256_6_1	1593	3'UTR	-23900000	CTTTCAGCTCAGCGTGGCAGT	TCTGTCATTCTGTAGGCCAAT	......((((((.(((((((.	.))))))).)))..)))....	13	21
mmu_miR_215star	ENSMUSG00000009112_ENSMUST00000009256_6_1	6193	3'UTR	-23500000	TTGTCATTGTGAGATGACAGG	TCTGTCATTCTGTAGGCCAAT	(((...((..(..((((((((	))))))))..)..))..))).	14	21
mmu_miR_215star	ENSMUSG00000009112_ENSMUST00000009256_6_1	5155	3'UTR	-24900000	TGACCCTCTGTGTGTGGCAGA	TCTGTCATTCTGTAGGCCAAT	((.((..(.(...((((((((	)))))))).).)..)).))..	14	21
mmu_miR_27astar	ENSMUSG00000009112_ENSMUST00000009256_6_1	3825	3'UTR	-24200001	ACGTGTCACCATGCCTGGTCTT	AGGGCTTAGCTGCTTGTGAGCA	..((.((((...((..((((((	))))))..)).....)))))).	14	22
mmu_miR_27astar	ENSMUSG00000009112_ENSMUST00000009256_6_1	3798	3'UTR	-26900000	GTCCAGCTCAGGACTGAGCTTA	AGGGCTTAGCTGCTTGTGAGCA	.....(((((.(((((((((..	..)))))))....)).))))).	14	22
mmu_miR_27astar	ENSMUSG00000009112_ENSMUST00000009256_6_1	4132	3'UTR	-30900000	CGCTCACTTAGCCAAAAGCCTG	AGGGCTTAGCTGCTTGTGAGCA	.((((((.((((...((((((.	.)))))).))))...)))))).	16	22
mmu_miR_27astar	ENSMUSG00000009112_ENSMUST00000009256_6_1	396	CDS	-28900000	AGCCTTCACCAGCACAGGCTTT	AGGGCTTAGCTGCTTGTGAGCA	.((..((((.((((((((((((	))))))).).)))).)))))).	18	22
mmu_miR_27astar	ENSMUSG00000009112_ENSMUST00000009256_6_1	4141	3'UTR	-25600000	AGCCAAAAGCCTGTGAGGTTTT	AGGGCTTAGCTGCTTGTGAGCA	.((((.((((..((.(((((((	))))))).)).)))).)).)).	17	22
mmu_miR_27astar	ENSMUSG00000009112_ENSMUST00000009256_6_1	903	CDS	-29400000	ATCCTGGCAGTCGGAGAGCCTT	AGGGCTTAGCTGCTTGTGAGCA	.(((.((((((....(((((((	))))))).)))))).).))...	16	22
mmu_miR_27astar	ENSMUSG00000009112_ENSMUST00000009256_6_1	4912	3'UTR	-25690001	GCTACCCTTTTAAGTGAGCTCT	AGGGCTTAGCTGCTTGTGAGCA	(((.........((((((((((	)))))))).)).......))).	13	22
mmu_miR_27astar	ENSMUSG00000009112_ENSMUST00000009256_6_1	4607	3'UTR	-25900000	GACTGAGTAGAGTGAAGGTCCT	AGGGCTTAGCTGCTTGTGAGCA	....((((((.....(((((((	)))))))..)))))).......	13	22
mmu_miR_27astar	ENSMUSG00000009112_ENSMUST00000009256_6_1	1575	3'UTR	-23799999	GACACTGGAGGAATTGGGCTTT	AGGGCTTAGCTGCTTGTGAGCA	..(((..(((.(.(((((((((	))))))))).).))))))....	16	22
mmu_miR_27astar	ENSMUSG00000009112_ENSMUST00000009256_6_1	5971	3'UTR	-23100000	GCGGCACGGAATAATAAGCTGG	AGGGCTTAGCTGCTTGTGAGCA	((..(((((.....((((((..	..)))))).....))))).)).	13	22
mmu_miR_27astar	ENSMUSG00000009112_ENSMUST00000009256_6_1	502	CDS	-30600000	TCACAAGACCTGAAGGAGCCTT	AGGGCTTAGCTGCTTGTGAGCA	(((((((....(...(((((((	)))))))..)..)))))))...	15	22
mmu_miR_27astar	ENSMUSG00000009112_ENSMUST00000009256_6_1	5007	3'UTR	-23700001	CCTTACGCCTCCTTCAGGTCCT	AGGGCTTAGCTGCTTGTGAGCA	.(((((((...((..(((((((	)))))))))..))..)))))..	16	22
mmu_miR_27astar	ENSMUSG00000009112_ENSMUST00000009256_6_1	2395	3'UTR	-25799999	AGAAGCTGCAGTCATTGGTCTT	AGGGCTTAGCTGCTTGTGAGCA	....((((((((....((((((	))))))..))))).....))).	14	22
mmu_miR_27astar	ENSMUSG00000009112_ENSMUST00000009256_6_1	4203	3'UTR	-24500000	CTGAAGTGGCCAGCCTGAGTCC	AGGGCTTAGCTGCTTGTGAGCA	((.(...(((.(((.(((((((	.)))))))))))))..).))..	16	22
mmu_miR_27astar	ENSMUSG00000009112_ENSMUST00000009256_6_1	6267	3'UTR	-23000000	CTAAAACAGTCTGTGTGGTCCT	AGGGCTTAGCTGCTTGTGAGCA	((...((((.(.((..((((((	))))))..)).).)))).))..	15	22
mmu_miR_27astar	ENSMUSG00000009112_ENSMUST00000009256_6_1	4662	3'UTR	-29200001	GTGAGCCTATGTGCTAAGCCCC	AGGGCTTAGCTGCTTGTGAGCA	(..(((......(((((((((.	.))))))))).)))..).....	13	22
mmu_miR_27astar	ENSMUSG00000009112_ENSMUST00000009256_6_1	5395	3'UTR	-24000000	TCAGGCCATCTGACACAGCTCT	AGGGCTTAGCTGCTTGTGAGCA	.(((((...(((....((((((	)))))))))..)))))......	14	22
mmu_miR_883a_3p	ENSMUSG00000009112_ENSMUST00000009256_6_1	1959	3'UTR	-29000000	TGCTGTTCATCCTGTTGCAGTT	TAACTGCAACAGCTCTCAGTAT	(((((......(((((((((((	.)))))))))))....))))).	16	22
mmu_miR_883a_3p	ENSMUSG00000009112_ENSMUST00000009256_6_1	5171	3'UTR	-24500000	GCAGAGCCCCTGTTTACAGTTG	TAACTGCAACAGCTCTCAGTAT	(.(((((...((((..((((((	)))))).)))))))))).....	16	22
mmu_miR_344g_3p	ENSMUSG00000009112_ENSMUST00000009256_6_1	5254	3'UTR	-25309999	TGTAGGCTAAGTACCCAGTCTG	CAGGCTCTAGCCAGGGGCTTGA	.......(((((.(((((((((	)))))).......)))))))).	14	22
mmu_miR_344g_3p	ENSMUSG00000009112_ENSMUST00000009256_6_1	2357	3'UTR	-25410000	AGACTTAGGGTTCCCCAGTCTG	CAGGCTCTAGCCAGGGGCTTGA	....(((((...((((((((((	)))))).......)))))))))	15	22
mmu_miR_344g_3p	ENSMUSG00000009112_ENSMUST00000009256_6_1	5330	3'UTR	-27500000	CACTGGGTGACCCTGTGGTCTG	CAGGCTCTAGCCAGGGGCTTGA	....((((..(((((.((((((	)))))).....)))))))))..	15	22
mmu_miR_344g_3p	ENSMUSG00000009112_ENSMUST00000009256_6_1	772	CDS	-32200001	AGTGTCTTTAGTCTTGAGCCTG	CAGGCTCTAGCCAGGGGCTTGA	...((((((.(.((.(((((((	))))))).))).))))))....	16	22
mmu_miR_344g_3p	ENSMUSG00000009112_ENSMUST00000009256_6_1	442	CDS	-24809999	AGCCCTGCTAACCCCGAGAGCT	CAGGCTCTAGCCAGGGGCTTGA	(((((((((.......((((((	..)))))))))..))))))...	15	22
mmu_miR_344g_3p	ENSMUSG00000009112_ENSMUST00000009256_6_1	1874	3'UTR	-26299999	GTCATCTCCCTTTTGAGGGCCA	CAGGCTCTAGCCAGGGGCTTGA	.(((..(((((....((((((.	..))))))....)))))..)))	14	22
mmu_miR_344g_3p	ENSMUSG00000009112_ENSMUST00000009256_6_1	1213	CDS	-31100000	CCGTCTGTGTTTGTGGAGCTTG	CAGGCTCTAGCCAGGGGCTTGA	..((((.((....(((((((((	)))))))))..)).))))....	15	22
mmu_miR_344g_3p	ENSMUSG00000009112_ENSMUST00000009256_6_1	4132	3'UTR	-28700001	CGCTCACTTAGCCAAAAGCCTG	CAGGCTCTAGCCAGGGGCTTGA	.((((.((..((....((((((	))))))...)).))))))....	14	22
mmu_miR_344g_3p	ENSMUSG00000009112_ENSMUST00000009256_6_1	903	CDS	-31900000	ATCCTGGCAGTCGGAGAGCCTT	CAGGCTCTAGCCAGGGGCTTGA	.(((((((......(((((((.	.))))))).)))))))......	14	22
mmu_miR_344g_3p	ENSMUSG00000009112_ENSMUST00000009256_6_1	3798	3'UTR	-26900000	GTCCAGCTCAGGACTGAGCTTA	CAGGCTCTAGCCAGGGGCTTGA	.((.(((((.((.((((((((.	.)))))).))))..))))).))	17	22
mmu_miR_344g_3p	ENSMUSG00000009112_ENSMUST00000009256_6_1	6154	3'UTR	-24600000	GCACCTTGATCCATGGAGTTTT	CAGGCTCTAGCCAGGGGCTTGA	((.(((((.....((((((((.	.))))))))..)))))))....	15	22
mmu_miR_344g_3p	ENSMUSG00000009112_ENSMUST00000009256_6_1	1014	CDS	-25299999	CCCTGAAGAAGTGAAGAGCTTA	CAGGCTCTAGCCAGGGGCTTGA	(((((.....((..(((((((.	.))))))).)))))))......	14	22
mmu_miR_3107	ENSMUSG00000009112_ENSMUST00000009256_6_1	1309	CDS	-30299999	GAGGAGAGAGCCGGGAGCAGGA	TCCTGTACTGAGCTGCCCCGAG	..((.(..((((((..((((((	)))))).))).)))..)))...	15	22
mmu_miR_3107	ENSMUSG00000009112_ENSMUST00000009256_6_1	1722	3'UTR	-31000000	TGGGCAGTAATTCTCTGTAGGA	TCCTGTACTGAGCTGCCCCGAG	.(((((((...((..(((((((	)))))))..)))))))))....	16	22
mmu_miR_3107	ENSMUSG00000009112_ENSMUST00000009256_6_1	570	CDS	-23799999	GGCATATCGTGAATGTACAGTG	TCCTGTACTGAGCTGCCCCGAG	((((..(((.....((((((..	..)))))))))..)))).....	13	22
mmu_miR_3107	ENSMUSG00000009112_ENSMUST00000009256_6_1	1555	3'UTR	-25799999	CAGCTACTGGACATTTGCAGGA	TCCTGTACTGAGCTGCCCCGAG	(((((...((.....(((((((	))))))))).))))).......	14	22
mmu_miR_542_3p	ENSMUSG00000009112_ENSMUST00000009256_6_1	406	CDS	-29100000	AGCACAGGCTTTGACTGTCACA	TGTGACAGATTGATAACTGAAA	....(((...(..(((((((((	)))))))).)..)...)))...	13	22
mmu_miR_3098_3p	ENSMUSG00000009112_ENSMUST00000009256_6_1	510	CDS	-32900002	CCTGAAGGAGCCTTTGCAGAA	TTCTGCTGCCTGCCTTTAGGA	((((((((.((....((((((	)))))).))...)))))))).	16	21
mmu_miR_3098_3p	ENSMUSG00000009112_ENSMUST00000009256_6_1	1310	CDS	-31600000	AGGAGAGAGCCGGGAGCAGGA	TTCTGCTGCCTGCCTTTAGGA	...((((.((.((.(((((((	))))))).)).))))))....	15	21
mmu_miR_3098_3p	ENSMUSG00000009112_ENSMUST00000009256_6_1	2073	3'UTR	-31100000	CTCTCAGGTACTGCAGCAGGG	TTCTGCTGCCTGCCTTTAGGA	.(((.(((((..(((((((((	))))))))).)))))..))).	17	21
mmu_miR_3098_3p	ENSMUSG00000009112_ENSMUST00000009256_6_1	2882	3'UTR	-29900000	AGCTAGTGGGACTCAGCAGAA	TTCTGCTGCCTGCCTTTAGGA	..((((.((.(..((((((((	))))))))..).)).))))..	15	21
mmu_miR_3098_3p	ENSMUSG00000009112_ENSMUST00000009256_6_1	5156	3'UTR	-26900000	GACCCTCTGTGTGTGGCAGAG	TTCTGCTGCCTGCCTTTAGGA	...(((..(((.(..((((((	))))))..).)))....))).	13	21
mmu_miR_3098_3p	ENSMUSG00000009112_ENSMUST00000009256_6_1	2378	3'UTR	-27200001	GAATGCCAGTGCAGGGTAGAA	TTCTGCTGCCTGCCTTTAGGA	.....((((.(((((((((((	))))))..)))))))...)).	15	21
mmu_miR_3098_3p	ENSMUSG00000009112_ENSMUST00000009256_6_1	1028	CDS	-28500000	AGAGCTTAGACAGCAGCGGGG	TTCTGCTGCCTGCCTTTAGGA	....(((((((((((((((((	)))))))).)))..)))))).	17	21
mmu_miR_3098_3p	ENSMUSG00000009112_ENSMUST00000009256_6_1	2609	3'UTR	-23700001	TGTGGGTCTCTGCGTGTAGAA	TTCTGCTGCCTGCCTTTAGGA	...((((....(((.((((((	)))))))))..))))......	13	21
mmu_miR_367star	ENSMUSG00000009112_ENSMUST00000009256_6_1	1236	CDS	-23600000	TGAGGAGGAGCTGGAAGCAGT	ACTGTTGCTAACATGCAACTC	....(((..((((..((((((	)))))).....)).))..)))	13	21
mmu_miR_367star	ENSMUSG00000009112_ENSMUST00000009256_6_1	2615	3'UTR	-27600000	TCTCTGCGTGTAGAAAGCAGT	ACTGTTGCTAACATGCAACTC	....(((((((....((((((	))))))....)))))))....	13	21
mmu_miR_367star	ENSMUSG00000009112_ENSMUST00000009256_6_1	4379	3'UTR	-24299999	TATATTGCAGTTCATAATAGT	ACTGTTGCTAACATGCAACTC	....((((((((..(((((((	)))))))..))).)))))...	15	21
mmu_miR_367star	ENSMUSG00000009112_ENSMUST00000009256_6_1	3262	3'UTR	-25799999	CTGCTAGTTGTGGGCAGTAGT	ACTGTTGCTAACATGCAACTC	.(((....(((.(((((((((	))))))))).))).)))....	15	21
mmu_miR_367star	ENSMUSG00000009112_ENSMUST00000009256_6_1	6706	3'UTR	-23400000	TTTGCAGTGTGCGCCAACAGC	ACTGTTGCTAACATGCAACTC	.(((((.(((....((((((.	.))))))...))))))))...	14	21
mmu_miR_367star	ENSMUSG00000009112_ENSMUST00000009256_6_1	1606	3'UTR	-23799999	GTGGCAGTGTCTTGAGACAGT	ACTGTTGCTAACATGCAACTC	((.(((.(((.....((((((	))))))....)))))).))..	14	21
mmu_miR_448_5p	ENSMUSG00000009112_ENSMUST00000009256_6_1	1609	3'UTR	-27299999	GCAGTGTCTTGAGACAGTGTTC	GAACATCCTGCATAGTGCTGCC	((((..(..((.....((((((	))))))....))..)..)))).	13	22
mmu_miR_32	ENSMUSG00000009112_ENSMUST00000009256_6_1	1709	3'UTR	-24900000	AGGTTAGTCAACTTGGGCAGTA	TATTGCACATTACTAAGTTGCA	......(.((((((((((((((	))))))......))))))))).	15	22
mmu_miR_32	ENSMUSG00000009112_ENSMUST00000009256_6_1	5335	3'UTR	-26200001	GGTGACCCTGTGGTCTGTAGTG	TATTGCACATTACTAAGTTGCA	.(..((...(((((.(((((((	))))))).)))))...))..).	15	22
mmu_miR_32	ENSMUSG00000009112_ENSMUST00000009256_6_1	1593	3'UTR	-24100000	CTTTCAGCTCAGCGTGGCAGTG	TATTGCACATTACTAAGTTGCA	....(((((.((.(((((((((	)))))).)))..)).)))))..	16	22
mmu_miR_466a_5p	ENSMUSG00000009112_ENSMUST00000009256_6_1	1077	CDS	-23299999	CAACTCTGACATCGTGCACGTG	TATGTGTGTGTACATGTACATA	......((((((((..((((((	))))))..))...)))).))..	14	22
mmu_miR_466a_5p	ENSMUSG00000009112_ENSMUST00000009256_6_1	3808	3'UTR	-23200001	GGACTGAGCTTACAAGCACGTG	TATGTGTGTGTACATGTACATA	....((.((.((((.(((((((	))))))).))))...)).))..	15	22
mmu_miR_466a_5p	ENSMUSG00000009112_ENSMUST00000009256_6_1	2980	3'UTR	-24900000	GCCACCCTGCAAGGCACACATG	TATGTGTGTGTACATGTACATA	.......(((((.(((((((((	))))))))).)...))))....	14	22
mmu_miR_466a_5p	ENSMUSG00000009112_ENSMUST00000009256_6_1	5823	3'UTR	-27000000	CATGCTCATGTTTACACACACC	TATGTGTGTGTACATGTACATA	.(((..(((((.((((((((..	..)))))))).)))))..))).	16	22
mmu_miR_182	ENSMUSG00000009112_ENSMUST00000009256_6_1	2363	3'UTR	-24299999	AGGGTTCCCCAGTCTGAATGCCAGT	TTTGGCAATGGTAGAACTCACACCG	.((((((.(((.......((((((.	.)))))).)))..))))))......	15	25
mmu_miR_182	ENSMUSG00000009112_ENSMUST00000009256_6_1	105	5'UTR	-30700001	CTTGTGGGGCAGGGCTGGAGCCAGA	TTTGGCAATGGTAGAACTCACACCG	..((((((.....((((..((((((	))))))..))))....))))))...	16	25
mmu_miR_182	ENSMUSG00000009112_ENSMUST00000009256_6_1	2824	3'UTR	-30299999	GGCCTGAACTCAGCCCAGTGCCAGG	TTTGGCAATGGTAGAACTCACACCG	((..(((..((.(((...(((((((	)))))))..))).))..)))..)).	17	25
mmu_miR_182	ENSMUSG00000009112_ENSMUST00000009256_6_1	5240	3'UTR	-26200001	CTGTGAAAGTTCCATGTAGGCTAAG	TTTGGCAATGGTAGAACTCACACCG	.(((((...((((((....((((((	)))))).)))).))...)))))...	17	25
mmu_miR_615_3p	ENSMUSG00000009112_ENSMUST00000009256_6_1	4611	3'UTR	-29000000	GAGTAGAGTGAAGGTCCTCGGA	TCCGAGCCTGGGTCTCCCTCTT	(((..(((...(((..((((((	)))))))))....))).)))..	15	22
mmu_miR_221	ENSMUSG00000009112_ENSMUST00000009256_6_1	5151	3'UTR	-23299999	TTAGTGACCCTCTGTGTGTGGCA	AGCTACATTGTCTGCTGGGTTTC	.....(((((...(.(((((((.	.)))))))...)....)))))..	13	23
mmu_miR_221	ENSMUSG00000009112_ENSMUST00000009256_6_1	6407	3'UTR	-26920000	TTAAACTCAGTTTGTTAGTGGTT	AGCTACATTGTCTGCTGGGTTTC	..(((((((((......((((((	)))))).......))))))))).	15	23
mmu_miR_221	ENSMUSG00000009112_ENSMUST00000009256_6_1	2539	3'UTR	-27299999	CCAGAGCCTGGATTAGTGTGGTG	AGCTACATTGTCTGCTGGGTTTC	...(((((..(..(((((((((.	.)))))))))....)..))))).	15	23
mmu_miR_221	ENSMUSG00000009112_ENSMUST00000009256_6_1	3266	3'UTR	-33200001	TAGTTGTGGGCAGTAGTGTAGCT	AGCTACATTGTCTGCTGGGTTTC	......(.(((((((((((((((	)))))))))).))))).).....	16	23
mmu_miR_221	ENSMUSG00000009112_ENSMUST00000009256_6_1	2863	3'UTR	-34400002	GACCCTATGCACTCACTGTAGCT	AGCTACATTGTCTGCTGGGTTTC	(((((...(((..((.(((((((	))))))).))..))).)))))..	17	23
mmu_miR_221	ENSMUSG00000009112_ENSMUST00000009256_6_1	3345	3'UTR	-23600000	AGGCCTCAGAAGTTGGTGGCTCA	AGCTACATTGTCTGCTGGGTTTC	((((((((((.....((((((..	))))))....))))..)))))).	16	23
mmu_miR_221	ENSMUSG00000009112_ENSMUST00000009256_6_1	6264	3'UTR	-25200001	GGCCTAAAACAGTCTGTGTGGTC	AGCTACATTGTCTGCTGGGTTTC	((((((...(((.(.(((((((.	.))))))).).))).))))))..	17	23
mmu_miR_221	ENSMUSG00000009112_ENSMUST00000009256_6_1	6473	3'UTR	-25400000	TAGCAGAGTCAGGTAGATGTAGC	AGCTACATTGTCTGCTGGGTTTC	(((((((........((((((((	.)))))))).)))))))......	15	23
mmu_miR_1931	ENSMUSG00000009112_ENSMUST00000009256_6_1	1553	3'UTR	-23400000	AGCAGCTACTGGACATTTGCAG	ATGCAAGGGCTGGTGCGATGGC	.((.((.((..(...((((((.	.))))))..)..))))....))	13	22
mmu_miR_296_3p	ENSMUSG00000009112_ENSMUST00000009256_6_1	4316	3'UTR	-23299999	CTTTGAGGACTGAATGACCTTT	GAGGGTTGGGTGGAGGCTCTCC	....(((..((...((((((((	))))))))......))..))).	13	22
mmu_miR_296_3p	ENSMUSG00000009112_ENSMUST00000009256_6_1	4252	3'UTR	-23299999	TGAGCATCACTGCCTTCTAGAA	GAGGGTTGGGTGGAGGCTCTCC	.((((.(((((((((((.....	))))))..)))))..))))...	15	22
mmu_miR_296_3p	ENSMUSG00000009112_ENSMUST00000009256_6_1	5748	3'UTR	-34900002	TAGTCATCTTCACACAGCCCTC	GAGGGTTGGGTGGAGGCTCTCC	......(((((((.((((((((	)))))))).)))))))......	15	22
mmu_miR_296_3p	ENSMUSG00000009112_ENSMUST00000009256_6_1	2162	3'UTR	-27900000	GATGATGCCTTTAGGGACCTTT	GAGGGTTGGGTGGAGGCTCTCC	((.((.(((((((..(((((((	)))))))...))))))))))).	18	22
mmu_miR_296_3p	ENSMUSG00000009112_ENSMUST00000009256_6_1	6614	3'UTR	-32200001	TCAGAGCTAAAGGCTAGCCCTG	GAGGGTTGGGTGGAGGCTCTCC	..((((((...(.((((((((.	.)))))))).)...))))))..	15	22
mmu_miR_296_3p	ENSMUSG00000009112_ENSMUST00000009256_6_1	4793	3'UTR	-27299999	GTTCTCTTCCACATGAACTCTG	GAGGGTTGGGTGGAGGCTCTCC	.....(((((((.(.((((((.	.)))))).))))))))......	14	22
mmu_miR_296_3p	ENSMUSG00000009112_ENSMUST00000009256_6_1	3953	3'UTR	-28299999	ATTGAGTCACTGTGCCATCTTC	GAGGGTTGGGTGGAGGCTCTCC	...(((((.(..(.(.((((((	)))))).).)..).)))))...	14	22
mmu_miR_296_3p	ENSMUSG00000009112_ENSMUST00000009256_6_1	5396	3'UTR	-31900000	CAGGCCATCTGACACAGCTCTC	GAGGGTTGGGTGGAGGCTCTCC	..((((.(((..(.((((((((	)))))))))..)))))))....	16	22
mmu_miR_296_3p	ENSMUSG00000009112_ENSMUST00000009256_6_1	528	CDS	-31000000	GAAAGCATTGCAGACGATCCTC	GAGGGTTGGGTGGAGGCTCTCC	((.(((.((.((..((((((((	))))))))..)).))))).)).	17	22
mmu_miR_296_3p	ENSMUSG00000009112_ENSMUST00000009256_6_1	1063	CDS	-29400000	GAGAACAACTCGTCCAACTCTG	GAGGGTTGGGTGGAGGCTCTCC	((((.(...((..((((((((.	.))))))))..))..).)))).	15	22
mmu_miR_296_3p	ENSMUSG00000009112_ENSMUST00000009256_6_1	3428	3'UTR	-25500000	AGATTGCCATTTACACAGCTCA	GAGGGTTGGGTGGAGGCTCTCC	.((..(((.(((((.((((((.	..)))))).))))))))..)).	16	22
mmu_miR_296_3p	ENSMUSG00000009112_ENSMUST00000009256_6_1	3634	3'UTR	-30400000	GGACCCTTATAACTCAATTCTT	GAGGGTTGGGTGGAGGCTCTCC	(((.((((...(((((((((((	))))))))))).)))).)))..	18	22
mmu_miR_296_3p	ENSMUSG00000009112_ENSMUST00000009256_6_1	3356	3'UTR	-27299999	GTTGGTGGCTCACTGGACTTTT	GAGGGTTGGGTGGAGGCTCTCC	...((.((((((((.(((((((	))))))).))))..))))..))	17	22
mmu_miR_296_3p	ENSMUSG00000009112_ENSMUST00000009256_6_1	4899	3'UTR	-25600000	ATGGCTGTGACAAGCTACCCTT	GAGGGTTGGGTGGAGGCTCTCC	..((((....((..(.((((((	)))))).)..))..))))....	13	22
mmu_miR_296_3p	ENSMUSG00000009112_ENSMUST00000009256_6_1	6847	3'UTR	-24299999	CAAGTCTACAAACTGTGCTTTC	GAGGGTTGGGTGGAGGCTCTCC	..(((((.((..(...((((((	)))))).)..)).)))))....	14	22
mmu_miR_296_3p	ENSMUSG00000009112_ENSMUST00000009256_6_1	3620	3'UTR	-34200001	GCTTCTCCCCACATGGACCCTT	GAGGGTTGGGTGGAGGCTCTCC	(((((..((((.....((((((	))))))))))..))))).....	15	22
mmu_miR_296_3p	ENSMUSG00000009112_ENSMUST00000009256_6_1	5141	3'UTR	-26799999	AGTGTTTTTCTTAGTGACCCTC	GAGGGTTGGGTGGAGGCTCTCC	(((.((..(((....(((((((	))))))))))..)).)))....	15	22
mmu_miR_296_3p	ENSMUSG00000009112_ENSMUST00000009256_6_1	5987	3'UTR	-24600000	AGCTGGTTACTGGATAGCTTTC	GAGGGTTGGGTGGAGGCTCTCC	((((..(((((...((((((((	))))))))))))).))))....	17	22
mmu_miR_296_3p	ENSMUSG00000009112_ENSMUST00000009256_6_1	6344	3'UTR	-24000000	GCTCTGACAACCCATGATTTTC	GAGGGTTGGGTGGAGGCTCTCC	.((((....(((((..((((((	))))))))))))))).......	15	22
mmu_miR_3112	ENSMUSG00000009112_ENSMUST00000009256_6_1	1736	3'UTR	-27500000	CTGTAGGAGGCTGCTCTGTGC	ACATAGAAAAGGCAGTCTGCA	.....(.(((((((((((((.	.))))))....))))))).).	14	21
mmu_miR_3112	ENSMUSG00000009112_ENSMUST00000009256_6_1	1202	CDS	-26200001	CGAGCCCCACTCCGTCTGTGT	ACATAGAAAAGGCAGTCTGCA	...((...(((((.(((((((	)))))))...)).)))..)).	14	21
mmu_miR_3112	ENSMUSG00000009112_ENSMUST00000009256_6_1	5785	3'UTR	-25299999	TGGCTTGCCATGTCCCTGTGT	ACATAGAAAAGGCAGTCTGCA	.((((.(((......((((((	))))))....)))))))....	13	21
mmu_miR_3112	ENSMUSG00000009112_ENSMUST00000009256_6_1	6262	3'UTR	-24500000	GAGGCCTAAAACAGTCTGTGT	ACATAGAAAAGGCAGTCTGCA	((.((((.......(((((((	)))))))..))))..))....	13	21
mmu_miR_411	ENSMUSG00000009112_ENSMUST00000009256_6_1	4430	3'UTR	-26000000	AAGTAATTTTATGGTCTGTTG	TAGTAGACCGTATAGCGTACG	..(((....((((((((((((	)))))))))))).....))).	15	21
mmu_miR_411	ENSMUSG00000009112_ENSMUST00000009256_6_1	923	CDS	-25500000	TTCCCGTCTCACTGTCTGCTA	TAGTAGACCGTATAGCGTACG	....(((...((.((((((((	)))))))).))...)))....	13	21
mmu_miR_411	ENSMUSG00000009112_ENSMUST00000009256_6_1	4926	3'UTR	-26100000	TGAGCTCTGTGTGGGTTACTA	TAGTAGACCGTATAGCGTACG	.(.((.((((((((.((((((	)))))).)))))))).)).).	17	21
mmu_miR_411	ENSMUSG00000009112_ENSMUST00000009256_6_1	5258	3'UTR	-26600000	GGCTAAGTACCCAGTCTGCTG	TAGTAGACCGTATAGCGTACG	.(((..((((...((((((((	)))))))).))))))).....	15	21
mmu_miR_719	ENSMUSG00000009112_ENSMUST00000009256_6_1	5891	3'UTR	-25900000	GGGACACCTTTGAGGCCGAGGC	ATCTCGGCTACAGAAAAATGTT	..((((..((((.(((((((..	..))))))).))))....))))	15	22
mmu_miR_719	ENSMUSG00000009112_ENSMUST00000009256_6_1	2029	3'UTR	-25299999	TCCCCATTCTGTATCGTGAGGT	ATCTCGGCTACAGAAAAATGTT	......(((((((.(.((((((	))))))).))))))).......	14	22
mmu_miR_759	ENSMUSG00000009112_ENSMUST00000009256_6_1	5938	3'UTR	-23000000	CTCCGTCAGCACGTCACTCTGG	GCAGAGTGCAAACAATTTTGAC	....(((((...(((((((((.	.)))))))...))....)))))	14	22
mmu_miR_759	ENSMUSG00000009112_ENSMUST00000009256_6_1	5951	3'UTR	-25000000	TCACTCTGGTGCTGCCCTTTGC	GCAGAGTGCAAACAATTTTGAC	(((.....((..(((.((((((	)))))).))).)).....))).	14	22
mmu_miR_143star	ENSMUSG00000009112_ENSMUST00000009256_6_1	2855	3'UTR	-28540001	ACCCAGAGGACCCTATGCACT	GGTGCAGTGCTGCATCTCTGG	..(((((((......((((((	))))))........)))))))	13	21
mmu_miR_143star	ENSMUSG00000009112_ENSMUST00000009256_6_1	804	CDS	-26400000	ATACCCGGGGATCATTGCGGA	GGTGCAGTGCTGCATCTCTGG	....(((((((((((((((..	..)))))))....))))))))	15	21
mmu_miR_143star	ENSMUSG00000009112_ENSMUST00000009256_6_1	4015	3'UTR	-27100000	TGTCGTCTGCGTATGTGCACC	GGTGCAGTGCTGCATCTCTGG	.......(((((((.((((((	)))))))))).))).......	13	21
mmu_miR_143star	ENSMUSG00000009112_ENSMUST00000009256_6_1	6701	3'UTR	-26700001	GTTCATTTGCAGTGTGCGCCA	GGTGCAGTGCTGCATCTCTGG	.......(((((((((((((.	)))))).))))))).......	13	21
mmu_miR_143star	ENSMUSG00000009112_ENSMUST00000009256_6_1	5290	3'UTR	-23500000	CTAAGGAACAAGCTTTGTATT	GGTGCAGTGCTGCATCTCTGG	(((..((...(((.(((((((	))))))).)))...))..)))	15	21
mmu_miR_338_5p	ENSMUSG00000009112_ENSMUST00000009256_6_1	6750	3'UTR	-24799999	CACTCTATTACTGCGAATTGTT	AACAATATCCTGGTGCTGAGTG	(((((...(((((.((((((((	)))))).)).)))))..)))))	18	22
mmu_miR_92a	ENSMUSG00000009112_ENSMUST00000009256_6_1	5090	3'UTR	-26400000	CTTATCAGAGGCAAGGCAGTG	TATTGCACTTGTCCCGGCCTG	.......(.((((((((((((	)))))).)))))).)......	13	21
mmu_miR_92a	ENSMUSG00000009112_ENSMUST00000009256_6_1	1237	CDS	-26100000	GAGGAGGAGCTGGAAGCAGTA	TATTGCACTTGTCCCGGCCTG	.(((.((..(.((..((((((	)))))).)).)..))..))).	14	21
mmu_miR_92a	ENSMUSG00000009112_ENSMUST00000009256_6_1	6694	3'UTR	-27799999	AGGCAGCGTTCATTTGCAGTG	TATTGCACTTGTCCCGGCCTG	((((.(.(..((..(((((((	)))))))..))..)).)))).	15	21
mmu_miR_92a	ENSMUSG00000009112_ENSMUST00000009256_6_1	3268	3'UTR	-25500000	GTTGTGGGCAGTAGTGTAGCT	TATTGCACTTGTCCCGGCCTG	((((.(((((..(((((((..	..))))))))))))))))...	16	21
mmu_miR_92a	ENSMUSG00000009112_ENSMUST00000009256_6_1	1710	3'UTR	-23200001	GGTTAGTCAACTTGGGCAGTA	TATTGCACTTGTCCCGGCCTG	(((..(...((..(.((((((	)))))).)..)).)..)))..	13	21
mmu_miR_211star	ENSMUSG00000009112_ENSMUST00000009256_6_1	2563	3'UTR	-33400002	GTCTCCCACTGCCTGTTCTTG	GCAAGGACAGCAAAGGGGGGC	(((((((..(((.((((((((	.)))))))))))..)))))))	18	21
mmu_miR_211star	ENSMUSG00000009112_ENSMUST00000009256_6_1	3106	3'UTR	-23799999	TGATGTTTTGAATGTCCTTGA	GCAAGGACAGCAAAGGGGGGC	...(.(((((..((((((((.	.)))))))).))))).)....	14	21
mmu_miR_211star	ENSMUSG00000009112_ENSMUST00000009256_6_1	4019	3'UTR	-27299999	GTCTGCGTATGTGCACCTTGT	GCAAGGACAGCAAAGGGGGGC	((((.(.(.(((...((((((	))))))...))).).).))))	15	21
mmu_miR_211star	ENSMUSG00000009112_ENSMUST00000009256_6_1	6160	3'UTR	-23500000	TGATCCATGGAGTTTTCTTGC	GCAAGGACAGCAAAGGGGGGC	...(((.....((((((((((	))))))).))).....)))..	13	21
mmu_miR_211star	ENSMUSG00000009112_ENSMUST00000009256_6_1	6353	3'UTR	-23299999	ACCCATGATTTTCTTCCTTGA	GCAAGGACAGCAAAGGGGGGC	.(((....((((((((((((.	.)))))).)).)))).)))..	15	21
mmu_miR_211star	ENSMUSG00000009112_ENSMUST00000009256_6_1	2299	3'UTR	-26200001	GGCTGTTTGGTGAAACCTTGT	GCAAGGACAGCAAAGGGGGGC	..((.((((.((...((((((	)))))).)).)))).))....	14	21
mmu_miR_211star	ENSMUSG00000009112_ENSMUST00000009256_6_1	6176	3'UTR	-23299999	CTTGCCAGTGCCACGTTTTGT	GCAAGGACAGCAAAGGGGGGC	(((.((..(((....((((((	))))))...)))..)).))).	14	21
mmu_miR_487bstar	ENSMUSG00000009112_ENSMUST00000009256_6_1	1983	3'UTR	-31799999	TCGGGGCAGGTGAGCTGACCG	TGGTTATCCCTGTCCTCTTCG	..((((((((.((..((((((	)))))))))))))))).....	16	21
mmu_miR_487bstar	ENSMUSG00000009112_ENSMUST00000009256_6_1	4315	3'UTR	-25299999	CCTTTGAGGACTGAATGACCT	TGGTTATCCCTGTCCTCTTCG	.....((((((.(.((((((.	.)))))).)..))))))....	13	21
mmu_miR_615_5p	ENSMUSG00000009112_ENSMUST00000009256_6_1	5748	3'UTR	-24200001	TAGTCATCTTCACACAGCCCTC	GGGGGTCCCCGGTGCTCGGATC	.....((((.(((...((((((	)))))).....)))...)))).	13	22
mmu_miR_615_5p	ENSMUSG00000009112_ENSMUST00000009256_6_1	997	CDS	-27400000	CAGCAGATTGCAATGGACCCTG	GGGGGTCCCCGGTGCTCGGATC	.....(((((((..(((((((.	.)))))))....)))...))))	14	22
mmu_miR_615_5p	ENSMUSG00000009112_ENSMUST00000009256_6_1	3706	3'UTR	-27600000	TGGTTCTGTCACCACAGCTCCT	GGGGGTCCCCGGTGCTCGGATC	....((((.((((...((((((	))))))....))))..))))..	14	22
mmu_miR_615_5p	ENSMUSG00000009112_ENSMUST00000009256_6_1	5396	3'UTR	-26100000	CAGGCCATCTGACACAGCTCTC	GGGGGTCCCCGGTGCTCGGATC	......(((((((((.((((((	)))))).....))).)))))).	15	22
mmu_miR_615_5p	ENSMUSG00000009112_ENSMUST00000009256_6_1	6234	3'UTR	-27400000	GGAAGGTGAGCTACACACCTCC	GGGGGTCCCCGGTGCTCGGATC	......(((((.((..((((((	)))))).....)))))))....	13	22
mmu_miR_615_5p	ENSMUSG00000009112_ENSMUST00000009256_6_1	5948	3'UTR	-26700001	ACGTCACTCTGGTGCTGCCCTT	GGGGGTCCCCGGTGCTCGGATC	.......(((((..((((((((	))))))....))..).))))..	13	22
mmu_miR_615_5p	ENSMUSG00000009112_ENSMUST00000009256_6_1	5303	3'UTR	-30500000	TTTGTATTGCACCACTGCCCCT	GGGGGTCCCCGGTGCTCGGATC	((((....(((((...((((((	))))))....))))).))))..	15	22
mmu_miR_615_5p	ENSMUSG00000009112_ENSMUST00000009256_6_1	4296	3'UTR	-29799999	CAACCTGTGGGCCACAACCCCT	GGGGGTCCCCGGTGCTCGGATC	....(((.(.(((...((((((	))))))....))).).)))...	13	22
mmu_miR_615_5p	ENSMUSG00000009112_ENSMUST00000009256_6_1	869	CDS	-24700001	AAGTTAGTCCCCCTGAATCCCC	GGGGGTCCCCGGTGCTCGGATC	......((((.((((.((((((	))))))...))).)...)))).	14	22
mmu_miR_615_5p	ENSMUSG00000009112_ENSMUST00000009256_6_1	3620	3'UTR	-30400000	GCTTCTCCCCACATGGACCCTT	GGGGGTCCCCGGTGCTCGGATC	.....(((.(((..((((((((	))))))))...)))...)))..	14	22
mmu_miR_615_5p	ENSMUSG00000009112_ENSMUST00000009256_6_1	2848	3'UTR	-25799999	GCAACAGACCCAGAGGACCCTA	GGGGGTCCCCGGTGCTCGGATC	....(((..((.(.(((((((.	.)))))))).))..)).)....	13	22
mmu_miR_615_5p	ENSMUSG00000009112_ENSMUST00000009256_6_1	4868	3'UTR	-32900002	CAGTCTAGCATTGAGAACCTCC	GGGGGTCCCCGGTGCTCGGATC	..(((((((((((.(.((((((	)))))).).))))))).)))).	18	22
mmu_miR_615_5p	ENSMUSG00000009112_ENSMUST00000009256_6_1	4316	3'UTR	-30299999	CTTTGAGGACTGAATGACCTTT	GGGGGTCCCCGGTGCTCGGATC	.((((((.((((...(((((((	)))))))..)))).))))))..	17	22
mmu_miR_615_5p	ENSMUSG00000009112_ENSMUST00000009256_6_1	5920	3'UTR	-34099998	AGCAGTCAGCTCAGGGGCCTCC	GGGGGTCCCCGGTGCTCGGATC	....((((((((.(((((((((	))))))))).)).)))..))).	17	22
mmu_miR_615_5p	ENSMUSG00000009112_ENSMUST00000009256_6_1	2055	3'UTR	-27000000	TCTCCCGCATCACACCACCTCT	GGGGGTCCCCGGTGCTCGGATC	..(((.(((((.....((((((	))))))....)))))..)))..	14	22
mmu_miR_615_5p	ENSMUSG00000009112_ENSMUST00000009256_6_1	949	CDS	-29500000	AGCTGGCACACAGAAAGCCTCC	GGGGGTCCCCGGTGCTCGGATC	..(((((((...(...((((((	))))))...).)))).)))...	14	22
mmu_miR_615_5p	ENSMUSG00000009112_ENSMUST00000009256_6_1	1678	3'UTR	-28700001	GAAGGGCAAGAGTGAAACTCCC	GGGGGTCCCCGGTGCTCGGATC	...(((((...(.(..((((((	))))))..))..))))).....	13	22
mmu_miR_615_5p	ENSMUSG00000009112_ENSMUST00000009256_6_1	2035	3'UTR	-28000000	TTCTGTATCGTGAGGTGCTCTC	GGGGGTCCCCGGTGCTCGGATC	.(((((((((.(.((.((((((	)))))))))))))))..)))..	18	22
mmu_miR_615_5p	ENSMUSG00000009112_ENSMUST00000009256_6_1	2162	3'UTR	-29500000	GATGATGCCTTTAGGGACCTTT	GGGGGTCCCCGGTGCTCGGATC	..(((.((..(..(((((((((	)))))))))..).)))))....	15	22
mmu_miR_615_5p	ENSMUSG00000009112_ENSMUST00000009256_6_1	4546	3'UTR	-24299999	ATACCTCACCCAAAGCATCCCT	GGGGGTCCCCGGTGCTCGGATC	...((.((((....(.((((((	)))))).)..))))...))...	13	22
mmu_miR_615_5p	ENSMUSG00000009112_ENSMUST00000009256_6_1	2905	3'UTR	-32599998	CCGTATCACCTGGCTGACCCCA	GGGGGTCCCCGGTGCTCGGATC	(((...((((.((..((((((.	.)))))))).))))..)))...	15	22
mmu_miR_615_5p	ENSMUSG00000009112_ENSMUST00000009256_6_1	5560	3'UTR	-30600000	TAGAGATACTGTTTGGATTCCT	GGGGGTCCCCGGTGCTCGGATC	..(((.(((((...((((((((	)))))))).)))))))).....	16	22
mmu_miR_615_5p	ENSMUSG00000009112_ENSMUST00000009256_6_1	3953	3'UTR	-27000000	ATTGAGTCACTGTGCCATCTTC	GGGGGTCCCCGGTGCTCGGATC	.(((((.(((((.(..((((((	))))))..)))))))))))...	17	22
mmu_miR_615_5p	ENSMUSG00000009112_ENSMUST00000009256_6_1	528	CDS	-27299999	GAAAGCATTGCAGACGATCCTC	GGGGGTCCCCGGTGCTCGGATC	...(((((((.....(((((((	)))))))..)))))))......	14	22
mmu_miR_615_5p	ENSMUSG00000009112_ENSMUST00000009256_6_1	3356	3'UTR	-24400000	GTTGGTGGCTCACTGGACTTTT	GGGGGTCCCCGGTGCTCGGATC	(((.(.(((.(...((((((((	))))))))...).)))).))).	16	22
mmu_miR_615_5p	ENSMUSG00000009112_ENSMUST00000009256_6_1	1910	3'UTR	-25799999	AGGGTTCAATTAGGAGACTCTG	GGGGGTCCCCGGTGCTCGGATC	.((((...((..((.((((((.	.))))))))..)))))).....	14	22
mmu_miR_615_5p	ENSMUSG00000009112_ENSMUST00000009256_6_1	35	5'UTR	-26500000	CGAAGCAGCCACTGTCGCTCCT	GGGGGTCCCCGGTGCTCGGATC	(((.(((.((...(..((((((	))))))..).))))))))....	15	22
mmu_miR_155star	ENSMUSG00000009112_ENSMUST00000009256_6_1	6064	3'UTR	-28799999	GCCACAGTGTGCATGTGGGAG	CTCCTACCTGTTAGCATTAAC	.....((((((((.(((((((	))))))).)))..)))))...	15	21
mmu_miR_1188star	ENSMUSG00000009112_ENSMUST00000009256_6_1	4608	3'UTR	-31700001	ACTGAGTAGAGTGAAGGTCCTCGGA	TCCGAGGCTCCCCACCACACCCTGC	.....((((.(((..((((((((((	)))))))......))).))).))))	17	25
mmu_miR_181c	ENSMUSG00000009112_ENSMUST00000009256_6_1	5534	3'UTR	-26200001	GGCACACGGAAGGATGAGTGGA	AACATTCAACCTGTCGGTGAGT	..(((.((..(((.((((((..	..)))))).)))..)))))...	14	22
mmu_miR_181c	ENSMUSG00000009112_ENSMUST00000009256_6_1	5125	3'UTR	-27700001	AACTCCATCCAGGTCTAGTGTT	AACATTCAACCTGTCGGTGAGT	.(((((...(((((..((((((	))))))..)))))...).))))	16	22
mmu_miR_301astar	ENSMUSG00000009112_ENSMUST00000009256_6_1	2073	3'UTR	-26200001	CTCTCAGGTACTGCAGCAGGGC	GCTCTGACTTTATTGCACTACT	......((((.(((((((((((	))))))......))))).))))	15	22
mmu_miR_301astar	ENSMUSG00000009112_ENSMUST00000009256_6_1	1968	3'UTR	-27299999	TCCTGTTGCAGTTTCTCGGGGC	GCTCTGACTTTATTGCACTACT	......((((((...(((((((	)))))))....)))))).....	13	22
mmu_miR_301astar	ENSMUSG00000009112_ENSMUST00000009256_6_1	6070	3'UTR	-33400002	GTGTGCATGTGGGAGTCAGAGG	GCTCTGACTTTATTGCACTACT	(((((((....((((((((((.	.))))))))))..))))).)).	17	22
mmu_miR_301astar	ENSMUSG00000009112_ENSMUST00000009256_6_1	6599	3'UTR	-26600000	AAGGCCATACTAGGCTCAGAGC	GCTCTGACTTTATTGCACTACT	.((((.(((..(((.(((((((	))))))))))))).)).))...	17	22
mmu_miR_212_3p	ENSMUSG00000009112_ENSMUST00000009256_6_1	3832	3'UTR	-28100000	ACCATGCCTGGTCTTGCTGTTA	TAACAGTCTCCAGTCACGGCCA	.((.((.((((....(((((((	)))))))..)))).)).))...	15	22
mmu_miR_212_3p	ENSMUSG00000009112_ENSMUST00000009256_6_1	2284	3'UTR	-23200001	ACCAAGACAATCTGGGGCTGTT	TAACAGTCTCCAGTCACGGCCA	.((..(((....((((((((((	.))))))).))))))..))...	15	22
mmu_miR_322star	ENSMUSG00000009112_ENSMUST00000009256_6_1	5215	3'UTR	-24900000	GCCTAGGTGTAGCCTGTGTTT	AAACATGAAGCGCTGCAACAC	.....(.((((((((((((((	))))))..)).)))))).)..	15	21
mmu_miR_26b	ENSMUSG00000009112_ENSMUST00000009256_6_1	2565	3'UTR	-24600000	CTCCCACTGCCTGTTCTTGAG	TTCAAGTAATTCAGGATAGGT	......(((((((..((((((	)))))).....)))).)))..	13	21
mmu_miR_26b	ENSMUSG00000009112_ENSMUST00000009256_6_1	3097	3'UTR	-24100000	ACCAAGACCTGATGTTTTGAA	TTCAAGTAATTCAGGATAGGT	(((....(((((...((((((	))))))....)))))...)))	14	21
mmu_miR_26b	ENSMUSG00000009112_ENSMUST00000009256_6_1	6625	3'UTR	-28000000	GGCTAGCCCTGGACACTTGAG	TTCAAGTAATTCAGGATAGGT	..(((..((((((.(((((((	)))))))..)))))).)))..	16	21
mmu_miR_100	ENSMUSG00000009112_ENSMUST00000009256_6_1	4921	3'UTR	-24299999	TTAAGTGAGCTCTGTGTGGGTT	AACCCGTAGATCCGAACTTGTG	.(((((..(.((((..((((((	))))))))))..)..)))))..	16	22
mmu_miR_466e_5p	ENSMUSG00000009112_ENSMUST00000009256_6_1	5522	3'UTR	-24200001	CGGTCTAGGGTAGGCACACGGA	GATGTGTGTGTACATGTACATA	..((.((..(((.(((((((..	..))))))).))).)).))...	14	22
mmu_miR_466e_5p	ENSMUSG00000009112_ENSMUST00000009256_6_1	6272	3'UTR	-23200001	ACAGTCTGTGTGGTCCTACATC	GATGTGTGTGTACATGTACATA	...((..(((((..(.((((((	)))))).)..)))))..))...	14	22
mmu_miR_466e_5p	ENSMUSG00000009112_ENSMUST00000009256_6_1	556	CDS	-23700001	CCAGTGACATATGAGGCATATC	GATGTGTGTGTACATGTACATA	...(((((((.(((.(((((((	))))))).).)).)))).))).	17	22
mmu_miR_466e_5p	ENSMUSG00000009112_ENSMUST00000009256_6_1	2044	3'UTR	-24299999	GTGAGGTGCTCTCTCCCGCATC	GATGTGTGTGTACATGTACATA	(((..((((.(.....((((((	)))))).).))))...)))...	14	22
mmu_miR_668star	ENSMUSG00000009112_ENSMUST00000009256_6_1	1796	3'UTR	-33799999	TAGATGCCACTGGCACCCACTTAC	GTAAGTGTGCCTCGGGTGAGCATG	...(((((((((((((..((((((	)))))))))))...)))).)))).	19	24
mmu_miR_668star	ENSMUSG00000009112_ENSMUST00000009256_6_1	1549	3'UTR	-27799999	TGCCAGCAGCTACTGGACATTTGC	GTAAGTGTGCCTCGGGTGAGCATG	.....((.(((...((((((((((	)))))))).))...)))..))...	15	24
mmu_miR_668star	ENSMUSG00000009112_ENSMUST00000009256_6_1	5071	3'UTR	-29600000	GGTTTACCGAGTTGCCTAGCTTAT	GTAAGTGTGCCTCGGGTGAGCATG	.((((((((((..((...((((((	))))))..))))).)))))))...	18	24
mmu_miR_668star	ENSMUSG00000009112_ENSMUST00000009256_6_1	6687	3'UTR	-30500000	TTAACCCAGGCAGCGTTCATTTGC	GTAAGTGTGCCTCGGGTGAGCATG	...(((((((((.....(((((((	)))))))))))).)))).......	16	24
mmu_miR_668star	ENSMUSG00000009112_ENSMUST00000009256_6_1	6621	3'UTR	-29799999	TAAAGGCTAGCCCTGGACACTTGA	GTAAGTGTGCCTCGGGTGAGCATG	.....(((.((((.(((((((((.	.))))))).))..)))).)))...	16	24
mmu_miR_107	ENSMUSG00000009112_ENSMUST00000009256_6_1	2762	3'UTR	-26100000	AATTTAAGACCAAGACTGCTGCT	AGCAGCATTGTACAGGGCTATCA	......((.((...(((((((((	)))))))..))....))))....	13	23
mmu_miR_107	ENSMUSG00000009112_ENSMUST00000009256_6_1	1728	3'UTR	-33200001	GTAATTCTCTGTAGGAGGCTGCT	AGCAGCATTGTACAGGGCTATCA	......(((((((.((.((((((	)))))).)).)))))))......	15	23
mmu_miR_107	ENSMUSG00000009112_ENSMUST00000009256_6_1	687	CDS	-27500000	GCCTTTGCGTATGCTGCTCCAGT	AGCAGCATTGTACAGGGCTATCA	(((((((((.((((((((.....	)))))))))))).))))).....	17	23
mmu_miR_107	ENSMUSG00000009112_ENSMUST00000009256_6_1	5339	3'UTR	-31000000	ACCCTGTGGTCTGTAGTGTTGTT	AGCAGCATTGTACAGGGCTATCA	.(((((((.....((((((((((	)))))))))))))))))......	17	23
mmu_miR_107	ENSMUSG00000009112_ENSMUST00000009256_6_1	6014	3'UTR	-23600000	ACATTTTGATACGAAAAGCTGTT	AGCAGCATTGTACAGGGCTATCA	...(((((.(((((...((((((	)))))).))))))))))......	16	23
mmu_miR_107	ENSMUSG00000009112_ENSMUST00000009256_6_1	6715	3'UTR	-28799999	TGCGCCAACAGCTGACTGCTGCT	AGCAGCATTGTACAGGGCTATCA	...(((.....((((((((((((	)))))))..)).)))))).....	15	23
mmu_miR_107	ENSMUSG00000009112_ENSMUST00000009256_6_1	3830	3'UTR	-28200001	TCACCATGCCTGGTCTTGCTGTT	AGCAGCATTGTACAGGGCTATCA	.......((((.(((.(((((((	)))))))..).)).)))).....	14	23
mmu_miR_107	ENSMUSG00000009112_ENSMUST00000009256_6_1	3890	3'UTR	-24299999	GGACTTGGTAGAAGGAAGCTGTT	AGCAGCATTGTACAGGGCTATCA	((.((..(((.((....((((((	)))))).)).)))..))))....	15	23
mmu_miR_107	ENSMUSG00000009112_ENSMUST00000009256_6_1	2283	3'UTR	-23700001	TACCAAGACAATCTGGGGCTGTT	AGCAGCATTGTACAGGGCTATCA	..((...(((((.....((((((	)))))))))))...)).......	13	23
mmu_miR_1932	ENSMUSG00000009112_ENSMUST00000009256_6_1	4957	3'UTR	-26200001	TGATACTGATTGAGCACGCAAT	GTTGCGGACAGCGCTAGGTCGG	.....(((((..(((.((((((	))))))......)))..)))))	14	22
mmu_miR_1932	ENSMUSG00000009112_ENSMUST00000009256_6_1	2068	3'UTR	-27900000	ACCACCTCTCAGGTACTGCAGC	GTTGCGGACAGCGCTAGGTCGG	.((((((.....((.(((((((	)))))))))......)))).))	15	22
mmu_miR_1932	ENSMUSG00000009112_ENSMUST00000009256_6_1	1993	3'UTR	-35299999	TGAGCTGACCGTGCTCTGCAGC	GTTGCGGACAGCGCTAGGTCGG	....((((((((((((((((((	))))))))..))))..))))))	18	22
mmu_miR_1932	ENSMUSG00000009112_ENSMUST00000009256_6_1	5789	3'UTR	-28200001	TTGCCATGTCCCTGTGTGCAGC	GTTGCGGACAGCGCTAGGTCGG	..(((..((..((((.((((((	)))))).)))).))..)))...	15	22
mmu_miR_1932	ENSMUSG00000009112_ENSMUST00000009256_6_1	2971	3'UTR	-28500000	GGACACAGTGCCACCCTGCAAG	GTTGCGGACAGCGCTAGGTCGG	.(((..(((((....((((((.	.))))))...)))))..)))..	14	22
mmu_miR_1932	ENSMUSG00000009112_ENSMUST00000009256_6_1	6692	3'UTR	-24900000	CCAGGCAGCGTTCATTTGCAGT	GTTGCGGACAGCGCTAGGTCGG	...(((((((((..((((((((	)))))))).))))))..)))..	17	22
mmu_miR_1932	ENSMUSG00000009112_ENSMUST00000009256_6_1	992	CDS	-23900000	CCTGGCAGCAGATTGCAATGGA	GTTGCGGACAGCGCTAGGTCGG	((((((.((.(.(((((((...	))))))).).))))))))....	16	22
mmu_miR_1932	ENSMUSG00000009112_ENSMUST00000009256_6_1	508	CDS	-23900000	GACCTGAAGGAGCCTTTGCAGA	GTTGCGGACAGCGCTAGGTCGG	(((((...((.((.(((((((.	.)))))))..)).)))))))..	16	22
mmu_miR_1932	ENSMUSG00000009112_ENSMUST00000009256_6_1	2863	3'UTR	-28799999	GACCCTATGCACTCACTGTAGC	GTTGCGGACAGCGCTAGGTCGG	((((.((.((.((..(((((((	)))))))..)).))))))))..	17	22
mmu_miR_1932	ENSMUSG00000009112_ENSMUST00000009256_6_1	5334	3'UTR	-28500000	GGGTGACCCTGTGGTCTGTAGT	GTTGCGGACAGCGCTAGGTCGG	...(((((..((((((((((((	)))))))))..)))..))))).	17	22
mmu_miR_464	ENSMUSG00000009112_ENSMUST00000009256_6_1	3877	3'UTR	-30600000	TTGCTCATCTAAGGGACTTGGTA	TACCAAGTTTATTCTGTGAGATA	...(((((..((..(((((((((	)))))))))..))..)))))...	16	23
mmu_miR_464	ENSMUSG00000009112_ENSMUST00000009256_6_1	461	CDS	-25000000	GCTCCATAGAAGACTGCTTGGCC	TACCAAGTTTATTCTGTGAGATA	..(((((((((....((((((..	..))))))...))))))).))..	15	23
mmu_miR_464	ENSMUSG00000009112_ENSMUST00000009256_6_1	1215	CDS	-25930000	GTCTGTGTTTGTGGAGCTTGGTG	TACCAAGTTTATTCTGTGAGATA	((((.........((((((((((	))))))))))........)))).	14	23
mmu_miR_669cstar	ENSMUSG00000009112_ENSMUST00000009256_6_1	5785	3'UTR	-23400000	TGGCTTGCCATGTCCCTGTGTG	TACACACACACACACAAGTAAA	..(((((...(((...((((((	))))))...)))..)))))...	14	22
mmu_miR_669cstar	ENSMUSG00000009112_ENSMUST00000009256_6_1	5149	3'UTR	-23700001	TCTTAGTGACCCTCTGTGTGTG	TACACACACACACACAAGTAAA	.(((.(((......((((((((	))))))))....))))))....	14	22
mmu_miR_1843_5p	ENSMUSG00000009112_ENSMUST00000009256_6_1	5677	3'UTR	-24400000	CCCATCAGACCCGAGTCTGTG	TATGGAGGTCTCTGTCTGACT	....((((((..(((((((((	))))))...))).))))))..	15	21
mmu_miR_1843_5p	ENSMUSG00000009112_ENSMUST00000009256_6_1	5924	3'UTR	-38900002	GTCAGCTCAGGGGCCTCCGTC	TATGGAGGTCTCTGTCTGACT	(((((..(((((((((((((.	.))))))))))))).))))).	18	21
mmu_miR_1843_5p	ENSMUSG00000009112_ENSMUST00000009256_6_1	3599	3'UTR	-30799999	GCAGACAGGTAATTTTCCATG	TATGGAGGTCTCTGTCTGACT	.((((((((....((((((((	))))))))..))))))))...	16	21
mmu_miR_1843_5p	ENSMUSG00000009112_ENSMUST00000009256_6_1	1720	3'UTR	-28000000	CTTGGGCAGTAATTCTCTGTA	TATGGAGGTCTCTGTCTGACT	.(..(((((....((((((((	))))))))...)))))..)..	14	21
mmu_miR_1843_5p	ENSMUSG00000009112_ENSMUST00000009256_6_1	172	5'UTR, CDS	-23100000	AATTCAATGGCGTCCTCTACG	TATGGAGGTCTCTGTCTGACT	...(((((((.(.((((((..	..)))))).).)))).)))..	14	21
mmu_miR_1843_5p	ENSMUSG00000009112_ENSMUST00000009256_6_1	5146	3'UTR	-24500000	TTTTCTTAGTGACCCTCTGTG	TATGGAGGTCTCTGTCTGACT	...((.(((.((((.((((((	)))))))))).)))...))..	15	21
mmu_miR_1843_5p	ENSMUSG00000009112_ENSMUST00000009256_6_1	587	CDS	-30000000	CAGTGGAGACTGCAGTCCATG	TATGGAGGTCTCTGTCTGACT	(((((((((((....((((((	)))))))))))))).)))...	17	21
mmu_miR_1843_5p	ENSMUSG00000009112_ENSMUST00000009256_6_1	1735	3'UTR	-25400000	TCTGTAGGAGGCTGCTCTGTG	TATGGAGGTCTCTGTCTGACT	((....((((((..(((((((	)))))))))))))....))..	15	21
mmu_miR_1843_5p	ENSMUSG00000009112_ENSMUST00000009256_6_1	4870	3'UTR	-27200001	GTCTAGCATTGAGAACCTCCA	TATGGAGGTCTCTGTCTGACT	(((..(((..((((.((((((	..)))))))))))))..))).	16	21
mmu_miR_1843_5p	ENSMUSG00000009112_ENSMUST00000009256_6_1	824	CDS	-23299999	AAGATAGCAATGACATTTATA	TATGGAGGTCTCTGTCTGACT	.((((((....(((.((((((	)))))).))).))))))....	15	21
mmu_miR_207	ENSMUSG00000009112_ENSMUST00000009256_6_1	3886	3'UTR	-27799999	TAAGGGACTTGGTAGAAGGAAGC	GCTTCTCCTGGCTCTCCTCCCTC	..(((((...(((....((((((	))))))....)))....))))).	14	23
mmu_miR_207	ENSMUSG00000009112_ENSMUST00000009256_6_1	1231	CDS	-37200001	CTTGGTGAGGAGGAGCTGGAAGC	GCTTCTCCTGGCTCTCCTCCCTC	...((.((((((.((((((((((	))))))...))))))))))))..	18	23
mmu_miR_207	ENSMUSG00000009112_ENSMUST00000009256_6_1	3272	3'UTR	-26400000	TGGGCAGTAGTGTAGCTGGAGGT	GCTTCTCCTGGCTCTCCTCCCTC	.(((.((.((.((....((((((	))))))....)).)).)))))..	15	23
mmu_miR_207	ENSMUSG00000009112_ENSMUST00000009256_6_1	5079	3'UTR	-24400000	GAGTTGCCTAGCTTATCAGAGGC	GCTTCTCCTGGCTCTCCTCCCTC	(((..(((.((......((((((	)))))).))))).))).......	14	23
mmu_miR_468	ENSMUSG00000009112_ENSMUST00000009256_6_1	2995	3'UTR	-24500000	ACACATGCTTGATAAGAAGTCAT	TATGACTGATGTGCGTGTGTCTG	((((((((...((....((((((	.)))))).))..))))))))...	16	23
mmu_miR_666_5p	ENSMUSG00000009112_ENSMUST00000009256_6_1	5256	3'UTR	-27500000	TAGGCTAAGTACCCAGTCTGCT	AGCGGGCACAGCTGTGAGAGCC	..((((...(((...(((((((	)))))))......)))..))))	14	22
mmu_miR_666_5p	ENSMUSG00000009112_ENSMUST00000009256_6_1	4697	3'UTR	-30400000	GTGCCTGCTCTCGCCTTCTGCT	AGCGGGCACAGCTGTGAGAGCC	......((((((((((((((((	))))))...))..)))))))).	16	22
mmu_miR_666_5p	ENSMUSG00000009112_ENSMUST00000009256_6_1	2950	3'UTR	-25900000	ACCTGTCTCTCTCATGCCTGAG	AGCGGGCACAGCTGTGAGAGCC	......(((((.((((((((..	..))))))....)).)))))..	13	22
mmu_miR_666_5p	ENSMUSG00000009112_ENSMUST00000009256_6_1	2558	3'UTR	-28500000	GGTGTGTCTCCCACTGCCTGTT	AGCGGGCACAGCTGTGAGAGCC	(((...((((.((.((((((((	))))))))....)).)))))))	17	22
mmu_miR_666_5p	ENSMUSG00000009112_ENSMUST00000009256_6_1	4065	3'UTR	-28500000	CCAGTGCTCCATCACTCCTGCT	AGCGGGCACAGCTGTGAGAGCC	.....(((((((..((((((((	))))))...))..))).)))).	15	22
mmu_miR_666_5p	ENSMUSG00000009112_ENSMUST00000009256_6_1	1206	CDS	-26299999	CCCCACTCCGTCTGTGTTTGTG	AGCGGGCACAGCTGTGAGAGCC	.....(((((.((((((((((.	.)))))))))).)).)))....	15	22
mmu_miR_666_5p	ENSMUSG00000009112_ENSMUST00000009256_6_1	4684	3'UTR	-31100000	CAGTTAGAGAACAGTGCCTGCT	AGCGGGCACAGCTGTGAGAGCC	...(((.((....(((((((((	)))))))))..)).))).....	14	22
mmu_miR_666_5p	ENSMUSG00000009112_ENSMUST00000009256_6_1	5217	3'UTR	-28600000	CTAGGTGTAGCCTGTGTTTGTT	AGCGGGCACAGCTGTGAGAGCC	...(((.((((.((((((((((	)))))))))))))).....)))	17	22
mmu_miR_666_5p	ENSMUSG00000009112_ENSMUST00000009256_6_1	3828	3'UTR	-26100000	TGTCACCATGCCTGGTCTTGCT	AGCGGGCACAGCTGTGAGAGCC	(.((((...((.((..((((((	))))))..)))).)))).)...	15	22
mmu_miR_691	ENSMUSG00000009112_ENSMUST00000009256_6_1	4326	3'UTR	-28299999	TGAATGACCTTTTCACAGGGAT	ATTCCTGAAGAGAGGCAGAAAA	....((.((((((..(((((((	)))))))..)))))))).....	15	22
mmu_miR_691	ENSMUSG00000009112_ENSMUST00000009256_6_1	272	CDS	-25799999	AAGGTCCCTCACCCCCAGGAGT	ATTCCTGAAGAGAGGCAGAAAA	...(((.(((.....(((((((	)))))))..))).)))......	13	22
mmu_miR_691	ENSMUSG00000009112_ENSMUST00000009256_6_1	1567	3'UTR	-24200001	ATTTGCAGGACACTGGAGGAAT	ATTCCTGAAGAGAGGCAGAAAA	.(((((....(.((..((((((	))))))..)).)..)))))...	14	22
mmu_miR_499star	ENSMUSG00000009112_ENSMUST00000009256_6_1	1608	3'UTR	-26299999	GGCAGTGTCTTGAGACAGTGTTC	GAACATCACAGCAAGTCTGTGCT	((((..(.((((.....((((((	)))))).....)))).)..))))	15	23
mmu_miR_142_3p	ENSMUSG00000009112_ENSMUST00000009256_6_1	2382	3'UTR	-26500000	GCCAGTGCAGGGTAGAAGCTGCA	TGTAGTGTTTCCTACTTTATGGA	.(((....(((((((..((((((	)))))).....))))))).))).	16	23
mmu_miR_142_3p	ENSMUSG00000009112_ENSMUST00000009256_6_1	6226	3'UTR	-26000000	TTCCCCCAGGAAGGTGAGCTACA	TGTAGTGTTTCCTACTTTATGGA	.(((...(((.(((...((((((	))))))....))).)))...)))	15	23
mmu_miR_142_3p	ENSMUSG00000009112_ENSMUST00000009256_6_1	2065	3'UTR	-23200001	CACACCACCTCTCAGGTACTGCA	TGTAGTGTTTCCTACTTTATGGA	....(((......((((((((((	)))))))...)))......))).	13	23
mmu_miR_142_3p	ENSMUSG00000009112_ENSMUST00000009256_6_1	578	CDS	-24100000	GTGAATGTACAGTGGAGACTGCA	TGTAGTGTTTCCTACTTTATGGA	......(((.(((((((((((((	))))))..)))).))).)))...	16	23
mmu_miR_142_3p	ENSMUSG00000009112_ENSMUST00000009256_6_1	195	CDS	-24200001	TGCGTCTCTAGGATTTCACTATG	TGTAGTGTTTCCTACTTTATGGA	..(((...(((((...(((((((	)))))))..)))))....)))..	15	23
mmu_miR_142_3p	ENSMUSG00000009112_ENSMUST00000009256_6_1	517	CDS	-24000000	GAGCCTTTGCAGAAAGCATTGCA	TGTAGTGTTTCCTACTTTATGGA	...((...(.((.((((((((((	)))))))))).)).).....)).	15	23
mmu_miR_26bstar	ENSMUSG00000009112_ENSMUST00000009256_6_1	1026	CDS	-25100000	GAAGAGCTTAGACAGCAGCGGG	CCTGTTCTCCATTACTTGGCTC	...(((((.((..((.((((((	))))))))......)).)))))	15	22
mmu_miR_26bstar	ENSMUSG00000009112_ENSMUST00000009256_6_1	2071	3'UTR	-26400000	ACCTCTCAGGTACTGCAGCAGG	CCTGTTCTCCATTACTTGGCTC	.....(((((((.((.((((((	))))))...)).)))))))...	15	22
mmu_miR_26bstar	ENSMUSG00000009112_ENSMUST00000009256_6_1	6192	3'UTR	-27900000	TTTGTCATTGTGAGATGACAGG	CCTGTTCTCCATTACTTGGCTC	...((((..(((.((.((((((	)))))).)))))....))))..	15	22
mmu_miR_26bstar	ENSMUSG00000009112_ENSMUST00000009256_6_1	1971	3'UTR	-25500000	TGTTGCAGTTTCTCGGGGCAGG	CCTGTTCTCCATTACTTGGCTC	.((((.(((.....((((((((	)))))))).....)))))))..	15	22
mmu_miR_26bstar	ENSMUSG00000009112_ENSMUST00000009256_6_1	1891	3'UTR	-27129999	GGCCACTACTTTAAGGGATAGG	CCTGTTCTCCATTACTTGGCTC	(((((.........((((((((	))))))))........))))).	13	22
mmu_miR_206	ENSMUSG00000009112_ENSMUST00000009256_6_1	3094	3'UTR	-23200001	ATCACCAAGACCTGATGTTTTG	TGGAATGTAAGGAAGTGTGTGG	..(((((...(((.((((((..	..)))))).)))...)).))).	14	22
mmu_miR_1981star	ENSMUSG00000009112_ENSMUST00000009256_6_1	6471	3'UTR	-29700001	CATAGCAGAGTCAGGTAGATG	CATCTAACCCTGGCCTTTGAC	.....((((((((((((((((	))))))..))))).)))))..	16	21
mmu_miR_381star	ENSMUSG00000009112_ENSMUST00000009256_6_1	4177	3'UTR	-23400000	TAAAGAATGCCGACTTCCTTGCT	AGCGAGGTTGCCCTTTGTATATT	(((((...((......(((((((	)))))))..)).)))))......	14	23
mmu_miR_1964_3p	ENSMUSG00000009112_ENSMUST00000009256_6_1	3152	3'UTR	-24400000	GAAGCTCTCCCCAAAGAGTTGA	CCGACTTCTGGGCTCCGGCTTT	((((((...((((..((((((.	.)))))).))))....))))))	16	22
mmu_miR_1964_3p	ENSMUSG00000009112_ENSMUST00000009256_6_1	3285	3'UTR	-27400000	AGCTGGAGGTGATGGGAGTTCC	CCGACTTCTGGGCTCCGGCTTT	((((((((....((((((((..	..))))))))..))))))))..	16	22
mmu_miR_1964_3p	ENSMUSG00000009112_ENSMUST00000009256_6_1	4141	3'UTR	-26400000	AGCCAAAAGCCTGTGAGGTTTT	CCGACTTCTGGGCTCCGGCTTT	((((...((((((.((((((..	..))))))))))))..))))..	16	22
mmu_miR_1964_3p	ENSMUSG00000009112_ENSMUST00000009256_6_1	1439	CDS	-24600000	TGGCAGTGGCTGTTGGAGTTGC	CCGACTTCTGGGCTCCGGCTTT	.(((.(..(((...(((((((.	.)))))))..)))..).)))..	14	22
mmu_miR_1964_3p	ENSMUSG00000009112_ENSMUST00000009256_6_1	314	CDS	-26100000	AGTCTCTGAATCCAGAAGTTTT	CCGACTTCTGGGCTCCGGCTTT	((((...((..(((((((((..	..)))))))))..)).))))..	15	22
mmu_miR_3057_5p	ENSMUSG00000009112_ENSMUST00000009256_6_1	4700	3'UTR	-27000000	CCTGCTCTCGCCTTCTGCTCTAAA	ATTGGAGCTGAGATTCTGCGGGAT	((((((((((......(((((((.	.))))))))))))....)))))..	17	24
mmu_miR_3057_5p	ENSMUSG00000009112_ENSMUST00000009256_6_1	1896	3'UTR	-23400000	CTACTTTAAGGGATAGGGTTCAAT	ATTGGAGCTGAGATTCTGCGGGAT	...(((...(((((.((.((((((	)))))).))...)))))..)))..	16	24
mmu_miR_3057_5p	ENSMUSG00000009112_ENSMUST00000009256_6_1	6753	3'UTR	-29900000	TCTATTACTGCGAATTGTTCCAAT	ATTGGAGCTGAGATTCTGCGGGAT	.......(((((((((((((((((	))))))))...))))).))))...	17	24
mmu_miR_3057_5p	ENSMUSG00000009112_ENSMUST00000009256_6_1	5120	3'UTR	-28900000	TTCCCAACTCCATCCAGGTCTAGT	ATTGGAGCTGAGATTCTGCGGGAT	.((((......((((((.((((((	)))))).))).))).....)))).	16	24
mmu_miR_3057_5p	ENSMUSG00000009112_ENSMUST00000009256_6_1	687	CDS	-24299999	GCCTTTGCGTATGCTGCTCCAGTT	ATTGGAGCTGAGATTCTGCGGGAT	.(((..(((....((((((((((.	))))))))..))....))))))..	16	24
mmu_miR_99astar	ENSMUSG00000009112_ENSMUST00000009256_6_1	1214	CDS	-24100000	CGTCTGTGTTTGTGGAGCTTG	CAAGCTCGTTTCTATGGGTCT	..((((((......(((((((	))))))).....))))))...	13	21
mmu_miR_99astar	ENSMUSG00000009112_ENSMUST00000009256_6_1	3799	3'UTR	-23400000	TCCAGCTCAGGACTGAGCTTA	CAAGCTCGTTTCTATGGGTCT	((((....((((.(((((((.	.))))))).)))).))))...	15	21
mmu_miR_188_3p	ENSMUSG00000009112_ENSMUST00000009256_6_1	6064	3'UTR	-38000000	GCCACAGTGTGCATGTGGGAG	CTCCCACATGCAGGGTTTGCA	((...(.(.((((((((((((	)))))))))))).).)..)).	16	21
mmu_miR_188_3p	ENSMUSG00000009112_ENSMUST00000009256_6_1	2925	3'UTR	-29900000	CATCCCTCAAGAAGGTGGGGG	CTCCCACATGCAGGGTTTGCA	...((((((.....(((((((	))))))).)).))))......	13	21
mmu_miR_188_3p	ENSMUSG00000009112_ENSMUST00000009256_6_1	3282	3'UTR	-27400000	TGTAGCTGGAGGTGATGGGAG	CTCCCACATGCAGGGTTTGCA	.((((((.(..(((.((((((	))))))))).)..)).)))).	16	21
mmu_miR_1193_5p	ENSMUSG00000009112_ENSMUST00000009256_6_1	5060	3'UTR	-30400000	CACCGAGAACTGGTTTACCG	TGGTAGACCGGTGACGTACA	...((...((((((((((((	))))))))))))..))....	14	20
mmu_miR_1193_5p	ENSMUSG00000009112_ENSMUST00000009256_6_1	2579	3'UTR	-25500000	TCTTGAGCATTGGACTATCA	TGGTAGACCGGTGACGTACA	......(((((((.((((((	)))))).)))))).).....	13	20
mmu_miR_1193_5p	ENSMUSG00000009112_ENSMUST00000009256_6_1	3718	3'UTR	-27000000	CACAGCTCCTAGGTTTGCCA	TGGTAGACCGGTGACGTACA	.((..(.((..(((((((((	))))))))))).)..))...	14	20
mmu_miR_1193_5p	ENSMUSG00000009112_ENSMUST00000009256_6_1	924	CDS	-28500000	TCCCGTCTCACTGTCTGCTA	TGGTAGACCGGTGACGTACA	....((((((((((((((((	))))))).)))))).).)).	16	20
mmu_miR_214star	ENSMUSG00000009112_ENSMUST00000009256_6_1	6677	3'UTR	-28959999	GCATAAGCATTTAACCCAGGCA	TGCCTGTCTACACTTGCTGTGC	(((((.(((.......((((((	))))))........))))))))	14	22
mmu_miR_214star	ENSMUSG00000009112_ENSMUST00000009256_6_1	6466	3'UTR	-30500000	CTTAACATAGCAGAGTCAGGTA	TGCCTGTCTACACTTGCTGTGC	.....((((((((((.((((((	)))))).))....)))))))).	16	22
mmu_miR_214star	ENSMUSG00000009112_ENSMUST00000009256_6_1	6194	3'UTR	-25700001	TGTCATTGTGAGATGACAGGTT	TGCCTGTCTACACTTGCTGTGC	...(((.(..((..(((((((.	.)))))))....))..).))).	13	22
mmu_miR_214star	ENSMUSG00000009112_ENSMUST00000009256_6_1	2829	3'UTR	-29600000	GAACTCAGCCCAGTGCCAGGCA	TGCCTGTCTACACTTGCTGTGC	...(.((((..((((.((((((	))))))....)))).)))).).	15	22
mmu_miR_214star	ENSMUSG00000009112_ENSMUST00000009256_6_1	1706	3'UTR	-24000000	AACAGGTTAGTCAACTTGGGCA	TGCCTGTCTACACTTGCTGTGC	.((((...(((.....((((((	)))))).....)))..))))..	13	22
mmu_miR_412_5p	ENSMUSG00000009112_ENSMUST00000009256_6_1	3154	3'UTR	-25700001	AGCTCTCCCCAAAGAGTTGATCA	TGGTCGACCAGCTGGAAAGTAAT	.(((.(((.....(.((((((((	)))))))))....))).)))...	15	23
mmu_miR_3109	ENSMUSG00000009112_ENSMUST00000009256_6_1	6269	3'UTR	-28299999	AAAACAGTCTGTGTGGTCCTA	TAGGGCCATCTCATCCAGATA	......(((((.(((((((((	)))))))))......))))).	14	21
mmu_miR_3109	ENSMUSG00000009112_ENSMUST00000009256_6_1	1733	3'UTR	-27900000	TCTCTGTAGGAGGCTGCTCTG	TAGGGCCATCTCATCCAGATA	..((((...((((..((((((	))))))..))))...))))..	14	21
mmu_miR_3109	ENSMUSG00000009112_ENSMUST00000009256_6_1	4215	3'UTR	-24200001	GCCTGAGTCCAGAGTGCCTTA	TAGGGCCATCTCATCCAGATA	..(((.(...(((..((((((	))))))..)))...))))...	13	21
mmu_miR_3109	ENSMUSG00000009112_ENSMUST00000009256_6_1	1450	CDS	-25900000	GTTGGAGTTGCACTGGCTTTA	TAGGGCCATCTCATCCAGATA	.(((((.......((((((((	)))))))).....)))))...	13	21
mmu_miR_3109	ENSMUSG00000009112_ENSMUST00000009256_6_1	5800	3'UTR	-23900000	CTGTGTGCAGCGAGGGTCCTT	TAGGGCCATCTCATCCAGATA	(((..((.((....((((((.	.))))))..))))..)))...	13	21
mmu_miR_3109	ENSMUSG00000009112_ENSMUST00000009256_6_1	4609	3'UTR	-23600000	CTGAGTAGAGTGAAGGTCCTC	TAGGGCCATCTCATCCAGATA	(((..(.(((....((((((.	.))))))..))))..)))...	13	21
mmu_miR_3109	ENSMUSG00000009112_ENSMUST00000009256_6_1	1990	3'UTR	-25299999	AGGTGAGCTGACCGTGCTCTG	TAGGGCCATCTCATCCAGATA	.((((((.((.....((((((	)))))))).))))))......	14	21
mmu_miR_1192	ENSMUSG00000009112_ENSMUST00000009256_6_1	5218	3'UTR	-23799999	TAGGTGTAGCCTGTGTTTGTTT	AAACAAACAAACAGACCAAATT	..(((.....((((((((((((	))))))))..))))))).....	15	22
mmu_miR_541	ENSMUSG00000009112_ENSMUST00000009256_6_1	4776	3'UTR	-23799999	GTCTAGTGAAGAAAGAAGTTCTCTT	AAGGGATTCTGATGTTGGTCACACT	.....((((.((.((((..((((((	))))))))))....))..))))...	16	25
mmu_miR_541	ENSMUSG00000009112_ENSMUST00000009256_6_1	5797	3'UTR	-28200001	TCCCTGTGTGCAGCGAGGGTCCTTC	AAGGGATTCTGATGTTGGTCACACT	.....(((((((((((((((((((.	.)))))))))..)))))..))))).	19	25
mmu_miR_541	ENSMUSG00000009112_ENSMUST00000009256_6_1	2621	3'UTR	-28500000	CGTGTAGAAAGCAGTGTCATCCTTT	AAGGGATTCTGATGTTGGTCACACT	.((((.((...(((..(((((((((	))))))...)))..))).)))))).	18	25
mmu_miR_541	ENSMUSG00000009112_ENSMUST00000009256_6_1	6234	3'UTR	-29100000	GGAAGGTGAGCTACACACCTCCCTT	AAGGGATTCTGATGTTGGTCACACT	.....((((.(.(((((..((((((	))))))...)).))).).))))...	16	25
mmu_miR_541	ENSMUSG00000009112_ENSMUST00000009256_6_1	1861	3'UTR	-31000000	CCCCGTGGACAAAGTCATCTCCCTT	AAGGGATTCTGATGTTGGTCACACT	....(((..(((.((((..((((((	))))))...)))).)))..)))...	16	25
mmu_miR_541	ENSMUSG00000009112_ENSMUST00000009256_6_1	257	CDS	-26500000	CTCAGGAGAAACAACAAGGTCCCTC	AAGGGATTCTGATGTTGGTCACACT	.....((..((((.((..((((((.	.))))))..)).))))..)).....	14	25
mmu_miR_541	ENSMUSG00000009112_ENSMUST00000009256_6_1	3355	3'UTR	-24200001	AGTTGGTGGCTCACTGGACTTTTTT	AAGGGATTCTGATGTTGGTCACACT	.....((((((((..(((.((((((	)))))).)))..))..))))))...	17	25
mmu_miR_541	ENSMUSG00000009112_ENSMUST00000009256_6_1	120	5'UTR	-24700001	TGGAGCCAGATTTCCAACATCCCTA	AAGGGATTCTGATGTTGGTCACACT	((..(((((...((....((((((.	.))))))...))..)))))..))..	15	25
mmu_miR_541	ENSMUSG00000009112_ENSMUST00000009256_6_1	3635	3'UTR	-23700001	GACCCTTATAACTCAATTCTTCCTT	AAGGGATTCTGATGTTGGTCACACT	((((.....((((((....((((((	))))))...))).))))))).....	16	25
mmu_miR_138	ENSMUSG00000009112_ENSMUST00000009256_6_1	5908	3'UTR	-30900000	GAGGCCCAAATTAGCAGTCAGCT	AGCTGGTGTTGTGAATCAGGCCG	..((((.....(((((.((((((	))))))))))).......)))).	15	23
mmu_miR_138	ENSMUSG00000009112_ENSMUST00000009256_6_1	6396	3'UTR	-25900000	TAACTCCTTGATTAAACTCAGTT	AGCTGGTGTTGTGAATCAGGCCG	......(((((((.(((((((((	)))))).)))...)))))))...	16	23
mmu_miR_138	ENSMUSG00000009112_ENSMUST00000009256_6_1	2582	3'UTR	-26600000	TGAGCATTGGACTATCATCAGCT	AGCTGGTGTTGTGAATCAGGCCG	.(.((.((((((...((((((((	))))))))..))...))))))).	17	23
mmu_miR_138	ENSMUSG00000009112_ENSMUST00000009256_6_1	1506	3'UTR	-25200001	CAGAAAGACCTACGGCTTTAGCT	AGCTGGTGTTGTGAATCAGGCCG	......((..((((((.((((((	)))))).))))))..))......	14	23
mmu_miR_138	ENSMUSG00000009112_ENSMUST00000009256_6_1	3430	3'UTR	-31700001	ATTGCCATTTACACAGCTCAGCT	AGCTGGTGTTGTGAATCAGGCCG	...(((.....((((((((((((	)))))).)))))).....)))..	15	23
mmu_miR_138	ENSMUSG00000009112_ENSMUST00000009256_6_1	539	CDS	-23600000	AGACGATCCTCAGCCAGCCAGTG	AGCTGGTGTTGTGAATCAGGCCG	....(((.(.((((..((((((.	.)))))))))).).)))......	14	23
mmu_miR_138	ENSMUSG00000009112_ENSMUST00000009256_6_1	1534	3'UTR	-23200001	CACTGGAACTTAGACTGCCAGCA	AGCTGGTGTTGTGAATCAGGCCG	..((((..(...(((.((((((.	.)))))))))..)..))))....	14	23
mmu_miR_138	ENSMUSG00000009112_ENSMUST00000009256_6_1	5069	3'UTR	-29500000	CTGGTTTACCGAGTTGCCTAGCT	AGCTGGTGTTGTGAATCAGGCCG	(((((((((......((((((((	)))))).)).)))))))))....	17	23
mmu_miR_138	ENSMUSG00000009112_ENSMUST00000009256_6_1	688	CDS	-23000000	CCTTTGCGTATGCTGCTCCAGTT	AGCTGGTGTTGTGAATCAGGCCG	(((....((.(((.((.((((((	)))))).)).))).)).)))...	16	23
mmu_miR_138	ENSMUSG00000009112_ENSMUST00000009256_6_1	4666	3'UTR	-25059999	GCCTATGTGCTAAGCCCCCAGTT	AGCTGGTGTTGTGAATCAGGCCG	((((........(((..((((((	)))))).))).......))))..	13	23
mmu_miR_291a_5p	ENSMUSG00000009112_ENSMUST00000009256_6_1	2290	3'UTR	-23700001	ACAATCTGGGGCTGTTTGGTGA	CATCAAAGTGGAGGCCCTCTCT	.......((((((.(((((((.	))))))).....))))))....	13	22
mmu_miR_291a_5p	ENSMUSG00000009112_ENSMUST00000009256_6_1	5344	3'UTR	-24299999	GTGGTCTGTAGTGTTGTTGGTG	CATCAAAGTGGAGGCCCTCTCT	..(((((.((.(....((((((	))))))).)).)))))......	14	22
mmu_miR_379	ENSMUSG00000009112_ENSMUST00000009256_6_1	5641	3'UTR	-24820000	TTCCTAGTGAAAACTCTGCCA	TGGTAGACTATGGAACGTAGG	..((((((......(((((((	))))))).......)).))))	13	21
mmu_miR_379	ENSMUSG00000009112_ENSMUST00000009256_6_1	923	CDS	-28799999	TTCCCGTCTCACTGTCTGCTA	TGGTAGACTATGGAACGTAGG	....(((..((..((((((((	))))))))..))..)))....	13	21
mmu_miR_379	ENSMUSG00000009112_ENSMUST00000009256_6_1	3717	3'UTR	-27600000	CCACAGCTCCTAGGTTTGCCA	TGGTAGACTATGGAACGTAGG	((((.(.(((..(((((((((	)))))))))..))).))).))	17	21
mmu_miR_379	ENSMUSG00000009112_ENSMUST00000009256_6_1	5059	3'UTR	-24900000	CCACCGAGAACTGGTTTACCG	TGGTAGACTATGGAACGTAGG	((..((.....((((((((((	)))))))))).....))..))	14	21
mmu_miR_379	ENSMUSG00000009112_ENSMUST00000009256_6_1	5258	3'UTR	-27299999	GGCTAAGTACCCAGTCTGCTG	TGGTAGACTATGGAACGTAGG	..(((.((.((.(((((((..	..)))))))..)).)).))).	14	21
mmu_miR_465b_5p	ENSMUSG00000009112_ENSMUST00000009256_6_1	4906	3'UTR	-26000000	TGACAAGCTACCCTTTTAAGTG	TATTTAGAATGGTGCTGATCTG	.((..(((.(((.(((((((((	))))))))).))))))..))..	17	22
mmu_miR_465b_5p	ENSMUSG00000009112_ENSMUST00000009256_6_1	2361	3'UTR	-24500000	TTAGGGTTCCCCAGTCTGAATG	TATTTAGAATGGTGCTGATCTG	...(((((.((((.((((((((	)))))))).))).)..))))).	17	22
mmu_miR_465b_5p	ENSMUSG00000009112_ENSMUST00000009256_6_1	4516	3'UTR	-24600000	AGTTAGCACACTCATTTGGGTG	TATTTAGAATGGTGCTGATCTG	.((((((((.(...((((((((	))))))))..)))))))))...	17	22
mmu_miR_465b_5p	ENSMUSG00000009112_ENSMUST00000009256_6_1	1288	CDS	-23400000	GAGGGGGCCGCTCAGCTGAGTG	TATTTAGAATGGTGCTGATCTG	((.((.((((.....(((((((	)))))))..)))).))..))..	15	22
mmu_miR_465b_5p	ENSMUSG00000009112_ENSMUST00000009256_6_1	5245	3'UTR	-23299999	AAAGTTCCATGTAGGCTAAGTA	TATTTAGAATGGTGCTGATCTG	..(((.((((.....(((((((	))))))).)))).)))......	14	22
mmu_miR_465b_5p	ENSMUSG00000009112_ENSMUST00000009256_6_1	5261	3'UTR	-23600000	TAAGTACCCAGTCTGCTGAATA	TATTTAGAATGGTGCTGATCTG	..((((((.......(((((((	)))))))...))))))......	13	22
mmu_miR_3472	ENSMUSG00000009112_ENSMUST00000009256_6_1	1995	3'UTR	-24100000	AGCTGACCGTGCTCTGCAGCTGTTT	TAATAGCCAGAAGCTGGAAGGAACC	..((..(((.((((((..((((((.	.))))))))).))))))..))....	17	25
mmu_miR_3472	ENSMUSG00000009112_ENSMUST00000009256_6_1	6779	3'UTR	-23799999	TTCCGGCCCCTTTCCCATACTGTTG	TAATAGCCAGAAGCTGGAAGGAACC	(((((((....(((.....((((((	))))))...))))))))))......	16	25
mmu_let_7d	ENSMUSG00000009112_ENSMUST00000009256_6_1	641	CDS	-24299999	TTTTGCTACAACACCTGCTTTT	AGAGGTAGTAGGTTGCATAGTT	....((((((((..((((((((	))))))))...))))..)))).	16	22
mmu_let_7d	ENSMUSG00000009112_ENSMUST00000009256_6_1	6368	3'UTR	-24400000	CCTTGAGACTAAAAGTGCCTCT	AGAGGTAGTAGGTTGCATAGTT	...((..(((...(.(((((((	))))))).).)))..)).....	13	22
mmu_let_7d	ENSMUSG00000009112_ENSMUST00000009256_6_1	2162	3'UTR	-23700001	GATGATGCCTTTAGGGACCTTT	AGAGGTAGTAGGTTGCATAGTT	.(((..((((......((((((	))))))...))))..)))....	13	22
mmu_let_7d	ENSMUSG00000009112_ENSMUST00000009256_6_1	2092	3'UTR	-25400000	GGCAGTCTCACCCTGTACTTCT	AGAGGTAGTAGGTTGCATAGTT	.(((..((.((....(((((((	)))))))))))..)))......	14	22
mmu_miR_1941_5p	ENSMUSG00000009112_ENSMUST00000009256_6_1	6381	3'UTR	-30700001	AGTGCCTCTTTCTCCTAACTCCTT	AGGGAGATGCTGGTACAGAGGCTT	...((((((....((...((((((	)))))).....))...))))))..	14	24
mmu_miR_1941_5p	ENSMUSG00000009112_ENSMUST00000009256_6_1	4142	3'UTR	-29000000	GCCAAAAGCCTGTGAGGTTTTCCT	AGGGAGATGCTGGTACAGAGGCTT	.....((((((.((((((((((((	)))))))).))....)).))))))	18	24
mmu_miR_1941_5p	ENSMUSG00000009112_ENSMUST00000009256_6_1	5737	3'UTR	-27000000	GGAAGCTCTCCTAGTCATCTTCAC	AGGGAGATGCTGGTACAGAGGCTT	..((((.(((((((.(((((((..	..)))))))))))....)))))))	18	24
mmu_miR_1941_5p	ENSMUSG00000009112_ENSMUST00000009256_6_1	3953	3'UTR	-31700001	ATTGAGTCACTGTGCCATCTTCTG	AGGGAGATGCTGGTACAGAGGCTT	...(((((.((((((((((((((.	.))))))...)))))))).)))))	19	24
mmu_miR_1941_5p	ENSMUSG00000009112_ENSMUST00000009256_6_1	2000	3'UTR	-28900000	ACCGTGCTCTGCAGCTGTTTTCTT	AGGGAGATGCTGGTACAGAGGCTT	...((.(((((((((.((((((((	))))))))))))...)))))))..	19	24
mmu_miR_1941_5p	ENSMUSG00000009112_ENSMUST00000009256_6_1	5622	3'UTR	-28600000	ACTCATCTGACGAGAGTGCTTCCT	AGGGAGATGCTGGTACAGAGGCTT	.....((((((.((....((((((	))))))...)).)).)))).....	14	24
mmu_miR_1941_5p	ENSMUSG00000009112_ENSMUST00000009256_6_1	182	CDS	-31100000	CGTCCTCTACGACTGCGTCTCTAG	AGGGAGATGCTGGTACAGAGGCTT	.(.(((((...(((((((((((..	..)))))))).)))..))))))..	17	24
mmu_miR_1941_5p	ENSMUSG00000009112_ENSMUST00000009256_6_1	1861	3'UTR	-31700001	CCCCGTGGACAAAGTCATCTCCCT	AGGGAGATGCTGGTACAGAGGCTT	.((..((.((..((.(((((((((	))))))))))).)).))..))...	17	24
mmu_miR_1941_5p	ENSMUSG00000009112_ENSMUST00000009256_6_1	1714	3'UTR	-26700001	AGTCAACTTGGGCAGTAATTCTCT	AGGGAGATGCTGGTACAGAGGCTT	......(((.(.(((((.((((((	)))))).))))).)...)))....	15	24
mmu_miR_1941_5p	ENSMUSG00000009112_ENSMUST00000009256_6_1	3635	3'UTR	-25700001	GACCCTTATAACTCAATTCTTCCT	AGGGAGATGCTGGTACAGAGGCTT	...((((...(((....(((((((	)))))))....)))...))))...	14	24
mmu_miR_1941_5p	ENSMUSG00000009112_ENSMUST00000009256_6_1	3285	3'UTR	-28200001	AGCTGGAGGTGATGGGAGTTCCCT	AGGGAGATGCTGGTACAGAGGCTT	((((....(((..((.(.((((((	)))))).).))..)))...)))).	16	24
mmu_miR_1941_5p	ENSMUSG00000009112_ENSMUST00000009256_6_1	6155	3'UTR	-24600000	CACCTTGATCCATGGAGTTTTCTT	AGGGAGATGCTGGTACAGAGGCTT	..((((...(((.(..((((((((	)))))))).))))....))))...	16	24
mmu_miR_1941_5p	ENSMUSG00000009112_ENSMUST00000009256_6_1	2034	3'UTR	-31000000	ATTCTGTATCGTGAGGTGCTCTCT	AGGGAGATGCTGGTACAGAGGCTT	.(((((((((....((((((((((	)))))).)))))))))))))....	19	24
mmu_miR_1941_5p	ENSMUSG00000009112_ENSMUST00000009256_6_1	3606	3'UTR	-25120001	GGTAATTTTCCATGGCTTCTCCCC	AGGGAGATGCTGGTACAGAGGCTT	(((......(((..((.((((((.	.)))))).))))).......))).	14	24
mmu_miR_1941_5p	ENSMUSG00000009112_ENSMUST00000009256_6_1	4929	3'UTR	-31799999	GCTCTGTGTGGGTTACTACTCCTT	AGGGAGATGCTGGTACAGAGGCTT	.(((((((..(((.....((((((	))))))..)))..)))))))....	16	24
mmu_miR_1941_5p	ENSMUSG00000009112_ENSMUST00000009256_6_1	6368	3'UTR	-25700001	CCTTGAGACTAAAAGTGCCTCTTT	AGGGAGATGCTGGTACAGAGGCTT	((((...(((...(((..((((((	))))))..))))))...))))...	16	24
mmu_miR_1941_5p	ENSMUSG00000009112_ENSMUST00000009256_6_1	6344	3'UTR	-25700001	GCTCTGACAACCCATGATTTTCTT	AGGGAGATGCTGGTACAGAGGCTT	.(((((.....(((..((((((((	))))))))..)))..)))))....	16	24
mmu_miR_1941_5p	ENSMUSG00000009112_ENSMUST00000009256_6_1	4776	3'UTR	-23200001	GTCTAGTGAAGAAAGAAGTTCTCT	AGGGAGATGCTGGTACAGAGGCTT	((((.(((.....((...((((((	))))))...))..)))..))))..	15	24
mmu_miR_21	ENSMUSG00000009112_ENSMUST00000009256_6_1	1030	CDS	-23799999	AGCTTAGACAGCAGCGGGGCTG	TAGCTTATCAGACTGATGTTGA	......((((.((((.((((((	))))))....).))).))))..	14	22
mmu_miR_21	ENSMUSG00000009112_ENSMUST00000009256_6_1	3491	3'UTR	-24000000	GGCAGGAGCAGGGAAGAAGCTA	TAGCTTATCAGACTGATGTTGA	((((....(((.((..((((((	)))))).))...))).))))..	15	22
mmu_miR_21	ENSMUSG00000009112_ENSMUST00000009256_6_1	1978	3'UTR	-26100000	GTTTCTCGGGGCAGGTGAGCTG	TAGCTTATCAGACTGATGTTGA	.....((((..(.(((((((((	))))))))).).))))......	14	22
mmu_miR_21	ENSMUSG00000009112_ENSMUST00000009256_6_1	5970	3'UTR	-26700001	TGCGGCACGGAATAATAAGCTG	TAGCTTATCAGACTGATGTTGA	..((((((((..(.((((((((	)))))))).)..))).))))).	17	22
mmu_miR_21	ENSMUSG00000009112_ENSMUST00000009256_6_1	1227	CDS	-24100000	GGAGCTTGGTGAGGAGGAGCTG	TAGCTTATCAGACTGATGTTGA	..((((..((...((.((((((	)))))).))..))..).)))..	14	22
mmu_miR_21	ENSMUSG00000009112_ENSMUST00000009256_6_1	1438	CDS	-23600000	CTGGCAGTGGCTGTTGGAGTTG	TAGCTTATCAGACTGATGTTGA	..((((..(((((...((((((	))))))..))).))..))))..	15	22
mmu_miR_21	ENSMUSG00000009112_ENSMUST00000009256_6_1	4922	3'UTR	-24200001	TAAGTGAGCTCTGTGTGGGTTA	TAGCTTATCAGACTGATGTTGA	...((.((.((((.((((((((	)))))))))))))).)).....	16	22
mmu_miR_21	ENSMUSG00000009112_ENSMUST00000009256_6_1	4972	3'UTR	-24900000	ACGCAATGCATGCTGGAGGCTG	TAGCTTATCAGACTGATGTTGA	...(((((((..((((((((((	)))))).))))..)).))))).	17	22
mmu_miR_300star	ENSMUSG00000009112_ENSMUST00000009256_6_1	3725	3'UTR	-23900000	CCTAGGTTTGCCATCACTTTAA	TTGAAGAGAGGTTATCCTTTGT	...(((...(((.((.((((((	)))))).)))))...)))....	14	22
mmu_miR_300star	ENSMUSG00000009112_ENSMUST00000009256_6_1	1473	CDS, 3'UTR	-24500000	AAGAAAGTAACAGTCTTTTCAG	TTGAAGAGAGGTTATCCTTTGT	.(((..(((((..(((((((((	))))))))).)))))..)))..	17	22
mmu_miR_455	ENSMUSG00000009112_ENSMUST00000009256_6_1	3794	3'UTR	-25299999	TGTAGTCCAGCTCAGGACTGA	GCAGTCCACGGGCATATACAC	((((.....((((.((((((.	.))))))..))))...)))).	14	21
mmu_miR_455	ENSMUSG00000009112_ENSMUST00000009256_6_1	6713	3'UTR	-26900000	TGTGCGCCAACAGCTGACTGC	GCAGTCCACGGGCATATACAC	((((.(((....(..((((((	))))))..).))).))))...	14	21
mmu_miR_467astar	ENSMUSG00000009112_ENSMUST00000009256_6_1	4529	3'UTR	-24900000	ATTTGGGTGGTTTATGTATACC	CATATACATACACACACCTACA	...((((((((.((((((((..	..)))))))).)).))))))..	16	22
mmu_miR_467astar	ENSMUSG00000009112_ENSMUST00000009256_6_1	4010	3'UTR	-25299999	CAGGCTGTCGTCTGCGTATGTG	CATATACATACACACACCTACA	.(((.(((.((.((.(((((((	))))))).)).))))))))...	17	22
mmu_miR_466o_3p	ENSMUSG00000009112_ENSMUST00000009256_6_1	4919	3'UTR	-23799999	TTTTAAGTGAGCTCTGTGTGGG	TACATACATGCACACATAAGAC	(((((.(((.((..((((((..	..)))))).)).))).))))).	16	22
mmu_miR_466o_3p	ENSMUSG00000009112_ENSMUST00000009256_6_1	5149	3'UTR	-24799999	TCTTAGTGACCCTCTGTGTGTG	TACATACATGCACACATAAGAC	((((((((......((((((((	))))))))....))).))))).	16	22
mmu_miR_1839_3p	ENSMUSG00000009112_ENSMUST00000009256_6_1	6194	3'UTR	-24100000	TGTCATTGTGAGATGACAGGTTT	AGACCTACTTATCTACCAACAGC	.....((((.((((((.((((((	))))))..))))))....)))).	16	23
mmu_miR_148astar	ENSMUSG00000009112_ENSMUST00000009256_6_1	3355	3'UTR	-29500000	AGTTGGTGGCTCACTGGACTTT	AAAGTTCTGAGACACTCCGACT	((((((.(.((((..(((((((	)))))))))))...).))))))	18	22
mmu_miR_148astar	ENSMUSG00000009112_ENSMUST00000009256_6_1	1213	CDS	-24799999	CCGTCTGTGTTTGTGGAGCTTG	AAAGTTCTGAGACACTCCGACT	..(((.((((((.((((((((.	.))))))))))))))...))).	17	22
mmu_miR_148astar	ENSMUSG00000009112_ENSMUST00000009256_6_1	101	5'UTR	-24700001	GTCCCTTGTGGGGCAGGGCTGG	AAAGTTCTGAGACACTCCGACT	(((....(((...(((((((..	..)))))))...)))...))).	13	22
mmu_miR_148astar	ENSMUSG00000009112_ENSMUST00000009256_6_1	3793	3'UTR	-23700001	TTGTAGTCCAGCTCAGGACTGA	AAAGTTCTGAGACACTCCGACT	(((.(((....(((((((((..	..)))))))))..))).)))..	15	22
mmu_miR_148astar	ENSMUSG00000009112_ENSMUST00000009256_6_1	1448	CDS	-26500000	CTGTTGGAGTTGCACTGGCTTT	AAAGTTCTGAGACACTCCGACT	..((((((((..(.(.((((((	))))))..).)..)))))))).	16	22
mmu_miR_1945	ENSMUSG00000009112_ENSMUST00000009256_6_1	1153	CDS	-30500000	ACACAGGTCCCTACCGTGGAGG	TCTTCGCGGGTACTGTCGGGAC	......(((((..(((((((((	)))))))))........)))))	14	22
mmu_miR_1945	ENSMUSG00000009112_ENSMUST00000009256_6_1	5794	3'UTR	-34599998	ATGTCCCTGTGTGCAGCGAGGG	TCTTCGCGGGTACTGTCGGGAC	..(((((...((((.(((((((	)))))))..))))....)))))	16	22
mmu_miR_1945	ENSMUSG00000009112_ENSMUST00000009256_6_1	898	CDS	-32799999	ACAACATCCTGGCAGTCGGAGA	TCTTCGCGGGTACTGTCGGGAC	......((((((((((((((((	)))))).....)))))))))).	16	22
mmu_miR_1945	ENSMUSG00000009112_ENSMUST00000009256_6_1	1261	CDS	-31799999	GCGAGACCCGAGGCTGTGGAGA	TCTTCGCGGGTACTGTCGGGAC	......((((((.(((((((((	))))))))).)....)))))..	15	22
mmu_miR_1945	ENSMUSG00000009112_ENSMUST00000009256_6_1	4603	3'UTR	-29900000	TCTTGACTGAGTAGAGTGAAGG	TCTTCGCGGGTACTGTCGGGAC	(((((((..((((..(((((((	)))))))...))))))))))).	18	22
mmu_miR_1945	ENSMUSG00000009112_ENSMUST00000009256_6_1	1292	CDS	-27400000	GGGCCGCTCAGCTGAGTGAGGA	TCTTCGCGGGTACTGTCGGGAC	...(((..(((.((.(((((((	)))))))...))))).)))...	15	22
mmu_miR_1945	ENSMUSG00000009112_ENSMUST00000009256_6_1	1210	CDS	-28000000	ACTCCGTCTGTGTTTGTGGAGC	TCTTCGCGGGTACTGTCGGGAC	..((((.(.(((..(((((((.	.)))))))..))).).))))..	15	22
mmu_miR_1945	ENSMUSG00000009112_ENSMUST00000009256_6_1	1081	CDS	-35299999	TCTGACATCGTGCACGTGGAGA	TCTTCGCGGGTACTGTCGGGAC	(((((((..((((.((((((((	)))))))).)))))))))))..	19	22
mmu_miR_1945	ENSMUSG00000009112_ENSMUST00000009256_6_1	4766	3'UTR	-25000000	ACACTACACTGTCTAGTGAAGA	TCTTCGCGGGTACTGTCGGGAC	...(((((.(..((.(((((((	)))))))))..).))).))...	15	22
mmu_miR_1945	ENSMUSG00000009112_ENSMUST00000009256_6_1	1220	CDS	-24100000	TGTTTGTGGAGCTTGGTGAGGA	TCTTCGCGGGTACTGTCGGGAC	..(((((((.(((((.((((((	))))))))))).))).))))..	18	22
mmu_miR_1945	ENSMUSG00000009112_ENSMUST00000009256_6_1	2028	3'UTR	-28600000	GTCCCCATTCTGTATCGTGAGG	TCTTCGCGGGTACTGTCGGGAC	(((((.((...(((((((((((	.)))))).))))).)).)))))	18	22
mmu_miR_1945	ENSMUSG00000009112_ENSMUST00000009256_6_1	1001	CDS	-27299999	AGATTGCAATGGACCCTGAAGA	TCTTCGCGGGTACTGTCGGGAC	...((.(.((((((((((((((	)))))).)))).)))).).)).	17	22
mmu_miR_1945	ENSMUSG00000009112_ENSMUST00000009256_6_1	4138	3'UTR	-26400000	CTTAGCCAAAAGCCTGTGAGGT	TCTTCGCGGGTACTGTCGGGAC	((..((.....((((((((((.	.))))))))))...))..))..	14	22
mmu_miR_1945	ENSMUSG00000009112_ENSMUST00000009256_6_1	5227	3'UTR	-25100000	CCTGTGTTTGTTTCTGTGAAAG	TCTTCGCGGGTACTGTCGGGAC	((((.....((.((((((((..	..)))))))).))...))))..	14	22
mmu_miR_1945	ENSMUSG00000009112_ENSMUST00000009256_6_1	473	CDS	-25500000	ACTGCTTGGCCCATCTTGGAGA	TCTTCGCGGGTACTGTCGGGAC	.((((...((((....((((((	)))))).))))...).)))...	14	22
mmu_miR_1945	ENSMUSG00000009112_ENSMUST00000009256_6_1	4303	3'UTR	-25600000	TGGGCCACAACCCCTTTGAGGA	TCTTCGCGGGTACTGTCGGGAC	....(((((((((...((((((	)))))).))))..))).))...	15	22
mmu_miR_1945	ENSMUSG00000009112_ENSMUST00000009256_6_1	574	CDS	-29900000	TATCGTGAATGTACAGTGGAGA	TCTTCGCGGGTACTGTCGGGAC	..((.(((..((((.(((((((	)))))))..))))..))).)).	16	22
mmu_miR_1945	ENSMUSG00000009112_ENSMUST00000009256_6_1	6084	3'UTR	-27000000	GTCAGAGGACAACTTGTGAAGT	TCTTCGCGGGTACTGTCGGGAC	(((....((((((((((((((.	.))))))))))..))))..)))	17	22
mmu_miR_216b	ENSMUSG00000009112_ENSMUST00000009256_6_1	111	5'UTR	-25200001	GGGCAGGGCTGGAGCCAGATTT	AAATCTCTGCAGGCAAATGTGA	..(((.(.(((.((..((((((	)))))))).))).)...)))..	15	22
mmu_miR_15astar	ENSMUSG00000009112_ENSMUST00000009256_6_1	4426	3'UTR	-28000000	ACAAAAGTAATTTTATGGTCTG	CAGGCCATACTGTGCTGCCTCA	.....((((....(((((((((	)))))))))...))))......	13	22
mmu_miR_15astar	ENSMUSG00000009112_ENSMUST00000009256_6_1	5330	3'UTR	-29200001	CACTGGGTGACCCTGTGGTCTG	CAGGCCATACTGTGCTGCCTCA	....(((((((..(((((((((	)))))))))..)).).))))..	16	22
mmu_miR_15astar	ENSMUSG00000009112_ENSMUST00000009256_6_1	2630	3'UTR	-23600000	AGCAGTGTCATCCTTTGGCTTA	CAGGCCATACTGTGCTGCCTCA	.((((((.((.....((((((.	.))))))...))))))))....	14	22
mmu_miR_15astar	ENSMUSG00000009112_ENSMUST00000009256_6_1	3713	3'UTR	-24299999	GTCACCACAGCTCCTAGGTTTG	CAGGCCATACTGTGCTGCCTCA	(.((.(((((......((((((	))))))...))))).)).)...	14	22
mmu_let_7f_1star	ENSMUSG00000009112_ENSMUST00000009256_6_1	2538	3'UTR	-24299999	TCCAGAGCCTGGATTAGTGTGG	CTATACAATCTATTGCCTTCCC	...((.((.((((((.((((((	))))))))))))..))))....	16	22
mmu_let_7f_1star	ENSMUSG00000009112_ENSMUST00000009256_6_1	6263	3'UTR	-23299999	AGGCCTAAAACAGTCTGTGTGG	CTATACAATCTATTGCCTTCCC	((((....((.((..(((((((	)))))))..)).))))))....	15	22
mmu_miR_712	ENSMUSG00000009112_ENSMUST00000009256_6_1	784	CDS	-29600000	CTTGAGCCTGAGGAGGAGGAA	CTCCTTCACCCGGGCGGTACC	.....(((((.((.((((((.	.)))))).)))))))......	13	21
mmu_miR_712	ENSMUSG00000009112_ENSMUST00000009256_6_1	1225	CDS	-35099998	GTGGAGCTTGGTGAGGAGGAG	CTCCTTCACCCGGGCGGTACC	(((..((((((.(.(((((((	))))))).)))))))..))).	17	21
mmu_miR_712	ENSMUSG00000009112_ENSMUST00000009256_6_1	1087	CDS	-32599998	ATCGTGCACGTGGAGAAGGAG	CTCCTTCACCCGGGCGGTACC	(((((...((.((.(((((((	))))))).)))).)))))...	16	21
mmu_miR_712	ENSMUSG00000009112_ENSMUST00000009256_6_1	499	CDS	-27500000	GTGTCACAAGACCTGAAGGAG	CTCCTTCACCCGGGCGGTACC	((..(.(..(...((((((((	))))))))..)..).)..)).	13	21
mmu_miR_770_5p	ENSMUSG00000009112_ENSMUST00000009256_6_1	2542	3'UTR	-32799999	GAGCCTGGATTAGTGTGGTGTG	AGCACCACGTGTCTGGGCCACG	(.(((..(((...((((((((.	.)))))))).)))..))))...	15	22
mmu_miR_770_5p	ENSMUSG00000009112_ENSMUST00000009256_6_1	5942	3'UTR	-30600000	GTCAGCACGTCACTCTGGTGCT	AGCACCACGTGTCTGGGCCACG	.(((((((((......((((((	))))))))))).))))......	15	22
mmu_miR_770_5p	ENSMUSG00000009112_ENSMUST00000009256_6_1	2032	3'UTR	-25400000	CCATTCTGTATCGTGAGGTGCT	AGCACCACGTGTCTGGGCCACG	(((..(.....(((..((((((	))))))))).)..)))......	13	22
mmu_miR_382	ENSMUSG00000009112_ENSMUST00000009256_6_1	6078	3'UTR	-26600000	GTGGGAGTCAGAGGACAACTTG	GAAGTTGTTCGTGGTGGATTCG	....(((((...(((((((((.	.)))))))))......))))).	14	22
mmu_miR_382	ENSMUSG00000009112_ENSMUST00000009256_6_1	2585	3'UTR	-27299999	GCATTGGACTATCATCAGCTTC	GAAGTTGTTCGTGGTGGATTCG	.....(((((((((((((((((	)))))))...))))))).))).	17	22
mmu_miR_382	ENSMUSG00000009112_ENSMUST00000009256_6_1	4172	3'UTR	-26100000	ACACCTAAAGAATGCCGACTTC	GAAGTTGTTCGTGGTGGATTCG	.((((....(((...(((((((	))))))))))..))))......	14	22
mmu_miR_200bstar	ENSMUSG00000009112_ENSMUST00000009256_6_1	4139	3'UTR	-24299999	TTAGCCAAAAGCCTGTGAGGTT	CATCTTACTGGGCAGCATTGGA	....((((..(((((((((((.	.))))))).))))....)))).	15	22
mmu_miR_200bstar	ENSMUSG00000009112_ENSMUST00000009256_6_1	3274	3'UTR	-26200001	GGCAGTAGTGTAGCTGGAGGTG	CATCTTACTGGGCAGCATTGGA	.....((((((.(((.((((((	))))))....))).))))))..	15	22
mmu_miR_200bstar	ENSMUSG00000009112_ENSMUST00000009256_6_1	6187	3'UTR	-27500000	CACGTTTTGTCATTGTGAGATG	CATCTTACTGGGCAGCATTGGA	......(((((...((((((((	))))))))..))))).......	13	22
mmu_miR_200bstar	ENSMUSG00000009112_ENSMUST00000009256_6_1	2030	3'UTR	-30100000	CCCCATTCTGTATCGTGAGGTG	CATCTTACTGGGCAGCATTGGA	..(((..((((...((((((((	))))))))...))))...))).	15	22
mmu_miR_200bstar	ENSMUSG00000009112_ENSMUST00000009256_6_1	4711	3'UTR	-31200001	CTTCTGCTCTAAAGGTGAGATG	CATCTTACTGGGCAGCATTGGA	((..((((((...(((((((((	))))))))).)).))))..)).	17	22
mmu_miR_200bstar	ENSMUSG00000009112_ENSMUST00000009256_6_1	4256	3'UTR	-29200001	CATCACTGCCTTCTAGAAGATG	CATCTTACTGGGCAGCATTGGA	..(((.(((..(((((((((((	)))))).)))))..))).))).	17	22
mmu_miR_200bstar	ENSMUSG00000009112_ENSMUST00000009256_6_1	6220	3'UTR	-31000000	GATGCCTTCCCCCAGGAAGGTG	CATCTTACTGGGCAGCATTGGA	(((((.....(((((.((((((	)))))).)))))..)))))...	16	22
mmu_miR_200bstar	ENSMUSG00000009112_ENSMUST00000009256_6_1	5528	3'UTR	-24299999	AGGGTAGGCACACGGAAGGATG	CATCTTACTGGGCAGCATTGGA	...((..((...(((.((((((	)))))).))).)).))......	13	22
mmu_miR_200bstar	ENSMUSG00000009112_ENSMUST00000009256_6_1	2920	3'UTR	-23900000	GACCCCATCCCTCAAGAAGGTG	CATCTTACTGGGCAGCATTGGA	....(((...((((..((((((	))))))..))))......))).	13	22
mmu_miR_196bstar	ENSMUSG00000009112_ENSMUST00000009256_6_1	5342	3'UTR	-30100000	CTGTGGTCTGTAGTGTTGTTGG	TCGACAGCACGACACTGCCTTC	....(((.(((.((((((((((	)))))))))).)))..)))...	16	22
mmu_miR_196bstar	ENSMUSG00000009112_ENSMUST00000009256_6_1	3194	3'UTR	-23200001	GTGATTGTGTGTCCTGTCGATG	TCGACAGCACGACACTGCCTTC	(((.(((((....(((((((..	))))))))))))))).......	15	22
mmu_let_7istar	ENSMUSG00000009112_ENSMUST00000009256_6_1	1737	3'UTR	-27400000	TGTAGGAGGCTGCTCTGTGCAT	CTGCGCAAGCTACTGCCTTGCT	.....(((((.(((.((((((.	.)))))))))....)))))...	14	22
mmu_let_7istar	ENSMUSG00000009112_ENSMUST00000009256_6_1	5788	3'UTR	-24500000	CTTGCCATGTCCCTGTGTGCAG	CTGCGCAAGCTACTGCCTTGCT	...((...((..((.(((((((	)))))))))..)).))......	13	22
mmu_miR_3471	ENSMUSG00000009112_ENSMUST00000009256_6_1	5853	3'UTR	-26400000	CTCCGATGTTGTCAGTGTCTCA	TGAGATCCAACTGTAAGGCATT	....((((((..((((((((((	))))))...))))...))))))	16	22
mmu_miR_3471	ENSMUSG00000009112_ENSMUST00000009256_6_1	191	CDS	-24600000	CGACTGCGTCTCTAGGATTTCA	TGAGATCCAACTGTAAGGCATT	....(((.(..(..((((((((	))))))))....)..).)))..	13	22
mmu_miR_3471	ENSMUSG00000009112_ENSMUST00000009256_6_1	2080	3'UTR	-27200001	GTACTGCAGCAGGGCAGTCTCA	TGAGATCCAACTGTAAGGCATT	((..(((((...((..((((((	))))))))..)))))..))...	15	22
mmu_miR_3471	ENSMUSG00000009112_ENSMUST00000009256_6_1	3000	3'UTR	-23100000	TGCTTGATAAGAAGTCATCTCA	TGAGATCCAACTGTAAGGCATT	(((((....((..(..((((((	)))))).)..))...)))))..	14	22
mmu_miR_3471	ENSMUSG00000009112_ENSMUST00000009256_6_1	5869	3'UTR	-23400000	GTCTCAGGTCAGAACCGTCTCA	TGAGATCCAACTGTAAGGCATT	((((.....(((....((((((	))))))....)))..))))...	13	22
mmu_miR_208bstar	ENSMUSG00000009112_ENSMUST00000009256_6_1	6608	3'UTR	-23600000	CTAGGCTCAGAGCTAAAGGCTA	AAGCTTTTTGCTCGCGTTATGT	...(((...((((.(((((((.	.))))))).))))..)))....	14	22
mmu_miR_208bstar	ENSMUSG00000009112_ENSMUST00000009256_6_1	4972	3'UTR	-24900000	ACGCAATGCATGCTGGAGGCTG	AAGCTTTTTGCTCGCGTTATGT	(((.(((((..((..((((((.	.))))))..))..))))).)))	16	22
mmu_miR_208bstar	ENSMUSG00000009112_ENSMUST00000009256_6_1	3491	3'UTR	-24600000	GGCAGGAGCAGGGAAGAAGCTA	AAGCTTTTTGCTCGCGTTATGT	.(((...((..(.((((((((.	.)))))))).)..))....)))	14	22
mmu_miR_208bstar	ENSMUSG00000009112_ENSMUST00000009256_6_1	1255	CDS	-26600000	GTAACAGCGAGACCCGAGGCTG	AAGCTTTTTGCTCGCGTTATGT	(((((.(((((....((((((.	.))))))...))))))))))..	16	22
mmu_miR_363_5p	ENSMUSG00000009112_ENSMUST00000009256_6_1	4873	3'UTR	-28100000	TAGCATTGAGAACCTCCATTTG	CAGGTGGAACACGATGCAATTT	..((((((.(....((((((((	)))))))).).)))))).....	15	22
mmu_miR_363_5p	ENSMUSG00000009112_ENSMUST00000009256_6_1	2895	3'UTR	-26500000	CAGCAGAATCCCGTATCACCTG	CAGGTGGAACACGATGCAATTT	..(((...((..((.(((((((	))))))).))..))))).....	14	22
mmu_miR_128_2star	ENSMUSG00000009112_ENSMUST00000009256_6_1	5947	3'UTR	-30799999	CACGTCACTCTGGTGCTGCCCTT	GGGGGCCGATGCACTGTAAGAGA	.......(((((((((.((((((	))))))....)))))...)))).	15	23
mmu_miR_128_2star	ENSMUSG00000009112_ENSMUST00000009256_6_1	6423	3'UTR	-29100000	AGTGGTTCTGGTATCTTGTCCCC	GGGGGCCGATGCACTGTAAGAGA	.....((((.(((((..((((((	)))))).)))))......)))).	15	23
mmu_miR_128_2star	ENSMUSG00000009112_ENSMUST00000009256_6_1	5779	3'UTR	-24700001	CCAACTTGGCTTGCCATGTCCCT	GGGGGCCGATGCACTGTAAGAGA	....((((.(.(((...((((((	))))))....)))..)))))...	14	23
mmu_miR_128_2star	ENSMUSG00000009112_ENSMUST00000009256_6_1	181	CDS	-24000000	GCGTCCTCTACGACTGCGTCTCT	GGGGGCCGATGCACTGTAAGAGA	.....(((((((..(((((((((	))))))....))).))).)))).	16	23
mmu_miR_128_2star	ENSMUSG00000009112_ENSMUST00000009256_6_1	2585	3'UTR	-23200001	GCATTGGACTATCATCAGCTTCT	GGGGGCCGATGCACTGTAAGAGA	...((..((...((((.((((((	)))))).))))....))..))..	14	23
mmu_miR_128_2star	ENSMUSG00000009112_ENSMUST00000009256_6_1	858	CDS	-29100000	CAACTCCGGACAAGTTAGTCCCC	GGGGGCCGATGCACTGTAAGAGA	...(((...(((.((..((((((	))))))..))....)))..))).	14	23
mmu_miR_128_2star	ENSMUSG00000009112_ENSMUST00000009256_6_1	1142	CDS	-30500000	CTCCCTTGCTCACACAGGTCCCT	GGGGGCCGATGCACTGTAAGAGA	.((.(((((...((..(((((((	)))))))..))....))))).))	16	23
mmu_miR_128_2star	ENSMUSG00000009112_ENSMUST00000009256_6_1	4607	3'UTR	-30600000	GACTGAGTAGAGTGAAGGTCCTC	GGGGGCCGATGCACTGTAAGAGA	..((...((.((((..(((((((	)))))))....)))).))..)).	15	23
mmu_miR_128_2star	ENSMUSG00000009112_ENSMUST00000009256_6_1	2395	3'UTR	-29799999	AGAAGCTGCAGTCATTGGTCTTA	GGGGGCCGATGCACTGTAAGAGA	......(((((((((((((((..	..))))))))).)))))).....	15	23
mmu_miR_128_2star	ENSMUSG00000009112_ENSMUST00000009256_6_1	5159	3'UTR	-33700001	CCTCTGTGTGTGGCAGAGCCCCT	GGGGGCCGATGCACTGTAAGAGA	.((((..(((((...(.((((((	)))))))..)))))....)))).	16	23
mmu_miR_128_2star	ENSMUSG00000009112_ENSMUST00000009256_6_1	1448	CDS	-28600000	CTGTTGGAGTTGCACTGGCTTTA	GGGGGCCGATGCACTGTAAGAGA	((.(((.(((.(((.((((((..	..)))))).)))))).))).)).	17	23
mmu_miR_128_2star	ENSMUSG00000009112_ENSMUST00000009256_6_1	1841	3'UTR	-32900002	CTCCTACATTGCCAAATGTCCCC	GGGGGCCGATGCACTGTAAGAGA	(((.((((.(((.....((((((	))))))....))).)))).))).	16	23
mmu_miR_128_2star	ENSMUSG00000009112_ENSMUST00000009256_6_1	903	CDS	-29500000	ATCCTGGCAGTCGGAGAGCCTTC	GGGGGCCGATGCACTGTAAGAGA	.((((.(((((((..(.((((((	)))))))..)).))))).)).))	18	23
mmu_miR_128_2star	ENSMUSG00000009112_ENSMUST00000009256_6_1	396	CDS	-23200001	AGCCTTCACCAGCACAGGCTTTG	GGGGGCCGATGCACTGTAAGAGA	...(((((...(((..((((((.	.))))))..)))..)).)))...	14	23
mmu_miR_128_2star	ENSMUSG00000009112_ENSMUST00000009256_6_1	5302	3'UTR	-28100000	CTTTGTATTGCACCACTGCCCCT	GGGGGCCGATGCACTGTAAGAGA	((((....((((.(...((((((	)))))).).)))).....)))).	15	23
mmu_miR_128_2star	ENSMUSG00000009112_ENSMUST00000009256_6_1	5919	3'UTR	-31900000	TAGCAGTCAGCTCAGGGGCCTCC	GGGGGCCGATGCACTGTAAGAGA	..(((((..((((...(((((((	))))))))).)))))))......	16	23
mmu_miR_128_2star	ENSMUSG00000009112_ENSMUST00000009256_6_1	2546	3'UTR	-28500000	CTGGATTAGTGTGGTGTGTCTCC	GGGGGCCGATGCACTGTAAGAGA	((....((((((..((.((((((	))))))))..))))))..))...	16	23
mmu_miR_128_2star	ENSMUSG00000009112_ENSMUST00000009256_6_1	4692	3'UTR	-29900000	GAACAGTGCCTGCTCTCGCCTTC	GGGGGCCGATGCACTGTAAGAGA	..(((((((....((..((((((	)))))).)).)))))))......	15	23
mmu_miR_128_2star	ENSMUSG00000009112_ENSMUST00000009256_6_1	5007	3'UTR	-25799999	CCTTACGCCTCCTTCAGGTCCTG	GGGGGCCGATGCACTGTAAGAGA	.((((((......((.((((((.	.)))))))).....))))))...	14	23
mmu_miR_128_2star	ENSMUSG00000009112_ENSMUST00000009256_6_1	2349	3'UTR	-25500000	TGTATAGGAGACTTAGGGTTCCC	GGGGGCCGATGCACTGTAAGAGA	..(((((..(.(....(((((((	)))))))...)).))))).....	14	23
mmu_miR_128_2star	ENSMUSG00000009112_ENSMUST00000009256_6_1	5505	3'UTR	-26100000	CTCCCTGCAATGGCCATCGGTCT	GGGGGCCGATGCACTGTAAGAGA	(((..((((...((.((((((((	..))))))))))..)))).))).	17	23
mmu_miR_128_2star	ENSMUSG00000009112_ENSMUST00000009256_6_1	5566	3'UTR	-27500000	TACTGTTTGGATTCCTGGCCCTC	GGGGGCCGATGCACTGTAAGAGA	(((....((.(((...(((((((	)))))))))).))..))).....	15	23
mmu_miR_128_2star	ENSMUSG00000009112_ENSMUST00000009256_6_1	5747	3'UTR	-25900000	CTAGTCATCTTCACACAGCCCTC	GGGGGCCGATGCACTGTAAGAGA	.((((((((........((((((	)))))).)))).)))).......	14	23
mmu_miR_128_2star	ENSMUSG00000009112_ENSMUST00000009256_6_1	3603	3'UTR	-24100000	ACAGGTAATTTTCCATGGCTTCT	GGGGGCCGATGCACTGTAAGAGA	(((((((....((...(((((((	)))))))))))).))))......	16	23
mmu_miR_128_2star	ENSMUSG00000009112_ENSMUST00000009256_6_1	5395	3'UTR	-23600000	TCAGGCCATCTGACACAGCTCTC	GGGGGCCGATGCACTGTAAGAGA	.(((..((((.......((((((	)))))).))))..))).......	13	23
mmu_miR_741star	ENSMUSG00000009112_ENSMUST00000009256_6_1	6261	3'UTR	-23400000	TGAGGCCTAAAACAGTCTGTGTG	TACGTAGATTGGTACCTATCATG	..(((..((...(((((((((((	))))))))))).)))))......	16	23
mmu_miR_592star	ENSMUSG00000009112_ENSMUST00000009256_6_1	5345	3'UTR	-24600000	TGGTCTGTAGTGTTGTTGGTGA	TCATCACGTGGTGACGCAACAT	.....(((.((((..(((((((	))))))....)..)))).))).	14	22
mmu_miR_592star	ENSMUSG00000009112_ENSMUST00000009256_6_1	1217	CDS	-27000000	CTGTGTTTGTGGAGCTTGGTGA	TCATCACGTGGTGACGCAACAT	..(((((.(((..(((((((((	))))))...)))..))))))))	17	22
mmu_miR_592star	ENSMUSG00000009112_ENSMUST00000009256_6_1	5329	3'UTR	-24200001	GCACTGGGTGACCCTGTGGTCT	TCATCACGTGGTGACGCAACAT	....((.((.(((.((((((..	..)))))).))).)).))....	13	22
mmu_miR_592star	ENSMUSG00000009112_ENSMUST00000009256_6_1	3278	3'UTR	-28100000	GTAGTGTAGCTGGAGGTGATGG	TCATCACGTGGTGACGCAACAT	((.((((.(((..(.(((((((	))))))).)))).)))).))..	17	22
mmu_miR_669h_3p	ENSMUSG00000009112_ENSMUST00000009256_6_1	6057	3'UTR	-28900000	GCTGCATGCCACAGTGTGCATG	TATGCATATACACACATGCACA	..((((((.....(((((((((	))))))))).....))))))..	15	22
mmu_miR_669h_3p	ENSMUSG00000009112_ENSMUST00000009256_6_1	4014	3'UTR	-24500000	CTGTCGTCTGCGTATGTGCACC	TATGCATATACACACATGCACA	..(((((.((.(((((((((..	..))))))))).)).))).)).	16	22
mmu_miR_539_5p	ENSMUSG00000009112_ENSMUST00000009256_6_1	6347	3'UTR	-23600000	CTGACAACCCATGATTTTCTTC	GGAGAAATTATCCTTGGTGTGT	...(((..(((.((((((((((	)))))))..)))..)))..)))	16	22
mmu_miR_539_5p	ENSMUSG00000009112_ENSMUST00000009256_6_1	5129	3'UTR	-23600000	CCATCCAGGTCTAGTGTTTTTC	GGAGAAATTATCCTTGGTGTGT	.((((((((..((((.((((((	))))))))))..))))).))).	18	22
mmu_miR_3065	ENSMUSG00000009112_ENSMUST00000009256_6_1	5342	3'UTR	-23500000	CTGTGGTCTGTAGTGTTGTTGG	TCAACAAAATCACTGATGCTGG	....(((...((((((((((((	)))))))...)))))..)))..	15	22
mmu_miR_688	ENSMUSG00000009112_ENSMUST00000009256_6_1	4009	3'UTR	-28200001	ACAGGCTGTCGTCTGCGTAT	TCGCAGGCGACTACTTATTC	..(((..((((((((((...	.))))))))))..)))....	13	20
mmu_miR_688	ENSMUSG00000009112_ENSMUST00000009256_6_1	5214	3'UTR	-26500000	AGCCTAGGTGTAGCCTGTGT	TCGCAGGCGACTACTTATTC	....(((((((.(((((((.	.))))))).)).)))))...	14	20
mmu_miR_688	ENSMUSG00000009112_ENSMUST00000009256_6_1	5328	3'UTR	-24100000	GGCACTGGGTGACCCTGTGG	TCGCAGGCGACTACTTATTC	.....((((((.((((((((	))))))).)..))))))...	14	20
mmu_miR_1306	ENSMUSG00000009112_ENSMUST00000009256_6_1	5125	3'UTR	-27400000	AACTCCATCCAGGTCTAGTGT	ACGTTGGCTCTGGTGGTGATG	..(.(((.((((..(((((((	)))))))..))))))).)...	15	21
mmu_miR_1306	ENSMUSG00000009112_ENSMUST00000009256_6_1	1587	3'UTR	-25200001	ATTGGGCTTTCAGCTCAGCGT	ACGTTGGCTCTGGTGGTGATG	.....(((.((((.(((((((	)))))))..)))).)))....	14	21
mmu_miR_101bstar	ENSMUSG00000009112_ENSMUST00000009256_6_1	5970	3'UTR	-23799999	TGCGGCACGGAATAATAAGCTGG	TCGGTTATCATGGTACCGATGCT	...(((((((.((....((((((	))))))......)).))).))))	15	23
mmu_miR_101bstar	ENSMUSG00000009112_ENSMUST00000009256_6_1	1300	CDS	-23500000	CAGCTGAGTGAGGAGAGAGCCGG	TCGGTTATCATGGTACCGATGCT	.(((...(((..((...((((((	)))))).))....)))....)))	14	23
mmu_miR_101bstar	ENSMUSG00000009112_ENSMUST00000009256_6_1	1227	CDS	-27700001	GGAGCTTGGTGAGGAGGAGCTGG	TCGGTTATCATGGTACCGATGCT	..(((((((((..((..((((((	)))))).))....)))))).)))	17	23
mmu_miR_101bstar	ENSMUSG00000009112_ENSMUST00000009256_6_1	6707	3'UTR	-25500000	TTGCAGTGTGCGCCAACAGCTGA	TCGGTTATCATGGTACCGATGCT	..(((.((.(..(((..((((((	))))))....)))..))).))).	15	23
mmu_miR_101bstar	ENSMUSG00000009112_ENSMUST00000009256_6_1	2899	3'UTR	-23900000	AGAATCCCGTATCACCTGGCTGA	TCGGTTATCATGGTACCGATGCT	...(((..((((((..(((((((	)))))))...)))))).)))...	16	23
mmu_miR_101bstar	ENSMUSG00000009112_ENSMUST00000009256_6_1	5887	3'UTR	-26500000	CTCAGGGACACCTTTGAGGCCGA	TCGGTTATCATGGTACCGATGCT	....((...(((..(((((((((	)))))).))).))).))......	14	23
mmu_miR_101bstar	ENSMUSG00000009112_ENSMUST00000009256_6_1	5050	3'UTR	-24900000	GGGTATAAACCACCGAGAACTGG	TCGGTTATCATGGTACCGATGCT	.(((((..((((..((.((((((	)))))).)).))))....)))))	17	23
mmu_miR_101bstar	ENSMUSG00000009112_ENSMUST00000009256_6_1	3268	3'UTR	-23299999	GTTGTGGGCAGTAGTGTAGCTGG	TCGGTTATCATGGTACCGATGCT	((..(((((....((((((((((	))))))).))).)).)))..)).	17	23
mmu_miR_215	ENSMUSG00000009112_ENSMUST00000009256_6_1	5860	3'UTR	-26400000	GTTGTCAGTGTCTCAGGTCAG	ATGACCTATGATTTGACAGAC	.(((((((.(((..((((((.	.))))))..))))))))))..	16	21
mmu_miR_139_5p	ENSMUSG00000009112_ENSMUST00000009256_6_1	2862	3'UTR	-24600000	GGACCCTATGCACTCACTGTAG	TCTACAGTGCACGTGTCTCCAG	(((......((((.((((((((	.))))))))...)))).)))..	15	22
mmu_miR_139_5p	ENSMUSG00000009112_ENSMUST00000009256_6_1	6200	3'UTR	-26600000	TGTGAGATGACAGGTTTGTGGA	TCTACAGTGCACGTGTCTCCAG	..((.((.((((.(((((((((	)))))))...)).)))))))).	17	22
mmu_miR_139_5p	ENSMUSG00000009112_ENSMUST00000009256_6_1	1259	CDS	-31799999	CAGCGAGACCCGAGGCTGTGGA	TCTACAGTGCACGTGTCTCCAG	..(.(((((.((.(((((((((	)))))))).).)).))))))..	17	22
mmu_miR_139_5p	ENSMUSG00000009112_ENSMUST00000009256_6_1	6061	3'UTR	-27900000	CATGCCACAGTGTGCATGTGGG	TCTACAGTGCACGTGTCTCCAG	.....(((.(((..(.((((((	)))))))..)))))).......	13	22
mmu_miR_139_5p	ENSMUSG00000009112_ENSMUST00000009256_6_1	5678	3'UTR	-23700001	CCATCAGACCCGAGTCTGTGGT	TCTACAGTGCACGTGTCTCCAG	.....((((.((.((((((((.	.)))))).)).)).))))....	14	22
mmu_miR_139_5p	ENSMUSG00000009112_ENSMUST00000009256_6_1	5334	3'UTR	-27200001	GGGTGACCCTGTGGTCTGTAGT	TCTACAGTGCACGTGTCTCCAG	.((.(((..((((..((((((.	.))))))..)))).))).))..	15	22
mmu_miR_139_5p	ENSMUSG00000009112_ENSMUST00000009256_6_1	2607	3'UTR	-29000000	TCTGTGGGTCTCTGCGTGTAGA	TCTACAGTGCACGTGTCTCCAG	.(((.(((.(.(((((((((((	)))))).)))).).).))))))	18	22
mmu_miR_139_5p	ENSMUSG00000009112_ENSMUST00000009256_6_1	1208	CDS	-23500000	CCACTCCGTCTGTGTTTGTGGA	TCTACAGTGCACGTGTCTCCAG	.......(.(((((((((((((	))))))).))))).).).....	14	22
mmu_miR_139_5p	ENSMUSG00000009112_ENSMUST00000009256_6_1	1721	3'UTR	-23799999	TTGGGCAGTAATTCTCTGTAGG	TCTACAGTGCACGTGTCTCCAG	..(((((((....(.(((((((	))))))).).)).)))))....	15	22
mmu_miR_3088star	ENSMUSG00000009112_ENSMUST00000009256_6_1	1589	3'UTR	-30200001	TGGGCTTTCAGCTCAGCGTGGC	GCTATGCAGTTGTTCATGAGCT	..(((((.(((((..(((((((	)))))))))))).....)))))	17	22
mmu_miR_3088star	ENSMUSG00000009112_ENSMUST00000009256_6_1	3266	3'UTR	-30600000	TAGTTGTGGGCAGTAGTGTAGC	GCTATGCAGTTGTTCATGAGCT	.((((((((((((..(((((((	)))))))..)))))))).))))	19	22
mmu_miR_3088star	ENSMUSG00000009112_ENSMUST00000009256_6_1	3311	3'UTR	-28700001	AAGTTCTCACAGGTGGCGTGGC	GCTATGCAGTTGTTCATGAGCT	.(((((..((((.((.((((((	)))))))).))))....)))))	17	22
mmu_miR_3088star	ENSMUSG00000009112_ENSMUST00000009256_6_1	6264	3'UTR	-27400000	GGCCTAAAACAGTCTGTGTGGT	GCTATGCAGTTGTTCATGAGCT	((((...(((((.(((((((((	))))))))))))))...).)))	18	22
mmu_miR_3088star	ENSMUSG00000009112_ENSMUST00000009256_6_1	5327	3'UTR	-24100000	AGGCACTGGGTGACCCTGTGGT	GCTATGCAGTTGTTCATGAGCT	.(((.(((((..((..((((((	))))))..))..)))).).)))	16	22
mmu_miR_3088star	ENSMUSG00000009112_ENSMUST00000009256_6_1	2335	3'UTR	-24600000	AAATACACTGAAGCTGTATAGG	GCTATGCAGTTGTTCATGAGCT	.....((.(((((((((((((.	.)))))))))..))))))....	15	22
mmu_miR_3088star	ENSMUSG00000009112_ENSMUST00000009256_6_1	4919	3'UTR	-26500000	TTTTAAGTGAGCTCTGTGTGGG	GCTATGCAGTTGTTCATGAGCT	......((((((.((((((((.	.))))))))..)))))).....	14	22
mmu_miR_218_2star	ENSMUSG00000009112_ENSMUST00000009256_6_1	1984	3'UTR	-29400000	CGGGGCAGGTGAGCTGACCGTG	CATGGTTCTGTCAAGCACCGCG	....((.((((.((.(((((((	)))))))..))....)))))).	15	22
mmu_miR_218_2star	ENSMUSG00000009112_ENSMUST00000009256_6_1	5866	3'UTR	-25700001	AGTGTCTCAGGTCAGAACCGTC	CATGGTTCTGTCAAGCACCGCG	.(((.((...(.(((((((((.	.))))))))).).)))))....	15	22
mmu_miR_218_2star	ENSMUSG00000009112_ENSMUST00000009256_6_1	1149	CDS	-25700001	GCTCACACAGGTCCCTACCGTG	CATGGTTCTGTCAAGCACCGCG	(((...(((((.....((((((	)))))))))))..)))......	14	22
mmu_miR_148a	ENSMUSG00000009112_ENSMUST00000009256_6_1	2570	3'UTR	-24500000	ACTGCCTGTTCTTGAGCATTGG	TCAGTGCACTACAGAACTTTGT	.......(((((.(.(((((((	))))))).)...))))).....	13	22
mmu_miR_148a	ENSMUSG00000009112_ENSMUST00000009256_6_1	2391	3'UTR	-23400000	GGGTAGAAGCTGCAGTCATTGG	TCAGTGCACTACAGAACTTTGT	.....(((((((.(((((((((	)))))).))).)))..))))..	16	22
mmu_miR_148a	ENSMUSG00000009112_ENSMUST00000009256_6_1	1444	CDS	-28100000	GTGGCTGTTGGAGTTGCACTGG	TCAGTGCACTACAGAACTTTGT	((..((((...(((.(((((((	)))))))))))))).)).....	16	22
mmu_miR_148a	ENSMUSG00000009112_ENSMUST00000009256_6_1	3350	3'UTR	-28299999	TCAGAAGTTGGTGGCTCACTGG	TCAGTGCACTACAGAACTTTGT	...((((((.((((..((((((	))))))..))))..))))))..	16	22
mmu_let_7a_1star	ENSMUSG00000009112_ENSMUST00000009256_6_1	2538	3'UTR	-23400000	TCCAGAGCCTGGATTAGTGTGG	CTATACAATCTACTGTCTTTCC	..(((....((((((.((((((	))))))))))))))).......	15	22
mmu_miR_29b_1star	ENSMUSG00000009112_ENSMUST00000009256_6_1	3493	3'UTR	-25240000	CAGGAGCAGGGAAGAAGCTAGC	GCTGGTTTCATATGGTGGTTTA	...((((......(((((((((	)))))))))........)))).	13	22
mmu_miR_29b_1star	ENSMUSG00000009112_ENSMUST00000009256_6_1	5901	3'UTR	-23520000	TGAGGCCGAGGCCCAAATTAGC	GCTGGTTTCATATGGTGGTTTA	..((((((......((((((((	)))))))).......)))))).	14	22
mmu_miR_29b_1star	ENSMUSG00000009112_ENSMUST00000009256_6_1	535	CDS	-25900000	TTGCAGACGATCCTCAGCCAGC	GCTGGTTTCATATGGTGGTTTA	....((((.(((...(((((((	)))))))......))).)))).	14	22
mmu_miR_29b_1star	ENSMUSG00000009112_ENSMUST00000009256_6_1	2867	3'UTR	-23299999	CTATGCACTCACTGTAGCTAGT	GCTGGTTTCATATGGTGGTTTA	.....((((...((.(((((((	))))))).))...)))).....	13	22
mmu_miR_29b_1star	ENSMUSG00000009112_ENSMUST00000009256_6_1	2366	3'UTR	-28000000	GTTCCCCAGTCTGAATGCCAGT	GCTGGTTTCATATGGTGGTTTA	...(((((...((((.((((((	))))))))))..))).))....	15	22
mmu_miR_29b_1star	ENSMUSG00000009112_ENSMUST00000009256_6_1	2251	3'UTR	-24000000	TTATCCCAAGTTCAAAGCTAGC	GCTGGTTTCATATGGTGGTTTA	.((..(((.((...((((((((	))))))))...))..)))..))	15	22
mmu_miR_29b_1star	ENSMUSG00000009112_ENSMUST00000009256_6_1	2534	3'UTR	-23799999	GCCATCCAGAGCCTGGATTAGT	GCTGGTTTCATATGGTGGTTTA	((((.(((......((((((((	))))))))....)))))))...	15	22
mmu_miR_29b_1star	ENSMUSG00000009112_ENSMUST00000009256_6_1	6163	3'UTR	-23410000	TCCATGGAGTTTTCTTGCCAGT	GCTGGTTTCATATGGTGGTTTA	.((((((((.......((((((	))))))))).))))).......	14	22
mmu_miR_344g_5p	ENSMUSG00000009112_ENSMUST00000009256_6_1	6388	3'UTR	-24400000	CTTTCTCCTAACTCCTTGATT	AGTCAGGCTCCTGGCAGGAGT	....(((((..(..(((((((	))))))).....)..))))).	13	21
mmu_miR_344g_5p	ENSMUSG00000009112_ENSMUST00000009256_6_1	776	CDS	-30500000	TCTTTAGTCTTGAGCCTGAGG	AGTCAGGCTCCTGGCAGGAGT	.(((..(((..((((((((..	..))))))))..)))..))).	14	21
mmu_miR_344g_5p	ENSMUSG00000009112_ENSMUST00000009256_6_1	5565	3'UTR	-27700001	ATACTGTTTGGATTCCTGGCC	AGTCAGGCTCCTGGCAGGAGT	...((((..(((..((((((.	.)))))).)))..))))....	13	21
mmu_miR_344g_5p	ENSMUSG00000009112_ENSMUST00000009256_6_1	4149	3'UTR	-31400000	GCCTGTGAGGTTTTCCTGACA	AGTCAGGCTCCTGGCAGGAGT	.(((((.(((....((((((.	.))))))..))).)))))...	14	21
mmu_miR_344g_5p	ENSMUSG00000009112_ENSMUST00000009256_6_1	1447	CDS	-30900000	GCTGTTGGAGTTGCACTGGCT	AGTCAGGCTCCTGGCAGGAGT	.((((..(.(..((.((((((	)))))))).))..))))....	14	21
mmu_miR_344g_5p	ENSMUSG00000009112_ENSMUST00000009256_6_1	4947	3'UTR	-26900000	CTCCTTATGCTGATACTGATT	AGTCAGGCTCCTGGCAGGAGT	(((((...(((((..((((((	))))))..))..)))))))).	16	21
mmu_miR_344g_5p	ENSMUSG00000009112_ENSMUST00000009256_6_1	401	CDS	-28799999	TCACCAGCACAGGCTTTGACT	AGTCAGGCTCCTGGCAGGAGT	...((.((.((((.(((((((	)))))))..)))))).))...	15	21
mmu_miR_301bstar	ENSMUSG00000009112_ENSMUST00000009256_6_1	930	CDS	-27200001	CTCACTGTCTGCTAGCCAGAGC	GCTCTGACTAGGTTGCACTACT	.....(((...((((.((((((	)))))).))))...))).....	13	22
mmu_miR_301bstar	ENSMUSG00000009112_ENSMUST00000009256_6_1	2373	3'UTR	-25299999	AGTCTGAATGCCAGTGCAGGGT	GCTCTGACTAGGTTGCACTACT	....((...((((((.((((((	))))))))).)))..)).....	14	22
mmu_miR_301bstar	ENSMUSG00000009112_ENSMUST00000009256_6_1	6070	3'UTR	-31100000	GTGTGCATGTGGGAGTCAGAGG	GCTCTGACTAGGTTGCACTACT	(((((((......((((((((.	.))))))))....))))).)).	15	22
mmu_miR_301bstar	ENSMUSG00000009112_ENSMUST00000009256_6_1	6599	3'UTR	-28600000	AAGGCCATACTAGGCTCAGAGC	GCTCTGACTAGGTTGCACTACT	.((((....((((..(((((((	)))))))))))...)).))...	15	22
mmu_miR_301bstar	ENSMUSG00000009112_ENSMUST00000009256_6_1	4672	3'UTR	-27500000	GTGCTAAGCCCCCAGTTAGAGA	GCTCTGACTAGGTTGCACTACT	((((..((((...((((((((.	.)))))))).))))))))....	16	22
mmu_miR_301bstar	ENSMUSG00000009112_ENSMUST00000009256_6_1	1968	3'UTR	-26700001	TCCTGTTGCAGTTTCTCGGGGC	GCTCTGACTAGGTTGCACTACT	......(((((..(.(((((((	)))))))..)..))))).....	13	22
mmu_miR_301b	ENSMUSG00000009112_ENSMUST00000009256_6_1	1442	CDS	-30200001	CAGTGGCTGTTGGAGTTGCACTG	CAGTGCAATGGTATTGTCAAAGC	...((((...((..(((((((((	)))))))))..))..))))....	15	23
mmu_miR_10a	ENSMUSG00000009112_ENSMUST00000009256_6_1	5511	3'UTR	-27799999	GCAATGGCCATCGGTCTAGGGTA	TACCCTGTAGATCCGAATTTGTG	((((......(((((((((((((	))))))..))).))))..)))).	17	23
mmu_miR_1892	ENSMUSG00000009112_ENSMUST00000009256_6_1	5672	3'UTR	-23799999	CTGTGCCCATCAGACCCGAGTC	ATTTGGGGACGGGAGGGAGGAT	((...(((..(...(((((((.	)))))))....)..))).))..	13	22
mmu_miR_1892	ENSMUSG00000009112_ENSMUST00000009256_6_1	5117	3'UTR	-28200001	AAATTCCCAACTCCATCCAGGT	ATTTGGGGACGGGAGGGAGGAT	....(((...((((.(((((((	)))))))....))))...))).	14	22
mmu_miR_1892	ENSMUSG00000009112_ENSMUST00000009256_6_1	2060	3'UTR	-24000000	CGCATCACACCACCTCTCAGGT	ATTTGGGGACGGGAGGGAGGAT	...(((...((.((((((((((	)))))))...))).))...)))	15	22
mmu_miR_1892	ENSMUSG00000009112_ENSMUST00000009256_6_1	4703	3'UTR	-30200001	GCTCTCGCCTTCTGCTCTAAAG	ATTTGGGGACGGGAGGGAGGAT	..((((.((((((((((((((.	.))))))).)))))))))))..	18	22
mmu_miR_1892	ENSMUSG00000009112_ENSMUST00000009256_6_1	439	CDS	-29299999	TTTAGCCCTGCTAACCCCGAGA	ATTTGGGGACGGGAGGGAGGAT	.((..((((.((..(((((((.	.)))))))..)).))))..)).	15	22
mmu_miR_1892	ENSMUSG00000009112_ENSMUST00000009256_6_1	4072	3'UTR	-27900000	TCCATCACTCCTGCTCTTCAAC	ATTTGGGGACGGGAGGGAGGAT	(((.((.((((((.(((((((.	..))))))))))))).))))).	18	22
mmu_miR_1892	ENSMUSG00000009112_ENSMUST00000009256_6_1	5061	3'UTR	-24000000	ACCGAGAACTGGTTTACCGAGT	ATTTGGGGACGGGAGGGAGGAT	.((.....((.((((.((((((	)))))))))).)).....))..	14	22
mmu_miR_1892	ENSMUSG00000009112_ENSMUST00000009256_6_1	6251	3'UTR	-28600000	CCTCCCTTAGTGAGGCCTAAAA	ATTTGGGGACGGGAGGGAGGAT	((((((((.((....((((((.	.)))))).))..))))))))..	16	22
mmu_miR_1892	ENSMUSG00000009112_ENSMUST00000009256_6_1	5897	3'UTR	-27600000	CCTTTGAGGCCGAGGCCCAAAT	ATTTGGGGACGGGAGGGAGGAT	(((((....(((...(((((((	)))))))..)))...)))))..	15	22
mmu_miR_1892	ENSMUSG00000009112_ENSMUST00000009256_6_1	3710	3'UTR	-26299999	TCTGTCACCACAGCTCCTAGGT	ATTTGGGGACGGGAGGGAGGAT	(((.((.((...(..(((((((	)))))))..).)).)).)))..	15	22
mmu_miR_1892	ENSMUSG00000009112_ENSMUST00000009256_6_1	5753	3'UTR	-26000000	ATCTTCACACAGCCCTCCTCGA	ATTTGGGGACGGGAGGGAGGAT	((((((.(....((((((((((	..))))))).)))..)))))))	17	22
mmu_miR_1892	ENSMUSG00000009112_ENSMUST00000009256_6_1	185	CDS	-26900000	CCTCTACGACTGCGTCTCTAGG	ATTTGGGGACGGGAGGGAGGAT	(((((....((.((((((((((	.))))))))))))..)))))..	17	22
mmu_miR_667	ENSMUSG00000009112_ENSMUST00000009256_6_1	482	CDS	-24200001	CCCATCTTGGAGAAAGAGTGTCA	TGACACCTGCCACCCAGCCCAAG	.....(((((.(..((.((((((	)))))))).........))))))	14	23
mmu_miR_667	ENSMUSG00000009112_ENSMUST00000009256_6_1	3810	3'UTR	-27600000	ACTGAGCTTACAAGCACGTGTCA	TGACACCTGCCACCCAGCCCAAG	..((.(((.....(((.((((((	)))))).))).....))).))..	14	23
mmu_miR_222	ENSMUSG00000009112_ENSMUST00000009256_6_1	3345	3'UTR	-29000000	AGGCCTCAGAAGTTGGTGGCT	AGCTACATCTGGCTACTGGGT	..(((.(((.((((.((((((	))))))....)))).))))))	16	21
mmu_miR_222	ENSMUSG00000009112_ENSMUST00000009256_6_1	6409	3'UTR	-26400000	AAACTCAGTTTGTTAGTGGTT	AGCTACATCTGGCTACTGGGT	..(((((((..((((((((((	))))))...)))).)))))))	17	21
mmu_miR_222	ENSMUSG00000009112_ENSMUST00000009256_6_1	5336	3'UTR	-28600000	GTGACCCTGTGGTCTGTAGTG	AGCTACATCTGGCTACTGGGT	...((((.((((((((((((.	.))))))...)))))).))))	16	21
mmu_miR_222	ENSMUSG00000009112_ENSMUST00000009256_6_1	6062	3'UTR	-23700001	ATGCCACAGTGTGCATGTGGG	AGCTACATCTGGCTACTGGGT	..(((.(((((.((((((((.	..))))))...))))))))))	16	21
mmu_miR_222	ENSMUSG00000009112_ENSMUST00000009256_6_1	3268	3'UTR	-31799999	GTTGTGGGCAGTAGTGTAGCT	AGCTACATCTGGCTACTGGGT	...((((.(((..((((((((	))))))))))).)))).....	15	21
mmu_miR_222	ENSMUSG00000009112_ENSMUST00000009256_6_1	6475	3'UTR	-28400000	GCAGAGTCAGGTAGATGTAGC	AGCTACATCTGGCTACTGGGT	((..(((.((.((((((((((	.)))))))))).)))))..))	17	21
mmu_miR_222	ENSMUSG00000009112_ENSMUST00000009256_6_1	4716	3'UTR	-25700001	GCTCTAAAGGTGAGATGTGGG	AGCTACATCTGGCTACTGGGT	((((....(((.((((((((.	..)))))))).)))...))))	15	21
mmu_miR_30c	ENSMUSG00000009112_ENSMUST00000009256_6_1	5166	3'UTR	-24799999	GTGTGGCAGAGCCCCTGTTTACA	TGTAAACATCCTACACTCTCAGC	((((((..((.....((((((((	)))))))))))))))).......	16	23
mmu_miR_3082_5p	ENSMUSG00000009112_ENSMUST00000009256_6_1	4795	3'UTR	-26400000	TCTCTTCCACATGAACTCTGTG	GACAGAGTGTGTGTGTCTGTGT	.......((((((.(((((((.	.))))))).)))))).......	13	22
mmu_miR_3082_5p	ENSMUSG00000009112_ENSMUST00000009256_6_1	6176	3'UTR	-27900000	CTTGCCAGTGCCACGTTTTGTC	GACAGAGTGTGTGTGTCTGTGT	...(((((((((((((((((((	))))))))))).))).))).))	19	22
mmu_miR_3082_5p	ENSMUSG00000009112_ENSMUST00000009256_6_1	3694	3'UTR	-25200001	GTAGCCACAGGGTGGTTCTGTC	GACAGAGTGTGTGTGTCTGTGT	.(((.((((.(....(((((((	)))))))..).)))).)))...	15	22
mmu_miR_3082_5p	ENSMUSG00000009112_ENSMUST00000009256_6_1	2591	3'UTR	-23000000	GACTATCATCAGCTTCTCTGTG	GACAGAGTGTGTGTGTCTGTGT	(((...(((..((..((((((.	.)))))).))))).))).....	14	22
mmu_miR_762	ENSMUSG00000009112_ENSMUST00000009256_6_1	3705	3'UTR	-37799999	GTGGTTCTGTCACCACAGCTCC	GGGGCTGGGGCCGGGACAGAGC	...((((((((.((.(((((((	))))))))).....))))))))	17	22
mmu_miR_762	ENSMUSG00000009112_ENSMUST00000009256_6_1	5986	3'UTR	-27500000	AAGCTGGTTACTGGATAGCTTT	GGGGCTGGGGCCGGGACAGAGC	..(((.(((.((((.(((((((	)))))))...)))))))..)))	17	22
mmu_miR_762	ENSMUSG00000009112_ENSMUST00000009256_6_1	2079	3'UTR	-25100000	GGTACTGCAGCAGGGCAGTCTC	GGGGCTGGGGCCGGGACAGAGC	....((((.((....(((((((	)))))))..))...).)))...	13	22
mmu_miR_762	ENSMUSG00000009112_ENSMUST00000009256_6_1	5919	3'UTR	-30000000	TAGCAGTCAGCTCAGGGGCCTC	GGGGCTGGGGCCGGGACAGAGC	.....(((.((((...((((((	)))))).))))...))).....	13	22
mmu_miR_762	ENSMUSG00000009112_ENSMUST00000009256_6_1	444	CDS	-32000000	CCCTGCTAACCCCGAGAGCTCC	GGGGCTGGGGCCGGGACAGAGC	..(((((..((((...((((((	))))))))))...)).)))...	15	22
mmu_miR_762	ENSMUSG00000009112_ENSMUST00000009256_6_1	1582	3'UTR	-25500000	GAGGAATTGGGCTTTCAGCTCA	GGGGCTGGGGCCGGGACAGAGC	......((.(((((.((((((.	.))))))))))).)).......	13	22
mmu_miR_762	ENSMUSG00000009112_ENSMUST00000009256_6_1	5507	3'UTR	-29299999	CCCTGCAATGGCCATCGGTCTA	GGGGCTGGGGCCGGGACAGAGC	..(((...(((((.(((((((.	.))))))))))))...)))...	15	22
mmu_miR_762	ENSMUSG00000009112_ENSMUST00000009256_6_1	2819	3'UTR	-33799999	TTCTTGGCCTGAACTCAGCCCA	GGGGCTGGGGCCGGGACAGAGC	((((...((((..((((((((.	.))))))))..))))..)))).	16	22
mmu_miR_762	ENSMUSG00000009112_ENSMUST00000009256_6_1	5681	3'UTR	-28299999	TCAGACCCGAGTCTGTGGTCTT	GGGGCTGGGGCCGGGACAGAGC	.....((((.((((.(((((((	))))))))))))))).......	15	22
mmu_miR_762	ENSMUSG00000009112_ENSMUST00000009256_6_1	5231	3'UTR	-27900000	TGTTTGTTTCTGTGAAAGTTCC	GGGGCTGGGGCCGGGACAGAGC	..(((((..(.((...((((((	))))))...)).)..)))))..	14	22
mmu_miR_762	ENSMUSG00000009112_ENSMUST00000009256_6_1	5159	3'UTR	-39099998	CCTCTGTGTGTGGCAGAGCCCC	GGGGCTGGGGCCGGGACAGAGC	.((((((.(.((((..((((((	))))))...)))).))))))).	17	22
mmu_miR_762	ENSMUSG00000009112_ENSMUST00000009256_6_1	2585	3'UTR	-28299999	GCATTGGACTATCATCAGCTTC	GGGGCTGGGGCCGGGACAGAGC	((.(((..((....((((((((	))))))))....))..))).))	15	22
mmu_miR_762	ENSMUSG00000009112_ENSMUST00000009256_6_1	6258	3'UTR	-27100000	TAGTGAGGCCTAAAACAGTCTG	GGGGCTGGGGCCGGGACAGAGC	..((..(((((....((((((.	.)))))))))))...)).....	13	22
mmu_miR_762	ENSMUSG00000009112_ENSMUST00000009256_6_1	4912	3'UTR	-23000000	GCTACCCTTTTAAGTGAGCTCT	GGGGCTGGGGCCGGGACAGAGC	(((.(((.......(.((((((	)))))).)....)))....)))	13	22
mmu_miR_762	ENSMUSG00000009112_ENSMUST00000009256_6_1	691	CDS	-29100000	TTGCGTATGCTGCTCCAGTTCG	GGGGCTGGGGCCGGGACAGAGC	..((...((((((((((((((.	.))))))))))..)).))..))	16	22
mmu_miR_762	ENSMUSG00000009112_ENSMUST00000009256_6_1	1142	CDS	-32099998	CTCCCTTGCTCACACAGGTCCC	GGGGCTGGGGCCGGGACAGAGC	.((((..((((.....((((((	)))))).)))).))))......	14	22
mmu_miR_762	ENSMUSG00000009112_ENSMUST00000009256_6_1	903	CDS	-30400000	ATCCTGGCAGTCGGAGAGCCTT	GGGGCTGGGGCCGGGACAGAGC	.(((((((..((....((((((	)))))))).)))))))......	15	22
mmu_miR_762	ENSMUSG00000009112_ENSMUST00000009256_6_1	3546	3'UTR	-27299999	CTGCTCCATGAACACTCAGCCT	GGGGCTGGGGCCGGGACAGAGC	(((.(((.......((((((((	.))))))))....))))))...	14	22
mmu_miR_762	ENSMUSG00000009112_ENSMUST00000009256_6_1	5395	3'UTR	-29100000	TCAGGCCATCTGACACAGCTCT	GGGGCTGGGGCCGGGACAGAGC	((.((((........(((((((	))))))).))))..))......	13	22
mmu_miR_762	ENSMUSG00000009112_ENSMUST00000009256_6_1	4662	3'UTR	-30100000	GTGAGCCTATGTGCTAAGCCCC	GGGGCTGGGGCCGGGACAGAGC	....((((..(.(((.((((((	))))))..))))))).).....	14	22
mmu_miR_3081	ENSMUSG00000009112_ENSMUST00000009256_6_1	2369	3'UTR	-25900000	CCCCAGTCTGAATGCCAGTGCAG	TTGCGCTCCGATCTCTGAGCTGG	..((((((.((.....(((((((	)))))))......)).)).))))	15	23
mmu_miR_3081	ENSMUSG00000009112_ENSMUST00000009256_6_1	3264	3'UTR	-26100000	GCTAGTTGTGGGCAGTAGTGTAG	TTGCGCTCCGATCTCTGAGCTGG	.((((((..(((..(.(((((((	))))))).)...)))..))))))	17	23
mmu_miR_3081	ENSMUSG00000009112_ENSMUST00000009256_6_1	4211	3'UTR	-31000000	GCCAGCCTGAGTCCAGAGTGCCT	TTGCGCTCCGATCTCTGAGCTGG	.((((((.(((..(.((((((..	..)))))).)..))).).)))))	16	23
mmu_miR_3081	ENSMUSG00000009112_ENSMUST00000009256_6_1	5620	3'UTR	-28600000	CCACTCATCTGACGAGAGTGCTT	TTGCGCTCCGATCTCTGAGCTGG	(((((((...((((.((((((..	..)))))))).))..)))).)))	17	23
mmu_miR_3081	ENSMUSG00000009112_ENSMUST00000009256_6_1	2605	3'UTR	-23100000	TCTCTGTGGGTCTCTGCGTGTAG	TTGCGCTCCGATCTCTGAGCTGG	.(((...(((((...(.((((((	)))))).).)))))..)))....	15	23
mmu_miR_299star	ENSMUSG00000009112_ENSMUST00000009256_6_1	106	5'UTR	-34900002	TTGTGGGGCAGGGCTGGAGCCA	TGGTTTACCGTCCCACATACAT	.((((((((.((....((((((	)))))).)))))))))).....	16	22
mmu_miR_299star	ENSMUSG00000009112_ENSMUST00000009256_6_1	1300	CDS	-23799999	CAGCTGAGTGAGGAGAGAGCCG	TGGTTTACCGTCCCACATACAT	.......(((.((((.((((((	)))))).)..))))))......	13	22
mmu_miR_325	ENSMUSG00000009112_ENSMUST00000009256_6_1	5630	3'UTR	-24900000	GACGAGAGTGCTTCCTAGTGAA	TTTATTGAGCACCTCCTATCAA	...(((.((((((...((((((	))))))))))))))).......	15	22
mmu_miR_582_3p	ENSMUSG00000009112_ENSMUST00000009256_6_1	1026	CDS	-24000000	GAAGAGCTTAGACAGCAGCGGG	CCTGTTGAACAACTGAACCCAA	...(.(.((((....(((((((	))))))).....)))).).)..	13	22
mmu_miR_582_3p	ENSMUSG00000009112_ENSMUST00000009256_6_1	6192	3'UTR	-23500000	TTTGTCATTGTGAGATGACAGG	CCTGTTGAACAACTGAACCCAA	....(((((((....(((((((	))))))).)))).)))......	14	22
mmu_miR_2861	ENSMUSG00000009112_ENSMUST00000009256_6_1	6413	3'UTR	-24000000	TCAGTTTGTTAGTGGTTCT	GGGGCCTGGCGGCGGGCGG	...(((((((...((((((	))))))....)))))))..	13	19
mmu_miR_2861	ENSMUSG00000009112_ENSMUST00000009256_6_1	5010	3'UTR	-38299999	TACGCCTCCTTCAGGTCCT	GGGGCCTGGCGGCGGGCGG	..(((((((.(((((((((	))))))))).)).))))).	16	19
mmu_miR_2861	ENSMUSG00000009112_ENSMUST00000009256_6_1	5922	3'UTR	-31299999	CAGTCAGCTCAGGGGCCTC	GGGGCCTGGCGGCGGGCGG	..(((.(((...(((((((	)))))))...))).)))..	13	19
mmu_miR_2861	ENSMUSG00000009112_ENSMUST00000009256_6_1	399	CDS	-28600000	CTTCACCAGCACAGGCTTT	GGGGCCTGGCGGCGGGCGG	...(.((.((.((((((((	))))))))...)).)).).	13	19
mmu_miR_2861	ENSMUSG00000009112_ENSMUST00000009256_6_1	5577	3'UTR	-30799999	TTCCTGGCCCTCAGGCTCA	GGGGCCTGGCGGCGGGCGG	..(((.(((.((((((((.	.)))))))).))).)).).	14	19
mmu_miR_2861	ENSMUSG00000009112_ENSMUST00000009256_6_1	6251	3'UTR	-30600000	CCTCCCTTAGTGAGGCCTA	GGGGCCTGGCGGCGGGCGG	((.(((...((.((((((.	.)))))).))...))).))	13	19
mmu_miR_2861	ENSMUSG00000009112_ENSMUST00000009256_6_1	2600	3'UTR	-28000000	CAGCTTCTCTGTGGGTCTC	GGGGCCTGGCGGCGGGCGG	..(((.(.(((((((((((	))))))).)))).))))..	15	19
mmu_miR_2861	ENSMUSG00000009112_ENSMUST00000009256_6_1	5897	3'UTR	-29799999	CCTTTGAGGCCGAGGCCCA	GGGGCCTGGCGGCGGGCGG	((((((..(((.((((((.	.)))))))))..)))).))	15	19
mmu_miR_2861	ENSMUSG00000009112_ENSMUST00000009256_6_1	2133	3'UTR	-32200001	CGAAGCTCCCCACGGCTCC	GGGGCCTGGCGGCGGGCGG	....((((((((.((((((	))))))))).))..)))..	14	19
mmu_miR_2861	ENSMUSG00000009112_ENSMUST00000009256_6_1	3828	3'UTR	-29200001	TGTCACCATGCCTGGTCTT	GGGGCCTGGCGGCGGGCGG	.(((..(.((((.((((((	)))))).)))))..)))..	14	19
mmu_miR_2861	ENSMUSG00000009112_ENSMUST00000009256_6_1	1145	CDS	-34900002	CCTTGCTCACACAGGTCCC	GGGGCCTGGCGGCGGGCGG	...(((((.(.((((((((	))))))))...).))))).	14	19
mmu_miR_2861	ENSMUSG00000009112_ENSMUST00000009256_6_1	6770	3'UTR	-31400000	TTCCAATTGTTCCGGCCCC	GGGGCCTGGCGGCGGGCGG	..((..(((((((((((((	)))))).)).)))))..))	15	19
mmu_miR_2861	ENSMUSG00000009112_ENSMUST00000009256_6_1	5123	3'UTR	-25500000	CCAACTCCATCCAGGTCTA	GGGGCCTGGCGGCGGGCGG	((..((((..((((((((.	.)))))))).)).))..))	14	19
mmu_miR_2861	ENSMUSG00000009112_ENSMUST00000009256_6_1	1697	3'UTR	-25700001	CCCACCTCCAACAGGTTAG	GGGGCCTGGCGGCGGGCGG	.((.(((((..((((((..	..))))))..)).))).))	13	19
mmu_miR_2861	ENSMUSG00000009112_ENSMUST00000009256_6_1	2398	3'UTR	-27700001	AGCTGCAGTCATTGGTCTT	GGGGCCTGGCGGCGGGCGG	..((((.((((..((((((	)))))))))).))))....	14	19
mmu_miR_2861	ENSMUSG00000009112_ENSMUST00000009256_6_1	6270	3'UTR	-28400000	AAACAGTCTGTGTGGTCCT	GGGGCCTGGCGGCGGGCGG	.....((((((((((((((	))))))..)).))))))..	14	19
mmu_miR_2861	ENSMUSG00000009112_ENSMUST00000009256_6_1	5684	3'UTR	-29500000	GACCCGAGTCTGTGGTCTT	GGGGCCTGGCGGCGGGCGG	(.((((.(((...((((((	)))))).)))..)))))..	14	19
mmu_miR_760_3p	ENSMUSG00000009112_ENSMUST00000009256_6_1	3153	3'UTR	-29400000	AAGCTCTCCCCAAAGAGTTG	CGGCTCTGGGTCTGTGGGGA	......((((((.(((((((	))))))).......))))))	13	20
mmu_miR_760_3p	ENSMUSG00000009112_ENSMUST00000009256_6_1	1876	3'UTR	-25500000	CATCTCCCTTTTGAGGGCCA	CGGCTCTGGGTCTGTGGGGA	..((((((..((.((((((.	.)))))).))...).)))))	14	20
mmu_miR_760_3p	ENSMUSG00000009112_ENSMUST00000009256_6_1	6603	3'UTR	-33700001	CCATACTAGGCTCAGAGCTA	CGGCTCTGGGTCTGTGGGGA	((.(((.(((((((((((..	..)))))))))))))).)).	16	20
mmu_miR_760_3p	ENSMUSG00000009112_ENSMUST00000009256_6_1	934	CDS	-33099998	CTGTCTGCTAGCCAGAGCTG	CGGCTCTGGGTCTGTGGGGA	...((..(.(.(((((((((	))))))))).)..)..))..	13	20
mmu_miR_760_3p	ENSMUSG00000009112_ENSMUST00000009256_6_1	904	CDS	-32500000	TCCTGGCAGTCGGAGAGCCT	CGGCTCTGGGTCTGTGGGGA	((((.((((.(..((((((.	.))))))..).)))).))))	15	20
mmu_miR_760_3p	ENSMUSG00000009112_ENSMUST00000009256_6_1	102	5'UTR	-33400002	TCCCTTGTGGGGCAGGGCTG	CGGCTCTGGGTCTGTGGGGA	..(((..((((.((((((((	))))))).).))))..))).	15	20
mmu_miR_760_3p	ENSMUSG00000009112_ENSMUST00000009256_6_1	1032	CDS	-29500000	CTTAGACAGCAGCGGGGCTG	CGGCTCTGGGTCTGTGGGGA	(((..(((((..((((((((	)))))))).).)))).))).	16	20
mmu_miR_760_3p	ENSMUSG00000009112_ENSMUST00000009256_6_1	2284	3'UTR	-31400000	ACCAAGACAATCTGGGGCTG	CGGCTCTGGGTCTGTGGGGA	.(((((((...(..((((((	))))))..))))).)))...	14	20
mmu_miR_760_3p	ENSMUSG00000009112_ENSMUST00000009256_6_1	1229	CDS	-24799999	AGCTTGGTGAGGAGGAGCTG	CGGCTCTGGGTCTGTGGGGA	..((((..((...(((((((	)))))))...))..))))..	13	20
mmu_miR_760_3p	ENSMUSG00000009112_ENSMUST00000009256_6_1	5160	3'UTR	-25100000	CTCTGTGTGTGGCAGAGCCC	CGGCTCTGGGTCTGTGGGGA	(((..((.(...(((((((.	.)))))))...)))..))).	13	20
mmu_miR_760_3p	ENSMUSG00000009112_ENSMUST00000009256_6_1	503	CDS	-30299999	CACAAGACCTGAAGGAGCCT	CGGCTCTGGGTCTGTGGGGA	((((.(((((...((((((.	.)))))))))))))))....	15	20
mmu_miR_760_3p	ENSMUSG00000009112_ENSMUST00000009256_6_1	1015	CDS	-23299999	CCTGAAGAAGTGAAGAGCTT	CGGCTCTGGGTCTGTGGGGA	((((.(((.....((((((.	.))))))...))).))))..	13	20
mmu_miR_760_3p	ENSMUSG00000009112_ENSMUST00000009256_6_1	1440	CDS	-24500000	GGCAGTGGCTGTTGGAGTTG	CGGCTCTGGGTCTGTGGGGA	.((((..((..(..((((((	))))))..))))))).....	13	20
mmu_miR_10bstar	ENSMUSG00000009112_ENSMUST00000009256_6_1	5674	3'UTR	-31299999	GTGCCCATCAGACCCGAGTCTG	CAGATTCGATTCTAGGGGAATA	...(((...(((..((((((((	))))))))..)))..)))....	14	22
mmu_miR_10bstar	ENSMUSG00000009112_ENSMUST00000009256_6_1	6726	3'UTR	-26799999	CTGACTGCTGCTGTCTGATCTG	CAGATTCGATTCTAGGGGAATA	....((.(((..(((.((((((	)))))).)))..))).))....	14	22
mmu_miR_324_5p	ENSMUSG00000009112_ENSMUST00000009256_6_1	3195	3'UTR	-29100000	TGATTGTGTGTCCTGTCGATGTG	CGCATCCCCTAGGGCATTGGTGT	.......((((((((..((((((	))))))...))))))))......	14	23
mmu_miR_324_5p	ENSMUSG00000009112_ENSMUST00000009256_6_1	695	CDS	-25799999	GTATGCTGCTCCAGTTCGGTGTG	CGCATCCCCTAGGGCATTGGTGT	......(((((.((...((((((	))))))..)).))))).......	13	23
mmu_miR_324_5p	ENSMUSG00000009112_ENSMUST00000009256_6_1	4712	3'UTR	-30400000	TTCTGCTCTAAAGGTGAGATGTG	CGCATCCCCTAGGGCATTGGTGT	...((((((..(((.(.((((((	)))))))))))))))).......	16	23
mmu_miR_96	ENSMUSG00000009112_ENSMUST00000009256_6_1	2619	3'UTR	-23500000	TGCGTGTAGAAAGCAGTGTCATC	TTTGGCACTAGCACATTTTTGCT	.....((((((((((((((((..	..))))))).))...))))))).	16	23
mmu_miR_96	ENSMUSG00000009112_ENSMUST00000009256_6_1	3194	3'UTR	-23299999	GTGATTGTGTGTCCTGTCGATGT	TTTGGCACTAGCACATTTTTGCT	(..(..((((((..((((((...	.))))))...))))))..)..).	14	23
mmu_miR_96	ENSMUSG00000009112_ENSMUST00000009256_6_1	107	5'UTR	-30799999	TGTGGGGCAGGGCTGGAGCCAGA	TTTGGCACTAGCACATTTTTGCT	.(..(((....(((((.((((((	)))))).)))))....)))..).	15	23
mmu_miR_96	ENSMUSG00000009112_ENSMUST00000009256_6_1	1301	CDS	-26100000	AGCTGAGTGAGGAGAGAGCCGGG	TTTGGCACTAGCACATTTTTGCT	(((.(((((..(..((.((((((	)))))).))..).)))))..)))	17	23
mmu_miR_96	ENSMUSG00000009112_ENSMUST00000009256_6_1	3949	3'UTR	-23000000	CAGAATTGAGTCACTGTGCCATC	TTTGGCACTAGCACATTTTTGCT	(((((.((.((....((((((..	..))))))..)).)).)))))..	15	23
mmu_miR_96	ENSMUSG00000009112_ENSMUST00000009256_6_1	5242	3'UTR	-23299999	GTGAAAGTTCCATGTAGGCTAAG	TTTGGCACTAGCACATTTTTGCT	(..(((((....(((((((((((	)))))).)).))).)))))..).	17	23
mmu_miR_96	ENSMUSG00000009112_ENSMUST00000009256_6_1	6067	3'UTR	-26000000	ACAGTGTGCATGTGGGAGTCAGA	TTTGGCACTAGCACATTTTTGCT	..(((((((...(((..((((((	)))))).))))))))))......	16	23
mmu_miR_540_3p	ENSMUSG00000009112_ENSMUST00000009256_6_1	4316	3'UTR	-27799999	CTTTGAGGACTGAATGACCT	AGGTCAGAGGTCGATCCTGG	.....((((.(((.((((((	))))))....))).))))..	13	20
mmu_miR_540_3p	ENSMUSG00000009112_ENSMUST00000009256_6_1	2631	3'UTR	-32400002	GCAGTGTCATCCTTTGGCTT	AGGTCAGAGGTCGATCCTGG	.(((..((..((((((((((	))))))))))..))..))).	15	20
mmu_miR_540_3p	ENSMUSG00000009112_ENSMUST00000009256_6_1	5391	3'UTR	-27500000	AAGGTCAGGCCATCTGACAC	AGGTCAGAGGTCGATCCTGG	.(((...((((.((((((..	..))))))))))...)))..	13	20
mmu_miR_540_3p	ENSMUSG00000009112_ENSMUST00000009256_6_1	2905	3'UTR	-24400000	CCGTATCACCTGGCTGACCC	AGGTCAGAGGTCGATCCTGG	(((.(((((((..((((((.	.)))))))))).)))..)))	16	20
mmu_miR_540_3p	ENSMUSG00000009112_ENSMUST00000009256_6_1	1984	3'UTR	-25299999	CGGGGCAGGTGAGCTGACCG	AGGTCAGAGGTCGATCCTGG	(((((..((....((((((.	.))))))...))..))))).	13	20
mmu_miR_540_3p	ENSMUSG00000009112_ENSMUST00000009256_6_1	403	CDS	-24299999	ACCAGCACAGGCTTTGACTG	AGGTCAGAGGTCGATCCTGG	.((((....((((((((((.	.))))))).)))....))))	14	20
mmu_miR_540_3p	ENSMUSG00000009112_ENSMUST00000009256_6_1	3604	3'UTR	-24799999	CAGGTAATTTTCCATGGCTT	AGGTCAGAGGTCGATCCTGG	((((..(((..((.((((((	))))))..))..))))))).	15	20
mmu_miR_452_5p	ENSMUSG00000009112_ENSMUST00000009256_6_1	5370	3'UTR	-26900000	TGTTGTCTTCTTGCTGTAAACA	TGTTTGCAGAGGAAACTGAGAC	....((((((((.(((((((((	))))))))))))).....))))	17	22
mmu_miR_452_5p	ENSMUSG00000009112_ENSMUST00000009256_6_1	5995	3'UTR	-25100000	ACTGGATAGCTTTCGGCAAACA	TGTTTGCAGAGGAAACTGAGAC	......(((.((((.(((((((	)))))))...)))).)))....	14	22
mmu_miR_452_5p	ENSMUSG00000009112_ENSMUST00000009256_6_1	5016	3'UTR	-26400000	TCCTTCAGGTCCTGTCTAAACA	TGTTTGCAGAGGAAACTGAGAC	...(((((.((((.(.((((((	)))))).).))))..)))))..	16	22
mmu_miR_1951	ENSMUSG00000009112_ENSMUST00000009256_6_1	1518	3'UTR	-25700001	CGGCTTTAGCTGTATTCACTGG	GTAGTGGAGACTGGTGTGGCTA	.((((...(((((.(((((((.	.))))))).)).)))..)))).	16	22
mmu_miR_1951	ENSMUSG00000009112_ENSMUST00000009256_6_1	800	CDS	-25600000	AGGAATACCCGGGGATCATTGC	GTAGTGGAGACTGGTGTGGCTA	.....(((((((...(((((((	)))))))...)))).)))....	14	22
mmu_miR_1951	ENSMUSG00000009112_ENSMUST00000009256_6_1	195	CDS	-27100000	TGCGTCTCTAGGATTTCACTAT	GTAGTGGAGACTGGTGTGGCTA	...(((.((((..(((((((((	))))))))).))))...)))..	16	22
mmu_miR_1951	ENSMUSG00000009112_ENSMUST00000009256_6_1	517	CDS	-25299999	GAGCCTTTGCAGAAAGCATTGC	GTAGTGGAGACTGGTGTGGCTA	.((((....(((....((((((	))))))....)))....)))).	13	22
mmu_miR_1951	ENSMUSG00000009112_ENSMUST00000009256_6_1	6739	3'UTR	-24600000	TCTGATCTGCTCACTCTATTAC	GTAGTGGAGACTGGTGTGGCTA	......(..(((((((((((((	)))))))))..))).)..)...	14	22
mmu_miR_1951	ENSMUSG00000009112_ENSMUST00000009256_6_1	1543	3'UTR	-25100000	TTAGACTGCCAGCAGCTACTGG	GTAGTGGAGACTGGTGTGGCTA	.(((.(((((((...((((((.	.))))))...)))))..)))))	16	22
mmu_miR_1951	ENSMUSG00000009112_ENSMUST00000009256_6_1	2065	3'UTR	-31299999	CACACCACCTCTCAGGTACTGC	GTAGTGGAGACTGGTGTGGCTA	(((((((..((((...((((((	)))))))))).)))))))....	17	22
mmu_miR_1951	ENSMUSG00000009112_ENSMUST00000009256_6_1	4365	3'UTR	-24100000	GCATATCAGATATTTATATTGC	GTAGTGGAGACTGGTGTGGCTA	.((((((((...(((.((((((	)))))).)))))))))))....	17	22
mmu_miR_1951	ENSMUSG00000009112_ENSMUST00000009256_6_1	3944	3'UTR	-25400000	TGCACCAGAATTGAGTCACTGT	GTAGTGGAGACTGGTGTGGCTA	.(((((((..((...(((((((	))))))).))))))))).....	16	22
mmu_miR_3059	ENSMUSG00000009112_ENSMUST00000009256_6_1	1090	CDS	-26500000	GTGCACGTGGAGAAGGAGGAGG	TTTCCTCTCTGCCCCATAGGGT	......((((.(.(((((((((	))))))).)).).)))).....	14	22
mmu_miR_3059	ENSMUSG00000009112_ENSMUST00000009256_6_1	3886	3'UTR	-26799999	TAAGGGACTTGGTAGAAGGAAG	TTTCCTCTCTGCCCCATAGGGT	....((....((((((((((((	)))))).)))))))).......	14	22
mmu_miR_3059	ENSMUSG00000009112_ENSMUST00000009256_6_1	1222	CDS	-30400000	TTTGTGGAGCTTGGTGAGGAGG	TTTCCTCTCTGCCCCATAGGGT	(((((((.((..((.(((((((	))))))).)))).)))))))..	18	22
mmu_miR_3059	ENSMUSG00000009112_ENSMUST00000009256_6_1	1905	3'UTR	-26209999	GGGATAGGGTTCAATTAGGAGA	TTTCCTCTCTGCCCCATAGGGT	(((.(((((.......((((((	))))))))))).))).......	14	22
mmu_miR_3067star	ENSMUSG00000009112_ENSMUST00000009256_6_1	1999	3'UTR	-27700001	GACCGTGCTCTGCAGCTGTTTTC	CCAAGCGGCTGCCCTGGGAGAGG	..((...((((((((((((((..	..))))))))))....)))).))	16	23
mmu_miR_3067star	ENSMUSG00000009112_ENSMUST00000009256_6_1	2287	3'UTR	-28500000	AAGACAATCTGGGGCTGTTTGGT	CCAAGCGGCTGCCCTGGGAGAGG	.......((..(((((((((((.	)))))))...))))..)).....	13	23
mmu_miR_3067star	ENSMUSG00000009112_ENSMUST00000009256_6_1	5553	3'UTR	-30700001	GGACACCTAGAGATACTGTTTGG	CCAAGCGGCTGCCCTGGGAGAGG	.....(((((.(...((((((((	))))))))...).))))).....	14	23
mmu_miR_3067star	ENSMUSG00000009112_ENSMUST00000009256_6_1	459	CDS	-34099998	GAGCTCCATAGAAGACTGCTTGG	CCAAGCGGCTGCCCTGGGAGAGG	...((((.(((.((.((((((((	))))))))))...)))))))...	17	23
mmu_miR_3067star	ENSMUSG00000009112_ENSMUST00000009256_6_1	1213	CDS	-28200001	CCGTCTGTGTTTGTGGAGCTTGG	CCAAGCGGCTGCCCTGGGAGAGG	((.(((.(....(..(.((((((	))))))..)..)....).)))))	14	23
mmu_miR_3067star	ENSMUSG00000009112_ENSMUST00000009256_6_1	3893	3'UTR	-26200001	CTTGGTAGAAGGAAGCTGTTTGT	CCAAGCGGCTGCCCTGGGAGAGG	(((......(((.(((((((((.	.)))))))))..)))....))).	15	23
mmu_miR_3067star	ENSMUSG00000009112_ENSMUST00000009256_6_1	2984	3'UTR	-25400000	CCCTGCAAGGCACACATGCTTGA	CCAAGCGGCTGCCCTGGGAGAGG	(((.....((((....((((((.	.))))))..))))..))).....	13	23
mmu_miR_874star	ENSMUSG00000009112_ENSMUST00000009256_6_1	100	5'UTR	-35500000	CGTCCCTTGTGGGGCAGGGCTG	CGGCCCCACGCACCAGGGTAAG	...((((.(((.(...((((((	))))))..).))).))))....	14	22
mmu_miR_874star	ENSMUSG00000009112_ENSMUST00000009256_6_1	1030	CDS	-30700001	AGCTTAGACAGCAGCGGGGCTG	CGGCCCCACGCACCAGGGTAAG	.(((..(...((.(.(((((((	))))))).)))..)..)))...	14	22
mmu_miR_129_2_3p	ENSMUSG00000009112_ENSMUST00000009256_6_1	1895	3'UTR	-23400000	ACTACTTTAAGGGATAGGGTTC	AAGCCCTTACCCCAAAAAGCAT	....((((..(((..((((((.	.))))))...)))..))))...	13	22
mmu_miR_129_2_3p	ENSMUSG00000009112_ENSMUST00000009256_6_1	100	5'UTR	-28100000	CGTCCCTTGTGGGGCAGGGCTG	AAGCCCTTACCCCAAAAAGCAT	.((......(((((.((((((.	.))))))..)))))....))..	13	22
mmu_miR_375star	ENSMUSG00000009112_ENSMUST00000009256_6_1	31	5'UTR	-24400000	GGGTCGAAGCAGCCACTGTCGC	GCGACGAGCCCCTCGCACAAAC	..(((((.(..((...((((((	)))))).))..)))).))....	14	22
mmu_miR_375star	ENSMUSG00000009112_ENSMUST00000009256_6_1	5354	3'UTR	-23900000	GTGTTGTTGGTGAATGTGTTGT	GCGACGAGCCCCTCGCACAAAC	((((....(((.....((((((	)))))).)))....))))....	13	22
mmu_miR_3473	ENSMUSG00000009112_ENSMUST00000009256_6_1	118	5'UTR	-35900002	GCTGGAGCCAGATTTCCA	TGGAGAGATGGCTCAGCA	((((.(((((..((((((	))))))..))))))))).	15	18
mmu_miR_107star	ENSMUSG00000009112_ENSMUST00000009256_6_1	2327	3'UTR	-26200001	AAAGGGATAAATACACTGAAGCT	AGCTTCTTTACAGTGTTGCCTTG	..((((...(((((...((((((	))))))......))))).)))).	15	23
mmu_miR_107star	ENSMUSG00000009112_ENSMUST00000009256_6_1	272	CDS	-24500000	AAGGTCCCTCACCCCCAGGAGTT	AGCTTCTTTACAGTGTTGCCTTG	(((((....(((....(((((((	))))))).....)))..))))).	15	23
mmu_miR_107star	ENSMUSG00000009112_ENSMUST00000009256_6_1	6084	3'UTR	-27700001	GTCAGAGGACAACTTGTGAAGTT	AGCTTCTTTACAGTGTTGCCTTG	....((((.((((((((((((((	))))))...)))).)))))))).	18	23
mmu_miR_107star	ENSMUSG00000009112_ENSMUST00000009256_6_1	1330	CDS	-28500000	AAAAAGAGCCACACTGGGGAGGC	AGCTTCTTTACAGTGTTGCCTTG	...(((.((.((((((.((((((	.))))))...)))))).))))).	17	23
mmu_miR_107star	ENSMUSG00000009112_ENSMUST00000009256_6_1	1436	CDS	-29000000	TCCTGGCAGTGGCTGTTGGAGTT	AGCTTCTTTACAGTGTTGCCTTG	....((((..(.((((.((((((	))))))...)))))..))))...	15	23
mmu_miR_107star	ENSMUSG00000009112_ENSMUST00000009256_6_1	4970	3'UTR	-29600000	GCACGCAATGCATGCTGGAGGCT	AGCTTCTTTACAGTGTTGCCTTG	....(((((((.((..(((((((	)))))))...)))))))))....	16	23
mmu_miR_107star	ENSMUSG00000009112_ENSMUST00000009256_6_1	1725	3'UTR	-29700001	GCAGTAATTCTCTGTAGGAGGCT	AGCTTCTTTACAGTGTTGCCTTG	...(((((...((((((((((((	)))))).)))))).)))))....	17	23
mmu_miR_107star	ENSMUSG00000009112_ENSMUST00000009256_6_1	3489	3'UTR	-34200001	AAGGCAGGAGCAGGGAAGAAGCT	AGCTTCTTTACAGTGTTGCCTTG	(((((((..((.(..((((((((	))))))))..).)).))))))).	18	23
mmu_miR_107star	ENSMUSG00000009112_ENSMUST00000009256_6_1	2379	3'UTR	-25700001	AATGCCAGTGCAGGGTAGAAGCT	AGCTTCTTTACAGTGTTGCCTTG	...(.(((..(.(...(((((((	)))))))...).)..))).)...	13	23
mmu_miR_107star	ENSMUSG00000009112_ENSMUST00000009256_6_1	2768	3'UTR	-24900000	AGACCAAGACTGCTGCTGAGGTT	AGCTTCTTTACAGTGTTGCCTTG	....(((.((((.((..((((((	))))))..)))))).))).....	15	23
mmu_miR_107star	ENSMUSG00000009112_ENSMUST00000009256_6_1	3887	3'UTR	-29100000	AAGGGACTTGGTAGAAGGAAGCT	AGCTTCTTTACAGTGTTGCCTTG	((((((((((....(((((((((	))))))))).))).))).)))).	19	23
mmu_miR_107star	ENSMUSG00000009112_ENSMUST00000009256_6_1	1004	CDS	-23100000	TTGCAATGGACCCTGAAGAAGTG	AGCTTCTTTACAGTGTTGCCTTG	..(((((..((..(((((((((.	.)))))))))..)))))))....	16	23
mmu_miR_107star	ENSMUSG00000009112_ENSMUST00000009256_6_1	6151	3'UTR	-24900000	AAGGCACCTTGATCCATGGAGTT	AGCTTCTTTACAGTGTTGCCTTG	(((((((.(((......((((((	))))))....))).).)))))).	16	23
mmu_miR_107star	ENSMUSG00000009112_ENSMUST00000009256_6_1	1455	CDS	-23799999	AGTTGCACTGGCTTTAAGAAGAA	AGCTTCTTTACAGTGTTGCCTTG	.((.((((((.....((((((..	..))))))..)))))).))....	14	23
mmu_miR_107star	ENSMUSG00000009112_ENSMUST00000009256_6_1	1253	CDS	-24219999	CAGTAACAGCGAGACCCGAGGCT	AGCTTCTTTACAGTGTTGCCTTG	..((((((.(.......((((((	))))))......)))))))....	13	23
mmu_miR_107star	ENSMUSG00000009112_ENSMUST00000009256_6_1	2400	3'UTR	-24400000	CTGCAGTCATTGGTCTTAGAGGC	AGCTTCTTTACAGTGTTGCCTTG	..((((.(((((.....((((((	.))))))...)))))))))....	15	23
mmu_miR_107star	ENSMUSG00000009112_ENSMUST00000009256_6_1	3282	3'UTR	-25000000	TGTAGCTGGAGGTGATGGGAGTT	AGCTTCTTTACAGTGTTGCCTTG	.(((((.....((((.(((((((	)))))))))))...)))))....	16	23
mmu_miR_204star	ENSMUSG00000009112_ENSMUST00000009256_6_1	689	CDS	-27000000	CTTTGCGTATGCTGCTCCAGT	GCTGGGAAGGCAAAGGGACGT	....((((.((((..((((((	))))))..)))).....))))	14	21
mmu_miR_204star	ENSMUSG00000009112_ENSMUST00000009256_6_1	4667	3'UTR	-29000000	CCTATGTGCTAAGCCCCCAGT	GCTGGGAAGGCAAAGGGACGT	...((((.((..(((((((((	))))))..)))...)).))))	15	21
mmu_miR_204star	ENSMUSG00000009112_ENSMUST00000009256_6_1	3545	3'UTR	-24000000	ACTGCTCCATGAACACTCAGC	GCTGGGAAGGCAAAGGGACGT	...(((((.((....((((((	))))))....))...))).))	13	21
mmu_miR_204star	ENSMUSG00000009112_ENSMUST00000009256_6_1	5252	3'UTR	-23500000	CATGTAGGCTAAGTACCCAGT	GCTGGGAAGGCAAAGGGACGT	.((((...((..((.((((((	))))))...))..))..))))	14	21
mmu_miR_204star	ENSMUSG00000009112_ENSMUST00000009256_6_1	5024	3'UTR	-29600000	GTCCTGTCTAAACATCCCAGG	GCTGGGAAGGCAAAGGGACGT	(((((((((.....((((((.	.))))))))))...)))))..	15	21
mmu_miR_204star	ENSMUSG00000009112_ENSMUST00000009256_6_1	2817	3'UTR	-30100000	ACTTCTTGGCCTGAACTCAGC	GCTGGGAAGGCAAAGGGACGT	((.((((.((((...((((((	)))))).))))...)))).))	16	21
mmu_miR_204star	ENSMUSG00000009112_ENSMUST00000009256_6_1	5135	3'UTR	-27299999	AGGTCTAGTGTTTTTCTTAGT	GCTGGGAAGGCAAAGGGACGT	..((((..((((((.((((((	))))))))))))...))))..	16	21
mmu_miR_204star	ENSMUSG00000009112_ENSMUST00000009256_6_1	1967	3'UTR	-28200001	ATCCTGTTGCAGTTTCTCGGG	GCTGGGAAGGCAAAGGGACGT	.((((.((((...(((((((.	.))))))).)))).))))...	15	21
mmu_miR_204star	ENSMUSG00000009112_ENSMUST00000009256_6_1	5628	3'UTR	-26500000	CTGACGAGAGTGCTTCCTAGT	GCTGGGAAGGCAAAGGGACGT	...(((....(((((((((((	)))))))).)))......)))	14	21
mmu_miR_204star	ENSMUSG00000009112_ENSMUST00000009256_6_1	5685	3'UTR	-26200001	ACCCGAGTCTGTGGTCTTAGT	GCTGGGAAGGCAAAGGGACGT	.(((.....(((..(((((((	)))))))..)))..)))....	13	21
mmu_miR_204star	ENSMUSG00000009112_ENSMUST00000009256_6_1	220	CDS	-25500000	ACAAAGTACGTTGTTCTCAGC	GCTGGGAAGGCAAAGGGACGT	.....((...(((((((((((	)))))))..))))....))..	13	21
mmu_miR_204star	ENSMUSG00000009112_ENSMUST00000009256_6_1	6397	3'UTR	-23540001	AACTCCTTGATTAAACTCAGT	GCTGGGAAGGCAAAGGGACGT	.(((((((.......((((((	)))))).......))))).))	13	21
mmu_miR_204star	ENSMUSG00000009112_ENSMUST00000009256_6_1	2489	3'UTR	-27500000	CCCACGTGCCTATGATTTAGC	GCTGGGAAGGCAAAGGGACGT	(((...(((((....((((((	)))))).)))))..)))....	14	21
mmu_miR_204star	ENSMUSG00000009112_ENSMUST00000009256_6_1	3710	3'UTR	-25400000	TCTGTCACCACAGCTCCTAGG	GCTGGGAAGGCAAAGGGACGT	...(((.((...((((((((.	.))))))..))...)))))..	13	21
mmu_miR_187	ENSMUSG00000009112_ENSMUST00000009256_6_1	4443	3'UTR	-23600000	GTCTGTTGTTACCCTAACATGA	TCGTGTCTTGTGTTGCAGCCGG	..(.(((((.((.(..((((((	))))))...).)).))))).).	15	22
mmu_miR_187	ENSMUSG00000009112_ENSMUST00000009256_6_1	6006	3'UTR	-32700001	TTCGGCAAACATTTTGATACGA	TCGTGTCTTGTGTTGCAGCCGG	..((((.(((((...(((((((	)))))))..)))))...)))).	16	22
mmu_miR_187	ENSMUSG00000009112_ENSMUST00000009256_6_1	5521	3'UTR	-27200001	TCGGTCTAGGGTAGGCACACGG	TCGTGTCTTGTGTTGCAGCCGG	.((((.(((..((((.((((((	))))))))))..)))..)))).	17	22
mmu_miR_187	ENSMUSG00000009112_ENSMUST00000009256_6_1	5958	3'UTR	-29240000	GGTGCTGCCCTTTGCGGCACGG	TCGTGTCTTGTGTTGCAGCCGG	.(.(((((.......(((((((	))))))).......))))))..	13	22
mmu_miR_187	ENSMUSG00000009112_ENSMUST00000009256_6_1	1588	3'UTR	-24500000	TTGGGCTTTCAGCTCAGCGTGG	TCGTGTCTTGTGTTGCAGCCGG	...((((..((((.((((((((	))))))..)).)))).))))..	16	22
mmu_miR_187	ENSMUSG00000009112_ENSMUST00000009256_6_1	4808	3'UTR	-27000000	AACTCTGTGCTCACTGGCATGA	TCGTGTCTTGTGTTGCAGCCGG	....((((...(((.(((((((	)))))))..)))..))))....	14	22
mmu_miR_145star	ENSMUSG00000009112_ENSMUST00000009256_6_1	1305	CDS	-24100000	GAGTGAGGAGAGAGCCGGGAGC	ATTCCTGGAAATACTGTTCTTG	....(((((.(((.(((((((.	.)))))))...).)).))))).	15	22
mmu_miR_145star	ENSMUSG00000009112_ENSMUST00000009256_6_1	6064	3'UTR	-25500000	GCCACAGTGTGCATGTGGGAGT	ATTCCTGGAAATACTGTTCTTG	...(((((((...(.(((((((	))))))).).))))))).....	15	22
mmu_miR_145star	ENSMUSG00000009112_ENSMUST00000009256_6_1	794	CDS	-28100000	AGGAGGAGGAATACCCGGGGAT	ATTCCTGGAAATACTGTTCTTG	(((((.((......((((((((	)))))))).....)).))))).	15	22
mmu_miR_145star	ENSMUSG00000009112_ENSMUST00000009256_6_1	4326	3'UTR	-25100000	TGAATGACCTTTTCACAGGGAT	ATTCCTGGAAATACTGTTCTTG	.((((.....((((.(((((((	)))))))))))....))))...	15	22
mmu_miR_466m_3p	ENSMUSG00000009112_ENSMUST00000009256_6_1	4010	3'UTR	-24200001	CAGGCTGTCGTCTGCGTATGTG	TACATACACACATACACACGCA	...(((((.((.((.(((((((	))))))).))...))))).)).	16	22
mmu_miR_450a_2star	ENSMUSG00000009112_ENSMUST00000009256_6_1	6755	3'UTR	-23400000	TATTACTGCGAATTGTTCCAAT	ATTGGGGATGCTTTGCATTCAT	......((((((...(((((((	)))))))....)))))).....	13	22
mmu_miR_450a_2star	ENSMUSG00000009112_ENSMUST00000009256_6_1	531	CDS	-25000000	AGCATTGCAGACGATCCTCAGC	ATTGGGGATGCTTTGCATTCAT	.....((((((..((((((((.	.))))))))..)))))).....	14	22
mmu_miR_450a_2star	ENSMUSG00000009112_ENSMUST00000009256_6_1	2354	3'UTR	-29000000	AGGAGACTTAGGGTTCCCCAGT	ATTGGGGATGCTTTGCATTCAT	.(((....((((((((((((((	)))))))).))))))..)))..	17	22
mmu_miR_450a_2star	ENSMUSG00000009112_ENSMUST00000009256_6_1	953	CDS	-24299999	GGCACACAGAAAGCCTCCCGGT	ATTGGGGATGCTTTGCATTCAT	.(((......((((.(((((((	)))))))..)))))))......	14	22
mmu_miR_450a_2star	ENSMUSG00000009112_ENSMUST00000009256_6_1	688	CDS	-26299999	CCTTTGCGTATGCTGCTCCAGT	ATTGGGGATGCTTTGCATTCAT	....((((...((..(((((((	)))))))..))..)))).....	13	22
mmu_miR_450a_2star	ENSMUSG00000009112_ENSMUST00000009256_6_1	4215	3'UTR	-24000000	GCCTGAGTCCAGAGTGCCTTAG	ATTGGGGATGCTTTGCATTCAT	...(((((.(((((((((((((	.)))))).))))))).))))).	18	22
mmu_miR_450a_2star	ENSMUSG00000009112_ENSMUST00000009256_6_1	5251	3'UTR	-26700001	CCATGTAGGCTAAGTACCCAGT	ATTGGGGATGCTTTGCATTCAT	..(((...((.(((((((((((	))))))..))))).))...)))	16	22
mmu_miR_450a_2star	ENSMUSG00000009112_ENSMUST00000009256_6_1	4611	3'UTR	-24400000	GAGTAGAGTGAAGGTCCTCGGA	ATTGGGGATGCTTTGCATTCAT	..(((((((....((((((((.	.)))))))))))))))......	15	22
mmu_miR_450a_2star	ENSMUSG00000009112_ENSMUST00000009256_6_1	4666	3'UTR	-30900000	GCCTATGTGCTAAGCCCCCAGT	ATTGGGGATGCTTTGCATTCAT	......((((.(((((((((((	)))))))..)))).))))....	15	22
mmu_miR_881star	ENSMUSG00000009112_ENSMUST00000009256_6_1	1717	3'UTR	-24200001	CAACTTGGGCAGTAATTCTCTG	CAGAGAGATAACAGTCACATCT	.....(((((..((.(((((((	))))))).))...))).))...	14	22
mmu_miR_881star	ENSMUSG00000009112_ENSMUST00000009256_6_1	5221	3'UTR	-25700001	GTGTAGCCTGTGTTTGTTTCTG	CAGAGAGATAACAGTCACATCT	(((....((((...(.((((((	)))))).)..)))).)))....	14	22
mmu_miR_881star	ENSMUSG00000009112_ENSMUST00000009256_6_1	2589	3'UTR	-24400000	TGGACTATCATCAGCTTCTCTG	CAGAGAGATAACAGTCACATCT	..((((.(.(((....((((((	))))))))).).))))......	14	22
mmu_miR_665	ENSMUSG00000009112_ENSMUST00000009256_6_1	891	CDS	-23100000	GACAGTGACAACATCCTGGC	ACCAGGAGGCTGAGGTCCCT	...((.(((..((((((((.	.))))))...))..))).))	13	20
mmu_miR_665	ENSMUSG00000009112_ENSMUST00000009256_6_1	6309	3'UTR	-30600000	GGCCAGCCTTTTTCTCCTGG	ACCAGGAGGCTGAGGTCCCT	((...(((((..((((((((	.))))))))..))))).)).	15	20
mmu_miR_665	ENSMUSG00000009112_ENSMUST00000009256_6_1	6415	3'UTR	-25000000	AGTTTGTTAGTGGTTCTGGT	ACCAGGAGGCTGAGGTCCCT	.(..(.(((((..(((((((	))))))).))))).)..)..	14	20
mmu_miR_665	ENSMUSG00000009112_ENSMUST00000009256_6_1	472	CDS	-27200001	GACTGCTTGGCCCATCTTGG	ACCAGGAGGCTGAGGTCCCT	(((..((..(((..((((((	.)))))))))..)))))...	14	20
mmu_miR_665	ENSMUSG00000009112_ENSMUST00000009256_6_1	5941	3'UTR	-26400000	CGTCAGCACGTCACTCTGGT	ACCAGGAGGCTGAGGTCCCT	(.(((((.(.....((((((	)))))).)))))).).....	13	20
mmu_miR_92a_2star	ENSMUSG00000009112_ENSMUST00000009256_6_1	1682	3'UTR	-29200001	GGCAAGAGTGAAACTCCCACCT	AGGTGGGGATTGGTGGCATTAC	......((((..((((((((((	)))))))....)))..))))..	14	22
mmu_miR_92a_2star	ENSMUSG00000009112_ENSMUST00000009256_6_1	4691	3'UTR	-30200001	AGAACAGTGCCTGCTCTCGCCT	AGGTGGGGATTGGTGGCATTAC	.....((((((.(..(((((((	)))))))..)....))))))..	14	22
mmu_miR_92a_2star	ENSMUSG00000009112_ENSMUST00000009256_6_1	1796	3'UTR	-40900002	TAGATGCCACTGGCACCCACTT	AGGTGGGGATTGGTGGCATTAC	..((((((((..(..(((((((	)))))))..)..))))))))..	16	22
mmu_miR_92a_2star	ENSMUSG00000009112_ENSMUST00000009256_6_1	3951	3'UTR	-28400000	GAATTGAGTCACTGTGCCATCT	AGGTGGGGATTGGTGGCATTAC	.......((((((.(.((((((	)))))).)...)))))).....	13	22
mmu_miR_92a_2star	ENSMUSG00000009112_ENSMUST00000009256_6_1	3301	3'UTR	-24900000	AGTTCCCTCCAAGTTCTCACAG	AGGTGGGGATTGGTGGCATTAC	.....((.((((.(((((((..	..))))))))))).))......	13	22
mmu_miR_92a_2star	ENSMUSG00000009112_ENSMUST00000009256_6_1	5384	3'UTR	-23100000	TGTAAACAAGGTCAGGCCATCT	AGGTGGGGATTGGTGGCATTAC	.((((.((.((((...((((((	)))))).))))..))...))))	16	22
mmu_miR_92a_2star	ENSMUSG00000009112_ENSMUST00000009256_6_1	3009	3'UTR	-23799999	AGAAGTCATCTCAGATTTATCT	AGGTGGGGATTGGTGGCATTAC	....((((((.....(((((((	)))))))....)))))).....	13	22
mmu_miR_92a_2star	ENSMUSG00000009112_ENSMUST00000009256_6_1	1192	CDS	-26200001	GCTGAGAAAACGAGCCCCACTC	AGGTGGGGATTGGTGGCATTAC	((((......(((.((((((..	..)))))).))).)))).....	13	22
mmu_miR_92a_2star	ENSMUSG00000009112_ENSMUST00000009256_6_1	3722	3'UTR	-25700001	GCTCCTAGGTTTGCCATCACTT	AGGTGGGGATTGGTGGCATTAC	((..((((.....((.((((((	)))))))).))))..)).....	14	22
mmu_miR_92a_2star	ENSMUSG00000009112_ENSMUST00000009256_6_1	2053	3'UTR	-28299999	TCTCTCCCGCATCACACCACCT	AGGTGGGGATTGGTGGCATTAC	......(((((((...((((((	)))))).)))..))))......	13	22
mmu_miR_720	ENSMUSG00000009112_ENSMUST00000009256_6_1	4714	3'UTR	-27400000	CTGCTCTAAAGGTGAGAT	ATCTCGCTGGGGCCTCCA	..(((((...((((((((	))))))))))))).....	13	18
mmu_miR_291b_5p	ENSMUSG00000009112_ENSMUST00000009256_6_1	6143	3'UTR	-25299999	CTTGATGGAAGGCACCTTGATC	GATCAAAGTGGAGGCCCTCTCC	......(((.(((.((((((((	))))))...))..))).)))..	14	22
mmu_miR_129_5p	ENSMUSG00000009112_ENSMUST00000009256_6_1	782	CDS	-24400000	GTCTTGAGCCTGAGGAGGAGG	CTTTTTGCGGTCTGGGCTTGC	.....(((((((.(.((((((	)))))).)....)))))))..	14	21
mmu_miR_129_5p	ENSMUSG00000009112_ENSMUST00000009256_6_1	3489	3'UTR	-25100000	AAGGCAGGAGCAGGGAAGAAG	CTTTTTGCGGTCTGGGCTTGC	...(((((..((((.((((((	)))))).)...)))..)))))	15	21
mmu_miR_129_5p	ENSMUSG00000009112_ENSMUST00000009256_6_1	1331	CDS	-26000000	AAAAGAGCCACACTGGGGAGG	CTTTTTGCGGTCTGGGCTTGC	....(((((..((((((((((	)))))).))))...)))))..	15	21
mmu_miR_129_5p	ENSMUSG00000009112_ENSMUST00000009256_6_1	512	CDS	-30700001	TGAAGGAGCCTTTGCAGAAAG	CTTTTTGCGGTCTGGGCTTGC	.....((((((((((((((((	))))))))))...))))))..	16	21
mmu_miR_129_5p	ENSMUSG00000009112_ENSMUST00000009256_6_1	3149	3'UTR	-28900000	AAAGAAGCTCTCCCCAAAGAG	CTTTTTGCGGTCTGGGCTTGC	....((((((.((.(((((((	))))))).))...))))))..	15	21
mmu_miR_129_5p	ENSMUSG00000009112_ENSMUST00000009256_6_1	2918	3'UTR	-28900000	CTGACCCCATCCCTCAAGAAG	CTTTTTGCGGTCTGGGCTTGC	.....((((..((.(((((((	))))))).))..)))).....	13	21
mmu_miR_129_5p	ENSMUSG00000009112_ENSMUST00000009256_6_1	477	CDS	-29400000	CTTGGCCCATCTTGGAGAAAG	CTTTTTGCGGTCTGGGCTTGC	...((((((..(((.((((((	)))))).)))..))))))...	15	21
mmu_miR_129_5p	ENSMUSG00000009112_ENSMUST00000009256_6_1	1662	3'UTR	-25200001	GCTCATGCTAGATTCAGAAGG	CTTTTTGCGGTCTGGGCTTGC	.......((((((((((((((	))))))).)))))))......	14	21
mmu_miR_129_5p	ENSMUSG00000009112_ENSMUST00000009256_6_1	1455	CDS	-24500000	AGTTGCACTGGCTTTAAGAAG	CTTTTTGCGGTCTGGGCTTGC	....((...((((.(((((((	))))))).))))...))....	13	21
mmu_miR_129_5p	ENSMUSG00000009112_ENSMUST00000009256_6_1	1315	CDS	-31299999	AGAGCCGGGAGCAGGAAAAAG	CTTTTTGCGGTCTGGGCTTGC	.(((((.(((.(.(.((((((	)))))).)).))).)))))..	16	21
mmu_miR_129_5p	ENSMUSG00000009112_ENSMUST00000009256_6_1	6218	3'UTR	-27200001	TGGATGCCTTCCCCCAGGAAG	CTTTTTGCGGTCTGGGCTTGC	.....((((...(((((((((	))))))).))...))))....	13	21
mmu_miR_129_5p	ENSMUSG00000009112_ENSMUST00000009256_6_1	945	CDS	-26799999	CCAGAGCTGGCACACAGAAAG	CTTTTTGCGGTCTGGGCTTGC	...((((((((.(.(((((((	))))))).))))..)))))..	16	21
mmu_miR_129_5p	ENSMUSG00000009112_ENSMUST00000009256_6_1	900	CDS	-24000000	AACATCCTGGCAGTCGGAGAG	CTTTTTGCGGTCTGGGCTTGC	....(((.(((.(.(((((((	)))))))).))).))).....	14	21
mmu_miR_129_5p	ENSMUSG00000009112_ENSMUST00000009256_6_1	2611	3'UTR	-27299999	TGGGTCTCTGCGTGTAGAAAG	CTTTTTGCGGTCTGGGCTTGC	.((((((..((.(((((((((	)))))))))))..))))))..	17	21
mmu_miR_129_5p	ENSMUSG00000009112_ENSMUST00000009256_6_1	1225	CDS	-25200001	GTGGAGCTTGGTGAGGAGGAG	CTTTTTGCGGTCTGGGCTTGC	...(((((..(...(((((((	)))))).)...)..)))))..	13	21
mmu_miR_129_5p	ENSMUSG00000009112_ENSMUST00000009256_6_1	499	CDS	-26299999	GTGTCACAAGACCTGAAGGAG	CTTTTTGCGGTCTGGGCTTGC	..(((...(((((..((((((	))))))..))))).)))....	14	21
mmu_miR_129_5p	ENSMUSG00000009112_ENSMUST00000009256_6_1	1725	3'UTR	-25299999	GCAGTAATTCTCTGTAGGAGG	CTTTTTGCGGTCTGGGCTTGC	(((((......((((((((((	)))))))))).....)).)))	15	21
mmu_miR_129_5p	ENSMUSG00000009112_ENSMUST00000009256_6_1	4773	3'UTR	-23100000	ACTGTCTAGTGAAGAAAGAAG	CTTTTTGCGGTCTGGGCTTGC	...((((((....(.((((((	)))))).)...))))))....	13	21
mmu_miR_129_5p	ENSMUSG00000009112_ENSMUST00000009256_6_1	1004	CDS	-24400000	TTGCAATGGACCCTGAAGAAG	CTTTTTGCGGTCTGGGCTTGC	..((...(((((...((((((	))))))..)))))..))....	13	21
mmu_miR_129_5p	ENSMUSG00000009112_ENSMUST00000009256_6_1	1091	CDS	-23700001	TGCACGTGGAGAAGGAGGAGG	CTTTTTGCGGTCTGGGCTTGC	.(((.((..(((.(.((((((	)))))).)..)))..)).)))	15	21
mmu_miR_129_5p	ENSMUSG00000009112_ENSMUST00000009256_6_1	1492	3'UTR	-23000000	CAGATGAGACAAGACAGAAAG	CTTTTTGCGGTCTGGGCTTGC	(((.(.((((....(((((((	)))))))..)))).)..))).	15	21
mmu_miR_3100_3p	ENSMUSG00000009112_ENSMUST00000009256_6_1	5169	3'UTR	-27100000	TGGCAGAGCCCCTGTTTACAG	CTGTGACACACCCGCTCCCAG	(((..((((...(((((((((	)))))).)))...))))))).	16	21
mmu_miR_497star	ENSMUSG00000009112_ENSMUST00000009256_6_1	6197	3'UTR	-23500000	CATTGTGAGATGACAGGTTTG	CAAACCACACTGTGGTGTTAG	.....(((.((.(((((((((	))))))....))).)).))).	14	21
mmu_miR_497star	ENSMUSG00000009112_ENSMUST00000009256_6_1	3714	3'UTR	-31200001	TCACCACAGCTCCTAGGTTTG	CAAACCACACTGTGGTGTTAG	.((((((((......((((((	))))))...))))))))....	14	21
mmu_miR_152star	ENSMUSG00000009112_ENSMUST00000009256_6_1	2931	3'UTR	-28200001	TCAAGAAGGTGGGGGGAGGACCTG	TAGGTTCTGTGATACACTCCGACT	.......(((.((((.((((((((	))))))))........)))).)))	15	24
mmu_miR_152star	ENSMUSG00000009112_ENSMUST00000009256_6_1	770	CDS	-26700001	GCAGTGTCTTTAGTCTTGAGCCTG	TAGGTTCTGTGATACACTCCGACT	(.(((((.....(((..(((((((	)))))))...)))))))).)....	16	24
mmu_miR_152star	ENSMUSG00000009112_ENSMUST00000009256_6_1	3353	3'UTR	-26600000	GAAGTTGGTGGCTCACTGGACTTT	TAGGTTCTGTGATACACTCCGACT	..((((((((..((((.((((((.	.)))))).))))..))..))))))	18	24
mmu_miR_152star	ENSMUSG00000009112_ENSMUST00000009256_6_1	1522	3'UTR	-26799999	TTTAGCTGTATTCACTGGAACTTA	TAGGTTCTGTGATACACTCCGACT	...((.(((((.(((.((((((((	))))))))))))))))))......	18	24
mmu_miR_152star	ENSMUSG00000009112_ENSMUST00000009256_6_1	1211	CDS	-28900000	CTCCGTCTGTGTTTGTGGAGCTTG	TAGGTTCTGTGATACACTCCGACT	....(((.(((((..(((((((((	)))))))))..).))))...))).	17	24
mmu_miR_98	ENSMUSG00000009112_ENSMUST00000009256_6_1	1504	3'UTR	-23400000	GACAGAAAGACCTACGGCTTTA	TGAGGTAGTAAGTTGTATTGTT	(((((...(((.(((.((((((	)))))).))).)))...)))))	17	22
mmu_miR_1959	ENSMUSG00000009112_ENSMUST00000009256_6_1	1145	CDS	-23500000	CCTTGCTCACACAGGTCCCT	GGGGATGTAGCTCAGTGGAG	.....(((.((((.((((((	)))))).)......))))))	13	20
mmu_miR_1959	ENSMUSG00000009112_ENSMUST00000009256_6_1	2563	3'UTR	-23100000	GTCTCCCACTGCCTGTTCTT	GGGGATGTAGCTCAGTGGAG	.....((((((.((((((((	))))))..))..))))))..	14	20
mmu_miR_1959	ENSMUSG00000009112_ENSMUST00000009256_6_1	530	CDS	-24500000	AAGCATTGCAGACGATCCTC	GGGGATGTAGCTCAGTGGAG	...(((((.((...((((((	))))))....)))))))...	13	20
mmu_miR_1959	ENSMUSG00000009112_ENSMUST00000009256_6_1	2600	3'UTR	-23799999	CAGCTTCTCTGTGGGTCTCT	GGGGATGTAGCTCAGTGGAG	...((((.(((((.((((((	)))))).))...))).))))	15	20
mmu_miR_1959	ENSMUSG00000009112_ENSMUST00000009256_6_1	2912	3'UTR	-30400000	ACCTGGCTGACCCCATCCCT	GGGGATGTAGCTCAGTGGAG	.((..((((((..(((((((	)))))))..).)))))))..	15	20
mmu_miR_1959	ENSMUSG00000009112_ENSMUST00000009256_6_1	861	CDS	-30100000	CTCCGGACAAGTTAGTCCCC	GGGGATGTAGCTCAGTGGAG	(((((....(((((((((((	)))))).)))))...)))))	16	20
mmu_miR_1959	ENSMUSG00000009112_ENSMUST00000009256_6_1	184	CDS	-33000000	TCCTCTACGACTGCGTCTCT	GGGGATGTAGCTCAGTGGAG	..((((((((((((((((((	)))))))))).)).))))))	18	20
mmu_miR_1959	ENSMUSG00000009112_ENSMUST00000009256_6_1	889	CDS	-26100000	CCGACAGTGACAACATCCTG	GGGGATGTAGCTCAGTGGAG	.(..((.((((.(((((((.	.))))))).).))).))..)	14	20
mmu_miR_1959	ENSMUSG00000009112_ENSMUST00000009256_6_1	5105	3'UTR	-29100000	GCAGTGAGTGAAAAATTCCC	GGGGATGTAGCTCAGTGGAG	.((.(((((.....((((((	))))))...))))).))...	13	20
mmu_miR_1959	ENSMUSG00000009112_ENSMUST00000009256_6_1	5739	3'UTR	-24900000	AAGCTCTCCTAGTCATCTTC	GGGGATGTAGCTCAGTGGAG	...(((..((((((((((((	)))))))..))).))..)))	15	20
mmu_miR_1959	ENSMUSG00000009112_ENSMUST00000009256_6_1	1844	3'UTR	-27900000	CTACATTGCCAAATGTCCCC	GGGGATGTAGCTCAGTGGAG	((((...((...((((((((	)))))))).))...))))..	14	20
mmu_miR_1959	ENSMUSG00000009112_ENSMUST00000009256_6_1	1717	3'UTR	-23299999	CAACTTGGGCAGTAATTCTC	GGGGATGTAGCTCAGTGGAG	..(((.((((....((((((	))))))...)))))))....	13	20
mmu_miR_1959	ENSMUSG00000009112_ENSMUST00000009256_6_1	2138	3'UTR	-27900000	CTCCCCACGGCTCCATCTTT	GGGGATGTAGCTCAGTGGAG	....((((((((.(((((((	))))))).))))..))))..	15	20
mmu_miR_1959	ENSMUSG00000009112_ENSMUST00000009256_6_1	5562	3'UTR	-24200001	GAGATACTGTTTGGATTCCT	GGGGATGTAGCTCAGTGGAG	....(((((.(((.((((((	)))))).)))..)))))...	14	20
mmu_miR_1959	ENSMUSG00000009112_ENSMUST00000009256_6_1	3955	3'UTR	-29100000	TGAGTCACTGTGCCATCTTC	GGGGATGTAGCTCAGTGGAG	....((((((.(((((((((	)))))))..)).))))))..	15	20
mmu_miR_1959	ENSMUSG00000009112_ENSMUST00000009256_6_1	5782	3'UTR	-29299999	ACTTGGCTTGCCATGTCCCT	GGGGATGTAGCTCAGTGGAG	.(((.(((.((.((((((((	)))))))).))..))).)))	16	20
mmu_miR_665star	ENSMUSG00000009112_ENSMUST00000009256_6_1	368	CDS	-30600000	TGAAAACCCTGGACAAAGAAGTCTCT	AGGGGCCTCTGCCTCTATCCAGGATT	.......((((((...(((.((((((	)))))).))).......))))))...	15	26
mmu_miR_665star	ENSMUSG00000009112_ENSMUST00000009256_6_1	3099	3'UTR	-23400000	CAAGACCTGATGTTTTGAATGTCCTT	AGGGGCCTCTGCCTCTATCCAGGATT	.....(((((((....((..((((((	)))))).))......))).))))...	15	26
mmu_miR_665star	ENSMUSG00000009112_ENSMUST00000009256_6_1	6245	3'UTR	-25600000	TACACACCTCCCTTAGTGAGGCCTAA	AGGGGCCTCTGCCTCTATCCAGGATT	......(((....(((.(((((((..	..))))))).....)))...)))...	13	26
mmu_miR_665star	ENSMUSG00000009112_ENSMUST00000009256_6_1	5795	3'UTR	-34000000	TGTCCCTGTGTGCAGCGAGGGTCCTT	AGGGGCCTCTGCCTCTATCCAGGATT	....((((..((..(((..(((((((	)))))))..)))...))..))))...	16	26
mmu_miR_665star	ENSMUSG00000009112_ENSMUST00000009256_6_1	4604	3'UTR	-31799999	CTTGACTGAGTAGAGTGAAGGTCCTC	AGGGGCCTCTGCCTCTATCCAGGATT	.....(((..((((((..((((((..	..))))))..).)))))..)))....	15	26
mmu_miR_665star	ENSMUSG00000009112_ENSMUST00000009256_6_1	6364	3'UTR	-28340000	TCTTCCTTGAGACTAAAAGTGCCTCT	AGGGGCCTCTGCCTCTATCCAGGATT	...((((.((.......((.((((((	))))))..)).......)).))))..	14	26
mmu_miR_665star	ENSMUSG00000009112_ENSMUST00000009256_6_1	5571	3'UTR	-30000000	TTTGGATTCCTGGCCCTCAGGCTCAG	AGGGGCCTCTGCCTCTATCCAGGATT	(((((((....(((....((((((..	..))))))..)))...)))))))...	16	26
mmu_miR_665star	ENSMUSG00000009112_ENSMUST00000009256_6_1	4549	3'UTR	-25490000	CCTCACCCAAAGCATCCCTGGTTCCT	AGGGGCCTCTGCCTCTATCCAGGATT	(((........(((.....(((((((	)))))))..)))........)))...	13	26
mmu_miR_665star	ENSMUSG00000009112_ENSMUST00000009256_6_1	31	5'UTR	-30299999	GGGTCGAAGCAGCCACTGTCGCTCCT	AGGGGCCTCTGCCTCTATCCAGGATT	((((.((.((((........((((((	))))))..)))).)).))))......	16	26
mmu_miR_669f_5p	ENSMUSG00000009112_ENSMUST00000009256_6_1	4956	3'UTR	-23600000	CTGATACTGATTGAGCACGCAATG	AGTTGTGTGTGCATGTGCATGTGT	...((((((..((.(((((((((.	.))))))))).))....)).))))	17	24
mmu_miR_669f_5p	ENSMUSG00000009112_ENSMUST00000009256_6_1	6704	3'UTR	-33299999	CATTTGCAGTGTGCGCCAACAGCT	AGTTGTGTGTGCATGTGCATGTGT	(((.((((.(((((((..((((((	))))))..))))))))))).))).	20	24
mmu_miR_669f_5p	ENSMUSG00000009112_ENSMUST00000009256_6_1	3624	3'UTR	-27100000	CTCCCCACATGGACCCTTATAACT	AGTTGTGTGTGCATGTGCATGTGT	.....((((((.((...(((((((	))))))).)).)))))).......	15	24
mmu_miR_669f_5p	ENSMUSG00000009112_ENSMUST00000009256_6_1	1992	3'UTR	-27600000	GTGAGCTGACCGTGCTCTGCAGCT	AGTTGTGTGTGCATGTGCATGTGT	....((((..(((((.((((((((	))))))).).)))))..)).))..	17	24
mmu_miR_669f_5p	ENSMUSG00000009112_ENSMUST00000009256_6_1	3701	3'UTR	-26400000	CAGGGTGGTTCTGTCACCACAGCT	AGTTGTGTGTGCATGTGCATGTGT	((.(...((.(((.((((((((((	))))))).))))).).)).).)).	18	24
mmu_miR_669f_5p	ENSMUSG00000009112_ENSMUST00000009256_6_1	6074	3'UTR	-26500000	GCATGTGGGAGTCAGAGGACAACT	AGTTGTGTGTGCATGTGCATGTGT	(((((((.(.(.((..(.((((((	)))))).).))).).)))))))..	18	24
mmu_miR_874	ENSMUSG00000009112_ENSMUST00000009256_6_1	5513	3'UTR	-41099998	AATGGCCATCGGTCTAGGGTAG	CTGCCCTGGCCCGAGGGACCGA	..(((((.((((.(((((((((	))))))))).)))).)).))).	18	22
mmu_miR_874	ENSMUSG00000009112_ENSMUST00000009256_6_1	1707	3'UTR	-31900000	ACAGGTTAGTCAACTTGGGCAG	CTGCCCTGGCCCGAGGGACCGA	...((((..((..((.((((((	)))))).))...))..))))..	14	22
mmu_miR_874	ENSMUSG00000009112_ENSMUST00000009256_6_1	1895	3'UTR	-24400000	ACTACTTTAAGGGATAGGGTTC	CTGCCCTGGCCCGAGGGACCGA	....((((..(((.((((((..	..)))))).)))))))......	13	22
mmu_miR_874	ENSMUSG00000009112_ENSMUST00000009256_6_1	2075	3'UTR	-33410000	CTCAGGTACTGCAGCAGGGCAG	CTGCCCTGGCCCGAGGGACCGA	(((.(((.......((((((((	))))))))))).))).......	14	22
mmu_miR_452_3p	ENSMUSG00000009112_ENSMUST00000009256_6_1	4307	3'UTR	-27700001	CCACAACCCCTTTGAGGACTGA	TCAGTCTCATCTGCAAAGAGGT	.....(((.(((((.(((((((	)))))))......))))).)))	15	22
mmu_miR_452_3p	ENSMUSG00000009112_ENSMUST00000009256_6_1	4973	3'UTR	-27200001	CGCAATGCATGCTGGAGGCTGG	TCAGTCTCATCTGCAAAGAGGT	.....((((.(...((((((((	))))))))..))))).......	13	22
mmu_miR_452_3p	ENSMUSG00000009112_ENSMUST00000009256_6_1	4948	3'UTR	-26400000	TCCTTATGCTGATACTGATTGA	TCAGTCTCATCTGCAAAGAGGT	.((((.(((.(((...((((((	))))))..))).)))..)))).	16	22
mmu_miR_452_3p	ENSMUSG00000009112_ENSMUST00000009256_6_1	1030	CDS	-24799999	AGCTTAGACAGCAGCGGGGCTG	TCAGTCTCATCTGCAAAGAGGT	.((((.....((((.(((((((	.)))))))..))))....))))	15	22
mmu_miR_452_3p	ENSMUSG00000009112_ENSMUST00000009256_6_1	2874	3'UTR	-24600000	CTCACTGTAGCTAGTGGGACTC	TCAGTCTCATCTGCAAAGAGGT	(((..(((((...((((((((.	..)))))))))))))..)))..	16	22
mmu_miR_452_3p	ENSMUSG00000009112_ENSMUST00000009256_6_1	1728	3'UTR	-27200001	GTAATTCTCTGTAGGAGGCTGC	TCAGTCTCATCTGCAAAGAGGT	....((((.((((((((((((.	.)))))))..))))).))))..	16	22
mmu_miR_452_3p	ENSMUSG00000009112_ENSMUST00000009256_6_1	3793	3'UTR	-24200001	TTGTAGTCCAGCTCAGGACTGA	TCAGTCTCATCTGCAAAGAGGT	((((((.........(((((((	)))))))...))))))......	13	22
mmu_miR_132	ENSMUSG00000009112_ENSMUST00000009256_6_1	3832	3'UTR	-30100000	ACCATGCCTGGTCTTGCTGTTA	TAACAGTCTACAGCCATGGTCG	((((((.(((.....(((((((	)))))))...))).))))))..	16	22
mmu_miR_132	ENSMUSG00000009112_ENSMUST00000009256_6_1	3891	3'UTR	-23000000	GACTTGGTAGAAGGAAGCTGTT	TAACAGTCTACAGCCATGGTCG	((((((((.(.((...((((((	.)))))))).).)))).)))).	17	22
mmu_miR_3099	ENSMUSG00000009112_ENSMUST00000009256_6_1	4132	3'UTR	-26200001	CGCTCACTTAGCCAAAAGCCTG	TAGGCTAGAGAGAGGTTGGGGA	......(((((((...((((((	)))))).......)))))))..	13	22
mmu_miR_3099	ENSMUSG00000009112_ENSMUST00000009256_6_1	772	CDS	-28100000	AGTGTCTTTAGTCTTGAGCCTG	TAGGCTAGAGAGAGGTTGGGGA	....((((((..(((.((((((	)))))).....)))..))))))	15	22
mmu_miR_3099	ENSMUSG00000009112_ENSMUST00000009256_6_1	5674	3'UTR	-26799999	GTGCCCATCAGACCCGAGTCTG	TAGGCTAGAGAGAGGTTGGGGA	...(((....(((((.((((((	)))))).....).)))).))).	14	22
mmu_miR_3099	ENSMUSG00000009112_ENSMUST00000009256_6_1	5120	3'UTR	-32000000	TTCCCAACTCCATCCAGGTCTA	TAGGCTAGAGAGAGGTTGGGGA	((((((((..(.(((.((((((	)))))).).)))..))))))))	18	22
mmu_miR_3099	ENSMUSG00000009112_ENSMUST00000009256_6_1	3547	3'UTR	-30299999	TGCTCCATGAACACTCAGCCTA	TAGGCTAGAGAGAGGTTGGGGA	..(((((....(.(((((((((	)))))).))).)....))))).	15	22
mmu_miR_3099	ENSMUSG00000009112_ENSMUST00000009256_6_1	2253	3'UTR	-31700001	ATCCCAAGTTCAAAGCTAGCCT	TAGGCTAGAGAGAGGTTGGGGA	.((((((.(((....(((((((	.)))))))...))).)))))).	16	22
mmu_miR_3099	ENSMUSG00000009112_ENSMUST00000009256_6_1	4853	3'UTR	-26700001	CACCTGTGATCTCAACAGTCTA	TAGGCTAGAGAGAGGTTGGGGA	..((((...((((...((((((	))))))...))))...))))..	14	22
mmu_miR_3099	ENSMUSG00000009112_ENSMUST00000009256_6_1	5734	3'UTR	-25100000	GCTGGAAGCTCTCCTAGTCATC	TAGGCTAGAGAGAGGTTGGGGA	.((..((.(((((((((((...	..)))))).))))).))..)).	15	22
mmu_miR_3099	ENSMUSG00000009112_ENSMUST00000009256_6_1	5055	3'UTR	-25299999	TAAACCACCGAGAACTGGTTTA	TAGGCTAGAGAGAGGTTGGGGA	....(((((.....((((((((	)))))))).....)).)))...	13	22
mmu_miR_3099	ENSMUSG00000009112_ENSMUST00000009256_6_1	6399	3'UTR	-26700001	CTCCTTGATTAAACTCAGTTTG	TAGGCTAGAGAGAGGTTGGGGA	.((((..(((...(((((((((	)))))).)))...)))..))))	16	22
mmu_miR_3099	ENSMUSG00000009112_ENSMUST00000009256_6_1	3798	3'UTR	-26200001	GTCCAGCTCAGGACTGAGCTTA	TAGGCTAGAGAGAGGTTGGGGA	.(((((((.....((.((((((	)))))))).....)))))))..	15	22
mmu_miR_3099	ENSMUSG00000009112_ENSMUST00000009256_6_1	2630	3'UTR	-25400000	AGCAGTGTCATCCTTTGGCTTA	TAGGCTAGAGAGAGGTTGGGGA	..(((..((...((((((((((	)))))))))).))..)))....	15	22
mmu_miR_3099	ENSMUSG00000009112_ENSMUST00000009256_6_1	5507	3'UTR	-25700001	CCCTGCAATGGCCATCGGTCTA	TAGGCTAGAGAGAGGTTGGGGA	(((..((((..(..((((((((	)))))).))..)..))))))).	16	22
mmu_miR_3099	ENSMUSG00000009112_ENSMUST00000009256_6_1	6248	3'UTR	-28400000	ACACCTCCCTTAGTGAGGCCTA	TAGGCTAGAGAGAGGTTGGGGA	...((((((((.....((((((	)))))).....))))..)))).	14	22
mmu_miR_3099	ENSMUSG00000009112_ENSMUST00000009256_6_1	6613	3'UTR	-24200001	CTCAGAGCTAAAGGCTAGCCCT	TAGGCTAGAGAGAGGTTGGGGA	(((((..((.....((((((..	..))))))....)).)))))..	13	22
mmu_miR_3099	ENSMUSG00000009112_ENSMUST00000009256_6_1	5072	3'UTR	-27299999	GTTTACCGAGTTGCCTAGCTTA	TAGGCTAGAGAGAGGTTGGGGA	.....((((.((.(((((((((	)))))))).)..)).))))...	15	22
mmu_miR_3099	ENSMUSG00000009112_ENSMUST00000009256_6_1	4261	3'UTR	-25299999	CTGCCTTCTAGAAGATGGTCTA	TAGGCTAGAGAGAGGTTGGGGA	((..(((((......(((((((	)))))))...)))))..))...	14	22
mmu_miR_1902	ENSMUSG00000009112_ENSMUST00000009256_6_1	4017	3'UTR	-31400000	TCGTCTGCGTATGTGCACCTTG	AGAGGTGCAGTAGGCATGACTT	..((((((.(((.((((((((.	.))))))))))).))).)))..	17	22
mmu_miR_1902	ENSMUSG00000009112_ENSMUST00000009256_6_1	2162	3'UTR	-29299999	GATGATGCCTTTAGGGACCTTT	AGAGGTGCAGTAGGCATGACTT	..(.((((((....(.((((((	)))))).)...)))))).)...	14	22
mmu_miR_1902	ENSMUSG00000009112_ENSMUST00000009256_6_1	3356	3'UTR	-29200001	GTTGGTGGCTCACTGGACTTTT	AGAGGTGCAGTAGGCATGACTT	((((...((..((((.((((((	)))))).))))..)).))))..	16	22
mmu_miR_1902	ENSMUSG00000009112_ENSMUST00000009256_6_1	503	CDS	-24200001	CACAAGACCTGAAGGAGCCTTT	AGAGGTGCAGTAGGCATGACTT	..((.(.((((...(.((((((	)))))).)..))))).))....	14	22
mmu_miR_1902	ENSMUSG00000009112_ENSMUST00000009256_6_1	2092	3'UTR	-30600000	GGCAGTCTCACCCTGTACTTCT	AGAGGTGCAGTAGGCATGACTT	...((((...((((((((((((	))))))))))..))...)))).	16	22
mmu_miR_1902	ENSMUSG00000009112_ENSMUST00000009256_6_1	6234	3'UTR	-24100000	GGAAGGTGAGCTACACACCTCC	AGAGGTGCAGTAGGCATGACTT	.....(((..((((.((((((.	.))))))..)))).))).....	13	22
mmu_miR_409_5p	ENSMUSG00000009112_ENSMUST00000009256_6_1	3277	3'UTR	-26400000	AGTAGTGTAGCTGGAGGTGATGG	AGGTTACCCGAGCAACTTTGCAT	.((((.((.(((.(.((((((..	..))))))).))).)).))))..	16	23
mmu_miR_409_5p	ENSMUSG00000009112_ENSMUST00000009256_6_1	5984	3'UTR	-24799999	ATAAGCTGGTTACTGGATAGCTT	AGGTTACCCGAGCAACTTTGCAT	....((.((((.((((.((((((	)))))).)).)).))))..))..	16	23
mmu_miR_465c_5p	ENSMUSG00000009112_ENSMUST00000009256_6_1	2361	3'UTR	-24500000	TTAGGGTTCCCCAGTCTGAATG	TATTTAGAATGGCGCTGATCTG	...(((((.((((.((((((((	)))))))).))).)..))))).	17	22
mmu_miR_465c_5p	ENSMUSG00000009112_ENSMUST00000009256_6_1	4906	3'UTR	-23000000	TGACAAGCTACCCTTTTAAGTG	TATTTAGAATGGCGCTGATCTG	.((..(((..((.(((((((((	))))))))).)).)))..))..	16	22
mmu_miR_465c_5p	ENSMUSG00000009112_ENSMUST00000009256_6_1	1288	CDS	-25000000	GAGGGGGCCGCTCAGCTGAGTG	TATTTAGAATGGCGCTGATCTG	((.((.((((.....(((((((	)))))))..)))).))..))..	15	22
mmu_miR_465c_5p	ENSMUSG00000009112_ENSMUST00000009256_6_1	5245	3'UTR	-23299999	AAAGTTCCATGTAGGCTAAGTA	TATTTAGAATGGCGCTGATCTG	..(((.((((.....(((((((	))))))).)))).)))......	14	22
mmu_miR_149star	ENSMUSG00000009112_ENSMUST00000009256_6_1	3358	3'UTR	-24900000	TGGTGGCTCACTGGACTTTTTT	GAGGGAGGGACGGGGGCGGTGC	.....((((.(((..(((((((	)))))))...))))))).....	14	22
mmu_miR_149star	ENSMUSG00000009112_ENSMUST00000009256_6_1	2137	3'UTR	-32000000	GCTCCCCACGGCTCCATCTTTC	GAGGGAGGGACGGGGGCGGTGC	(((((((.((..(((.((((((	))))))))).)))))).)))..	18	22
mmu_miR_149star	ENSMUSG00000009112_ENSMUST00000009256_6_1	6350	3'UTR	-28900000	ACAACCCATGATTTTCTTCCTT	GAGGGAGGGACGGGGGCGGTGC	((..(((.....(..(((((((	)))))))..)...)))..))..	13	22
mmu_miR_149star	ENSMUSG00000009112_ENSMUST00000009256_6_1	1864	3'UTR	-29700001	CGTGGACAAAGTCATCTCCCTT	GAGGGAGGGACGGGGGCGGTGC	(((...(...(((.((((((((	)))))))))))..).)))....	15	22
mmu_miR_149star	ENSMUSG00000009112_ENSMUST00000009256_6_1	2911	3'UTR	-34799999	CACCTGGCTGACCCCATCCCTC	GAGGGAGGGACGGGGGCGGTGC	((((..(((..((((.((((((	)))))))))..)..))))))).	17	22
mmu_miR_1264_3p	ENSMUSG00000009112_ENSMUST00000009256_6_1	112	5'UTR	-26600000	GGCAGGGCTGGAGCCAGATTTC	CAAATCTTATTTGAGCACCTGT	.((((((((.(((..((((((.	.))))))..))).))).)))))	17	22
mmu_miR_18a	ENSMUSG00000009112_ENSMUST00000009256_6_1	2296	3'UTR	-25400000	TGGGGCTGTTTGGTGAAACCTTG	TAAGGTGCATCTAGTGCAGATAG	.....((((..((((..((((((	)))))).))))....))))....	14	23
mmu_miR_18a	ENSMUSG00000009112_ENSMUST00000009256_6_1	468	CDS	-25600000	AGAAGACTGCTTGGCCCATCTTG	TAAGGTGCATCTAGTGCAGATAG	......((((((((..(((((((	)))))))...)))).))))....	15	23
mmu_miR_18a	ENSMUSG00000009112_ENSMUST00000009256_6_1	4016	3'UTR	-36700001	GTCGTCTGCGTATGTGCACCTTG	TAAGGTGCATCTAGTGCAGATAG	...(((((((((.((((((((((	)))))))))).)).)))))))..	19	23
mmu_miR_466c_3p	ENSMUSG00000009112_ENSMUST00000009256_6_1	4526	3'UTR	-23100000	CTCATTTGGGTGGTTTATGTAT	ATACATACACGCACACATAAGA	......((.(((((.(((((((	))))))).)).))).)).....	14	22
mmu_miR_466c_3p	ENSMUSG00000009112_ENSMUST00000009256_6_1	3197	3'UTR	-26000000	ATTGTGTGTCCTGTCGATGTGT	ATACATACACGCACACATAAGA	.(((((((((.(((..((((((	))))))))).).))))))))..	18	22
mmu_miR_466c_3p	ENSMUSG00000009112_ENSMUST00000009256_6_1	5351	3'UTR	-24600000	GTAGTGTTGTTGGTGAATGTGT	ATACATACACGCACACATAAGA	...((((.((..(((.((((((	)))))).)))))))))......	15	22
mmu_miR_671_5p	ENSMUSG00000009112_ENSMUST00000009256_6_1	5220	3'UTR	-24299999	GGTGTAGCCTGTGTTTGTTTCTG	AGGAAGCCCTGGAGGGGCTGGAG	..(.((((((.(.(..((((((.	.))))))...).).)))))).).	15	23
mmu_miR_671_5p	ENSMUSG00000009112_ENSMUST00000009256_6_1	5623	3'UTR	-28500000	CTCATCTGACGAGAGTGCTTCCT	AGGAAGCCCTGGAGGGGCTGGAG	(((.(((..(.((.(.(((((((	)))))))))).).)))....)))	17	23
mmu_miR_671_5p	ENSMUSG00000009112_ENSMUST00000009256_6_1	3604	3'UTR	-29700001	CAGGTAATTTTCCATGGCTTCTC	AGGAAGCCCTGGAGGGGCTGGAG	(((....(((((((.((((((..	..)))))).))))))).)))...	16	23
mmu_miR_671_5p	ENSMUSG00000009112_ENSMUST00000009256_6_1	6155	3'UTR	-29700001	CACCTTGATCCATGGAGTTTTCT	AGGAAGCCCTGGAGGGGCTGGAG	(((((...((((.((.(((((((	))))))))))))).))).))...	18	23
mmu_miR_671_5p	ENSMUSG00000009112_ENSMUST00000009256_6_1	3356	3'UTR	-25400000	GTTGGTGGCTCACTGGACTTTTT	AGGAAGCCCTGGAGGGGCTGGAG	.(..((..(((...((.((((((	)))))).))..)))..))..)..	14	23
mmu_miR_671_5p	ENSMUSG00000009112_ENSMUST00000009256_6_1	4143	3'UTR	-31000000	CCAAAAGCCTGTGAGGTTTTCCT	AGGAAGCCCTGGAGGGGCTGGAG	(((...((((.(.(((.((((((	)))))).))).)..)))))))..	17	23
mmu_miR_671_5p	ENSMUSG00000009112_ENSMUST00000009256_6_1	2000	3'UTR	-30700001	ACCGTGCTCTGCAGCTGTTTTCT	AGGAAGCCCTGGAGGGGCTGGAG	.(((.(((((.(((..(((((((	))))))).)))..))))))))..	18	23
mmu_miR_542_5p	ENSMUSG00000009112_ENSMUST00000009256_6_1	1966	3'UTR	-24299999	CATCCTGTTGCAGTTTCTCGGG	CTCGGGGATCATCATGTCACGA	.....(((.(((..((((((((	))))))))......))).))).	14	22
mmu_miR_542_5p	ENSMUSG00000009112_ENSMUST00000009256_6_1	1600	3'UTR	-29400000	CTCAGCGTGGCAGTGTCTTGAG	CTCGGGGATCATCATGTCACGA	.....(((((((((((((((((	)))))))..)))..))))))).	17	22
mmu_miR_542_5p	ENSMUSG00000009112_ENSMUST00000009256_6_1	1251	CDS	-30000000	AGCAGTAACAGCGAGACCCGAG	CTCGGGGATCATCATGTCACGA	....((.(((..((..((((((	))))))..))....))).))..	13	22
mmu_miR_542_5p	ENSMUSG00000009112_ENSMUST00000009256_6_1	6353	3'UTR	-28400000	ACCCATGATTTTCTTCCTTGAG	CTCGGGGATCATCATGTCACGA	...((((((.....((((((((	))))))))..))))))......	14	22
mmu_miR_320star	ENSMUSG00000009112_ENSMUST00000009256_6_1	1331	CDS	-33099998	AAAAGAGCCACACTGGGGAGGC	GCCTTCTCTTCCCGGTTCTTCC	..(((((((.....((((((((	)))))))).....)))))))..	15	22
mmu_miR_320star	ENSMUSG00000009112_ENSMUST00000009256_6_1	4604	3'UTR	-25100000	CTTGACTGAGTAGAGTGAAGGT	GCCTTCTCTTCCCGGTTCTTCC	...(((((.(..(((.((((((	)))))).)))).))))).....	15	22
mmu_miR_320star	ENSMUSG00000009112_ENSMUST00000009256_6_1	6219	3'UTR	-24540001	GGATGCCTTCCCCCAGGAAGGT	GCCTTCTCTTCCCGGTTCTTCC	(((.(((........(((((((	)))))))......)))...)))	13	22
mmu_miR_320star	ENSMUSG00000009112_ENSMUST00000009256_6_1	782	CDS	-31299999	GTCTTGAGCCTGAGGAGGAGGA	GCCTTCTCTTCCCGGTTCTTCC	.....(((((.((((((((((.	.))))))))))..)))))....	15	22
mmu_miR_135b	ENSMUSG00000009112_ENSMUST00000009256_6_1	4885	3'UTR	-23700001	CCTCCATTTGTGAGATGGCTGTG	TATGGCTTTTCATTCCTATGTGA	..(((((..((((((.(((((((	)))))))))))))....))).))	18	23
mmu_miR_135b	ENSMUSG00000009112_ENSMUST00000009256_6_1	2996	3'UTR	-23200001	CACATGCTTGATAAGAAGTCATC	TATGGCTTTTCATTCCTATGTGA	((((((...(((.(((((((((.	.))))))))).)))..)))))).	18	23
mmu_miR_135b	ENSMUSG00000009112_ENSMUST00000009256_6_1	6585	3'UTR	-25299999	GGAAGACAATGTTCAAGGCCATA	TATGGCTTTTCATTCCTATGTGA	((((((........(((((((((	))))))))))).)))).......	15	23
mmu_miR_499	ENSMUSG00000009112_ENSMUST00000009256_6_1	1600	3'UTR	-24900000	CTCAGCGTGGCAGTGTCTTGA	TTAAGACTTGCAGTGATGTTT	...(((((.((((.(((((((	)))))))))))....))))).	16	21
mmu_miR_499	ENSMUSG00000009112_ENSMUST00000009256_6_1	3828	3'UTR	-23799999	TGTCACCATGCCTGGTCTTGC	TTAAGACTTGCAGTGATGTTT	.(((((..(((..(((((((.	.))))))).))))))))....	15	21
mmu_miR_499	ENSMUSG00000009112_ENSMUST00000009256_6_1	2398	3'UTR	-26600000	AGCTGCAGTCATTGGTCTTAG	TTAAGACTTGCAGTGATGTTT	.((((((......((((((((	)))))))))))))).......	14	21
mmu_miR_339_5p	ENSMUSG00000009112_ENSMUST00000009256_6_1	4324	3'UTR	-25900000	ACTGAATGACCTTTTCACAGGGA	TCCCTGTCCTCCAGGAGCTCACG	......(((.(((((.(((((((	))))))).....))))).)))..	15	23
mmu_miR_339_5p	ENSMUSG00000009112_ENSMUST00000009256_6_1	97	5'UTR	-32500000	CTTCGTCCCTTGTGGGGCAGGGC	TCCCTGTCCTCCAGGAGCTCACG	....(..(((.(..((((((((.	.))))))))..))))..).....	13	23
mmu_miR_339_5p	ENSMUSG00000009112_ENSMUST00000009256_6_1	6193	3'UTR	-24100000	TTGTCATTGTGAGATGACAGGTT	TCCCTGTCCTCCAGGAGCTCACG	..((..(((.(((..((((((..	..))))))))))))..)).....	14	23
mmu_miR_467g	ENSMUSG00000009112_ENSMUST00000009256_6_1	4528	3'UTR	-24100000	CATTTGGGTGGTTTATGTATA	TATACATACACACACATATAT	.......(((((.((((((((	)))))))).)).)))......	13	21
mmu_miR_471_3p	ENSMUSG00000009112_ENSMUST00000009256_6_1	5988	3'UTR	-24400000	GCTGGTTACTGGATAGCTTTCG	TGAAAGGTGCCATACTATGTAT	((((((...(((.((.((((((	)))))).))))).)))).))..	17	22
mmu_miR_290_5p	ENSMUSG00000009112_ENSMUST00000009256_6_1	1870	3'UTR	-23000000	CAAAGTCATCTCCCTTTTGAGG	ACTCAAACTATGGGGGCACTTT	.(((((...(((((.((((((.	.))))))....))))).)))))	16	22
mmu_miR_290_5p	ENSMUSG00000009112_ENSMUST00000009256_6_1	4515	3'UTR	-23900000	TAGTTAGCACACTCATTTGGGT	ACTCAAACTATGGGGGCACTTT	......((...(((((((((((	))))))...))))).)).....	13	22
mmu_miR_344b	ENSMUSG00000009112_ENSMUST00000009256_6_1	5093	3'UTR	-26799999	ATCAGAGGCAAGGCAGTGAGTG	CATTTAGCCAAAGCCTGACTGT	..(((((((..(((..((((((	)))))))))...))))..))).	16	22
mmu_miR_344b	ENSMUSG00000009112_ENSMUST00000009256_6_1	5348	3'UTR	-23299999	TCTGTAGTGTTGTTGGTGAATG	CATTTAGCCAAAGCCTGACTGT	....(((.(((.((((((((((	)))))).)))))))))).....	16	22
mmu_miR_344b	ENSMUSG00000009112_ENSMUST00000009256_6_1	1288	CDS	-27200001	GAGGGGGCCGCTCAGCTGAGTG	CATTTAGCCAAAGCCTGACTGT	.((.((((......((((((((	))))))))....))))..))..	14	22
mmu_miR_137	ENSMUSG00000009112_ENSMUST00000009256_6_1	2615	3'UTR	-27500000	TCTCTGCGTGTAGAAAGCAGTGT	TTATTGCTTAAGAATACGCGTAG	...(((((((((..((((((((.	.)))))))).....)))))))))	17	23
mmu_miR_137	ENSMUSG00000009112_ENSMUST00000009256_6_1	2492	3'UTR	-26000000	ACGTGCCTATGATTTAGCAATGA	TTATTGCTTAAGAATACGCGTAG	(((((..(((..((.((((((((	)))))))).))..))))))))..	18	23
mmu_miR_324_3p	ENSMUSG00000009112_ENSMUST00000009256_6_1	2080	3'UTR	-30100000	GTACTGCAGCAGGGCAGTCT	CCACTGCCCCAGGTGCTGCT	.....(((((((((((((..	..)))))))....)))))).	13	20
mmu_miR_210star	ENSMUSG00000009112_ENSMUST00000009256_6_1	6408	3'UTR	-25500000	TAAACTCAGTTTGTTAGTGGTT	AGCCACTGCCCACCGCACACTG	......((((.(((((((((((	))))))))......))).))))	15	22
mmu_miR_376bstar	ENSMUSG00000009112_ENSMUST00000009256_6_1	4262	3'UTR	-24700001	TGCCTTCTAGAAGATGGTCTAT	GTGGATATTCCTTCTATGGTTA	.(((...((((((...((((((	))))))....)))))).)))..	15	22
mmu_miR_376bstar	ENSMUSG00000009112_ENSMUST00000009256_6_1	6146	3'UTR	-26700001	GATGGAAGGCACCTTGATCCAT	GTGGATATTCCTTCTATGGTTA	.((((((((.......((((((	))))))...)))))))).....	14	22
mmu_miR_17	ENSMUSG00000009112_ENSMUST00000009256_6_1	396	CDS	-26400000	AGCCTTCACCAGCACAGGCTTTG	CAAAGTGCTTACAGTGCAGGTAG	.((((.(((.(((....((((((	)))))))))....))).))))..	16	23
mmu_miR_17	ENSMUSG00000009112_ENSMUST00000009256_6_1	6790	3'UTR	-26600000	TTCCCATACTGTTGTCTACTTTG	CAAAGTGCTTACAGTGCAGGTAG	..((..((((((....(((((((	)))))))...))))))..))...	15	23
mmu_miR_1249	ENSMUSG00000009112_ENSMUST00000009256_6_1	4463	3'UTR	-25190001	GAGGAACTGTATTCAAAGGGCG	ACGCCCTTCCCCCCCTTCTTCA	((((((.........(((((((	.))))))).......)))))).	13	22
mmu_miR_212_5p	ENSMUSG00000009112_ENSMUST00000009256_6_1	4659	3'UTR	-23600000	TTTGTGAGCCTATGTGCTAAGCC	ACCTTGGCTCTAGACTGCTTACT	...(((((((((.(.((((((..	..)))))).))))...)))))).	16	23
mmu_miR_212_5p	ENSMUSG00000009112_ENSMUST00000009256_6_1	1303	CDS	-31900000	CTGAGTGAGGAGAGAGCCGGGAG	ACCTTGGCTCTAGACTGCTTACT	...((((((.(((((((((((..	..)))))))))...)).))))))	17	23
mmu_miR_212_5p	ENSMUSG00000009112_ENSMUST00000009256_6_1	4269	3'UTR	-23200001	TAGAAGATGGTCTATTTCAGGGG	ACCTTGGCTCTAGACTGCTTACT	...(((.(((((((..((((((.	.))))))...))))))))))...	16	23
mmu_miR_212_5p	ENSMUSG00000009112_ENSMUST00000009256_6_1	5586	3'UTR	-24500000	CTCAGGCTCAGGATTAACGAGGT	ACCTTGGCTCTAGACTGCTTACT	...((((((.(((....((((((	))))))..))).))..))))...	15	23
mmu_miR_212_5p	ENSMUSG00000009112_ENSMUST00000009256_6_1	5890	3'UTR	-25299999	AGGGACACCTTTGAGGCCGAGGC	ACCTTGGCTCTAGACTGCTTACT	.(((.((..((((..(((((((.	.)))))))..)))).)))))...	16	23
mmu_miR_345_5p	ENSMUSG00000009112_ENSMUST00000009256_6_1	5926	3'UTR	-29100000	CAGCTCAGGGGCCTCCGTCAGC	GCTGACCCCTAGTCCAGTGCTT	.(((....((((....((((((	)))))).....))))...))).	13	22
mmu_miR_345_5p	ENSMUSG00000009112_ENSMUST00000009256_6_1	5908	3'UTR	-27400000	GAGGCCCAAATTAGCAGTCAGC	GCTGACCCCTAGTCCAGTGCTT	.(((((...(((((..((((((	))))))..)))))...).))))	16	22
mmu_miR_130b	ENSMUSG00000009112_ENSMUST00000009256_6_1	6433	3'UTR	-25799999	GTATCTTGTCCCCCAGGTACTG	CAGTGCAATGATGAAAGGGCAT	......(((((..((.((((((	)))))).....))...))))).	13	22
mmu_miR_130b	ENSMUSG00000009112_ENSMUST00000009256_6_1	2569	3'UTR	-28400000	CACTGCCTGTTCTTGAGCATTG	CAGTGCAATGATGAAAGGGCAT	...(((((.(((....((((((	))))))......))).))))).	14	22
mmu_miR_130b	ENSMUSG00000009112_ENSMUST00000009256_6_1	516	CDS	-29200001	GGAGCCTTTGCAGAAAGCATTG	CAGTGCAATGATGAAAGGGCAT	...((((((.((....((((((	)))))).....)).))))))..	14	22
mmu_miR_130b	ENSMUSG00000009112_ENSMUST00000009256_6_1	1443	CDS	-31200001	AGTGGCTGTTGGAGTTGCACTG	CAGTGCAATGATGAAAGGGCAT	....(((.((...(((((((((	))))))))).....)).)))..	14	22
mmu_miR_652	ENSMUSG00000009112_ENSMUST00000009256_6_1	2828	3'UTR	-27100000	TGAACTCAGCCCAGTGCCAGG	AATGGCGCCACTAGGGTTGTG	....(.((((((.((((((..	..)))))).....)))))).)	13	21
mmu_miR_652	ENSMUSG00000009112_ENSMUST00000009256_6_1	2285	3'UTR	-27000000	CCAAGACAATCTGGGGCTGTT	AATGGCGCCACTAGGGTTGTG	.....(((((((.((((((((	)))))).))....))))))).	15	21
mmu_miR_652	ENSMUSG00000009112_ENSMUST00000009256_6_1	3832	3'UTR	-26299999	ACCATGCCTGGTCTTGCTGTT	AATGGCGCCACTAGGGTTGTG	......((((((..(((((((	)))))))..))))))......	13	21
mmu_miR_652	ENSMUSG00000009112_ENSMUST00000009256_6_1	3718	3'UTR	-31400000	CACAGCTCCTAGGTTTGCCAT	AATGGCGCCACTAGGGTTGTG	((((((.(((((...((((((	.))))))...)))))))))))	17	21
mmu_miR_652	ENSMUSG00000009112_ENSMUST00000009256_6_1	1998	3'UTR	-23000000	TGACCGTGCTCTGCAGCTGTT	AATGGCGCCACTAGGGTTGTG	.((((.((....((.((((((	))))))))...)).))))...	14	21
mmu_miR_3105_3p	ENSMUSG00000009112_ENSMUST00000009256_6_1	2076	3'UTR	-26600000	TCAGGTACTGCAGCAGGGCAGT	ACTGCTTATGAGCTTGCACTCC	...((...((((((.(((((((	)))))))....)).))))..))	15	22
mmu_miR_3105_3p	ENSMUSG00000009112_ENSMUST00000009256_6_1	2614	3'UTR	-24799999	GTCTCTGCGTGTAGAAAGCAGT	ACTGCTTATGAGCTTGCACTCC	.....((((.((...(((((((	)))))))....)).))))....	13	22
mmu_miR_3105_3p	ENSMUSG00000009112_ENSMUST00000009256_6_1	892	CDS	-26400000	ACAGTGACAACATCCTGGCAGT	ACTGCTTATGAGCTTGCACTCC	..((((.(((..((..((((((	))))))...))..)))))))..	15	22
mmu_miR_3105_3p	ENSMUSG00000009112_ENSMUST00000009256_6_1	3262	3'UTR	-23200001	CTGCTAGTTGTGGGCAGTAGTG	ACTGCTTATGAGCTTGCACTCC	.(((.(((((((((((((....	))))))))).)))).)))....	16	22
mmu_miR_3105_3p	ENSMUSG00000009112_ENSMUST00000009256_6_1	1235	CDS	-31600000	GTGAGGAGGAGCTGGAAGCAGT	ACTGCTTATGAGCTTGCACTCC	....(((((((((.((((((((	))))))).).)))))...))))	17	22
mmu_miR_3105_3p	ENSMUSG00000009112_ENSMUST00000009256_6_1	1308	CDS	-27900000	TGAGGAGAGAGCCGGGAGCAGG	ACTGCTTATGAGCTTGCACTCC	...((((.((((((.((((((.	.)))))).)).))))...))))	16	22
mmu_miR_3105_3p	ENSMUSG00000009112_ENSMUST00000009256_6_1	5409	3'UTR	-23000000	ACAGCTCTCATCACCAAGCAGC	ACTGCTTATGAGCTTGCACTCC	...((.(((((....((((((.	.)))))))))))...)).....	13	22
mmu_miR_3105_3p	ENSMUSG00000009112_ENSMUST00000009256_6_1	1592	3'UTR	-30900000	GCTTTCAGCTCAGCGTGGCAGT	ACTGCTTATGAGCTTGCACTCC	((....((((((....((((((	))))))..)))))).)).....	14	22
mmu_miR_3105_3p	ENSMUSG00000009112_ENSMUST00000009256_6_1	5904	3'UTR	-25600000	GGCCGAGGCCCAAATTAGCAGT	ACTGCTTATGAGCTTGCACTCC	.((..((((.((....((((((	))))))..)).)))))).....	14	22
mmu_miR_3105_3p	ENSMUSG00000009112_ENSMUST00000009256_6_1	1708	3'UTR	-24900000	CAGGTTAGTCAACTTGGGCAGT	ACTGCTTATGAGCTTGCACTCC	(((((...(((...((((((((	))))))))))))))))......	16	22
mmu_miR_1251	ENSMUSG00000009112_ENSMUST00000009256_6_1	6152	3'UTR	-27020000	AGGCACCTTGATCCATGGAGT	ACTCTAGCTGCCAAAGGCGCT	.(((.((((......((((((	)))))).......)))).)))	13	21
mmu_miR_1251	ENSMUSG00000009112_ENSMUST00000009256_6_1	1232	CDS	-23600000	TTGGTGAGGAGGAGCTGGAAG	ACTCTAGCTGCCAAAGGCGCT	..((((....(((((((((..	..))))))).)).....))))	13	21
mmu_miR_1251	ENSMUSG00000009112_ENSMUST00000009256_6_1	1437	CDS	-33299999	CCTGGCAGTGGCTGTTGGAGT	ACTCTAGCTGCCAAAGGCGCT	....((..((((.((((((((	)))))))).))))...))...	14	21
mmu_miR_1251	ENSMUSG00000009112_ENSMUST00000009256_6_1	4976	3'UTR	-27400000	AATGCATGCTGGAGGCTGGAG	ACTCTAGCTGCCAAAGGCGCT	...((....(((.((((((((	.)))))))).)))...))...	13	21
mmu_miR_1251	ENSMUSG00000009112_ENSMUST00000009256_6_1	3273	3'UTR	-28799999	GGGCAGTAGTGTAGCTGGAGG	ACTCTAGCTGCCAAAGGCGCT	(.((..(.(.((((((((((.	.))))))))))).)..)).).	15	21
mmu_miR_1251	ENSMUSG00000009112_ENSMUST00000009256_6_1	4672	3'UTR	-26500000	GTGCTAAGCCCCCAGTTAGAG	ACTCTAGCTGCCAAAGGCGCT	(((((.......(((((((((	.))))))))).....))))).	14	21
mmu_miR_1251	ENSMUSG00000009112_ENSMUST00000009256_6_1	104	5'UTR	-28600000	CCTTGTGGGGCAGGGCTGGAG	ACTCTAGCTGCCAAAGGCGCT	((((....((((..(((((((	.))))))))))).))))....	15	21
mmu_miR_1251	ENSMUSG00000009112_ENSMUST00000009256_6_1	2401	3'UTR	-24900000	TGCAGTCATTGGTCTTAGAGG	ACTCTAGCTGCCAAAGGCGCT	.((.(((.(((((.((((((.	.))))))..))))).))))).	16	21
mmu_miR_1251	ENSMUSG00000009112_ENSMUST00000009256_6_1	5512	3'UTR	-27900000	CAATGGCCATCGGTCTAGGGT	ACTCTAGCTGCCAAAGGCGCT	.....(((...((((((((((	)))))))..)))...)))...	13	21
mmu_miR_3064_3p	ENSMUSG00000009112_ENSMUST00000009256_6_1	2540	3'UTR	-26100000	CAGAGCCTGGATTAGTGTGGTG	TGCCACACTGCAACACCTTACA	..(((..((...((((((((..	..))))))))...)).)))...	13	22
mmu_miR_3064_3p	ENSMUSG00000009112_ENSMUST00000009256_6_1	5152	3'UTR	-29799999	TAGTGACCCTCTGTGTGTGGCA	TGCCACACTGCAACACCTTACA	..((((.....(((((((((((	)))))))).))).....)))).	15	22
mmu_miR_466d_3p	ENSMUSG00000009112_ENSMUST00000009256_6_1	4528	3'UTR	-24400000	CATTTGGGTGGTTTATGTATA	TATACATACACGCACACATAG	....((.(((((.((((((((	)))))))).)).))).))...	15	21
mmu_miR_125b_2_3p	ENSMUSG00000009112_ENSMUST00000009256_6_1	6079	3'UTR	-28200001	TGGGAGTCAGAGGACAACTTGT	ACAAGTCAGGTTCTTGGGACCT	..((.(((.((((((.((((((	))))))...))))))..)))))	17	22
mmu_miR_125b_2_3p	ENSMUSG00000009112_ENSMUST00000009256_6_1	4874	3'UTR	-27400000	AGCATTGAGAACCTCCATTTGT	ACAAGTCAGGTTCTTGGGACCT	....(..(((((((..((((((	)))))).)))))))..).....	14	22
mmu_miR_376b	ENSMUSG00000009112_ENSMUST00000009256_6_1	5226	3'UTR	-23000000	GCCTGTGTTTGTTTCTGTGAA	ATCATAGAGGAACATCCACTT	....(((..(((((((((((.	.)))))))..))))..)))..	14	21
mmu_miR_376b	ENSMUSG00000009112_ENSMUST00000009256_6_1	5328	3'UTR	-28100000	GGCACTGGGTGACCCTGTGGT	ATCATAGAGGAACATCCACTT	.....((((((.(((((((((	))))))).))..))))))...	15	21
mmu_miR_1938	ENSMUSG00000009112_ENSMUST00000009256_6_1	2859	3'UTR	-27799999	AGAGGACCCTATGCACTCACTG	CGGTGGGACTTGTAGTTCGGTC	....((((...(((((((((((	)))))))...))))....))))	15	22
mmu_miR_1938	ENSMUSG00000009112_ENSMUST00000009256_6_1	27	5'UTR	-27500000	TCGCGGGTCGAAGCAGCCACTG	CGGTGGGACTTGTAGTTCGGTC	.....(..((((((((((((((	))))))...))))..))))..)	15	22
mmu_miR_1938	ENSMUSG00000009112_ENSMUST00000009256_6_1	2908	3'UTR	-24200001	TATCACCTGGCTGACCCCATCC	CGGTGGGACTTGTAGTTCGGTC	....(((..((((..((((((.	.)))))).....))))..))).	13	22
mmu_miR_1938	ENSMUSG00000009112_ENSMUST00000009256_6_1	5298	3'UTR	-24600000	CAAGCTTTGTATTGCACCACTG	CGGTGGGACTTGTAGTTCGGTC	......(((.((((((((((((	))))))....)))))).)))..	15	22
mmu_miR_1938	ENSMUSG00000009112_ENSMUST00000009256_6_1	2390	3'UTR	-23500000	AGGGTAGAAGCTGCAGTCATTG	CGGTGGGACTTGTAGTTCGGTC	......(((.((((((((((((	))))))...)))))))))....	15	22
mmu_miR_1938	ENSMUSG00000009112_ENSMUST00000009256_6_1	915	CDS	-29299999	GGAGAGCCTTCCCGTCTCACTG	CGGTGGGACTTGTAGTTCGGTC	...((((...(..(((((((((	)))))))))..)..))))....	14	22
mmu_miR_1938	ENSMUSG00000009112_ENSMUST00000009256_6_1	3349	3'UTR	-24900000	CTCAGAAGTTGGTGGCTCACTG	CGGTGGGACTTGTAGTTCGGTC	....(((.(....(((((((((	))))))).))...).)))....	13	22
mmu_miR_1938	ENSMUSG00000009112_ENSMUST00000009256_6_1	1192	CDS	-30100000	GCTGAGAAAACGAGCCCCACTC	CGGTGGGACTTGTAGTTCGGTC	((((((...(((((.((((((.	.)))))).)))))..)))))).	17	22
mmu_miR_1938	ENSMUSG00000009112_ENSMUST00000009256_6_1	1682	3'UTR	-25400000	GGCAAGAGTGAAACTCCCACCT	CGGTGGGACTTGTAGTTCGGTC	(((..((.((.((.(((((((.	.))))))).)).)).))..)))	16	22
mmu_miR_1938	ENSMUSG00000009112_ENSMUST00000009256_6_1	1786	3'UTR	-25799999	TTCTACCCACTAGATGCCACTG	CGGTGGGACTTGTAGTTCGGTC	....(((.((((.((.((((((	)))))).)..).))))..))).	15	22
mmu_miR_1938	ENSMUSG00000009112_ENSMUST00000009256_6_1	1542	3'UTR	-26200001	CTTAGACTGCCAGCAGCTACTG	CGGTGGGACTTGTAGTTCGGTC	.(..((((((.((...((((((	))))))..)).))))))..)..	15	22
mmu_miR_1938	ENSMUSG00000009112_ENSMUST00000009256_6_1	799	CDS	-24299999	GAGGAATACCCGGGGATCATTG	CGGTGGGACTTGTAGTTCGGTC	...((((...((((..((((((	))))))..))))..))))....	14	22
mmu_miR_1938	ENSMUSG00000009112_ENSMUST00000009256_6_1	2083	3'UTR	-27400000	CTGCAGCAGGGCAGTCTCACCC	CGGTGGGACTTGTAGTTCGGTC	(((.(((...(((((((((((.	.)))))))).))).))))))..	17	22
mmu_miR_1938	ENSMUSG00000009112_ENSMUST00000009256_6_1	3204	3'UTR	-33299999	GTCCTGTCGATGTGTCCCACCG	CGGTGGGACTTGTAGTTCGGTC	(..(((.(((...(((((((((	)))))))))))))))..)....	16	22
mmu_miR_1938	ENSMUSG00000009112_ENSMUST00000009256_6_1	6633	3'UTR	-25200001	CTGGACACTTGAGATCCTATCT	CGGTGGGACTTGTAGTTCGGTC	((((((...((((.(((((((.	.)))))))))))..))))))..	17	22
mmu_miR_1938	ENSMUSG00000009112_ENSMUST00000009256_6_1	4691	3'UTR	-23900000	AGAACAGTGCCTGCTCTCGCCT	CGGTGGGACTTGTAGTTCGGTC	.((((..(((..(.(((((((.	.))))))))..)))))))....	15	22
mmu_miR_1938	ENSMUSG00000009112_ENSMUST00000009256_6_1	5043	3'UTR	-30299999	GGCTACTGGGTATAAACCACCG	CGGTGGGACTTGTAGTTCGGTC	((((((.((((.....((((((	)))))).)))))))))).....	16	22
mmu_miR_1938	ENSMUSG00000009112_ENSMUST00000009256_6_1	4802	3'UTR	-28100000	CACATGAACTCTGTGCTCACTG	CGGTGGGACTTGTAGTTCGGTC	....(((((((.((.(((((((	)))))))))..).))))))...	16	22
mmu_miR_1938	ENSMUSG00000009112_ENSMUST00000009256_6_1	5502	3'UTR	-27700001	TTCCTCCCTGCAATGGCCATCG	CGGTGGGACTTGTAGTTCGGTC	..((...((((((.(.((((((	))))))..)))))))...))..	15	22
mmu_miR_3113	ENSMUSG00000009112_ENSMUST00000009256_6_1	271	CDS	-30700001	CAAGGTCCCTCACCCCCAGGAG	GTCCTGGCCCTGGTCCGGGTCC	...((.(((..(((.((((((.	.))))))....)))..))).))	14	22
mmu_miR_3113	ENSMUSG00000009112_ENSMUST00000009256_6_1	5578	3'UTR	-36599998	TCCTGGCCCTCAGGCTCAGGAT	GTCCTGGCCCTGGTCCGGGTCC	.(((((.((...(((.((((((	)))))))))..)).)))))...	16	22
mmu_miR_3113	ENSMUSG00000009112_ENSMUST00000009256_6_1	1028	CDS	-27200001	AGAGCTTAGACAGCAGCGGGGC	GTCCTGGCCCTGGTCCGGGTCC	...(((..(((((...((((((	))))))...)).)))..)))..	14	22
mmu_miR_3113	ENSMUSG00000009112_ENSMUST00000009256_6_1	1968	3'UTR	-26299999	TCCTGTTGCAGTTTCTCGGGGC	GTCCTGGCCCTGGTCCGGGTCC	.((((...(((....(((((((	)))))))..)))...))))...	14	22
mmu_miR_3113	ENSMUSG00000009112_ENSMUST00000009256_6_1	3790	3'UTR	-29799999	AACTTGTAGTCCAGCTCAGGAC	GTCCTGGCCCTGGTCCGGGTCC	.(((((..(.((((.(((((((	)))))))..)))).))))))..	17	22
mmu_miR_330star	ENSMUSG00000009112_ENSMUST00000009256_6_1	6791	3'UTR	-23799999	TCCCATACTGTTGTCTACTTTGT	GCAAAGCACAGGGCCTGCAGAGA	.......((((.((((.((((((	))))))....))))..))))...	14	23
mmu_miR_330star	ENSMUSG00000009112_ENSMUST00000009256_6_1	6174	3'UTR	-28700001	TTCTTGCCAGTGCCACGTTTTGT	GCAAAGCACAGGGCCTGCAGAGA	.((((..(((.(((..(((((((	)))))))....))))))..))))	17	23
mmu_miR_1955_5p	ENSMUSG00000009112_ENSMUST00000009256_6_1	1326	CDS	-23809999	CAGGAAAAAGAGCCACACTGGGGAG	AGTCCCAGGATGCACTGCAGCTTTT	.......((((((((..((((((..	..))))))..)).......))))))	14	25
mmu_miR_1955_5p	ENSMUSG00000009112_ENSMUST00000009256_6_1	1026	CDS	-31500000	GAAGAGCTTAGACAGCAGCGGGGCT	AGTCCCAGGATGCACTGCAGCTTTT	.((((((((((...(((..((((((	))))))....))).))).)))))))	19	25
mmu_miR_1955_5p	ENSMUSG00000009112_ENSMUST00000009256_6_1	3870	3'UTR	-29100000	CAAATCCTTGCTCATCTAAGGGACT	AGTCCCAGGATGCACTGCAGCTTTT	.......((((.(((((..((((((	)))))).)))))....)))).....	15	25
mmu_miR_1955_5p	ENSMUSG00000009112_ENSMUST00000009256_6_1	2871	3'UTR	-25299999	GCACTCACTGTAGCTAGTGGGACTC	AGTCCCAGGATGCACTGCAGCTTTT	.......((((((((..(((((((.	)))))))..).))..))))).....	15	25
mmu_miR_1955_5p	ENSMUSG00000009112_ENSMUST00000009256_6_1	4269	3'UTR	-26000000	TAGAAGATGGTCTATTTCAGGGGCT	AGTCCCAGGATGCACTGCAGCTTTT	.(((((.((((.(((((..((((((	)))))).))))).))))...)))))	20	25
mmu_miR_3093_3p	ENSMUSG00000009112_ENSMUST00000009256_6_1	4784	3'UTR	-23600000	AAGAAAGAAGTTCTCTTCCACA	TGTGGACACCGTGGGAGGTTGG	.......((.(((((.((((((	))))))......))))).))..	13	22
mmu_miR_3093_3p	ENSMUSG00000009112_ENSMUST00000009256_6_1	5167	3'UTR	-25299999	TGTGGCAGAGCCCCTGTTTACA	TGTGGACACCGTGGGAGGTTGG	.....(((..((((((((((((	))))))))..).)))...))).	15	22
mmu_miR_3093_3p	ENSMUSG00000009112_ENSMUST00000009256_6_1	5817	3'UTR	-32599998	CCTTCCCATGCTCATGTTTACA	TGTGGACACCGTGGGAGGTTGG	.(((((((((....((((((((	)))))))).)))))))))....	17	22
mmu_miR_3093_3p	ENSMUSG00000009112_ENSMUST00000009256_6_1	447	CDS	-27200001	TGCTAACCCCGAGAGCTCCATA	TGTGGACACCGTGGGAGGTTGG	..((((((((.(..(.((((((	))))))..)..).)).))))))	16	22
mmu_miR_3093_3p	ENSMUSG00000009112_ENSMUST00000009256_6_1	4523	3'UTR	-23400000	ACACTCATTTGGGTGGTTTATG	TGTGGACACCGTGGGAGGTTGG	...(((...(((...(((((((	))))))).)))...))).....	13	22
mmu_miR_3093_3p	ENSMUSG00000009112_ENSMUST00000009256_6_1	5740	3'UTR	-26100000	AGCTCTCCTAGTCATCTTCACA	TGTGGACACCGTGGGAGGTTGG	(((.((((((......((((((	)))))).....)))))))))..	15	22
mmu_miR_3093_3p	ENSMUSG00000009112_ENSMUST00000009256_6_1	4263	3'UTR	-23500000	GCCTTCTAGAAGATGGTCTATT	TGTGGACACCGTGGGAGGTTGG	((((((((...(...((((((.	.))))))..).))))))))...	15	22
mmu_miR_3070astar	ENSMUSG00000009112_ENSMUST00000009256_6_1	4271	3'UTR	-32700001	GAAGATGGTCTATTTCAGGGGCT	AGCCCCTGACCTTGAACCTGGGA	......((((....(((((((((	)))))))))....).))).....	13	23
mmu_miR_3070astar	ENSMUSG00000009112_ENSMUST00000009256_6_1	2280	3'UTR	-28100000	ATATACCAAGACAATCTGGGGCT	AGCCCCTGACCTTGAACCTGGGA	.....(((...(((((.((((((	)))))).))..)))....)))..	14	23
mmu_miR_3102star	ENSMUSG00000009112_ENSMUST00000009256_6_1	1515	3'UTR	-28700001	CTACGGCTTTAGCTGTATTCAC	GTGAGTGGCCAGGGTGGGGCTG	...((((((((.((.(((((((	)))))))....)).))))))))	17	22
mmu_miR_3102star	ENSMUSG00000009112_ENSMUST00000009256_6_1	5810	3'UTR	-31900000	CGAGGGTCCTTCCCATGCTCAT	GTGAGTGGCCAGGGTGGGGCTG	....((((((.(((.(((((((	)))))))....))).)))))).	16	22
mmu_miR_3102star	ENSMUSG00000009112_ENSMUST00000009256_6_1	2663	3'UTR	-26100000	GGGCCATAACCCTTATTCAGTA	GTGAGTGGCCAGGGTGGGGCTG	.((((...(((((((((((...	.))))))...)))))..)))).	15	22
mmu_miR_3102star	ENSMUSG00000009112_ENSMUST00000009256_6_1	3799	3'UTR	-30400000	TCCAGCTCAGGACTGAGCTTAC	GTGAGTGGCCAGGGTGGGGCTG	..((((((....(((.((((((	))))))...)))....))))))	15	22
mmu_miR_3102star	ENSMUSG00000009112_ENSMUST00000009256_6_1	3543	3'UTR	-29799999	TTACTGCTCCATGAACACTCAG	GTGAGTGGCCAGGGTGGGGCTG	.....((((((((..((((((.	.))))))..))...))))))..	14	22
mmu_miR_3102star	ENSMUSG00000009112_ENSMUST00000009256_6_1	3347	3'UTR	-37400002	GCCTCAGAAGTTGGTGGCTCAC	GTGAGTGGCCAGGGTGGGGCTG	((((((....(((((.((((((	)))))).)))))..))))))..	17	22
mmu_miR_3102star	ENSMUSG00000009112_ENSMUST00000009256_6_1	2857	3'UTR	-31500000	CCAGAGGACCCTATGCACTCAC	GTGAGTGGCCAGGGTGGGGCTG	.(((...(((((...(((((((	)))))))...)))))....)))	15	22
mmu_miR_3102star	ENSMUSG00000009112_ENSMUST00000009256_6_1	5073	3'UTR	-23299999	TTTACCGAGTTGCCTAGCTTAT	GTGAGTGGCCAGGGTGGGGCTG	....(((..(((((..((((((	)))))))).)))..))).....	14	22
mmu_miR_3102star	ENSMUSG00000009112_ENSMUST00000009256_6_1	226	CDS	-23900000	TACGTTGTTCTCAGCTACTTGG	GTGAGTGGCCAGGGTGGGGCTG	..(.(..((((..((((((((.	.)))))))).))))..).)...	14	22
mmu_miR_3102star	ENSMUSG00000009112_ENSMUST00000009256_6_1	2631	3'UTR	-33000000	GCAGTGTCATCCTTTGGCTTAC	GTGAGTGGCCAGGGTGGGGCTG	.((((.(((((((.(.((((((	)))))).)..))))))).))))	18	22
mmu_miR_3102star	ENSMUSG00000009112_ENSMUST00000009256_6_1	960	CDS	-29600000	AGAAAGCCTCCCGGTGTCGCTC	GTGAGTGGCCAGGGTGGGGCTG	....((((((((.(.(((((((	..))))))))..)).)))))).	16	22
mmu_miR_3102star	ENSMUSG00000009112_ENSMUST00000009256_6_1	3420	3'UTR	-27400000	CATTTTGAAGATTGCCATTTAC	GTGAGTGGCCAGGGTGGGGCTG	(((((((......(((((((((	))))))))))))))))......	16	22
mmu_miR_429	ENSMUSG00000009112_ENSMUST00000009256_6_1	1608	3'UTR	-27700001	GGCAGTGTCTTGAGACAGTGTT	TAATACTGTCTGGTAATGCCGT	((((......(.((((((((((	.)))))))))).)...))))..	15	22
mmu_miR_467b	ENSMUSG00000009112_ENSMUST00000009256_6_1	6690	3'UTR	-23200001	ACCCAGGCAGCGTTCATTTGC	GTAAGTGCCTGCATGTATATG	......((((((..(((((((	)))))))..))).))).....	13	21
mmu_miR_467b	ENSMUSG00000009112_ENSMUST00000009256_6_1	1552	3'UTR	-24299999	CAGCAGCTACTGGACATTTGC	GTAAGTGCCTGCATGTATATG	..(((((....((.(((((((	))))))))).)).))).....	14	21
mmu_miR_3063	ENSMUSG00000009112_ENSMUST00000009256_6_1	4932	3'UTR	-24000000	CTGTGTGGGTTACTACTCCTTA	TGAGGAATCCTGATCTCTCGCC	..(((.((((((....((((((	))))))....))))))..))).	15	22
mmu_miR_3063	ENSMUSG00000009112_ENSMUST00000009256_6_1	4609	3'UTR	-28500000	CTGAGTAGAGTGAAGGTCCTCG	TGAGGAATCCTGATCTCTCGCC	..(((.(((....(((((((((	))))))..)))..))))))...	15	22
mmu_miR_3063	ENSMUSG00000009112_ENSMUST00000009256_6_1	3298	3'UTR	-24420000	GGGAGTTCCCTCCAAGTTCTCA	TGAGGAATCCTGATCTCTCGCC	(((((.((........((((((	)))))).....)).)))))...	13	22
mmu_miR_466k	ENSMUSG00000009112_ENSMUST00000009256_6_1	2979	3'UTR	-27700001	TGCCACCCTGCAAGGCACACATG	TGTGTGTGTACATGTACATGTGA	...(((..((((..(((((((((	)))))))))...))))...))).	16	23
mmu_miR_466k	ENSMUSG00000009112_ENSMUST00000009256_6_1	5820	3'UTR	-33900002	TCCCATGCTCATGTTTACACACA	TGTGTGTGTACATGTACATGTGA	((.((((..(((((.((((((((	)))))))).)))))..)))).))	19	23
mmu_miR_466k	ENSMUSG00000009112_ENSMUST00000009256_6_1	5519	3'UTR	-27299999	CATCGGTCTAGGGTAGGCACACG	TGTGTGTGTACATGTACATGTGA	(((..((.((..(((.(((((((	))))))).))).)).))..))).	17	23
mmu_miR_466k	ENSMUSG00000009112_ENSMUST00000009256_6_1	4954	3'UTR	-23520000	TGCTGATACTGATTGAGCACGCA	TGTGTGTGTACATGTACATGTGA	.((((.(((.......(((((((	)))))))......))))).))..	14	23
mmu_miR_23bstar	ENSMUSG00000009112_ENSMUST00000009256_6_1	903	CDS	-31200001	ATCCTGGCAGTCGGAGAGCCT	GGGTTCCTGGCATGCTGATTT	.....(((((((((.((((((	))))))))))).)))).....	15	21
mmu_miR_23bstar	ENSMUSG00000009112_ENSMUST00000009256_6_1	107	5'UTR	-27400000	TGTGGGGCAGGGCTGGAGCCA	GGGTTCCTGGCATGCTGATTT	.....((((..(((((((((.	.)))))).))).)))).....	13	21
mmu_miR_23bstar	ENSMUSG00000009112_ENSMUST00000009256_6_1	5919	3'UTR	-34099998	TAGCAGTCAGCTCAGGGGCCT	GGGTTCCTGGCATGCTGATTT	....(((((((((((((((((	))))))))))...))))))).	17	21
mmu_miR_23bstar	ENSMUSG00000009112_ENSMUST00000009256_6_1	2847	3'UTR	-30500000	GGCAACAGACCCAGAGGACCC	GGGTTCCTGGCATGCTGATTT	.....(((..((((.((((((	))))))))))....)))....	13	21
mmu_miR_23bstar	ENSMUSG00000009112_ENSMUST00000009256_6_1	1213	CDS	-23900000	CCGTCTGTGTTTGTGGAGCTT	GGGTTCCTGGCATGCTGATTT	..(((.(((((...(((((((	))))))).)))))...)))..	15	21
mmu_miR_23bstar	ENSMUSG00000009112_ENSMUST00000009256_6_1	4813	3'UTR	-24500000	TGTGCTCACTGGCATGAGCCT	GGGTTCCTGGCATGCTGATTT	.....((((((.((.((((((	)))))).)).)).).)))...	14	21
mmu_miR_23bstar	ENSMUSG00000009112_ENSMUST00000009256_6_1	996	CDS	-31000000	GCAGCAGATTGCAATGGACCC	GGGTTCCTGGCATGCTGATTT	.(((((...(((...((((((	))))))...))))))))....	14	21
mmu_miR_23bstar	ENSMUSG00000009112_ENSMUST00000009256_6_1	772	CDS	-23400000	AGTGTCTTTAGTCTTGAGCCT	GGGTTCCTGGCATGCTGATTT	...(((..(((((..((((((	))))))..))).))..)))..	14	21
mmu_miR_23bstar	ENSMUSG00000009112_ENSMUST00000009256_6_1	4274	3'UTR	-24299999	GATGGTCTATTTCAGGGGCTT	GGGTTCCTGGCATGCTGATTT	...(((((((.((((((((((	)))))))))).)))..)))).	17	21
mmu_miR_23bstar	ENSMUSG00000009112_ENSMUST00000009256_6_1	2875	3'UTR	-26200001	TCACTGTAGCTAGTGGGACTC	GGGTTCCTGGCATGCTGATTT	(((..(((((((..(((((((	))))))))))).))))))...	17	21
mmu_miR_23bstar	ENSMUSG00000009112_ENSMUST00000009256_6_1	868	CDS	-26400000	CAAGTTAGTCCCCCTGAATCC	GGGTTCCTGGCATGCTGATTT	.((((((((...((.((((((	))))))..))...))))))))	16	21
mmu_miR_23bstar	ENSMUSG00000009112_ENSMUST00000009256_6_1	4867	3'UTR	-25600000	ACAGTCTAGCATTGAGAACCT	GGGTTCCTGGCATGCTGATTT	.((((...((...(.((((((	)))))))..))..))))....	13	21
mmu_miR_23bstar	ENSMUSG00000009112_ENSMUST00000009256_6_1	502	CDS	-26500000	TCACAAGACCTGAAGGAGCCT	GGGTTCCTGGCATGCTGATTT	(((((.(.((...((((((((	))))))))))).)).)))...	16	21
mmu_miR_23bstar	ENSMUSG00000009112_ENSMUST00000009256_6_1	1031	CDS	-26700001	GCTTAGACAGCAGCGGGGCTG	GGGTTCCTGGCATGCTGATTT	.......(((((((((((((.	.))))))..)).)))))....	13	21
mmu_miR_23bstar	ENSMUSG00000009112_ENSMUST00000009256_6_1	1228	CDS	-23600000	GAGCTTGGTGAGGAGGAGCTG	GGGTTCCTGGCATGCTGATTT	.(((...(((...(((((((.	.)))))))..)))))).....	13	21
mmu_miR_23bstar	ENSMUSG00000009112_ENSMUST00000009256_6_1	1524	3'UTR	-24299999	TAGCTGTATTCACTGGAACTT	GGGTTCCTGGCATGCTGATTT	(((((((.......(((((((	)))))))..))).))))....	14	21
mmu_miR_707	ENSMUSG00000009112_ENSMUST00000009256_6_1	6712	3'UTR	-26299999	GTGTGCGCCAACAGCTGACTG	CAGTCATGCCGCTTGCCTACG	..(((.((...(.((((((((	)))))).)).)...)).))).	14	21
mmu_miR_707	ENSMUSG00000009112_ENSMUST00000009256_6_1	1590	3'UTR	-23600000	GGGCTTTCAGCTCAGCGTGGC	CAGTCATGCCGCTTGCCTACG	((((....(((...(((((((	..))))))).))).))))...	14	21
mmu_miR_150star	ENSMUSG00000009112_ENSMUST00000009256_6_1	2091	3'UTR	-24799999	GGGCAGTCTCACCCTGTACTTC	CTGGTACAGGCCTGGGGGATAG	.....(((((..((((((((..	..)))))))).....)))))..	13	22
mmu_miR_150star	ENSMUSG00000009112_ENSMUST00000009256_6_1	6590	3'UTR	-31400000	ACAATGTTCAAGGCCATACTAG	CTGGTACAGGCCTGGGGGATAG	....(((((.(((((.((((((	))))))..)))))...))))).	16	22
mmu_miR_150star	ENSMUSG00000009112_ENSMUST00000009256_6_1	2365	3'UTR	-39900002	GGTTCCCCAGTCTGAATGCCAG	CTGGTACAGGCCTGGGGGATAG	.(((((((((((((..((((((	)))))))))).)))))))))..	19	22
mmu_miR_150star	ENSMUSG00000009112_ENSMUST00000009256_6_1	5076	3'UTR	-27900000	ACCGAGTTGCCTAGCTTATCAG	CTGGTACAGGCCTGGGGGATAG	.....(((.(((((((((((((	))))))..)).))))).)))..	16	22
mmu_miR_150star	ENSMUSG00000009112_ENSMUST00000009256_6_1	6797	3'UTR	-23900000	ACTGTTGTCTACTTTGTGCCCA	CTGGTACAGGCCTGGGGGATAG	.(((((.((((.((((((((..	..))))))))..)))).)))))	17	22
mmu_miR_133b	ENSMUSG00000009112_ENSMUST00000009256_6_1	5427	3'UTR	-28900000	CAGCGATATGAAGGCGGCCAGC	TTTGGTCCCCTTCAACCAGCTA	.(((....((((((.((((((.	.)))))).))))))....))).	15	22
mmu_miR_133b	ENSMUSG00000009112_ENSMUST00000009256_6_1	798	CDS	-26600000	GGAGGAATACCCGGGGATCATT	TTTGGTCCCCTTCAACCAGCTA	((..(((.....((((((((..	..)))))))))))..)).....	13	22
mmu_miR_135a_2star	ENSMUSG00000009112_ENSMUST00000009256_6_1	5784	3'UTR	-33099998	TTGGCTTGCCATGTCCCTGTG	TGTAGGGATGGAAGCCATGAA	.((((((.(((..((((((..	..)))))))))))))))....	15	21
mmu_miR_135a_2star	ENSMUSG00000009112_ENSMUST00000009256_6_1	2088	3'UTR	-26100000	GCAGGGCAGTCTCACCCTGTA	TGTAGGGATGGAAGCCATGAA	.((.(((..((.(((((((((	))))))).)))).))).))..	16	21
mmu_miR_135a_2star	ENSMUSG00000009112_ENSMUST00000009256_6_1	5818	3'UTR	-23100000	CTTCCCATGCTCATGTTTACA	TGTAGGGATGGAAGCCATGAA	.....(((((((((.((((((	)))))).)))..)).))))..	15	21
mmu_miR_135a_2star	ENSMUSG00000009112_ENSMUST00000009256_6_1	4935	3'UTR	-26600000	TGTGGGTTACTACTCCTTATG	TGTAGGGATGGAAGCCATGAA	.((((.((.(((.((((((((	))))))))))))).))))...	17	21
mmu_miR_135a_2star	ENSMUSG00000009112_ENSMUST00000009256_6_1	1992	3'UTR	-30600000	GTGAGCTGACCGTGCTCTGCA	TGTAGGGATGGAAGCCATGAA	(((.(((..((((.(((((((	))))))))))).))))))...	17	21
mmu_miR_135a_2star	ENSMUSG00000009112_ENSMUST00000009256_6_1	4560	3'UTR	-23000000	GCATCCCTGGTTCCTCCTGCC	TGTAGGGATGGAAGCCATGAA	.....(.(((((((((((((.	.))))))..)).))))).)..	14	21
mmu_miR_135a_2star	ENSMUSG00000009112_ENSMUST00000009256_6_1	5953	3'UTR	-23799999	ACTCTGGTGCTGCCCTTTGCG	TGTAGGGATGGAAGCCATGAA	..((((((....(((((((((	)))))))..))..)))).)).	15	21
mmu_miR_135a_2star	ENSMUSG00000009112_ENSMUST00000009256_6_1	39	5'UTR	-24200001	GCAGCCACTGTCGCTCCTGCA	TGTAGGGATGGAAGCCATGAA	...((..(((((...((((((	)))))))))))..))......	13	21
mmu_miR_135a_2star	ENSMUSG00000009112_ENSMUST00000009256_6_1	5168	3'UTR	-23700001	GTGGCAGAGCCCCTGTTTACA	TGTAGGGATGGAAGCCATGAA	(((((.....((.(.((((((	)))))).).))..)))))...	14	21
mmu_miR_135a_2star	ENSMUSG00000009112_ENSMUST00000009256_6_1	1800	3'UTR	-26600000	TGCCACTGGCACCCACTTACA	TGTAGGGATGGAAGCCATGAA	...((.((((..(((((((((	))))))..)))..))))))..	15	21
mmu_miR_135a_2star	ENSMUSG00000009112_ENSMUST00000009256_6_1	2602	3'UTR	-28400000	GCTTCTCTGTGGGTCTCTGCG	TGTAGGGATGGAAGCCATGAA	((((((......(((((((((	)))))))))))))))......	15	21
mmu_miR_1929	ENSMUSG00000009112_ENSMUST00000009256_6_1	471	CDS	-27920000	AGACTGCTTGGCCCATCTTGGAG	TTCTAGGACTTTATAGAGCAGAG	...((((((......((((((((	)))))))).......))))))..	14	23
mmu_miR_1929	ENSMUSG00000009112_ENSMUST00000009256_6_1	1519	3'UTR	-24700001	GGCTTTAGCTGTATTCACTGGAA	TTCTAGGACTTTATAGAGCAGAG	.((((((...((.....((((((	)))))).))....))))))....	14	23
mmu_miR_1929	ENSMUSG00000009112_ENSMUST00000009256_6_1	2398	3'UTR	-29540001	AGCTGCAGTCATTGGTCTTAGAG	TTCTAGGACTTTATAGAGCAGAG	..((((.......((((((((((	)))))))))).......))))..	14	23
mmu_miR_1929	ENSMUSG00000009112_ENSMUST00000009256_6_1	2344	3'UTR	-26700001	GAAGCTGTATAGGAGACTTAGGG	TTCTAGGACTTTATAGAGCAGAG	...(((.(((((.((.(((((((	))))))).))))))).)))....	17	23
mmu_miR_1929	ENSMUSG00000009112_ENSMUST00000009256_6_1	4974	3'UTR	-23100000	GCAATGCATGCTGGAGGCTGGAG	TTCTAGGACTTTATAGAGCAGAG	....(((....(((((.((((((	))))))..)))))....)))...	14	23
mmu_miR_1929	ENSMUSG00000009112_ENSMUST00000009256_6_1	1229	CDS	-25900000	AGCTTGGTGAGGAGGAGCTGGAA	TTCTAGGACTTTATAGAGCAGAG	.((((.((((((.....((((((	))))))..)))))).))))....	16	23
mmu_miR_1929	ENSMUSG00000009112_ENSMUST00000009256_6_1	185	CDS	-25000000	CCTCTACGACTGCGTCTCTAGGA	TTCTAGGACTTTATAGAGCAGAG	.(((((..(....(((.((((((	))))))))).)..))))).....	15	23
mmu_miR_1929	ENSMUSG00000009112_ENSMUST00000009256_6_1	3708	3'UTR	-23100000	GTTCTGTCACCACAGCTCCTAGG	TTCTAGGACTTTATAGAGCAGAG	(((((((......((.(((((((	.)))))))))..)))))))....	16	23
mmu_miR_3087star	ENSMUSG00000009112_ENSMUST00000009256_6_1	1599	3'UTR	-32299999	GCTCAGCGTGGCAGTGTCTTG	CAGGGCAGGGCAAGAGTTGAG	.((((((...((..(((((((	)))))))..))....))))))	15	21
mmu_miR_3087star	ENSMUSG00000009112_ENSMUST00000009256_6_1	6412	3'UTR	-26299999	CTCAGTTTGTTAGTGGTTCTG	CAGGGCAGGGCAAGAGTTGAG	((((.((((((....((((((	))))))..))))))...))))	16	21
mmu_miR_3087star	ENSMUSG00000009112_ENSMUST00000009256_6_1	5014	3'UTR	-25799999	CCTCCTTCAGGTCCTGTCTAA	CAGGGCAGGGCAAGAGTTGAG	.(((.(((..(((((((((..	..)))))))))..)))..)))	15	21
mmu_miR_3087star	ENSMUSG00000009112_ENSMUST00000009256_6_1	3827	3'UTR	-29299999	GTGTCACCATGCCTGGTCTTG	CAGGGCAGGGCAAGAGTTGAG	...(((((.(((((.((((((	)))))).))))).).).))).	16	21
mmu_miR_3087star	ENSMUSG00000009112_ENSMUST00000009256_6_1	4701	3'UTR	-29700001	CTGCTCTCGCCTTCTGCTCTA	CAGGGCAGGGCAAGAGTTGAG	(.(((((.(((..(((((((.	.)))))))))).))))).)..	16	21
mmu_miR_3087star	ENSMUSG00000009112_ENSMUST00000009256_6_1	4069	3'UTR	-24799999	TGCTCCATCACTCCTGCTCTT	CAGGGCAGGGCAAGAGTTGAG	.((((......(((((((((.	.)))))))))...))))....	13	21
mmu_miR_3087star	ENSMUSG00000009112_ENSMUST00000009256_6_1	1733	3'UTR	-28600000	TCTCTGTAGGAGGCTGCTCTG	CAGGGCAGGGCAAGAGTTGAG	.((((....(...((((((((	))))))))..).)))).....	13	21
mmu_miR_3087star	ENSMUSG00000009112_ENSMUST00000009256_6_1	6615	3'UTR	-30799999	CAGAGCTAAAGGCTAGCCCTG	CAGGGCAGGGCAAGAGTTGAG	...((((....(((.((((((	))))))..)))...))))...	13	21
mmu_miR_143	ENSMUSG00000009112_ENSMUST00000009256_6_1	913	CDS	-23709999	TCGGAGAGCCTTCCCGTCTCA	TGAGATGAAGCACTGTAGCTC	.....((((((((..((((((	)))))))))).......))))	14	21
mmu_miR_143	ENSMUSG00000009112_ENSMUST00000009256_6_1	3001	3'UTR	-25500000	GCTTGATAAGAAGTCATCTCA	TGAGATGAAGCACTGTAGCTC	(((.....((...((((((((	))))))))....))..)))..	13	21
mmu_miR_143	ENSMUSG00000009112_ENSMUST00000009256_6_1	2081	3'UTR	-29000000	TACTGCAGCAGGGCAGTCTCA	TGAGATGAAGCACTGTAGCTC	....((.((((.((.((((((	))))))...)).)))).))..	14	21
mmu_miR_143	ENSMUSG00000009112_ENSMUST00000009256_6_1	2397	3'UTR	-32099998	AAGCTGCAGTCATTGGTCTTA	TGAGATGAAGCACTGTAGCTC	.(((((((((..((.((((((	)))))).))..))))))))).	17	21
mmu_miR_143	ENSMUSG00000009112_ENSMUST00000009256_6_1	3954	3'UTR	-25700001	TTGAGTCACTGTGCCATCTTC	TGAGATGAAGCACTGTAGCTC	..(((..((.((((((((((.	.))))))..)))).))..)))	15	21
mmu_miR_320	ENSMUSG00000009112_ENSMUST00000009256_6_1	397	CDS	-29600000	GCCTTCACCAGCACAGGCTTTG	AAAAGCTGGGTTGAGAGGGCGA	((((((..((((...((((((.	.))))))..)))).))))))..	16	22
mmu_miR_320	ENSMUSG00000009112_ENSMUST00000009256_6_1	641	CDS	-28500000	TTTTGCTACAACACCTGCTTTT	AAAAGCTGGGTTGAGAGGGCGA	..(((((.((((.((.((((((	)))))).))))))....)))))	17	22
mmu_miR_466l_3p	ENSMUSG00000009112_ENSMUST00000009256_6_1	5217	3'UTR	-24200001	CTAGGTGTAGCCTGTGTTTGTT	TATAAATACATGCACACATATT	....((((.((.(((((((((.	.))))))))).)))))).....	15	22
mmu_miR_489	ENSMUSG00000009112_ENSMUST00000009256_6_1	6178	3'UTR	-26100000	TGCCAGTGCCACGTTTTGTCATT	AATGACACCACATATATGGCAGC	(((((.......((..(((((((	)))))))..)).....)))))..	14	23
mmu_miR_489	ENSMUSG00000009112_ENSMUST00000009256_6_1	2618	3'UTR	-23000000	CTGCGTGTAGAAAGCAGTGTCAT	AATGACACCACATATATGGCAGC	(((((((((.......(((((((	.)))))))....))))).)))).	16	23
mmu_miR_1899	ENSMUSG00000009112_ENSMUST00000009256_6_1	32	5'UTR	-31400000	GGTCGAAGCAGCCACTGTCGCT	AGCGATGGCCGAATCTGCTTCC	....(((((((...((((((((	))))))))......))))))).	15	22
mmu_miR_1899	ENSMUSG00000009112_ENSMUST00000009256_6_1	959	CDS	-26900000	CAGAAAGCCTCCCGGTGTCGCT	AGCGATGGCCGAATCTGCTTCC	....((((....((((((((((	)))))).)))).....))))..	14	22
mmu_miR_495	ENSMUSG00000009112_ENSMUST00000009256_6_1	5218	3'UTR	-30900000	TAGGTGTAGCCTGTGTTTGTTT	AAACAAACATGGTGCACTTCTT	.(((((((.((.((((((((((	)))))))))))))))))))...	19	22
mmu_miR_7bstar	ENSMUSG00000009112_ENSMUST00000009256_6_1	5218	3'UTR	-23799999	TAGGTGTAGCCTGTGTTTGTTT	CAACAAGTCACAGCCAGCCTCA	.((((...((.((((((((((.	.)))))).))))))..))))..	16	22
mmu_miR_463	ENSMUSG00000009112_ENSMUST00000009256_6_1	3695	3'UTR	-29000000	TAGCCACAGGGTGGTTCTGTCA	TGATAGACACCATATAAGGTAG	..(((.....((((((((((((	))))))).)))))....)))..	15	22
mmu_miR_1943	ENSMUSG00000009112_ENSMUST00000009256_6_1	3608	3'UTR	-23400000	TAATTTTCCATGGCTTCTCCCCA	AAGGGAGGATCTGGGCACCTGGA	......((((.((((((((((..	..)))))).....))).).))))	14	23
mmu_miR_1943	ENSMUSG00000009112_ENSMUST00000009256_6_1	4174	3'UTR	-25000000	ACCTAAAGAATGCCGACTTCCTT	AAGGGAGGATCTGGGCACCTGGA	.((.......((((.((((((((	)))))))....).))))...)).	14	23
mmu_miR_1943	ENSMUSG00000009112_ENSMUST00000009256_6_1	6306	3'UTR	-27799999	GTTGGCCAGCCTTTTTCTCCTGG	AAGGGAGGATCTGGGCACCTGGA	.....(((((((..(((((((..	..)))))))...))))...))).	14	23
mmu_miR_1943	ENSMUSG00000009112_ENSMUST00000009256_6_1	6209	3'UTR	-29700001	ACAGGTTTGTGGATGCCTTCCCC	AAGGGAGGATCTGGGCACCTGGA	.(((((.(.(((((.((((((..	..))))))))))).).)))))..	17	23
mmu_miR_1943	ENSMUSG00000009112_ENSMUST00000009256_6_1	6236	3'UTR	-34200001	AAGGTGAGCTACACACCTCCCTT	AAGGGAGGATCTGGGCACCTGGA	.(((((..(((....((((((((	))))))))...))).)))))...	16	23
mmu_miR_1943	ENSMUSG00000009112_ENSMUST00000009256_6_1	3638	3'UTR	-28299999	CCTTATAACTCAATTCTTCCTTT	AAGGGAGGATCTGGGCACCTGGA	((......((((..(((((((((	)))))))))..)))).....)).	15	23
mmu_miR_1943	ENSMUSG00000009112_ENSMUST00000009256_6_1	4145	3'UTR	-26299999	AAAAGCCTGTGAGGTTTTCCTGA	AAGGGAGGATCTGGGCACCTGGA	....((((...((((((((((..	..)))))))))))))).......	14	23
mmu_miR_1943	ENSMUSG00000009112_ENSMUST00000009256_6_1	1863	3'UTR	-28600000	CCGTGGACAAAGTCATCTCCCTT	AAGGGAGGATCTGGGCACCTGGA	(((.(..(..((...((((((((	))))))))..))..)..).))).	15	23
mmu_miR_1943	ENSMUSG00000009112_ENSMUST00000009256_6_1	3357	3'UTR	-25200001	TTGGTGGCTCACTGGACTTTTTT	AAGGGAGGATCTGGGCACCTGGA	..((((.((((.....(((((((	)))))))....))))))))....	15	23
mmu_miR_1943	ENSMUSG00000009112_ENSMUST00000009256_6_1	4555	3'UTR	-26100000	CCAAAGCATCCCTGGTTCCTCCT	AAGGGAGGATCTGGGCACCTGGA	(((.......((..(.(((((((	..))))))).)..))....))).	13	23
mmu_miR_1943	ENSMUSG00000009112_ENSMUST00000009256_6_1	904	CDS	-25900000	TCCTGGCAGTCGGAGAGCCTTCC	AAGGGAGGATCTGGGCACCTGGA	(((.((...(((((...((((((	..)))))).)))))...)).)))	16	23
mmu_miR_1943	ENSMUSG00000009112_ENSMUST00000009256_6_1	4778	3'UTR	-24700001	CTAGTGAAGAAAGAAGTTCTCTT	AAGGGAGGATCTGGGCACCTGGA	((((((.....(((..(((((((	)))))))..)))...)).)))).	16	23
mmu_miR_1943	ENSMUSG00000009112_ENSMUST00000009256_6_1	3287	3'UTR	-28000000	CTGGAGGTGATGGGAGTTCCCTC	AAGGGAGGATCTGGGCACCTGGA	....(((((.(.(((.((((((.	.))))))..))).).)))))...	15	23
mmu_miR_200a	ENSMUSG00000009112_ENSMUST00000009256_6_1	1609	3'UTR	-28000000	GCAGTGTCTTGAGACAGTGTTC	TAACACTGTCTGGTAACGATGT	(((.(((..(.((((((((((.	.)))))))))).)..))).)))	17	22
mmu_miR_200a	ENSMUSG00000009112_ENSMUST00000009256_6_1	5353	3'UTR	-23500000	AGTGTTGTTGGTGAATGTGTTG	TAACACTGTCTGGTAACGATGT	..(((((..((.....((((((	))))))...))..)))))....	13	22
mmu_let_7e	ENSMUSG00000009112_ENSMUST00000009256_6_1	4845	3'UTR	-25400000	CTCACACACACCTGTGATCTCA	TGAGGTAGGAGGTTGTATAGTT	.....(((.((((.(.((((((	)))))).).)))))))......	14	22
mmu_let_7e	ENSMUSG00000009112_ENSMUST00000009256_6_1	4266	3'UTR	-24299999	TTCTAGAAGATGGTCTATTTCA	TGAGGTAGGAGGTTGTATAGTT	..(((...(((..(((((((((	)))))))))..)))...)))..	15	22
mmu_let_7e	ENSMUSG00000009112_ENSMUST00000009256_6_1	1504	3'UTR	-23799999	GACAGAAAGACCTACGGCTTTA	TGAGGTAGGAGGTTGTATAGTT	(((.....(((((...((((((	))))))...))))).....)))	14	22
mmu_let_7e	ENSMUSG00000009112_ENSMUST00000009256_6_1	1882	3'UTR	-24799999	CCTTTTGAGGGCCACTACTTTA	TGAGGTAGGAGGTTGTATAGTT	.......(.((((.((((((((	))))))))..)))).)......	13	22
mmu_let_7e	ENSMUSG00000009112_ENSMUST00000009256_6_1	641	CDS	-25200001	TTTTGCTACAACACCTGCTTTT	TGAGGTAGGAGGTTGTATAGTT	......((((((.((((((((.	.))))))))..)))))).....	14	22
mmu_miR_295star	ENSMUSG00000009112_ENSMUST00000009256_6_1	3938	3'UTR	-26799999	TCAACTTGCACCAGAATTGAGT	ACTCAAATGTGGGGCACACTTC	......(((.(((.(.((((((	)))))).).))).)))......	13	22
mmu_miR_295star	ENSMUSG00000009112_ENSMUST00000009256_6_1	4301	3'UTR	-23799999	TGTGGGCCACAACCCCTTTGAG	ACTCAAATGTGGGGCACACTTC	((((..(((((.....((((((	.)))))))))))..))))....	15	22
mmu_miR_467c	ENSMUSG00000009112_ENSMUST00000009256_6_1	1797	3'UTR	-26100000	AGATGCCACTGGCACCCACTTA	TAAGTGCGTGCATGTATATGTG	..((((.....((((.((((((	)))))).))))..)))).....	14	22
mmu_miR_695	ENSMUSG00000009112_ENSMUST00000009256_6_1	6257	3'UTR	-26000000	TTAGTGAGGCCTAAAACAGTCT	AGATTGGGCATAGGTGACTGAA	(((((...(((((...((((((	))))))....))))).))))).	16	22
mmu_miR_695	ENSMUSG00000009112_ENSMUST00000009256_6_1	5253	3'UTR	-25299999	ATGTAGGCTAAGTACCCAGTCT	AGATTGGGCATAGGTGACTGAA	..((.(.(((....((((((((	))))))))..))).).))....	14	22
mmu_miR_695	ENSMUSG00000009112_ENSMUST00000009256_6_1	2356	3'UTR	-25799999	GAGACTTAGGGTTCCCCAGTCT	AGATTGGGCATAGGTGACTGAA	...(((((......((((((((	))))))))..))))).......	13	22
mmu_miR_695	ENSMUSG00000009112_ENSMUST00000009256_6_1	4852	3'UTR	-29400000	ACACCTGTGATCTCAACAGTCT	AGATTGGGCATAGGTGACTGAA	.((((((((.......((((((	))))))..))))))))......	14	22
mmu_miR_695	ENSMUSG00000009112_ENSMUST00000009256_6_1	5506	3'UTR	-24100000	TCCCTGCAATGGCCATCGGTCT	AGATTGGGCATAGGTGACTGAA	((((((.....(((..((((((	))))))))).)))).)).....	15	22
mmu_miR_503star	ENSMUSG00000009112_ENSMUST00000009256_6_1	6579	3'UTR	-25600000	AAGGCAGGAAGACAATGTTCAA	GAGTATTGTTTCCACTGCCTGG	.(((((((.(((((((((((..	))))))))))).).))))))..	18	22
mmu_miR_503star	ENSMUSG00000009112_ENSMUST00000009256_6_1	2090	3'UTR	-26860001	AGGGCAGTCTCACCCTGTACTT	GAGTATTGTTTCCACTGCCTGG	.(((((((........((((((	)))))).......)))))))..	13	22
mmu_miR_503star	ENSMUSG00000009112_ENSMUST00000009256_6_1	1987	3'UTR	-29799999	GGCAGGTGAGCTGACCGTGCTC	GAGTATTGTTTCCACTGCCTGG	(((((.((.(..(((.((((((	)))))).))).))))))))...	17	22
mmu_miR_503star	ENSMUSG00000009112_ENSMUST00000009256_6_1	1609	3'UTR	-30400000	GCAGTGTCTTGAGACAGTGTTC	GAGTATTGTTTCCACTGCCTGG	((((((....((((((((((((	))))))))))))))))))....	18	22
mmu_miR_503star	ENSMUSG00000009112_ENSMUST00000009256_6_1	5549	3'UTR	-23299999	GAGTGGACACCTAGAGATACTG	GAGTATTGTTTCCACTGCCTGG	.((((((.((.....((((((.	.)))))))).))))))......	14	22
mmu_miR_692	ENSMUSG00000009112_ENSMUST00000009256_6_1	5546	3'UTR	-23600000	GATGAGTGGACACCTAGAGAT	ATCTCTTTGAGCGCCTCACTC	...((((((.(.((.((((((	))))))..).).).).)))))	15	21
mmu_miR_692	ENSMUSG00000009112_ENSMUST00000009256_6_1	795	CDS	-26240000	GGAGGAGGAATACCCGGGGAT	ATCTCTTTGAGCGCCTCACTC	.(((((((.......((((((	)))))).......)))).)))	13	21
mmu_miR_692	ENSMUSG00000009112_ENSMUST00000009256_6_1	1889	3'UTR	-24200001	AGGGCCACTACTTTAAGGGAT	ATCTCTTTGAGCGCCTCACTC	.((((.....(((.(((((((	))))))).))).)))).....	14	21
mmu_miR_470	ENSMUSG00000009112_ENSMUST00000009256_6_1	2990	3'UTR	-24799999	AAGGCACACATGCTTGATAAGAA	TTCTTGGACTGGCACTGGTGAGT	....(((.((((((...((((((	))))))....)))).)))))...	15	23
mmu_miR_470	ENSMUSG00000009112_ENSMUST00000009256_6_1	2915	3'UTR	-25600000	TGGCTGACCCCATCCCTCAAGAA	TTCTTGGACTGGCACTGGTGAGT	..(((.(((....((.(((((((	)))))))...))....))).)))	15	23
mmu_miR_470	ENSMUSG00000009112_ENSMUST00000009256_6_1	6062	3'UTR	-24299999	ATGCCACAGTGTGCATGTGGGAG	TTCTTGGACTGGCACTGGTGAGT	..(((((...((((.(.((((((	)))))).)...))))..))).))	16	23
mmu_miR_470	ENSMUSG00000009112_ENSMUST00000009256_6_1	439	CDS	-27700001	TTTAGCCCTGCTAACCCCGAGAG	TTCTTGGACTGGCACTGGTGAGT	....(((.(((((...(((((((	)))))))..)))))..)))....	15	23
mmu_miR_470	ENSMUSG00000009112_ENSMUST00000009256_6_1	1309	CDS	-27100000	GAGGAGAGAGCCGGGAGCAGGAA	TTCTTGGACTGGCACTGGTGAGT	......((.(((((...((((((	))))))..))))).)).......	13	23
mmu_miR_470	ENSMUSG00000009112_ENSMUST00000009256_6_1	5046	3'UTR	-25100000	TACTGGGTATAAACCACCGAGAA	TTCTTGGACTGGCACTGGTGAGT	(((..(.......((((((((((	)))))))..)))..)..)))...	14	23
mmu_miR_470	ENSMUSG00000009112_ENSMUST00000009256_6_1	5914	3'UTR	-27600000	CAAATTAGCAGTCAGCTCAGGGG	TTCTTGGACTGGCACTGGTGAGT	...(((((..(((((..((((((	))))))..))))).)))))....	16	23
mmu_miR_470	ENSMUSG00000009112_ENSMUST00000009256_6_1	2156	3'UTR	-23200001	TTCAAAGATGATGCCTTTAGGGA	TTCTTGGACTGGCACTGGTGAGT	((((....(..((((((((((((	))))))))..))))..).)))).	17	23
mmu_miR_470	ENSMUSG00000009112_ENSMUST00000009256_6_1	3869	3'UTR	-25900000	TCAAATCCTTGCTCATCTAAGGG	TTCTTGGACTGGCACTGGTGAGT	(((...((.((((..((((((((	))))))))..))))..)))))..	17	23
mmu_miR_470	ENSMUSG00000009112_ENSMUST00000009256_6_1	2336	3'UTR	-23799999	AATACACTGAAGCTGTATAGGAG	TTCTTGGACTGGCACTGGTGAGT	....(((((..(((((.((((((	)))))).)).)))..)))))...	16	23
mmu_miR_470	ENSMUSG00000009112_ENSMUST00000009256_6_1	5793	3'UTR	-25700001	CATGTCCCTGTGTGCAGCGAGGG	TTCTTGGACTGGCACTGGTGAGT	....((((.((((.(((((((((	))))))..))))))).)).))..	17	23
mmu_miR_470	ENSMUSG00000009112_ENSMUST00000009256_6_1	5872	3'UTR	-26799999	TCAGGTCAGAACCGTCTCAGGGA	TTCTTGGACTGGCACTGGTGAGT	(((..((((..(((((.((((((	))))))))).))..)))))))..	18	23
mmu_miR_470	ENSMUSG00000009112_ENSMUST00000009256_6_1	5890	3'UTR	-25000000	AGGGACACCTTTGAGGCCGAGGC	TTCTTGGACTGGCACTGGTGAGT	.....((((..((.((((((((.	.)))))).))..))..))))...	14	23
mmu_miR_470	ENSMUSG00000009112_ENSMUST00000009256_6_1	6215	3'UTR	-26799999	TTGTGGATGCCTTCCCCCAGGAA	TTCTTGGACTGGCACTGGTGAGT	(..(.(.((((.....(((((((	)))))))...)))).).)..)..	14	23
mmu_miR_470	ENSMUSG00000009112_ENSMUST00000009256_6_1	5004	3'UTR	-24400000	ACACCTTACGCCTCCTTCAGGTC	TTCTTGGACTGGCACTGGTGAGT	.((((....(((...((((((..	..))))))..)))...))))...	13	23
mmu_miR_470	ENSMUSG00000009112_ENSMUST00000009256_6_1	3158	3'UTR	-23100000	CTCCCCAAAGAGTTGATCAGGAG	TTCTTGGACTGGCACTGGTGAGT	(((.(((..(....(.(((((((	))))))).)...)..))).))).	15	23
mmu_miR_470	ENSMUSG00000009112_ENSMUST00000009256_6_1	1667	3'UTR	-23500000	TGCTAGATTCAGAAGGGCAAGAG	TTCTTGGACTGGCACTGGTGAGT	.(((((..((((.....((((((	))))))..))))..)))))....	15	23
mmu_miR_23astar	ENSMUSG00000009112_ENSMUST00000009256_6_1	2847	3'UTR	-36000000	GGCAACAGACCCAGAGGACCCT	GGGGTTCCTGGGGATGGGATTT	.....((..(((((.(((((((	))))))))))))..))......	14	22
mmu_miR_23astar	ENSMUSG00000009112_ENSMUST00000009256_6_1	4274	3'UTR	-28799999	GATGGTCTATTTCAGGGGCTTT	GGGGTTCCTGGGGATGGGATTT	...(((((.(..((((((((((	))))))))))..)...))))).	16	22
mmu_miR_23astar	ENSMUSG00000009112_ENSMUST00000009256_6_1	4329	3'UTR	-27200001	ATGACCTTTTCACAGGGATCAA	GGGGTTCCTGGGGATGGGATTT	....(((.(((.((((((((..	..)))))))).))).)))....	14	22
mmu_miR_23astar	ENSMUSG00000009112_ENSMUST00000009256_6_1	4662	3'UTR	-28900000	GTGAGCCTATGTGCTAAGCCCC	GGGGTTCCTGGGGATGGGATTT	.....(((((.(.(..((((((	))))))...).).)))))....	13	22
mmu_miR_23astar	ENSMUSG00000009112_ENSMUST00000009256_6_1	4792	3'UTR	-29700001	AGTTCTCTTCCACATGAACTCT	GGGGTTCCTGGGGATGGGATTT	...((((.(((.((.(((((((	))))))).)).))).))))...	16	22
mmu_miR_23astar	ENSMUSG00000009112_ENSMUST00000009256_6_1	6381	3'UTR	-27900000	AGTGCCTCTTTCTCCTAACTCC	GGGGTTCCTGGGGATGGGATTT	....(((...(((((.((((((	))))))...))))).)))....	14	22
mmu_miR_23astar	ENSMUSG00000009112_ENSMUST00000009256_6_1	4912	3'UTR	-27400000	GCTACCCTTTTAAGTGAGCTCT	GGGGTTCCTGGGGATGGGATTT	....((((((..((.(((((((	)))))))))..))).)))....	15	22
mmu_miR_23astar	ENSMUSG00000009112_ENSMUST00000009256_6_1	5747	3'UTR	-28900000	CTAGTCATCTTCACACAGCCCT	GGGGTTCCTGGGGATGGGATTT	....(((((((((...((((((	))))))..))))))))).....	15	22
mmu_miR_23astar	ENSMUSG00000009112_ENSMUST00000009256_6_1	3619	3'UTR	-34400002	GGCTTCTCCCCACATGGACCCT	GGGGTTCCTGGGGATGGGATTT	..((..((((((...(((((((	))))))).))))))..))....	15	22
mmu_miR_23astar	ENSMUSG00000009112_ENSMUST00000009256_6_1	2885	3'UTR	-27799999	TAGTGGGACTCAGCAGAATCCC	GGGGTTCCTGGGGATGGGATTT	...(.(..(((((..(((((((	))))))))))))..).).....	14	22
mmu_miR_23astar	ENSMUSG00000009112_ENSMUST00000009256_6_1	444	CDS	-34700001	CCCTGCTAACCCCGAGAGCTCC	GGGGTTCCTGGGGATGGGATTT	(((......(((((.(((((((	))))))).)))))..)))....	15	22
mmu_miR_23astar	ENSMUSG00000009112_ENSMUST00000009256_6_1	5159	3'UTR	-28299999	CCTCTGTGTGTGGCAGAGCCCC	GGGGTTCCTGGGGATGGGATTT	..(((((.(.(((..(((((((	)))))))))).).)))))....	16	22
mmu_miR_23astar	ENSMUSG00000009112_ENSMUST00000009256_6_1	2160	3'UTR	-24700001	AAGATGATGCCTTTAGGGACCT	GGGGTTCCTGGGGATGGGATTT	.((((..(..((((((((((((	.))))))))))))..)..))))	17	22
mmu_miR_23astar	ENSMUSG00000009112_ENSMUST00000009256_6_1	903	CDS	-28799999	ATCCTGGCAGTCGGAGAGCCTT	GGGGTTCCTGGGGATGGGATTT	(((((..(..((((.(((((((	))))))))))).)..)))))..	17	22
mmu_miR_23astar	ENSMUSG00000009112_ENSMUST00000009256_6_1	2904	3'UTR	-34599998	CCCGTATCACCTGGCTGACCCC	GGGGTTCCTGGGGATGGGATTT	(((((....((..(..((((((	)))))).)..)).)))))....	14	22
mmu_miR_23astar	ENSMUSG00000009112_ENSMUST00000009256_6_1	4867	3'UTR	-25000000	ACAGTCTAGCATTGAGAACCTC	GGGGTTCCTGGGGATGGGATTT	..(((((..(.((..(((((((	)))))))..)).)...))))).	15	22
mmu_miR_23astar	ENSMUSG00000009112_ENSMUST00000009256_6_1	6613	3'UTR	-27900000	CTCAGAGCTAAAGGCTAGCCCT	GGGGTTCCTGGGGATGGGATTT	((((...((..(((..((((((	)))))))))..)).))))....	15	22
mmu_miR_23astar	ENSMUSG00000009112_ENSMUST00000009256_6_1	772	CDS	-24299999	AGTGTCTTTAGTCTTGAGCCTG	GGGGTTCCTGGGGATGGGATTT	...((((((((....((((((.	.)))))))))))))).......	14	22
mmu_miR_23astar	ENSMUSG00000009112_ENSMUST00000009256_6_1	501	CDS	-24799999	GTCACAAGACCTGAAGGAGCCT	GGGGTTCCTGGGGATGGGATTT	(((...(..(((..((((((((	.)))))))))))..)..)))..	15	22
mmu_miR_23astar	ENSMUSG00000009112_ENSMUST00000009256_6_1	3705	3'UTR	-29100000	GTGGTTCTGTCACCACAGCTCC	GGGGTTCCTGGGGATGGGATTT	..(((((((((.(((.((((((	))))))..))).))))))))).	18	22
mmu_miR_23astar	ENSMUSG00000009112_ENSMUST00000009256_6_1	310	CDS	-24700001	CCCCAGTCTCTGAATCCAGAAG	GGGGTTCCTGGGGATGGGATTT	.((((..(((.((((((.....	.))))))..)))..))))....	13	22
mmu_miR_23astar	ENSMUSG00000009112_ENSMUST00000009256_6_1	1213	CDS	-25600000	CCGTCTGTGTTTGTGGAGCTTG	GGGGTTCCTGGGGATGGGATTT	((((((.(......(((((((.	.))))))).).)))))).....	14	22
mmu_miR_23astar	ENSMUSG00000009112_ENSMUST00000009256_6_1	5395	3'UTR	-24799999	TCAGGCCATCTGACACAGCTCT	GGGGTTCCTGGGGATGGGATTT	.....((((((..((.((((((	))))))..)).)))))).....	14	22
mmu_miR_23astar	ENSMUSG00000009112_ENSMUST00000009256_6_1	868	CDS	-35200001	CAAGTTAGTCCCCCTGAATCCC	GGGGTTCCTGGGGATGGGATTT	.(((((.((((((..(((((((	)))))))..))))))..)))))	18	22
mmu_miR_23astar	ENSMUSG00000009112_ENSMUST00000009256_6_1	4295	3'UTR	-27500000	TCAACCTGTGGGCCACAACCCC	GGGGTTCCTGGGGATGGGATTT	....(((((...(((.((((((	))))))..)))..)))))....	14	22
mmu_miR_23astar	ENSMUSG00000009112_ENSMUST00000009256_6_1	3875	3'UTR	-30299999	CCTTGCTCATCTAAGGGACTTG	GGGGTTCCTGGGGATGGGATTT	.....(((((((.((((((((.	.))))))))..)))))))....	15	22
mmu_miR_23astar	ENSMUSG00000009112_ENSMUST00000009256_6_1	5919	3'UTR	-33000000	TAGCAGTCAGCTCAGGGGCCTC	GGGGTTCCTGGGGATGGGATTT	......(((.((((((((((((	))))))))))))..))).....	15	22
mmu_miR_134star	ENSMUSG00000009112_ENSMUST00000009256_6_1	1501	3'UTR	-25500000	CAAGACAGAAAGACCTACGG	CTGTGGGCCACCTAGTCACC	...(((((...(.(((((((	))))))))...)).)))...	13	20
mmu_miR_134star	ENSMUSG00000009112_ENSMUST00000009256_6_1	6273	3'UTR	-27000000	CAGTCTGTGTGGTCCTACAT	CTGTGGGCCACCTAGTCACC	..(.(((.((((.((((((.	.)))))))))).))).)...	14	20
mmu_miR_134star	ENSMUSG00000009112_ENSMUST00000009256_6_1	3601	3'UTR	-26299999	AGACAGGTAATTTTCCATGG	CTGTGGGCCACCTAGTCACC	.(((((((.....(((((((	)))))))..)))).)))...	14	20
mmu_miR_134star	ENSMUSG00000009112_ENSMUST00000009256_6_1	3703	3'UTR	-31309999	GGGTGGTTCTGTCACCACAG	CTGTGGGCCACCTAGTCACC	(((((((.......((((((	))))))))))))).......	13	20
mmu_miR_1960	ENSMUSG00000009112_ENSMUST00000009256_6_1	6434	3'UTR	-28100000	TATCTTGTCCCCCAGGTACTGG	CCAGTGCTGTTAGAAGAGGGCT	......(((((...((((((((	)))))))).......).)))).	13	22
mmu_miR_1960	ENSMUSG00000009112_ENSMUST00000009256_6_1	4803	3'UTR	-28799999	ACATGAACTCTGTGCTCACTGG	CCAGTGCTGTTAGAAGAGGGCT	....(..((((..((.((((((	))))))..))....))))..).	13	22
mmu_miR_1960	ENSMUSG00000009112_ENSMUST00000009256_6_1	2570	3'UTR	-34000000	ACTGCCTGTTCTTGAGCATTGG	CCAGTGCTGTTAGAAGAGGGCT	...((((.((((..((((((((	))))))))...))))..)))).	16	22
mmu_miR_1960	ENSMUSG00000009112_ENSMUST00000009256_6_1	1444	CDS	-30900000	GTGGCTGTTGGAGTTGCACTGG	CCAGTGCTGTTAGAAGAGGGCT	..((((.((..((..(((((((	)))))))..))....)).))))	15	22
mmu_miR_1960	ENSMUSG00000009112_ENSMUST00000009256_6_1	1787	3'UTR	-27200001	TCTACCCACTAGATGCCACTGG	CCAGTGCTGTTAGAAGAGGGCT	....(((.((.(((..((((((	))))))..)))...)).)))..	14	22
mmu_miR_1960	ENSMUSG00000009112_ENSMUST00000009256_6_1	1518	3'UTR	-29200001	CGGCTTTAGCTGTATTCACTGG	CCAGTGCTGTTAGAAGAGGGCT	.((((((..(((....((((((	))))))....)))...))))))	15	22
mmu_miR_1960	ENSMUSG00000009112_ENSMUST00000009256_6_1	2391	3'UTR	-26900000	GGGTAGAAGCTGCAGTCATTGG	CCAGTGCTGTTAGAAGAGGGCT	.(((.....((((((.((((((	))))))))).)))......)))	15	22
mmu_miR_3078star	ENSMUSG00000009112_ENSMUST00000009256_6_1	2881	3'UTR	-25600000	TAGCTAGTGGGACTCAGCAG	TTGCTGGGGTAGTCTTTAGG	...((((.(((.((((((((	))))))))....))))))).	15	20
mmu_miR_3078star	ENSMUSG00000009112_ENSMUST00000009256_6_1	2072	3'UTR	-27500000	CCTCTCAGGTACTGCAGCAG	TTGCTGGGGTAGTCTTTAGG	(((...(((((((.((((((	)))))).)))).)))..)))	16	20
mmu_miR_3078star	ENSMUSG00000009112_ENSMUST00000009256_6_1	5930	3'UTR	-25200001	TCAGGGGCCTCCGTCAGCAC	TTGCTGGGGTAGTCTTTAGG	..((((((..((.((((((.	.))))))))..))))))...	14	20
mmu_miR_3078star	ENSMUSG00000009112_ENSMUST00000009256_6_1	1245	CDS	-25900000	GCTGGAAGCAGTAACAGCGA	TTGCTGGGGTAGTCTTTAGG	.(((((..(..(..((((((	))))))..)..)..))))).	13	20
mmu_miR_3078star	ENSMUSG00000009112_ENSMUST00000009256_6_1	5994	3'UTR	-24700001	TACTGGATAGCTTTCGGCAA	TTGCTGGGGTAGTCTTTAGG	..((((((.((((.((((((	)))))))))).))))..)).	16	20
mmu_miR_3078star	ENSMUSG00000009112_ENSMUST00000009256_6_1	1024	CDS	-25500000	GTGAAGAGCTTAGACAGCAG	TTGCTGGGGTAGTCTTTAGG	.((((((.((....((((((	))))))....))))))))..	14	20
mmu_miR_3078star	ENSMUSG00000009112_ENSMUST00000009256_6_1	2825	3'UTR	-24799999	GCCTGAACTCAGCCCAGTGC	TTGCTGGGGTAGTCTTTAGG	.((((((..((.(((((((.	.))))))).).)..))))))	15	20
mmu_miR_292_5p	ENSMUSG00000009112_ENSMUST00000009256_6_1	4515	3'UTR	-25200001	TAGTTAGCACACTCATTTGGGT	ACTCAAACTGGGGGCTCTTTTG	.....(((...(((((((((((	))))))).)))).)))......	14	22
mmu_miR_292_5p	ENSMUSG00000009112_ENSMUST00000009256_6_1	1869	3'UTR	-23200001	ACAAAGTCATCTCCCTTTTGAG	ACTCAAACTGGGGGCTCTTTTG	.(((((....(((((.((((((	.))))))..)))))...)))))	16	22
mmu_miR_292_5p	ENSMUSG00000009112_ENSMUST00000009256_6_1	4302	3'UTR	-25500000	GTGGGCCACAACCCCTTTGAGG	ACTCAAACTGGGGGCTCTTTTG	..(((((....((..((((((.	.))))))..)).))))).....	13	22
mmu_miR_466b_3p	ENSMUSG00000009112_ENSMUST00000009256_6_1	4526	3'UTR	-23100000	CTCATTTGGGTGGTTTATGTAT	ATACATACACGCACACATAAGA	......((.(((((.(((((((	))))))).)).))).)).....	14	22
mmu_miR_466b_3p	ENSMUSG00000009112_ENSMUST00000009256_6_1	3197	3'UTR	-26000000	ATTGTGTGTCCTGTCGATGTGT	ATACATACACGCACACATAAGA	.(((((((((.(((..((((((	))))))))).).))))))))..	18	22
mmu_miR_466b_3p	ENSMUSG00000009112_ENSMUST00000009256_6_1	5351	3'UTR	-24600000	GTAGTGTTGTTGGTGAATGTGT	ATACATACACGCACACATAAGA	...((((.((..(((.((((((	)))))).)))))))))......	15	22
mmu_miR_3097_3p	ENSMUSG00000009112_ENSMUST00000009256_6_1	3500	3'UTR	-25100000	AGGGAAGAAGCTAGCATCTGAG	CTCAGACCTTTCTACCTGTCAG	.(((.(((((......((((((	))))))..))))).))).....	14	22
mmu_miR_199a_3p	ENSMUSG00000009112_ENSMUST00000009256_6_1	1543	3'UTR	-25799999	TTAGACTGCCAGCAGCTACTGG	ACAGTAGTCTGCACATTGGTTA	.......((((((((((((((.	.)))))).))))....))))..	14	22
mmu_miR_199a_3p	ENSMUSG00000009112_ENSMUST00000009256_6_1	5257	3'UTR	-24799999	AGGCTAAGTACCCAGTCTGCTG	ACAGTAGTCTGCACATTGGTTA	.((((((.....(((.((((((	.)))))).)))....)))))).	15	22
mmu_miR_137star	ENSMUSG00000009112_ENSMUST00000009256_6_1	2556	3'UTR	-29299999	GTGGTGTGTCTCCCACTGCCTGT	ACGGGTATTCTTGGGTGGATAAT	......(((((((((.(((((((	)))))))....)))).)))))..	16	23
mmu_miR_137star	ENSMUSG00000009112_ENSMUST00000009256_6_1	6796	3'UTR	-26299999	TACTGTTGTCTACTTTGTGCCCA	ACGGGTATTCTTGGGTGGATAAT	....(((((((((((.((((((.	..))))))....)))))))))))	17	23
mmu_miR_137star	ENSMUSG00000009112_ENSMUST00000009256_6_1	4022	3'UTR	-26400000	TGCGTATGTGCACCTTGTGCTCG	ACGGGTATTCTTGGGTGGATAAT	......(((.(((((.(((((((	.)))))))....))))).)))..	15	23
mmu_miR_137star	ENSMUSG00000009112_ENSMUST00000009256_6_1	459	CDS	-24700001	GAGCTCCATAGAAGACTGCTTGG	ACGGGTATTCTTGGGTGGATAAT	....(((((..((((.((((((.	.)))))).))))..)))))....	15	23
mmu_miR_137star	ENSMUSG00000009112_ENSMUST00000009256_6_1	4132	3'UTR	-24700001	CGCTCACTTAGCCAAAAGCCTGT	ACGGGTATTCTTGGGTGGATAAT	...((((((((...((.((((((	)))))).)).)))))))).....	16	23
mmu_miR_137star	ENSMUSG00000009112_ENSMUST00000009256_6_1	4682	3'UTR	-23799999	CCCAGTTAGAGAACAGTGCCTGC	ACGGGTATTCTTGGGTGGATAAT	.(((.(((.(((...(((((((.	.))))))))))))).))).....	16	23
mmu_miR_137star	ENSMUSG00000009112_ENSMUST00000009256_6_1	788	CDS	-27510000	AGCCTGAGGAGGAGGAATACCCG	ACGGGTATTCTTGGGTGGATAAT	.((((.......(((((((((((	.))))))))))))))).......	15	23
mmu_miR_493star	ENSMUSG00000009112_ENSMUST00000009256_6_1	4016	3'UTR	-25900000	GTCGTCTGCGTATGTGCAC	TTGTACATGGTAGGCTTTC	...((((((.((((((((.	.))))))))))))))....	14	19
mmu_miR_493star	ENSMUSG00000009112_ENSMUST00000009256_6_1	5039	3'UTR	-25000000	CCCAGGCTACTGGGTATAA	TTGTACATGGTAGGCTTTC	...((.(((((..((((((	))))))..))))).))...	13	19
mmu_miR_493star	ENSMUSG00000009112_ENSMUST00000009256_6_1	1740	3'UTR	-26299999	AGGAGGCTGCTCTGTGCAT	TTGTACATGGTAGGCTTTC	.((((.(((((.((((((.	.)))))).))))).)))).	15	19
mmu_miR_493star	ENSMUSG00000009112_ENSMUST00000009256_6_1	2373	3'UTR	-25500000	AGTCTGAATGCCAGTGCAG	TTGTACATGGTAGGCTTTC	(((((....((((((((((	)))))).)))))))))...	15	19
mmu_miR_881	ENSMUSG00000009112_ENSMUST00000009256_6_1	1959	3'UTR	-24420000	TGCTGTTCATCCTGTTGCAGTT	AACTGTGTCTTTTCTGAATAGA	..(((((((......(((((((	))))))).......))))))).	14	22
mmu_miR_881	ENSMUSG00000009112_ENSMUST00000009256_6_1	4393	3'UTR	-23500000	TAATAGTAGCAAAGTTACAGTT	AACTGTGTCTTTTCTGAATAGA	......(((.((((.(((((((	))))))).)))).)))......	14	22
mmu_miR_881	ENSMUSG00000009112_ENSMUST00000009256_6_1	2959	3'UTR	-24299999	TCTCATGCCTGAGGACACAGTG	AACTGTGTCTTTTCTGAATAGA	..(((.(...(((((((((((.	.))))))))))).)))).....	15	22
mmu_miR_1186b	ENSMUSG00000009112_ENSMUST00000009256_6_1	2302	3'UTR	-31000000	TGTTTGGTGAAACCTTGTCCCA	TGGGATTAAAGGCATGCACCAC	....(((((...((((((((((	))))))..))))....))))).	15	22
mmu_miR_1186b	ENSMUSG00000009112_ENSMUST00000009256_6_1	5799	3'UTR	-25100000	CCTGTGTGCAGCGAGGGTCCTT	TGGGATTAAAGGCATGCACCAC	..((.(((((((...((((((.	.))))))....)).))))))).	15	22
mmu_miR_1186b	ENSMUSG00000009112_ENSMUST00000009256_6_1	2886	3'UTR	-29000000	AGTGGGACTCAGCAGAATCCCG	TGGGATTAAAGGCATGCACCAC	.((((..(...((..(((((((	)))))))....))..)..))))	14	22
mmu_miR_1186b	ENSMUSG00000009112_ENSMUST00000009256_6_1	4845	3'UTR	-24299999	CTCACACACACCTGTGATCTCA	TGGGATTAAAGGCATGCACCAC	......((..(((.((((((((	)))))))).)))..))......	13	22
mmu_miR_1186b	ENSMUSG00000009112_ENSMUST00000009256_6_1	5021	3'UTR	-28900000	CAGGTCCTGTCTAAACATCCCA	TGGGATTAAAGGCATGCACCAC	..((((.(((((....((((((	))))))...))))).).)))..	15	22
mmu_miR_1186b	ENSMUSG00000009112_ENSMUST00000009256_6_1	2080	3'UTR	-24700001	GTACTGCAGCAGGGCAGTCTCA	TGGGATTAAAGGCATGCACCAC	....((((((.....(((((((	)))))))....)).))))....	13	22
mmu_miR_1186b	ENSMUSG00000009112_ENSMUST00000009256_6_1	2396	3'UTR	-27100000	GAAGCTGCAGTCATTGGTCTTA	TGGGATTAAAGGCATGCACCAC	...(.(((((((.(((((((((	))))))))).))).)))).)..	17	22
mmu_miR_1186b	ENSMUSG00000009112_ENSMUST00000009256_6_1	770	CDS	-24000000	GCAGTGTCTTTAGTCTTGAGCC	TGGGATTAAAGGCATGCACCAC	(((.((((((((((((((....	))))))))))))))))).....	17	22
mmu_miR_1186b	ENSMUSG00000009112_ENSMUST00000009256_6_1	912	CDS	-26500000	GTCGGAGAGCCTTCCCGTCTCA	TGGGATTAAAGGCATGCACCAC	...((.(.(((((...((((((	))))))..)))))...).))..	14	22
mmu_miR_1186b	ENSMUSG00000009112_ENSMUST00000009256_6_1	3201	3'UTR	-28400000	TGTGTCCTGTCGATGTGTCCCA	TGGGATTAAAGGCATGCACCAC	.((((..((((.....((((((	))))))....)))).))))...	14	22
mmu_miR_466m_5p	ENSMUSG00000009112_ENSMUST00000009256_6_1	938	CDS	-27299999	CTGCTAGCCAGAGCTGGCACACA	TGTGTGCATGTGCATGTGTGTAT	......((((.(((..(((((((	)))))))....)).).)).))..	14	23
mmu_miR_466m_5p	ENSMUSG00000009112_ENSMUST00000009256_6_1	2977	3'UTR	-34099998	AGTGCCACCCTGCAAGGCACACA	TGTGTGCATGTGCATGTGTGTAT	.(((((((..((((..(((((((	)))))))...)))).))).))))	18	23
mmu_miR_466m_5p	ENSMUSG00000009112_ENSMUST00000009256_6_1	4954	3'UTR	-25600000	TGCTGATACTGATTGAGCACGCA	TGTGTGCATGTGCATGTGTGTAT	.....((((((.....(((((((	))))))).....)).))))....	13	23
mmu_miR_22star	ENSMUSG00000009112_ENSMUST00000009256_6_1	1012	CDS	-24900000	GACCCTGAAGAAGTGAAGAGCT	AGTTCTTCAGTGGCAAGCTTTA	.....(((((.(.(((((((((	))))))))).)......)))))	15	22
mmu_miR_22star	ENSMUSG00000009112_ENSMUST00000009256_6_1	1330	CDS	-25600000	AAAAAGAGCCACACTGGGGAGG	AGTTCTTCAGTGGCAAGCTTTA	....(((((..((((((((((.	..))))))))))....))))).	15	22
mmu_miR_22star	ENSMUSG00000009112_ENSMUST00000009256_6_1	1226	CDS	-34200001	TGGAGCTTGGTGAGGAGGAGCT	AGTTCTTCAGTGGCAAGCTTTA	(((((((((.((..((((((((	))))))))..)).)))))))))	19	22
mmu_miR_22star	ENSMUSG00000009112_ENSMUST00000009256_6_1	1211	CDS	-24299999	CTCCGTCTGTGTTTGTGGAGCT	AGTTCTTCAGTGGCAAGCTTTA	....(..(((..(((.((((((	)))))).)))..)))..)....	13	22
mmu_miR_22star	ENSMUSG00000009112_ENSMUST00000009256_6_1	1568	3'UTR	-26700001	TTTGCAGGACACTGGAGGAATT	AGTTCTTCAGTGGCAAGCTTTA	...((..(.(((((.(((((((	)))))))))))).)..))....	15	22
mmu_miR_22star	ENSMUSG00000009112_ENSMUST00000009256_6_1	3873	3'UTR	-27100000	ATCCTTGCTCATCTAAGGGACT	AGTTCTTCAGTGGCAAGCTTTA	...(((((.((.((.(((((((	))))))).))))))))).....	16	22
mmu_miR_22star	ENSMUSG00000009112_ENSMUST00000009256_6_1	5528	3'UTR	-25799999	AGGGTAGGCACACGGAAGGATG	AGTTCTTCAGTGGCAAGCTTTA	(((((..((.(((.(((((((.	.))))))).)))))..))))).	17	22
mmu_miR_22star	ENSMUSG00000009112_ENSMUST00000009256_6_1	1295	CDS	-23200001	CCGCTCAGCTGAGTGAGGAGAG	AGTTCTTCAGTGGCAAGCTTTA	..(((..(((.(.(((((((..	..))))))).)))).)))....	14	22
mmu_miR_22star	ENSMUSG00000009112_ENSMUST00000009256_6_1	442	CDS	-26299999	AGCCCTGCTAACCCCGAGAGCT	AGTTCTTCAGTGGCAAGCTTTA	(((..(((((.....(((((((	)))))))...))))).)))...	15	22
mmu_miR_22star	ENSMUSG00000009112_ENSMUST00000009256_6_1	476	CDS	-26000000	GCTTGGCCCATCTTGGAGAAAG	AGTTCTTCAGTGGCAAGCTTTA	(((((..((((..(((((((..	..))))))))))))))))....	16	22
mmu_miR_22star	ENSMUSG00000009112_ENSMUST00000009256_6_1	1029	CDS	-23600000	GAGCTTAGACAGCAGCGGGGCT	AGTTCTTCAGTGGCAAGCTTTA	((((((.(...((.(.((((((	)))))).).))..)))))))..	16	22
mmu_miR_22star	ENSMUSG00000009112_ENSMUST00000009256_6_1	4449	3'UTR	-26010000	TGTTACCCTAACATGAGGAACT	AGTTCTTCAGTGGCAAGCTTTA	((((((.......(((((((((	))))))))))))))).......	15	22
mmu_miR_9	ENSMUSG00000009112_ENSMUST00000009256_6_1	2841	3'UTR	-23600000	GTGCCAGGCAACAGACCCAGAGG	TCTTTGGTTATCTAGCTGTATGA	((((..(((...(((.(((((((	)))))))...))).)))))))..	17	23
mmu_miR_9	ENSMUSG00000009112_ENSMUST00000009256_6_1	6069	3'UTR	-24799999	AGTGTGCATGTGGGAGTCAGAGG	TCTTTGGTTATCTAGCTGTATGA	...(((((.((.(((.(((((((	)))))))...))).)))))))..	17	23
mmu_miR_9	ENSMUSG00000009112_ENSMUST00000009256_6_1	5914	3'UTR	-23200001	CAAATTAGCAGTCAGCTCAGGGG	TCTTTGGTTATCTAGCTGTATGA	.....((((((..(((.((((((	)))))))))..)).)))).....	15	23
mmu_miR_9	ENSMUSG00000009112_ENSMUST00000009256_6_1	2141	3'UTR	-25320000	CCCACGGCTCCATCTTTCAAAGA	TCTTTGGTTATCTAGCTGTATGA	...((((((.......(((((((	)))))))......))))))....	13	23
mmu_miR_9	ENSMUSG00000009112_ENSMUST00000009256_6_1	6604	3'UTR	-29000000	CATACTAGGCTCAGAGCTAAAGG	TCTTTGGTTATCTAGCTGTATGA	(((((..((((.(((((((((((	))))))))..)))))))))))).	20	23
mmu_miR_9	ENSMUSG00000009112_ENSMUST00000009256_6_1	109	5'UTR	-24700001	TGGGGCAGGGCTGGAGCCAGATT	TCTTTGGTTATCTAGCTGTATGA	......(.(((((((((((((..	..))))))..))))))).)....	14	23
mmu_miR_466j	ENSMUSG00000009112_ENSMUST00000009256_6_1	938	CDS	-27299999	CTGCTAGCCAGAGCTGGCACACA	TGTGTGCATGTGCATGTGTGTAA	......((((.(((..(((((((	)))))))....)).).)).))..	14	23
mmu_miR_466j	ENSMUSG00000009112_ENSMUST00000009256_6_1	2977	3'UTR	-33400002	AGTGCCACCCTGCAAGGCACACA	TGTGTGCATGTGCATGTGTGTAA	..((((((..((((..(((((((	)))))))...)))).))).))).	17	23
mmu_miR_466j	ENSMUSG00000009112_ENSMUST00000009256_6_1	4954	3'UTR	-25600000	TGCTGATACTGATTGAGCACGCA	TGTGTGCATGTGCATGTGTGTAA	.....((((((.....(((((((	))))))).....)).))))....	13	23
mmu_miR_875_3p	ENSMUSG00000009112_ENSMUST00000009256_6_1	4269	3'UTR	-26500000	TAGAAGATGGTCTATTTCAGG	CCTGAAAATACTGAGGCTATG	......(((((((.(((((((	)))))))......))))))).	14	21
mmu_miR_532_5p	ENSMUSG00000009112_ENSMUST00000009256_6_1	4807	3'UTR	-33900002	GAACTCTGTGCTCACTGGCATG	CATGCCTTGAGTGTAGGACCGT	....((((..((((..((((((	)))))).))))..)))).....	14	22
mmu_miR_532_5p	ENSMUSG00000009112_ENSMUST00000009256_6_1	3309	3'UTR	-29900000	CCAAGTTCTCACAGGTGGCGTG	CATGCCTTGAGTGTAGGACCGT	....((((((((....((((((	))))))....))).)))))...	14	22
mmu_miR_532_5p	ENSMUSG00000009112_ENSMUST00000009256_6_1	696	CDS	-23799999	TATGCTGCTCCAGTTCGGTGTG	CATGCCTTGAGTGTAGGACCGT	....((((.((((...((((((	))))))))).).))))......	14	22
mmu_miR_532_5p	ENSMUSG00000009112_ENSMUST00000009256_6_1	554	CDS	-23200001	AGCCAGTGACATATGAGGCATA	CATGCCTTGAGTGTAGGACCGT	..((....((((.((((((((.	.)))))))).)))).)).....	14	22
mmu_miR_532_5p	ENSMUSG00000009112_ENSMUST00000009256_6_1	2542	3'UTR	-26400000	GAGCCTGGATTAGTGTGGTGTG	CATGCCTTGAGTGTAGGACCGT	(..((((.(((.....((((((	))))))...))).))))..)..	14	22
mmu_miR_29a	ENSMUSG00000009112_ENSMUST00000009256_6_1	5943	3'UTR	-26500000	TCAGCACGTCACTCTGGTGCTG	TAGCACCATCTGAAATCGGTTA	..(((.(((((...((((((((	))))))))..)))...))))).	16	22
mmu_miR_3094	ENSMUSG00000009112_ENSMUST00000009256_6_1	5629	3'UTR	-24700001	TGACGAGAGTGCTTCCTAGTG	TGTTGGGGACATTTTTAAAGC	....(((((((.(((((((..	..)))))))))))))).....	14	21
mmu_miR_3094	ENSMUSG00000009112_ENSMUST00000009256_6_1	2879	3'UTR	-23299999	TGTAGCTAGTGGGACTCAGCA	TGTTGGGGACATTTTTAAAGC	....(((((((...(((((((	)))))))..)))).....)))	14	21
mmu_miR_466d_5p	ENSMUSG00000009112_ENSMUST00000009256_6_1	5821	3'UTR	-31100000	CCCATGCTCATGTTTACACACA	TGTGTGTGCGTACATGTACATG	..((((..(((((.((((((((	))))))))...)))))..))))	17	22
mmu_miR_466d_5p	ENSMUSG00000009112_ENSMUST00000009256_6_1	4955	3'UTR	-23400000	GCTGATACTGATTGAGCACGCA	TGTGTGTGCGTACATGTACATG	..((.(((((..((.(((((((	))))))).))..)).)))))..	16	22
mmu_miR_466d_5p	ENSMUSG00000009112_ENSMUST00000009256_6_1	2978	3'UTR	-26200001	GTGCCACCCTGCAAGGCACACA	TGTGTGTGCGTACATGTACATG	((((.....(((...(((((((	)))))))))).....))))...	14	22
mmu_miR_421star	ENSMUSG00000009112_ENSMUST00000009256_6_1	5531	3'UTR	-23500000	GTAGGCACACGGAAGGATGAG	CTCATTAAATGTTTGTTGAAT	...((((.(((....((((((	))))))...))).))))....	13	21
mmu_let_7c	ENSMUSG00000009112_ENSMUST00000009256_6_1	1504	3'UTR	-28500000	GACAGAAAGACCTACGGCTTTA	TGAGGTAGTAGGTTGTATGGTT	..((....(((((((.((((((	)))))).)))))))...))...	15	22
mmu_let_7c	ENSMUSG00000009112_ENSMUST00000009256_6_1	4845	3'UTR	-28200001	CTCACACACACCTGTGATCTCA	TGAGGTAGTAGGTTGTATGGTT	.(((.(((.(((((..((((((	))))))..)))))))).)))..	17	22
mmu_let_7c	ENSMUSG00000009112_ENSMUST00000009256_6_1	1882	3'UTR	-26799999	CCTTTTGAGGGCCACTACTTTA	TGAGGTAGTAGGTTGTATGGTT	((.....(.(((((((((((((	))))))))).)))).)..))..	16	22
mmu_let_7c	ENSMUSG00000009112_ENSMUST00000009256_6_1	4214	3'UTR	-24500000	AGCCTGAGTCCAGAGTGCCTTA	TGAGGTAGTAGGTTGTATGGTT	((((((...((..(.(((((((	))))))).).))...)).))))	16	22
mmu_miR_199b	ENSMUSG00000009112_ENSMUST00000009256_6_1	1543	3'UTR	-25799999	TTAGACTGCCAGCAGCTACTGG	ACAGTAGTCTGCACATTGGTTA	.......((((((((((((((.	.)))))).))))....))))..	14	22
mmu_miR_199b	ENSMUSG00000009112_ENSMUST00000009256_6_1	5257	3'UTR	-24799999	AGGCTAAGTACCCAGTCTGCTG	ACAGTAGTCTGCACATTGGTTA	.((((((.....(((.((((((	.)))))).)))....)))))).	15	22
mmu_miR_34b_3p	ENSMUSG00000009112_ENSMUST00000009256_6_1	6408	3'UTR	-26900000	TAAACTCAGTTTGTTAGTGGTT	AATCACTAACTCCACTGCCATC	......((((..((((((((((	))))))))))...)))).....	14	22
mmu_miR_34b_3p	ENSMUSG00000009112_ENSMUST00000009256_6_1	1219	CDS	-28799999	GTGTTTGTGGAGCTTGGTGAGG	AATCACTAACTCCACTGCCATC	(((...((((((.(((((((..	..)))))))))))))...))).	16	22
mmu_miR_669lstar	ENSMUSG00000009112_ENSMUST00000009256_6_1	4528	3'UTR	-26299999	CATTTGGGTGGTTTATGTATAC	ATATACATACACACCCATATAT	....((((((...((((((((.	.))))))))..)))))).....	14	22
mmu_miR_669lstar	ENSMUSG00000009112_ENSMUST00000009256_6_1	2543	3'UTR	-23100000	AGCCTGGATTAGTGTGGTGTGT	ATATACATACACACCCATATAT	....(((....(((((((((((	)))))).)))))..))).....	14	22
mmu_miR_423_3p	ENSMUSG00000009112_ENSMUST00000009256_6_1	1287	CDS	-36900002	GGAGGGGGCCGCTCAGCTGAGTG	AGCTCGGTCTGAGGCCCCTCAGT	.((((((.((..((((((((((.	.)))))).))))))))))))...	18	23
mmu_miR_423_3p	ENSMUSG00000009112_ENSMUST00000009256_6_1	4599	3'UTR	-23700001	GGTGTCTTGACTGAGTAGAGTGA	AGCTCGGTCTGAGGCCCCTCAGT	((.(((((((((((((.......	.)))))))).))))).)).....	15	23
mmu_miR_423_3p	ENSMUSG00000009112_ENSMUST00000009256_6_1	5889	3'UTR	-29900000	CAGGGACACCTTTGAGGCCGAGG	AGCTCGGTCTGAGGCCCCTCAGT	.((((...((((..((((((((.	..)))))))))))).))))....	16	23
mmu_miR_423_3p	ENSMUSG00000009112_ENSMUST00000009256_6_1	4202	3'UTR	-28700001	ACTGAAGTGGCCAGCCTGAGTCC	AGCTCGGTCTGAGGCCCCTCAGT	(((((.(.((((((.((((((..	.)))))).))..))))).)))))	18	23
mmu_miR_344	ENSMUSG00000009112_ENSMUST00000009256_6_1	2531	3'UTR	-23299999	CGCGCCATCCAGAGCCTGGATTA	TGATCTAGCCAAAGCCTGACTGT	.....((..(((.((((((((((	)))))))).....)))))..)).	15	23
mmu_miR_344	ENSMUSG00000009112_ENSMUST00000009256_6_1	5579	3'UTR	-26400000	CCTGGCCCTCAGGCTCAGGATTA	TGATCTAGCCAAAGCCTGACTGT	....((..((((((((.((((((	)))))).)....)))))))..))	16	23
mmu_miR_344	ENSMUSG00000009112_ENSMUST00000009256_6_1	4921	3'UTR	-24600000	TTAAGTGAGCTCTGTGTGGGTTA	TGATCTAGCCAAAGCCTGACTGT	...(((.((((.((..(((((((	)))))))..)).)).)).)))..	16	23
mmu_miR_344	ENSMUSG00000009112_ENSMUST00000009256_6_1	5857	3'UTR	-24400000	GATGTTGTCAGTGTCTCAGGTCA	TGATCTAGCCAAAGCCTGACTGT	......(((((((.((.((((((	)))))))).))....)))))...	15	23
mmu_miR_365_1star	ENSMUSG00000009112_ENSMUST00000009256_6_1	6267	3'UTR	-23200001	CTAAAACAGTCTGTGTGGTCCTA	AGGGACTTTTGGGGGCAGATGTG	.....(((.(((((.(((((((.	.)))))).....).)))))))).	15	23
mmu_miR_365_1star	ENSMUSG00000009112_ENSMUST00000009256_6_1	5779	3'UTR	-29900000	CCAACTTGGCTTGCCATGTCCCT	AGGGACTTTTGGGGGCAGATGTG	...((...((((.(((.((((((	))))))...)))))))....)).	15	23
mmu_miR_365_1star	ENSMUSG00000009112_ENSMUST00000009256_6_1	1142	CDS	-33799999	CTCCCTTGCTCACACAGGTCCCT	AGGGACTTTTGGGGGCAGATGTG	.....((((((.((.((((((((	)))))))).)).)))))).....	16	23
mmu_miR_365_1star	ENSMUSG00000009112_ENSMUST00000009256_6_1	5007	3'UTR	-30500000	CCTTACGCCTCCTTCAGGTCCTG	AGGGACTTTTGGGGGCAGATGTG	......((((((...(((((((.	.)))))))..)))))).......	13	23
mmu_miR_365_1star	ENSMUSG00000009112_ENSMUST00000009256_6_1	314	CDS	-28500000	AGTCTCTGAATCCAGAAGTTTTA	AGGGACTTTTGGGGGCAGATGTG	....((((..(((((((((((..	..)))))))))))..))))....	15	23
mmu_miR_365_1star	ENSMUSG00000009112_ENSMUST00000009256_6_1	371	CDS	-29400000	AAACCCTGGACAAAGAAGTCTCT	AGGGACTTTTGGGGGCAGATGTG	.....(((..(..((((((((((	))))))))))..)..))).....	14	23
mmu_miR_365_1star	ENSMUSG00000009112_ENSMUST00000009256_6_1	5798	3'UTR	-30700001	CCCTGTGTGCAGCGAGGGTCCTT	AGGGACTTTTGGGGGCAGATGTG	....((.(((..(((((((((((	)))))))))))...))).))...	16	23
mmu_miR_365_1star	ENSMUSG00000009112_ENSMUST00000009256_6_1	2560	3'UTR	-26900000	TGTGTCTCCCACTGCCTGTTCTT	AGGGACTTTTGGGGGCAGATGTG	.(..((((((.(((...((((((	))))))...)))))).)))..).	16	23
mmu_miR_365_1star	ENSMUSG00000009112_ENSMUST00000009256_6_1	2597	3'UTR	-31600000	CATCAGCTTCTCTGTGGGTCTCT	AGGGACTTTTGGGGGCAGATGTG	((((.((((((....((((((((	))))))))..)))))).))))..	18	23
mmu_miR_365_1star	ENSMUSG00000009112_ENSMUST00000009256_6_1	3102	3'UTR	-25299999	GACCTGATGTTTTGAATGTCCTT	AGGGACTTTTGGGGGCAGATGTG	...(((...(((..((.((((((	)))))).))..))).))).....	14	23
mmu_miR_667star	ENSMUSG00000009112_ENSMUST00000009256_6_1	4856	3'UTR	-29520000	CTGTGATCTCAACAGTCTAGCATTG	CGGTGCTGGTGGAGCAGTGAGCACG	..(((..((((.....(((((((((	)))))))))........))))))).	16	25
mmu_miR_667star	ENSMUSG00000009112_ENSMUST00000009256_6_1	2061	3'UTR	-33400002	GCATCACACCACCTCTCAGGTACTG	CGGTGCTGGTGGAGCAGTGAGCACG	((.((((.(((((.....(((((((	))))))))))))....))))))...	18	25
mmu_miR_667star	ENSMUSG00000009112_ENSMUST00000009256_6_1	2566	3'UTR	-31600000	TCCCACTGCCTGTTCTTGAGCATTG	CGGTGCTGGTGGAGCAGTGAGCACG	...(((((((..((....(((((((	)))))))))..).))))))......	16	25
mmu_miR_667star	ENSMUSG00000009112_ENSMUST00000009256_6_1	1440	CDS	-30200001	GGCAGTGGCTGTTGGAGTTGCACTG	CGGTGCTGGTGGAGCAGTGAGCACG	....(((((((((..(.(.((((((	)))))).).)..))))))...))).	17	25
mmu_miR_667star	ENSMUSG00000009112_ENSMUST00000009256_6_1	653	CDS	-29299999	ACCTGCTTTTGGAATTGACGCGCCG	CGGTGCTGGTGGAGCAGTGAGCACG	...(((((......((.((((((((	))))))..)).)).....)))))..	15	25
mmu_miR_3077star	ENSMUSG00000009112_ENSMUST00000009256_6_1	504	CDS	-29100000	ACAAGACCTGAAGGAGCCTTTGCAG	CTGCGGACGGGTGGGCGGGCAGGCC	......((((.....((((((((((	))))))......))))...))))..	14	25
mmu_miR_3077star	ENSMUSG00000009112_ENSMUST00000009256_6_1	516	CDS	-27100000	GGAGCCTTTGCAGAAAGCATTGCAG	CTGCGGACGGGTGGGCGGGCAGGCC	...((((((((.....((.((((((	))))))....))..))))..)))).	16	25
mmu_miR_3077star	ENSMUSG00000009112_ENSMUST00000009256_6_1	1989	3'UTR	-35700001	CAGGTGAGCTGACCGTGCTCTGCAG	CTGCGGACGGGTGGGCGGGCAGGCC	...((..(((.(((.((.(((((((	)))))))))))).)))..)).....	17	25
mmu_miR_3077star	ENSMUSG00000009112_ENSMUST00000009256_6_1	5330	3'UTR	-34599998	CACTGGGTGACCCTGTGGTCTGTAG	CTGCGGACGGGTGGGCGGGCAGGCC	..(((..((.(((..(.((((((((	)))))))).)..)))))..)))...	17	25
mmu_miR_3077star	ENSMUSG00000009112_ENSMUST00000009256_6_1	1550	3'UTR	-33400002	GCCAGCAGCTACTGGACATTTGCAG	CTGCGGACGGGTGGGCGGGCAGGCC	(((.((.((((((.(...(((((((	)))))))).))).)))..)).))).	19	25
mmu_miR_3077star	ENSMUSG00000009112_ENSMUST00000009256_6_1	2859	3'UTR	-30500000	AGAGGACCCTATGCACTCACTGTAG	CTGCGGACGGGTGGGCGGGCAGGCC	...((..((..(.(((((.((((((	))))))..))))).)..))....))	16	25
mmu_miR_3077star	ENSMUSG00000009112_ENSMUST00000009256_6_1	577	CDS	-28100000	CGTGAATGTACAGTGGAGACTGCAG	CTGCGGACGGGTGGGCGGGCAGGCC	(.((..((..((.(.(...((((((	)))))).).).))..))..)).)..	15	25
mmu_miR_20b	ENSMUSG00000009112_ENSMUST00000009256_6_1	396	CDS	-26400000	AGCCTTCACCAGCACAGGCTTTG	CAAAGTGCTCATAGTGCAGGTAG	.((((.(((.(((....((((((	)))))))))....))).))))..	16	23
mmu_miR_20b	ENSMUSG00000009112_ENSMUST00000009256_6_1	6790	3'UTR	-25600000	TTCCCATACTGTTGTCTACTTTG	CAAAGTGCTCATAGTGCAGGTAG	..((..((((((.(..(((((((	)))))))..)))))))..))...	16	23
mmu_miR_342_5p	ENSMUSG00000009112_ENSMUST00000009256_6_1	4068	3'UTR	-23799999	GTGCTCCATCACTCCTGCTCTT	AGGGGTGCTATCTGTGATTGAG	...(((.(((((....((((((	)))))).......))))).)))	14	22
mmu_miR_342_5p	ENSMUSG00000009112_ENSMUST00000009256_6_1	3706	3'UTR	-25400000	TGGTTCTGTCACCACAGCTCCT	AGGGGTGCTATCTGTGATTGAG	....((.(((((....((((((	)))))).......))))).)).	13	22
mmu_miR_342_5p	ENSMUSG00000009112_ENSMUST00000009256_6_1	4062	3'UTR	-23799999	AGGCCAGTGCTCCATCACTCCT	AGGGGTGCTATCTGTGATTGAG	....((((((.....(((((((	)))))))......)).))))..	13	22
mmu_miR_342_5p	ENSMUSG00000009112_ENSMUST00000009256_6_1	5826	3'UTR	-25700001	GCTCATGTTTACACACACCCCC	AGGGGTGCTATCTGTGATTGAG	.((((...(((((..((((((.	.)))))).....))))).))))	15	22
mmu_miR_342_5p	ENSMUSG00000009112_ENSMUST00000009256_6_1	2055	3'UTR	-26799999	TCTCCCGCATCACACCACCTCT	AGGGGTGCTATCTGTGATTGAG	.(((....((((((.(((((((	))))))).....)))))).)))	16	22
mmu_miR_342_5p	ENSMUSG00000009112_ENSMUST00000009256_6_1	2136	3'UTR	-23400000	AGCTCCCCACGGCTCCATCTTT	AGGGGTGCTATCTGTGATTGAG	..(((..(((((...(((((((	)))))))....)))))...)))	15	22
mmu_miR_342_5p	ENSMUSG00000009112_ENSMUST00000009256_6_1	5160	3'UTR	-29700001	CTCTGTGTGTGGCAGAGCCCCT	AGGGGTGCTATCTGTGATTGAG	(((.....((.(((((((((((	))))))....))))).)).)))	16	22
mmu_miR_342_5p	ENSMUSG00000009112_ENSMUST00000009256_6_1	6143	3'UTR	-23100000	CTTGATGGAAGGCACCTTGATC	AGGGGTGCTATCTGTGATTGAG	((..(((((.((((((((....	.)))))))).)))...))..))	15	22
mmu_miR_342_5p	ENSMUSG00000009112_ENSMUST00000009256_6_1	4899	3'UTR	-25100000	ATGGCTGTGACAAGCTACCCTT	AGGGGTGCTATCTGTGATTGAG	....(.((.((((((.((((((	)))))))))...))).)).)..	15	22
mmu_miR_342_5p	ENSMUSG00000009112_ENSMUST00000009256_6_1	5880	3'UTR	-26900000	GAACCGTCTCAGGGACACCTTT	AGGGGTGCTATCTGTGATTGAG	...(.(((.((((..(((((((	)))))))...)))).))).)..	15	22
mmu_miR_342_5p	ENSMUSG00000009112_ENSMUST00000009256_6_1	4546	3'UTR	-30799999	ATACCTCACCCAAAGCATCCCT	AGGGGTGCTATCTGTGATTGAG	.....((((....(((((((((	)))))))))....)))).....	13	22
mmu_miR_342_5p	ENSMUSG00000009112_ENSMUST00000009256_6_1	2967	3'UTR	-25900000	CTGAGGACACAGTGCCACCCTG	AGGGGTGCTATCTGTGATTGAG	.......(((((((.((((((.	.)))))).)).)))))......	13	22
mmu_miR_342_5p	ENSMUSG00000009112_ENSMUST00000009256_6_1	2152	3'UTR	-27900000	ATCTTTCAAAGATGATGCCTTT	AGGGGTGCTATCTGTGATTGAG	.((..(((.(((((..((((((	))))))..))))).)))..)).	16	22
mmu_miR_342_5p	ENSMUSG00000009112_ENSMUST00000009256_6_1	2092	3'UTR	-27500000	GGCAGTCTCACCCTGTACTTCT	AGGGGTGCTATCTGTGATTGAG	..(((((.((....((((((((	))))))))....)).)))))..	15	22
mmu_miR_342_5p	ENSMUSG00000009112_ENSMUST00000009256_6_1	3620	3'UTR	-25799999	GCTTCTCCCCACATGGACCCTT	AGGGGTGCTATCTGTGATTGAG	....(((..(((((((((((((	)))))).)))..))))...)))	16	22
mmu_miR_342_5p	ENSMUSG00000009112_ENSMUST00000009256_6_1	5948	3'UTR	-28400000	ACGTCACTCTGGTGCTGCCCTT	AGGGGTGCTATCTGTGATTGAG	..(((((...(((((.((((((	)))))))).))).)))))....	16	22
mmu_miR_342_5p	ENSMUSG00000009112_ENSMUST00000009256_6_1	4930	3'UTR	-25900000	CTCTGTGTGGGTTACTACTCCT	AGGGGTGCTATCTGTGATTGAG	(((..((..(((...(((((((	)))))))..)))..))...)))	15	22
mmu_miR_342_5p	ENSMUSG00000009112_ENSMUST00000009256_6_1	4017	3'UTR	-23600000	TCGTCTGCGTATGTGCACCTTG	AGGGGTGCTATCTGTGATTGAG	(((..((((.(((.((((((..	..))))))))).))))..))).	16	22
mmu_miR_342_5p	ENSMUSG00000009112_ENSMUST00000009256_6_1	35	5'UTR	-25600000	CGAAGCAGCCACTGTCGCTCCT	AGGGGTGCTATCTGTGATTGAG	(((.((((.....(.(((((((	))))))))...))))..)))..	15	22
mmu_miR_743astar	ENSMUSG00000009112_ENSMUST00000009256_6_1	6202	3'UTR	-28799999	TGAGATGACAGGTTTGTGGATG	TATTCAGATTGGTGCCTGTCAT	....(((((((((.(.((((((	)))))).).....)))))))))	16	22
mmu_miR_743astar	ENSMUSG00000009112_ENSMUST00000009256_6_1	2361	3'UTR	-32799999	TTAGGGTTCCCCAGTCTGAATG	TATTCAGATTGGTGCCTGTCAT	...((((...((((((((((((	)))))))))))).)))).....	16	22
mmu_miR_743astar	ENSMUSG00000009112_ENSMUST00000009256_6_1	1288	CDS	-29200001	GAGGGGGCCGCTCAGCTGAGTG	TATTCAGATTGGTGCCTGTCAT	((.(((..(((.((((((((((	))))))).))))))))).))..	18	22
mmu_miR_743astar	ENSMUSG00000009112_ENSMUST00000009256_6_1	4202	3'UTR	-23700001	ACTGAAGTGGCCAGCCTGAGTC	TATTCAGATTGGTGCCTGTCAT	..(((((..((((..((((((.	.))))))..))))..)).))).	15	22
mmu_miR_743astar	ENSMUSG00000009112_ENSMUST00000009256_6_1	4516	3'UTR	-23600000	AGTTAGCACACTCATTTGGGTG	TATTCAGATTGGTGCCTGTCAT	.(.(((..((((.(((((((((	))))))))).)))).))).)..	17	22
mmu_miR_743astar	ENSMUSG00000009112_ENSMUST00000009256_6_1	563	CDS	-26100000	CATATGAGGCATATCGTGAATG	TATTCAGATTGGTGCCTGTCAT	......(((((((((.((((((	)))))))))..)))))).....	15	22
mmu_miR_191	ENSMUSG00000009112_ENSMUST00000009256_6_1	6781	3'UTR	-23719999	CCGGCCCCTTTCCCATACTGTTG	CAACGGAATCCCAAAAGCAGCTG	.((((..((((......((((((	)))))).......))))..))))	14	23
mmu_miR_191	ENSMUSG00000009112_ENSMUST00000009256_6_1	4428	3'UTR	-23799999	AAAAGTAATTTTATGGTCTGTTG	CAACGGAATCCCAAAAGCAGCTG	...(((..((((.((((((((((	)))))))...)))))))..))).	17	23
mmu_miR_191	ENSMUSG00000009112_ENSMUST00000009256_6_1	3694	3'UTR	-23000000	GTAGCCACAGGGTGGTTCTGTCA	CAACGGAATCCCAAAAGCAGCTG	((.((.....((.((((((((..	..))))))))))....)).))..	14	23
mmu_miR_375	ENSMUSG00000009112_ENSMUST00000009256_6_1	1184	CDS	-30900000	TGATGAGAGCTGAGAAAACGAG	TTTGTTCGTTCGGCTCGCGTGA	..(((.((((((((..((((((	))))))..)))))))).)))..	17	22
mmu_miR_375	ENSMUSG00000009112_ENSMUST00000009256_6_1	5967	3'UTR	-25400000	CTTTGCGGCACGGAATAATAAG	TTTGTTCGTTCGGCTCGCGTGA	....(((((.((((..((((((	))))))..)))))).)))....	15	22
mmu_miR_375	ENSMUSG00000009112_ENSMUST00000009256_6_1	2880	3'UTR	-26900000	GTAGCTAGTGGGACTCAGCAGA	TTTGTTCGTTCGGCTCGCGTGA	...((.(((.((((..((((((	)))))).)))).))).))....	15	22
mmu_miR_375	ENSMUSG00000009112_ENSMUST00000009256_6_1	4891	3'UTR	-24200001	TTTGTGAGATGGCTGTGACAAG	TTTGTTCGTTCGGCTCGCGTGA	...(((((.((..((.((((((	))))))))..)).)))))....	15	22
mmu_miR_375	ENSMUSG00000009112_ENSMUST00000009256_6_1	1852	3'UTR	-23500000	CCAAATGTCCCCCGTGGACAAA	TTTGTTCGTTCGGCTCGCGTGA	....((((...(((((((((((	))))))))..)))...))))..	15	22
mmu_miR_375	ENSMUSG00000009112_ENSMUST00000009256_6_1	2834	3'UTR	-25100000	CAGCCCAGTGCCAGGCAACAGA	TTTGTTCGTTCGGCTCGCGTGA	..((...(.(((..((((((((	)))))).))..))).)))....	14	22
mmu_miR_375	ENSMUSG00000009112_ENSMUST00000009256_6_1	6075	3'UTR	-24920000	CATGTGGGAGTCAGAGGACAAC	TTTGTTCGTTCGGCTCGCGTGA	((((((((.......((((((.	.))))))......)))))))).	14	22
mmu_miR_375	ENSMUSG00000009112_ENSMUST00000009256_6_1	1666	3'UTR	-23299999	ATGCTAGATTCAGAAGGGCAAG	TTTGTTCGTTCGGCTCGCGTGA	((((.((.....((((((((((	))))))).)))..)).))))..	16	22
mmu_miR_375	ENSMUSG00000009112_ENSMUST00000009256_6_1	363	CDS	-23000000	AGAACTGAAAACCCTGGACAAA	TTTGTTCGTTCGGCTCGCGTGA	.((.(((((.....((((((((	))))))))))))).))......	15	22
mmu_miR_375	ENSMUSG00000009112_ENSMUST00000009256_6_1	1308	CDS	-30200001	TGAGGAGAGAGCCGGGAGCAGG	TTTGTTCGTTCGGCTCGCGTGA	......(.((((((((((((((	)))))))..))))))).)....	15	22
mmu_miR_3101	ENSMUSG00000009112_ENSMUST00000009256_6_1	5943	3'UTR	-25799999	TCAGCACGTCACTCTGGTGCT	GGTACCATTGACTAAAGCTAG	..(((..((((...(((((((	))))))).))))....)))..	14	21
mmu_miR_3101	ENSMUSG00000009112_ENSMUST00000009256_6_1	6417	3'UTR	-23900000	TTTGTTAGTGGTTCTGGTATC	GGTACCATTGACTAAAGCTAG	...(((..(((((.(((((((	)))))))..))))).)))...	15	21
mmu_miR_196a	ENSMUSG00000009112_ENSMUST00000009256_6_1	4682	3'UTR	-25100000	CCCAGTTAGAGAACAGTGCCTG	TAGGTAGTTTCATGTTGTTGGG	(((((..(.((((.(.((((((	)))))).)))).).)..)))))	17	22
mmu_miR_196a	ENSMUSG00000009112_ENSMUST00000009256_6_1	3820	3'UTR	-24400000	CAAGCACGTGTCACCATGCCTG	TAGGTAGTTTCATGTTGTTGGG	..((((((((..((..((((((	))))))))..)))).))))...	16	22
mmu_miR_196a	ENSMUSG00000009112_ENSMUST00000009256_6_1	459	CDS	-24799999	GAGCTCCATAGAAGACTGCTTG	TAGGTAGTTTCATGTTGTTGGG	.(((..(((.((.(((((((((	))))))))))))))..)))...	17	22
mmu_miR_196a	ENSMUSG00000009112_ENSMUST00000009256_6_1	2984	3'UTR	-23299999	CCCTGCAAGGCACACATGCTTG	TAGGTAGTTTCATGTTGTTGGG	(((.((((.(......((((((	))))))......).)))).)))	14	22
mmu_miR_196a	ENSMUSG00000009112_ENSMUST00000009256_6_1	4898	3'UTR	-23500000	GATGGCTGTGACAAGCTACCCT	TAGGTAGTTTCATGTTGTTGGG	((..((.((((..(((((((..	..)))))))))))))..))...	15	22
mmu_miR_669d_2star	ENSMUSG00000009112_ENSMUST00000009256_6_1	4528	3'UTR	-26299999	CATTTGGGTGGTTTATGTATAC	ATATACATACACACCCATATAC	....((((((...((((((((.	.))))))))..)))))).....	14	22
mmu_miR_669d_2star	ENSMUSG00000009112_ENSMUST00000009256_6_1	2543	3'UTR	-23100000	AGCCTGGATTAGTGTGGTGTGT	ATATACATACACACCCATATAC	....(((....(((((((((((	)))))).)))))..))).....	14	22
mmu_miR_378	ENSMUSG00000009112_ENSMUST00000009256_6_1	694	CDS	-31700001	CGTATGCTGCTCCAGTTCGGT	ACTGGACTTGGAGTCAGAAGG	......(((((((((((((((	))))))).))))).)))....	15	21
mmu_miR_378	ENSMUSG00000009112_ENSMUST00000009256_6_1	5123	3'UTR	-32799999	CCAACTCCATCCAGGTCTAGT	ACTGGACTTGGAGTCAGAAGG	((..((...((((((((((((	))))))))))))...))..))	16	21
mmu_miR_378	ENSMUSG00000009112_ENSMUST00000009256_6_1	4855	3'UTR	-25600000	CCTGTGATCTCAACAGTCTAG	ACTGGACTTGGAGTCAGAAGG	(((.(((.(((...(((((((	.)))))))..))))))..)))	16	21
mmu_miR_378	ENSMUSG00000009112_ENSMUST00000009256_6_1	4207	3'UTR	-26600000	AGTGGCCAGCCTGAGTCCAGA	ACTGGACTTGGAGTCAGAAGG	..((((...((.((((((((.	.)))))))))).)))).....	14	21
mmu_miR_378	ENSMUSG00000009112_ENSMUST00000009256_6_1	4762	3'UTR	-25400000	ATGGACACTACACTGTCTAGT	ACTGGACTTGGAGTCAGAAGG	...(((.(((....(((((((	))))))).))).)))......	13	21
mmu_miR_1943star	ENSMUSG00000009112_ENSMUST00000009256_6_1	3499	3'UTR	-36500000	CAGGGAAGAAGCTAGCATCTG	CAGGTGCCAGCTCCTCCCTTC	.(((((.((.(((.(((((((	))))))).))))).)))))..	17	21
mmu_miR_1943star	ENSMUSG00000009112_ENSMUST00000009256_6_1	6623	3'UTR	-28299999	AAGGCTAGCCCTGGACACTTG	CAGGTGCCAGCTCCTCCCTTC	((((......((((.((((((	))))))))))......)))).	14	21
mmu_miR_871_5p	ENSMUSG00000009112_ENSMUST00000009256_6_1	6201	3'UTR	-24200001	GTGAGATGACAGGTTTGTGGATG	TATTCAGATTAGTGCCAGTCATG	.....(((((.(((.(.((((((	)))))).).....))).))))).	15	23
mmu_miR_871_5p	ENSMUSG00000009112_ENSMUST00000009256_6_1	2360	3'UTR	-25400000	CTTAGGGTTCCCCAGTCTGAATG	TATTCAGATTAGTGCCAGTCATG	.....(((...(.((((((((((	)))))))))).).))).......	14	23
mmu_miR_871_5p	ENSMUSG00000009112_ENSMUST00000009256_6_1	562	CDS	-26500000	ACATATGAGGCATATCGTGAATG	TATTCAGATTAGTGCCAGTCATG	...(((((((((((((.((((((	)))))))))..)))))..)))))	19	23
mmu_miR_871_5p	ENSMUSG00000009112_ENSMUST00000009256_6_1	1287	CDS	-26799999	GGAGGGGGCCGCTCAGCTGAGTG	TATTCAGATTAGTGCCAGTCATG	.((...(((.(((...(((((((	)))))))...))))))..))...	15	23
mmu_miR_871_5p	ENSMUSG00000009112_ENSMUST00000009256_6_1	5531	3'UTR	-24600000	GTAGGCACACGGAAGGATGAGTG	TATTCAGATTAGTGCCAGTCATG	...(((((....((...((((((	))))))..)).))))).......	13	23
mmu_miR_3062	ENSMUSG00000009112_ENSMUST00000009256_6_1	6304	3'UTR	-24000000	CTGTTGGCCAGCCTTTTTCTCC	GGAGAATGTAGTGTTACCGTGA	.....((..(((((..((((((	))))))...)).))).))....	13	22
mmu_miR_3062	ENSMUSG00000009112_ENSMUST00000009256_6_1	1716	3'UTR	-23799999	TCAACTTGGGCAGTAATTCTCT	GGAGAATGTAGTGTTACCGTGA	(((.....((((.(((((((((	))))))).)).))))....)))	16	22
mmu_miR_3062	ENSMUSG00000009112_ENSMUST00000009256_6_1	3606	3'UTR	-26600000	GGTAATTTTCCATGGCTTCTCC	GGAGAATGTAGTGTTACCGTGA	(((((.....(((.((((((((	)))))).)).))))))))....	16	22
mmu_miR_140	ENSMUSG00000009112_ENSMUST00000009256_6_1	1542	3'UTR	-27200001	CTTAGACTGCCAGCAGCTACTG	CAGTGGTTTTACCCTATGGTAG	......((((((..((((((((	))))))))........))))))	14	22
mmu_miR_140	ENSMUSG00000009112_ENSMUST00000009256_6_1	799	CDS	-27000000	GAGGAATACCCGGGGATCATTG	CAGTGGTTTTACCCTATGGTAG	......((((.(((((((((((	)))))))....))))..)))).	15	22
mmu_miR_140	ENSMUSG00000009112_ENSMUST00000009256_6_1	4928	3'UTR	-23600000	AGCTCTGTGTGGGTTACTACTC	CAGTGGTTTTACCCTATGGTAG	..(((((((.((((.((((((.	.))))))...))))))))).))	17	22
mmu_miR_140	ENSMUSG00000009112_ENSMUST00000009256_6_1	5184	3'UTR	-27500000	TTACAGTTGTGTGAAATTACTG	CAGTGGTTTTACCCTATGGTAG	.(((....(.((((((((((((	)))))))))))).)....))).	16	22
mmu_miR_140	ENSMUSG00000009112_ENSMUST00000009256_6_1	2552	3'UTR	-26900000	TAGTGTGGTGTGTCTCCCACTG	CAGTGGTTTTACCCTATGGTAG	((.(((((.(((....((((((	))))))...))).))))).)).	16	22
mmu_miR_140	ENSMUSG00000009112_ENSMUST00000009256_6_1	2390	3'UTR	-26209999	AGGGTAGAAGCTGCAGTCATTG	CAGTGGTTTTACCCTATGGTAG	(((((((((.......((((((	))))))))))))))).......	15	22
mmu_miR_342_3p	ENSMUSG00000009112_ENSMUST00000009256_6_1	4919	3'UTR	-31500000	TTTTAAGTGAGCTCTGTGTGGGT	TCTCACACAGAAATCGCACCCGT	......((((..((((((((((.	.))))))))))..))))......	14	23
mmu_miR_342_3p	ENSMUSG00000009112_ENSMUST00000009256_6_1	1290	CDS	-30500000	GGGGGCCGCTCAGCTGAGTGAGG	TCTCACACAGAAATCGCACCCGT	.(((..((.....(((.((((((	)))))).)))....))..)))..	14	23
mmu_miR_342_3p	ENSMUSG00000009112_ENSMUST00000009256_6_1	1218	CDS	-25400000	TGTGTTTGTGGAGCTTGGTGAGG	TCTCACACAGAAATCGCACCCGT	...(..(((((...(((((((((	)))))).)))...)))))..)..	15	23
mmu_miR_342_3p	ENSMUSG00000009112_ENSMUST00000009256_6_1	4285	3'UTR	-24200001	TCAGGGGCTTTCAACCTGTGGGC	TCTCACACAGAAATCGCACCCGT	...(((((((((....((((((.	.))))))..))))..)).)))..	15	23
mmu_miR_342_3p	ENSMUSG00000009112_ENSMUST00000009256_6_1	6184	3'UTR	-25100000	TGCCACGTTTTGTCATTGTGAGA	TCTCACACAGAAATCGCACCCGT	(((....((((((....((((((	))))))))))))...))).....	15	23
mmu_miR_342_3p	ENSMUSG00000009112_ENSMUST00000009256_6_1	4708	3'UTR	-24100000	CGCCTTCTGCTCTAAAGGTGAGA	TCTCACACAGAAATCGCACCCGT	.((.(((((........((((((	)))))).)))))...))......	13	23
mmu_miR_883b_5p	ENSMUSG00000009112_ENSMUST00000009256_6_1	694	CDS	-31100000	CGTATGCTGCTCCAGTTCGGTG	TACTGAGAATGGGTAGCAGTCA	....((((((((...(((((((	)))))))...))))))))....	15	22
mmu_miR_883b_5p	ENSMUSG00000009112_ENSMUST00000009256_6_1	1967	3'UTR	-29299999	ATCCTGTTGCAGTTTCTCGGGG	TACTGAGAATGGGTAGCAGTCA	...(((((((...(((((((..	..)))))))...)))))))...	14	22
mmu_miR_883b_5p	ENSMUSG00000009112_ENSMUST00000009256_6_1	2663	3'UTR	-27900000	GGGCCATAACCCTTATTCAGTA	TACTGAGAATGGGTAGCAGTCA	.(((....((((...(((((((	)))))))...))))....))).	14	22
mmu_miR_883b_5p	ENSMUSG00000009112_ENSMUST00000009256_6_1	6241	3'UTR	-27100000	GAGCTACACACCTCCCTTAGTG	TACTGAGAATGGGTAGCAGTCA	..(((((...((...(((((((	)))))))...))))))).....	14	22
mmu_miR_883b_5p	ENSMUSG00000009112_ENSMUST00000009256_6_1	6405	3'UTR	-23100000	GATTAAACTCAGTTTGTTAGTG	TACTGAGAATGGGTAGCAGTCA	((((..(((((..((.((((((	)))))).)))))))...)))).	17	22
mmu_miR_31	ENSMUSG00000009112_ENSMUST00000009256_6_1	6422	3'UTR	-29200001	TAGTGGTTCTGGTATCTTGTCC	AGGCAAGATGCTGGCATAGCTG	((((.((.(..((((((((((.	.))))))))))..).)).))))	17	22
mmu_miR_31	ENSMUSG00000009112_ENSMUST00000009256_6_1	5364	3'UTR	-23100000	TGAATGTGTTGTCTTCTTGCTG	AGGCAAGATGCTGGCATAGCTG	....(((((((.(.(((((((.	.))))))).).)))))))....	15	22
mmu_miR_31	ENSMUSG00000009112_ENSMUST00000009256_6_1	5356	3'UTR	-24900000	GTTGTTGGTGAATGTGTTGTCT	AGGCAAGATGCTGGCATAGCTG	..(((..((....((.((((((	)))))).))))..)))......	13	22
mmu_miR_466c_5p	ENSMUSG00000009112_ENSMUST00000009256_6_1	2043	3'UTR	-27799999	CGTGAGGTGCTCTCTCCCGCATCA	TGATGTGTGTGTGCATGTACATAT	.((((.((((.(.(...(((((((	))))))).).).)))).).)))..	17	24
mmu_miR_3058star	ENSMUSG00000009112_ENSMUST00000009256_6_1	6217	3'UTR	-23820000	GTGGATGCCTTCCCCCAGGAA	TTCCTGTCAGCCGTGGGTGCC	..((.(((((.....((((((	))))))........)))))))	13	21
mmu_miR_3058star	ENSMUSG00000009112_ENSMUST00000009256_6_1	272	CDS	-26799999	AAGGTCCCTCACCCCCAGGAG	TTCCTGTCAGCCGTGGGTGCC	..((..((.(((...((((((	))))))......)))))..))	13	21
mmu_miR_3058star	ENSMUSG00000009112_ENSMUST00000009256_6_1	5916	3'UTR	-26600000	AATTAGCAGTCAGCTCAGGGG	TTCCTGTCAGCCGTGGGTGCC	.....(((.((((((((((((	))))))..)))..))).))).	15	21
mmu_miR_3058star	ENSMUSG00000009112_ENSMUST00000009256_6_1	5874	3'UTR	-23400000	AGGTCAGAACCGTCTCAGGGA	TTCCTGTCAGCCGTGGGTGCC	.(((....((.((..((((((	))))))...)).))....)))	13	21
mmu_miR_3058star	ENSMUSG00000009112_ENSMUST00000009256_6_1	1311	CDS	-26600000	GGAGAGAGCCGGGAGCAGGAA	TTCCTGTCAGCCGTGGGTGCC	......(.(((((.(((((((	)))))))...)).))).)...	13	21
mmu_miR_3058star	ENSMUSG00000009112_ENSMUST00000009256_6_1	3282	3'UTR	-28900000	TGTAGCTGGAGGTGATGGGAG	TTCCTGTCAGCCGTGGGTGCC	.(((.(((..(((((((((((	))))))))).)).))).))).	17	21
mmu_miR_3058star	ENSMUSG00000009112_ENSMUST00000009256_6_1	3160	3'UTR	-31200001	CCCCAAAGAGTTGATCAGGAG	TTCCTGTCAGCCGTGGGTGCC	.((((....(((((.((((((	)))))))))))..))))....	15	21
mmu_miR_3058star	ENSMUSG00000009112_ENSMUST00000009256_6_1	1724	3'UTR	-26500000	GGCAGTAATTCTCTGTAGGAG	TTCCTGTCAGCCGTGGGTGCC	((((.(......(((((((((	)))))).))).....).))))	14	21
mmu_miR_3058star	ENSMUSG00000009112_ENSMUST00000009256_6_1	1905	3'UTR	-23299999	GGGATAGGGTTCAATTAGGAG	TTCCTGTCAGCCGTGGGTGCC	.((.((.((((....((((((	))))))..)))).))....))	14	21
mmu_miR_3058star	ENSMUSG00000009112_ENSMUST00000009256_6_1	6064	3'UTR	-24400000	GCCACAGTGTGCATGTGGGAG	TTCCTGTCAGCCGTGGGTGCC	(((.((.((.((.((((((((	)))))).)))))))))))...	17	21
mmu_miR_3058star	ENSMUSG00000009112_ENSMUST00000009256_6_1	2338	3'UTR	-30000000	TACACTGAAGCTGTATAGGAG	TTCCTGTCAGCCGTGGGTGCC	..((((.(.((((.(((((((	)))))))))))..).))))..	16	21
mmu_miR_344estar	ENSMUSG00000009112_ENSMUST00000009256_6_1	4134	3'UTR	-33599998	CTCACTTAGCCAAAAGCCTG	CAGGCTTCTGGCTATATTCC	......((((((.(((((((	))))))).))))))......	13	20
mmu_miR_344estar	ENSMUSG00000009112_ENSMUST00000009256_6_1	5332	3'UTR	-23400000	CTGGGTGACCCTGTGGTCTG	CAGGCTTCTGGCTATATTCC	..(((((..((...((((((	))))))...))...))))).	13	20
mmu_miR_344estar	ENSMUSG00000009112_ENSMUST00000009256_6_1	5211	3'UTR	-28900000	AGCAGCCTAGGTGTAGCCTG	CAGGCTTCTGGCTATATTCC	...((((.(((...((((((	))))))))))))).......	13	20
mmu_miR_33	ENSMUSG00000009112_ENSMUST00000009256_6_1	6057	3'UTR	-25799999	GCTGCATGCCACAGTGTGCAT	GTGCATTGTAGTTGCATTGCA	...((((((.((...((((((	))))))....)).))).))).	14	21
mmu_miR_33	ENSMUSG00000009112_ENSMUST00000009256_6_1	1738	3'UTR	-28299999	GTAGGAGGCTGCTCTGTGCAT	GTGCATTGTAGTTGCATTGCA	((((..((((((...((((((	)))))).))))))...)))).	16	21
mmu_miR_33	ENSMUSG00000009112_ENSMUST00000009256_6_1	1075	CDS	-23500000	TCCAACTCTGACATCGTGCAC	GTGCATTGTAGTTGCATTGCA	..(((((...(((..((((((	)))))))))))))).......	14	21
mmu_miR_3079_5p	ENSMUSG00000009112_ENSMUST00000009256_6_1	5859	3'UTR	-28100000	TGTTGTCAGTGTCTCAGGTCAGA	TTTGATCTGATGAGCTAAGCTGG	......((((.((((((((((((	)))))))))).)).....)))).	16	23
mmu_miR_34a	ENSMUSG00000009112_ENSMUST00000009256_6_1	30	5'UTR	-27700001	CGGGTCGAAGCAGCCACTGTCG	TGGCAGTGTCTTAGCTGGTTGT	.......((.((((((((((((	)))))))).....)))).))..	14	22
mmu_miR_34a	ENSMUSG00000009112_ENSMUST00000009256_6_1	3716	3'UTR	-29600000	ACCACAGCTCCTAGGTTTGCCA	TGGCAGTGTCTTAGCTGGTTGT	...((((((.(((((.((((((	))))))...)))))..))))))	17	22
mmu_miR_34a	ENSMUSG00000009112_ENSMUST00000009256_6_1	5552	3'UTR	-25799999	TGGACACCTAGAGATACTGTTT	TGGCAGTGTCTTAGCTGGTTGT	...(((.(((((((((((((..	..)))))))))...)))).)))	16	22
mmu_miR_34a	ENSMUSG00000009112_ENSMUST00000009256_6_1	5640	3'UTR	-29299999	CTTCCTAGTGAAAACTCTGCCA	TGGCAGTGTCTTAGCTGGTTGT	....(((((.((.((.((((((	)))))).)).)).)))))....	15	22
mmu_miR_34a	ENSMUSG00000009112_ENSMUST00000009256_6_1	6782	3'UTR	-24600000	CGGCCCCTTTCCCATACTGTTG	TGGCAGTGTCTTAGCTGGTTGT	(((((.((.....(((((((..	..)))))))...))..))))).	14	22
mmu_miR_34a	ENSMUSG00000009112_ENSMUST00000009256_6_1	3695	3'UTR	-26000000	TAGCCACAGGGTGGTTCTGTCA	TGGCAGTGTCTTAGCTGGTTGT	(((((((..((.....((((((	))))))...))..).)))))).	15	22
mmu_miR_34a	ENSMUSG00000009112_ENSMUST00000009256_6_1	404	CDS	-31100000	CCAGCACAGGCTTTGACTGTCA	TGGCAGTGTCTTAGCTGGTTGT	(((((..((((....(((((((	)))))))))))..)))))....	16	22
mmu_miR_34a	ENSMUSG00000009112_ENSMUST00000009256_6_1	3832	3'UTR	-26000000	ACCATGCCTGGTCTTGCTGTTA	TGGCAGTGTCTTAGCTGGTTGT	((((.((..((...((((((((	)))))))).))..))))))...	16	22
mmu_miR_683	ENSMUSG00000009112_ENSMUST00000009256_6_1	2072	3'UTR	-30600000	CCTCTCAGGTACTGCAGCAGG	CCTGCTGTAAGCTGTGTCCTC	......(((((((((((((((	)))))))))....))).))).	15	21
mmu_miR_683	ENSMUSG00000009112_ENSMUST00000009256_6_1	1309	CDS	-37900002	GAGGAGAGAGCCGGGAGCAGG	CCTGCTGTAAGCTGTGTCCTC	(((((.(.(((..(.((((((	)))))).)..))).).)))))	16	21
mmu_miR_683	ENSMUSG00000009112_ENSMUST00000009256_6_1	5515	3'UTR	-30900000	TGGCCATCGGTCTAGGGTAGG	CCTGCTGTAAGCTGTGTCCTC	.((.((.(((..((.((((((	)))))).))..))))).))..	15	21
mmu_miR_683	ENSMUSG00000009112_ENSMUST00000009256_6_1	1972	3'UTR	-29200001	GTTGCAGTTTCTCGGGGCAGG	CCTGCTGTAAGCTGTGTCCTC	...(((((((...(.((((((	)))))).))))))))......	14	21
mmu_miR_683	ENSMUSG00000009112_ENSMUST00000009256_6_1	1538	3'UTR	-25799999	GGAACTTAGACTGCCAGCAGC	CCTGCTGTAAGCTGTGTCCTC	(((...(((.((..((((((.	.))))))..)))))..)))..	14	21
mmu_miR_683	ENSMUSG00000009112_ENSMUST00000009256_6_1	1027	CDS	-30200001	AAGAGCTTAGACAGCAGCGGG	CCTGCTGTAAGCTGTGTCCTC	.(.(((((.....((((((((	))))))))))))).)......	14	21
mmu_miR_450a	ENSMUSG00000009112_ENSMUST00000009256_6_1	3881	3'UTR	-23900000	TCATCTAAGGGACTTGGTAGAA	TTTTGCGATGTGTTCCTAATAT	.......((((((.(.((((((	)))))).)...)))))).....	13	22
mmu_miR_450a	ENSMUSG00000009112_ENSMUST00000009256_6_1	804	CDS	-28900000	ATACCCGGGGATCATTGCGGAA	TTTTGCGATGTGTTCCTAATAT	......((((((((((((((((	)))))))))).)))))).....	16	22
mmu_miR_450a	ENSMUSG00000009112_ENSMUST00000009256_6_1	509	CDS	-28500000	ACCTGAAGGAGCCTTTGCAGAA	TTTTGCGATGTGTTCCTAATAT	......(((((((.((((((((	)))))))).).)))))).....	15	22
mmu_miR_450a	ENSMUSG00000009112_ENSMUST00000009256_6_1	1309	CDS	-23400000	GAGGAGAGAGCCGGGAGCAGGA	TTTTGCGATGTGTTCCTAATAT	....((.((((((...((((((	))))))..)).)))))).....	14	22
mmu_miR_453	ENSMUSG00000009112_ENSMUST00000009256_6_1	2863	3'UTR	-23700001	GACCCTATGCACTCACTGTAGCTA	AGGTTGCCTCATAGTGAGCTTGCA	.......((((((((((((((((.	.)))))).....))))))..))))	16	24
mmu_miR_453	ENSMUSG00000009112_ENSMUST00000009256_6_1	2251	3'UTR	-27299999	TTATCCCAAGTTCAAAGCTAGCCT	AGGTTGCCTCATAGTGAGCTTGCA	......((((((((.((.((((((	)))))).)).....))))))))..	16	24
mmu_miR_453	ENSMUSG00000009112_ENSMUST00000009256_6_1	6075	3'UTR	-29700001	CATGTGGGAGTCAGAGGACAACTT	AGGTTGCCTCATAGTGAGCTTGCA	..((..((..(((((((.((((((	))))))))))....))).))..))	17	24
mmu_miR_453	ENSMUSG00000009112_ENSMUST00000009256_6_1	5423	3'UTR	-31700001	CAAGCAGCGATATGAAGGCGGCCA	AGGTTGCCTCATAGTGAGCTTGCA	...(((((..(((((.(((((((.	.))))))))))))....)).))).	17	24
mmu_miR_453	ENSMUSG00000009112_ENSMUST00000009256_6_1	5983	3'UTR	-25200001	AATAAGCTGGTTACTGGATAGCTT	AGGTTGCCTCATAGTGAGCTTGCA	..((((((..(((..((.((((((	))))))))...)))..))))))..	17	24
mmu_miR_453	ENSMUSG00000009112_ENSMUST00000009256_6_1	2831	3'UTR	-26400000	ACTCAGCCCAGTGCCAGGCAACAG	AGGTTGCCTCATAGTGAGCTTGCA	....(((.((.((..(((((((..	..)))))))..)).)).)))....	14	24
mmu_miR_453	ENSMUSG00000009112_ENSMUST00000009256_6_1	3544	3'UTR	-26400000	TACTGCTCCATGAACACTCAGCCT	AGGTTGCCTCATAGTGAGCTTGCA	....(((((((((.....((((((	))))))..)))).).)))).....	15	24
mmu_miR_453	ENSMUSG00000009112_ENSMUST00000009256_6_1	25	5'UTR	-25700001	GTTCGCGGGTCGAAGCAGCCACTG	AGGTTGCCTCATAGTGAGCTTGCA	((((((..((.((.((((((....	.)))))).)))).)))))).....	16	24
mmu_miR_453	ENSMUSG00000009112_ENSMUST00000009256_6_1	5588	3'UTR	-28400000	CAGGCTCAGGATTAACGAGGTAGC	AGGTTGCCTCATAGTGAGCTTGCA	((((((((..((....((((((((	..))))))))))..))))))))..	18	24
mmu_miR_153star	ENSMUSG00000009112_ENSMUST00000009256_6_1	946	CDS	-23200001	CAGAGCTGGCACACAGA	TTTGTGACGTTGCAGCT	...(((((.((((((((	))))))....)))))))	13	17
mmu_miR_384_3p	ENSMUSG00000009112_ENSMUST00000009256_6_1	6064	3'UTR	-24400000	GCCACAGTGTGCATGTGGGAGT	ATTCCTAGAAATTGTTCACAAT	......(((.((((.(((((((	))))))).)...))).)))...	14	22
mmu_miR_500	ENSMUSG00000009112_ENSMUST00000009256_6_1	1738	3'UTR	-29700001	GTAGGAGGCTGCTCTGTGCATT	AATGCACCTGGGCAAGGGTTCA	....(((.((((((.(((((((	)))))))..))))..)).))).	16	22
mmu_miR_500	ENSMUSG00000009112_ENSMUST00000009256_6_1	1202	CDS	-29700001	CGAGCCCCACTCCGTCTGTGTT	AATGCACCTGGGCAAGGGTTCA	.((((((...((((..((((((	))))))..))))...)))))).	16	22
mmu_miR_500	ENSMUSG00000009112_ENSMUST00000009256_6_1	6057	3'UTR	-28200001	GCTGCATGCCACAGTGTGCATG	AATGCACCTGGGCAAGGGTTCA	(((.(.((((.(((.((((((.	.))))))))))))).))))...	17	22
mmu_miR_500	ENSMUSG00000009112_ENSMUST00000009256_6_1	1512	3'UTR	-26100000	GACCTACGGCTTTAGCTGTATT	AATGCACCTGGGCAAGGGTTCA	(((((...((((.((.((((((	)))))).))))))..)))))..	17	22
mmu_miR_500	ENSMUSG00000009112_ENSMUST00000009256_6_1	4454	3'UTR	-23700001	CCCTAACATGAGGAACTGTATT	AATGCACCTGGGCAAGGGTTCA	((((....(.(((...((((((	))))))))).)...))))....	14	22
mmu_miR_344d_1star	ENSMUSG00000009112_ENSMUST00000009256_6_1	5386	3'UTR	-24100000	TAAACAAGGTCAGGCCATCTGACA	AGTCAGGCTGCTGGCTATACACCA	.......(((..(((((((((((.	.))))))....)))))....))).	14	24
mmu_miR_344d_1star	ENSMUSG00000009112_ENSMUST00000009256_6_1	773	CDS	-30000000	GTGTCTTTAGTCTTGAGCCTGAGG	AGTCAGGCTGCTGGCTATACACCA	((((...(((((...(((((((..	..)))))))...))))).))))..	16	24
mmu_miR_344d_1star	ENSMUSG00000009112_ENSMUST00000009256_6_1	1444	CDS	-29900000	GTGGCTGTTGGAGTTGCACTGGCT	AGTCAGGCTGCTGGCTATACACCA	(((...((..(....((.((((((	))))))))..)..))....)))..	14	24
mmu_miR_3105_5p	ENSMUSG00000009112_ENSMUST00000009256_6_1	2034	3'UTR	-25799999	ATTCTGTATCGTGAGGTGCTCT	AGAGCAAGCCCGTAAGCAGCGT	...((((..((.(...((((((	))))))..).))...))))...	13	22
mmu_miR_3105_5p	ENSMUSG00000009112_ENSMUST00000009256_6_1	4699	3'UTR	-29100000	GCCTGCTCTCGCCTTCTGCTCT	AGAGCAAGCCCGTAAGCAGCGT	(((((((..((.....((((((	))))))....))..))))).))	15	22
mmu_miR_3105_5p	ENSMUSG00000009112_ENSMUST00000009256_6_1	4686	3'UTR	-24900000	GTTAGAGAACAGTGCCTGCTCT	AGAGCAAGCCCGTAAGCAGCGT	(((.(...((.(.((.((((((	)))))).))).))...))))..	15	22
mmu_miR_3076_5p	ENSMUSG00000009112_ENSMUST00000009256_6_1	1732	3'UTR	-28900000	TTCTCTGTAGGAGGCTGCTCTGTG	CACAGGGGAAGCTCAGTGCCAGCC	......((.((.((((.(((((((	)))))))..)))).....)).)).	15	24
mmu_miR_3076_5p	ENSMUSG00000009112_ENSMUST00000009256_6_1	4017	3'UTR	-31200001	TCGTCTGCGTATGTGCACCTTGTG	CACAGGGGAAGCTCAGTGCCAGCC	..(.(((.((((..((.(((((((	)))))))...))...)))))))).	17	24
mmu_miR_3076_5p	ENSMUSG00000009112_ENSMUST00000009256_6_1	5781	3'UTR	-33900002	AACTTGGCTTGCCATGTCCCTGTG	CACAGGGGAAGCTCAGTGCCAGCC	...((((((((.....((((((((	)))))))).....))).)))))..	16	24
mmu_miR_3076_5p	ENSMUSG00000009112_ENSMUST00000009256_6_1	4132	3'UTR	-30700001	CGCTCACTTAGCCAAAAGCCTGTG	CACAGGGGAAGCTCAGTGCCAGCC	.(((((((.(((......((((((	))))))....))).))))..))).	16	24
mmu_miR_3076_5p	ENSMUSG00000009112_ENSMUST00000009256_6_1	6791	3'UTR	-25900000	TCCCATACTGTTGTCTACTTTGTG	CACAGGGGAAGCTCAGTGCCAGCC	.....(((((..((...(((((((	)))))))...)).)))))......	14	24
mmu_miR_3076_5p	ENSMUSG00000009112_ENSMUST00000009256_6_1	4873	3'UTR	-32900002	TAGCATTGAGAACCTCCATTTGTG	CACAGGGGAAGCTCAGTGCCAGCC	..((((((((....(((.((((((	)))))))))..)))))))).....	17	24
mmu_miR_3076_5p	ENSMUSG00000009112_ENSMUST00000009256_6_1	2085	3'UTR	-28600000	GCAGCAGGGCAGTCTCACCCTGTA	CACAGGGGAAGCTCAGTGCCAGCC	((.(((..(.((..((.((((((.	.))))))))..)))..)))..)).	16	24
mmu_miR_3076_5p	ENSMUSG00000009112_ENSMUST00000009256_6_1	1204	CDS	-23200001	AGCCCCACTCCGTCTGTGTTTGTG	CACAGGGGAAGCTCAGTGCCAGCC	.((..((((..(.((.(.((((((	)))))).).)))..))))...)).	16	24
mmu_miR_3076_5p	ENSMUSG00000009112_ENSMUST00000009256_6_1	6078	3'UTR	-25100000	GTGGGAGTCAGAGGACAACTTGTG	CACAGGGGAAGCTCAGTGCCAGCC	.(((.(.(..(((.....((((((	)))))).....)))).).)))...	14	24
mmu_miR_205star	ENSMUSG00000009112_ENSMUST00000009256_6_1	497	CDS	-25200001	GAGTGTCACAAGACCTGAAGGA	GATTTCAGTGGAGTGAAGCTCA	((((.((((....(((((((..	..)))))).)..)))).)))).	15	22
mmu_miR_205star	ENSMUSG00000009112_ENSMUST00000009256_6_1	4880	3'UTR	-25700001	GAGAACCTCCATTTGTGAGATG	GATTTCAGTGGAGTGAAGCTCA	(((..(((((((...((((((.	.)))))))))))).)...))).	16	22
mmu_miR_205star	ENSMUSG00000009112_ENSMUST00000009256_6_1	4711	3'UTR	-24000000	CTTCTGCTCTAAAGGTGAGATG	GATTTCAGTGGAGTGAAGCTCA	((((.((((((....((((((.	.)))))).))))))))))....	16	22
mmu_miR_193bstar	ENSMUSG00000009112_ENSMUST00000009256_6_1	4017	3'UTR	-27520000	TCGTCTGCGTATGTGCACCTTG	CGGGGTTTTGAGGGCGAGATGA	((((((.(((......((((((	)))))).......)))))))))	15	22
mmu_miR_193bstar	ENSMUSG00000009112_ENSMUST00000009256_6_1	997	CDS	-30000000	CAGCAGATTGCAATGGACCCTG	CGGGGTTTTGAGGGCGAGATGA	...((..((((...((((((((	)))))))).....))))..)).	14	22
mmu_miR_193bstar	ENSMUSG00000009112_ENSMUST00000009256_6_1	2886	3'UTR	-29200001	AGTGGGACTCAGCAGAATCCCG	CGGGGTTTTGAGGGCGAGATGA	.......(((..((((((((((	)))))))))).....)))....	13	22
mmu_miR_193bstar	ENSMUSG00000009112_ENSMUST00000009256_6_1	1063	CDS	-31799999	GAGAACAACTCGTCCAACTCTG	CGGGGTTTTGAGGGCGAGATGA	.....((.((((((((((((((	)))))))....))))))).)).	16	22
mmu_miR_193bstar	ENSMUSG00000009112_ENSMUST00000009256_6_1	5937	3'UTR	-26400000	CCTCCGTCAGCACGTCACTCTG	CGGGGTTTTGAGGGCGAGATGA	....((((.((.(.((((((((	))))))...)).)))..)))).	15	22
mmu_miR_193bstar	ENSMUSG00000009112_ENSMUST00000009256_6_1	6791	3'UTR	-23799999	TCCCATACTGTTGTCTACTTTG	CGGGGTTTTGAGGGCGAGATGA	...(((..((((.((.((((((	))))))...)).))))..))).	15	22
mmu_miR_193bstar	ENSMUSG00000009112_ENSMUST00000009256_6_1	3620	3'UTR	-29000000	GCTTCTCCCCACATGGACCCTT	CGGGGTTTTGAGGGCGAGATGA	...(((((((.((.(((((((.	.))))))))).))).))))...	16	22
mmu_miR_193bstar	ENSMUSG00000009112_ENSMUST00000009256_6_1	4793	3'UTR	-29799999	GTTCTCTTCCACATGAACTCTG	CGGGGTTTTGAGGGCGAGATGA	..((((.(((.((.((((((((	)))))))))).))).))))...	17	22
mmu_miR_193bstar	ENSMUSG00000009112_ENSMUST00000009256_6_1	4868	3'UTR	-25700001	CAGTCTAGCATTGAGAACCTCC	CGGGGTTTTGAGGGCGAGATGA	..((((.((.((.((((((((.	.)))))))).)).)).))))..	16	22
mmu_miR_193bstar	ENSMUSG00000009112_ENSMUST00000009256_6_1	2905	3'UTR	-27400000	CCGTATCACCTGGCTGACCCCA	CGGGGTTTTGAGGGCGAGATGA	.(((.((.(((....((((((.	.))))))....))).)).))).	14	22
mmu_miR_193bstar	ENSMUSG00000009112_ENSMUST00000009256_6_1	5637	3'UTR	-25299999	GTGCTTCCTAGTGAAAACTCTG	CGGGGTTTTGAGGGCGAGATGA	...((((((..(.(((((((((	))))))))).)))).)))....	16	22
mmu_miR_193bstar	ENSMUSG00000009112_ENSMUST00000009256_6_1	6614	3'UTR	-26799999	TCAGAGCTAAAGGCTAGCCCTG	CGGGGTTTTGAGGGCGAGATGA	(((..(((.......(((((((	))))))).....)))....)))	13	22
mmu_miR_193bstar	ENSMUSG00000009112_ENSMUST00000009256_6_1	6249	3'UTR	-24100000	CACCTCCCTTAGTGAGGCCTAA	CGGGGTTTTGAGGGCGAGATGA	((.(((((((...(((((((..	..))))))).)))).))).)).	16	22
mmu_miR_193bstar	ENSMUSG00000009112_ENSMUST00000009256_6_1	2297	3'UTR	-25799999	GGGGCTGTTTGGTGAAACCTTG	CGGGGTTTTGAGGGCGAGATGA	...(((.((....(((((((((	))))))))))).))).......	14	22
mmu_miR_669a_5p	ENSMUSG00000009112_ENSMUST00000009256_6_1	1499	3'UTR	-25000000	GACAAGACAGAAAGACCTACGGCT	AGTTGTGTGTGCATGTTCATGTCT	....((((((((.(((.(((((((	))))))).)).)...))).)))))	18	24
mmu_miR_669a_5p	ENSMUSG00000009112_ENSMUST00000009256_6_1	3701	3'UTR	-27700001	CAGGGTGGTTCTGTCACCACAGCT	AGTTGTGTGTGCATGTTCATGTCT	....((((...((.((((((((((	))))))).)))))...))))....	16	24
mmu_miR_669a_5p	ENSMUSG00000009112_ENSMUST00000009256_6_1	1992	3'UTR	-28700001	GTGAGCTGACCGTGCTCTGCAGCT	AGTTGTGTGTGCATGTTCATGTCT	..((..(((.(((((.((((((((	))))))).).))))).)))..)).	18	24
mmu_miR_669a_5p	ENSMUSG00000009112_ENSMUST00000009256_6_1	5391	3'UTR	-26299999	AAGGTCAGGCCATCTGACACAGCT	AGTTGTGTGTGCATGTTCATGTCT	..((.(((..((((..((((((((	))))))))..).)))..).)).))	17	24
mmu_miR_669a_5p	ENSMUSG00000009112_ENSMUST00000009256_6_1	6704	3'UTR	-28600000	CATTTGCAGTGTGCGCCAACAGCT	AGTTGTGTGTGCATGTTCATGTCT	(((..(((.((..(((..((((((	)))))))))..)))))..)))...	17	24
mmu_miR_669a_5p	ENSMUSG00000009112_ENSMUST00000009256_6_1	1536	3'UTR	-24200001	CTGGAACTTAGACTGCCAGCAGCT	AGTTGTGTGTGCATGTTCATGTCT	..(((...(..(((((((((((((	)))))).)).))).))..)..)))	17	24
mmu_miR_669a_5p	ENSMUSG00000009112_ENSMUST00000009256_6_1	3424	3'UTR	-28100000	TTGAAGATTGCCATTTACACAGCT	AGTTGTGTGTGCATGTTCATGTCT	.((((.((.((....(((((((((	))))))))).)))).)))).....	17	24
mmu_miR_425star	ENSMUSG00000009112_ENSMUST00000009256_6_1	6724	3'UTR	-25100000	AGCTGACTGCTGCTGTCTGAT	ATCGGGAATGTCGTGTCCGCC	.((.(((.((.((..((((((	))))))...)).))))).)).	15	21
mmu_miR_425star	ENSMUSG00000009112_ENSMUST00000009256_6_1	2987	3'UTR	-28000000	TGCAAGGCACACATGCTTGAT	ATCGGGAATGTCGTGTCCGCC	.((..(((((((((.((((((	)))))).)))).))))).)).	17	21
mmu_miR_425star	ENSMUSG00000009112_ENSMUST00000009256_6_1	954	CDS	-26799999	GCACACAGAAAGCCTCCCGGT	ATCGGGAATGTCGTGTCCGCC	((((((.((.....(((((((	)))))))...))))))..)).	15	21
mmu_miR_425star	ENSMUSG00000009112_ENSMUST00000009256_6_1	6143	3'UTR	-24400000	CTTGATGGAAGGCACCTTGAT	ATCGGGAATGTCGTGTCCGCC	......(((.((((.((((((	))))))..))))...)))...	13	21
mmu_miR_425star	ENSMUSG00000009112_ENSMUST00000009256_6_1	2504	3'UTR	-24799999	TTTAGCAATGACACCTCTGAT	ATCGGGAATGTCGTGTCCGCC	....((.((((((..((((((	))))))..))))))....)).	14	21
mmu_miR_425star	ENSMUSG00000009112_ENSMUST00000009256_6_1	5940	3'UTR	-25100000	CCGTCAGCACGTCACTCTGGT	ATCGGGAATGTCGTGTCCGCC	..((..(((((.((.((((((	))))))..)).)))))..)).	15	21
mmu_miR_425star	ENSMUSG00000009112_ENSMUST00000009256_6_1	3823	3'UTR	-24500000	GCACGTGTCACCATGCCTGGT	ATCGGGAATGTCGTGTCCGCC	...((.(.((((((.((((((	)))))).)))..))).)))..	15	21
mmu_miR_196b	ENSMUSG00000009112_ENSMUST00000009256_6_1	4682	3'UTR	-27400000	CCCAGTTAGAGAACAGTGCCTG	TAGGTAGTTTCCTGTTGTTGGG	(((((.(((..(((..((((((	)))))))))..)))...)))))	17	22
mmu_miR_196b	ENSMUSG00000009112_ENSMUST00000009256_6_1	1881	3'UTR	-23500000	CCCTTTTGAGGGCCACTACTTT	TAGGTAGTTTCCTGTTGTTGGG	(((......(((..(((((((.	.)))))))..)))......)))	13	22
mmu_miR_196b	ENSMUSG00000009112_ENSMUST00000009256_6_1	459	CDS	-25500000	GAGCTCCATAGAAGACTGCTTG	TAGGTAGTTTCCTGTTGTTGGG	.(((...((((.((((((((((	)))))))))).)))).)))...	17	22
mmu_miR_196b	ENSMUSG00000009112_ENSMUST00000009256_6_1	2984	3'UTR	-24100000	CCCTGCAAGGCACACATGCTTG	TAGGTAGTTTCCTGTTGTTGGG	(((.((((((...((.((((((	))))))))..)))..))).)))	17	22
mmu_miR_297b_3p	ENSMUSG00000009112_ENSMUST00000009256_6_1	4527	3'UTR	-27100000	TCATTTGGGTGGTTTATGTATA	TATACATACACACATACCCATA	.....((((((((.((((((((	)))))))).))...))))))..	16	22
mmu_miR_483star	ENSMUSG00000009112_ENSMUST00000009256_6_1	3285	3'UTR	-25200001	AGCTGGAGGTGATGGGAGTTC	TCACTCCTCCCCTCCCGTCTT	.((.(((((.(..((((((..	..)))))).)))))).))...	14	21
mmu_miR_483star	ENSMUSG00000009112_ENSMUST00000009256_6_1	1672	3'UTR	-26500000	GATTCAGAAGGGCAAGAGTGA	TCACTCCTCCCCTCCCGTCTT	(((...((.(((...((((((	))))))..))).))..)))..	14	21
mmu_miR_483star	ENSMUSG00000009112_ENSMUST00000009256_6_1	5534	3'UTR	-27700001	GGCACACGGAAGGATGAGTGG	TCACTCCTCCCCTCCCGTCTT	(((....(((.(((.((((((	)))))).)))..))).)))..	15	21
mmu_miR_483star	ENSMUSG00000009112_ENSMUST00000009256_6_1	5095	3'UTR	-28000000	CAGAGGCAAGGCAGTGAGTGA	TCACTCCTCCCCTCCCGTCTT	..((((...((.((.((((((	)))))))))))))).......	14	21
mmu_miR_146b	ENSMUSG00000009112_ENSMUST00000009256_6_1	3298	3'UTR	-29700001	GGGAGTTCCCTCCAAGTTCTCA	TGAGAACTGAATTCCATAGGCT	.(((((((......((((((((	))))))))))))))).......	15	22
mmu_miR_543	ENSMUSG00000009112_ENSMUST00000009256_6_1	566	CDS	-26799999	ATGAGGCATATCGTGAATGTAC	AAACATTCGCGGTGCACTTCTT	..((((..((((((((((((..	..))))))))))))..))))..	16	22
mmu_miR_329star	ENSMUSG00000009112_ENSMUST00000009256_6_1	904	CDS	-26600000	TCCTGGCAGTCGGAGAGCCTTC	AGAGGTTTTCTGGGTCTCTGTT	....((((((((((((((((..	..)))))))))))....)))))	16	22
mmu_miR_329star	ENSMUSG00000009112_ENSMUST00000009256_6_1	2092	3'UTR	-27200001	GGCAGTCTCACCCTGTACTTCT	AGAGGTTTTCTGGGTCTCTGTT	.((((....((((.(.((((((	))))))...).))))..)))).	15	22
mmu_miR_329star	ENSMUSG00000009112_ENSMUST00000009256_6_1	5880	3'UTR	-27799999	GAACCGTCTCAGGGACACCTTT	AGAGGTTTTCTGGGTCTCTGTT	.....(.(((((..(.((((((	)))))))..))))).)......	13	22
mmu_miR_329star	ENSMUSG00000009112_ENSMUST00000009256_6_1	3356	3'UTR	-27200001	GTTGGTGGCTCACTGGACTTTT	AGAGGTTTTCTGGGTCTCTGTT	...((.((((((..((((((((	))))))))..)))))).))...	16	22
mmu_miR_329star	ENSMUSG00000009112_ENSMUST00000009256_6_1	6368	3'UTR	-30700001	CCTTGAGACTAAAAGTGCCTCT	AGAGGTTTTCTGGGTCTCTGTT	....((((((...((.((((((	))))))...)).))))))....	14	22
mmu_miR_329star	ENSMUSG00000009112_ENSMUST00000009256_6_1	4316	3'UTR	-25500000	CTTTGAGGACTGAATGACCTTT	AGAGGTTTTCTGGGTCTCTGTT	....(((..(((((.(((((((	)))))))))).))..)))....	15	22
mmu_miR_329star	ENSMUSG00000009112_ENSMUST00000009256_6_1	503	CDS	-30200001	CACAAGACCTGAAGGAGCCTTT	AGAGGTTTTCTGGGTCTCTGTT	.(((((((((.(..((((((((	))))))))..))))))).))).	18	22
mmu_miR_329star	ENSMUSG00000009112_ENSMUST00000009256_6_1	949	CDS	-29299999	AGCTGGCACACAGAAAGCCTCC	AGAGGTTTTCTGGGTCTCTGTT	(((.(((...(((((((((((.	.))))))))))).)))...)))	17	22
mmu_miR_329star	ENSMUSG00000009112_ENSMUST00000009256_6_1	2162	3'UTR	-26299999	GATGATGCCTTTAGGGACCTTT	AGAGGTTTTCTGGGTCTCTGTT	...((.((((...(((((((((	)))))))))..)))).))....	15	22
mmu_miR_329star	ENSMUSG00000009112_ENSMUST00000009256_6_1	4867	3'UTR	-24700001	ACAGTCTAGCATTGAGAACCTC	AGAGGTTTTCTGGGTCTCTGTT	((((....((...(((((((((	.)))))))))...))..)))).	15	22
mmu_miR_329star	ENSMUSG00000009112_ENSMUST00000009256_6_1	2500	3'UTR	-24400000	ATGATTTAGCAATGACACCTCT	AGAGGTTTTCTGGGTCTCTGTT	..(((((((.((....((((((	)))))).)))))))))......	15	22
mmu_miR_216a	ENSMUSG00000009112_ENSMUST00000009256_6_1	2769	3'UTR	-25900000	GACCAAGACTGCTGCTGAGGTT	TAATCTCAGCTGGCAACTGTGA	...((....(((((((((((((	.))))))))).))))....)).	15	22
mmu_miR_216a	ENSMUSG00000009112_ENSMUST00000009256_6_1	3163	3'UTR	-23200001	CAAAGAGTTGATCAGGAGATTT	TAATCTCAGCTGGCAACTGTGA	...(.(((((.((((((((((.	.))))))..))))))))).)..	16	22
mmu_miR_1198_5p	ENSMUSG00000009112_ENSMUST00000009256_6_1	3613	3'UTR	-23100000	TTCCATGGCTTCTCCCCACATG	TATGTGTTCCTGGCTGGCTTGG	..(((.((((...((.((((((	)))))).....))..)))))))	15	22
mmu_miR_1198_5p	ENSMUSG00000009112_ENSMUST00000009256_6_1	3808	3'UTR	-27600000	GGACTGAGCTTACAAGCACGTG	TATGTGTTCCTGGCTGGCTTGG	...(..((((..((((((((((	))))))))..))...))))..)	15	22
mmu_miR_1198_5p	ENSMUSG00000009112_ENSMUST00000009256_6_1	547	CDS	-41700001	CTCAGCCAGCCAGTGACATATG	TATGTGTTCCTGGCTGGCTTGG	((.((((((((((..(((((((	)))))))..)))))))))).))	19	22
mmu_miR_1198_5p	ENSMUSG00000009112_ENSMUST00000009256_6_1	2980	3'UTR	-30900000	GCCACCCTGCAAGGCACACATG	TATGTGTTCCTGGCTGGCTTGG	((((....((.(((.(((((((	))))))).))).))))))....	16	22
mmu_miR_1198_5p	ENSMUSG00000009112_ENSMUST00000009256_6_1	6059	3'UTR	-26400000	TGCATGCCACAGTGTGCATGTG	TATGTGTTCCTGGCTGGCTTGG	..((.(((((((.(.(((((((	))))))).))))..)))).)).	17	22
mmu_miR_335_3p	ENSMUSG00000009112_ENSMUST00000009256_6_1	1313	CDS	-28400000	AGAGAGCCGGGAGCAGGAAAAA	TTTTTCATTATTGCTCCTGACC	.......(((((((((((((((	))))))....)))))))))...	15	22
mmu_miR_335_3p	ENSMUSG00000009112_ENSMUST00000009256_6_1	1296	CDS	-24400000	CGCTCAGCTGAGTGAGGAGAGA	TTTTTCATTATTGCTCCTGACC	...((((..(((..(.((((((	))))))....)..)))))))..	14	22
mmu_miR_335_3p	ENSMUSG00000009112_ENSMUST00000009256_6_1	1675	3'UTR	-25100000	TCAGAAGGGCAAGAGTGAAACT	TTTTTCATTATTGCTCCTGACC	((((..((((((.(((((((..	..))))))).))))))))))..	17	22
mmu_miR_335_3p	ENSMUSG00000009112_ENSMUST00000009256_6_1	780	CDS	-24299999	TAGTCTTGAGCCTGAGGAGGAG	TTTTTCATTATTGCTCCTGACC	..(((..((((.(((.((((((	)))))).)))..))))..))).	16	22
mmu_miR_335_3p	ENSMUSG00000009112_ENSMUST00000009256_6_1	5098	3'UTR	-27000000	AGGCAAGGCAGTGAGTGAAAAA	TTTTTCATTATTGCTCCTGACC	.((((.((((((((.(((((((	)))))))))))))))..)).))	19	22
mmu_miR_335_3p	ENSMUSG00000009112_ENSMUST00000009256_6_1	2294	3'UTR	-23000000	TCTGGGGCTGTTTGGTGAAACC	TTTTTCATTATTGCTCCTGACC	((.(((((....((((((((..	..))))))))..))))).))..	15	22
mmu_miR_335_3p	ENSMUSG00000009112_ENSMUST00000009256_6_1	1221	CDS	-29600000	GTTTGTGGAGCTTGGTGAGGAG	TTTTTCATTATTGCTCCTGACC	(((...(((((.((((((((((	))))))))))..))))).))).	18	22
mmu_miR_674	ENSMUSG00000009112_ENSMUST00000009256_6_1	6242	3'UTR	-29000000	AGCTACACACCTCCCTTAGTGA	GCACTGAGATGGGAGTGGTGTA	...(((((..(((((((((((.	.))))))...)))))..)))))	16	22
mmu_miR_674	ENSMUSG00000009112_ENSMUST00000009256_6_1	6694	3'UTR	-27600000	AGGCAGCGTTCATTTGCAGTGT	GCACTGAGATGGGAGTGGTGTA	..(((.(.(((((((.((((((	)))))))))))))...).))).	17	22
mmu_miR_674	ENSMUSG00000009112_ENSMUST00000009256_6_1	695	CDS	-36299999	GTATGCTGCTCCAGTTCGGTGT	GCACTGAGATGGGAGTGGTGTA	.(((((..((((..((((((((	))))))))...))))..)))))	17	22
mmu_miR_674	ENSMUSG00000009112_ENSMUST00000009256_6_1	5336	3'UTR	-28799999	GTGACCCTGTGGTCTGTAGTGT	GCACTGAGATGGGAGTGGTGTA	...(((((.(.((((.((((((	)))))))))).).)).)))...	16	22
mmu_miR_674	ENSMUSG00000009112_ENSMUST00000009256_6_1	2823	3'UTR	-28600000	TGGCCTGAACTCAGCCCAGTGC	GCACTGAGATGGGAGTGGTGTA	..(((....((((.(.((((((	)))))).).))))...)))...	14	22
mmu_miR_674	ENSMUSG00000009112_ENSMUST00000009256_6_1	2368	3'UTR	-28700001	TCCCCAGTCTGAATGCCAGTGC	GCACTGAGATGGGAGTGGTGTA	...(((.(((.(...(((((((	)))))).).).))).)))....	14	22
mmu_miR_674	ENSMUSG00000009112_ENSMUST00000009256_6_1	955	CDS	-26000000	CACACAGAAAGCCTCCCGGTGT	GCACTGAGATGGGAGTGGTGTA	.((((......((((.((((((	)))))).)).)).....)))).	14	22
mmu_miR_674	ENSMUSG00000009112_ENSMUST00000009256_6_1	2536	3'UTR	-27600000	CATCCAGAGCCTGGATTAGTGT	GCACTGAGATGGGAGTGGTGTA	((.(((...((((..(((((((	)))))))..))))..)))))..	16	22
mmu_miR_674	ENSMUSG00000009112_ENSMUST00000009256_6_1	6165	3'UTR	-23900000	CATGGAGTTTTCTTGCCAGTGC	GCACTGAGATGGGAGTGGTGTA	(((.(...(..(...(((((((	)))))).)..)..).).)))..	13	22
mmu_miR_674	ENSMUSG00000009112_ENSMUST00000009256_6_1	2960	3'UTR	-24700001	CTCATGCCTGAGGACACAGTGC	GCACTGAGATGGGAGTGGTGTA	.((((.((((....(.((((((	)))))).).)))).))))....	15	22
mmu_miR_674	ENSMUSG00000009112_ENSMUST00000009256_6_1	4679	3'UTR	-26100000	GCCCCCAGTTAGAGAACAGTGC	GCACTGAGATGGGAGTGGTGTA	(((((((.........((((((	))))))...))))...)))...	13	22
mmu_miR_128	ENSMUSG00000009112_ENSMUST00000009256_6_1	1259	CDS	-30700001	CAGCGAGACCCGAGGCTGTGG	TCACAGTGAACCGGTCTCTTT	....((((((.(..(((((((	)))))))...).))))))...	14	21
mmu_miR_128	ENSMUSG00000009112_ENSMUST00000009256_6_1	3947	3'UTR	-25000000	ACCAGAATTGAGTCACTGTGC	TCACAGTGAACCGGTCTCTTT	...(((((((..((((((((.	.))))))))..)))).)))..	15	21
mmu_miR_128	ENSMUSG00000009112_ENSMUST00000009256_6_1	5327	3'UTR	-25799999	AGGCACTGGGTGACCCTGTGG	TCACAGTGAACCGGTCTCTTT	(((.(((((....(.((((((	)))))).)..))))).)))..	15	21
mmu_miR_128	ENSMUSG00000009112_ENSMUST00000009256_6_1	5225	3'UTR	-24000000	AGCCTGTGTTTGTTTCTGTGA	TCACAGTGAACCGGTCTCTTT	((.(((.((((....((((((	)))))).))))))).))....	15	21
mmu_miR_128	ENSMUSG00000009112_ENSMUST00000009256_6_1	6184	3'UTR	-24000000	TGCCACGTTTTGTCATTGTGA	TCACAGTGAACCGGTCTCTTT	.(((..((....(((((((((	))))))))))).)))......	14	21
mmu_miR_128	ENSMUSG00000009112_ENSMUST00000009256_6_1	4285	3'UTR	-27700001	TCAGGGGCTTTCAACCTGTGG	TCACAGTGAACCGGTCTCTTT	..(((((((((((..((((((	))))))))))..)))))))..	17	21
mmu_miR_466l_5p	ENSMUSG00000009112_ENSMUST00000009256_6_1	4956	3'UTR	-24299999	CTGATACTGATTGAGCACGCAA	TTGTGTGTACATGTACATGTAT	...((((((..((.((((((((	)))))))).))....)).))))	16	22
mmu_miR_466l_5p	ENSMUSG00000009112_ENSMUST00000009256_6_1	5822	3'UTR	-27100000	CCATGCTCATGTTTACACACAC	TTGTGTGTACATGTACATGTAT	.((((..(((((..(((((((.	.))))))))))))..))))...	16	22
mmu_miR_1224	ENSMUSG00000009112_ENSMUST00000009256_6_1	3642	3'UTR	-23299999	ATAACTCAATTCTTCCTTTAC	GTGAGGACTGGGGAGGTGGAG	....(((..((((((((((((	))))))...))))))...)))	15	21
mmu_miR_1224	ENSMUSG00000009112_ENSMUST00000009256_6_1	2944	3'UTR	-24600000	GGGAGGACCTGTCTCTCTCAT	GTGAGGACTGGGGAGGTGGAG	......((((.(((.((((((	))))))...))).))))....	13	21
mmu_miR_1224	ENSMUSG00000009112_ENSMUST00000009256_6_1	193	CDS	-32200001	ACTGCGTCTCTAGGATTTCAC	GTGAGGACTGGGGAGGTGGAG	.(..(.(((((((..((((((	)))))).))))))).)..)..	15	21
mmu_miR_1224	ENSMUSG00000009112_ENSMUST00000009256_6_1	4071	3'UTR	-30799999	CTCCATCACTCCTGCTCTTCA	GTGAGGACTGGGGAGGTGGAG	(((((((.((((.(.((((((	.))))))).)))).)))))))	18	21
mmu_miR_1224	ENSMUSG00000009112_ENSMUST00000009256_6_1	3623	3'UTR	-28900000	TCTCCCCACATGGACCCTTAT	GTGAGGACTGGGGAGGTGGAG	((((((((...(...((((((	)))))).))))))))).....	15	21
mmu_miR_1224	ENSMUSG00000009112_ENSMUST00000009256_6_1	3300	3'UTR	-36599998	GAGTTCCCTCCAAGTTCTCAC	GTGAGGACTGGGGAGGTGGAG	...((((((((.(((((((((	)))))))))..))))).))).	17	21
mmu_miR_448_3p	ENSMUSG00000009112_ENSMUST00000009256_6_1	5788	3'UTR	-25400000	CTTGCCATGTCCCTGTGTGCAG	TTGCATATGTAGGATGTCCCAT	..((..((((((..((((((((	))))))))...))))))..)).	16	22
mmu_miR_882	ENSMUSG00000009112_ENSMUST00000009256_6_1	6305	3'UTR	-25900000	TGTTGGCCAGCCTTTTTCTCCT	AGGAGAGAGTTAGCGCATTAGT	.....((..((..(((((((((	)))))))))...))))......	13	22
mmu_miR_882	ENSMUSG00000009112_ENSMUST00000009256_6_1	6375	3'UTR	-32500000	ACTAAAAGTGCCTCTTTCTCCT	AGGAGAGAGTTAGCGCATTAGT	(((((..((((..(((((((((	)))))))))...)))).)))))	18	22
mmu_miR_882	ENSMUSG00000009112_ENSMUST00000009256_6_1	2001	3'UTR	-26900000	CCGTGCTCTGCAGCTGTTTTCT	AGGAGAGAGTTAGCGCATTAGT	..(((((....((((.((((((	)))))).)))))))))......	15	22
mmu_miR_882	ENSMUSG00000009112_ENSMUST00000009256_6_1	3358	3'UTR	-23299999	TGGTGGCTCACTGGACTTTTTT	AGGAGAGAGTTAGCGCATTAGT	((((((((.(((...(((((((	)))))))))).))).)))))..	18	22
mmu_miR_3066	ENSMUSG00000009112_ENSMUST00000009256_6_1	2753	3'UTR	-23500000	AGAAACTTGAATTTAAGACCAA	TTGGTTGCTGTAGATTAAGTAG	....((((((.((((.((((((	))))))....))))))))))..	16	22
mmu_miR_3066	ENSMUSG00000009112_ENSMUST00000009256_6_1	538	CDS	-28200001	CAGACGATCCTCAGCCAGCCAG	TTGGTTGCTGTAGATTAAGTAG	.....((((..((((.((((((	))))))))))..))))......	14	22
mmu_miR_3066	ENSMUSG00000009112_ENSMUST00000009256_6_1	1540	3'UTR	-28700001	AACTTAGACTGCCAGCAGCTAC	TTGGTTGCTGTAGATTAAGTAG	.((((((.((((.((((((((.	.)))))))))))).))))))..	18	22
mmu_miR_3066	ENSMUSG00000009112_ENSMUST00000009256_6_1	927	CDS	-24900000	CGTCTCACTGTCTGCTAGCCAG	TTGGTTGCTGTAGATTAAGTAG	......((((((((((((((((	)))))))..))))))..)))..	16	22
mmu_miR_3066	ENSMUSG00000009112_ENSMUST00000009256_6_1	4329	3'UTR	-24200001	ATGACCTTTTCACAGGGATCAA	TTGGTTGCTGTAGATTAAGTAG	.....(((.((((((.((((((	)))))).)))).))..)))...	15	22
mmu_miR_3066	ENSMUSG00000009112_ENSMUST00000009256_6_1	2866	3'UTR	-23000000	CCTATGCACTCACTGTAGCTAG	TTGGTTGCTGTAGATTAAGTAG	.((((....((((.((((((((	)))))))).)).))....))))	16	22
mmu_miR_1_2_as_3p	ENSMUSG00000009112_ENSMUST00000009256_6_1	5248	3'UTR	-25200001	GTTCCATGTAGGCTAAGTACCCA	TGGGTACATAAAGAAGTATGTGC	....((((((..((..(((((((	)))))))....))...)))))).	15	23
mmu_miR_1_2_as_3p	ENSMUSG00000009112_ENSMUST00000009256_6_1	4798	3'UTR	-26500000	CTTCCACATGAACTCTGTGCTCA	TGGGTACATAAAGAAGTATGTGC	....((((((..((.((((((((	))))))))...))...)))))).	16	23
mmu_miR_1_2_as_3p	ENSMUSG00000009112_ENSMUST00000009256_6_1	4022	3'UTR	-27100000	TGCGTATGTGCACCTTGTGCTCG	TGGGTACATAAAGAAGTATGTGC	...((((((((..((((((((((	))))))))...))..))))))))	18	23
mmu_miR_1_2_as_3p	ENSMUSG00000009112_ENSMUST00000009256_6_1	6796	3'UTR	-27100000	TACTGTTGTCTACTTTGTGCCCA	TGGGTACATAAAGAAGTATGTGC	(((.....(((....((((((((	))))))))...))).....))).	14	23
mmu_miR_1_2_as_3p	ENSMUSG00000009112_ENSMUST00000009256_6_1	1513	3'UTR	-25500000	ACCTACGGCTTTAGCTGTATTCA	TGGGTACATAAAGAAGTATGTGC	((.(((..(((((..((((((((	)))))))))))))..))).))..	18	23
mmu_miR_3102_5p.2	ENSMUSG00000009112_ENSMUST00000009256_6_1	4060	3'UTR	-26400000	CCAGGCCAGTGCTCCATCACT	GGTGGTGCAGGCAGGAGAGCC	...((((..((((.(((((((	)))))))..))))...).)))	15	21
mmu_miR_3102_5p.2	ENSMUSG00000009112_ENSMUST00000009256_6_1	5298	3'UTR	-32900002	CAAGCTTTGTATTGCACCACT	GGTGGTGCAGGCAGGAGAGCC	...(((((.(.((((((((((	))))))))))...).))))).	16	21
mmu_miR_3102_5p.2	ENSMUSG00000009112_ENSMUST00000009256_6_1	2053	3'UTR	-37400002	TCTCTCCCGCATCACACCACC	GGTGGTGCAGGCAGGAGAGCC	.((((((.((....(((((((	)))))))...)).))))))..	15	21
mmu_miR_3102_5p.2	ENSMUSG00000009112_ENSMUST00000009256_6_1	3932	3'UTR	-28100000	ATGCATTCAACTTGCACCAGA	GGTGGTGCAGGCAGGAGAGCC	..((.(((..(((((((((..	..)))))))))...))).)).	14	21
mmu_miR_3102_5p.2	ENSMUSG00000009112_ENSMUST00000009256_6_1	4928	3'UTR	-28100000	AGCTCTGTGTGGGTTACTACT	GGTGGTGCAGGCAGGAGAGCC	.(((((.(((..((.((((((	))))))))..))).).)))).	16	21
mmu_miR_3102_5p.2	ENSMUSG00000009112_ENSMUST00000009256_6_1	2577	3'UTR	-29900000	GTTCTTGAGCATTGGACTATC	GGTGGTGCAGGCAGGAGAGCC	((((((..((.(((.((((((	)))))).)))))..)))))).	17	21
mmu_miR_3102_5p.2	ENSMUSG00000009112_ENSMUST00000009256_6_1	3722	3'UTR	-31600000	GCTCCTAGGTTTGCCATCACT	GGTGGTGCAGGCAGGAGAGCC	.(((((..((((((.((((((	)))))))))))))))))....	17	21
mmu_miR_3102_5p.2	ENSMUSG00000009112_ENSMUST00000009256_6_1	1877	3'UTR	-29299999	ATCTCCCTTTTGAGGGCCACT	GGTGGTGCAGGCAGGAGAGCC	.(((((..((((...((((((	)))))).))))..)))))...	15	21
mmu_miR_3102_5p.2	ENSMUSG00000009112_ENSMUST00000009256_6_1	5502	3'UTR	-33200001	TTCCTCCCTGCAATGGCCATC	GGTGGTGCAGGCAGGAGAGCC	(((((.(((((....((((((	))))))))))).)))))....	16	21
mmu_miR_3071	ENSMUSG00000009112_ENSMUST00000009256_6_1	5531	3'UTR	-23100000	GTAGGCACACGGAAGGATGAGT	ACTCATTTGAGACGATGATGGA	.....((((((...((((((((	))))))))....)).)).))..	14	22
mmu_miR_3071	ENSMUSG00000009112_ENSMUST00000009256_6_1	1479	CDS, 3'UTR	-24400000	GTAACAGTCTTTTCAGATGAGA	ACTCATTTGAGACGATGATGGA	......(((.(((((((((((.	.))))))))))).)))......	14	22
mmu_miR_3071	ENSMUSG00000009112_ENSMUST00000009256_6_1	2594	3'UTR	-29500000	TATCATCAGCTTCTCTGTGGGT	ACTCATTTGAGACGATGATGGA	..((((((.(.((((.((((((	))))))..)))).).)))))).	17	22
mmu_miR_18astar	ENSMUSG00000009112_ENSMUST00000009256_6_1	5088	3'UTR	-27299999	AGCTTATCAGAGGCAAGGCAGT	ACTGCCCTAAGTGCTCCTTCTG	.......((((((((.((((((	)))))).....))))...))))	14	22
mmu_miR_18astar	ENSMUSG00000009112_ENSMUST00000009256_6_1	2076	3'UTR	-32200001	TCAGGTACTGCAGCAGGGCAGT	ACTGCCCTAAGTGCTCCTTCTG	.((((....(((..((((((((	))))))))...)))....))))	15	22
mmu_miR_18astar	ENSMUSG00000009112_ENSMUST00000009256_6_1	1708	3'UTR	-31100000	CAGGTTAGTCAACTTGGGCAGT	ACTGCCCTAAGTGCTCCTTCTG	((((..(((..(((((((((((	))))))).)))))))...))))	18	22
mmu_miR_18astar	ENSMUSG00000009112_ENSMUST00000009256_6_1	2376	3'UTR	-23299999	CTGAATGCCAGTGCAGGGTAGA	ACTGCCCTAAGTGCTCCTTCTG	..(((.(..((..((((((((.	.)))))))..)..))).)))..	14	22
mmu_miR_1264_5p	ENSMUSG00000009112_ENSMUST00000009256_6_1	5918	3'UTR	-24500000	TTAGCAGTCAGCTCAGGGGCCT	AGGTCCTCAATAAGTATTTGTT	..(((((...(((..(((((((	))))))).....)))..)))))	15	22
mmu_miR_1264_5p	ENSMUSG00000009112_ENSMUST00000009256_6_1	2160	3'UTR	-26000000	AAGATGATGCCTTTAGGGACCT	AGGTCCTCAATAAGTATTTGTT	.....(((((..((..((((((	))))))..))...)))))....	13	22
mmu_miR_99bstar	ENSMUSG00000009112_ENSMUST00000009256_6_1	4274	3'UTR	-25700001	GATGGTCTATTTCAGGGGCTTT	CAAGCTCGTGTCTGTGGGTCCG	...(((((((..((.((((((.	.)))))).))...))))).)).	15	22
mmu_miR_99bstar	ENSMUSG00000009112_ENSMUST00000009256_6_1	3713	3'UTR	-27200001	GTCACCACAGCTCCTAGGTTTG	CAAGCTCGTGTCTGTGGGTCCG	....(((((((.(...((((((	)))))).).).)))))).....	14	22
mmu_miR_99bstar	ENSMUSG00000009112_ENSMUST00000009256_6_1	6226	3'UTR	-23600000	TTCCCCCAGGAAGGTGAGCTAC	CAAGCTCGTGTCTGTGGGTCCG	...(((((((....((((((..	..))))))..)))).)))....	13	22
mmu_miR_145	ENSMUSG00000009112_ENSMUST00000009256_6_1	1571	3'UTR	-34900002	GCAGGACACTGGAGGAATTGGGC	GTCCAGTTTTCCCAGGAATCCCT	...(((..((((..(((((((((	)))))))))..))))...)))..	16	23
mmu_miR_145	ENSMUSG00000009112_ENSMUST00000009256_6_1	359	CDS	-27600000	AGGAAGAACTGAAAACCCTGGAC	GTCCAGTTTTCCCAGGAATCCCT	.(((....(((..((..((((((	))))))..))..)))...)))..	14	23
mmu_miR_145	ENSMUSG00000009112_ENSMUST00000009256_6_1	1562	3'UTR	-25100000	TGGACATTTGCAGGACACTGGAG	GTCCAGTTTTCCCAGGAATCCCT	.(((..((((..(((.((((((.	.))))))..)))))))..)))..	16	23
mmu_miR_145	ENSMUSG00000009112_ENSMUST00000009256_6_1	102	5'UTR	-28500000	TCCCTTGTGGGGCAGGGCTGGAG	GTCCAGTTTTCCCAGGAATCCCT	..(((....(((.(((((((((.	.))))))))))))))).......	15	23
mmu_miR_145	ENSMUSG00000009112_ENSMUST00000009256_6_1	2571	3'UTR	-26100000	CTGCCTGTTCTTGAGCATTGGAC	GTCCAGTTTTCCCAGGAATCCCT	...((((.....(((.(((((((	))))))).))).)))).......	14	23
mmu_miR_145	ENSMUSG00000009112_ENSMUST00000009256_6_1	1229	CDS	-25500000	AGCTTGGTGAGGAGGAGCTGGAA	GTCCAGTTTTCCCAGGAATCCCT	..(((((.((....((((((((.	.))))))))))))))).......	15	23
mmu_miR_1967	ENSMUSG00000009112_ENSMUST00000009256_6_1	528	CDS	-28100000	GAAAGCATTGCAGACGATCCTCA	TGAGGATCCTGGGGAGAAGATGC	....(((((.(((..((((((((	))))))))))).......)))))	16	23
mmu_miR_1967	ENSMUSG00000009112_ENSMUST00000009256_6_1	4069	3'UTR	-26400000	TGCTCCATCACTCCTGCTCTTCA	TGAGGATCCTGGGGAGAAGATGC	.....((((.((((((.((((((	)))))).)...)))))..)))).	16	23
mmu_miR_1967	ENSMUSG00000009112_ENSMUST00000009256_6_1	5737	3'UTR	-29500000	GGAAGCTCTCCTAGTCATCTTCA	TGAGGATCCTGGGGAGAAGATGC	.....(((.(((((..(((((((	))))))).)))))))).......	15	23
mmu_miR_1967	ENSMUSG00000009112_ENSMUST00000009256_6_1	5751	3'UTR	-31200001	TCATCTTCACACAGCCCTCCTCG	TGAGGATCCTGGGGAGAAGATGC	.(((((((.(.(((...((((((	))))))..)))..).))))))).	17	23
mmu_miR_1967	ENSMUSG00000009112_ENSMUST00000009256_6_1	3297	3'UTR	-27799999	TGGGAGTTCCCTCCAAGTTCTCA	TGAGGATCCTGGGGAGAAGATGC	......(((.(((((.(((((((	)))))))..))))).))).....	15	23
mmu_miR_1967	ENSMUSG00000009112_ENSMUST00000009256_6_1	4931	3'UTR	-23200001	TCTGTGTGGGTTACTACTCCTTA	TGAGGATCCTGGGGAGAAGATGC	(((.(.((((.......((((((	)))))).)))).).)))......	14	23
mmu_miR_412_3p	ENSMUSG00000009112_ENSMUST00000009256_6_1	1220	CDS	-30900000	TGTTTGTGGAGCTTGGTGAG	TTCACCTGGTCCACTAGCCG	.(((.(((((.(..((((((	)))))).).))))).)))..	15	20
mmu_miR_92a_1star	ENSMUSG00000009112_ENSMUST00000009256_6_1	5070	3'UTR	-24200001	TGGTTTACCGAGTTGCCTAGCTT	AGGTTGGGATTTGTCGCAATGCT	.(((....(((....((((((((	)))))))).....)))....)))	14	23
mmu_miR_92a_1star	ENSMUSG00000009112_ENSMUST00000009256_6_1	6756	3'UTR	-26600000	ATTACTGCGAATTGTTCCAATTG	AGGTTGGGATTTGTCGCAATGCT	.....(((((...((((((((..	..))))))))...))))).....	13	23
mmu_miR_92a_1star	ENSMUSG00000009112_ENSMUST00000009256_6_1	531	CDS	-36099998	AGCATTGCAGACGATCCTCAGCC	AGGTTGGGATTTGTCGCAATGCT	((((((((.(((((..(((((((	.)))))))..)))))))))))))	20	23
mmu_miR_92a_1star	ENSMUSG00000009112_ENSMUST00000009256_6_1	3545	3'UTR	-25799999	ACTGCTCCATGAACACTCAGCCT	AGGTTGGGATTTGTCGCAATGCT	..(((..((......((((((((	))))))))...))..))).....	13	23
mmu_miR_92a_1star	ENSMUSG00000009112_ENSMUST00000009256_6_1	2583	3'UTR	-32599998	GAGCATTGGACTATCATCAGCTT	AGGTTGGGATTTGTCGCAATGCT	.((((((((((.(((.(((((((	))))))))))..))).)))))))	20	23
mmu_miR_92a_1star	ENSMUSG00000009112_ENSMUST00000009256_6_1	6076	3'UTR	-23600000	ATGTGGGAGTCAGAGGACAACTT	AGGTTGGGATTTGTCGCAATGCT	.((((((((((......((((((	)))))).))))).))))).....	16	23
mmu_miR_670	ENSMUSG00000009112_ENSMUST00000009256_6_1	4326	3'UTR	-25900000	TGAATGACCTTTTCACAGGGAT	ATCCCTGAGTGTATGTGGTGAA	....(.(((....(((((((((	))))))..))).....))).).	13	22
mmu_miR_670	ENSMUSG00000009112_ENSMUST00000009256_6_1	5874	3'UTR	-25799999	AGGTCAGAACCGTCTCAGGGAC	ATCCCTGAGTGTATGTGGTGAA	...(((..((...((((((((.	.)))))))).....))..))).	13	22
mmu_miR_670	ENSMUSG00000009112_ENSMUST00000009256_6_1	1888	3'UTR	-31200001	GAGGGCCACTACTTTAAGGGAT	ATCCCTGAGTGTATGTGGTGAA	....((((((((....((((((	))))))....))).)))))...	14	22
mmu_miR_511_3p	ENSMUSG00000009112_ENSMUST00000009256_6_1	6171	3'UTR	-23900000	GTTTTCTTGCCAGTGCCACGTT	AATGTGTAGCAAAAGACAGGAT	....((((((...(((((((((	))))))..)))...).))))).	15	22
mmu_miR_511_3p	ENSMUSG00000009112_ENSMUST00000009256_6_1	5813	3'UTR	-25299999	GGGTCCTTCCCATGCTCATGTT	AATGTGTAGCAAAAGACAGGAT	..(((((((...((((((((((	)))))).))))...)).)))))	17	22
mmu_let_7b	ENSMUSG00000009112_ENSMUST00000009256_6_1	191	CDS	-24000000	CGACTGCGTCTCTAGGATTTCA	TGAGGTAGTAGGTTGTGTGGTT	.(((..((..((((..((((((	))))))..))))...))..)))	15	22
mmu_let_7b	ENSMUSG00000009112_ENSMUST00000009256_6_1	1882	3'UTR	-26100000	CCTTTTGAGGGCCACTACTTTA	TGAGGTAGTAGGTTGTGTGGTT	.......(.(((((((((((((	))))))))).)))).)......	14	22
mmu_let_7b	ENSMUSG00000009112_ENSMUST00000009256_6_1	4845	3'UTR	-34200001	CTCACACACACCTGTGATCTCA	TGAGGTAGTAGGTTGTGTGGTT	.(((((((.(((((..((((((	))))))..))))))))))))..	18	22
mmu_let_7b	ENSMUSG00000009112_ENSMUST00000009256_6_1	1504	3'UTR	-28500000	GACAGAAAGACCTACGGCTTTA	TGAGGTAGTAGGTTGTGTGGTT	(((.....(((((((.((((((	)))))).))))))).....)))	16	22
mmu_let_7b	ENSMUSG00000009112_ENSMUST00000009256_6_1	4214	3'UTR	-24400000	AGCCTGAGTCCAGAGTGCCTTA	TGAGGTAGTAGGTTGTGTGGTT	((((.....((..(.(((((((	))))))).).))......))))	14	22
mmu_let_7b	ENSMUSG00000009112_ENSMUST00000009256_6_1	4532	3'UTR	-24000000	TGGGTGGTTTATGTATACCTCA	TGAGGTAGTAGGTTGTGTGGTT	.(.(..(..(((...(((((((	))))))))))..)..).)....	13	22
mmu_let_7b	ENSMUSG00000009112_ENSMUST00000009256_6_1	6635	3'UTR	-24000000	GGACACTTGAGATCCTATCTTA	TGAGGTAGTAGGTTGTGTGGTT	...(((....((((((((((((	))))))))..))))..)))...	15	22
mmu_miR_717	ENSMUSG00000009112_ENSMUST00000009256_6_1	3894	3'UTR	-23799999	TTGGTAGAAGGAAGCTGTTTGT	CTCAGACAGAGATACCTTCTCT	..((.((((((...(((((((.	..))))))).....))))))))	15	22
mmu_miR_717	ENSMUSG00000009112_ENSMUST00000009256_6_1	3500	3'UTR	-28100000	AGGGAAGAAGCTAGCATCTGAG	CTCAGACAGAGATACCTTCTCT	(((((((...((....((((((	))))))...))....)))))))	15	22
mmu_miR_717	ENSMUSG00000009112_ENSMUST00000009256_6_1	1869	3'UTR	-24400000	ACAAAGTCATCTCCCTTTTGAG	CTCAGACAGAGATACCTTCTCT	...(((..(((((...((((((	))))))..)))))..)))....	14	22
mmu_miR_202_5p	ENSMUSG00000009112_ENSMUST00000009256_6_1	3282	3'UTR	-23400000	TGTAGCTGGAGGTGATGGGAG	TTCCTATGCATATACTTCTTT	.......((((((((((((((	))))))).....)))))))..	14	21
mmu_miR_202_5p	ENSMUSG00000009112_ENSMUST00000009256_6_1	2158	3'UTR	-23900000	CAAAGATGATGCCTTTAGGGA	TTCCTATGCATATACTTCTTT	.(((((..((((...((((((	)))))).)))).....)))))	15	21
mmu_miR_202_5p	ENSMUSG00000009112_ENSMUST00000009256_6_1	2338	3'UTR	-26700001	TACACTGAAGCTGTATAGGAG	TTCCTATGCATATACTTCTTT	......((((.((((((((((	))))))))))....))))...	14	21
mmu_miR_682	ENSMUSG00000009112_ENSMUST00000009256_6_1	405	CDS	-24100000	CAGCACAGGCTTTGACTGTCA	CTGCAGTCACAGTGAAGTCTG	.....((((((((((((((..	..))))))).....)))))))	14	21
mmu_miR_682	ENSMUSG00000009112_ENSMUST00000009256_6_1	4368	3'UTR	-25500000	TATCAGATATTTATATTGCAG	CTGCAGTCACAGTGAAGTCTG	...(((((.((((((((((((	)))))))....))))))))))	17	21
mmu_miR_682	ENSMUSG00000009112_ENSMUST00000009256_6_1	6692	3'UTR	-25900000	CCAGGCAGCGTTCATTTGCAG	CTGCAGTCACAGTGAAGTCTG	.(((((.((......((((((	)))))).....))...)))))	13	21
mmu_miR_682	ENSMUSG00000009112_ENSMUST00000009256_6_1	2863	3'UTR	-25799999	GACCCTATGCACTCACTGTAG	CTGCAGTCACAGTGAAGTCTG	(((......((((.(((((((	)))))))...))))..)))..	14	21
mmu_miR_682	ENSMUSG00000009112_ENSMUST00000009256_6_1	1993	3'UTR	-27700001	TGAGCTGACCGTGCTCTGCAG	CTGCAGTCACAGTGAAGTCTG	...(((.((.(((..((((((	)))))).))).))..)))...	14	21
mmu_miR_682	ENSMUSG00000009112_ENSMUST00000009256_6_1	5334	3'UTR	-29900000	GGGTGACCCTGTGGTCTGTAG	CTGCAGTCACAGTGAAGTCTG	....((((((((((.((((((	)))))))))))).)..)))..	16	21
mmu_miR_682	ENSMUSG00000009112_ENSMUST00000009256_6_1	5954	3'UTR	-23100000	CTCTGGTGCTGCCCTTTGCGG	CTGCAGTCACAGTGAAGTCTG	..((..(((((....((((((	))))))...))))).))....	13	21
mmu_miR_1933_3p	ENSMUSG00000009112_ENSMUST00000009256_6_1	6412	3'UTR	-30500000	CTCAGTTTGTTAGTGGTTCTGG	CCAGGACCATCAGTGTGACTAT	...((((.....((((((((((	))))))))))......))))..	14	22
mmu_miR_1933_3p	ENSMUSG00000009112_ENSMUST00000009256_6_1	6269	3'UTR	-24400000	AAAACAGTCTGTGTGGTCCTAC	CCAGGACCATCAGTGTGACTAT	....((..(((.((((((((..	..)))))))))))..)).....	13	22
mmu_miR_1933_3p	ENSMUSG00000009112_ENSMUST00000009256_6_1	5562	3'UTR	-31600000	GAGATACTGTTTGGATTCCTGG	CCAGGACCATCAGTGTGACTAT	...((((((..(((..((((((	))))))))).))))))......	15	22
mmu_miR_1933_3p	ENSMUSG00000009112_ENSMUST00000009256_6_1	6307	3'UTR	-24600000	TTGGCCAGCCTTTTTCTCCTGG	CCAGGACCATCAGTGTGACTAT	.(((.((..((.....((((((	)))))).....))..)).))).	13	22
mmu_miR_1933_3p	ENSMUSG00000009112_ENSMUST00000009256_6_1	470	CDS	-25900000	AAGACTGCTTGGCCCATCTTGG	CCAGGACCATCAGTGTGACTAT	.(.((((..(((....((((((	))))))))).)))).)......	14	22
mmu_miR_1933_3p	ENSMUSG00000009112_ENSMUST00000009256_6_1	5009	3'UTR	-24200001	TTACGCCTCCTTCAGGTCCTGT	CCAGGACCATCAGTGTGACTAT	((((((........(((((((.	.)))))))....))))))....	13	22
mmu_miR_1933_3p	ENSMUSG00000009112_ENSMUST00000009256_6_1	3693	3'UTR	-31600000	AGTAGCCACAGGGTGGTTCTGT	CCAGGACCATCAGTGTGACTAT	.((((.((((.((((((((((.	.))))))))))..)))).))))	18	22
mmu_miR_146bstar	ENSMUSG00000009112_ENSMUST00000009256_6_1	2280	3'UTR	-30500000	ATATACCAAGACAATCTGGGGC	GCCCTAGGGACTCAGTTCTGGT	....((((..((..((((((((	))))))))......))..))))	14	22
mmu_miR_146bstar	ENSMUSG00000009112_ENSMUST00000009256_6_1	1893	3'UTR	-25000000	CCACTACTTTAAGGGATAGGGT	GCCCTAGGGACTCAGTTCTGGT	(((..(((...((...((((((	))))))....)).)))..))).	14	22
mmu_miR_146bstar	ENSMUSG00000009112_ENSMUST00000009256_6_1	1913	3'UTR	-26000000	GTTCAATTAGGAGACTCTGGGG	GCCCTAGGGACTCAGTTCTGGT	..(((.....(((.((((((((	.)))))))).))).....))).	14	22
mmu_miR_146bstar	ENSMUSG00000009112_ENSMUST00000009256_6_1	1328	CDS	-25400000	GGAAAAAGAGCCACACTGGGGA	GCCCTAGGGACTCAGTTCTGGT	((((...(((((...((((((.	.)))))))).)))..))))...	15	22
mmu_miR_146bstar	ENSMUSG00000009112_ENSMUST00000009256_6_1	2346	3'UTR	-27799999	AGCTGTATAGGAGACTTAGGGT	GCCCTAGGGACTCAGTTCTGGT	.(((......(((.((((((((	))))))))..)))......)))	14	22
mmu_miR_293star	ENSMUSG00000009112_ENSMUST00000009256_6_1	4515	3'UTR	-25200001	TAGTTAGCACACTCATTTGGGT	ACTCAAACTGTGTGACATTTTG	......((((((...(((((((	)))))))..))))).)......	13	22
mmu_miR_293star	ENSMUSG00000009112_ENSMUST00000009256_6_1	3938	3'UTR	-25600000	TCAACTTGCACCAGAATTGAGT	ACTCAAACTGTGTGACATTTTG	.(((..((((((((..((((((	)))))).))).))).))..)))	17	22
mmu_miR_574_3p	ENSMUSG00000009112_ENSMUST00000009256_6_1	2542	3'UTR	-25000000	GAGCCTGGATTAGTGTGGTGTG	CACGCTCATGCACACACCCACA	.....(((....((((((((((	))))))...))))....)))..	13	22
mmu_miR_574_3p	ENSMUSG00000009112_ENSMUST00000009256_6_1	6695	3'UTR	-23000000	GGCAGCGTTCATTTGCAGTGTG	CACGCTCATGCACACACCCACA	((..(.((.((..((.((((((	)))))))))).)).)..))...	15	22
mmu_miR_669m_5p	ENSMUSG00000009112_ENSMUST00000009256_6_1	938	CDS	-27299999	CTGCTAGCCAGAGCTGGCACACA	TGTGTGCATGTGCATGTGTGTAT	......((((.(((..(((((((	)))))))....)).).)).))..	14	23
mmu_miR_669m_5p	ENSMUSG00000009112_ENSMUST00000009256_6_1	2977	3'UTR	-34099998	AGTGCCACCCTGCAAGGCACACA	TGTGTGCATGTGCATGTGTGTAT	.(((((((..((((..(((((((	)))))))...)))).))).))))	18	23
mmu_miR_669m_5p	ENSMUSG00000009112_ENSMUST00000009256_6_1	4954	3'UTR	-25600000	TGCTGATACTGATTGAGCACGCA	TGTGTGCATGTGCATGTGTGTAT	.....((((((.....(((((((	))))))).....)).))))....	13	23
mmu_miR_1981	ENSMUSG00000009112_ENSMUST00000009256_6_1	641	CDS	-23600000	TTTTGCTACAACACCTGCTTTTGG	GTAAAGGCTGGGCTTAGACGTGGC	....(((((..(.((.(((((((.	.))))))).)).....)..)))))	15	24
mmu_miR_1981	ENSMUSG00000009112_ENSMUST00000009256_6_1	5949	3'UTR	-32400002	CGTCACTCTGGTGCTGCCCTTTGC	GTAAAGGCTGGGCTTAGACGTGGC	.((((((((((.(((..(((((((	)))))))...)))))))).)))))	20	24
mmu_miR_1981	ENSMUSG00000009112_ENSMUST00000009256_6_1	503	CDS	-28700001	CACAAGACCTGAAGGAGCCTTTGC	GTAAAGGCTGGGCTTAGACGTGGC	((((((.(((.....(((((((((	)))))))))))))))....)))..	18	24
mmu_miR_1981	ENSMUSG00000009112_ENSMUST00000009256_6_1	314	CDS	-25400000	AGTCTCTGAATCCAGAAGTTTTAT	GTAAAGGCTGGGCTTAGACGTGGC	.((((((((..((((...((((((	)))))).))))..)))))...)))	18	24
mmu_miR_3087	ENSMUSG00000009112_ENSMUST00000009256_6_1	4923	3'UTR	-25200001	AAGTGAGCTCTGTGTGGGTTA	TAACTCACTGTCATGTCCTCA	...((((..(((.((((((((	))))))))...)).)..))))	15	21
mmu_miR_3087	ENSMUSG00000009112_ENSMUST00000009256_6_1	1439	CDS	-25100000	TGGCAGTGGCTGTTGGAGTTG	TAACTCACTGTCATGTCCTCA	.((((.((((.((..((((((	)))))))).))))))))....	16	21
mmu_miR_106bstar	ENSMUSG00000009112_ENSMUST00000009256_6_1	4918	3'UTR	-28500000	CTTTTAAGTGAGCTCTGTGTGG	CCGCACTGTGGGTACTTGCTGC	......((..(((((.((((((	))))))...)))..))..))..	13	22
mmu_miR_106bstar	ENSMUSG00000009112_ENSMUST00000009256_6_1	2962	3'UTR	-24299999	CATGCCTGAGGACACAGTGCCA	CCGCACTGTGGGTACTTGCTGC	...((..(((..((((((((..	..))))))))....)))))...	13	22
mmu_miR_106bstar	ENSMUSG00000009112_ENSMUST00000009256_6_1	5150	3'UTR	-30400000	CTTAGTGACCCTCTGTGTGTGG	CCGCACTGTGGGTACTTGCTGC	..((((.((((.(...((((((	)))))).).))))....)))).	15	22
mmu_miR_106bstar	ENSMUSG00000009112_ENSMUST00000009256_6_1	2538	3'UTR	-28700001	TCCAGAGCCTGGATTAGTGTGG	CCGCACTGTGGGTACTTGCTGC	..(((.((((....((((((((	)))))))).)))).....))).	15	22
mmu_miR_106bstar	ENSMUSG00000009112_ENSMUST00000009256_6_1	2824	3'UTR	-23299999	GGCCTGAACTCAGCCCAGTGCC	CCGCACTGTGGGTACTTGCTGC	(((..(.(((((...((((((.	..))))))))))).)..)))..	15	22
mmu_miR_106bstar	ENSMUSG00000009112_ENSMUST00000009256_6_1	1608	3'UTR	-23799999	GGCAGTGTCTTGAGACAGTGTT	CCGCACTGTGGGTACTTGCTGC	((((((..((....(((((((.	..)))))))))..)).))))..	15	22
mmu_miR_302d	ENSMUSG00000009112_ENSMUST00000009256_6_1	6667	3'UTR	-24400000	AACTAAACTAGCATAAGCATTTA	TAAGTGCTTCCATGTTTGAGTGT	.(((.....((((((((((((((	)))))))))..)))))..)))..	17	23
mmu_miR_337_5p	ENSMUSG00000009112_ENSMUST00000009256_6_1	1999	3'UTR	-26900000	GACCGTGCTCTGCAGCTGTTT	GAACGGCGTCATGCAGGAGTT	......(((((((((((((((	)))))))....)))).)))).	15	21
mmu_miR_337_5p	ENSMUSG00000009112_ENSMUST00000009256_6_1	5553	3'UTR	-23000000	GGACACCTAGAGATACTGTTT	GAACGGCGTCATGCAGGAGTT	.(((.(((.(.((..((((((	))))))..)).)..))).)))	15	21
mmu_miR_337_5p	ENSMUSG00000009112_ENSMUST00000009256_6_1	2560	3'UTR	-24600000	TGTGTCTCCCACTGCCTGTTC	GAACGGCGTCATGCAGGAGTT	.....((((((..((((((((	)))))).))..))..))))..	14	21
mmu_miR_337_5p	ENSMUSG00000009112_ENSMUST00000009256_6_1	3893	3'UTR	-23700001	CTTGGTAGAAGGAAGCTGTTT	GAACGGCGTCATGCAGGAGTT	(((.(((....((.(((((((	))))))).)).)))..)))..	15	21
mmu_miR_337_5p	ENSMUSG00000009112_ENSMUST00000009256_6_1	6017	3'UTR	-25000000	TTTTGATACGAAAAGCTGTTC	GAACGGCGTCATGCAGGAGTT	(((((.((.((...(((((((	))))))).)).)))))))...	16	21
mmu_miR_331_5p	ENSMUSG00000009112_ENSMUST00000009256_6_1	5541	3'UTR	-27500000	GGAAGGATGAGTGGACACCTAG	CTAGGTATGGTCCCAGGGATCC	....((((....((((((((((	))))))...)))).....))))	14	22
mmu_miR_331_5p	ENSMUSG00000009112_ENSMUST00000009256_6_1	2896	3'UTR	-26600000	AGCAGAATCCCGTATCACCTGG	CTAGGTATGGTCCCAGGGATCC	......(((((..(((((((((	))))))..)))....)))))..	14	22
mmu_miR_331_5p	ENSMUSG00000009112_ENSMUST00000009256_6_1	3821	3'UTR	-33599998	AAGCACGTGTCACCATGCCTGG	CTAGGTATGGTCCCAGGGATCC	.....(.((..(((((((((((	)))))))))))..)).).....	14	22
mmu_miR_331_5p	ENSMUSG00000009112_ENSMUST00000009256_6_1	5068	3'UTR	-29799999	ACTGGTTTACCGAGTTGCCTAG	CTAGGTATGGTCCCAGGGATCC	.((((...((((...(((((((	))))))))))).))))......	15	22
mmu_miR_331_5p	ENSMUSG00000009112_ENSMUST00000009256_6_1	460	CDS	-23600000	AGCTCCATAGAAGACTGCTTGG	CTAGGTATGGTCCCAGGGATCC	...(((......((((((((((	))))))..))))....)))...	13	22
mmu_miR_331_5p	ENSMUSG00000009112_ENSMUST00000009256_6_1	6367	3'UTR	-25299999	TCCTTGAGACTAAAAGTGCCTC	CTAGGTATGGTCCCAGGGATCC	((((((.((((....((((((.	..)))))))))).))))))...	16	22
mmu_miR_3065star	ENSMUSG00000009112_ENSMUST00000009256_6_1	2764	3'UTR	-26900000	TTTAAGACCAAGACTGCTGCTGA	TCAGCACCAGGATATTGTTGGGG	.......((((.((((.((((((	)))))).))).....).))))..	14	23
mmu_miR_3065star	ENSMUSG00000009112_ENSMUST00000009256_6_1	5338	3'UTR	-25400000	GACCCTGTGGTCTGTAGTGTTGT	TCAGCACCAGGATATTGTTGGGG	..(((....((((...((((((.	.))))))..))))......))).	13	23
mmu_miR_3065star	ENSMUSG00000009112_ENSMUST00000009256_6_1	5943	3'UTR	-31000000	TCAGCACGTCACTCTGGTGCTGC	TCAGCACCAGGATATTGTTGGGG	((((((.(((...(((((((((.	.))))))))))))..))))))..	18	23
mmu_miR_361star	ENSMUSG00000009112_ENSMUST00000009256_6_1	1910	3'UTR	-25700001	AGGGTTCAATTAGGAGACTCTGGGG	TCCCCCAGGTGTGATTCTGATTTGT	.......((((((((.(((((((((	..))))))).))..))))))))...	17	25
mmu_miR_1941_3p	ENSMUSG00000009112_ENSMUST00000009256_6_1	1093	CDS	-26700001	CACGTGGAGAAGGAGGAGGTG	CATCTTAGCAGTATCTCCCAT	...(.(((((..(..((((((	))))))..)....))))))..	13	21
mmu_miR_1941_3p	ENSMUSG00000009112_ENSMUST00000009256_6_1	2770	3'UTR	-26700001	ACCAAGACTGCTGCTGAGGTT	CATCTTAGCAGTATCTCCCAT	....(((.((((((((((((.	.))))))))))))))).....	15	21
mmu_miR_1941_3p	ENSMUSG00000009112_ENSMUST00000009256_6_1	5529	3'UTR	-25400000	GGGTAGGCACACGGAAGGATG	CATCTTAGCAGTATCTCCCAT	(((.((..((.....((((((	))))))....))..)))))..	13	21
mmu_miR_30c_1star	ENSMUSG00000009112_ENSMUST00000009256_6_1	6775	3'UTR	-27900000	ATTGTTCCGGCCCCTTTCCCAT	CTGGGAGAGGGTTGTTTACTCC	...((..((((((.(((((((.	.)))))))))))))...))...	15	22
mmu_miR_30c_1star	ENSMUSG00000009112_ENSMUST00000009256_6_1	1864	3'UTR	-27799999	CGTGGACAAAGTCATCTCCCTT	CTGGGAGAGGGTTGTTTACTCC	.((((((((..((.((((((..	..)))))))).))))))))...	16	22
mmu_miR_30c_1star	ENSMUSG00000009112_ENSMUST00000009256_6_1	6377	3'UTR	-23700001	TAAAAGTGCCTCTTTCTCCTAA	CTGGGAGAGGGTTGTTTACTCC	....(((((..((((((((((.	.))))))))))..))..)))..	15	22
mmu_miR_30c_1star	ENSMUSG00000009112_ENSMUST00000009256_6_1	4783	3'UTR	-24100000	GAAGAAAGAAGTTCTCTTCCAC	CTGGGAGAGGGTTGTTTACTCC	((..(((..((..((((((((.	.))))))))..)).)))..)).	15	22
mmu_miR_30c_1star	ENSMUSG00000009112_ENSMUST00000009256_6_1	218	CDS	-23600000	AAACAAAGTACGTTGTTCTCAG	CTGGGAGAGGGTTGTTTACTCC	((((((....(....(((((((	))))))).)..)))))).....	14	22
mmu_miR_30c_1star	ENSMUSG00000009112_ENSMUST00000009256_6_1	6349	3'UTR	-24709999	GACAACCCATGATTTTCTTCCT	CTGGGAGAGGGTTGTTTACTCC	((((((((.......((((((.	..))))))))))))))......	14	22
mmu_miR_673_5p	ENSMUSG00000009112_ENSMUST00000009256_6_1	4715	3'UTR	-30700001	TGCTCTAAAGGTGAGATGTGGG	CTCACAGCTCTGGTCCTTGGAG	..((((((.((.(((.((((((	)))))).)))....))))))))	17	22
mmu_miR_673_5p	ENSMUSG00000009112_ENSMUST00000009256_6_1	4136	3'UTR	-27700001	CACTTAGCCAAAAGCCTGTGAG	CTCACAGCTCTGGTCCTTGGAG	..((..((((..(((.((((((	))))))))).))))....))..	15	22
mmu_miR_673_5p	ENSMUSG00000009112_ENSMUST00000009256_6_1	4285	3'UTR	-33500000	TCAGGGGCTTTCAACCTGTGGG	CTCACAGCTCTGGTCCTTGGAG	(((((((((......(((((((	)))))))....)))))))))..	16	22
mmu_miR_673_5p	ENSMUSG00000009112_ENSMUST00000009256_6_1	4919	3'UTR	-25900000	TTTTAAGTGAGCTCTGTGTGGG	CTCACAGCTCTGGTCCTTGGAG	.((((((.((.(...(((((((	)))))).)...).)))))))).	16	22
mmu_miR_673_5p	ENSMUSG00000009112_ENSMUST00000009256_6_1	4877	3'UTR	-27500000	ATTGAGAACCTCCATTTGTGAG	CTCACAGCTCTGGTCCTTGGAG	.(..((.(((.....(((((((	)))))))....))).))..)..	13	22
mmu_miR_673_5p	ENSMUSG00000009112_ENSMUST00000009256_6_1	6184	3'UTR	-23000000	TGCCACGTTTTGTCATTGTGAG	CTCACAGCTCTGGTCCTTGGAG	..(((.(..(((...(((((((	)))))))...)))..).)))..	14	22
mmu_miR_673_5p	ENSMUSG00000009112_ENSMUST00000009256_6_1	6061	3'UTR	-25700001	CATGCCACAGTGTGCATGTGGG	CTCACAGCTCTGGTCCTTGGAG	....((((((...((.((((((	)))))))).))).....)))..	14	22
mmu_miR_673_5p	ENSMUSG00000009112_ENSMUST00000009256_6_1	2593	3'UTR	-25600000	CTATCATCAGCTTCTCTGTGGG	CTCACAGCTCTGGTCCTTGGAG	(((..(((((.....(((((((	)))))))..)))))...)))..	15	22
mmu_miR_218	ENSMUSG00000009112_ENSMUST00000009256_6_1	5520	3'UTR	-26100000	ATCGGTCTAGGGTAGGCACAC	TTGTGCTTGATCTAACCATGT	...(((.(((..((((((((.	.))))))))..))))))....	14	21
mmu_miR_431	ENSMUSG00000009112_ENSMUST00000009256_6_1	1970	3'UTR	-23100000	CTGTTGCAGTTTCTCGGGGCA	TGTCTTGCAGGCCGTCATGCA	....((((...((((((((((	))))))).)))......))))	14	21
mmu_miR_431	ENSMUSG00000009112_ENSMUST00000009256_6_1	5547	3'UTR	-24500000	ATGAGTGGACACCTAGAGATA	TGTCTTGCAGGCCGTCATGCA	....((((((.(((.((((((	))))))..)))..))).))).	15	21
mmu_miR_431	ENSMUSG00000009112_ENSMUST00000009256_6_1	553	CDS	-23200001	CAGCCAGTGACATATGAGGCA	TGTCTTGCAGGCCGTCATGCA	..((..(((((.(..((((((	))))))..)....))))))).	14	21
mmu_miR_431	ENSMUSG00000009112_ENSMUST00000009256_6_1	2975	3'UTR	-31900000	ACAGTGCCACCCTGCAAGGCA	TGTCTTGCAGGCCGTCATGCA	...(((.(..(((((((((((	)))))))))))..).)))...	15	21
mmu_miR_431	ENSMUSG00000009112_ENSMUST00000009256_6_1	1604	3'UTR	-33200001	GCGTGGCAGTGTCTTGAGACA	TGTCTTGCAGGCCGTCATGCA	(((((((.(.(((((((((((	))))))).)))))))))))).	19	21
mmu_miR_431	ENSMUSG00000009112_ENSMUST00000009256_6_1	6074	3'UTR	-27200001	GCATGTGGGAGTCAGAGGACA	TGTCTTGCAGGCCGTCATGCA	(((((.(.(.(((.(((((((	)))))).).)))).)))))).	17	21
mmu_miR_431	ENSMUSG00000009112_ENSMUST00000009256_6_1	5876	3'UTR	-24500000	GTCAGAACCGTCTCAGGGACA	TGTCTTGCAGGCCGTCATGCA	(.((..((.((((..((((((	))))))..)))).))..))).	15	21
mmu_miR_431	ENSMUSG00000009112_ENSMUST00000009256_6_1	5422	3'UTR	-23700001	CCAAGCAGCGATATGAAGGCG	TGTCTTGCAGGCCGTCATGCA	....((((((...((((((((	)))))).))...)))..))).	14	21
mmu_miR_431	ENSMUSG00000009112_ENSMUST00000009256_6_1	1030	CDS	-26299999	AGCTTAGACAGCAGCGGGGCT	TGTCTTGCAGGCCGTCATGCA	.((...(((.((.(((((((.	.)))))))..)).)))..)).	14	21
mmu_miR_431	ENSMUSG00000009112_ENSMUST00000009256_6_1	1558	3'UTR	-29600000	CTACTGGACATTTGCAGGACA	TGTCTTGCAGGCCGTCATGCA	......(((.(((((((((((	)))))))))))..))).....	14	21
mmu_miR_217star	ENSMUSG00000009112_ENSMUST00000009256_6_1	5343	3'UTR	-23000000	TGTGGTCTGTAGTGTTGTTGGTG	CATCAGTTCCTAATGCATTGCCT	...(((.((((..(..(((((((	)))))))..)...))))..))).	15	23
mmu_miR_26a	ENSMUSG00000009112_ENSMUST00000009256_6_1	1215	CDS	-23500000	GTCTGTGTTTGTGGAGCTTGGT	TTCAAGTAATCCAGGATAGGCT	((((((.(...((((((((((.	.))))))..))))).)))))).	17	22
mmu_miR_26a	ENSMUSG00000009112_ENSMUST00000009256_6_1	6624	3'UTR	-33099998	AGGCTAGCCCTGGACACTTGAG	TTCAAGTAATCCAGGATAGGCT	((.(((..((((((.(((((((	)))))))..)))))).))).))	18	22
mmu_miR_344cstar	ENSMUSG00000009112_ENSMUST00000009256_6_1	2950	3'UTR	-23200001	ACCTGTCTCTCTCATGCCTGAGG	AGTCAGGCTGCTGGCTAGAGTAC	....((((((.(((.((((((..	..))))))...)))..)))).))	15	23
mmu_miR_344cstar	ENSMUSG00000009112_ENSMUST00000009256_6_1	774	CDS	-30900000	TGTCTTTAGTCTTGAGCCTGAGG	AGTCAGGCTGCTGGCTAGAGTAC	.((((((((((...(((((((..	..)))))))...)))))))).))	17	23
mmu_miR_344cstar	ENSMUSG00000009112_ENSMUST00000009256_6_1	5387	3'UTR	-23400000	AAACAAGGTCAGGCCATCTGACA	AGTCAGGCTGCTGGCTAGAGTAC	......((((((.(..((((((.	.))))))..))))))).......	13	23
mmu_miR_344cstar	ENSMUSG00000009112_ENSMUST00000009256_6_1	2532	3'UTR	-25299999	GCGCCATCCAGAGCCTGGATTAG	AGTCAGGCTGCTGGCTAGAGTAC	((.....(((((((((((.....	..))))))).)))).....))..	13	23
mmu_miR_344cstar	ENSMUSG00000009112_ENSMUST00000009256_6_1	461	CDS	-25100000	GCTCCATAGAAGACTGCTTGGCC	AGTCAGGCTGCTGGCTAGAGTAC	((((..(((.((...(((((((.	.)))))))..))..)))))))..	16	23
mmu_miR_344cstar	ENSMUSG00000009112_ENSMUST00000009256_6_1	2986	3'UTR	-23000000	CTGCAAGGCACACATGCTTGATA	AGTCAGGCTGCTGGCTAGAGTAC	.(((..(((.((((.(((((((.	.))))))))).)))))...))).	17	23
mmu_miR_344cstar	ENSMUSG00000009112_ENSMUST00000009256_6_1	4945	3'UTR	-24400000	TACTCCTTATGCTGATACTGATT	AGTCAGGCTGCTGGCTAGAGTAC	(((((.....((.(...((((((	)))))).).))......))))).	14	23
mmu_miR_344cstar	ENSMUSG00000009112_ENSMUST00000009256_6_1	1445	CDS	-28299999	TGGCTGTTGGAGTTGCACTGGCT	AGTCAGGCTGCTGGCTAGAGTAC	(((((.....(((.((.((((((	)))))))).))))))))......	16	23
mmu_miR_1956	ENSMUSG00000009112_ENSMUST00000009256_6_1	1573	3'UTR	-28400000	AGGACACTGGAGGAATTGGGCT	AGTCCAGGGCTGAGTCAGCGGA	....(.((((.((..(((((((	)))))))..))...)))).)..	14	22
mmu_miR_1956	ENSMUSG00000009112_ENSMUST00000009256_6_1	3353	3'UTR	-34299999	GAAGTTGGTGGCTCACTGGACT	AGTCCAGGGCTGAGTCAGCGGA	....(((.((((((((((((((	)))))))...))))))).))).	17	22
mmu_miR_1956	ENSMUSG00000009112_ENSMUST00000009256_6_1	6618	3'UTR	-36000000	AGCTAAAGGCTAGCCCTGGACA	AGTCCAGGGCTGAGTCAGCGGA	.(((...((((((((((((((.	.)))))))))).)))))))...	17	22
mmu_miR_1956	ENSMUSG00000009112_ENSMUST00000009256_6_1	473	CDS	-28600000	ACTGCTTGGCCCATCTTGGAGA	AGTCCAGGGCTGAGTCAGCGGA	.(((((.(((.(((((((((..	..))))))).)).)))))))).	17	22
mmu_miR_1956	ENSMUSG00000009112_ENSMUST00000009256_6_1	2573	3'UTR	-30400000	GCCTGTTCTTGAGCATTGGACT	AGTCCAGGGCTGAGTCAGCGGA	..(((((.((.(((.(((((((	))))))).))).))..))))).	17	22
mmu_miR_1956	ENSMUSG00000009112_ENSMUST00000009256_6_1	2531	3'UTR	-32099998	CGCGCCATCCAGAGCCTGGATT	AGTCCAGGGCTGAGTCAGCGGA	(((...(..(((..((((((((	)))))))).)))..)..)))..	15	22
mmu_miR_181b	ENSMUSG00000009112_ENSMUST00000009256_6_1	5124	3'UTR	-23200001	CAACTCCATCCAGGTCTAGTGTT	AACATTCATTGCTGTCGGTGGGT	....((((((..(((..((((((	))))))....)))...)))))).	15	23
mmu_miR_181b	ENSMUSG00000009112_ENSMUST00000009256_6_1	5533	3'UTR	-24299999	AGGCACACGGAAGGATGAGTGGA	AACATTCATTGCTGTCGGTGGGT	...(((.((..((((((((((..	..)))))))).))..)))))...	15	23
mmu_miR_181b	ENSMUSG00000009112_ENSMUST00000009256_6_1	5094	3'UTR	-27600000	TCAGAGGCAAGGCAGTGAGTGAA	AACATTCATTGCTGTCGGTGGGT	(((..((((..((((((((((..	..))))))))))))))..)))..	17	23
mmu_miR_181b	ENSMUSG00000009112_ENSMUST00000009256_6_1	481	CDS	-24700001	GCCCATCTTGGAGAAAGAGTGTC	AACATTCATTGCTGTCGGTGGGT	(((((((..(.((((.((((((.	.)))))).)).)).).)))))))	18	23
mmu_miR_181b	ENSMUSG00000009112_ENSMUST00000009256_6_1	3098	3'UTR	-23900000	CCAAGACCTGATGTTTTGAATGT	AACATTCATTGCTGTCGGTGGGT	(((....(((((((..(((((((	.)))))))..)).))))))))..	17	23
mmu_miR_181b	ENSMUSG00000009112_ENSMUST00000009256_6_1	1289	CDS	-26000000	AGGGGGCCGCTCAGCTGAGTGAG	AACATTCATTGCTGTCGGTGGGT	.....((((..((((((((((..	..))))))..)))).))))....	14	23
mmu_miR_1898	ENSMUSG00000009112_ENSMUST00000009256_6_1	6388	3'UTR	-26400000	CTTTCTCCTAACTCCTTGATTA	AGGTCAAGGTTCACAGGGGATC	...((((((....(((((((..	..))))))).....))))))..	13	22
mmu_miR_1898	ENSMUSG00000009112_ENSMUST00000009256_6_1	4314	3'UTR	-33500000	CCCTTTGAGGACTGAATGACCT	AGGTCAAGGTTCACAGGGGATC	.((((((.(((((...((((((	)))))).))))).))))))...	17	22
mmu_miR_1898	ENSMUSG00000009112_ENSMUST00000009256_6_1	4843	3'UTR	-26299999	GCCTCACACACACCTGTGATCT	AGGTCAAGGTTCACAGGGGATC	.((((......((((.((((((	)))))))))).....))))...	14	22
mmu_miR_1898	ENSMUSG00000009112_ENSMUST00000009256_6_1	3108	3'UTR	-23600000	ATGTTTTGAATGTCCTTGATTT	AGGTCAAGGTTCACAGGGGATC	((.(((((.....(((((((((	)))))))))....))))).)).	16	22
mmu_miR_1898	ENSMUSG00000009112_ENSMUST00000009256_6_1	6143	3'UTR	-23200001	CTTGATGGAAGGCACCTTGATC	AGGTCAAGGTTCACAGGGGATC	((((.(((.....(((((((((	.)))))))))))))))).....	16	22
mmu_miR_103	ENSMUSG00000009112_ENSMUST00000009256_6_1	2762	3'UTR	-26100000	AATTTAAGACCAAGACTGCTGCT	AGCAGCATTGTACAGGGCTATGA	......((.((...(((((((((	)))))))..))....))))....	13	23
mmu_miR_103	ENSMUSG00000009112_ENSMUST00000009256_6_1	1996	3'UTR	-28100000	GCTGACCGTGCTCTGCAGCTGTT	AGCAGCATTGTACAGGGCTATGA	......(((((((((((((((((	))))))..))..)))))).))).	17	23
mmu_miR_103	ENSMUSG00000009112_ENSMUST00000009256_6_1	5944	3'UTR	-26200001	CAGCACGTCACTCTGGTGCTGCC	AGCAGCATTGTACAGGGCTATGA	.....(((..((((((((((((.	.)))))))....)))))..))).	15	23
mmu_miR_103	ENSMUSG00000009112_ENSMUST00000009256_6_1	1728	3'UTR	-33200001	GTAATTCTCTGTAGGAGGCTGCT	AGCAGCATTGTACAGGGCTATGA	......(((((((.((.((((((	)))))).)).)))))))......	15	23
mmu_miR_103	ENSMUSG00000009112_ENSMUST00000009256_6_1	687	CDS	-27500000	GCCTTTGCGTATGCTGCTCCAGT	AGCAGCATTGTACAGGGCTATGA	(((((((((.((((((((.....	)))))))))))).))))).....	17	23
mmu_miR_103	ENSMUSG00000009112_ENSMUST00000009256_6_1	3830	3'UTR	-29900000	TCACCATGCCTGGTCTTGCTGTT	AGCAGCATTGTACAGGGCTATGA	....(((((((.(((.(((((((	)))))))..).)).)))).))).	17	23
mmu_miR_103	ENSMUSG00000009112_ENSMUST00000009256_6_1	5339	3'UTR	-31000000	ACCCTGTGGTCTGTAGTGTTGTT	AGCAGCATTGTACAGGGCTATGA	.(((((((.....((((((((((	)))))))))))))))))......	17	23
mmu_miR_103	ENSMUSG00000009112_ENSMUST00000009256_6_1	6014	3'UTR	-23600000	ACATTTTGATACGAAAAGCTGTT	AGCAGCATTGTACAGGGCTATGA	...(((((.(((((...((((((	)))))).))))))))))......	16	23
mmu_miR_103	ENSMUSG00000009112_ENSMUST00000009256_6_1	6715	3'UTR	-28799999	TGCGCCAACAGCTGACTGCTGCT	AGCAGCATTGTACAGGGCTATGA	...(((.....((((((((((((	)))))))..)).)))))).....	15	23
mmu_miR_103	ENSMUSG00000009112_ENSMUST00000009256_6_1	3890	3'UTR	-24299999	GGACTTGGTAGAAGGAAGCTGTT	AGCAGCATTGTACAGGGCTATGA	((.((..(((.((....((((((	)))))).)).)))..))))....	15	23
mmu_miR_103	ENSMUSG00000009112_ENSMUST00000009256_6_1	2283	3'UTR	-23700001	TACCAAGACAATCTGGGGCTGTT	AGCAGCATTGTACAGGGCTATGA	..((...(((((.....((((((	)))))))))))...)).......	13	23
mmu_miR_706	ENSMUSG00000009112_ENSMUST00000009256_6_1	1716	3'UTR	-26000000	TCAACTTGGGCAGTAATTCTCT	AGAGAAACCCTGTCTCAAAAAA	.....((((((((...((((((	))))))...))))).)))....	14	22
mmu_miR_706	ENSMUSG00000009112_ENSMUST00000009256_6_1	6156	3'UTR	-23299999	ACCTTGATCCATGGAGTTTTCT	AGAGAAACCCTGTCTCAAAAAA	...((((..((.((..((((((	))))))..))))..))))....	14	22
mmu_miR_341	ENSMUSG00000009112_ENSMUST00000009256_6_1	2901	3'UTR	-27200001	AATCCCGTATCACCTGGCTGA	TCGGTCGATCGGTCGGTCGGT	....(((.(((((((((((((	)))))))...))).)))))).	16	21
mmu_miR_341	ENSMUSG00000009112_ENSMUST00000009256_6_1	4974	3'UTR	-23299999	GCAATGCATGCTGGAGGCTGG	TCGGTCGATCGGTCGGTCGGT	((...((..(((((.((((((	))))))..)))))..))..))	15	21
mmu_miR_341	ENSMUSG00000009112_ENSMUST00000009256_6_1	403	CDS	-24900000	ACCAGCACAGGCTTTGACTGT	TCGGTCGATCGGTCGGTCGGT	(((.((...(((((((((((.	.)))))))..)))).)).)))	16	21
mmu_miR_341	ENSMUSG00000009112_ENSMUST00000009256_6_1	3794	3'UTR	-24299999	TGTAGTCCAGCTCAGGACTGA	TCGGTCGATCGGTCGGTCGGT	....(.((.(((.(.((((((	))))))..).))).)).)...	13	21
mmu_miR_341	ENSMUSG00000009112_ENSMUST00000009256_6_1	4308	3'UTR	-24799999	CACAACCCCTTTGAGGACTGA	TCGGTCGATCGGTCGGTCGGT	..(.(((...((((.((((((	))))))..))))..))).)..	14	21
mmu_miR_1894_3p	ENSMUSG00000009112_ENSMUST00000009256_6_1	6352	3'UTR	-31900000	AACCCATGATTTTCTTCCTTGA	GCAAGGGAGAGGGTGAAGGGAG	..(((.(.(((((((((((((.	.))))))))))))).).)))..	17	22
mmu_miR_1894_3p	ENSMUSG00000009112_ENSMUST00000009256_6_1	6385	3'UTR	-27600000	CCTCTTTCTCCTAACTCCTTGA	GCAAGGGAGAGGGTGAAGGGAG	.((((((..(((...((((((.	.))))))..)))..))))))..	15	22
mmu_miR_1894_3p	ENSMUSG00000009112_ENSMUST00000009256_6_1	6792	3'UTR	-24500000	CCCATACTGTTGTCTACTTTGT	GCAAGGGAGAGGGTGAAGGGAG	(((.((((.((.....((((((	))))))..)).))))..)))..	15	22
mmu_miR_496	ENSMUSG00000009112_ENSMUST00000009256_6_1	4023	3'UTR	-23000000	GCGTATGTGCACCTTGTGCTCG	TGAGTATTACATGGCCAATCTC	((.((((((......(((((((	))))))))))))))).......	15	22
mmu_miR_511_5p	ENSMUSG00000009112_ENSMUST00000009256_6_1	1094	CDS	-25700001	ACGTGGAGAAGGAGGAGGTGC	ATGCCTTTTGCTCTGCACTCA	..(((.(((.(.(((((((..	..))))))).)))).)))...	14	21
mmu_miR_511_5p	ENSMUSG00000009112_ENSMUST00000009256_6_1	1666	3'UTR	-23500000	ATGCTAGATTCAGAAGGGCAA	ATGCCTTTTGCTCTGCACTCA	.(((.(((....((((((((.	.))))))))..))))))....	14	21
mmu_miR_511_5p	ENSMUSG00000009112_ENSMUST00000009256_6_1	554	CDS	-26000000	AGCCAGTGACATATGAGGCAT	ATGCCTTTTGCTCTGCACTCA	.((.((.(.((...(((((((	))))))).))).)))).....	14	21
mmu_miR_466a_3p	ENSMUSG00000009112_ENSMUST00000009256_6_1	4526	3'UTR	-24400000	CTCATTTGGGTGGTTTATGTATA	TATACATACACGCACACATAAGA	......((.(((((.((((((((	)))))))).)).))).)).....	15	23
mmu_miR_466a_3p	ENSMUSG00000009112_ENSMUST00000009256_6_1	5148	3'UTR	-23400000	TTCTTAGTGACCCTCTGTGTGTG	TATACATACACGCACACATAAGA	.((((((((......((((((((	))))))))......))).)))))	16	23
mmu_miR_679_3p	ENSMUSG00000009112_ENSMUST00000009256_6_1	2299	3'UTR	-26500000	GGCTGTTTGGTGAAACCTTGTC	AGCAAGGTCCTCCTCACAGTAG	.(((((..((....(((((((.	.)))))))...))..)))))..	14	22
mmu_miR_679_3p	ENSMUSG00000009112_ENSMUST00000009256_6_1	506	CDS	-23799999	AAGACCTGAAGGAGCCTTTGCA	AGCAAGGTCCTCCTCACAGTAG	.....(((.(((((.((((((.	.))))))..)))))..)))...	14	22
mmu_miR_147	ENSMUSG00000009112_ENSMUST00000009256_6_1	4963	3'UTR	-25200001	TGATTGAGCACGCAATGCATGC	GTGTGCGGAAATGCTTCTGCTA	......((((.(((.(((((((	)))))))....)))...)))).	14	22
mmu_miR_147	ENSMUSG00000009112_ENSMUST00000009256_6_1	5519	3'UTR	-24000000	CATCGGTCTAGGGTAGGCACAC	GTGTGCGGAAATGCTTCTGCTA	....((.(..(((((.((((((	)))))).....)))))..))).	14	22
mmu_miR_147	ENSMUSG00000009112_ENSMUST00000009256_6_1	938	CDS	-28500000	CTGCTAGCCAGAGCTGGCACAC	GTGTGCGGAAATGCTTCTGCTA	....((((..(((((.((((((	)))))).)....))))..))))	15	22
mmu_miR_147	ENSMUSG00000009112_ENSMUST00000009256_6_1	568	CDS	-24900000	GAGGCATATCGTGAATGTACAG	GTGTGCGGAAATGCTTCTGCTA	(((((((.((.....((((((.	.)))))))).))))))).....	15	22
mmu_miR_687	ENSMUSG00000009112_ENSMUST00000009256_6_1	5513	3'UTR	-28600000	AATGGCCATCGGTCTAGGGTAG	CTATCCTGGAATGCAGCAATGA	....((...((.((((((((((	)))))))))).))..)).....	14	22
mmu_miR_687	ENSMUSG00000009112_ENSMUST00000009256_6_1	5982	3'UTR	-27700001	TAATAAGCTGGTTACTGGATAG	CTATCCTGGAATGCAGCAATGA	......(((((((...((((((	))))))...))).)))).....	13	22
mmu_miR_687	ENSMUSG00000009112_ENSMUST00000009256_6_1	189	CDS	-27900000	TACGACTGCGTCTCTAGGATTT	CTATCCTGGAATGCAGCAATGA	...(.((((((.((((((((..	..))))))))))))))).....	15	22
mmu_miR_687	ENSMUSG00000009112_ENSMUST00000009256_6_1	4517	3'UTR	-23900000	GTTAGCACACTCATTTGGGTGG	CTATCCTGGAATGCAGCAATGA	(((.(((...((....((((((	))))))..)).)))))).....	14	22
mmu_miR_678	ENSMUSG00000009112_ENSMUST00000009256_6_1	6245	3'UTR	-25600000	TACACACCTCCCTTAGTGAGGC	GTCTCGGTGCAAGGACTGGAGG	......(((((((((.((((((	)))))).))...))...)))))	15	22
mmu_miR_678	ENSMUSG00000009112_ENSMUST00000009256_6_1	1480	CDS, 3'UTR	-31400000	TAACAGTCTTTTCAGATGAGAC	GTCTCGGTGCAAGGACTGGAGG	...((((((((.((..((((((	)))))).)).))))))))....	16	22
mmu_miR_678	ENSMUSG00000009112_ENSMUST00000009256_6_1	2768	3'UTR	-25299999	AGACCAAGACTGCTGCTGAGGT	GTCTCGGTGCAAGGACTGGAGG	...(((...((((.((((((..	..)))))))).))...)))...	13	22
mmu_miR_678	ENSMUSG00000009112_ENSMUST00000009256_6_1	551	CDS	-29100000	GCCAGCCAGTGACATATGAGGC	GTCTCGGTGCAAGGACTGGAGG	.((((((..((.(((.((((((	))))))))))).)).))))...	17	22
mmu_miR_678	ENSMUSG00000009112_ENSMUST00000009256_6_1	2872	3'UTR	-24799999	CACTCACTGTAGCTAGTGGGAC	GTCTCGGTGCAAGGACTGGAGG	..(((...((.((.(.((((((	)))))).)))....))..))).	14	22
mmu_miR_678	ENSMUSG00000009112_ENSMUST00000009256_6_1	4710	3'UTR	-26200001	CCTTCTGCTCTAAAGGTGAGAT	GTCTCGGTGCAAGGACTGGAGG	(((((.(..((...(.((((((	)))))).)...))..).)))))	15	22
mmu_miR_678	ENSMUSG00000009112_ENSMUST00000009256_6_1	440	CDS	-27100000	TTAGCCCTGCTAACCCCGAGAG	GTCTCGGTGCAAGGACTGGAGG	((((((.(((.....((((((.	.)))))).))).)).))))...	15	22
mmu_miR_678	ENSMUSG00000009112_ENSMUST00000009256_6_1	6186	3'UTR	-24400000	CCACGTTTTGTCATTGTGAGAT	GTCTCGGTGCAAGGACTGGAGG	(((..(((((.(((..((((((	))))))))))))))..)))...	17	22
mmu_miR_678	ENSMUSG00000009112_ENSMUST00000009256_6_1	6355	3'UTR	-23400000	CCATGATTTTCTTCCTTGAGAC	GTCTCGGTGCAAGGACTGGAGG	(((.(...((((((.(((((((	))))))).).)))))))))...	17	22
mmu_miR_678	ENSMUSG00000009112_ENSMUST00000009256_6_1	1253	CDS	-28700001	CAGTAACAGCGAGACCCGAGGC	GTCTCGGTGCAAGGACTGGAGG	((((....(((....(((((((	))))))))))....))))....	14	22
mmu_miR_678	ENSMUSG00000009112_ENSMUST00000009256_6_1	1602	3'UTR	-24700001	CAGCGTGGCAGTGTCTTGAGAC	GTCTCGGTGCAAGGACTGGAGG	(((.....(..(((.(((((((	))))))).)))..).)))....	14	22
mmu_miR_678	ENSMUSG00000009112_ENSMUST00000009256_6_1	1968	3'UTR	-26100000	TCCTGTTGCAGTTTCTCGGGGC	GTCTCGGTGCAAGGACTGGAGG	((((..((((.....(((((((	))))))))))))))).......	15	22
mmu_miR_1196	ENSMUSG00000009112_ENSMUST00000009256_6_1	113	5'UTR	-28600000	GCAGGGCTGGAGCCAGATTT	AAATCTACCTGCCTCTGCCT	(((((((.((....((((((	)))))).)).))).))))..	15	20
mmu_miR_1196	ENSMUSG00000009112_ENSMUST00000009256_6_1	3165	3'UTR	-24299999	AAGAGTTGATCAGGAGATTT	AAATCTACCTGCCTCTGCCT	.((((.....((((((((((	)))))).)))).))))....	14	20
mmu_miR_873	ENSMUSG00000009112_ENSMUST00000009256_6_1	3694	3'UTR	-25900000	GTAGCCACAGGGTGGTTCTGT	GCAGGAACTTGTGAGTCTCCT	(..((((((((....((((((	)))))).)))))).))..)..	15	21
mmu_miR_873	ENSMUSG00000009112_ENSMUST00000009256_6_1	6160	3'UTR	-24100000	TGATCCATGGAGTTTTCTTGC	GCAGGAACTTGTGAGTCTCCT	.((..((..(.((..((((((	)))))))))..))..))....	13	21
mmu_miR_873	ENSMUSG00000009112_ENSMUST00000009256_6_1	38	5'UTR	-24299999	AGCAGCCACTGTCGCTCCTGC	GCAGGAACTTGTGAGTCTCCT	....(((((.((...((((((	))))))))..))).)).....	13	21
mmu_miR_653star	ENSMUSG00000009112_ENSMUST00000009256_6_1	5092	3'UTR	-27299999	TATCAGAGGCAAGGCAGTGAG	TTCACTGGAGTTTGTTTCAGT	.....((((((((.(((((((	)))))))...))))))))...	15	21
mmu_miR_653star	ENSMUSG00000009112_ENSMUST00000009256_6_1	5631	3'UTR	-25500000	ACGAGAGTGCTTCCTAGTGAA	TTCACTGGAGTTTGTTTCAGT	..((((..(((.((.((((((	)))))))))))...))))...	15	21
mmu_miR_653star	ENSMUSG00000009112_ENSMUST00000009256_6_1	1804	3'UTR	-23900000	ACTGGCACCCACTTACAGTGA	TTCACTGGAGTTTGTTTCAGT	(((((.((..((((.((((((	.))))))))))..)).)))))	17	21
mmu_miR_653star	ENSMUSG00000009112_ENSMUST00000009256_6_1	1291	CDS	-25200001	GGGGCCGCTCAGCTGAGTGAG	TTCACTGGAGTTTGTTTCAGT	(..((.((((.....((((((	)))))).))))..))..)...	13	21
mmu_miR_653star	ENSMUSG00000009112_ENSMUST00000009256_6_1	4765	3'UTR	-24100000	GACACTACACTGTCTAGTGAA	TTCACTGGAGTTTGTTTCAGT	((.((...((..(((((((((	)))))))))))..)).))...	15	21
mmu_miR_127	ENSMUSG00000009112_ENSMUST00000009256_6_1	5799	3'UTR	-24200001	CCTGTGTGCAGCGAGGGTCCTT	TCGGATCCGTCTGAGCTTGGCT	((...((.(((...((((((..	..))))))..))).))..))..	13	22
mmu_miR_127	ENSMUSG00000009112_ENSMUST00000009256_6_1	2287	3'UTR	-23100000	AAGACAATCTGGGGCTGTTTGG	TCGGATCCGTCTGAGCTTGGCT	....(((.((.((((.((((((	))))))..)))).)).)))...	15	22
mmu_miR_127	ENSMUSG00000009112_ENSMUST00000009256_6_1	2598	3'UTR	-24000000	ATCAGCTTCTCTGTGGGTCTCT	TCGGATCCGTCTGAGCTTGGCT	...((((.(((.((((((((..	..))))))).).)))...))))	15	22
mmu_miR_127	ENSMUSG00000009112_ENSMUST00000009256_6_1	5386	3'UTR	-32299999	TAAACAAGGTCAGGCCATCTGA	TCGGATCCGTCTGAGCTTGGCT	....((((.((((((.((((((	))))))..)))))).))))...	16	22
mmu_miR_1934star	ENSMUSG00000009112_ENSMUST00000009256_6_1	5736	3'UTR	-31500000	TGGAAGCTCTCCTAGTCATCTT	AGGATGACGGTGGGGCTGGTGA	....(((((..((.((((((((	))))))))))..))))).....	15	22
mmu_miR_1934star	ENSMUSG00000009112_ENSMUST00000009256_6_1	2135	3'UTR	-30700001	AAGCTCCCCACGGCTCCATCTT	AGGATGACGGTGGGGCTGGTGA	..(((((((((.(...((((((	)))))).).))))))..)))..	16	22
mmu_miR_1934star	ENSMUSG00000009112_ENSMUST00000009256_6_1	2622	3'UTR	-29200001	GTGTAGAAAGCAGTGTCATCCT	AGGATGACGGTGGGGCTGGTGA	...(((....((.(((((((((	))))))))).))...)))....	14	22
mmu_miR_1934star	ENSMUSG00000009112_ENSMUST00000009256_6_1	468	CDS	-27900000	AGAAGACTGCTTGGCCCATCTT	AGGATGACGGTGGGGCTGGTGA	.....(((((((.(((((((((	))))))..))).)))).)))..	16	22
mmu_miR_1934star	ENSMUSG00000009112_ENSMUST00000009256_6_1	167	5'UTR, CDS	-25900000	CAGCCAATTCAATGGCGTCCTC	AGGATGACGGTGGGGCTGGTGA	(((((...(((.((.((((((.	)))))).)).))))))))....	16	22
mmu_miR_1934star	ENSMUSG00000009112_ENSMUST00000009256_6_1	6418	3'UTR	-23100000	TTGTTAGTGGTTCTGGTATCTT	AGGATGACGGTGGGGCTGGTGA	(..(((((....(((.((((((	)))))).)))....)))))..)	15	22
mmu_miR_1934star	ENSMUSG00000009112_ENSMUST00000009256_6_1	886	CDS	-27400000	TCCCCGACAGTGACAACATCCT	AGGATGACGGTGGGGCTGGTGA	.(((((...((.....((((((	))))))))..))))).......	13	22
mmu_miR_29c	ENSMUSG00000009112_ENSMUST00000009256_6_1	5943	3'UTR	-26500000	TCAGCACGTCACTCTGGTGCTG	TAGCACCATTTGAAATCGGTTA	..(((.(((((...((((((((	))))))))..)))...))))).	16	22
mmu_miR_3084	ENSMUSG00000009112_ENSMUST00000009256_6_1	2373	3'UTR	-25459999	AGTCTGAATGCCAGTGCAGGG	TTCTGCCAGTCTCCTTCAGAC	.(((((((.......((((((	))))))........)))))))	13	21
mmu_miR_3084	ENSMUSG00000009112_ENSMUST00000009256_6_1	5156	3'UTR	-26400000	GACCCTCTGTGTGTGGCAGAG	TTCTGCCAGTCTCCTTCAGAC	.....((((.(..((((((((	))))))))..).....)))).	13	21
mmu_miR_3084	ENSMUSG00000009112_ENSMUST00000009256_6_1	510	CDS	-36099998	CCTGAAGGAGCCTTTGCAGAA	TTCTGCCAGTCTCCTTCAGAC	.(((((((((.((..((((((	)))))).)).)))))))))..	17	21
mmu_miR_3084	ENSMUSG00000009112_ENSMUST00000009256_6_1	3882	3'UTR	-33000000	CATCTAAGGGACTTGGTAGAA	TTCTGCCAGTCTCCTTCAGAC	..(((((((((((.(((((((	))))))))))).)))).))).	18	21
mmu_miR_3084	ENSMUSG00000009112_ENSMUST00000009256_6_1	2882	3'UTR	-27299999	AGCTAGTGGGACTCAGCAGAA	TTCTGCCAGTCTCCTTCAGAC	....((.((((((..((((((	)))))).))))))))......	14	21
mmu_miR_3084	ENSMUSG00000009112_ENSMUST00000009256_6_1	1556	3'UTR	-24400000	AGCTACTGGACATTTGCAGGA	TTCTGCCAGTCTCCTTCAGAC	..((...(((.(((.((((((	)))))).))).)))...))..	14	21
mmu_miR_3084	ENSMUSG00000009112_ENSMUST00000009256_6_1	1310	CDS	-27600000	AGGAGAGAGCCGGGAGCAGGA	TTCTGCCAGTCTCCTTCAGAC	.((((.(((.(..(.((((((	))))))).).)))))))....	15	21
mmu_miR_3084	ENSMUSG00000009112_ENSMUST00000009256_6_1	2073	3'UTR	-25400000	CTCTCAGGTACTGCAGCAGGG	TTCTGCCAGTCTCCTTCAGAC	.(((.(((.((((..((((((	))))))))))..)))..))).	16	21
mmu_miR_3084	ENSMUSG00000009112_ENSMUST00000009256_6_1	2609	3'UTR	-23700001	TGTGGGTCTCTGCGTGTAGAA	TTCTGCCAGTCTCCTTCAGAC	((.(((...(((...((((((	)))))))))...))).))...	14	21
mmu_miR_183	ENSMUSG00000009112_ENSMUST00000009256_6_1	6169	3'UTR	-34700001	GAGTTTTCTTGCCAGTGCCACG	TATGGCACTGGTAGAATTCACT	((((((...(((((((((((..	..)))))))))))))))))...	17	22
mmu_miR_183	ENSMUSG00000009112_ENSMUST00000009256_6_1	959	CDS	-24400000	CAGAAAGCCTCCCGGTGTCGCT	TATGGCACTGGTAGAATTCACT	..(((...((.(((((((((..	..))))))))).))..)))...	14	22
mmu_miR_183	ENSMUSG00000009112_ENSMUST00000009256_6_1	2620	3'UTR	-23900000	GCGTGTAGAAAGCAGTGTCATC	TATGGCACTGGTAGAATTCACT	..(((.....(.(((((((((.	.))))))))).)......))).	13	22
mmu_miR_183	ENSMUSG00000009112_ENSMUST00000009256_6_1	5366	3'UTR	-24000000	AATGTGTTGTCTTCTTGCTGTA	TATGGCACTGGTAGAATTCACT	...(((...(((.(((((((((	)))))))..)).)))...))).	15	22
mmu_miR_183	ENSMUSG00000009112_ENSMUST00000009256_6_1	3950	3'UTR	-24200001	AGAATTGAGTCACTGTGCCATC	TATGGCACTGGTAGAATTCACT	.....((((((((((((((((.	.))))))).))).).)))))..	16	22
mmu_miR_675_3p	ENSMUSG00000009112_ENSMUST00000009256_6_1	4530	3'UTR	-27200001	TTTGGGTGGTTTATGTATACCT	CTGTATGCCCTAACCGCTCAGT	.((((((((((...((((((..	..))))))...)))))))))).	16	22
mmu_miR_675_3p	ENSMUSG00000009112_ENSMUST00000009256_6_1	2606	3'UTR	-25100000	CTCTGTGGGTCTCTGCGTGTAG	CTGTATGCCCTAACCGCTCAGT	..(((.((((....((((((((	))))))))....))).).))).	15	22
mmu_miR_19b	ENSMUSG00000009112_ENSMUST00000009256_6_1	1441	CDS	-29900000	GCAGTGGCTGTTGGAGTTGCACT	TGTGCAAATCCATGCAAAACTGA	.((((.((...((((.((((((.	.)))))).)))).))...)))).	16	23
mmu_miR_19b	ENSMUSG00000009112_ENSMUST00000009256_6_1	4526	3'UTR	-25299999	CTCATTTGGGTGGTTTATGTATA	TGTGCAAATCCATGCAAAACTGA	....((((.((((....((((((	))))))...)))).)))).....	14	23
mmu_miR_30astar	ENSMUSG00000009112_ENSMUST00000009256_6_1	1564	3'UTR	-26799999	GACATTTGCAGGACACTGGAGG	CTTTCAGTCGGATGTTTGCAGC	.....(((((((.(((((((((	)))))))).)....))))))).	16	22
mmu_miR_30astar	ENSMUSG00000009112_ENSMUST00000009256_6_1	4969	3'UTR	-27799999	AGCACGCAATGCATGCTGGAGG	CTTTCAGTCGGATGTTTGCAGC	.....((((.((((((((((((	))))))))...))))))))...	16	22
mmu_miR_30astar	ENSMUSG00000009112_ENSMUST00000009256_6_1	3272	3'UTR	-26799999	TGGGCAGTAGTGTAGCTGGAGG	CTTTCAGTCGGATGTTTGCAGC	...((((..((.(..(((((((	)))))))..).))..))))...	14	22
mmu_miR_30astar	ENSMUSG00000009112_ENSMUST00000009256_6_1	1546	3'UTR	-24000000	GACTGCCAGCAGCTACTGGACA	CTTTCAGTCGGATGTTTGCAGC	..((((.((((.((((((((..	..)))))).)).)))).)))).	16	22
mmu_miR_30astar	ENSMUSG00000009112_ENSMUST00000009256_6_1	5227	3'UTR	-23500000	CCTGTGTTTGTTTCTGTGAAAG	CTTTCAGTCGGATGTTTGCAGC	.(((((......((((((((((	))))))..))))....))))).	15	22
mmu_miR_30astar	ENSMUSG00000009112_ENSMUST00000009256_6_1	496	CDS	-25700001	AGAGTGTCACAAGACCTGAAGG	CTTTCAGTCGGATGTTTGCAGC	.(((..((....(((.((((((	))))))))).))..))).....	14	22
mmu_miR_30astar	ENSMUSG00000009112_ENSMUST00000009256_6_1	5419	3'UTR	-27299999	TCACCAAGCAGCGATATGAAGG	CTTTCAGTCGGATGTTTGCAGC	....((((((.((((.((((((	))))))))))..))))))....	16	22
mmu_miR_3093_5p	ENSMUSG00000009112_ENSMUST00000009256_6_1	696	CDS	-31700001	TATGCTGCTCCAGTTCGGTGTG	CGCACCCCGCGGAGCTCACACT	......(((((.((..((((((	))))))..))))))).......	13	22
mmu_miR_3093_5p	ENSMUSG00000009112_ENSMUST00000009256_6_1	2542	3'UTR	-30100000	GAGCCTGGATTAGTGTGGTGTG	CGCACCCCGCGGAGCTCACACT	((((((......(((.((((((	)))))).))))).)))).....	15	22
mmu_miR_491	ENSMUSG00000009112_ENSMUST00000009256_6_1	1146	CDS	-25600000	CTTGCTCACACAGGTCCCTACC	AGTGGGGAACCCTTCCATGAGG	....((((...((((((((((.	.)))))))..)))....)))).	14	22
mmu_miR_491	ENSMUSG00000009112_ENSMUST00000009256_6_1	2551	3'UTR	-29500000	TTAGTGTGGTGTGTCTCCCACT	AGTGGGGAACCCTTCCATGAGG	.....((((.(.((..((((((	))))))..)).)..))))....	13	22
mmu_miR_491	ENSMUSG00000009112_ENSMUST00000009256_6_1	3348	3'UTR	-31700001	CCTCAGAAGTTGGTGGCTCACT	AGTGGGGAACCCTTCCATGAGG	(((((((((..(((..((((((	))))))..)))))))..)))))	18	22
mmu_miR_491	ENSMUSG00000009112_ENSMUST00000009256_6_1	4801	3'UTR	-24440001	CCACATGAACTCTGTGCTCACT	AGTGGGGAACCCTTCCATGAGG	((.((((.......(.((((((	)))))).).......)))).))	13	22
mmu_miR_494star	ENSMUSG00000009112_ENSMUST00000009256_6_1	6077	3'UTR	-32500000	TGTGGGAGTCAGAGGACAACTT	AGGTTGTCCGTGTTGTCTTCTC	...(((((.(((.(((((((((	)))))))))...))).))))).	17	22
mmu_miR_494star	ENSMUSG00000009112_ENSMUST00000009256_6_1	5985	3'UTR	-25400000	TAAGCTGGTTACTGGATAGCTT	AGGTTGTCCGTGTTGTCTTCTC	..((..((..((((((((((((	)))))))))).))..))..)).	16	22
mmu_miR_382star	ENSMUSG00000009112_ENSMUST00000009256_6_1	5349	3'UTR	-32599998	CTGTAGTGTTGTTGGTGAATGT	TCATTCACGGACAACACTTTTT	....(((((((((.(((((((.	.))))))).)))))))))....	16	22
mmu_miR_19astar	ENSMUSG00000009112_ENSMUST00000009256_6_1	2381	3'UTR	-26100000	TGCCAGTGCAGGGTAGAAGCTG	TAGTTTTGCATAGTTGCACTAC	....(((((((.((.(((((((	)))))))..))..)))))))..	16	22
mmu_miR_19astar	ENSMUSG00000009112_ENSMUST00000009256_6_1	3792	3'UTR	-27799999	CTTGTAGTCCAGCTCAGGACTG	TAGTTTTGCATAGTTGCACTAC	...(((((.(((((((((((((	))))))))...))))).)))))	18	22
mmu_miR_19astar	ENSMUSG00000009112_ENSMUST00000009256_6_1	1030	CDS	-23600000	AGCTTAGACAGCAGCGGGGCTG	TAGTTTTGCATAGTTGCACTAC	......(.((((.(((((((((	)))))))))...))))).....	14	22
mmu_miR_19astar	ENSMUSG00000009112_ENSMUST00000009256_6_1	2884	3'UTR	-25799999	CTAGTGGGACTCAGCAGAATCC	TAGTTTTGCATAGTTGCACTAC	.(((((.((((..(((((((..	..)))))))..)))).))))).	16	22
mmu_miR_19astar	ENSMUSG00000009112_ENSMUST00000009256_6_1	932	CDS	-24100000	CACTGTCTGCTAGCCAGAGCTG	TAGTTTTGCATAGTTGCACTAC	...(((..((((..((((((((	))))))))..)))).)))....	15	22
mmu_miR_19astar	ENSMUSG00000009112_ENSMUST00000009256_6_1	4972	3'UTR	-26700001	ACGCAATGCATGCTGGAGGCTG	TAGTTTTGCATAGTTGCACTAC	..(((((..((((..(((((((	))))))))))).))))).....	16	22
mmu_miR_19astar	ENSMUSG00000009112_ENSMUST00000009256_6_1	4894	3'UTR	-25600000	GTGAGATGGCTGTGACAAGCTA	TAGTTTTGCATAGTTGCACTAC	(((....(((((((..((((((	))))))..))))))).)))...	16	22
mmu_miR_19astar	ENSMUSG00000009112_ENSMUST00000009256_6_1	6601	3'UTR	-23600000	GGCCATACTAGGCTCAGAGCTA	TAGTTTTGCATAGTTGCACTAC	.((...((((....((((((((	))))))))..)))).)).....	14	22
mmu_miR_1893	ENSMUSG00000009112_ENSMUST00000009256_6_1	2603	3'UTR	-25400000	CTTCTCTGTGGGTCTCTGCGTG	GGCGCGGGCGCTGGACGCCTCG	.......(.((((((((((((.	.)))))).....)))).)).).	13	22
mmu_miR_1893	ENSMUSG00000009112_ENSMUST00000009256_6_1	5213	3'UTR	-32900002	CAGCCTAGGTGTAGCCTGTGTT	GGCGCGGGCGCTGGACGCCTCG	......((((((.(((((((((	))))))))).....))))))..	15	22
mmu_miR_1893	ENSMUSG00000009112_ENSMUST00000009256_6_1	179	CDS	-39200001	TGGCGTCCTCTACGACTGCGTC	GGCGCGGGCGCTGGACGCCTCG	.(((((((....((.(((((((	))))))).))..)))))))...	16	22
mmu_miR_1893	ENSMUSG00000009112_ENSMUST00000009256_6_1	5785	3'UTR	-31600000	TGGCTTGCCATGTCCCTGTGTG	GGCGCGGGCGCTGGACGCCTCG	.(((...(((.((.(((((((.	.))))))).)))))..)))...	15	22
mmu_miR_1893	ENSMUSG00000009112_ENSMUST00000009256_6_1	1986	3'UTR	-33299999	GGGCAGGTGAGCTGACCGTGCT	GGCGCGGGCGCTGGACGCCTCG	((((...(.(((...(((((((	)))))))..))).)..))))..	15	22
mmu_miR_1893	ENSMUSG00000009112_ENSMUST00000009256_6_1	2544	3'UTR	-25799999	GCCTGGATTAGTGTGGTGTGTC	GGCGCGGGCGCTGGACGCCTCG	....((.(((((((..((((((	)))))).)))))))...))...	15	22
mmu_miR_1893	ENSMUSG00000009112_ENSMUST00000009256_6_1	6262	3'UTR	-31059999	GAGGCCTAAAACAGTCTGTGTG	GGCGCGGGCGCTGGACGCCTCG	(((((........((((((((.	.)))))))).......))))).	13	22
mmu_miR_1893	ENSMUSG00000009112_ENSMUST00000009256_6_1	6796	3'UTR	-23299999	TACTGTTGTCTACTTTGTGCCC	GGCGCGGGCGCTGGACGCCTCG	.......((((((((((((((.	)))))))).).)))))......	14	22
mmu_miR_1893	ENSMUSG00000009112_ENSMUST00000009256_6_1	6699	3'UTR	-36799999	GCGTTCATTTGCAGTGTGCGCC	GGCGCGGGCGCTGGACGCCTCG	(((((((...((.((.((((((	)))))).)))))))))))....	17	22
mmu_miR_1893	ENSMUSG00000009112_ENSMUST00000009256_6_1	5352	3'UTR	-26500000	TAGTGTTGTTGGTGAATGTGTT	GGCGCGGGCGCTGGACGCCTCG	..((((..(..(((..((((((	))))))..)))..)))))....	14	22
mmu_miR_1893	ENSMUSG00000009112_ENSMUST00000009256_6_1	3810	3'UTR	-26900000	ACTGAGCTTACAAGCACGTGTC	GGCGCGGGCGCTGGACGCCTCG	...((((...((.((.((((((	)))))).))..))...).))).	14	22
mmu_miR_1893	ENSMUSG00000009112_ENSMUST00000009256_6_1	1202	CDS	-30100000	CGAGCCCCACTCCGTCTGTGTT	GGCGCGGGCGCTGGACGCCTCG	(((((.(((...((((((((((	)))))))))).)))..).))))	18	22
mmu_miR_1893	ENSMUSG00000009112_ENSMUST00000009256_6_1	3198	3'UTR	-30299999	TTGTGTGTCCTGTCGATGTGTC	GGCGCGGGCGCTGGACGCCTCG	....((((((.(.((.((((((	))))))..))).))))))....	15	22
mmu_miR_3089_5p	ENSMUSG00000009112_ENSMUST00000009256_6_1	2746	3'UTR	-26000000	GTGGGACAGAAACTTGAATTTA	TGAGTTCAGGGACAGCGTGTCT	...((((((...((((((((((	)))))))))).....).)))))	16	22
mmu_miR_3089_5p	ENSMUSG00000009112_ENSMUST00000009256_6_1	5574	3'UTR	-29900000	GGATTCCTGGCCCTCAGGCTCA	TGAGTTCAGGGACAGCGTGTCT	((((.((((.((((..((((((	)))))).)))).))).).))))	18	22
mmu_miR_3089_5p	ENSMUSG00000009112_ENSMUST00000009256_6_1	5559	3'UTR	-23500000	CTAGAGATACTGTTTGGATTCC	TGAGTTCAGGGACAGCGTGTCT	..(((.(..((((((((((((.	.)))))))..)))))..).)))	16	22
mmu_miR_3089_5p	ENSMUSG00000009112_ENSMUST00000009256_6_1	3628	3'UTR	-26900000	CCACATGGACCCTTATAACTCA	TGAGTTCAGGGACAGCGTGTCT	.(((.((..((((...((((((	)))))).)))).))..)))...	15	22
mmu_miR_3089_5p	ENSMUSG00000009112_ENSMUST00000009256_6_1	1582	3'UTR	-23900000	GAGGAATTGGGCTTTCAGCTCA	TGAGTTCAGGGACAGCGTGTCT	((.(..(((..((((.((((((	)))))).)))).)))..).)).	16	22
mmu_miR_3089_5p	ENSMUSG00000009112_ENSMUST00000009256_6_1	1524	3'UTR	-27799999	TAGCTGTATTCACTGGAACTTA	TGAGTTCAGGGACAGCGTGTCT	..(((((.....((.(((((((	))))))).)).)))))......	14	22
mmu_miR_3089_5p	ENSMUSG00000009112_ENSMUST00000009256_6_1	2814	3'UTR	-33799999	GAGACTTCTTGGCCTGAACTCA	TGAGTTCAGGGACAGCGTGTCT	.((((...(((.((((((((((	))))))))))..)))...))))	17	22
mmu_miR_466g	ENSMUSG00000009112_ENSMUST00000009256_6_1	5785	3'UTR	-24100000	TGGCTTGCCATGTCCCTGTGT	ATACAGACACATGCACACACA	.....(((.((((..((((((	))))))..)))))))......	13	21
mmu_miR_450b_3p	ENSMUSG00000009112_ENSMUST00000009256_6_1	688	CDS	-23600000	CCTTTGCGTATGCTGCTCCAGT	ATTGGGAACATTTTGCATGCAT	.......((((((((.((((((	))))))..))....))))))..	14	22
mmu_miR_450b_3p	ENSMUSG00000009112_ENSMUST00000009256_6_1	953	CDS	-26900000	GGCACACAGAAAGCCTCCCGGT	ATTGGGAACATTTTGCATGCAT	.(((..(((((.(..(((((((	))))))).).)))))..)))..	16	22
mmu_miR_450b_3p	ENSMUSG00000009112_ENSMUST00000009256_6_1	5251	3'UTR	-26400000	CCATGTAGGCTAAGTACCCAGT	ATTGGGAACATTTTGCATGCAT	.((((((((....((.((((((	)))))).))..))))))))...	16	22
mmu_miR_450b_3p	ENSMUSG00000009112_ENSMUST00000009256_6_1	5105	3'UTR	-24299999	GCAGTGAGTGAAAAATTCCCAA	ATTGGGAACATTTTGCATGCAT	(((....(..(((..(((((((	.)))))))..)))..).)))..	14	22
mmu_miR_1839_5p	ENSMUSG00000009112_ENSMUST00000009256_6_1	6206	3'UTR	-26299999	ATGACAGGTTTGTGGATGCCTT	AAGGTAGATAGAACAGGTCTTG	..(((..((((.....((((((	))))))....))))..)))...	13	22
mmu_miR_1839_5p	ENSMUSG00000009112_ENSMUST00000009256_6_1	4213	3'UTR	-23799999	CAGCCTGAGTCCAGAGTGCCTT	AAGGTAGATAGAACAGGTCTTG	..(((((..((.....((((((	))))))....)).)))))....	13	22
mmu_miR_676	ENSMUSG00000009112_ENSMUST00000009256_6_1	5581	3'UTR	-27700001	TGGCCCTCAGGCTCAGGATTA	CCGTCCTGAGGTTGTTGAGCT	.((((..(((.((((((((..	..)))))))).)))..).)))	15	21
mmu_miR_31star	ENSMUSG00000009112_ENSMUST00000009256_6_1	810	CDS	-23500000	GGGGATCATTGCGGAAGATAGCA	TGCTATGCCAACATATTGCCATC	((.(((...((.((...((((((	)))))).))..)).))).))...	15	23
mmu_miR_25star	ENSMUSG00000009112_ENSMUST00000009256_6_1	5164	3'UTR	-23299999	GTGTGTGGCAGAGCCCCTGTTT	AGGCGGAGACTTGGGCAATTGC	.......((((.((((((((((	))))))......))))..))))	14	22
mmu_miR_25star	ENSMUSG00000009112_ENSMUST00000009256_6_1	1992	3'UTR	-24700001	GTGAGCTGACCGTGCTCTGCAG	AGGCGGAGACTTGGGCAATTGC	(..(..((.(((..((((((..	..))))))...))).)).)..)	13	22
mmu_miR_25star	ENSMUSG00000009112_ENSMUST00000009256_6_1	5924	3'UTR	-30799999	GTCAGCTCAGGGGCCTCCGTCA	AGGCGGAGACTTGGGCAATTGC	....(((((((...(((((((.	.))))))).)))))))......	14	22
mmu_miR_25star	ENSMUSG00000009112_ENSMUST00000009256_6_1	639	CDS	-23900000	AGTTTTGCTACAACACCTGCTT	AGGCGGAGACTTGGGCAATTGC	....(((((.(((..(((((((	)))))).)..))))))))....	15	22
mmu_miR_25star	ENSMUSG00000009112_ENSMUST00000009256_6_1	5011	3'UTR	-30900000	ACGCCTCCTTCAGGTCCTGTCT	AGGCGGAGACTTGGGCAATTGC	..(((.....((((((((((((	)))))).)))))))))......	15	22
mmu_miR_25star	ENSMUSG00000009112_ENSMUST00000009256_6_1	5867	3'UTR	-31700001	GTGTCTCAGGTCAGAACCGTCT	AGGCGGAGACTTGGGCAATTGC	.((((.((((((....((((((	)))))).)))))))))).....	16	22
mmu_miR_25star	ENSMUSG00000009112_ENSMUST00000009256_6_1	3695	3'UTR	-26100000	TAGCCACAGGGTGGTTCTGTCA	AGGCGGAGACTTGGGCAATTGC	..(((.((((....(((((((.	.))))))).)))))))......	14	22
mmu_miR_25star	ENSMUSG00000009112_ENSMUST00000009256_6_1	458	CDS	-24000000	AGAGCTCCATAGAAGACTGCTT	AGGCGGAGACTTGGGCAATTGC	...((.(((.((....((((((	))))))...)))))))......	13	22
mmu_miR_25star	ENSMUSG00000009112_ENSMUST00000009256_6_1	5224	3'UTR	-23799999	TAGCCTGTGTTTGTTTCTGTGA	AGGCGGAGACTTGGGCAATTGC	..(((((.....((((((((..	..)))))))).)))))......	13	22
mmu_miR_25star	ENSMUSG00000009112_ENSMUST00000009256_6_1	5639	3'UTR	-23200001	GCTTCCTAGTGAAAACTCTGCC	AGGCGGAGACTTGGGCAATTGC	((..((.(((.....(((((((	.)))))))))).))))......	14	22
mmu_miR_669dstar	ENSMUSG00000009112_ENSMUST00000009256_6_1	4528	3'UTR	-29500000	CATTTGGGTGGTTTATGTATA	TATACATACACACCCATATAC	....((((((...((((((((	))))))))..)))))).....	14	21
mmu_miR_883b_3p	ENSMUSG00000009112_ENSMUST00000009256_6_1	1959	3'UTR	-26000000	TGCTGTTCATCCTGTTGCAGTT	TAACTGCAACATCTCTCAGTAT	(((((.......((((((((((	.)))))))))).....))))).	15	22
mmu_miR_1934	ENSMUSG00000009112_ENSMUST00000009256_6_1	5076	3'UTR	-23100000	ACCGAGTTGCCTAGCTTATCAGA	TCTGGTCCCCTGCTTCGTCCTCT	...(((..((..(((..((((((	)))))).....)))..)).))).	14	23
mmu_miR_1934	ENSMUSG00000009112_ENSMUST00000009256_6_1	1901	3'UTR	-23900000	TTAAGGGATAGGGTTCAATTAGG	TCTGGTCCCCTGCTTCGTCCTCT	....(((((..(((...((((((	)))))).....)))..)))))..	14	23
mmu_miR_1934	ENSMUSG00000009112_ENSMUST00000009256_6_1	796	CDS	-32299999	GAGGAGGAATACCCGGGGATCAT	TCTGGTCCCCTGCTTCGTCCTCT	(((((.(((...(.((((((((.	..)))))))).).))).))))).	17	23
mmu_miR_1934	ENSMUSG00000009112_ENSMUST00000009256_6_1	5426	3'UTR	-26299999	GCAGCGATATGAAGGCGGCCAGC	TCTGGTCCCCTGCTTCGTCCTCT	...((((.....(((.((((((.	.)))))).)))...)))).....	13	23
mmu_miR_1934	ENSMUSG00000009112_ENSMUST00000009256_6_1	6609	3'UTR	-23000000	TAGGCTCAGAGCTAAAGGCTAGC	TCTGGTCCCCTGCTTCGTCCTCT	.(((..(..(((....((((((.	.))))))....)))..).)))..	13	23
mmu_miR_339_3p	ENSMUSG00000009112_ENSMUST00000009256_6_1	5621	3'UTR	-26600000	CACTCATCTGACGAGAGTGCTTC	TGAGCGCCTCGGCGACAGAGCCG	......((((.((((.((((((.	.))))))))))....))))....	14	23
mmu_miR_339_3p	ENSMUSG00000009112_ENSMUST00000009256_6_1	2033	3'UTR	-33900002	CATTCTGTATCGTGAGGTGCTCT	TGAGCGCCTCGGCGACAGAGCCG	..(((((..(((((((((((((.	.))))))))).)))))))))...	18	23
mmu_miR_339_3p	ENSMUSG00000009112_ENSMUST00000009256_6_1	1987	3'UTR	-30799999	GGCAGGTGAGCTGACCGTGCTCT	TGAGCGCCTCGGCGACAGAGCCG	(((..((..(((((..((((((.	.)))))).))))).))...))).	16	23
mmu_miR_339_3p	ENSMUSG00000009112_ENSMUST00000009256_6_1	1609	3'UTR	-30299999	GCAGTGTCTTGAGACAGTGTTCA	TGAGCGCCTCGGCGACAGAGCCG	((..(((((((((...(((((((	)))))))))))).))))..))..	18	23
mmu_miR_339_3p	ENSMUSG00000009112_ENSMUST00000009256_6_1	5164	3'UTR	-24299999	GTGTGTGGCAGAGCCCCTGTTTA	TGAGCGCCTCGGCGACAGAGCCG	((.(((.((.(((....((((((	)))))).))).)).)))..))..	16	23
mmu_miR_339_3p	ENSMUSG00000009112_ENSMUST00000009256_6_1	6729	3'UTR	-31100000	ACTGCTGCTGTCTGATCTGCTCA	TGAGCGCCTCGGCGACAGAGCCG	...(((.((((((((..((((((	))))))..)))..))))))))..	17	23
mmu_miR_3082_3p	ENSMUSG00000009112_ENSMUST00000009256_6_1	4010	3'UTR	-25299999	CAGGCTGTCGTCTGCGTATGTG	CACATGGCACTCAACTCTGCAG	...((.((.(..(((.((((((	)))))))))..).))...))..	14	22
mmu_miR_3082_3p	ENSMUSG00000009112_ENSMUST00000009256_6_1	6059	3'UTR	-28900000	TGCATGCCACAGTGTGCATGTG	CACATGGCACTCAACTCTGCAG	((((......(((((.((((((	)))))))))))......)))).	15	22
mmu_miR_290_3p	ENSMUSG00000009112_ENSMUST00000009256_6_1	3721	3'UTR	-23400000	AGCTCCTAGGTTTGCCATCACTTT	AAAGTGCCGCCTAGTTTTAAGCCC	.(((.((((((.......((((((	))))))..)))))).....)))..	15	24
mmu_miR_151_3p	ENSMUSG00000009112_ENSMUST00000009256_6_1	4856	3'UTR	-23209999	CTGTGATCTCAACAGTCTAGC	CTAGACTGAGGCTCCTTGAGG	.......(((((((((((((.	)))))))).......))))).	13	21
mmu_miR_151_3p	ENSMUSG00000009112_ENSMUST00000009256_6_1	2288	3'UTR	-26600000	AGACAATCTGGGGCTGTTTGG	CTAGACTGAGGCTCCTTGAGG	......((.((((((((((((	))))))...))))))..))..	14	21
mmu_miR_151_3p	ENSMUSG00000009112_ENSMUST00000009256_6_1	5509	3'UTR	-33299999	CTGCAATGGCCATCGGTCTAG	CTAGACTGAGGCTCCTTGAGG	((.(((.((((.(((((((((	)))))))))))).).))))).	18	21
mmu_miR_151_3p	ENSMUSG00000009112_ENSMUST00000009256_6_1	4761	3'UTR	-24600000	TATGGACACTACACTGTCTAG	CTAGACTGAGGCTCCTTGAGG	...(((..((.((..((((((	))))))))))..)))......	13	21
mmu_miR_331_3p	ENSMUSG00000009112_ENSMUST00000009256_6_1	5917	3'UTR	-34000000	ATTAGCAGTCAGCTCAGGGGC	GCCCCTGGGCCTATCCTAGAA	.((((......((((((((((	)))))))))).....))))..	14	21
mmu_miR_331_3p	ENSMUSG00000009112_ENSMUST00000009256_6_1	4272	3'UTR	-31600000	AAGATGGTCTATTTCAGGGGC	GCCCCTGGGCCTATCCTAGAA	..(((((((.....(((((((	))))))))))).)))......	14	21
mmu_miR_331_3p	ENSMUSG00000009112_ENSMUST00000009256_6_1	794	CDS	-29600000	AGGAGGAGGAATACCCGGGGA	GCCCCTGGGCCTATCCTAGAA	((((..(((....(((((((.	..)))))))))).))))....	14	21
mmu_miR_466i_5p	ENSMUSG00000009112_ENSMUST00000009256_6_1	5823	3'UTR	-30100000	CATGCTCATGTTTACACACA	TGTGTGTGTGTGTGTGTGTG	(((((.((..(.((((((((	)))))))).)..)).)))))	16	20
mmu_miR_466i_5p	ENSMUSG00000009112_ENSMUST00000009256_6_1	2980	3'UTR	-26799999	GCCACCCTGCAAGGCACACA	TGTGTGTGTGTGTGTGTGTG	(((((.(.(((..(((((((	))))))).)))).))).)).	16	20
mmu_miR_466i_5p	ENSMUSG00000009112_ENSMUST00000009256_6_1	4957	3'UTR	-23700001	TGATACTGATTGAGCACGCA	TGTGTGTGTGTGTGTGTGTG	..((((..((...(((((((	)))))))..))..))))...	13	20
mmu_miR_100star	ENSMUSG00000009112_ENSMUST00000009256_6_1	6197	3'UTR	-27299999	CATTGTGAGATGACAGGTTTGT	ACAAGCTTGTGTCTATAGGTAT	.(((...((((.((((((((((	))))))))))))))...)))..	17	22
mmu_miR_3084star	ENSMUSG00000009112_ENSMUST00000009256_6_1	4072	3'UTR	-25910000	TCCATCACTCCTGCTCTTCAAC	GTTGAAGGTTAATTAGCAGAGT	......((((.(((((((((((	))))))).......))))))))	15	22
mmu_miR_3084star	ENSMUSG00000009112_ENSMUST00000009256_6_1	5990	3'UTR	-25600000	TGGTTACTGGATAGCTTTCGGC	GTTGAAGGTTAATTAGCAGAGT	......((((.(((((((((((	))))))))))).))))......	15	22
mmu_miR_3084star	ENSMUSG00000009112_ENSMUST00000009256_6_1	4278	3'UTR	-23600000	GTCTATTTCAGGGGCTTTCAAC	GTTGAAGGTTAATTAGCAGAGT	.(((.((.....((((((((((	))))))))))....)).)))..	15	22
mmu_miR_3084star	ENSMUSG00000009112_ENSMUST00000009256_6_1	1579	3'UTR	-25000000	CTGGAGGAATTGGGCTTTCAGC	GTTGAAGGTTAATTAGCAGAGT	(((....((((((.((((((((	))))))))))))))..)))...	17	22
mmu_miR_466f_5p	ENSMUSG00000009112_ENSMUST00000009256_6_1	1077	CDS	-25100000	CAACTCTGACATCGTGCACGTG	TACGTGTGTGTGCATGTGCATG	......((((((((..((((((	))))))..))...)))).))..	14	22
mmu_miR_466f_5p	ENSMUSG00000009112_ENSMUST00000009256_6_1	3808	3'UTR	-26100000	GGACTGAGCTTACAAGCACGTG	TACGTGTGTGTGCATGTGCATG	(.((...((..(((.(((((((	))))))).)))))..)).)...	15	22
mmu_miR_466f_5p	ENSMUSG00000009112_ENSMUST00000009256_6_1	6059	3'UTR	-29200001	TGCATGCCACAGTGTGCATGTG	TACGTGTGTGTGCATGTGCATG	.(((((((((.....(((((((	)))))))))).)))))).....	16	22
mmu_miR_344c	ENSMUSG00000009112_ENSMUST00000009256_6_1	5857	3'UTR	-27299999	GATGTTGTCAGTGTCTCAGGTCA	TGATCTAGTCAAAGCCTGACAGT	....(((((((((.((.((((((	)))))))).))....))))))).	17	23
mmu_miR_344c	ENSMUSG00000009112_ENSMUST00000009256_6_1	5579	3'UTR	-26799999	CCTGGCCCTCAGGCTCAGGATTA	TGATCTAGTCAAAGCCTGACAGT	.(((....((((((((.((((((	)))))).)....)))))))))).	17	23
mmu_miR_344c	ENSMUSG00000009112_ENSMUST00000009256_6_1	4921	3'UTR	-23299999	TTAAGTGAGCTCTGTGTGGGTTA	TGATCTAGTCAAAGCCTGACAGT	....((.((((.((..(((((((	)))))))..)).)).)).))...	15	23
mmu_miR_1251star	ENSMUSG00000009112_ENSMUST00000009256_6_1	4600	3'UTR	-31799999	GTGTCTTGACTGAGTAGAGTG	CGCTTTGCTCAGCCAGTGTAG	.((..(((.((((((((((((	)))))))))))).)))..)).	17	21
mmu_miR_1251star	ENSMUSG00000009112_ENSMUST00000009256_6_1	5158	3'UTR	-25200001	CCCTCTGTGTGTGGCAGAGCC	CGCTTTGCTCAGCCAGTGTAG	..(.(((.((..((((((((.	.))))))))..))))).)...	14	21
mmu_miR_1251star	ENSMUSG00000009112_ENSMUST00000009256_6_1	5619	3'UTR	-25299999	CCCACTCATCTGACGAGAGTG	CGCTTTGCTCAGCCAGTGTAG	..((((...((((..((((((	))))))..))))..))))...	14	21
mmu_miR_1251star	ENSMUSG00000009112_ENSMUST00000009256_6_1	1006	CDS	-26900000	GCAATGGACCCTGAAGAAGTG	CGCTTTGCTCAGCCAGTGTAG	(((.(((...((((.((((((	))))))..))))))).)))..	16	21
mmu_miR_1251star	ENSMUSG00000009112_ENSMUST00000009256_6_1	1093	CDS	-26100000	CACGTGGAGAAGGAGGAGGTG	CGCTTTGCTCAGCCAGTGTAG	(((.(((.....(((((((((	)))))).)))..))))))...	15	21
mmu_miR_1251star	ENSMUSG00000009112_ENSMUST00000009256_6_1	4210	3'UTR	-26600000	GGCCAGCCTGAGTCCAGAGTG	CGCTTTGCTCAGCCAGTGTAG	(((.....((((..(((((((	)))))))))))))).......	14	21
mmu_miR_302astar	ENSMUSG00000009112_ENSMUST00000009256_6_1	4302	3'UTR	-24000000	GTGGGCCACAACCCCTTTGAGG	ACTTAAACGTGGTTGTACTTGC	(..((..(((((((.((((((.	.)))))).).)))))).))..)	16	22
mmu_miR_302astar	ENSMUSG00000009112_ENSMUST00000009256_6_1	4905	3'UTR	-23500000	GTGACAAGCTACCCTTTTAAGT	ACTTAAACGTGGTTGTACTTGC	(((...((((((...(((((((	))))))).)))))).)))....	16	22
mmu_miR_3083	ENSMUSG00000009112_ENSMUST00000009256_6_1	6398	3'UTR	-23299999	ACTCCTTGATTAAACTCAGTTT	AGGCTGGGAATATTTCAGAGAT	.(((..(((.....((((((((	))))))))......))))))..	14	22
mmu_miR_3083	ENSMUSG00000009112_ENSMUST00000009256_6_1	2356	3'UTR	-27200001	GAGACTTAGGGTTCCCCAGTCT	AGGCTGGGAATATTTCAGAGAT	....(((.(((...((((((((	)))))))).....))).)))..	14	22
mmu_miR_3083	ENSMUSG00000009112_ENSMUST00000009256_6_1	3546	3'UTR	-27799999	CTGCTCCATGAACACTCAGCCT	AGGCTGGGAATATTTCAGAGAT	...(((..((((..((((((((	)))))))).....)))))))..	15	22
mmu_miR_3083	ENSMUSG00000009112_ENSMUST00000009256_6_1	5071	3'UTR	-25299999	GGTTTACCGAGTTGCCTAGCTT	AGGCTGGGAATATTTCAGAGAT	.((((...((((..((((((((	))))))))...))))...))))	16	22
mmu_miR_3083	ENSMUSG00000009112_ENSMUST00000009256_6_1	2584	3'UTR	-25200001	AGCATTGGACTATCATCAGCTT	AGGCTGGGAATATTTCAGAGAT	....(((((.(((..(((((((	)))))))..))).)))))....	15	22
mmu_miR_3083	ENSMUSG00000009112_ENSMUST00000009256_6_1	5506	3'UTR	-25200001	TCCCTGCAATGGCCATCGGTCT	AGGCTGGGAATATTTCAGAGAT	((.(((.((((....(((((((	)))))))...)))).))).)).	16	22
mmu_miR_3083	ENSMUSG00000009112_ENSMUST00000009256_6_1	5253	3'UTR	-26400000	ATGTAGGCTAAGTACCCAGTCT	AGGCTGGGAATATTTCAGAGAT	.......(((((((((((((((	))))))))..))))).))....	15	22
mmu_miR_500star	ENSMUSG00000009112_ENSMUST00000009256_6_1	4324	3'UTR	-23000000	ACTGAATGACCTTTTCACAGGGATC	AATCCTTGCTATCTGGGTGCTTAGT	(((((...((((.....(((((((.	.)))))))......))))..)))))	16	25
mmu_miR_500star	ENSMUSG00000009112_ENSMUST00000009256_6_1	5576	3'UTR	-28200001	ATTCCTGGCCCTCAGGCTCAGGATT	AATCCTTGCTATCTGGGTGCTTAGT	....(((((.(((((((..((((((	)))))).))...))))).)).))).	18	25
mmu_miR_500star	ENSMUSG00000009112_ENSMUST00000009256_6_1	5793	3'UTR	-25400000	CATGTCCCTGTGTGCAGCGAGGGTC	AATCCTTGCTATCTGGGTGCTTAGT	...(((((...(...(((((((((.	.)))))))))..).))).)).....	15	25
mmu_miR_500star	ENSMUSG00000009112_ENSMUST00000009256_6_1	2344	3'UTR	-24600000	GAAGCTGTATAGGAGACTTAGGGTT	AATCCTTGCTATCTGGGTGCTTAGT	.((((....((((((....((((((	))))))..)).))))...))))...	16	25
mmu_miR_873star	ENSMUSG00000009112_ENSMUST00000009256_6_1	2598	3'UTR	-24510000	ATCAGCTTCTCTGTGGGTCTC	GAGACTGACAAGTTCCCGGGA	.......(((((((.((((((	)))))).))).......))))	13	21
mmu_miR_873star	ENSMUSG00000009112_ENSMUST00000009256_6_1	1962	3'UTR	-25799999	TGTTCATCCTGTTGCAGTTTC	GAGACTGACAAGTTCCCGGGA	......(((((((((((((((	))))))).))).....)))))	15	21
mmu_miR_873star	ENSMUSG00000009112_ENSMUST00000009256_6_1	2080	3'UTR	-25700001	GTACTGCAGCAGGGCAGTCTC	GAGACTGACAAGTTCCCGGGA	...(((.(((..(.(((((((	))))))).)..)))..)))..	14	21
mmu_miR_873star	ENSMUSG00000009112_ENSMUST00000009256_6_1	4854	3'UTR	-24100000	ACCTGTGATCTCAACAGTCTA	GAGACTGACAAGTTCCCGGGA	.((((.((.((...((((((.	.))))))...)).)).)))).	14	21
mmu_miR_873star	ENSMUSG00000009112_ENSMUST00000009256_6_1	5682	3'UTR	-26799999	CAGACCCGAGTCTGTGGTCTT	GAGACTGACAAGTTCCCGGGA	....((((((..(((((((((	)))))).)))..)))..))).	15	21
mmu_miR_410star	ENSMUSG00000009112_ENSMUST00000009256_6_1	6078	3'UTR	-29500000	GTGGGAGTCAGAGGACAACTT	AGGTTGTCTGTGATGAGTTCG	...(((.(((..(((((((((	)))))))))....))).))).	15	21
mmu_miR_410star	ENSMUSG00000009112_ENSMUST00000009256_6_1	2585	3'UTR	-25200001	GCATTGGACTATCATCAGCTT	AGGTTGTCTGTGATGAGTTCG	.....((((((((((((((((	))))))...))))).))))).	16	21
mmu_miR_410star	ENSMUSG00000009112_ENSMUST00000009256_6_1	5986	3'UTR	-29400000	AAGCTGGTTACTGGATAGCTT	AGGTTGTCTGTGATGAGTTCG	.((((.(((((.(((((((((	)))))))))))))).))))..	18	21
mmu_miR_410star	ENSMUSG00000009112_ENSMUST00000009256_6_1	3547	3'UTR	-25700001	TGCTCCATGAACACTCAGCCT	AGGTTGTCTGTGATGAGTTCG	.((((.((..(((..((((((	))))))..))).))))))...	15	21
mmu_miR_101a	ENSMUSG00000009112_ENSMUST00000009256_6_1	5367	3'UTR	-25700001	ATGTGTTGTCTTCTTGCTGTA	TACAGTACTGTGATAACTGAA	....((((((....(((((((	)))))))....))))))....	13	21
mmu_miR_24_1star	ENSMUSG00000009112_ENSMUST00000009256_6_1	5516	3'UTR	-33599998	GGCCATCGGTCTAGGGTAGGCAC	GTGCCTACTGAGCTGATATCAGT	....(((((.((..(((((((((	))))))))).)))))))......	16	23
mmu_miR_24_1star	ENSMUSG00000009112_ENSMUST00000009256_6_1	6430	3'UTR	-29700001	CTGGTATCTTGTCCCCCAGGTAC	GTGCCTACTGAGCTGATATCAGT	((((((((..(..(...((((((	))))))...)..).)))))))).	16	23
mmu_miR_24_1star	ENSMUSG00000009112_ENSMUST00000009256_6_1	2709	3'UTR	-23100000	CTTTATCATTTATTATTAGGTAT	GTGCCTACTGAGCTGATATCAGT	...(((((....(((.(((((((	))))))).)))..))))).....	15	23
mmu_miR_1983	ENSMUSG00000009112_ENSMUST00000009256_6_1	2923	3'UTR	-25700001	CCCATCCCTCAAGAAGGTGGG	CTCACCTGGAGCATGTTTTCT	..(((..(((....(((((((	))))))).))).)))......	13	21
mmu_miR_301a	ENSMUSG00000009112_ENSMUST00000009256_6_1	1442	CDS	-29100000	CAGTGGCTGTTGGAGTTGCACTG	CAGTGCAATAGTATTGTCAAAGC	...((((...((..(((((((((	)))))))))..))..))))....	15	23
mmu_miR_381	ENSMUSG00000009112_ENSMUST00000009256_6_1	5147	3'UTR	-23700001	TTTCTTAGTGACCCTCTGTGTG	TATACAAGGGCAAGCTCTCTGT	......(((..((((.((((((	))))))))))...)))......	13	22
mmu_miR_381	ENSMUSG00000009112_ENSMUST00000009256_6_1	5785	3'UTR	-28000000	TGGCTTGCCATGTCCCTGTGTG	TATACAAGGGCAAGCTCTCTGT	.((((((((.......((((((	))))))..))))))))......	14	22
mmu_miR_698	ENSMUSG00000009112_ENSMUST00000009256_6_1	3286	3'UTR	-24500000	GCTGGAGGTGATGGGAGTT	CATTCTCGTTTCCTTCCCT	...(((((.(((((((((.	.))))))))).)))))...	14	19
mmu_miR_698	ENSMUSG00000009112_ENSMUST00000009256_6_1	1673	3'UTR	-25299999	ATTCAGAAGGGCAAGAGTG	CATTCTCGTTTCCTTCCCT	.....(((((((.((((((	)))))).))..)))))...	13	19
mmu_miR_15b	ENSMUSG00000009112_ENSMUST00000009256_6_1	6717	3'UTR	-27500000	CGCCAACAGCTGACTGCTGCTG	TAGCAGCACATCATGGTTTACA	.((((.....(((.((((((((	))))))))..))))))).....	15	22
mmu_miR_15b	ENSMUSG00000009112_ENSMUST00000009256_6_1	4432	3'UTR	-28700001	GTAATTTTATGGTCTGTTGTTA	TAGCAGCACATCATGGTTTACA	((((..(((((((.((((((((	)))))))).))))))).)))).	19	22
mmu_miR_15b	ENSMUSG00000009112_ENSMUST00000009256_6_1	5356	3'UTR	-24500000	GTTGTTGGTGAATGTGTTGTCT	TAGCAGCACATCATGGTTTACA	((...(.((((.((((((((..	..)))))))))))).)...)).	15	22
mmu_miR_15b	ENSMUSG00000009112_ENSMUST00000009256_6_1	922	CDS	-23500000	CTTCCCGTCTCACTGTCTGCTA	TAGCAGCACATCATGGTTTACA	....((((.....(((((((((	)))))).)))..))))......	13	22
[truncated: 2,155 more rows]
