# Supplementary material for: MicroRNA-124 and -137 cooperativity controls caspase-3 activity through BCL2L13 in hippocampal neural stem cells
Source: Sci Rep. 2015 Jul 24;5:12448. doi: 10.1038/srep12448 (PMC4513647; doi:10.1038/srep12448)
Supplement: Supplementary Table 10 [file srep12448-s18.xls]

## Sheet: Blad1
Id	Items	Items_Details	Support	List size	Reference Support	Reference size	Hyp	Hyp_c	Genes
772	GO:0006355	regulation of transcription, DNA-dependent (BP)	205	1611	1738	37681	1.52729e-40	3.77699e-37	Sall4,Cbfa2t3,Twist2,Six4,Taf5,Gabpb1,Nkap,Ppp1r13l,Neo1,Tsc22d4,Myst2,Hbp1,Foxa3,Nab1,Hes3,Tbx15,Nkrf,Ascc2,Nr6a1,Neurog3,Phf6,Ovol1,Mga,Sub1,Tbx22,Tceal5,Tceb3,Zxdc,Onecut3,Gm98,Phf19,Cebpg,Gli3,Ezh2,Rfx1,Zzz3,Arid3b,Zscan22,Zfp697,Supt6h,Lin28b,Cand2,Aff4,Sox8,Dmrta1,Egr1,Map3k9,Tfdp2,Zfp449,Hivep3,Clock,Rxra,Rnf6,Mkx,Foxn1,Brms1l,Dlx3,Nr1d2,Dmrta2,Snip1,Nr3c2,Elp4,Asf1a,Epc1,Pax3,Aes,Lhx2,Meo…
1227	GO:0006810	transport (BP)	189	1611	1620	37681	1.13125e-36	1.39879e-33	Slc12a5,Slc12a8,Kpna4,Gria3,Sfxn1,Aqp6,Mtm1,Chrnb2,Slc12a1,Napa,Kcns2,Kpna3,Stra6,Clic6,Slc25a20,Cacna1e,G3bp1,Panx2,Slc7a1,Tmed10,Gria2,Kcnq2,Glra2,Lasp1,Slc10a6,Slc7a8,Derl1,Vps37c,Slc9a9,Steap3,Slc31a2,Stx3,Slc7a2,Abcd1,Nxt2,Slc6a5,Mtch1,Kcnk5,Slc26a11,Syt11,Slc30a10,Nup50,Ipo8,Rab10,Sdad1,Rtn3,Slc9a2,Actn4,Snx18,Itpr3,Mcfd2,Cybasc3,Dync1li2,Syp,Mfsd8,Vps37b,Slc16a1,Kcnj16,Ryr3,Rab3d,Tom1l1,Ac…
52	GO:0008152	metabolic process (BP)	157	1611	1664	37681	8.97856e-21	3.70066e-18	Rdh10,Papss2,Ddx3y,Aspa,Acss3,Kif2a,Gstt3,Capn1,Endod1,G3bp1,Bace1,Znrf1,Gcdh,Mme,St3gal1,Ube2o,Pecr,Galnt10,Decr1,Sh3rf1,Mkrn2,Zdhhc20,Adprhl2,Pnpla2,Abcd1,Parp3,B3gnt7,Thsd4,Zfp91,Acp2,Rpia,Hsd17b7,Rnf6,Ippk,Acsl1,Ctdsp1,Bcat1,Dync1li2,Parp16,Nudt16l1,Dnali1,Kif5b,Atp8a1,Lrat,Ddx6,Kif26b,Pgm2,Cftr,Vps4b,Lpcat2,Slc27a1,Extl3,Ykt6,Acaa1b,Cd38,Atp1a1,Atg4b,Pemt,Rnf19a,Entpd3,Aldh3a2,Abhd12,Ung,Dnm…
638	GO:0007275	multicellular organismal development (BP)	98	1611	872	37681	3.42287e-18	8.46475e-16	Twist2,Six4,Kif2a,Foxa3,Nr6a1,Neurog3,Efnb3,Fzd4,Dppa4,Prr15,Arid3b,Itga8,Ndrg2,Tmem2,Ntng1,Mkx,Dzip1,Foxn1,Dlx3,Nrp2,Dll4,Efnb1,Amigo1,Pax3,Meox2,Snai2,Bmp6,Kif26b,Numbl,Itgb1,Pax8,Hoxb1,Foxa2,2510003E04Rik,Nanos2,AI848100,Lrp6,Ereg,Zscan21,Akt2,Fmn2,Six6,Lhx6,Sema6d,Dlx2,Dll1,Pgf,Sfrp5,C1galt1,Gpx4,Chrd,Slit1,Ebf3,Ephb4,Celsr3,Srpk3,Smpd3,Ror2,Nav1,Wtap,Lsm14a,Slc9a10,Sirt1,Rab18,Paqr8,Gmcl1,Ey…
1628	GO:0045944	positive regulation of transcription from RNA polymerase II promoter (BP)	90	1611	643	37681	3.94473e-23	1.95106e-20	Sall4,Cbfa2t3,Six4,Gabpb1,Foxa3,Hes3,Brca1,Neurog3,Gli3,Sox8,Cd28,Egr1,Clock,Rxra,Epc1,Pax3,Lhx2,Bmp6,Myocd,Esr2,Dicer1,Creb1,Lpin1,Pax8,Hoxb1,Foxa2,Arrb1,Lrp6,Smad3,Mapk14,Cbfa2t2,Calcoco1,Akt2,Stat6,Taf1,Dlx2,Plagl2,Arnt2,Mtf1,Nfic,Ets2,Rela,Trp53bp1,Rbmx,Pbx2,Pou2f3,Stat3,Foxd2,Ube3a,Sox9,Sirt1,Eya1,Ablim3,Tcfeb,Foxq1,Maml1,Strn3,Klf6,Klf15,Ripk1,Dlx5,Ascl1,Traf6,Ets1,Irf1,Camta2,Cbfb,Nr4a1,Pi…
1078	GO:0016310	phosphorylation (BP)	79	1611	689	37681	2.21709e-15	4.21759e-13	Papss2,Mylk2,Sgms1,Gk5,Dgke,Epha2,Wee2,Sbk1,Csnk1d,Dapk1,Dgkk,Mapkapk3,Nme4,Map3k9,Pip4k2a,2610018G03Rik,Stk39,Ippk,Rps6ka1,Cdk5r1,Lck,Git2,Cmpk1,Map2k3,Nek10,Dgkg,Prkd3,Sh3kbp1,Cdkl4,Ak3,Eif2ak2,Mobkl1a,Mapk14,Nek2,Phka1,Akt2,Irak3,Pik3r5,Nek9,Taf1,Trp53rk,Rfk,Pskh1,Ephb4,Ern1,Etnk2,Cdk6,Pdik1l,Cmpk2,Srpk3,Skp2,Bmpr1b,Rps6kc1,Ror2,Tgfbr1,Hck,Pacsin2,2810408M09Rik,Nadk,Fgfr3,Epha3,Pfkp,Rock2,Adpg…
1538	GO:0030154	cell differentiation (BP)	75	1611	570	37681	6.2357e-18	1.4019e-15	Cbfa2t3,Twist2,Dmkn,Kif2a,Foxa3,Nr6a1,Neurog3,Epha2,Efnb3,Gm98,Grb2,Itga8,Ndrg2,Zic2,Dmrta1,Ntng1,Dzip1,Rasgrp4,Nrp2,Dll4,Efnb1,Amigo1,Peg10,Bmp6,Insm1,Pax8,2510003E04Rik,Nanos2,Ereg,Zscan21,Lhx6,Suv39h2,Sema6d,Dlx2,Dll1,Pgf,Sfrp5,C1galt1,Cplx2,Slit1,Casp14,Cdk6,Srpk3,Bmpr1b,Ror2,Nav1,Sox9,Tgfbr1,Slc9a10,Sirt1,Paqr8,Gmcl1,Mdk,Cadm1,Fgfr3,Gna13,Ascl1,Paqr5,Egfl6,Nde1,Mitf,Eda2r,Htatip2,Slc7a5,Pafa…
1463	GO:0045893	positive regulation of transcription, DNA-dependent (BP)	67	1611	510	37681	3.99187e-16	8.22657e-14	Six4,Fzd4,Zxdc,Gm98,Gli3,Sox8,Egr1,Hivep3,Tcfap4,Rxra,Rnf6,Rps6ka1,Pax3,Lhx2,Ccna2,Myocd,Map2k3,Esr2,Pax8,Foxa2,Fosl2,Psrc1,Cd38,Lrp6,Smad3,Eny2,Calcoco1,Zscan21,Ehf,Ovol2,Arnt2,Mtf1,Ets2,Rela,Zfp287,Ebf3,Eaf2,Rbmx,Stat3,Ror2,Sox9,Tgfbr1,Zbtb16,Mdk,Sertad3,Tcfeb,Rhog,Klf15,Dlx5,Fzd2,Ets1,Irf1,Nr4a1,Sp1,Mitf,Sp3,Agtr2,Cebpa,Zkscan3,Rsf1,Bcl10,Ahr,Npat,Gata6,Tcf12,Ebf2,Med13
875	GO:0006355,GO:0045944	regulation of transcription, DNA-dependent (BP),positive regulation of transcription from RNA polymerase II promoter (BP)	66	1611	430	37681	2.10202e-19	7.42613e-17	Sall4,Cbfa2t3,Six4,Gabpb1,Foxa3,Hes3,Neurog3,Gli3,Sox8,Egr1,Clock,Rxra,Epc1,Pax3,Lhx2,Myocd,Esr2,Creb1,Lpin1,Pax8,Hoxb1,Foxa2,Arrb1,Lrp6,Smad3,Cbfa2t2,Stat6,Taf1,Dlx2,Arnt2,Mtf1,Nfic,Ets2,Rela,Trp53bp1,Pbx2,Stat3,Foxd2,Sox9,Sirt1,Tcfeb,Foxq1,Maml1,Klf15,Dlx5,Ets1,Irf1,Camta2,Nr4a1,Sp1,Mitf,Zbtb7b,Rarg,Lmo4,Hoxd13,Cebpa,Gtf2f2,Hoxa5,Heyl,Tbx19,Btg2,Rfx4,Gata6,Tcf12,Med13,Mesp2
1425	GO:0006915	apoptotic process (BP)	61	1611	504	37681	1.06826e-12	1.65112e-10	Gas2,Ppp1r13l,Sgms1,Cd5l,Epha2,Ppm1f,Steap3,Dapk1,Mtch1,Rtn3,Map3k9,2610018G03Rik,Trp53inp1,Peg10,Rhot2,Dpf2,Dicer1,Sh3kbp1,Akt2,Irak3,Pml,Cflar,Mtap1s,Trib3,Ece1,Pea15a,Trim39,Casp14,Bcl2l13,Pdcd6,Ern1,Pdcd4,Nae1,Tgfbr1,Rybp,Sirt1,Gsn,Cadm1,Cideb,Rffl,Plekhf1,Rnf216,Ripk1,Dido1,Shisa5,Peg3,Rassf5,Elmo2,Nr4a1,Bnipl,Sgpp1,Htatip2,Faim2,Litaf,Zdhhc16,Bcl10,Ahr,Gata6,Bcl2l11,Asah2,Bmf
1192	GO:0006468	protein phosphorylation (BP)	60	1611	569	37681	1.5998e-10	1.41297e-08	Mylk2,St3gal1,Epha2,Wee2,Sbk1,Csnk1d,Ptpra,Dapk1,Mapkapk3,Map3k9,2610018G03Rik,Stk39,Rps6ka1,Cdk5r1,Lck,Map2k3,Creb1,Nek10,Prkd3,Cdkl4,Eif2ak2,Mapk14,Nek2,Akt2,Irak3,Nek9,Trib3,Trp53rk,Ptpre,Hus1,Pskh1,Ephb4,Ern1,Ccnb1,Cdk6,Pdik1l,Srpk3,Bmpr1b,Rps6kc1,Ror2,Tgfbr1,Hck,Pim1,Fgfr3,Maml1,Epha3,Rock2,Ripk1,Pik3r1,Adck4,Mink1,Ccnd1,Bmpr1a,Cdc25b,Trib1,Wee1,Erbb2,Ntrk2,Ryk,Akt3
1787	GO:0000122	negative regulation of transcription from RNA polymerase II promoter (BP)	60	1611	490	37681	3.1624e-13	5.21375e-11	Sall4,Twist2,Ppp1r13l,Fst,Foxa3,Hes3,Tbx15,Cav1,Nr6a1,Trps1,Ovol1,Tbx22,Tdg,Usp2,Gli3,Egr1,Rxra,Foxn1,Epc1,Pax3,Aes,Snai2,Myocd,Esr2,Dicer1,Lpin1,Gfi1,Tcf25,Hdac7,Foxa2,Smad3,Xpo1,Stat6,Gzf1,Ighmbp2,Dlx2,Nfic,Irf2bp1,Cbx6,Rfx5,Rcor1,Foxd2,Nfx1,Rybp,Sirt1,Fgfr3,Foxq1,Strn3,Yeats2,Traf6,Rarg,Sp3,Bcl6,Cebpa,Jazf1,Ahr,Gata6,Hivep1,Wnt9a,Etv3
1246	GO:0006810,GO:0006811	transport (BP),ion transport (BP)	59	1611	549	37681	1.07777e-10	9.87159e-09	Slc12a5,Slc12a8,Gria3,Sfxn1,Chrnb2,Slc12a1,Kcns2,Clic6,Cacna1e,Panx2,Gria2,Kcnq2,Glra2,Lasp1,Slc10a6,Slc9a9,Steap3,Slc31a2,Kcnk5,Slc26a11,Slc30a10,Slc9a2,Itpr3,Kcnj16,Ryr3,Cftr,Kcnj15,Atp6v0a2,AI317395,Kcnj2,Atp1a1,Mfi2,Kcnv2,Slc30a9,Cnnm3,Atp1a3,Chrnb3,Kcnj11,Gabrb2,Gabra5,Slc41a1,Chrnb1,Slc31a1,Fxyd1,Cacna1i,Slc9a10,Slc39a8,Slc5a9,Kcnc2,Slc25a37,Slc30a7,Kcnk2,Scn2b,Ryr1,Slc5a3,Slc9a8,Atp6v1b1,S…
1343	GO:0015031	protein transport (BP)	58	1611	486	37681	2.29654e-12	3.15519e-10	Kpna4,Mtm1,Napa,Kpna3,Tmed10,Lman2l,Derl1,Vps37c,Nxt2,Nup50,Ipo8,Rab10,Sdad1,Actn4,Snx18,Mcfd2,Vps37b,Rab3d,Tom1l1,Snx16,Fras1,Vps4b,Ykt6,Pex5,Arrb1,Atg4b,Rasef,Copz1,Xpo1,Vps35,Myh9,Sec62,Arf2,Exoc8,Jakmip1,Rufy1,Ap3d1,Snap23,Tmed1,Snx4,Rab18,Rab14,Ap3s2,Rab38,Rab34,Fxc1,Lman1,Sec61a2,Vamp3,Rab11fip5,Duoxa2,Chmp2b,Lman2,Apba3,Ap3m1,Rab2a,Dnajc14,Stx18
1723	GO:0055114	oxidation-reduction process (BP)	58	1611	617	37681	2.21214e-08	1.13971e-06	Rdh10,Dhodh,Ifi30,Plod2,Cyp4f18,Gcdh,Far1,Pecr,Decr1,Zadh2,Por,Steap3,Hadh,Qsox1,Akr1c6,Hsd17b7,Pcyox1,Cybasc3,P4ha1,Foxred2,Sord,L2hgdh,Cyp7b1,Smox,Duox1,Aldh3a2,Vat1,Agps,BC026585,Creg2,Scd2,Aldh1l2,Gpx4,Txnrd1,Hsd3b6,Nqo2,Acadsb,Hsd3b2,Acadvl,1110031I02Rik,Aldh6a1,Tdh,Dhrs1,Pam,Acad9,Pipox,Htatip2,Rfesd,Tyr,Cyp27b1,Fto,Fa2h,Alox12,Cyp3a11,Dhcr24,Hsd3b3,Aldh9a1,Nxn
1228	GO:0006810,GO:0015031	transport (BP),protein transport (BP)	54	1611	448	37681	8.90284e-12	1.04842e-09	Kpna4,Mtm1,Napa,Kpna3,Tmed10,Derl1,Vps37c,Nxt2,Nup50,Ipo8,Rab10,Sdad1,Actn4,Snx18,Mcfd2,Vps37b,Rab3d,Tom1l1,Snx16,Vps4b,Ykt6,Pex5,Arrb1,Atg4b,Copz1,Xpo1,Vps35,Sec62,Arf2,Exoc8,Jakmip1,Rufy1,Ap3d1,Snap23,Tmed1,Snx4,Rab18,Rab14,Ap3s2,Rab38,Rab34,Fxc1,Lman1,Sec61a2,Vamp3,Rab11fip5,Duoxa2,Chmp2b,Lman2,Apba3,Ap3m1,Rab2a,Dnajc14,Stx18
695	GO:0007275,GO:0030154	multicellular organismal development (BP),cell differentiation (BP)	53	1611	417	37681	1.77984e-12	2.58914e-10	Twist2,Kif2a,Foxa3,Nr6a1,Neurog3,Efnb3,Itga8,Ndrg2,Ntng1,Dzip1,Nrp2,Dll4,Efnb1,Amigo1,Bmp6,Pax8,2510003E04Rik,Nanos2,Ereg,Zscan21,Lhx6,Sema6d,Dlx2,Dll1,Pgf,Sfrp5,C1galt1,Slit1,Srpk3,Ror2,Nav1,Slc9a10,Sirt1,Paqr8,Gmcl1,Mdk,Cadm1,Paqr5,Egfl6,Nde1,Mitf,Eda2r,Htatip2,Slc7a5,Pafah1b1,Zbtb7b,Ggnbp2,Tnfsf11,Zfp41,Ntrk2,Tcf12,Nhlh1,Nxn
825	GO:0006355,GO:0045893	regulation of transcription, DNA-dependent (BP),positive regulation of transcription, DNA-dependent (BP)	51	1611	362	37681	8.54098e-14	1.5087e-11	Six4,Zxdc,Gm98,Gli3,Sox8,Egr1,Hivep3,Rxra,Rnf6,Pax3,Lhx2,Myocd,Esr2,Pax8,Foxa2,Fosl2,Lrp6,Smad3,Eny2,Zscan21,Ehf,Ovol2,Arnt2,Mtf1,Ets2,Rela,Zfp287,Ebf3,Eaf2,Stat3,Sox9,Tgfbr1,Zbtb16,Sertad3,Tcfeb,Klf15,Dlx5,Ets1,Irf1,Nr4a1,Sp1,Mitf,Sp3,Cebpa,Zkscan3,Ahr,Npat,Gata6,Tcf12,Ebf2,Med13
1505	GO:0055085	transmembrane transport (BP)	50	1611	444	37681	5.72963e-10	4.42793e-08	Slc12a5,Slc12a8,Sfxn1,Aqp6,Slc12a1,Kcns2,Panx2,Slc7a1,Gja5,Kcnq2,Hnrnpa3,Slc7a8,Slc9a9,Slc7a2,Slc6a5,Slc26a11,Slc30a10,Itpr3,Mfsd8,Slc16a1,Atp8a1,Aqp9,Cftr,AI317395,Atp1a1,Kcnv2,Slc30a9,Slc26a2,Atp1a3,Slc12a9,Slc2a13,Slc25a13,Abca1,Slc36a1,Slc2a12,Chrnb1,Slc9a10,Slc25a40,Slc39a8,Slc5a9,Slc30a7,Slc5a3,Slc17a5,Slc7a5,Aqp1,Slc25a26,Slc9a8,Slc2a4,Slc22a5,Slc1a4
1102	GO:0016310,GO:0006468	phosphorylation (BP),protein phosphorylation (BP)	48	1611	460	37681	1.48277e-08	7.8019e-07	Mylk2,Epha2,Wee2,Sbk1,Csnk1d,Dapk1,Mapkapk3,Map3k9,2610018G03Rik,Stk39,Rps6ka1,Cdk5r1,Lck,Map2k3,Nek10,Prkd3,Cdkl4,Eif2ak2,Mapk14,Nek2,Akt2,Irak3,Nek9,Trp53rk,Pskh1,Ephb4,Ern1,Cdk6,Pdik1l,Srpk3,Bmpr1b,Rps6kc1,Ror2,Tgfbr1,Hck,Fgfr3,Epha3,Rock2,Ripk1,Pik3r1,Adck4,Mink1,Bmpr1a,Wee1,Erbb2,Ntrk2,Ryk,Akt3
1907	GO:0045892	negative regulation of transcription, DNA-dependent (BP)	48	1611	413	37681	4.37776e-10	3.60874e-08	Twist2,Nkap,Nab1,Hes3,Nkrf,Brca1,Trps1,Tbx22,Gli3,Ezh2,Sox8,Tcfap4,Cdk5r1,Epc1,Aes,Sbno2,Gfi1,Hdac7,Cd38,Zfp12,Cbfa2t2,Ereg,Pml,Gzf1,Zfp219,Ovol2,Lrch4,Nfic,Rela,Rcor1,Pdcd4,Sox9,Zbtb16,Sirt1,Strn3,Yeats2,Ascl1,Traf6,Sp3,Bcl6,Cebpa,Dnajb6,Rsf1,Heyl,Gata6,Hivep1,Elk3,Grlf1
1985	GO:0007049	cell cycle (BP)	48	1611	533	37681	1.20806e-06	3.83016e-05	Gas2,Kif2a,Gnai2,Gnai1,Brca1,Usp2,Steap3,Mcm2,Cep250,Cdk5r1,Gnai3,Ccna2,Vps4b,Cd2ap,Cdkl4,Psrc1,Nek2,2400003C14Rik,Nek9,Dynlt3,Suv39h2,Taf1,Gas1,Ccnd2,Smc2,Fanci,Fzr1,Ccnb1,Klhl21,Cdk6,Smpd3,Nae1,Wtap,Cep164,Rala,Nde1,Mcm4,Pafah1b1,Ccnd1,Cdc25b,Wee1,Ahr,Npat,Rad17,Rassf1,Ccnk,Anxa11,Ccno
1294	GO:0006810,GO:0055085	transport (BP),transmembrane transport (BP)	47	1611	414	37681	1.43463e-09	9.85512e-08	Slc12a5,Slc12a8,Sfxn1,Aqp6,Slc12a1,Kcns2,Panx2,Slc7a1,Kcnq2,Slc7a8,Slc9a9,Slc7a2,Slc6a5,Slc26a11,Slc30a10,Itpr3,Mfsd8,Slc16a1,Aqp9,Cftr,AI317395,Atp1a1,Kcnv2,Slc30a9,Slc26a2,Atp1a3,Slc12a9,Slc2a13,Slc25a13,Abca1,Slc36a1,Slc2a12,Chrnb1,Slc9a10,Slc25a40,Slc39a8,Slc5a9,Slc30a7,Slc5a3,Slc17a5,Slc7a5,Aqp1,Slc25a26,Slc9a8,Slc2a4,Slc22a5,Slc1a4
630	GO:0006351,GO:0045893	transcription, DNA-dependent (BP),positive regulation of transcription, DNA-dependent (BP)	46	1611	338	37681	4.78e-12	5.91047e-10	Zxdc,Gm98,Gli3,Sox8,Egr1,Hivep3,Rxra,Pax3,Lhx2,Myocd,Esr2,Pax8,Foxa2,Fosl2,Smad3,Eny2,Calcoco1,Zscan21,Ehf,Ovol2,Arnt2,Mtf1,Rela,Zfp287,Ebf3,Eaf2,Stat3,Sox9,Sertad3,Tcfeb,Klf15,Dlx5,Ets1,Irf1,Nr4a1,Sp1,Mitf,Sp3,Cebpa,Zkscan3,Ahr,Npat,Gata6,Tcf12,Ebf2,Med13
1942	GO:0007155	cell adhesion (BP)	46	1611	450	37681	5.45489e-08	2.59422e-06	Pcdh15,Cdh2,Itgae,Epha2,Fermt2,Ache,Jam3,Itga8,Cd164,F11r,Nid1,Nrp2,Itga3,Pcdha3,Amigo1,Itgb1,Lyve1,Emb,Tnfaip6,Myh9,Cd4,Cd44,Col5a1,Ephb4,Celsr3,Adam12,Nptn,Ctnnd1,Cntn1,Pcdh8,Cd34,Cadm1,Pvrl4,Cd99l2,Flot2,Cldn11,Egfl6,Itga11,Sdk1,Cdh4,Pcdh1,Parva,Lpp,B4galt1,Cntn2,Acan
326	GO:0006351,GO:0006355,GO:0045893	transcription, DNA-dependent (BP),regulation of transcription, DNA-dependent (BP),positive regulation of transcription, DNA-dependent (BP)	45	1611	332	37681	9.3583e-12	1.05196e-09	Zxdc,Gm98,Gli3,Sox8,Egr1,Hivep3,Rxra,Pax3,Lhx2,Myocd,Esr2,Pax8,Foxa2,Fosl2,Smad3,Eny2,Zscan21,Ehf,Ovol2,Arnt2,Mtf1,Rela,Zfp287,Ebf3,Eaf2,Stat3,Sox9,Sertad3,Tcfeb,Klf15,Dlx5,Ets1,Irf1,Nr4a1,Sp1,Mitf,Sp3,Cebpa,Zkscan3,Ahr,Npat,Gata6,Tcf12,Ebf2,Med13
899	GO:0006355,GO:0000122	regulation of transcription, DNA-dependent (BP),negative regulation of transcription from RNA polymerase II promoter (BP)	45	1611	347	37681	4.22288e-11	4.35132e-09	Sall4,Twist2,Ppp1r13l,Foxa3,Hes3,Tbx15,Nr6a1,Ovol1,Tbx22,Gli3,Egr1,Rxra,Foxn1,Epc1,Pax3,Aes,Snai2,Myocd,Esr2,Lpin1,Gfi1,Tcf25,Hdac7,Foxa2,Smad3,Stat6,Gzf1,Dlx2,Nfic,Irf2bp1,Rcor1,Foxd2,Nfx1,Rybp,Sirt1,Foxq1,Yeats2,Rarg,Sp3,Bcl6,Cebpa,Jazf1,Ahr,Gata6,Etv3
541	GO:0006351,GO:0006355,GO:0000122	transcription, DNA-dependent (BP),regulation of transcription, DNA-dependent (BP),negative regulation of transcription from RNA polymerase II promoter (BP)	43	1611	325	37681	5.9364e-11	5.64643e-09	Sall4,Twist2,Ppp1r13l,Foxa3,Hes3,Tbx15,Nr6a1,Ovol1,Tbx22,Gli3,Egr1,Rxra,Foxn1,Epc1,Pax3,Aes,Snai2,Myocd,Esr2,Lpin1,Gfi1,Tcf25,Hdac7,Foxa2,Smad3,Stat6,Gzf1,Nfic,Irf2bp1,Rcor1,Foxd2,Nfx1,Rybp,Sirt1,Foxq1,Rarg,Sp3,Bcl6,Cebpa,Jazf1,Ahr,Gata6,Etv3
971	GO:0043066	negative regulation of apoptotic process (BP)	43	1611	340	37681	2.53478e-10	2.16156e-08	Twist2,Ube2b,Sgms1,Sh3rf1,Por,Gli3,Adora1,Arhgap10,Sox8,Tcfap4,Rps6ka1,Snai2,Cln8,Dicer1,Tmem161a,Cd38,Smad3,Ung,Akt2,Cflar,Chst11,Cd44,Ghrl,Arnt2,Rela,Sox9,Tgfbr1,Hck,Pim1,Sirt1,Eya1,Fgfr3,Ascl1,Pik3r1,Mitf,Aqp1,Tsc22d1,Bcl6,Btc,Alox12,Btg2,Erbb2,Gata6
1886	GO:0006357	regulation of transcription from RNA polymerase II promoter (BP)	40	1611	262	37681	3.06738e-12	3.99243e-10	Twist2,Foxa3,Sub1,Fzd4,Tceb3,Onecut3,Cebpg,Supt6h,Tcfap4,Rxra,Ctdsp1,Nr1d2,Nr3c2,Elp4,Aes,Myocd,Foxa2,Sfrp5,Rela,Pou2f3,Zfp367,Abca2,Sox9,Med9,Ascl1,Fzd2,Med26,Ets1,Camta2,Nr4a1,Sp1,Mitf,Rarg,Abt1,Cebpa,Heyl,Ahr,Rfx4,Gata6,Med13
1508	GO:0034220	ion transmembrane transport (BP)	39	1611	331	37681	1.2609e-08	7.25165e-07	Slc12a5,Gria3,Sfxn1,Aqp6,Chrnb2,Slc12a1,Panx2,Gria2,Glra2,Lasp1,Slc10a6,Slc7a8,Kcnk5,Slc26a11,Slc30a10,Itpr3,Pcyox1,Atp8a1,Cftr,Atp1a1,Slc30a9,Slc26a2,Atp1a3,Chrnb3,Kcnj11,Abca1,Gabrb2,Gabra5,Slc41a1,Slc36a1,Chrnb1,Fxyd1,Slc9a10,Slc39a8,Slc30a7,Scn2b,Slc9a8,Slc22a5,Slc1a4
639	GO:0007275,GO:0006355	multicellular organismal development (BP),regulation of transcription, DNA-dependent (BP)	37	1611	316	37681	3.47789e-08	1.72017e-06	Twist2,Six4,Foxa3,Nr6a1,Neurog3,Arid3b,Mkx,Foxn1,Dlx3,Pax3,Meox2,Snai2,Pax8,Hoxb1,Foxa2,Lrp6,Zscan21,Six6,Lhx6,Dlx2,Ebf3,Sirt1,Rab18,Gmcl1,Eya3,Dlx5,Mitf,Zbtb7b,Hoxd13,Hoxa5,Zfp41,Heyl,Tcf12,Ebf2,Nhlh1,Mesp2,Hoxc13
1309	GO:0006810,GO:0034220	transport (BP),ion transmembrane transport (BP)	37	1611	280	37681	1.30833e-09	9.51615e-08	Slc12a5,Gria3,Sfxn1,Aqp6,Chrnb2,Slc12a1,Panx2,Gria2,Glra2,Lasp1,Slc10a6,Slc7a8,Kcnk5,Slc26a11,Slc30a10,Itpr3,Cftr,Atp1a1,Slc30a9,Slc26a2,Atp1a3,Chrnb3,Kcnj11,Abca1,Gabrb2,Gabra5,Slc41a1,Slc36a1,Chrnb1,Fxyd1,Slc9a10,Slc39a8,Slc30a7,Scn2b,Slc9a8,Slc22a5,Slc1a4
1736	GO:0006508	proteolysis (BP)	36	1611	559	37681	0.0102592	0.0154513	Blmh,Tfrc,Capn1,Bace1,Mme,Usp2,Tmprss13,Enpep,Usp1,Otud5,Usp38,Gzmn,Atg4b,Usp20,Rhbdd1,Usp32,Cflar,Adam19,Usp14,Ece1,Yme1l1,Zmpste24,Casp14,Usp45,Adam12,Adam22,Otub1,Ctsj,H13,Ctsa,Afg3l1,Lonrf3,Yod1,Rhbdl3,Ctso,Usp30
1584	GO:0007399	nervous system development (BP)	35	1611	279	37681	1.4094e-08	7.57703e-07	Kif2a,Neurog3,Efnb3,Itga8,Ndrg2,Zic2,Ntng1,Nrp2,Efnb1,Amigo1,Lhx2,Cln8,Numbl,Hdac7,2510003E04Rik,Lhx6,Sema6d,Dll1,Cplx2,Slit1,Nav1,Nptn,Fnbp1,Ascl1,Nde1,Prps1,Dcdc2a,Slc7a5,Pafah1b1,Bmpr1a,Pofut1,Ccdc88a,Erbb2,Ntrk2,Tcf12
910	GO:0006355,GO:0045892	regulation of transcription, DNA-dependent (BP),negative regulation of transcription, DNA-dependent (BP)	34	1611	284	37681	7.17026e-08	3.28371e-06	Twist2,Nkap,Nab1,Hes3,Nkrf,Tbx22,Gli3,Ezh2,Sox8,Epc1,Aes,Sbno2,Gfi1,Hdac7,Zfp12,Cbfa2t2,Pml,Gzf1,Zfp219,Ovol2,Nfic,Rela,Rcor1,Sox9,Zbtb16,Sirt1,Yeats2,Sp3,Bcl6,Cebpa,Heyl,Gata6,Elk3,Grlf1
1473	GO:0045893,GO:0045944	positive regulation of transcription, DNA-dependent (BP),positive regulation of transcription from RNA polymerase II promoter (BP)	33	1611	242	37681	4.5349e-09	2.8037e-07	Six4,Gli3,Sox8,Egr1,Rxra,Pax3,Lhx2,Myocd,Esr2,Pax8,Foxa2,Lrp6,Smad3,Calcoco1,Arnt2,Mtf1,Ets2,Rela,Rbmx,Stat3,Sox9,Tcfeb,Klf15,Dlx5,Ets1,Irf1,Nr4a1,Sp1,Mitf,Cebpa,Gata6,Tcf12,Med13
572	GO:0006351,GO:0006355,GO:0006357	transcription, DNA-dependent (BP),regulation of transcription, DNA-dependent (BP),regulation of transcription from RNA polymerase II promoter (BP)	32	1611	188	37681	2.45847e-11	2.64339e-09	Twist2,Foxa3,Sub1,Tceb3,Onecut3,Cebpg,Supt6h,Rxra,Nr1d2,Nr3c2,Elp4,Aes,Myocd,Foxa2,Rela,Zfp367,Sox9,Med9,Med26,Ets1,Camta2,Nr4a1,Sp1,Mitf,Rarg,Abt1,Cebpa,Heyl,Ahr,Rfx4,Gata6,Med13
578	GO:0006351,GO:0006355,GO:0045892	transcription, DNA-dependent (BP),regulation of transcription, DNA-dependent (BP),negative regulation of transcription, DNA-dependent (BP)	31	1611	268	37681	5.67792e-07	2.06493e-05	Twist2,Nkap,Nab1,Hes3,Nkrf,Tbx22,Gli3,Ezh2,Sox8,Epc1,Aes,Sbno2,Gfi1,Hdac7,Zfp12,Pml,Gzf1,Zfp219,Ovol2,Nfic,Rela,Rcor1,Sox9,Sirt1,Sp3,Bcl6,Cebpa,Heyl,Gata6,Elk3,Grlf1
835	GO:0006355,GO:0045893,GO:0045944	regulation of transcription, DNA-dependent (BP),positive regulation of transcription, DNA-dependent (BP),positive regulation of transcription from RNA polymerase II promoter (BP)	31	1611	206	37681	1.18483e-09	8.87906e-08	Six4,Gli3,Sox8,Egr1,Rxra,Pax3,Lhx2,Myocd,Esr2,Pax8,Foxa2,Lrp6,Smad3,Arnt2,Mtf1,Ets2,Rela,Stat3,Sox9,Tcfeb,Klf15,Dlx5,Ets1,Irf1,Nr4a1,Sp1,Mitf,Cebpa,Gata6,Tcf12,Med13
1271	GO:0006810,GO:0006811,GO:0034220	transport (BP),ion transport (BP),ion transmembrane transport (BP)	31	1611	253	37681	1.5798e-07	6.5114e-06	Slc12a5,Gria3,Sfxn1,Chrnb2,Slc12a1,Panx2,Gria2,Glra2,Lasp1,Slc10a6,Kcnk5,Slc26a11,Slc30a10,Itpr3,Cftr,Atp1a1,Slc30a9,Atp1a3,Chrnb3,Kcnj11,Gabrb2,Gabra5,Slc41a1,Chrnb1,Fxyd1,Slc9a10,Slc39a8,Slc30a7,Scn2b,Slc9a8,Slc22a5
1594	GO:0008285	negative regulation of cell proliferation (BP)	31	1611	279	37681	1.35273e-06	4.12999e-05	Twist2,Foxa3,Cav1,Nf2,Gli3,Adora1,Tcfap4,Rxra,Myocd,Esr2,Itgb1,Skap2,Smad3,Pemt,Ereg,Pml,Sfrp5,Ovol2,Ror2,Sox9,Zbtb16,Fgfr3,Ptges,Bnipl,Rarg,Cyp27b1,Bcl6,Cebpa,Dhcr24,Wnt9a,B4galt1
631	GO:0006351,GO:0045893,GO:0045944	transcription, DNA-dependent (BP),positive regulation of transcription, DNA-dependent (BP),positive regulation of transcription from RNA polymerase II promoter (BP)	29	1611	193	37681	4.16122e-09	2.63864e-07	Gli3,Sox8,Egr1,Rxra,Pax3,Lhx2,Myocd,Esr2,Pax8,Foxa2,Smad3,Calcoco1,Arnt2,Mtf1,Rela,Stat3,Sox9,Tcfeb,Klf15,Dlx5,Ets1,Irf1,Nr4a1,Sp1,Mitf,Cebpa,Gata6,Tcf12,Med13
205	GO:0006351,GO:0007275,GO:0006355	transcription, DNA-dependent (BP),multicellular organismal development (BP),regulation of transcription, DNA-dependent (BP)	28	1611	271	37681	1.69309e-05	0.000255305	Twist2,Foxa3,Nr6a1,Neurog3,Arid3b,Foxn1,Pax3,Snai2,Pax8,Hoxb1,Foxa2,Zscan21,Lhx6,Ebf3,Sirt1,Eya3,Dlx5,Mitf,Zbtb7b,Hoxd13,Hoxa5,Zfp41,Heyl,Tcf12,Ebf2,Nhlh1,Mesp2,Hoxc13
345	GO:0006351,GO:0006355,GO:0045893,GO:0045944	transcription, DNA-dependent (BP),regulation of transcription, DNA-dependent (BP),positive regulation of transcription, DNA-dependent (BP),positive regulation of transcription from RNA polymerase II promoter (BP)	28	1611	190	37681	1.18472e-08	6.97575e-07	Gli3,Sox8,Egr1,Rxra,Pax3,Lhx2,Myocd,Esr2,Pax8,Foxa2,Smad3,Arnt2,Mtf1,Rela,Stat3,Sox9,Tcfeb,Klf15,Dlx5,Ets1,Irf1,Nr4a1,Sp1,Mitf,Cebpa,Gata6,Tcf12,Med13
1741	GO:0008284	positive regulation of cell proliferation (BP)	28	1611	348	37681	0.00111771	0.00328277	Gnai2,Pax3,Myocd,Fgf15,Itgb1,Ereg,Arnt2,Rela,Gas1,Ccnd2,Fzr1,Sox9,Tgfbr1,Hck,Sirt1,St8sia1,Fgfr3,Tgfa,Icmt,Fgfr1op,Ets1,Ccnd1,Tsc22d1,Btc,Alox12,Erbb2,Ntrk2,Apln
1817	GO:0006629	lipid metabolic process (BP)	28	1611	227	37681	5.38336e-07	1.98702e-05	Sgms1,Far1,Dgat2,Pnpla2,Hadh,Plcg1,Acsl1,Lpin1,Cyp7b1,Slc27a1,Adipor2,Acaa1b,Ldlr,Crat,Lipe,Scd2,Ldlrap1,Acadsb,Acadvl,St8sia1,Lipg,Insig2,Ptpn11,Adipor1,Crot,Cpt1a,Asah2,Abhd5
1996	GO:0007049,GO:0051301	cell cycle (BP),cell division (BP)	28	1611	285	37681	4.21008e-05	0.000507879	Kif2a,Gnai2,Gnai1,Gnai3,Ccna2,Vps4b,Cd2ap,Psrc1,Nek2,2400003C14Rik,Nek9,Dynlt3,Ccnd2,Smc2,Fzr1,Ccnb1,Klhl21,Cdk6,Cep164,Rala,Nde1,Pafah1b1,Ccnd1,Cdc25b,Wee1,Ccnk,Anxa11,Ccno
2109	GO:0035556	intracellular signal transduction (BP)	28	1611	237	37681	1.28855e-06	3.98324e-05	Adcy9,Asb3,Plek2,Arfgef2,Dgke,Unc13b,Abr,Dgkk,Plcg1,Rasgrp4,Arhgef4,Plekhm3,Dgkg,Prkd3,Rgs9,Asb6,Ppp1r1b,Spsb1,Pea15a,Adcy6,Socs7,Rock2,Socs5,Rassf5,Dcdc2a,Asb1,Rassf1,Spata13
1867	GO:0001701	in utero embryonic development (BP)	27	1611	227	37681	1.73639e-06	4.87965e-05	Rdh10,Sall4,Ube2b,Hes3,Gli3,Plcg1,Sox8,Itgb1,Foxa2,Smad3,Myo1e,Myh9,Myh10,Dll1,Ccnb1,Etnk2,Tgfbr1,Gna13,Icmt,Sp1,Bmpr1a,Sp3,Apba3,Gata6,Tulp3,Bcl2l11,Tgfbr3
2089	GO:0007264	small GTPase mediated signal transduction (BP)	26	1611	191	37681	1.9663e-07	7.97157e-06	Nkiras1,Rab10,Rasgrp4,Rab3d,Rhot2,Ralgps2,Rasef,Ralgds,Arf2,Rgl1,Rap2a,Rab18,Rab14,Rit2,Rhog,Rab38,Rras,Rala,Rab34,Rhou,Rab2a,Rhoq,Rhoj,Rhobtb2,G3bp2,Grlf1
1932	GO:0043065	positive regulation of apoptotic process (BP)	26	1611	225	37681	1.3723e-05	0.000227765	Dhodh,Dapk1,Map3k9,Tcfap4,Rxra,Esr2,Itgb1,Eif2ak2,Lrp6,Ptprc,Zbtb16,Sirt1,Fgfr3,Bcl2l13,Pik3r1,Rarg,Tex261,Agtr2,Tsc22d1,Bcl6,Alox12,Hoxa5,Gata6,Bcl2l11,B4galt1,Dusp6
1261	GO:0006810,GO:0006811,GO:0055085	transport (BP),ion transport (BP),transmembrane transport (BP)	25	1611	231	37681	2.15314e-05	0.000307788	Slc12a5,Slc12a8,Sfxn1,Slc12a1,Kcns2,Panx2,Kcnq2,Slc9a9,Slc26a11,Slc30a10,Itpr3,Cftr,AI317395,Atp1a1,Kcnv2,Slc30a9,Atp1a3,Chrnb1,Slc9a10,Slc39a8,Slc5a9,Slc30a7,Slc5a3,Slc9a8,Slc22a5
1638	GO:0045944,GO:0000122	positive regulation of transcription from RNA polymerase II promoter (BP),negative regulation of transcription from RNA polymerase II promoter (BP)	25	1611	200	37681	1.67426e-06	4.87111e-05	Sall4,Foxa3,Hes3,Gli3,Egr1,Rxra,Epc1,Pax3,Myocd,Esr2,Dicer1,Lpin1,Foxa2,Smad3,Stat6,Dlx2,Nfic,Foxd2,Sirt1,Foxq1,Strn3,Traf6,Rarg,Cebpa,Gata6
123	GO:0042981	regulation of apoptotic process (BP)	25	1611	157	37681	6.29436e-08	2.93697e-06	Gli3,Actn4,2610018G03Rik,Dicer1,Creb1,Pax8,Irak3,Ppif,Cflar,Ptprc,Pea15a,Gas1,Nae1,Sox9,Tgfbr1,Sirt1,Fgfr3,Traf6,Mitf,Htatip2,Bcl10,Bcl2l11,Bmf,Lmna
1506	GO:0055085,GO:0034220	transmembrane transport (BP),ion transmembrane transport (BP)	24	1611	142	37681	8.49307e-09	5.12277e-07	Slc12a5,Sfxn1,Aqp6,Slc12a1,Panx2,Slc7a8,Slc26a11,Slc30a10,Itpr3,Atp8a1,Cftr,Atp1a1,Slc30a9,Slc26a2,Atp1a3,Abca1,Slc36a1,Chrnb1,Slc9a10,Slc39a8,Slc30a7,Slc9a8,Slc22a5,Slc1a4
1539	GO:0030154,GO:0007399	cell differentiation (BP),nervous system development (BP)	24	1611	145	37681	1.29772e-08	7.29379e-07	Kif2a,Neurog3,Efnb3,Itga8,Ndrg2,Zic2,Ntng1,Nrp2,Efnb1,Amigo1,2510003E04Rik,Lhx6,Sema6d,Dll1,Cplx2,Slit1,Nav1,Ascl1,Nde1,Slc7a5,Pafah1b1,Bmpr1a,Ntrk2,Tcf12
2040	GO:0006974	response to DNA damage stimulus (BP)	24	1611	308	37681	0.00365171	0.00734799	Shprh,Ube2b,Ercc8,Brca1,Clock,Zbtb40,Usp1,Dclre1b,Cdc14b,Ung,Hus1,Trp53bp1,Fanci,Fzr1,Cep164,Sirt1,Eya3,Ccnd1,Fto,Bcl6,Atmin,Btg2,Rad17,Rassf1
2056	GO:0006897	endocytosis (BP)	24	1611	130	37681	1.36263e-09	9.62797e-08	Tfrc,Cav1,Epn2,Snx18,Syp,Wasf2,Lrp8,Gapvd1,Sh3kbp1,Ldlr,Arrb1,Lrp6,Usp20,Dnm2,Clec4f,Rin1,Lrp11,Rufy1,Ldlrap1,Fnbp1,Pacsin2,Rab34,Ankfy1,Dnm1
2071	GO:0006184	GTP catabolic process (BP)	24	1611	134	37681	2.57184e-09	1.71896e-07	Gnai2,Gnai1,Gbp5,Gnal,Tubb4,Nkiras1,Gnai3,Tubg1,Dnm2,Gna15,Gch1,Gnaq,Rap2a,Ehd3,Rab14,Rit2,Rhog,Rras,Gna13,Rala,Dnm1l,Rab2a,Rhoq,Dnm1
2061	GO:0006917	induction of apoptosis (BP)	24	1611	164	37681	5.72385e-07	2.05146e-05	Zmat3,Sh3rf1,Steap3,Dapk1,Trp53inp1,Lck,Smad3,Pml,Plagl2,Casp14,Ern1,Eaf2,Nae1,Tgfbr1,Cideb,Plekhf1,Ripk1,Shisa5,Ets1,Nr4a1,Bnipl,Bcl10,Bcl2l11,Bcl2l13
196	GO:0016311	dephosphorylation (BP)	23	1611	186	37681	5.15269e-06	0.000107081	Mtm1,Ptpn4,Ptpra,Ptpn12,Acp2,Ctdsp1,Lck,Ptpn20,Cdc14b,Ssh3,Ptpre,Nt5c2,Ptprc,Acpp,Dusp18,Sec16a,Eya3,Ptpn9,Inpp4a,Ptpn11,Ptprz1,Dusp6,Dusp7
1295	GO:0006810,GO:0055085,GO:0034220	transport (BP),transmembrane transport (BP),ion transmembrane transport (BP)	23	1611	125	37681	3.19239e-09	2.07758e-07	Slc12a5,Sfxn1,Aqp6,Slc12a1,Panx2,Slc7a8,Slc26a11,Slc30a10,Itpr3,Cftr,Atp1a1,Slc30a9,Slc26a2,Atp1a3,Abca1,Slc36a1,Chrnb1,Slc9a10,Slc39a8,Slc30a7,Slc9a8,Slc22a5,Slc1a4
2011	GO:0001525	angiogenesis (BP)	23	1611	159	37681	3.26496e-07	1.28163e-05	Epha2,Jam3,Enpep,Dll4,Wasf2,Meox2,Dicer1,Mapk14,Ereg,Myh9,Pgf,Ovol2,C1galt1,Hs6st1,Ephb4,Adra2b,Sirt1,Gna13,Tgfa,Ccl2,Htatip2,Pofut1,Elk3
2018	GO:0006397	mRNA processing (BP)	23	1611	253	37681	0.000591855	0.00221096	Hnrnpa3,Rod1,Wbp4,Isy1,Dhx15,Aicda,Zranb2,Papolg,Ptbp2,Slbp,Lsm11,Adarb1,Pnpt1,Ern1,Pnn,Wtap,Sf3b5,Sart1,Prpf40a,Casc3,Apobec2,Cstf3,Cpeb1
2105	GO:0050790	regulation of catalytic activity (BP)	23	1611	197	37681	1.34029e-05	0.000227024	Arfgef2,Abr,Dock5,Rasgrp4,Elp4,D10Bwg1379e,Arhgef4,Eif2b3,Arhgef1,Ppp2r5e,Gapvd1,Ralgps2,Ralgds,Gpsm2,Prkag2,Rgl1,Psd2,Grpel2,Pik3r1,Mink1,Grpel1,Trib1,Spata13
101	GO:0005975	carbohydrate metabolic process (BP)	22	1611	174	37681	5.70328e-06	0.000114668	Gk5,Ppp1r3b,Ppp1r2,Galm,B4galt6,Pgm2,Phka1,Akt2,Gnpda2,Chst11,Galc,Gfpt2,Gnpda1,Pgm3,Ganab,Adpgk,Gaa,Igf2,Pofut1,Pygb,B4galt1,Fuca1
877	GO:0006355,GO:0045944,GO:0000122	regulation of transcription, DNA-dependent (BP),positive regulation of transcription from RNA polymerase II promoter (BP),negative regulation of transcription from RNA polymerase II promoter (BP)	22	1611	162	37681	1.73308e-06	4.92633e-05	Sall4,Foxa3,Hes3,Gli3,Egr1,Rxra,Epc1,Pax3,Myocd,Esr2,Lpin1,Foxa2,Smad3,Stat6,Dlx2,Nfic,Foxd2,Sirt1,Foxq1,Rarg,Cebpa,Gata6
1621	GO:0006813	potassium ion transport (BP)	22	1611	141	37681	1.52143e-07	6.37711e-06	Slc12a5,Slc12a8,Slc12a1,Kcns2,Kcnq2,Kcnrg,Kcnj16,Kctd10,Vps4b,Kcnj15,Kcnj2,Atp1a1,Kcnv2,Atp1a3,Kcnj11,Kcnc2,Kcnk2,Aqp1,Kctd5,Slc9a8,Atp1b4,Kctd3
2038	GO:0007283	spermatogenesis (BP)	22	1611	243	37681	0.000812586	0.00259294	Ube2b,Foxa3,Nr6a1,Ovol1,Jam3,Sox8,Dzip1,Nanos2,Styx,Zscan21,Gpx4,Sox9,Pgm3,Slc9a10,Sirt1,Gmcl1,Cadm1,Cldn11,Ggnbp2,Bcl6,Zfp41,Bcl2l11
38	GO:0008360	regulation of cell shape (BP)	21	1611	85	37681	4.93406e-11	4.88077e-09	Gas2,Fermt2,Palm,Diap1,Anxa7,Ccl11,Sh3kbp1,1810043G02Rik,Brwd3,Myh9,Myh10,Hck,Cdc42ep1,Prpf40a,Gna13,Ccl2,Arhgap15,Rhou,Rhoq,Rhoj,Grlf1
485	GO:0006351,GO:0006355,GO:0045944,GO:0000122	transcription, DNA-dependent (BP),regulation of transcription, DNA-dependent (BP),positive regulation of transcription from RNA polymerase II promoter (BP),negative regulation of transcription from RNA polymerase II promoter (BP)	21	1611	149	37681	1.61032e-06	4.74087e-05	Sall4,Foxa3,Hes3,Gli3,Egr1,Rxra,Epc1,Pax3,Myocd,Esr2,Lpin1,Foxa2,Smad3,Stat6,Nfic,Foxd2,Sirt1,Foxq1,Rarg,Cebpa,Gata6
717	GO:0007275,GO:0007399	multicellular organismal development (BP),nervous system development (BP)	21	1611	150	37681	1.79783e-06	4.94004e-05	Kif2a,Neurog3,Efnb3,Itga8,Ndrg2,Ntng1,Nrp2,Efnb1,Amigo1,Numbl,2510003E04Rik,Lhx6,Sema6d,Dll1,Slit1,Nav1,Nde1,Slc7a5,Pafah1b1,Ntrk2,Tcf12
721	GO:0007275,GO:0045944	multicellular organismal development (BP),positive regulation of transcription from RNA polymerase II promoter (BP)	21	1611	147	37681	1.28771e-06	4.03101e-05	Six4,Foxa3,Neurog3,Pax3,Bmp6,Pax8,Hoxb1,Foxa2,Lrp6,Akt2,Dlx2,Sirt1,Dlx5,Mitf,Zbtb7b,Tnfsf11,Hoxd13,Hoxa5,Heyl,Tcf12,Mesp2
868	GO:0006355,GO:0030154	regulation of transcription, DNA-dependent (BP),cell differentiation (BP)	21	1611	175	37681	2.06382e-05	0.000300225	Cbfa2t3,Twist2,Foxa3,Nr6a1,Neurog3,Gm98,Dmrta1,Pax8,Zscan21,Lhx6,Suv39h2,Dlx2,Sox9,Tgfbr1,Sirt1,Gmcl1,Mitf,Zbtb7b,Zfp41,Tcf12,Nhlh1
1171	GO:0046777	protein autophosphorylation (BP)	21	1611	151	37681	2.00502e-06	5.38957e-05	Mylk2,Map3k9,Lck,Eif2ak2,Mobkl1a,Mapk14,Nek2,Phka1,Irak3,Taf1,Ephb4,Ern1,Tgfbr1,Hck,Pim1,Fgfr3,Ripk1,Mink1,Htatip2,Erbb2,Ntrk2
1421	GO:0016192	vesicle-mediated transport (BP)	21	1611	168	37681	1.10173e-05	0.000193232	Napa,Tmed10,Arfgef2,Vamp1,Stx3,Rtn3,Muted,Mcfd2,Ykt6,Copz1,Arf2,Ap3d1,Snap23,Gsn,Ap3s2,Lman1,Vamp3,Ap3m1,Rab2a,Cltc,Stx18
1496	GO:0006200	ATP catabolic process (BP)	21	1611	248	37681	0.00240119	0.00507099	Ddx3y,Ddx51,Dhx15,Abcd1,Eif4a2,Pcyox1,Atp8a1,Ddx6,Cftr,Vps4b,Atp1a1,Atp1a3,Myh9,Ighmbp2,Entpd1,Abca1,Chd4,Abca2,Lonrf3,Gtf2f2,Atp1b4
1792	GO:0000122,GO:0045892	negative regulation of transcription from RNA polymerase II promoter (BP),negative regulation of transcription, DNA-dependent (BP)	21	1611	170	37681	1.32347e-05	0.000227288	Twist2,Hes3,Trps1,Tbx22,Gli3,Epc1,Aes,Gfi1,Hdac7,Gzf1,Nfic,Rcor1,Sirt1,Strn3,Yeats2,Traf6,Sp3,Bcl6,Cebpa,Gata6,Hivep1
111	GO:0042493	response to drug (BP)	20	1611	123	37681	2.77826e-07	1.10817e-05	Blmh,Slc12a5,Ube2b,Hadh,Akr1c6,Lck,Creb1,Cd38,Mat2a,Atp1a1,Pemt,Atp1a3,Kcnj11,Ggh,Pam,Igf2,Aqp1,Cyp27b1,Crot,Gata6
203	GO:0006470	protein dephosphorylation (BP)	20	1611	118	37681	1.37956e-07	5.98536e-06	Mtm1,Ptpn4,Ppm1f,Ptpra,Ptpn12,Ctdsp1,Ptpn20,Cdc14b,Acp1,Ssh3,Ptpre,Ptprc,Dusp18,Eya1,Eya3,Ptpn9,Ptpn11,Cdc25b,Dusp6,Dusp7
696	GO:0007275,GO:0030154,GO:0007399	multicellular organismal development (BP),cell differentiation (BP),nervous system development (BP)	20	1611	128	37681	5.38085e-07	2.01619e-05	Kif2a,Neurog3,Efnb3,Itga8,Ndrg2,Ntng1,Nrp2,Efnb1,Amigo1,2510003E04Rik,Lhx6,Sema6d,Dll1,Slit1,Nav1,Nde1,Slc7a5,Pafah1b1,Ntrk2,Tcf12
1830	GO:0008610	lipid biosynthetic process (BP)	20	1611	108	37681	2.97919e-08	1.50358e-06	Elovl5,Brca1,Far1,Pecr,Dgat2,Idi1,Akr1c6,Hsd17b7,Mlycd,Acbd3,Elovl1,Lass2,Agps,Scd2,Prkag2,St8sia1,Oxsm,Ptges,Fa2h,Dhcr24
1883	GO:0007507	heart development (BP)	20	1611	157	37681	1.33333e-05	0.000227402	Sall4,Stra6,Vcan,Gli3,Rxra,Nrp2,Crkl,Pax3,Myocd,Fgf15,Adam19,Ovol2,Ece1,Gnaq,Gys1,Sox9,Tgfbr1,Bmpr1a,Pofut1,Erbb2
1082	GO:0016310,GO:0046777	phosphorylation (BP),protein autophosphorylation (BP)	19	1611	140	37681	8.69212e-06	0.000156902	Mylk2,Map3k9,Lck,Eif2ak2,Mobkl1a,Mapk14,Nek2,Phka1,Irak3,Taf1,Ephb4,Ern1,Tgfbr1,Hck,Fgfr3,Ripk1,Mink1,Erbb2,Ntrk2
1454	GO:0006886	intracellular protein transport (BP)	19	1611	158	37681	4.86926e-05	0.000537576	Napa,Tmed10,Stx3,Ipo8,Rab10,Tom1l1,Copz1,Xpo1,H47,Mlph,Ap3d1,Ap3s2,Rffl,Myrip,Ap3m1,Grasp,Rab2a,Cltc,Stx18
1510	GO:0043547	positive regulation of GTPase activity (BP)	19	1611	175	37681	0.000191763	0.00120669	Tbc1d1,Rangap1,Abr,Arhgap10,Snx18,Git2,Arhgef1,Gapvd1,Rgs9,Tbc1d14,Arrb1,Ankrd27,Arhgap12,Rin1,Gnaq,Arhgap15,Tbc1d13,Rgs4,Grlf1
1521	GO:0042127	regulation of cell proliferation (BP)	19	1611	127	37681	2.01176e-06	5.29264e-05	Nf2,Gli3,Ezh2,Nr3c2,Esr2,Lrp6,Stat6,Chst11,Ghrl,Sox9,Sirt1,Ascl1,Mitf,Hoxd13,Bcl6,Cebpa,Tbx19,Ccdc88a,B4galt1
1653	GO:0045944,GO:0006357	positive regulation of transcription from RNA polymerase II promoter (BP),regulation of transcription from RNA polymerase II promoter (BP)	19	1611	127	37681	2.01176e-06	5.29264e-05	Foxa3,Rxra,Myocd,Foxa2,Rela,Pou2f3,Sox9,Ascl1,Ets1,Camta2,Nr4a1,Sp1,Mitf,Rarg,Cebpa,Heyl,Rfx4,Gata6,Med13
2067	GO:0007067	mitosis (BP)	19	1611	206	37681	0.00143588	0.00364947	Kif2a,Wee2,Ccna2,Cd2ap,Psrc1,Nek2,Nek9,Dynlt3,Smc2,Fzr1,Ccnb1,Klhl21,Cep164,Nde1,Pafah1b1,Cdc25b,Wee1,Cltc,Ccnk
78	GO:0008152,GO:0055114	metabolic process (BP),oxidation-reduction process (BP)	18	1611	129	37681	1.00642e-05	0.000177778	Rdh10,Gcdh,Pecr,Decr1,Hsd17b7,Aldh3a2,Aldh1l2,Hsd3b6,Acadsb,Hsd3b2,Acadvl,Aldh6a1,Dhrs1,Pam,Acad9,Tyr,Hsd3b3,Aldh9a1
451	GO:0006351,GO:0006355,GO:0030154	transcription, DNA-dependent (BP),regulation of transcription, DNA-dependent (BP),cell differentiation (BP)	18	1611	162	37681	0.000209549	0.00121078	Cbfa2t3,Twist2,Foxa3,Nr6a1,Neurog3,Gm98,Dmrta1,Pax8,Zscan21,Lhx6,Suv39h2,Sox9,Sirt1,Mitf,Zbtb7b,Zfp41,Tcf12,Nhlh1
651	GO:0007275,GO:0006355,GO:0045944	multicellular organismal development (BP),regulation of transcription, DNA-dependent (BP),positive regulation of transcription from RNA polymerase II promoter (BP)	18	1611	117	37681	2.46307e-06	6.09116e-05	Six4,Foxa3,Neurog3,Pax3,Pax8,Hoxb1,Foxa2,Lrp6,Dlx2,Sirt1,Dlx5,Mitf,Zbtb7b,Hoxd13,Hoxa5,Heyl,Tcf12,Mesp2
1623	GO:0006813,GO:0071805	potassium ion transport (BP),potassium ion transmembrane transport (BP)	18	1611	122	37681	4.53643e-06	9.58854e-05	Kcns2,Kcnq2,Kcnrg,Kcnj16,Kctd10,Kcnj15,Kcnj2,Atp1a1,Kcnv2,Atp1a3,Kcnj11,Kcnc2,Kcnk2,Aqp1,Kctd5,Slc9a8,Atp1b4,Kctd3
1626	GO:0034765	regulation of ion transmembrane transport (BP)	18	1611	176	37681	0.000576545	0.00216357	Kcns2,Clic6,Cacna1e,Kcnq2,Kcnrg,Kcnj16,Kctd10,Kcnj15,Kcnj2,Kcnv2,Kcnj11,Cacna1i,Kcnc2,Kcnk2,Scn2b,Kctd5,Kctd3,Cacna2d2
1840	GO:0008283	cell proliferation (BP)	18	1611	160	37681	0.00017926	0.00116354	Sh2d2a,Gnai2,Anxa7,Enpep,Foxn1,Rasgrp4,Pax3,Myh10,Txnrd1,Stat3,Pim1,Lipg,Dlx5,Hlcs,Tacc2,Tyr,Gng2,Asah2
1860	GO:0010628	positive regulation of gene expression (BP)	18	1611	156	37681	0.00012995	0.000900185	Mylk2,Sgms1,Sox8,Egr1,Itga3,Lck,Dicer1,Akt2,Cd44,Cdk6,Sox9,Cntn1,Pik3r1,Zbtb7b,Rarg,Alox12,Ntrk2,Tcf12
1926	GO:0016055	Wnt receptor signaling pathway (BP)	18	1611	172	37681	0.000437721	0.00177456	Hbp1,Fzd4,Lrrfip2,Csnk1d,Ndrg2,Aes,Lrp6,Calcoco1,Cd44,Sfrp5,Ctnnd1,Fzd2,Mitf,Ccnd1,Rspo2,Wnt9a,Ryk,Nxn
1969	GO:0006281	DNA repair (BP)	18	1611	255	37681	0.0265666	0.0335885	Shprh,Ube2b,Ercc8,Brca1,Asf1a,Usp1,Dclre1b,Cdc14b,Ung,Hus1,Trp53bp1,Smc2,Fanci,Fzr1,Cep164,Eya3,Fto,Rad17
17	GO:0030036	actin cytoskeleton organization (BP)	17	1611	103	37681	1.7224e-06	4.9529e-05	Nf2,Diap1,Abr,Wipf1,Wasf2,Fmn2,Myh10,Capza1,Rhog,Rock2,Pafah1b1,Bcl6,Rhou,Fmn1,Rhoq,Rhoj,Parva
200	GO:0035335,GO:0006470	peptidyl-tyrosine dephosphorylation (BP),protein dephosphorylation (BP)	17	1611	75	37681	1.37917e-08	7.57931e-07	Ptpn4,Ptpra,Ptpn12,Ptpn20,Cdc14b,Acp1,Ssh3,Ptpre,Ptprc,Dusp18,Eya1,Eya3,Ptpn9,Ptpn11,Cdc25b,Dusp6,Dusp7
507	GO:0006351,GO:0006355,GO:0045944,GO:0006357	transcription, DNA-dependent (BP),regulation of transcription, DNA-dependent (BP),positive regulation of transcription from RNA polymerase II promoter (BP),regulation of transcription from RNA polymerase II promoter (BP)	17	1611	109	37681	3.84056e-06	8.40504e-05	Foxa3,Rxra,Myocd,Foxa2,Rela,Sox9,Ets1,Camta2,Nr4a1,Sp1,Mitf,Rarg,Cebpa,Heyl,Rfx4,Gata6,Med13
900	GO:0006355,GO:0000122,GO:0045892	regulation of transcription, DNA-dependent (BP),negative regulation of transcription from RNA polymerase II promoter (BP),negative regulation of transcription, DNA-dependent (BP)	17	1611	140	37681	0.000105532	0.000745662	Twist2,Hes3,Tbx22,Gli3,Epc1,Aes,Gfi1,Hdac7,Gzf1,Nfic,Rcor1,Sirt1,Yeats2,Sp3,Bcl6,Cebpa,Gata6
1172	GO:0046777,GO:0006468	protein autophosphorylation (BP),protein phosphorylation (BP)	17	1611	139	37681	9.65077e-05	0.000714562	Mylk2,Map3k9,Lck,Eif2ak2,Mapk14,Nek2,Irak3,Ephb4,Ern1,Tgfbr1,Hck,Pim1,Fgfr3,Ripk1,Mink1,Erbb2,Ntrk2
1184	GO:0007409	axonogenesis (BP)	17	1611	87	37681	1.41479e-07	6.03236e-06	Slitrk6,Slitrk4,Slitrk5,Ntng1,Amigo1,Creb1,Numbl,Myh10,Slit1,Ndn,Dlx5,Ptpn11,Fzd2,Slitrk3,Ptprz1,Ryk,Cntn2
1262	GO:0006810,GO:0006811,GO:0055085,GO:0034220	transport (BP),ion transport (BP),transmembrane transport (BP),ion transmembrane transport (BP)	17	1611	107	37681	2.96056e-06	7.03988e-05	Slc12a5,Sfxn1,Slc12a1,Panx2,Slc26a11,Slc30a10,Itpr3,Cftr,Atp1a1,Slc30a9,Atp1a3,Chrnb1,Slc9a10,Slc39a8,Slc30a7,Slc9a8,Slc22a5
1313	GO:0006810,GO:0006813	transport (BP),potassium ion transport (BP)	17	1611	113	37681	6.33628e-06	0.000125357	Slc12a5,Slc12a8,Slc12a1,Kcns2,Kcnq2,Kcnj16,Vps4b,Kcnj15,Kcnj2,Atp1a1,Kcnv2,Atp1a3,Kcnj11,Kcnc2,Kcnk2,Aqp1,Slc9a8
1714	GO:0007268	synaptic transmission (BP)	17	1611	112	37681	5.60421e-06	0.0001136	Slc12a5,Gria2,Unc13b,Sstr3,Npffr2,Gjd2,Syp,Htr7,Lrp6,Usp14,Myo5a,Gabra5,Pcdh8,Mink1,Pafah1b1,Apba3,Anxa9
1991	GO:0007049,GO:0007067,GO:0051301	cell cycle (BP),mitosis (BP),cell division (BP)	17	1611	195	37681	0.00443067	0.00820138	Kif2a,Ccna2,Cd2ap,Psrc1,Nek2,Nek9,Dynlt3,Smc2,Fzr1,Ccnb1,Klhl21,Cep164,Nde1,Pafah1b1,Cdc25b,Wee1,Ccnk
1447	GO:0006915,GO:0006917	apoptotic process (BP),induction of apoptosis (BP)	17	1611	94	37681	2.26912e-06	5.66822e-05	Steap3,Dapk1,Trp53inp1,Pml,Casp14,Ern1,Nae1,Tgfbr1,Cideb,Bcl2l13,Plekhf1,Ripk1,Shisa5,Nr4a1,Bnipl,Bcl10,Bcl2l11
198	GO:0016311,GO:0006470	dephosphorylation (BP),protein dephosphorylation (BP)	16	1611	91	37681	1.45295e-06	4.38189e-05	Mtm1,Ptpn4,Ptpra,Ptpn12,Ctdsp1,Ptpn20,Cdc14b,Ssh3,Ptpre,Ptprc,Dusp18,Eya3,Ptpn9,Ptpn11,Dusp6,Dusp7
547	GO:0006351,GO:0006355,GO:0000122,GO:0045892	transcription, DNA-dependent (BP),regulation of transcription, DNA-dependent (BP),negative regulation of transcription from RNA polymerase II promoter (BP),negative regulation of transcription, DNA-dependent (BP)	16	1611	133	37681	0.000185685	0.00119273	Twist2,Hes3,Tbx22,Gli3,Epc1,Aes,Gfi1,Hdac7,Gzf1,Nfic,Rcor1,Sirt1,Sp3,Bcl6,Cebpa,Gata6
790	GO:0006355,GO:0043066	regulation of transcription, DNA-dependent (BP),negative regulation of apoptotic process (BP)	16	1611	87	37681	7.76149e-07	2.66586e-05	Twist2,Gli3,Sox8,Snai2,Smad3,Arnt2,Rela,Sox9,Tgfbr1,Sirt1,Mitf,Tsc22d1,Bcl6,Btg2,Erbb2,Gata6
1084	GO:0016310,GO:0046777,GO:0006468	phosphorylation (BP),protein autophosphorylation (BP),protein phosphorylation (BP)	16	1611	133	37681	0.000185685	0.00119273	Mylk2,Map3k9,Lck,Eif2ak2,Mapk14,Nek2,Irak3,Ephb4,Ern1,Tgfbr1,Hck,Fgfr3,Ripk1,Mink1,Erbb2,Ntrk2
1241	GO:0006810,GO:0016192	transport (BP),vesicle-mediated transport (BP)	16	1611	139	37681	0.000308924	0.00138904	Napa,Tmed10,Stx3,Rtn3,Mcfd2,Ykt6,Copz1,Arf2,Ap3d1,Snap23,Ap3s2,Lman1,Vamp3,Ap3m1,Rab2a,Stx18
1477	GO:0045893,GO:0006357	positive regulation of transcription, DNA-dependent (BP),regulation of transcription from RNA polymerase II promoter (BP)	16	1611	98	37681	3.99045e-06	8.65647e-05	Fzd4,Tcfap4,Rxra,Myocd,Foxa2,Rela,Sox9,Fzd2,Ets1,Nr4a1,Sp1,Mitf,Cebpa,Ahr,Gata6,Med13
1657	GO:0045944,GO:0045892	positive regulation of transcription from RNA polymerase II promoter (BP),negative regulation of transcription, DNA-dependent (BP)	16	1611	125	37681	8.89439e-05	0.00066654	Hes3,Brca1,Gli3,Sox8,Epc1,Cbfa2t2,Nfic,Rela,Sox9,Sirt1,Strn3,Ascl1,Traf6,Cebpa,Heyl,Gata6
1973	GO:0006281,GO:0006974	DNA repair (BP),response to DNA damage stimulus (BP)	16	1611	224	37681	0.0319104	0.0389701	Shprh,Ube2b,Ercc8,Brca1,Usp1,Dclre1b,Cdc14b,Ung,Hus1,Trp53bp1,Fanci,Fzr1,Cep164,Eya3,Fto,Rad17
2177	GO:0019221	cytokine-mediated signaling pathway (BP)	16	1611	95	37681	2.62118e-06	6.35507e-05	Numbl,Duox1,Ereg,Stat6,Irak3,Rela,Stat3,Klf6,Socs5,Il9r,Traf6,Ccl2,Tnfsf11,Cebpa,Csf2rb2,Csf2ra
1	GO:0016477	cell migration (BP)	15	1611	116	37681	0.000130053	0.000898382	Cdh2,Jam3,Enpep,Pax3,Snai2,Cd2ap,Sh3kbp1,Cd44,Col5a1,Mdk,Prpf40a,Pafah1b1,Hoxa5,Ccdc88a,Spata13
226	GO:0006351,GO:0007275,GO:0006355,GO:0045944	transcription, DNA-dependent (BP),multicellular organismal development (BP),regulation of transcription, DNA-dependent (BP),positive regulation of transcription from RNA polymerase II promoter (BP)	15	1611	97	37681	1.55946e-05	0.000250425	Foxa3,Neurog3,Pax3,Pax8,Hoxb1,Foxa2,Sirt1,Dlx5,Mitf,Zbtb7b,Hoxd13,Hoxa5,Heyl,Tcf12,Mesp2
248	GO:0006351,GO:0006355,GO:0043066	transcription, DNA-dependent (BP),regulation of transcription, DNA-dependent (BP),negative regulation of apoptotic process (BP)	15	1611	79	37681	1.11697e-06	3.58734e-05	Twist2,Gli3,Sox8,Snai2,Smad3,Arnt2,Rela,Sox9,Sirt1,Mitf,Tsc22d1,Bcl6,Btg2,Erbb2,Gata6
646	GO:0007275,GO:0006355,GO:0030154	multicellular organismal development (BP),regulation of transcription, DNA-dependent (BP),cell differentiation (BP)	15	1611	123	37681	0.000250814	0.00140014	Twist2,Foxa3,Nr6a1,Neurog3,Pax8,Zscan21,Lhx6,Dlx2,Sirt1,Gmcl1,Mitf,Zbtb7b,Zfp41,Tcf12,Nhlh1
686	GO:0007275,GO:0045893	multicellular organismal development (BP),positive regulation of transcription, DNA-dependent (BP)	15	1611	113	37681	9.63537e-05	0.000715564	Six4,Fzd4,Pax3,Pax8,Foxa2,Lrp6,Zscan21,Ebf3,Ror2,Mdk,Dlx5,Fzd2,Mitf,Tcf12,Ebf2
938	GO:0009952	anterior/posterior pattern specification (BP)	15	1611	119	37681	0.00017356	0.00113549	Gli3,Crkl,Hoxb1,Foxa2,Lrp6,Grsf1,Tgfbr1,Zbtb16,Bmpr1a,Rarg,Hoxd13,Hoxa5,Btg2,Wnt9a,Hoxc13
1025	GO:0043066,GO:0045944	negative regulation of apoptotic process (BP),positive regulation of transcription from RNA polymerase II promoter (BP)	15	1611	89	37681	5.29603e-06	0.000109142	Gli3,Sox8,Dicer1,Smad3,Akt2,Arnt2,Rela,Sox9,Sirt1,Eya1,Ascl1,Pik3r1,Mitf,Btg2,Gata6
1279	GO:0006810,GO:0006811,GO:0006813	transport (BP),ion transport (BP),potassium ion transport (BP)	15	1611	109	37681	6.33933e-05	0.000645151	Slc12a5,Slc12a8,Slc12a1,Kcns2,Kcnq2,Kcnj16,Kcnj15,Kcnj2,Atp1a1,Kcnv2,Atp1a3,Kcnj11,Kcnc2,Kcnk2,Slc9a8
1501	GO:0006812	cation transport (BP)	15	1611	105	37681	4.0757e-05	0.000496513	Sfxn1,Chrnb2,Slc12a1,Slc9a9,Slc30a10,Atp8a1,Atp1a1,Slc30a9,Atp1a3,Chrnb3,Slc41a1,Chrnb1,Slc9a10,Slc30a7,Slc9a8
1981	GO:0009790	embryo development (BP)	15	1611	104	37681	3.63563e-05	0.000449546	Foxa3,Aplp2,Fzd4,Foxn1,Cdk5r1,Snai2,Lrat,Hus1,Foxd2,Tgfbr1,Pgm3,Rab14,Foxq1,Gtf2i,Tgfbr3
2008	GO:0010468	regulation of gene expression (BP)	15	1611	92	37681	8.06349e-06	0.000151068	Gli3,Ezh2,Tob2,Foxa2,Prdm14,Cdk6,Tgfbr1,Ascl1,Irf1,Mitf,Rarg,Apba3,Ahr,Npat,Gata6
2068	GO:0007411	axon guidance (BP)	15	1611	100	37681	2.26473e-05	0.000316422	Efnb3,Gli3,Dpysl5,Cdk5r1,Nrp2,Efnb1,Lhx2,Myh10,Slit1,Gas1,Dlx5,Sema5a,Cdh4,Ryk,Cntn2
2074	GO:0001764	neuron migration (BP)	15	1611	90	37681	6.10591e-06	0.000121774	Cdk5r1,Itga3,Esr2,Pex5,Myh10,Katna1,Celsr3,Nav1,Ndn,Ascl1,Nde1,Dcdc2a,Pafah1b1,Ntrk2,Cntn2
2341	GO:0006814	sodium ion transport (BP)	15	1611	123	37681	0.000250814	0.00140014	Slc12a5,Slc12a1,Slc10a6,Slc9a9,Slc9a2,AI317395,Atp1a1,Atp1a3,Slc9a10,Slc5a9,Scn2b,Slc5a3,Slc9a8,Slc22a5,Atp1b4
65	GO:0008152,GO:0006810	metabolic process (BP),transport (BP)	14	1611	96	37681	5.78257e-05	0.000600853	G3bp1,Abcd1,Dync1li2,Cftr,Vps4b,Slc27a1,Ykt6,Atp1a1,Atg4b,Atp1a3,Dynlt3,Aldh1l2,Abca1,Crot
108	GO:0051260	protein homooligomerization (BP)	14	1611	97	37681	6.4949e-05	0.000652922	Stom,Cav1,Mat1a,Akr1c6,Itpr3,Ak3,Ighmbp2,Gch1,Pnpt1,Ehd3,Scube1,Tnfsf11,Cpt1a,Bcl10
197	GO:0016311,GO:0035335,GO:0006470	dephosphorylation (BP),peptidyl-tyrosine dephosphorylation (BP),protein dephosphorylation (BP)	14	1611	68	37681	9.08659e-07	2.99615e-05	Ptpn4,Ptpra,Ptpn12,Ptpn20,Cdc14b,Ssh3,Ptpre,Ptprc,Dusp18,Eya3,Ptpn9,Ptpn11,Dusp6,Dusp7
625	GO:0006351,GO:0007165	transcription, DNA-dependent (BP),signal transduction (BP)	14	1611	57	37681	8.81111e-08	3.9618e-06	Sox8,Map3k9,Clock,Arrb1,Calcoco1,Stat6,Ppp1r1b,Arnt2,Stat3,Sox9,Litaf,Ahr,Erbb2,Grlf1
872	GO:0006355,GO:0008285	regulation of transcription, DNA-dependent (BP),negative regulation of cell proliferation (BP)	14	1611	87	37681	1.86919e-05	0.000278464	Twist2,Foxa3,Gli3,Rxra,Myocd,Esr2,Smad3,Pml,Ovol2,Sox9,Zbtb16,Rarg,Bcl6,Cebpa
1152	GO:0006955	immune response (BP)	14	1611	141	37681	0.00295828	0.00613229	Cebpg,Ccl11,Susd2,Cxcl2,Il21,Bmp6,Serpinb9,Smad3,Cd4,Traf6,Ccl2,Bmpr1a,Tnfsf11,Tgfbr3
1229	GO:0006810,GO:0015031,GO:0016192	transport (BP),protein transport (BP),vesicle-mediated transport (BP)	14	1611	116	37681	0.000443081	0.0017875	Napa,Tmed10,Mcfd2,Ykt6,Copz1,Arf2,Ap3d1,Snap23,Ap3s2,Lman1,Vamp3,Ap3m1,Rab2a,Stx18
1252	GO:0006810,GO:0006811,GO:0006812	transport (BP),ion transport (BP),cation transport (BP)	14	1611	81	37681	8.00179e-06	0.000153399	Sfxn1,Chrnb2,Slc12a1,Slc9a9,Slc30a10,Atp1a1,Slc30a9,Atp1a3,Chrnb3,Slc41a1,Chrnb1,Slc9a10,Slc30a7,Slc9a8
1282	GO:0006810,GO:0006811,GO:0034765	transport (BP),ion transport (BP),regulation of ion transmembrane transport (BP)	14	1611	153	37681	0.0061275	0.0105819	Kcns2,Clic6,Cacna1e,Kcnq2,Kcnj16,Kcnj15,Kcnj2,Kcnv2,Kcnj11,Cacna1i,Kcnc2,Kcnk2,Scn2b,Cacna2d2
1289	GO:0006810,GO:0006811,GO:0006814	transport (BP),ion transport (BP),sodium ion transport (BP)	14	1611	116	37681	0.000443081	0.0017875	Slc12a5,Slc12a1,Slc10a6,Slc9a9,Slc9a2,AI317395,Atp1a1,Atp1a3,Slc9a10,Slc5a9,Scn2b,Slc5a3,Slc9a8,Slc22a5
1504	GO:0006812,GO:0034220	cation transport (BP),ion transmembrane transport (BP)	14	1611	97	37681	6.4949e-05	0.000652922	Sfxn1,Chrnb2,Slc12a1,Slc30a10,Atp8a1,Atp1a1,Slc30a9,Atp1a3,Chrnb3,Slc41a1,Chrnb1,Slc9a10,Slc30a7,Slc9a8
1775	GO:0001934	positive regulation of protein phosphorylation (BP)	14	1611	116	37681	0.000443081	0.0017875	Csnk1d,Cdk5r1,Tom1l1,Akt2,Ghrl,Ccnd2,Sox9,Nptn,Sirt1,Tgfa,Pik3r1,Ccnd1,Igf2,Erbb2
1815	GO:0006511	ubiquitin-dependent protein catabolic process (BP)	14	1611	120	37681	0.000625677	0.00231285	Ube2b,Usp2,Rnf6,Usp1,Usp38,Usp20,Usp14,Usp45,Skp2,Ube3a,Rnf11,Cul5,Usp30,Uba6
1854	GO:0001501	skeletal system development (BP)	14	1611	82	37681	9.27228e-06	0.000166162	Gja5,Epha2,Acp2,Aes,Smad3,Chrd,Gnaq,Bmpr1b,Ror2,Sox9,Tgfbr1,Zbtb16,Hoxd13,Hoxa5
2178	GO:0009967	positive regulation of signal transduction (BP)	14	1611	40	37681	5.25713e-10	4.19383e-08	Sh2d2a,Cav1,Sh3rf1,Grb2,Rapgef1,Cd28,Grb10,Akt2,Sorbs1,Ldlrap1,Frs2,Ptpn11,Sh2d1a,Dok2
48	GO:0032259	methylation (BP)	13	1611	158	37681	0.0184268	0.0249422	Ezh2,Mtr,Dot1l,Pemt,Rg9mtd2,Suv39h2,Aldh1l2,Nsun4,Gart,Suv420h2,Tyw3,Icmt,Nsun2
219	GO:0006351,GO:0007275,GO:0006355,GO:0030154	transcription, DNA-dependent (BP),multicellular organismal development (BP),regulation of transcription, DNA-dependent (BP),cell differentiation (BP)	13	1611	112	37681	0.00101162	0.00302875	Twist2,Foxa3,Nr6a1,Neurog3,Pax8,Zscan21,Lhx6,Sirt1,Mitf,Zbtb7b,Zfp41,Tcf12,Nhlh1
417	GO:0006351,GO:0006355,GO:0045893,GO:0006357	transcription, DNA-dependent (BP),regulation of transcription, DNA-dependent (BP),positive regulation of transcription, DNA-dependent (BP),regulation of transcription from RNA polymerase II promoter (BP)	13	1611	78	37681	2.50662e-05	0.000340598	Rxra,Myocd,Foxa2,Rela,Sox9,Ets1,Nr4a1,Sp1,Mitf,Cebpa,Ahr,Gata6,Med13
461	GO:0006351,GO:0006355,GO:0008285	transcription, DNA-dependent (BP),regulation of transcription, DNA-dependent (BP),negative regulation of cell proliferation (BP)	13	1611	77	37681	2.17324e-05	0.000305366	Twist2,Foxa3,Gli3,Rxra,Myocd,Esr2,Smad3,Pml,Ovol2,Sox9,Rarg,Bcl6,Cebpa
600	GO:0006351,GO:0006355,GO:0016568	transcription, DNA-dependent (BP),regulation of transcription, DNA-dependent (BP),chromatin modification (BP)	13	1611	167	37681	0.0275568	0.0344704	Myst2,Foxa3,Ezh2,Asf1a,Epc1,Hdac7,Foxa2,Eny2,Suv39h2,Rcor1,Chd4,Suv420h2,Eya3
629	GO:0006351,GO:0006915	transcription, DNA-dependent (BP),apoptotic process (BP)	13	1611	85	37681	6.3671e-05	0.000645321	Ppp1r13l,Map3k9,Dpf2,Pml,Trib3,Ern1,Rybp,Sirt1,Dido1,Nr4a1,Litaf,Ahr,Gata6
818	GO:0006355,GO:0007165	regulation of transcription, DNA-dependent (BP),signal transduction (BP)	13	1611	76	37681	1.87933e-05	0.000278299	Sox8,Map3k9,Clock,Arrb1,Stat6,Arnt2,Stat3,Sox9,Tgfbr1,Litaf,Ahr,Erbb2,Grlf1
821	GO:0006355,GO:0006915	regulation of transcription, DNA-dependent (BP),apoptotic process (BP)	13	1611	91	37681	0.000130377	0.000898111	Ppp1r13l,Map3k9,Dpf2,Pml,Trib3,Ern1,Tgfbr1,Rybp,Sirt1,Nr4a1,Litaf,Ahr,Gata6
864	GO:0006355,GO:0042127	regulation of transcription, DNA-dependent (BP),regulation of cell proliferation (BP)	13	1611	49	37681	9.45414e-08	4.17502e-06	Gli3,Ezh2,Nr3c2,Esr2,Lrp6,Stat6,Sox9,Sirt1,Mitf,Hoxd13,Bcl6,Cebpa,Tbx19
1137	GO:0016310,GO:0007165	phosphorylation (BP),signal transduction (BP)	13	1611	108	37681	0.000717292	0.00262018	Dapk1,Map3k9,Irak3,Tgfbr1,Pacsin2,Fgfr3,Ripk1,Pik3r1,Bmpr1a,Tollip,Erbb2,Ryk,Akt3
1244	GO:0006810,GO:0006886	transport (BP),intracellular protein transport (BP)	13	1611	114	37681	0.00119302	0.00348741	Napa,Tmed10,Stx3,Ipo8,Rab10,Tom1l1,Copz1,Xpo1,Ap3d1,Ap3s2,Ap3m1,Rab2a,Stx18
1260	GO:0006810,GO:0006811,GO:0006812,GO:0034220	transport (BP),ion transport (BP),cation transport (BP),ion transmembrane transport (BP)	13	1611	75	37681	1.62084e-05	0.000245911	Sfxn1,Chrnb2,Slc12a1,Slc30a10,Atp1a1,Slc30a9,Atp1a3,Chrnb3,Slc41a1,Chrnb1,Slc9a10,Slc30a7,Slc9a8
1314	GO:0006810,GO:0006813,GO:0071805	transport (BP),potassium ion transport (BP),potassium ion transmembrane transport (BP)	13	1611	98	37681	0.000277319	0.00152402	Kcns2,Kcnq2,Kcnj16,Kcnj15,Kcnj2,Atp1a1,Kcnv2,Atp1a3,Kcnj11,Kcnc2,Kcnk2,Aqp1,Slc9a8
1549	GO:0030154,GO:0045944	cell differentiation (BP),positive regulation of transcription from RNA polymerase II promoter (BP)	13	1611	98	37681	0.000277319	0.00152402	Cbfa2t3,Foxa3,Neurog3,Bmp6,Pax8,Dlx2,Sox9,Sirt1,Ascl1,Mitf,Zbtb7b,Tnfsf11,Tcf12
1596	GO:0008285,GO:0000122	negative regulation of cell proliferation (BP),negative regulation of transcription from RNA polymerase II promoter (BP)	13	1611	57	37681	6.40806e-07	2.26388e-05	Twist2,Foxa3,Cav1,Gli3,Rxra,Myocd,Esr2,Smad3,Fgfr3,Rarg,Bcl6,Cebpa,Wnt9a
1622	GO:0006813,GO:0034765,GO:0071805	potassium ion transport (BP),regulation of ion transmembrane transport (BP),potassium ion transmembrane transport (BP)	13	1611	95	37681	0.000202678	0.00127214	Kcns2,Kcnq2,Kcnrg,Kcnj16,Kctd10,Kcnj15,Kcnj2,Kcnv2,Kcnj11,Kcnc2,Kcnk2,Kctd5,Kctd3
1780	GO:0007389	pattern specification process (BP)	13	1611	88	37681	9.1908e-05	0.000684604	Fst,Gli3,Foxn1,Crkl,Foxa2,Chrd,Foxd2,Eya1,Foxq1,Ascl1,Bmpr1a,Hoxd13,Hoxa5
1807	GO:0016567	protein ubiquitination (BP)	13	1611	145	37681	0.00951302	0.0148521	Ube2b,Brca1,Ube2o,Fbxo30,Rnf6,Hectd3,Arrb1,Klhl21,Ube3a,Sirt1,Socs7,Traf6,Uba6
1962	GO:0030308	negative regulation of cell growth (BP)	13	1611	108	37681	0.000717292	0.00262018	Nf2,Zmat3,Adipor2,Psrc1,Smad3,Pml,Eaf2,Gas2l1,Sirt1,Sertad3,Adipor1,Cyp27b1,Bcl6
2016	GO:0007601	visual perception (BP)	13	1611	101	37681	0.000374252	0.00159299	Rdh10,Chrnb2,Pcdh15,Gjd2,Cln8,Lrat,Rgs9,Rpgrip1,Myo5a,Opn3,Sag,Mfrp,Pde6a
2027	GO:0006631	fatty acid metabolic process (BP)	13	1611	87	37681	8.14863e-05	0.000627774	Hadh,Acsl1,Slc27a1,Adipor2,Acaa1b,Crat,Acadsb,Acadvl,Adipor1,Cyb5,Crot,Cpt1a,Abhd5
2098	GO:0007219	Notch signaling pathway (BP)	13	1611	64	37681	2.60263e-06	6.37259e-05	Nkap,Dtx2,Dll4,Aph1c,Dll1,Cdk6,Cntn1,Maml1,Ascl1,Pofut1,Heyl,Akt1s1,Mesp2
2195	GO:0006366	transcription from RNA polymerase II promoter (BP)	13	1611	106	37681	0.000599569	0.0022364	Egr1,Creb1,Fosl2,Arrb1,Smad3,Rbmx,Stat3,Ets1,Lmo4,Abt1,Gtf2f2,Ahr,Gata6
26	GO:0030335	positive regulation of cell migration (BP)	12	1611	115	37681	0.00381484	0.00728502	Diap1,Ccl11,Snai2,Itgb1,Smad3,Adra2a,Akt2,Ror2,Fgfr1op,Ets1,Pik3r1,Aqp1
165	GO:0042981,GO:0006915	regulation of apoptotic process (BP),apoptotic process (BP)	12	1611	84	37681	0.000233941	0.00133921	2610018G03Rik,Dicer1,Irak3,Cflar,Pea15a,Nae1,Tgfbr1,Sirt1,Htatip2,Bcl10,Bcl2l11,Bmf
310	GO:0006351,GO:0006355,GO:0007165	transcription, DNA-dependent (BP),regulation of transcription, DNA-dependent (BP),signal transduction (BP)	12	1611	53	37681	1.87257e-06	5.08887e-05	Sox8,Map3k9,Clock,Arrb1,Stat6,Arnt2,Stat3,Sox9,Litaf,Ahr,Erbb2,Grlf1
317	GO:0006351,GO:0006355,GO:0006915	transcription, DNA-dependent (BP),regulation of transcription, DNA-dependent (BP),apoptotic process (BP)	12	1611	83	37681	0.000208537	0.00120775	Ppp1r13l,Map3k9,Dpf2,Pml,Trib3,Ern1,Rybp,Sirt1,Nr4a1,Litaf,Ahr,Gata6
374	GO:0006351,GO:0006355,GO:0045893,GO:0045944,GO:0006357	transcription, DNA-dependent (BP),regulation of transcription, DNA-dependent (BP),positive regulation of transcription, DNA-dependent (BP),positive regulation of transcription from RNA polymerase II promoter (BP),regulation of transcription from RNA polymerase II promoter (BP)	12	1611	58	37681	5.13673e-06	0.000107654	Rxra,Myocd,Foxa2,Rela,Sox9,Ets1,Nr4a1,Sp1,Mitf,Cebpa,Gata6,Med13
400	GO:0006351,GO:0006355,GO:0045893,GO:0000122	transcription, DNA-dependent (BP),regulation of transcription, DNA-dependent (BP),positive regulation of transcription, DNA-dependent (BP),negative regulation of transcription from RNA polymerase II promoter (BP)	12	1611	107	37681	0.00209154	0.00492607	Gli3,Egr1,Rxra,Pax3,Myocd,Esr2,Foxa2,Smad3,Sp3,Cebpa,Ahr,Gata6
435	GO:0006351,GO:0006355,GO:0042127	transcription, DNA-dependent (BP),regulation of transcription, DNA-dependent (BP),regulation of cell proliferation (BP)	12	1611	46	37681	3.60374e-07	1.39251e-05	Gli3,Ezh2,Nr3c2,Esr2,Stat6,Sox9,Sirt1,Mitf,Hoxd13,Bcl6,Cebpa,Tbx19
610	GO:0006351,GO:0006355,GO:0006366	transcription, DNA-dependent (BP),regulation of transcription, DNA-dependent (BP),transcription from RNA polymerase II promoter (BP)	12	1611	81	37681	0.000164705	0.00108329	Egr1,Creb1,Fosl2,Arrb1,Smad3,Stat3,Ets1,Lmo4,Abt1,Gtf2f2,Ahr,Gata6
755	GO:0007275,GO:0007283	multicellular organismal development (BP),spermatogenesis (BP)	12	1611	130	37681	0.0099911	0.0150567	Foxa3,Nr6a1,Dzip1,Nanos2,Zscan21,Gpx4,Slc9a10,Sirt1,Gmcl1,Cadm1,Ggnbp2,Zfp41
882	GO:0006355,GO:0045944,GO:0045892	regulation of transcription, DNA-dependent (BP),positive regulation of transcription from RNA polymerase II promoter (BP),negative regulation of transcription, DNA-dependent (BP)	12	1611	103	37681	0.00150741	0.00380003	Hes3,Gli3,Sox8,Epc1,Cbfa2t2,Nfic,Rela,Sox9,Sirt1,Cebpa,Heyl,Gata6
994	GO:0043066,GO:0045893	negative regulation of apoptotic process (BP),positive regulation of transcription, DNA-dependent (BP)	12	1611	67	37681	2.42172e-05	0.000334577	Gli3,Sox8,Tcfap4,Rps6ka1,Cd38,Smad3,Arnt2,Rela,Sox9,Tgfbr1,Mitf,Gata6
1176	GO:0007420	brain development (BP)	12	1611	105	37681	0.00177989	0.00423236	Napa,Foxa3,Gli3,Abr,Cdk5r1,Lhx2,Esr2,Myh10,Sfrp5,Ctns,Fzd2,Tulp3
1231	GO:0006810,GO:0015031,GO:0006886	transport (BP),protein transport (BP),intracellular protein transport (BP)	12	1611	101	37681	0.00127027	0.00358604	Napa,Tmed10,Ipo8,Rab10,Tom1l1,Copz1,Xpo1,Ap3d1,Ap3s2,Ap3m1,Rab2a,Stx18
1281	GO:0006810,GO:0006811,GO:0006813,GO:0071805	transport (BP),ion transport (BP),potassium ion transport (BP),potassium ion transmembrane transport (BP)	12	1611	96	37681	0.00080892	0.00258457	Kcns2,Kcnq2,Kcnj16,Kcnj15,Kcnj2,Atp1a1,Kcnv2,Atp1a3,Kcnj11,Kcnc2,Kcnk2,Slc9a8
1406	GO:0007165,GO:0006184	signal transduction (BP),GTP catabolic process (BP)	12	1611	50	37681	9.59558e-07	3.12235e-05	Gnai2,Gnai1,Gnal,Nkiras1,Gnai3,Gna15,Gnaq,Rap2a,Rit2,Rras,Gna13,Rala
1455	GO:0043154	negative regulation of cysteine-type endopeptidase activity involved in apoptotic process (BP)	12	1611	60	37681	7.44804e-06	0.000143898	Sh3rf1,Por,Rps6ka1,Arrb1,Serpinb9,Akt2,Cflar,Cd44,Nr4a1,Dnajb6,Dhcr24,Wnt9a
1480	GO:0045893,GO:0045892	positive regulation of transcription, DNA-dependent (BP),negative regulation of transcription, DNA-dependent (BP)	12	1611	144	37681	0.0209972	0.0274306	Gli3,Sox8,Tcfap4,Cd38,Ovol2,Rela,Sox9,Zbtb16,Sp3,Cebpa,Rsf1,Gata6
1502	GO:0006812,GO:0055085	cation transport (BP),transmembrane transport (BP)	12	1611	63	37681	1.26166e-05	0.000219725	Sfxn1,Slc12a1,Slc9a9,Slc30a10,Atp8a1,Atp1a1,Slc30a9,Atp1a3,Chrnb1,Slc9a10,Slc30a7,Slc9a8
1570	GO:0030154,GO:0007283	cell differentiation (BP),spermatogenesis (BP)	12	1611	144	37681	0.0209972	0.0274306	Foxa3,Nr6a1,Dzip1,Nanos2,Zscan21,Sox9,Slc9a10,Sirt1,Gmcl1,Cadm1,Ggnbp2,Zfp41
1820	GO:0006629,GO:0006631	lipid metabolic process (BP),fatty acid metabolic process (BP)	12	1611	64	37681	1.49275e-05	0.000246105	Hadh,Acsl1,Slc27a1,Adipor2,Acaa1b,Crat,Acadsb,Acadvl,Adipor1,Crot,Cpt1a,Abhd5
1968	GO:0006916	anti-apoptosis (BP)	12	1611	134	37681	0.0125243	0.0184033	Dapk1,Serpinb9,Cflar,Ghrl,Pea15a,H47,Rela,Gnaq,Tgfa,Ccl2,Alox12,Dhcr24
2024	GO:0006887	exocytosis (BP)	12	1611	71	37681	4.41658e-05	0.000527642	Arfgef2,Unc13b,Stx3,Rab3d,Myh10,Exoc8,Myo5a,Cplx2,Hck,Snap23,Txlna,Rala
2129	GO:0051726	regulation of cell cycle (BP)	12	1611	82	37681	0.00018552	0.00119789	Mylk2,Ccna2,Itgb1,Ovol2,Ptprc,Ccnd2,Ccnb1,Gas2l1,Skp2,Ccnd1,Nras,Ccno
2282	GO:0007010	cytoskeleton organization (BP)	12	1611	84	37681	0.000233941	0.00133921	Palm,Diap1,Arhgap10,Ccl11,Sh3kbp1,1810043G02Rik,Brwd3,Ablim3,Prpf40a,Ccl2,Sgcb,Rhou
74	GO:0008152,GO:0006200	metabolic process (BP),ATP catabolic process (BP)	11	1611	127	37681	0.020493	0.0269283	Ddx3y,Abcd1,Atp8a1,Ddx6,Cftr,Vps4b,Atp1a1,Atp1a3,Myh9,Entpd1,Abca1
511	GO:0006351,GO:0006355,GO:0045944,GO:0045892	transcription, DNA-dependent (BP),regulation of transcription, DNA-dependent (BP),positive regulation of transcription from RNA polymerase II promoter (BP),negative regulation of transcription, DNA-dependent (BP)	11	1611	96	37681	0.00266184	0.00556915	Hes3,Gli3,Sox8,Epc1,Nfic,Rela,Sox9,Sirt1,Cebpa,Heyl,Gata6
642	GO:0007275,GO:0006355,GO:0045893	multicellular organismal development (BP),regulation of transcription, DNA-dependent (BP),positive regulation of transcription, DNA-dependent (BP)	11	1611	83	37681	0.000805518	0.00257703	Six4,Pax3,Pax8,Foxa2,Lrp6,Zscan21,Ebf3,Dlx5,Mitf,Tcf12,Ebf2
714	GO:0007275,GO:0030154,GO:0007283	multicellular organismal development (BP),cell differentiation (BP),spermatogenesis (BP)	11	1611	124	37681	0.0174622	0.0238718	Foxa3,Nr6a1,Dzip1,Nanos2,Zscan21,Slc9a10,Sirt1,Gmcl1,Cadm1,Ggnbp2,Zfp41
773	GO:0006355,GO:0009952	regulation of transcription, DNA-dependent (BP),anterior/posterior pattern specification (BP)	11	1611	72	37681	0.00023128	0.00133013	Gli3,Hoxb1,Foxa2,Lrp6,Tgfbr1,Zbtb16,Rarg,Hoxd13,Hoxa5,Btg2,Hoxc13
914	GO:0006355,GO:0043065	regulation of transcription, DNA-dependent (BP),positive regulation of apoptotic process (BP)	11	1611	45	37681	2.23509e-06	5.64017e-05	Map3k9,Rxra,Esr2,Lrp6,Zbtb16,Sirt1,Rarg,Tsc22d1,Bcl6,Hoxa5,Gata6
1040	GO:0043066,GO:0008284	negative regulation of apoptotic process (BP),positive regulation of cell proliferation (BP)	11	1611	89	37681	0.00144451	0.00366762	Arnt2,Rela,Sox9,Tgfbr1,Hck,Sirt1,Fgfr3,Tsc22d1,Btc,Alox12,Erbb2
1052	GO:0043066,GO:0045892	negative regulation of apoptotic process (BP),negative regulation of transcription, DNA-dependent (BP)	11	1611	50	37681	6.75791e-06	0.000132637	Twist2,Gli3,Sox8,Tcfap4,Cd38,Rela,Sox9,Sirt1,Ascl1,Bcl6,Gata6
1103	GO:0016310,GO:0006468,GO:0007165	phosphorylation (BP),protein phosphorylation (BP),signal transduction (BP)	11	1611	95	37681	0.00244953	0.00516867	Dapk1,Map3k9,Irak3,Tgfbr1,Fgfr3,Ripk1,Pik3r1,Bmpr1a,Erbb2,Ryk,Akt3
1138	GO:0016310,GO:0006915	phosphorylation (BP),apoptotic process (BP)	11	1611	72	37681	0.00023128	0.00133013	Sgms1,Epha2,Dapk1,Map3k9,2610018G03Rik,Sh3kbp1,Akt2,Irak3,Ern1,Tgfbr1,Ripk1
1212	GO:0031175	neuron projection development (BP)	11	1611	76	37681	0.000375084	0.00159378	Diap1,Stx3,Cdk5r1,Itgb1,Myh10,Cd44,Efhd1,Cntn1,Btg2,Ryk,Cntn2
1253	GO:0006810,GO:0006811,GO:0006812,GO:0055085	transport (BP),ion transport (BP),cation transport (BP),transmembrane transport (BP)	11	1611	45	37681	2.23509e-06	5.64017e-05	Sfxn1,Slc12a1,Slc9a9,Slc30a10,Atp1a1,Slc30a9,Atp1a3,Chrnb1,Slc9a10,Slc30a7,Slc9a8
1270	GO:0006810,GO:0006811,GO:0055085,GO:0006814	transport (BP),ion transport (BP),transmembrane transport (BP),sodium ion transport (BP)	11	1611	81	37681	0.000653843	0.00241336	Slc12a5,Slc12a1,Slc9a9,AI317395,Atp1a1,Atp1a3,Slc9a10,Slc5a9,Slc5a3,Slc9a8,Slc22a5
1379	GO:0007165,GO:0045944	signal transduction (BP),positive regulation of transcription from RNA polymerase II promoter (BP)	11	1611	70	37681	0.000179009	0.00116497	Sox8,Clock,Arrb1,Calcoco1,Stat6,Arnt2,Stat3,Sox9,Ripk1,Traf6,Pik3r1
1466	GO:0045893,GO:0008285	positive regulation of transcription, DNA-dependent (BP),negative regulation of cell proliferation (BP)	11	1611	73	37681	0.000261913	0.00145881	Gli3,Tcfap4,Rxra,Myocd,Esr2,Smad3,Ovol2,Ror2,Sox9,Zbtb16,Cebpa
1503	GO:0006812,GO:0055085,GO:0034220	cation transport (BP),transmembrane transport (BP),ion transmembrane transport (BP)	11	1611	60	37681	4.18963e-05	0.00050789	Sfxn1,Slc12a1,Slc30a10,Atp8a1,Atp1a1,Slc30a9,Atp1a3,Chrnb1,Slc9a10,Slc30a7,Slc9a8
1524	GO:0042127,GO:0045944	regulation of cell proliferation (BP),positive regulation of transcription from RNA polymerase II promoter (BP)	11	1611	44	37681	1.75648e-06	4.88063e-05	Gli3,Esr2,Lrp6,Stat6,Sox9,Sirt1,Ascl1,Mitf,Hoxd13,Cebpa,Tbx19
1966	GO:0006950	response to stress (BP)	11	1611	123	37681	0.0165303	0.0226103	Mapkapk3,Map3k9,Trp53inp1,Mapk14,Hspb8,Prkag2,Ern1,Smpd3,Casc3,Mink1,Ahr
2060	GO:0090090	negative regulation of canonical Wnt receptor signaling pathway (BP)	11	1611	63	37681	6.69492e-05	0.000670305	Cdh2,Cav1,Gli3,Mcc,Egr1,Aes,Snai2,Sfrp5,Ror2,Sox9,Ctnnd1
2086	GO:0007154	cell communication (BP)	11	1611	80	37681	0.000587417	0.0021977	Gja5,Gjc2,Zcchc14,Snx18,Gjd2,Dll4,Snx16,Fras1,Dll1,Rps6kc1,Snx4
2095	GO:0001843	neural tube closure (BP)	11	1611	61	37681	4.91526e-05	0.000540241	Sall4,Zic2,Pax3,Lhx2,Lrp6,Rock2,Traf6,Lmo4,Bcl10,Tulp3,Grlf1
2120	GO:0001503	ossification (BP)	11	1611	69	37681	0.000156878	0.0010429	Bmp6,AI848100,Slc26a2,Dlx5,Traf6,Cbfb,Sp1,Igf2,Sp3,Tnfsf11,Atp6v1b1
2233	GO:0042472	inner ear morphogenesis (BP)	11	1611	67	37681	0.000119507	0.000830168	Six4,Abr,Itga8,Gfi1,Pax8,Dll1,Ror2,Eya1,Insig2,Dlx5,Atp6v1b1
2252	GO:0006417	regulation of translation (BP)	11	1611	88	37681	0.00131592	0.00367298	Eif2b3,Zfp36l1,Nanos2,Akt2,Paip1,Lsm14a,Casc3,Tnrc6c,Dnajc1,Poldip3,Cpeb1
2264	GO:0006898	receptor-mediated endocytosis (BP)	11	1611	80	37681	0.000587417	0.0021977	Tfrc,Cd5l,Susd2,Lrp8,Cttn,Ldlr,Lrp6,Dnm2,Ldlrap1,Cltc,Dnm1
279	GO:0006351,GO:0006355,GO:0043066,GO:0045944	transcription, DNA-dependent (BP),regulation of transcription, DNA-dependent (BP),negative regulation of apoptotic process (BP),positive regulation of transcription from RNA polymerase II promoter (BP)	10	1611	49	37681	3.54665e-05	0.000442973	Gli3,Sox8,Smad3,Arnt2,Rela,Sox9,Sirt1,Mitf,Btg2,Gata6
354	GO:0006351,GO:0006355,GO:0045893,GO:0045944,GO:0000122	transcription, DNA-dependent (BP),regulation of transcription, DNA-dependent (BP),positive regulation of transcription, DNA-dependent (BP),positive regulation of transcription from RNA polymerase II promoter (BP),negative regulation of transcription from RNA polymerase II promoter (BP)	10	1611	85	37681	0.00337046	0.00683208	Gli3,Egr1,Rxra,Pax3,Myocd,Esr2,Foxa2,Smad3,Cebpa,Gata6
467	GO:0006351,GO:0006355,GO:0008285,GO:0000122	transcription, DNA-dependent (BP),regulation of transcription, DNA-dependent (BP),negative regulation of cell proliferation (BP),negative regulation of transcription from RNA polymerase II promoter (BP)	10	1611	42	37681	8.33897e-06	0.000152758	Twist2,Foxa3,Gli3,Rxra,Myocd,Esr2,Smad3,Rarg,Bcl6,Cebpa
544	GO:0006351,GO:0006355,GO:0000122,GO:0006357	transcription, DNA-dependent (BP),regulation of transcription, DNA-dependent (BP),negative regulation of transcription from RNA polymerase II promoter (BP),regulation of transcription from RNA polymerase II promoter (BP)	10	1611	65	37681	0.000415734	0.00175147	Twist2,Foxa3,Rxra,Aes,Myocd,Foxa2,Rarg,Cebpa,Ahr,Gata6
704	GO:0007275,GO:0030154,GO:0045944	multicellular organismal development (BP),cell differentiation (BP),positive regulation of transcription from RNA polymerase II promoter (BP)	10	1611	66	37681	0.000471425	0.00189875	Foxa3,Neurog3,Bmp6,Pax8,Dlx2,Sirt1,Mitf,Zbtb7b,Tnfsf11,Tcf12
865	GO:0006355,GO:0042127,GO:0045944	regulation of transcription, DNA-dependent (BP),regulation of cell proliferation (BP),positive regulation of transcription from RNA polymerase II promoter (BP)	10	1611	31	37681	3.86224e-07	1.46943e-05	Gli3,Esr2,Lrp6,Stat6,Sox9,Sirt1,Mitf,Hoxd13,Cebpa,Tbx19
869	GO:0006355,GO:0030154,GO:0045944	regulation of transcription, DNA-dependent (BP),cell differentiation (BP),positive regulation of transcription from RNA polymerase II promoter (BP)	10	1611	76	37681	0.00145144	0.00368146	Cbfa2t3,Foxa3,Neurog3,Pax8,Dlx2,Sox9,Sirt1,Mitf,Zbtb7b,Tcf12
896	GO:0006355,GO:0008284	regulation of transcription, DNA-dependent (BP),positive regulation of cell proliferation (BP)	10	1611	87	37681	0.00399224	0.00758281	Pax3,Myocd,Arnt2,Rela,Sox9,Tgfbr1,Sirt1,Ets1,Tsc22d1,Erbb2
905	GO:0006355,GO:0001701	regulation of transcription, DNA-dependent (BP),in utero embryonic development (BP)	10	1611	78	37681	0.00177201	0.0042463	Sall4,Hes3,Gli3,Sox8,Foxa2,Smad3,Tgfbr1,Sp1,Sp3,Gata6
917	GO:0006355,GO:0010468	regulation of transcription, DNA-dependent (BP),regulation of gene expression (BP)	10	1611	39	37681	4.04999e-06	8.63417e-05	Gli3,Ezh2,Foxa2,Tgfbr1,Irf1,Mitf,Rarg,Ahr,Npat,Gata6
922	GO:0006355,GO:0007283	regulation of transcription, DNA-dependent (BP),spermatogenesis (BP)	10	1611	44	37681	1.30078e-05	0.000224954	Foxa3,Nr6a1,Ovol1,Sox8,Zscan21,Sox9,Sirt1,Gmcl1,Bcl6,Zfp41
1164	GO:0043410	positive regulation of MAPK cascade (BP)	10	1611	73	37681	0.00106022	0.00313252	Cdh2,Igfbp4,Lpar2,Itgb1,Ptprc,Fgfr3,Igf2,Erbb2,Ntrk2,Ryk
1193	GO:0006468,GO:0006915	protein phosphorylation (BP),apoptotic process (BP)	10	1611	72	37681	0.000950862	0.0028888	Epha2,Dapk1,Map3k9,2610018G03Rik,Akt2,Irak3,Trib3,Ern1,Tgfbr1,Ripk1
1219	GO:0009887	organ morphogenesis (BP)	10	1611	99	37681	0.00984587	0.0152466	Rdh10,Crkl,Pax8,Ereg,Dll1,Rela,Eya1,Traf6,Igf2,Tnfsf11
1254	GO:0006810,GO:0006811,GO:0006812,GO:0055085,GO:0034220	transport (BP),ion transport (BP),cation transport (BP),transmembrane transport (BP),ion transmembrane transport (BP)	10	1611	42	37681	8.33897e-06	0.000152758	Sfxn1,Slc12a1,Slc30a10,Atp1a1,Slc30a9,Atp1a3,Chrnb1,Slc9a10,Slc30a7,Slc9a8
1301	GO:0006810,GO:0055085,GO:0006813	transport (BP),transmembrane transport (BP),potassium ion transport (BP)	10	1611	62	37681	0.000280372	0.00153398	Slc12a5,Slc12a8,Slc12a1,Kcns2,Kcnq2,Atp1a1,Kcnv2,Atp1a3,Aqp1,Slc9a8
1341	GO:0006810,GO:0003333	transport (BP),amino acid transmembrane transport (BP)	10	1611	46	37681	1.97695e-05	0.00028929	Slc7a1,Slc7a8,Slc7a2,Slc6a5,Slc25a13,Slc36a1,Ctns,Slc7a5,Slc25a26,Slc22a5
1367	GO:0007165,GO:0045893	signal transduction (BP),positive regulation of transcription, DNA-dependent (BP)	10	1611	46	37681	1.97695e-05	0.00028929	Fzd4,Sox8,Calcoco1,Arnt2,Stat3,Sox9,Tgfbr1,Fzd2,Agtr2,Ahr
1371	GO:0007165,GO:0043547	signal transduction (BP),positive regulation of GTPase activity (BP)	10	1611	73	37681	0.00106022	0.00313252	Rangap1,Abr,Arhgap10,Gapvd1,Arrb1,Arhgap12,Rin1,Gnaq,Arhgap15,Grlf1
1422	GO:0016192,GO:0006886	vesicle-mediated transport (BP),intracellular protein transport (BP)	10	1611	72	37681	0.000950862	0.0028888	Napa,Tmed10,Stx3,Copz1,Ap3d1,Ap3s2,Ap3m1,Rab2a,Cltc,Stx18
1452	GO:0007204	elevation of cytosolic calcium ion concentration (BP)	10	1611	104	37681	0.013649	0.019511	Itpr3,Cxcl2,Cd38,Lrp6,Gna15,Ghrl,Nptn,Cxcr3,Gna13,Fzd2
1606	GO:0008285,GO:0045892	negative regulation of cell proliferation (BP),negative regulation of transcription, DNA-dependent (BP)	10	1611	58	37681	0.000158835	0.00104747	Twist2,Gli3,Tcfap4,Ereg,Pml,Ovol2,Sox9,Zbtb16,Bcl6,Cebpa
1680	GO:0045944,GO:0006366	positive regulation of transcription from RNA polymerase II promoter (BP),transcription from RNA polymerase II promoter (BP)	10	1611	58	37681	0.000158835	0.00104747	Egr1,Creb1,Arrb1,Smad3,Rbmx,Stat3,Ets1,Lmo4,Gtf2f2,Gata6
1698	GO:0001889	liver development (BP)	10	1611	53	37681	7.2048e-05	0.000709859	Smad3,Rela,Cadm1,Icmt,Sp1,Sp3,Cebpa,Ahr,Gata6,Tgfbr3
1831	GO:0008610,GO:0006633	lipid biosynthetic process (BP),fatty acid biosynthetic process (BP)	10	1611	55	37681	0.000100006	0.000738256	Elovl5,Brca1,Pecr,Mlycd,Elovl1,Scd2,Prkag2,Oxsm,Ptges,Fa2h
1843	GO:0030324	lung development (BP)	10	1611	95	37681	0.00743393	0.0124638	Stra6,Gli3,Dicer1,Cftr,Foxa2,Sp1,Bmpr1a,Sp3,Cebpa,Hoxa5
1864	GO:0042475	odontogenesis of dentin-containing tooth (BP)	10	1611	49	37681	3.54665e-05	0.000442973	Fst,Nf2,Gli3,Lrp6,Dlx2,Dll1,Nfic,Traf6,Bmpr1a,Bcl2l11
1893	GO:0042733	embryonic digit morphogenesis (BP)	10	1611	47	37681	2.41545e-05	0.000335584	Gli3,Lrp6,Chst11,Ece1,Gas1,Gnaq,Zbtb16,Bmpr1a,Hoxd13,Tulp3
1903	GO:0030900	forebrain development (BP)	10	1611	68	37681	0.00060145	0.00224004	Aplp2,Gli3,Numbl,Lrp6,Chrd,Fgfr3,Frs2,Nde1,Rfx4,Grlf1
1929	GO:0016337	cell-cell adhesion (BP)	10	1611	84	37681	0.00308984	0.00638361	Cdh2,Rapgef1,Cd2ap,Lrp6,Myh9,Pnn,Ctnnd1,Cd34,Pvrl4,Anxa9
2014	GO:0060041	retina development in camera-type eye (BP)	10	1611	53	37681	7.2048e-05	0.000709859	Ache,Sox8,Cln8,Rpgrip1,Myh10,Bmpr1b,Sox9,Hps1,Mfrp,Pde6a
2026	GO:0007166	cell surface receptor signaling pathway (BP)	10	1611	123	37681	0.0383928	0.0456468	Gpr64,Fzd4,Vipr2,Lck,Cd4,Celsr3,Fzd2,Agtr2,Gpr110,Erbb2
2052	GO:0030326	embryonic limb morphogenesis (BP)	10	1611	57	37681	0.00013664	0.000938641	Sall4,Gja5,Gli3,Dicer1,Lrp6,Chst11,Pbx2,Zbtb16,Dlx5,Hoxd13
2132	GO:0006821	chloride transport (BP)	10	1611	82	37681	0.00258446	0.00541642	Slc12a5,Slc12a1,Clic6,Glra2,Pcyox1,Cftr,Gabrb2,Gabra5,Fxyd1,Slc1a4
2167	GO:0001666	response to hypoxia (BP)	10	1611	94	37681	0.00690926	0.0116712	Chrnb2,Cav1,Adora1,Fosl2,Cd38,Smad3,Pml,Arnt2,Ece1,Ryr1
2268	GO:0008203	cholesterol metabolic process (BP)	10	1611	58	37681	0.000158835	0.00104747	Cln8,Cyp7b1,Ldlr,Lipe,Abca1,Ldlrap1,Abca2,Insig2,Cebpa,Dhcr24
2273	GO:0006461	protein complex assembly (BP)	10	1611	53	37681	7.2048e-05	0.000709859	Tcfap4,Pml,Gch1,Ccnb1,Sox9,Snap23,Traf6,Vamp3,Mitf,Tgfbr3
2277	GO:0060021	palate development (BP)	10	1611	63	37681	0.00032064	0.0014391	Gli3,Meox2,Snai2,Lrp6,Gas1,Tgfbr1,Insig2,Dlx5,Bmpr1a,Tgfbr3
2279	GO:0001568	blood vessel development (BP)	10	1611	59	37681	0.000183989	0.00119111	Stra6,Gja5,Epha2,Fzd4,Rapgef1,Dlx3,Crkl,Col5a1,Ahr,Tgfbr3
2323	GO:0051216	cartilage development (BP)	10	1611	61	37681	0.000244419	0.00139595	Bmp6,Col10a1,Chst11,Dlx2,Foxd2,Bmpr1b,Sox9,Zbtb16,Fgfr3,Bmpr1a
2402	GO:0009058	biosynthetic process (BP)	10	1611	50	37681	4.26436e-05	0.000511931	Ccbl1,Aldh1l2,Sptlc2,Gart,Gpt2,Hal,Oxsm,Alg2,Coq2,Fpgs
44	GO:0008360,GO:0007010	regulation of cell shape (BP),cytoskeleton organization (BP)	9	1611	20	37681	5.11206e-08	2.47885e-06	Palm,Diap1,Ccl11,Sh3kbp1,1810043G02Rik,Brwd3,Prpf40a,Ccl2,Rhou
81	GO:0008152,GO:0006629	metabolic process (BP),lipid metabolic process (BP)	9	1611	69	37681	0.00262468	0.00549604	Pnpla2,Acsl1,Slc27a1,Acaa1b,Lipe,Acadsb,Acadvl,Ptpn11,Crot
214	GO:0006351,GO:0007275,GO:0006355,GO:0045893	transcription, DNA-dependent (BP),multicellular organismal development (BP),regulation of transcription, DNA-dependent (BP),positive regulation of transcription, DNA-dependent (BP)	9	1611	73	37681	0.00386381	0.00736715	Pax3,Pax8,Foxa2,Zscan21,Ebf3,Dlx5,Mitf,Tcf12,Ebf2
440	GO:0006351,GO:0006355,GO:0042127,GO:0045944	transcription, DNA-dependent (BP),regulation of transcription, DNA-dependent (BP),regulation of cell proliferation (BP),positive regulation of transcription from RNA polymerase II promoter (BP)	9	1611	28	37681	1.54128e-06	4.59227e-05	Gli3,Esr2,Stat6,Sox9,Sirt1,Mitf,Hoxd13,Cebpa,Tbx19
453	GO:0006351,GO:0006355,GO:0030154,GO:0045944	transcription, DNA-dependent (BP),regulation of transcription, DNA-dependent (BP),cell differentiation (BP),positive regulation of transcription from RNA polymerase II promoter (BP)	9	1611	70	37681	0.00289983	0.00603642	Cbfa2t3,Foxa3,Neurog3,Pax8,Sox9,Sirt1,Mitf,Zbtb7b,Tcf12
462	GO:0006351,GO:0006355,GO:0008285,GO:0045944	transcription, DNA-dependent (BP),regulation of transcription, DNA-dependent (BP),negative regulation of cell proliferation (BP),positive regulation of transcription from RNA polymerase II promoter (BP)	9	1611	51	37681	0.000279882	0.0015347	Foxa3,Gli3,Rxra,Myocd,Esr2,Smad3,Sox9,Rarg,Cebpa
521	GO:0006351,GO:0006355,GO:0045944,GO:0006366	transcription, DNA-dependent (BP),regulation of transcription, DNA-dependent (BP),positive regulation of transcription from RNA polymerase II promoter (BP),transcription from RNA polymerase II promoter (BP)	9	1611	54	37681	0.000436152	0.00177111	Egr1,Creb1,Arrb1,Smad3,Stat3,Ets1,Lmo4,Gtf2f2,Gata6
534	GO:0006351,GO:0006355,GO:0008284	transcription, DNA-dependent (BP),regulation of transcription, DNA-dependent (BP),positive regulation of cell proliferation (BP)	9	1611	80	37681	0.00708524	0.011944	Pax3,Myocd,Arnt2,Rela,Sox9,Sirt1,Ets1,Tsc22d1,Erbb2
569	GO:0006351,GO:0006355,GO:0001701	transcription, DNA-dependent (BP),regulation of transcription, DNA-dependent (BP),in utero embryonic development (BP)	9	1611	70	37681	0.00289983	0.00603642	Sall4,Hes3,Gli3,Sox8,Foxa2,Smad3,Sp1,Sp3,Gata6
586	GO:0006351,GO:0006355,GO:0043065	transcription, DNA-dependent (BP),regulation of transcription, DNA-dependent (BP),positive regulation of apoptotic process (BP)	9	1611	40	37681	3.83847e-05	0.000469928	Map3k9,Rxra,Esr2,Sirt1,Rarg,Tsc22d1,Bcl6,Hoxa5,Gata6
595	GO:0006351,GO:0006355,GO:0010468	transcription, DNA-dependent (BP),regulation of transcription, DNA-dependent (BP),regulation of gene expression (BP)	9	1611	34	37681	9.28041e-06	0.000165111	Gli3,Ezh2,Foxa2,Irf1,Mitf,Rarg,Ahr,Npat,Gata6
597	GO:0006351,GO:0006355,GO:0007283	transcription, DNA-dependent (BP),regulation of transcription, DNA-dependent (BP),spermatogenesis (BP)	9	1611	41	37681	4.73225e-05	0.000524791	Foxa3,Nr6a1,Ovol1,Sox8,Zscan21,Sox9,Sirt1,Bcl6,Zfp41
656	GO:0007275,GO:0006355,GO:0000122	multicellular organismal development (BP),regulation of transcription, DNA-dependent (BP),negative regulation of transcription from RNA polymerase II promoter (BP)	9	1611	94	37681	0.0192194	0.0259867	Twist2,Foxa3,Nr6a1,Foxn1,Pax3,Snai2,Foxa2,Dlx2,Sirt1
797	GO:0006355,GO:0043066,GO:0045893	regulation of transcription, DNA-dependent (BP),negative regulation of apoptotic process (BP),positive regulation of transcription, DNA-dependent (BP)	9	1611	43	37681	7.05288e-05	0.000703298	Gli3,Sox8,Smad3,Arnt2,Rela,Sox9,Tgfbr1,Mitf,Gata6
829	GO:0006355,GO:0045893,GO:0008285	regulation of transcription, DNA-dependent (BP),positive regulation of transcription, DNA-dependent (BP),negative regulation of cell proliferation (BP)	9	1611	54	37681	0.000436152	0.00177111	Gli3,Rxra,Myocd,Esr2,Smad3,Ovol2,Sox9,Zbtb16,Cebpa
907	GO:0006355,GO:0007507	regulation of transcription, DNA-dependent (BP),heart development (BP)	9	1611	59	37681	0.000851383	0.00270279	Sall4,Gli3,Rxra,Pax3,Myocd,Ovol2,Sox9,Tgfbr1,Erbb2
966	GO:0001822	kidney development (BP)	9	1611	79	37681	0.00652974	0.0110452	Slc12a1,Stra6,Ovol1,Gli3,Bmp6,Myo1e,C1galt1,Tgfbr1,Bcl2l11
983	GO:0043066,GO:0007165	negative regulation of apoptotic process (BP),signal transduction (BP)	9	1611	61	37681	0.00108871	0.00320141	Adora1,Arhgap10,Sox8,Arnt2,Sox9,Tgfbr1,Fgfr3,Pik3r1,Erbb2
1045	GO:0043066,GO:0000122	negative regulation of apoptotic process (BP),negative regulation of transcription from RNA polymerase II promoter (BP)	9	1611	68	37681	0.0023706	0.00542825	Twist2,Gli3,Snai2,Dicer1,Smad3,Sirt1,Fgfr3,Bcl6,Gata6
1109	GO:0016310,GO:0006468,GO:0006915	phosphorylation (BP),protein phosphorylation (BP),apoptotic process (BP)	9	1611	67	37681	0.00213645	0.00499853	Epha2,Dapk1,Map3k9,2610018G03Rik,Akt2,Irak3,Ern1,Tgfbr1,Ripk1
1112	GO:0016310,GO:0006468,GO:0030154	phosphorylation (BP),protein phosphorylation (BP),cell differentiation (BP)	9	1611	40	37681	3.83847e-05	0.000469928	Epha2,Cdk6,Srpk3,Bmpr1b,Ror2,Tgfbr1,Fgfr3,Bmpr1a,Ntrk2
1203	GO:0006468,GO:0007049	protein phosphorylation (BP),cell cycle (BP)	9	1611	90	37681	0.0148202	0.0210392	Cdk5r1,Cdkl4,Nek2,Nek9,Ccnb1,Cdk6,Ccnd1,Cdc25b,Wee1
1242	GO:0006810,GO:0016192,GO:0006886	transport (BP),vesicle-mediated transport (BP),intracellular protein transport (BP)	9	1611	63	37681	0.00137687	0.00382583	Napa,Tmed10,Stx3,Copz1,Ap3d1,Ap3s2,Ap3m1,Rab2a,Stx18
1267	GO:0006810,GO:0006811,GO:0055085,GO:0006813	transport (BP),ion transport (BP),transmembrane transport (BP),potassium ion transport (BP)	9	1611	60	37681	0.000964143	0.00292555	Slc12a5,Slc12a8,Slc12a1,Kcns2,Kcnq2,Atp1a1,Kcnv2,Atp1a3,Slc9a8
1277	GO:0006810,GO:0006811,GO:0034220,GO:0006814	transport (BP),ion transport (BP),ion transmembrane transport (BP),sodium ion transport (BP)	9	1611	38	37681	2.47167e-05	0.00033958	Slc12a5,Slc12a1,Slc10a6,Atp1a1,Atp1a3,Slc9a10,Scn2b,Slc9a8,Slc22a5
1280	GO:0006810,GO:0006811,GO:0006813,GO:0034765,GO:0071805	transport (BP),ion transport (BP),potassium ion transport (BP),regulation of ion transmembrane transport (BP),potassium ion transmembrane transport (BP)	9	1611	75	37681	0.00463441	0.0085593	Kcns2,Kcnq2,Kcnj16,Kcnj15,Kcnj2,Kcnv2,Kcnj11,Kcnc2,Kcnk2
1307	GO:0006810,GO:0055085,GO:0003333	transport (BP),transmembrane transport (BP),amino acid transmembrane transport (BP)	9	1611	42	37681	5.79544e-05	0.00059967	Slc7a1,Slc7a8,Slc7a2,Slc6a5,Slc25a13,Slc36a1,Slc7a5,Slc25a26,Slc22a5
1331	GO:0006810,GO:0007264	transport (BP),small GTPase mediated signal transduction (BP)	9	1611	57	37681	0.00065791	0.00242115	Rab10,Rab3d,Arf2,Rab18,Rab14,Rab38,Rab34,Rab2a,G3bp2
1333	GO:0006810,GO:0006821	transport (BP),chloride transport (BP)	9	1611	70	37681	0.00289983	0.00603642	Slc12a5,Slc12a1,Clic6,Glra2,Cftr,Gabrb2,Gabra5,Fxyd1,Slc1a4
1345	GO:0015031,GO:0007264	protein transport (BP),small GTPase mediated signal transduction (BP)	9	1611	66	37681	0.00192109	0.00455935	Rab10,Rab3d,Rasef,Arf2,Rab18,Rab14,Rab38,Rab34,Rab2a
1365	GO:0007165,GO:0006915	signal transduction (BP),apoptotic process (BP)	9	1611	70	37681	0.00289983	0.00603642	Dapk1,Map3k9,Irak3,Tgfbr1,Ripk1,Shisa5,Rassf5,Litaf,Ahr
1464	GO:0045893,GO:0030154	positive regulation of transcription, DNA-dependent (BP),cell differentiation (BP)	9	1611	82	37681	0.0083039	0.0131385	Gm98,Pax8,Zscan21,Ror2,Sox9,Tgfbr1,Mdk,Mitf,Tcf12
1509	GO:0034220,GO:0006821	ion transmembrane transport (BP),chloride transport (BP)	9	1611	67	37681	0.00213645	0.00499853	Slc12a5,Slc12a1,Glra2,Pcyox1,Cftr,Gabrb2,Gabra5,Fxyd1,Slc1a4
1516	GO:0007605	sensory perception of sound (BP)	9	1611	102	37681	0.0307228	0.0375568	Chrnb2,Pcdh15,Fzd4,Mpv17,Diap1,Snai2,Gabrb2,Gabra5,Atp6v1b1
1603	GO:0008285,GO:0006357	negative regulation of cell proliferation (BP),regulation of transcription from RNA polymerase II promoter (BP)	9	1611	36	37681	1.54193e-05	0.00025253	Twist2,Foxa3,Tcfap4,Rxra,Myocd,Sfrp5,Sox9,Rarg,Cebpa
1609	GO:0008285,GO:0043065	negative regulation of cell proliferation (BP),positive regulation of apoptotic process (BP)	9	1611	57	37681	0.00065791	0.00242115	Tcfap4,Rxra,Esr2,Itgb1,Zbtb16,Fgfr3,Rarg,Bcl6,B4galt1
1643	GO:0045944,GO:0000122,GO:0045892	positive regulation of transcription from RNA polymerase II promoter (BP),negative regulation of transcription from RNA polymerase II promoter (BP),negative regulation of transcription, DNA-dependent (BP)	9	1611	80	37681	0.00708524	0.011944	Hes3,Gli3,Epc1,Nfic,Sirt1,Strn3,Traf6,Cebpa,Gata6
1651	GO:0045944,GO:0010628	positive regulation of transcription from RNA polymerase II promoter (BP),positive regulation of gene expression (BP)	9	1611	61	37681	0.00108871	0.00320141	Sox8,Egr1,Dicer1,Akt2,Sox9,Pik3r1,Zbtb7b,Rarg,Tcf12
1718	GO:0006469	negative regulation of protein kinase activity (BP)	9	1611	44	37681	8.532e-05	0.000651223	Nf2,Lrp6,Trib3,Ptprc,Prkag2,Gnaq,Fgfr1op,Trib1,Akt1s1
1765	GO:0008286	insulin receptor signaling pathway (BP)	9	1611	41	37681	4.73225e-05	0.000524791	Ptpra,Grb2,Grb10,Akt2,Sorbs1,Socs7,Pik3r1,Stxbp4,Rhoq
1774	GO:0000187	activation of MAPK activity (BP)	9	1611	61	37681	0.00108871	0.00320141	Lpar2,Map2k3,Arrb1,Ghrl,Ptprc,Adra2b,Frs2,Tgfa,Ptpn11
1801	GO:0009953	dorsal/ventral pattern formation (BP)	9	1611	48	37681	0.000173096	0.00113545	Gli3,Lhx2,Foxa2,Ovol2,Chrd,Gas1,Bmpr1b,Bmpr1a,Dusp6
1887	GO:0006357,GO:0045892	regulation of transcription from RNA polymerase II promoter (BP),negative regulation of transcription, DNA-dependent (BP)	9	1611	53	37681	0.000377636	0.00159913	Twist2,Tcfap4,Aes,Rela,Sox9,Ascl1,Cebpa,Heyl,Gata6
1906	GO:0001570	vasculogenesis (BP)	9	1611	62	37681	0.00122598	0.0035795	Cav1,Epha2,Fzd4,Myocd,Zfp36l1,Hdac7,Myo1e,Wars2,Ntrk2
1955	GO:0007155,GO:0007156	cell adhesion (BP),homophilic cell adhesion (BP)	9	1611	61	37681	0.00108871	0.00320141	Pcdh15,Cdh2,Amigo1,Celsr3,Nptn,Pcdh8,Cadm1,Cdh4,Pcdh1
2045	GO:0030182	neuron differentiation (BP)	9	1611	73	37681	0.00386381	0.00736715	Itm2c,Napa,Epha2,Cdk5r1,Lhx2,Ascl1,Btg2,Ntrk2,Ryk
2055	GO:0008104	protein localization (BP)	9	1611	68	37681	0.0023706	0.00542825	Cav1,Palm,Cep250,Slc9a2,Katna1,Icmt,Bcl6,Dhcr24,Grasp
2072	GO:0006184,GO:0007264	GTP catabolic process (BP),small GTPase mediated signal transduction (BP)	9	1611	54	37681	0.000436152	0.00177111	Nkiras1,Rap2a,Rab14,Rit2,Rhog,Rras,Rala,Rab2a,Rhoq
2239	GO:0007267	cell-cell signaling (BP)	9	1611	64	37681	0.00154234	0.00388413	Panx2,Gja5,Gjc2,Gjd2,Ereg,Dll1,Fgfr3,Fzd2,Sh2d1a
2270	GO:0042632	cholesterol homeostasis (BP)	9	1611	47	37681	0.000146143	0.000974155	Cav1,Dgat2,Ldlr,Abca1,Ldlrap1,Sirt1,Apoa5,Lipg,Plscr3
2276	GO:0007243	intracellular protein kinase cascade (BP)	9	1611	77	37681	0.00551948	0.00957872	Gnai2,Dapk1,Rps6ka1,Mapk14,Prkag2,Gna13,Mink1,Agtr2,Tgfbr3
2333	GO:0050679	positive regulation of epithelial cell proliferation (BP)	9	1611	53	37681	0.000377636	0.00159913	Cyp7b1,Gas1,Ccnd2,Sox9,Eya1,Tgfa,Dlx5,Bmpr1a,Erbb2
2352	GO:0001649	osteoblast differentiation (BP)	9	1611	39	37681	3.09167e-05	0.000402405	Twist2,Epha2,Sox8,Bmp6,Smad3,Chrd,Dlx5,Cbfb,Rspo2
2375	GO:0005977	glycogen metabolic process (BP)	9	1611	31	37681	4.00556e-06	8.6137e-05	Ppp1r3b,Ppp1r2,Phka1,Akt2,Prkag2,Agl,Gys1,Gaa,Pygb
53	GO:0008152,GO:0005975	metabolic process (BP),carbohydrate metabolic process (BP)	8	1611	63	37681	0.00526014	0.00949513	Pgm2,Galc,Gfpt2,Pgm3,Ganab,Gaa,Pygb,Fuca1
57	GO:0008152,GO:0016311	metabolic process (BP),dephosphorylation (BP)	8	1611	87	37681	0.0326404	0.0398027	Acp2,Ctdsp1,Nt5c2,Acpp,Eya3,Inpp4a,Ptpn11,Ptprz1
105	GO:0010033	response to organic substance (BP)	8	1611	40	37681	0.000248258	0.00141136	Acp2,Acsl1,Aqp9,Creb1,Rela,Gart,Gatm,Asah2
146	GO:0042981,GO:0043066	regulation of apoptotic process (BP),negative regulation of apoptotic process (BP)	8	1611	34	37681	7.36114e-05	0.000711098	Gli3,Dicer1,Cflar,Sox9,Tgfbr1,Sirt1,Fgfr3,Mitf
173	GO:0042981,GO:0045944	regulation of apoptotic process (BP),positive regulation of transcription from RNA polymerase II promoter (BP)	8	1611	28	37681	1.58389e-05	0.000252708	Gli3,Dicer1,Creb1,Pax8,Sox9,Sirt1,Traf6,Mitf
190	GO:0007517	muscle organ development (BP)	8	1611	50	37681	0.00118759	0.00348388	Usp2,Cd164,Pax3,Dmd,Srpk3,Sirt1,Gaa,Lmna
231	GO:0006351,GO:0007275,GO:0006355,GO:0000122	transcription, DNA-dependent (BP),multicellular organismal development (BP),regulation of transcription, DNA-dependent (BP),negative regulation of transcription from RNA polymerase II promoter (BP)	8	1611	84	37681	0.0271874	0.0340601	Twist2,Foxa3,Nr6a1,Foxn1,Pax3,Snai2,Foxa2,Sirt1
241	GO:0006351,GO:0006355,GO:0009952	transcription, DNA-dependent (BP),regulation of transcription, DNA-dependent (BP),anterior/posterior pattern specification (BP)	8	1611	65	37681	0.00636218	0.0107691	Gli3,Hoxb1,Foxa2,Rarg,Hoxd13,Hoxa5,Btg2,Hoxc13
253	GO:0006351,GO:0006355,GO:0043066,GO:0045893,GO:0045944	transcription, DNA-dependent (BP),regulation of transcription, DNA-dependent (BP),negative regulation of apoptotic process (BP),positive regulation of transcription, DNA-dependent (BP),positive regulation of transcription from RNA polymerase II promoter (BP)	8	1611	34	37681	7.36114e-05	0.000711098	Gli3,Sox8,Smad3,Arnt2,Rela,Sox9,Mitf,Gata6
295	GO:0006351,GO:0006355,GO:0043066,GO:0045892	transcription, DNA-dependent (BP),regulation of transcription, DNA-dependent (BP),negative regulation of apoptotic process (BP),negative regulation of transcription, DNA-dependent (BP)	8	1611	30	37681	2.76352e-05	0.000369416	Twist2,Gli3,Sox8,Rela,Sox9,Sirt1,Bcl6,Gata6
334	GO:0006351,GO:0006355,GO:0045893,GO:0008285	transcription, DNA-dependent (BP),regulation of transcription, DNA-dependent (BP),positive regulation of transcription, DNA-dependent (BP),negative regulation of cell proliferation (BP)	8	1611	48	37681	0.000900086	0.00274127	Gli3,Rxra,Myocd,Esr2,Smad3,Ovol2,Sox9,Cebpa
463	GO:0006351,GO:0006355,GO:0008285,GO:0045944,GO:0000122	transcription, DNA-dependent (BP),regulation of transcription, DNA-dependent (BP),negative regulation of cell proliferation (BP),positive regulation of transcription from RNA polymerase II promoter (BP),negative regulation of transcription from RNA polymerase II promoter (BP)	8	1611	32	37681	4.60185e-05	0.000547133	Foxa3,Gli3,Rxra,Myocd,Esr2,Smad3,Rarg,Cebpa
504	GO:0006351,GO:0006355,GO:0045944,GO:0001701	transcription, DNA-dependent (BP),regulation of transcription, DNA-dependent (BP),positive regulation of transcription from RNA polymerase II promoter (BP),in utero embryonic development (BP)	8	1611	46	37681	0.000671214	0.00245913	Sall4,Hes3,Gli3,Sox8,Foxa2,Smad3,Sp1,Gata6
571	GO:0006351,GO:0006355,GO:0007507	transcription, DNA-dependent (BP),regulation of transcription, DNA-dependent (BP),heart development (BP)	8	1611	47	37681	0.000778921	0.00249517	Sall4,Gli3,Rxra,Pax3,Myocd,Ovol2,Sox9,Erbb2
628	GO:0006351,GO:0007165,GO:0045944	transcription, DNA-dependent (BP),signal transduction (BP),positive regulation of transcription from RNA polymerase II promoter (BP)	8	1611	29	37681	2.10538e-05	0.000302709	Sox8,Clock,Arrb1,Calcoco1,Stat6,Arnt2,Stat3,Sox9
643	GO:0007275,GO:0006355,GO:0045893,GO:0045944	multicellular organismal development (BP),regulation of transcription, DNA-dependent (BP),positive regulation of transcription, DNA-dependent (BP),positive regulation of transcription from RNA polymerase II promoter (BP)	8	1611	55	37681	0.00223148	0.00521592	Six4,Pax3,Pax8,Foxa2,Lrp6,Dlx5,Mitf,Tcf12
647	GO:0007275,GO:0006355,GO:0030154,GO:0045944	multicellular organismal development (BP),regulation of transcription, DNA-dependent (BP),cell differentiation (BP),positive regulation of transcription from RNA polymerase II promoter (BP)	8	1611	51	37681	0.00135647	0.00377339	Foxa3,Neurog3,Pax8,Dlx2,Sirt1,Mitf,Zbtb7b,Tcf12
739	GO:0007275,GO:0006357	multicellular organismal development (BP),regulation of transcription from RNA polymerase II promoter (BP)	8	1611	61	37681	0.00431012	0.00803235	Twist2,Foxa3,Fzd4,Foxa2,Sfrp5,Fzd2,Mitf,Heyl
745	GO:0007275,GO:0016055	multicellular organismal development (BP),Wnt receptor signaling pathway (BP)	8	1611	63	37681	0.00526014	0.00949513	Fzd4,Ndrg2,Lrp6,Sfrp5,Fzd2,Mitf,Wnt9a,Nxn
747	GO:0007275,GO:0007155	multicellular organismal development (BP),cell adhesion (BP)	8	1611	45	37681	0.000575835	0.00216419	Itga8,Nrp2,Amigo1,Itgb1,Ephb4,Celsr3,Cadm1,Egfl6
752	GO:0007275,GO:0001525	multicellular organismal development (BP),angiogenesis (BP)	8	1611	59	37681	0.00349784	0.00706135	Dll4,Meox2,Ereg,Pgf,C1galt1,Ephb4,Sirt1,Htatip2
782	GO:0006355,GO:0009952,GO:0045944	regulation of transcription, DNA-dependent (BP),anterior/posterior pattern specification (BP),positive regulation of transcription from RNA polymerase II promoter (BP)	8	1611	30	37681	2.76352e-05	0.000369416	Gli3,Hoxb1,Foxa2,Lrp6,Rarg,Hoxd13,Hoxa5,Btg2
845	GO:0006355,GO:0045893,GO:0001701	regulation of transcription, DNA-dependent (BP),positive regulation of transcription, DNA-dependent (BP),in utero embryonic development (BP)	8	1611	43	37681	0.00041782	0.00171355	Gli3,Sox8,Foxa2,Smad3,Tgfbr1,Sp1,Sp3,Gata6
852	GO:0006355,GO:0045893,GO:0010468	regulation of transcription, DNA-dependent (BP),positive regulation of transcription, DNA-dependent (BP),regulation of gene expression (BP)	8	1611	26	37681	8.59338e-06	0.000156261	Gli3,Foxa2,Tgfbr1,Irf1,Mitf,Ahr,Npat,Gata6
873	GO:0006355,GO:0008285,GO:0045892	regulation of transcription, DNA-dependent (BP),negative regulation of cell proliferation (BP),negative regulation of transcription, DNA-dependent (BP)	8	1611	43	37681	0.00041782	0.00171355	Twist2,Gli3,Pml,Ovol2,Sox9,Zbtb16,Bcl6,Cebpa
961	GO:0045666	positive regulation of neuron differentiation (BP)	8	1611	72	37681	0.0116276	0.0171878	Neurog3,Bmp6,Itgb1,Foxa2,Adra2b,Ascl1,Heyl,Tcf12
972	GO:0043066,GO:0016310	negative regulation of apoptotic process (BP),phosphorylation (BP)	8	1611	47	37681	0.000778921	0.00249517	Sgms1,Rps6ka1,Akt2,Tgfbr1,Hck,Fgfr3,Pik3r1,Erbb2
982	GO:0043066,GO:0006468	negative regulation of apoptotic process (BP),protein phosphorylation (BP)	8	1611	47	37681	0.000778921	0.00249517	Rps6ka1,Akt2,Tgfbr1,Hck,Pim1,Fgfr3,Pik3r1,Erbb2
1002	GO:0043066,GO:0042127	negative regulation of apoptotic process (BP),regulation of cell proliferation (BP)	8	1611	30	37681	2.76352e-05	0.000369416	Gli3,Chst11,Ghrl,Sox9,Sirt1,Ascl1,Mitf,Bcl6
1020	GO:0043066,GO:0008285	negative regulation of apoptotic process (BP),negative regulation of cell proliferation (BP)	8	1611	44	37681	0.000491709	0.00196445	Twist2,Gli3,Adora1,Tcfap4,Smad3,Sox9,Fgfr3,Bcl6
1047	GO:0043066,GO:0010628	negative regulation of apoptotic process (BP),positive regulation of gene expression (BP)	8	1611	35	37681	9.18609e-05	0.00068632	Sgms1,Sox8,Dicer1,Akt2,Cd44,Sox9,Pik3r1,Alox12
1055	GO:0043066,GO:0043065	negative regulation of apoptotic process (BP),positive regulation of apoptotic process (BP)	8	1611	44	37681	0.000491709	0.00196445	Tcfap4,Sirt1,Fgfr3,Pik3r1,Tsc22d1,Bcl6,Alox12,Gata6
1190	GO:0007169	transmembrane receptor protein tyrosine kinase signaling pathway (BP)	8	1611	64	37681	0.00579126	0.0100222	Epha2,Tom1l1,Ephb4,Ror2,Frs2,Erbb2,Ntrk2,Dok2
1230	GO:0006810,GO:0015031,GO:0016192,GO:0006886	transport (BP),protein transport (BP),vesicle-mediated transport (BP),intracellular protein transport (BP)	8	1611	58	37681	0.003139	0.00637335	Napa,Tmed10,Copz1,Ap3d1,Ap3s2,Ap3m1,Rab2a,Stx18
1236	GO:0006810,GO:0015031,GO:0007264	transport (BP),protein transport (BP),small GTPase mediated signal transduction (BP)	8	1611	53	37681	0.0017512	0.0042005	Rab10,Rab3d,Arf2,Rab18,Rab14,Rab38,Rab34,Rab2a
1238	GO:0006810,GO:0007165	transport (BP),signal transduction (BP)	8	1611	63	37681	0.00526014	0.00949513	Gria3,Chrnb2,Gria2,Arrb1,Slc44a2,Gabrb2,Gabra5,Chrnb1
1286	GO:0006810,GO:0006811,GO:0006821	transport (BP),ion transport (BP),chloride transport (BP)	8	1611	66	37681	0.00697475	0.0117738	Slc12a5,Slc12a1,Clic6,Glra2,Cftr,Gabrb2,Gabra5,Fxyd1
1310	GO:0006810,GO:0034220,GO:0006821	transport (BP),ion transmembrane transport (BP),chloride transport (BP)	8	1611	63	37681	0.00526014	0.00949513	Slc12a5,Slc12a1,Glra2,Cftr,Gabrb2,Gabra5,Fxyd1,Slc1a4
1403	GO:0007165,GO:0007166	signal transduction (BP),cell surface receptor signaling pathway (BP)	8	1611	69	37681	0.00908067	0.0143126	Gpr64,Fzd4,Vipr2,Celsr3,Fzd2,Agtr2,Gpr110,Erbb2
1408	GO:0007165,GO:0007264	signal transduction (BP),small GTPase mediated signal transduction (BP)	8	1611	51	37681	0.00135647	0.00377339	Nkiras1,Ralgds,Rgl1,Rap2a,Rit2,Rras,Rala,Grlf1
1494	GO:0045893,GO:0006366	positive regulation of transcription, DNA-dependent (BP),transcription from RNA polymerase II promoter (BP)	8	1611	40	37681	0.000248258	0.00141136	Egr1,Fosl2,Smad3,Rbmx,Stat3,Ets1,Ahr,Gata6
1518	GO:0007179	transforming growth factor beta receptor signaling pathway (BP)	8	1611	58	37681	0.003139	0.00637335	Creb1,Smad3,Pml,Bmpr1b,Tgfbr1,Ccl2,Ltbp4,Tgfbr3
1569	GO:0030154,GO:0001525	cell differentiation (BP),angiogenesis (BP)	8	1611	52	37681	0.00154387	0.00387613	Epha2,Dll4,Ereg,Pgf,C1galt1,Sirt1,Gna13,Htatip2
1634	GO:0045944,GO:0007389	positive regulation of transcription from RNA polymerase II promoter (BP),pattern specification process (BP)	8	1611	43	37681	0.00041782	0.00171355	Gli3,Foxa2,Foxd2,Eya1,Foxq1,Ascl1,Hoxd13,Hoxa5
1662	GO:0045944,GO:0043065	positive regulation of transcription from RNA polymerase II promoter (BP),positive regulation of apoptotic process (BP)	8	1611	51	37681	0.00135647	0.00377339	Rxra,Esr2,Lrp6,Sirt1,Pik3r1,Rarg,Hoxa5,Gata6
1696	GO:0045165	cell fate commitment (BP)	8	1611	49	37681	0.0010359	0.00306799	Sox8,Gfi1,Pml,Gas1,Sox9,Eya1,Mitf,Tbx19
1727	GO:0055114,GO:0008610	oxidation-reduction process (BP),lipid biosynthetic process (BP)	8	1611	44	37681	0.000491709	0.00196445	Far1,Pecr,Akr1c6,Hsd17b7,Agps,Scd2,Fa2h,Dhcr24
1784	GO:0048704	embryonic skeletal system morphogenesis (BP)	8	1611	52	37681	0.00154387	0.00387613	Six4,Tbx15,Gli3,Hoxb1,Chst11,Eya1,Hoxa5,Wnt9a
1851	GO:0060070	canonical Wnt receptor signaling pathway (BP)	8	1611	79	37681	0.0195602	0.0263609	Ube2b,Fzd4,Snai2,Lrp6,Sfrp5,Fzd2,Ccnd1,Wnt9a
1979	GO:0006334	nucleosome assembly (BP)	8	1611	53	37681	0.0017512	0.0042005	Shprh,Nap1l3,Mcm2,Asf1a,Nap1l5,Sox9,Nap1l1,Rsf1
1999	GO:0007050	cell cycle arrest (BP)	8	1611	83	37681	0.0255196	0.0322979	Gas2,Trp53inp1,Smad3,Pml,Gas1,Ern1,Gas2l1,Rassf1
2030	GO:0051092	positive regulation of NF-kappaB transcription factor activity (BP)	8	1611	72	37681	0.0116276	0.0171878	Irak3,Rela,Ripk1,Traf6,Eda2r,Tnfsf11,Bcl10,Tgfbr3
2035	GO:0009791	post-embryonic development (BP)	8	1611	84	37681	0.0271874	0.0340601	Ppp1r13l,Dicer1,Chst11,Gnaq,Etnk2,Tgfbr1,Ndn,Bcl2l11
2050	GO:2001141	regulation of RNA biosynthetic process (BP)	8	1611	74	37681	0.013595	0.019445	Lhx2,Calcoco1,Pml,Trib3,Ube3a,Sirt1,Icmt,Cbfb
2077	GO:0051028	mRNA transport (BP)	8	1611	62	37681	0.00476703	0.00879766	Hnrnpa3,Nxt2,Nup50,Xpo1,Eny2,Slbp,Casc3,G3bp2
2100	GO:0001756	somitogenesis (BP)	8	1611	44	37681	0.000491709	0.00196445	Lrp6,Smad3,Dll1,Ror2,Pcdh8,Bmpr1a,Pofut1,Mesp2
2101	GO:0016042	lipid catabolic process (BP)	8	1611	84	37681	0.0271874	0.0340601	Pnpla2,Adora1,Plcg1,Abhd4,Pla2g2d,Lipe,Lipg,Pafah1b1
2124	GO:0035264	multicellular organism growth (BP)	8	1611	60	37681	0.00388764	0.00740688	Slc12a5,Pcdh15,Ppp1r13l,Dicer1,Etnk2,Icmt,Rarg,Hoxa5
2154	GO:0000226	microtubule cytoskeleton organization (BP)	8	1611	52	37681	0.00154387	0.00387613	Mtap1s,Ttl,Ranbp10,Tacc2,Pafah1b1,Wee1,Ccdc88a,Cntn2
2156	GO:0031623	receptor internalization (BP)	8	1611	29	37681	2.10538e-05	0.000302709	Gria2,Ache,Grb2,Dnm2,Ldlrap1,Cltc,Dnm1,Cntn2
2184	GO:0090263	positive regulation of canonical Wnt receptor signaling pathway (BP)	8	1611	44	37681	0.000491709	0.00196445	Cav1,Csnk1d,Lrp6,Smad3,Ror2,Fgfr3,Dlx5,Rspo2
2211	GO:0032868	response to insulin stimulus (BP)	8	1611	31	37681	3.58542e-05	0.000445565	Egr1,Grb10,Slc27a1,Aanat,Sirt1,Ggh,Pik3r1,Cyp27b1
2274	GO:0050680	negative regulation of epithelial cell proliferation (BP)	8	1611	45	37681	0.000575835	0.00216419	Mcc,Esr2,Lrp6,Gas1,Cdk6,Sox9,Fgfr3,Tgfbr3
2298	GO:0006694	steroid biosynthetic process (BP)	8	1611	58	37681	0.003139	0.00637335	Idi1,Akr1c6,Hsd17b7,Acbd3,Hsd3b6,Hsd3b2,Dhcr24,Hsd3b3
2359	GO:0006874	cellular calcium ion homeostasis (BP)	8	1611	69	37681	0.00908067	0.0143126	Cav1,Anxa7,Bank1,Ryr3,Itgb1,Fxyd1,Ndn,Ccl2
2389	GO:0040008	regulation of growth (BP)	8	1611	64	37681	0.00579126	0.0100222	Igfbp4,Brms1l,Epc1,Aes,Tgfbr1,Socs7,Ndn,Socs5
55	GO:0008152,GO:0042493	metabolic process (BP),response to drug (BP)	7	1611	23	37681	3.45342e-05	0.00043573	Cd38,Atp1a1,Pemt,Atp1a3,Ggh,Pam,Crot
73	GO:0008152,GO:0006915	metabolic process (BP),apoptotic process (BP)	7	1611	48	37681	0.00408644	0.00762125	Ece1,Casp14,Ern1,Rffl,Rnf216,Sgpp1,Zdhhc16
134	GO:0042981,GO:0006355	regulation of apoptotic process (BP),regulation of transcription, DNA-dependent (BP)	7	1611	31	37681	0.000274435	0.0015149	Gli3,Creb1,Pax8,Sox9,Tgfbr1,Sirt1,Mitf
172	GO:0042981,GO:0030154	regulation of apoptotic process (BP),cell differentiation (BP)	7	1611	16	37681	2.09788e-06	5.40423e-05	Pax8,Sox9,Tgfbr1,Sirt1,Fgfr3,Mitf,Htatip2
221	GO:0006351,GO:0007275,GO:0006355,GO:0030154,GO:0045944	transcription, DNA-dependent (BP),multicellular organismal development (BP),regulation of transcription, DNA-dependent (BP),cell differentiation (BP),positive regulation of transcription from RNA polymerase II promoter (BP)	7	1611	45	37681	0.0028138	0.00587713	Foxa3,Neurog3,Pax8,Sirt1,Mitf,Zbtb7b,Tcf12
242	GO:0006351,GO:0006355,GO:0009952,GO:0045944	transcription, DNA-dependent (BP),regulation of transcription, DNA-dependent (BP),anterior/posterior pattern specification (BP),positive regulation of transcription from RNA polymerase II promoter (BP)	7	1611	27	37681	0.000107651	0.000749915	Gli3,Hoxb1,Foxa2,Rarg,Hoxd13,Hoxa5,Btg2
288	GO:0006351,GO:0006355,GO:0043066,GO:0000122	transcription, DNA-dependent (BP),regulation of transcription, DNA-dependent (BP),negative regulation of apoptotic process (BP),negative regulation of transcription from RNA polymerase II promoter (BP)	7	1611	37	37681	0.000859009	0.00271654	Twist2,Gli3,Snai2,Smad3,Sirt1,Bcl6,Gata6
314	GO:0006351,GO:0006355,GO:0007165,GO:0045944	transcription, DNA-dependent (BP),regulation of transcription, DNA-dependent (BP),signal transduction (BP),positive regulation of transcription from RNA polymerase II promoter (BP)	7	1611	27	37681	0.000107651	0.000749915	Sox8,Clock,Arrb1,Stat6,Arnt2,Stat3,Sox9
335	GO:0006351,GO:0006355,GO:0045893,GO:0008285,GO:0045944	transcription, DNA-dependent (BP),regulation of transcription, DNA-dependent (BP),positive regulation of transcription, DNA-dependent (BP),negative regulation of cell proliferation (BP),positive regulation of transcription from RNA polymerase II promoter (BP)	7	1611	36	37681	0.000722916	0.00262522	Gli3,Rxra,Myocd,Esr2,Smad3,Sox9,Cebpa
390	GO:0006351,GO:0006355,GO:0045893,GO:0001889	transcription, DNA-dependent (BP),regulation of transcription, DNA-dependent (BP),positive regulation of transcription, DNA-dependent (BP),liver development (BP)	7	1611	18	37681	5.41162e-06	0.000110603	Smad3,Rela,Sp1,Sp3,Cebpa,Ahr,Gata6
414	GO:0006351,GO:0006355,GO:0045893,GO:0001701	transcription, DNA-dependent (BP),regulation of transcription, DNA-dependent (BP),positive regulation of transcription, DNA-dependent (BP),in utero embryonic development (BP)	7	1611	38	37681	0.00101452	0.00300829	Gli3,Sox8,Foxa2,Smad3,Sp1,Sp3,Gata6
423	GO:0006351,GO:0006355,GO:0045893,GO:0010468	transcription, DNA-dependent (BP),regulation of transcription, DNA-dependent (BP),positive regulation of transcription, DNA-dependent (BP),regulation of gene expression (BP)	7	1611	23	37681	3.45342e-05	0.00043573	Gli3,Foxa2,Irf1,Mitf,Ahr,Npat,Gata6
430	GO:0006351,GO:0006355,GO:0045893,GO:0006366	transcription, DNA-dependent (BP),regulation of transcription, DNA-dependent (BP),positive regulation of transcription, DNA-dependent (BP),transcription from RNA polymerase II promoter (BP)	7	1611	35	37681	0.000604458	0.00223776	Egr1,Fosl2,Smad3,Stat3,Ets1,Ahr,Gata6
472	GO:0006351,GO:0006355,GO:0008285,GO:0006357	transcription, DNA-dependent (BP),regulation of transcription, DNA-dependent (BP),negative regulation of cell proliferation (BP),regulation of transcription from RNA polymerase II promoter (BP)	7	1611	26	37681	8.27884e-05	0.000633857	Twist2,Foxa3,Rxra,Myocd,Sox9,Rarg,Cebpa
474	GO:0006351,GO:0006355,GO:0008285,GO:0045892	transcription, DNA-dependent (BP),regulation of transcription, DNA-dependent (BP),negative regulation of cell proliferation (BP),negative regulation of transcription, DNA-dependent (BP)	7	1611	39	37681	0.00119132	0.00348656	Twist2,Gli3,Pml,Ovol2,Sox9,Bcl6,Cebpa
480	GO:0006351,GO:0006355,GO:0045944,GO:0008284	transcription, DNA-dependent (BP),regulation of transcription, DNA-dependent (BP),positive regulation of transcription from RNA polymerase II promoter (BP),positive regulation of cell proliferation (BP)	7	1611	54	37681	0.00788134	0.0125503	Pax3,Myocd,Arnt2,Rela,Sox9,Sirt1,Ets1
491	GO:0006351,GO:0006355,GO:0045944,GO:0000122,GO:0006357	transcription, DNA-dependent (BP),regulation of transcription, DNA-dependent (BP),positive regulation of transcription from RNA polymerase II promoter (BP),negative regulation of transcription from RNA polymerase II promoter (BP),regulation of transcription from RNA polymerase II promoter (BP)	7	1611	47	37681	0.00362177	0.00729367	Foxa3,Rxra,Myocd,Foxa2,Rarg,Cebpa,Gata6
494	GO:0006351,GO:0006355,GO:0045944,GO:0000122,GO:0045892	transcription, DNA-dependent (BP),regulation of transcription, DNA-dependent (BP),positive regulation of transcription from RNA polymerase II promoter (BP),negative regulation of transcription from RNA polymerase II promoter (BP),negative regulation of transcription, DNA-dependent (BP)	7	1611	67	37681	0.0240777	0.0311261	Hes3,Gli3,Epc1,Nfic,Sirt1,Cebpa,Gata6
536	GO:0006351,GO:0006355,GO:0007389	transcription, DNA-dependent (BP),regulation of transcription, DNA-dependent (BP),pattern specification process (BP)	7	1611	61	37681	0.0150264	0.0213198	Gli3,Foxn1,Foxa2,Foxd2,Foxq1,Hoxd13,Hoxa5
542	GO:0006351,GO:0006355,GO:0000122,GO:0001701	transcription, DNA-dependent (BP),regulation of transcription, DNA-dependent (BP),negative regulation of transcription from RNA polymerase II promoter (BP),in utero embryonic development (BP)	7	1611	37	37681	0.000859009	0.00271654	Sall4,Hes3,Gli3,Foxa2,Smad3,Sp3,Gata6
573	GO:0006351,GO:0006355,GO:0006357,GO:0045892	transcription, DNA-dependent (BP),regulation of transcription, DNA-dependent (BP),regulation of transcription from RNA polymerase II promoter (BP),negative regulation of transcription, DNA-dependent (BP)	7	1611	42	37681	0.00186938	0.00444091	Twist2,Aes,Rela,Sox9,Cebpa,Heyl,Gata6
612	GO:0006351,GO:0006355,GO:0043401	transcription, DNA-dependent (BP),regulation of transcription, DNA-dependent (BP),steroid hormone mediated signaling pathway (BP)	7	1611	48	37681	0.00408644	0.00762125	Nr6a1,Rxra,Nr1d2,Nr3c2,Esr2,Nr4a1,Rarg
661	GO:0007275,GO:0009952	multicellular organismal development (BP),anterior/posterior pattern specification (BP)	7	1611	73	37681	0.0363072	0.0434597	Hoxb1,Foxa2,Lrp6,Hoxd13,Hoxa5,Wnt9a,Hoxc13
719	GO:0007275,GO:0008285	multicellular organismal development (BP),negative regulation of cell proliferation (BP)	7	1611	47	37681	0.00362177	0.00729367	Twist2,Foxa3,Itgb1,Ereg,Sfrp5,Ror2,Wnt9a
804	GO:0006355,GO:0043066,GO:0008284	regulation of transcription, DNA-dependent (BP),negative regulation of apoptotic process (BP),positive regulation of cell proliferation (BP)	7	1611	33	37681	0.000413753	0.0017461	Arnt2,Rela,Sox9,Tgfbr1,Sirt1,Tsc22d1,Erbb2
813	GO:0006355,GO:0006468	regulation of transcription, DNA-dependent (BP),protein phosphorylation (BP)	7	1611	62	37681	0.0163322	0.0223517	Map3k9,Creb1,Trib3,Ern1,Tgfbr1,Maml1,Erbb2
828	GO:0006355,GO:0045893,GO:0030154	regulation of transcription, DNA-dependent (BP),positive regulation of transcription, DNA-dependent (BP),cell differentiation (BP)	7	1611	68	37681	0.0258846	0.032743	Gm98,Pax8,Zscan21,Sox9,Tgfbr1,Mitf,Tcf12
842	GO:0006355,GO:0045893,GO:0008284	regulation of transcription, DNA-dependent (BP),positive regulation of transcription, DNA-dependent (BP),positive regulation of cell proliferation (BP)	7	1611	50	37681	0.00514954	0.00937072	Pax3,Myocd,Arnt2,Rela,Sox9,Tgfbr1,Ets1
847	GO:0006355,GO:0045893,GO:0007507	regulation of transcription, DNA-dependent (BP),positive regulation of transcription, DNA-dependent (BP),heart development (BP)	7	1611	38	37681	0.00101452	0.00300829	Gli3,Rxra,Pax3,Myocd,Ovol2,Sox9,Tgfbr1
870	GO:0006355,GO:0030154,GO:0007283	regulation of transcription, DNA-dependent (BP),cell differentiation (BP),spermatogenesis (BP)	7	1611	25	37681	6.28129e-05	0.000641885	Foxa3,Nr6a1,Zscan21,Sox9,Sirt1,Gmcl1,Zfp41
883	GO:0006355,GO:0045944,GO:0043065	regulation of transcription, DNA-dependent (BP),positive regulation of transcription from RNA polymerase II promoter (BP),positive regulation of apoptotic process (BP)	7	1611	27	37681	0.000107651	0.000749915	Rxra,Esr2,Lrp6,Sirt1,Rarg,Hoxa5,Gata6
903	GO:0006355,GO:0001501	regulation of transcription, DNA-dependent (BP),skeletal system development (BP)	7	1611	36	37681	0.000722916	0.00262522	Aes,Smad3,Sox9,Tgfbr1,Zbtb16,Hoxd13,Hoxa5
916	GO:0006355,GO:0009790	regulation of transcription, DNA-dependent (BP),embryo development (BP)	7	1611	47	37681	0.00362177	0.00729367	Foxa3,Foxn1,Snai2,Foxd2,Tgfbr1,Foxq1,Gtf2i
923	GO:0006355,GO:0030326	regulation of transcription, DNA-dependent (BP),embryonic limb morphogenesis (BP)	7	1611	31	37681	0.000274435	0.0015149	Sall4,Gli3,Lrp6,Pbx2,Zbtb16,Dlx5,Hoxd13
924	GO:0006355,GO:0006917	regulation of transcription, DNA-dependent (BP),induction of apoptosis (BP)	7	1611	34	37681	0.000501938	0.00199245	Smad3,Pml,Ern1,Eaf2,Tgfbr1,Ets1,Nr4a1
955	GO:0045665	negative regulation of neuron differentiation (BP)	7	1611	56	37681	0.00959068	0.0148607	Gli3,Ctdsp1,Itgb1,Foxa2,Dll1,Ascl1,Cntn2
975	GO:0043066,GO:0016310,GO:0006468	negative regulation of apoptotic process (BP),phosphorylation (BP),protein phosphorylation (BP)	7	1611	40	37681	0.00139137	0.00384883	Rps6ka1,Akt2,Tgfbr1,Hck,Fgfr3,Pik3r1,Erbb2
989	GO:0043066,GO:0006915	negative regulation of apoptotic process (BP),apoptotic process (BP)	7	1611	64	37681	0.0191806	0.0259484	Sgms1,Dicer1,Akt2,Cflar,Tgfbr1,Sirt1,Gata6
1000	GO:0043066,GO:0045893,GO:0045892	negative regulation of apoptotic process (BP),positive regulation of transcription, DNA-dependent (BP),negative regulation of transcription, DNA-dependent (BP)	7	1611	32	37681	0.000338391	0.00150511	Gli3,Sox8,Tcfap4,Cd38,Rela,Sox9,Gata6
1012	GO:0043066,GO:0030154	negative regulation of apoptotic process (BP),cell differentiation (BP)	7	1611	40	37681	0.00139137	0.00384883	Twist2,Sox9,Tgfbr1,Sirt1,Fgfr3,Ascl1,Mitf
1035	GO:0043066,GO:0045944,GO:0045892	negative regulation of apoptotic process (BP),positive regulation of transcription from RNA polymerase II promoter (BP),negative regulation of transcription, DNA-dependent (BP)	7	1611	31	37681	0.000274435	0.0015149	Gli3,Sox8,Rela,Sox9,Sirt1,Ascl1,Gata6
1050	GO:0043066,GO:0006357	negative regulation of apoptotic process (BP),regulation of transcription from RNA polymerase II promoter (BP)	7	1611	27	37681	0.000107651	0.000749915	Twist2,Tcfap4,Rela,Sox9,Ascl1,Mitf,Gata6
1142	GO:0016310,GO:0010628	phosphorylation (BP),positive regulation of gene expression (BP)	7	1611	16	37681	2.09788e-06	5.40423e-05	Mylk2,Sgms1,Lck,Akt2,Cdk6,Pik3r1,Ntrk2
1191	GO:0051291	protein heterooligomerization (BP)	7	1611	73	37681	0.0363072	0.0434597	Cdh2,Grb2,Itpr3,Gch1,Ripk1,Bcl10,Parva
1205	GO:0006468,GO:0007049,GO:0051301	protein phosphorylation (BP),cell cycle (BP),cell division (BP)	7	1611	36	37681	0.000722916	0.00262522	Nek2,Nek9,Ccnb1,Cdk6,Ccnd1,Cdc25b,Wee1
1266	GO:0006810,GO:0006811,GO:0055085,GO:0034220,GO:0006814	transport (BP),ion transport (BP),transmembrane transport (BP),ion transmembrane transport (BP),sodium ion transport (BP)	7	1611	26	37681	8.27884e-05	0.000633857	Slc12a5,Slc12a1,Atp1a1,Atp1a3,Slc9a10,Slc9a8,Slc22a5
1276	GO:0006810,GO:0006811,GO:0034220,GO:0006821	transport (BP),ion transport (BP),ion transmembrane transport (BP),chloride transport (BP)	7	1611	59	37681	0.0126406	0.0185631	Slc12a5,Slc12a1,Glra2,Cftr,Gabrb2,Gabra5,Fxyd1
1291	GO:0006810,GO:0015992	transport (BP),proton transport (BP)	7	1611	71	37681	0.0318541	0.0389205	Slc9a9,Slc9a2,Atp6v0a2,Slc36a1,Slc9a10,Slc9a8,Atp6v1b1
1302	GO:0006810,GO:0055085,GO:0006813,GO:0071805	transport (BP),transmembrane transport (BP),potassium ion transport (BP),potassium ion transmembrane transport (BP)	7	1611	51	37681	0.00575298	0.00996996	Kcns2,Kcnq2,Atp1a1,Kcnv2,Atp1a3,Aqp1,Slc9a8
1316	GO:0006810,GO:0007268	transport (BP),synaptic transmission (BP)	7	1611	40	37681	0.00139137	0.00384883	Slc12a5,Gria2,Syp,Lrp6,Gabra5,Pafah1b1,Apba3
1329	GO:0006810,GO:0006897	transport (BP),endocytosis (BP)	7	1611	38	37681	0.00101452	0.00300829	Snx18,Syp,Ldlr,Arrb1,Lrp6,Rufy1,Rab34
1354	GO:0007186,GO:0007165,GO:0007166	G-protein coupled receptor signaling pathway (BP),signal transduction (BP),cell surface receptor signaling pathway (BP)	7	1611	51	37681	0.00575298	0.00996996	Gpr64,Fzd4,Vipr2,Celsr3,Fzd2,Agtr2,Gpr110
1356	GO:0007186,GO:0007165,GO:0006184	G-protein coupled receptor signaling pathway (BP),signal transduction (BP),GTP catabolic process (BP)	7	1611	17	37681	3.43426e-06	7.58297e-05	Gnai2,Gnai1,Gnal,Gnai3,Gna15,Gnaq,Gna13
1396	GO:0007165,GO:0007049	signal transduction (BP),cell cycle (BP)	7	1611	34	37681	0.000501938	0.00199245	Gnai2,Gnai1,Gnai3,Smpd3,Rala,Ahr,Rassf1
1409	GO:0007165,GO:0050790	signal transduction (BP),regulation of catalytic activity (BP)	7	1611	39	37681	0.00119132	0.00348656	Abr,Ppp2r5e,Gapvd1,Ralgds,Gpsm2,Rgl1,Pik3r1
1429	GO:0006915,GO:0030154	apoptotic process (BP),cell differentiation (BP)	7	1611	48	37681	0.00408644	0.00762125	Epha2,Peg10,Casp14,Tgfbr1,Sirt1,Cadm1,Htatip2
1483	GO:0045893,GO:0043065	positive regulation of transcription, DNA-dependent (BP),positive regulation of apoptotic process (BP)	7	1611	34	37681	0.000501938	0.00199245	Tcfap4,Rxra,Esr2,Lrp6,Zbtb16,Agtr2,Gata6
1522	GO:0042127,GO:0008285	regulation of cell proliferation (BP),negative regulation of cell proliferation (BP)	7	1611	25	37681	6.28129e-05	0.000641885	Nf2,Gli3,Esr2,Sox9,Bcl6,Cebpa,B4galt1
1532	GO:0042127,GO:0045892	regulation of cell proliferation (BP),negative regulation of transcription, DNA-dependent (BP)	7	1611	22	37681	2.49444e-05	0.000340815	Gli3,Ezh2,Sox9,Sirt1,Ascl1,Bcl6,Cebpa
1543	GO:0030154,GO:0008285	cell differentiation (BP),negative regulation of cell proliferation (BP)	7	1611	45	37681	0.0028138	0.00587713	Twist2,Foxa3,Ereg,Sfrp5,Ror2,Sox9,Fgfr3
1665	GO:0045944,GO:0010468	positive regulation of transcription from RNA polymerase II promoter (BP),regulation of gene expression (BP)	7	1611	35	37681	0.000604458	0.00223776	Gli3,Foxa2,Ascl1,Irf1,Mitf,Rarg,Gata6
1671	GO:0045944,GO:0030326	positive regulation of transcription from RNA polymerase II promoter (BP),embryonic limb morphogenesis (BP)	7	1611	28	37681	0.000138254	0.000931616	Sall4,Gli3,Dicer1,Lrp6,Pbx2,Dlx5,Hoxd13
1675	GO:0045944,GO:0001503	positive regulation of transcription from RNA polymerase II promoter (BP),ossification (BP)	7	1611	23	37681	3.45342e-05	0.00043573	Bmp6,Dlx5,Traf6,Cbfb,Sp1,Igf2,Tnfsf11
1678	GO:0045944,GO:0019221	positive regulation of transcription from RNA polymerase II promoter (BP),cytokine-mediated signaling pathway (BP)	7	1611	19	37681	8.25134e-06	0.000153425	Stat6,Rela,Stat3,Klf6,Traf6,Tnfsf11,Cebpa
1733	GO:0008202	steroid metabolic process (BP)	7	1611	50	37681	0.00514954	0.00937072	Akr1c6,Cyp7b1,Ldlr,Lipe,Ldlrap1,Insig2,Dhcr24
1737	GO:0006508,GO:0006511	proteolysis (BP),ubiquitin-dependent protein catabolic process (BP)	7	1611	54	37681	0.00788134	0.0125503	Usp2,Usp1,Usp38,Usp20,Usp14,Usp45,Usp30
1761	GO:0032869	cellular response to insulin stimulus (BP)	7	1611	40	37681	0.00139137	0.00384883	Lpin1,Akt2,Trib3,Sorbs1,Slc2a4,Rhoq,Akt3
1778	GO:0042327	positive regulation of phosphorylation (BP)	7	1611	28	37681	0.000138254	0.000931616	Grb10,Mobkl1a,Ereg,Sdcbp,Tnfsf11,Bcl10,Apln
1793	GO:0000122,GO:0043065	negative regulation of transcription from RNA polymerase II promoter (BP),positive regulation of apoptotic process (BP)	7	1611	36	37681	0.000722916	0.00262522	Rxra,Esr2,Sirt1,Fgfr3,Rarg,Bcl6,Gata6
1881	GO:0043627	response to estrogen stimulus (BP)	7	1611	33	37681	0.000413753	0.0017461	Cav1,Brca1,Akr1c6,Rcan1,Ghrl,Tgfbr1,Gata6
1900	GO:0048538	thymus development (BP)	7	1611	32	37681	0.000338391	0.00150511	Six4,Foxn1,Crkl,Tgfbr1,Tyr,Lmo4,Bcl2l11
1923	GO:0045669	positive regulation of osteoblast differentiation (BP)	7	1611	46	37681	0.00319836	0.00648856	Gli3,Bmp6,Gdf10,Bmpr1b,Dlx5,Bmpr1a,Cebpa
1988	GO:0007049,GO:0006974	cell cycle (BP),response to DNA damage stimulus (BP)	7	1611	65	37681	0.0207277	0.0271071	Brca1,Fanci,Fzr1,Cep164,Ccnd1,Rad17,Rassf1
2058	GO:0006897,GO:0006898	endocytosis (BP),receptor-mediated endocytosis (BP)	7	1611	21	37681	1.76597e-05	0.000264682	Tfrc,Lrp8,Ldlr,Lrp6,Dnm2,Ldlrap1,Dnm1
2073	GO:0007018	microtubule-based movement (BP)	7	1611	65	37681	0.0207277	0.0271071	Kif2a,Tubb4,Kif5b,Kif26b,Kif24,Kif21b,Bicd2
2125	GO:0030307	positive regulation of cell growth (BP)	7	1611	58	37681	0.0115559	0.0171022	Extl3,Cd38,Tgfbr1,Fgfr1op,Il9r,Alox12,Erbb2
2126	GO:0030968	endoplasmic reticulum unfolded protein response (BP)	7	1611	24	37681	4.6956e-05	0.000525439	Derl1,Eif2ak2,H47,Ern1,Derl3,Ccnd1,Yod1
2133	GO:0043526	neuroprotection (BP)	7	1611	35	37681	0.000604458	0.00223776	Rilpl1,Esr2,Gabrb2,Gabra5,Mdk,Tgfa,Akt1s1
2139	GO:0050821	protein stabilization (BP)	7	1611	50	37681	0.00514954	0.00937072	Ube2b,Ifi30,Usp2,Smad3,Pml,Gnaq,Rassf1
2160	GO:0051592	response to calcium ion (BP)	7	1611	37	37681	0.000859009	0.00271654	Cav1,Anxa7,Itpr3,Slc25a13,Pdcd6,Alg2,Anxa11
2165	GO:0006464	protein modification process (BP)	7	1611	69	37681	0.0277818	0.0347343	Ttll5,Hectd2,Hectd3,Ttl,Kprp,Hlcs,Uba6
2169	GO:0007229	integrin-mediated signaling pathway (BP)	7	1611	72	37681	0.0340323	0.0408157	Itgae,Itga8,Itga3,Itgb1,Adam19,Itga11,Grlf1
2179	GO:0007265	Ras protein signal transduction (BP)	7	1611	27	37681	0.000107651	0.000749915	Rsu1,Grb2,Sdcbp,Dhcr24,Nras,Rassf1,Dok2
2187	GO:0021987	cerebral cortex development (BP)	7	1611	34	37681	0.000501938	0.00199245	Dicer1,Lrp6,Ascl1,Nde1,Tacc2,Pafah1b1,Ntrk2
2198	GO:0006006	glucose metabolic process (BP)	7	1611	53	37681	0.00711634	0.0119882	Pgm2,Mapk14,Akt2,Kcnj11,Pik3r1,Igf2,Cpt1a
2207	GO:0050885	neuromuscular process controlling balance (BP)	7	1611	41	37681	0.00161669	0.00405483	Aplp2,Abr,Cln8,Myh10,Myo5a,Gaa,Pafah1b1
2227	GO:0010976	positive regulation of neuron projection development (BP)	7	1611	58	37681	0.0115559	0.0171022	Itga3,Itgb1,Cbfa2t2,Nptn,Sec16a,Epha3,Abl2
2229	GO:0006919	activation of cysteine-type endopeptidase activity involved in apoptotic process (BP)	7	1611	62	37681	0.0163322	0.0223517	Mtch1,Lck,Smad3,Pml,Pdcd6,Bcl10,Bcl2l11
2287	GO:0042326	negative regulation of phosphorylation (BP)	7	1611	31	37681	0.000274435	0.0015149	Grb10,Trib3,Prkag2,Sirt1,Socs5,Fgfr1op,Trib1
2301	GO:0019395	fatty acid oxidation (BP)	7	1611	14	37681	6.78775e-07	2.36424e-05	Gcdh,Por,Mlycd,Adipor2,Mapk14,Adipor1,Alox12
2304	GO:0043161	proteasomal ubiquitin-dependent protein catabolic process (BP)	7	1611	48	37681	0.00408644	0.00762125	Ube2b,Ercc8,Hectd3,Cd2ap,Arrb1,Sirt1,Rnf216
2313	GO:0045860	positive regulation of protein kinase activity (BP)	7	1611	35	37681	0.000604458	0.00223776	Map2k3,Lrp8,Ereg,Cd4,Prkag2,Cdc25b,Sdc4
2325	GO:0021915	neural tube development (BP)	7	1611	29	37681	0.000175546	0.00114545	Sall4,Hes3,Epha2,Gli3,Pax3,Lrp6,Tulp3
2393	GO:0001755	neural crest cell migration (BP)	7	1611	32	37681	0.000338391	0.00150511	Sox8,Nrp2,Efnb1,Pax3,Fgf15,Ovol2,Foxd2
2399	GO:0048701	embryonic cranial skeleton morphogenesis (BP)	7	1611	25	37681	6.28129e-05	0.000641885	Twist2,Six4,Tbx15,Smad3,Dlx2,Gas1,Tgfbr1
2401	GO:0045739	positive regulation of DNA repair (BP)	7	1611	24	37681	4.6956e-05	0.000525439	Ercc8,Brca1,Cebpg,Tmem161a,Sirt1,Eya1,Eya3
59	GO:0008152,GO:0007275	metabolic process (BP),multicellular organismal development (BP)	6	1611	45	37681	0.0118316	0.0174579	Kif2a,Kif26b,C1galt1,Smpd3,Nav1,Eya3
68	GO:0008152,GO:0006810,GO:0006200	metabolic process (BP),transport (BP),ATP catabolic process (BP)	6	1611	52	37681	0.0230208	0.0299162	Abcd1,Cftr,Vps4b,Atp1a1,Atp1a3,Abca1
82	GO:0008152,GO:0006629,GO:0006631	metabolic process (BP),lipid metabolic process (BP),fatty acid metabolic process (BP)	6	1611	45	37681	0.0118316	0.0174579	Acsl1,Slc27a1,Acaa1b,Acadsb,Acadvl,Crot
104	GO:0005975,GO:0005977	carbohydrate metabolic process (BP),glycogen metabolic process (BP)	6	1611	21	37681	0.000188588	0.00118974	Ppp1r3b,Ppp1r2,Phka1,Akt2,Gaa,Pygb
113	GO:0042493,GO:0006810	response to drug (BP),transport (BP)	6	1611	22	37681	0.000249955	0.00140167	Slc12a5,Atp1a1,Atp1a3,Kcnj11,Aqp1,Crot
132	GO:0042981,GO:0006351,GO:0006355,GO:0045944	regulation of apoptotic process (BP),transcription, DNA-dependent (BP),regulation of transcription, DNA-dependent (BP),positive regulation of transcription from RNA polymerase II promoter (BP)	6	1611	15	37681	2.16986e-05	0.000306633	Gli3,Creb1,Pax8,Sox9,Sirt1,Mitf
171	GO:0042981,GO:0045893	regulation of apoptotic process (BP),positive regulation of transcription, DNA-dependent (BP)	6	1611	20	37681	0.000139752	0.000934069	Gli3,Pax8,Sox9,Tgfbr1,Mitf,Bcl10
217	GO:0006351,GO:0007275,GO:0006355,GO:0045893,GO:0045944	transcription, DNA-dependent (BP),multicellular organismal development (BP),regulation of transcription, DNA-dependent (BP),positive regulation of transcription, DNA-dependent (BP),positive regulation of transcription from RNA polymerase II promoter (BP)	6	1611	47	37681	0.0145175	0.0206214	Pax3,Pax8,Foxa2,Dlx5,Mitf,Tcf12
284	GO:0006351,GO:0006355,GO:0043066,GO:0045944,GO:0045892	transcription, DNA-dependent (BP),regulation of transcription, DNA-dependent (BP),negative regulation of apoptotic process (BP),positive regulation of transcription from RNA polymerase II promoter (BP),negative regulation of transcription, DNA-dependent (BP)	6	1611	23	37681	0.000325985	0.0014578	Gli3,Sox8,Rela,Sox9,Sirt1,Gata6
286	GO:0006351,GO:0006355,GO:0043066,GO:0008284	transcription, DNA-dependent (BP),regulation of transcription, DNA-dependent (BP),negative regulation of apoptotic process (BP),positive regulation of cell proliferation (BP)	6	1611	30	37681	0.00148435	0.0037457	Arnt2,Rela,Sox9,Sirt1,Tsc22d1,Erbb2
307	GO:0006351,GO:0006355,GO:0006468	transcription, DNA-dependent (BP),regulation of transcription, DNA-dependent (BP),protein phosphorylation (BP)	6	1611	48	37681	0.0160077	0.0223908	Map3k9,Creb1,Trib3,Ern1,Maml1,Erbb2
336	GO:0006351,GO:0006355,GO:0045893,GO:0008285,GO:0045944,GO:0000122	transcription, DNA-dependent (BP),regulation of transcription, DNA-dependent (BP),positive regulation of transcription, DNA-dependent (BP),negative regulation of cell proliferation (BP),positive regulation of transcription from RNA polymerase II promoter (BP),negative regulation of transcription from RNA polymerase II promoter (BP)	6	1611	22	37681	0.000249955	0.00140167	Gli3,Rxra,Myocd,Esr2,Smad3,Cebpa
351	GO:0006351,GO:0006355,GO:0045893,GO:0045944,GO:0008284	transcription, DNA-dependent (BP),regulation of transcription, DNA-dependent (BP),positive regulation of transcription, DNA-dependent (BP),positive regulation of transcription from RNA polymerase II promoter (BP),positive regulation of cell proliferation (BP)	6	1611	38	37681	0.00516117	0.00937809	Pax3,Myocd,Arnt2,Rela,Sox9,Ets1
371	GO:0006351,GO:0006355,GO:0045893,GO:0045944,GO:0001701	transcription, DNA-dependent (BP),regulation of transcription, DNA-dependent (BP),positive regulation of transcription, DNA-dependent (BP),positive regulation of transcription from RNA polymerase II promoter (BP),in utero embryonic development (BP)	6	1611	34	37681	0.00290664	0.0060303	Gli3,Sox8,Foxa2,Smad3,Sp1,Gata6
406	GO:0006351,GO:0006355,GO:0045893,GO:0000122,GO:0006357	transcription, DNA-dependent (BP),regulation of transcription, DNA-dependent (BP),positive regulation of transcription, DNA-dependent (BP),negative regulation of transcription from RNA polymerase II promoter (BP),regulation of transcription from RNA polymerase II promoter (BP)	6	1611	35	37681	0.00338295	0.006835	Rxra,Myocd,Foxa2,Cebpa,Ahr,Gata6
416	GO:0006351,GO:0006355,GO:0045893,GO:0007507	transcription, DNA-dependent (BP),regulation of transcription, DNA-dependent (BP),positive regulation of transcription, DNA-dependent (BP),heart development (BP)	6	1611	30	37681	0.00148435	0.0037457	Gli3,Rxra,Pax3,Myocd,Ovol2,Sox9
445	GO:0006351,GO:0006355,GO:0042127,GO:0000122	transcription, DNA-dependent (BP),regulation of transcription, DNA-dependent (BP),regulation of cell proliferation (BP),negative regulation of transcription from RNA polymerase II promoter (BP)	6	1611	21	37681	0.000188588	0.00118974	Gli3,Esr2,Stat6,Sirt1,Bcl6,Cebpa
449	GO:0006351,GO:0006355,GO:0042127,GO:0045892	transcription, DNA-dependent (BP),regulation of transcription, DNA-dependent (BP),regulation of cell proliferation (BP),negative regulation of transcription, DNA-dependent (BP)	6	1611	18	37681	7.20486e-05	0.000701481	Gli3,Ezh2,Sox9,Sirt1,Bcl6,Cebpa
458	GO:0006351,GO:0006355,GO:0030154,GO:0007283	transcription, DNA-dependent (BP),regulation of transcription, DNA-dependent (BP),cell differentiation (BP),spermatogenesis (BP)	6	1611	24	37681	0.000418995	0.00170986	Foxa3,Nr6a1,Zscan21,Sox9,Sirt1,Zfp41
466	GO:0006351,GO:0006355,GO:0008285,GO:0045944,GO:0006357	transcription, DNA-dependent (BP),regulation of transcription, DNA-dependent (BP),negative regulation of cell proliferation (BP),positive regulation of transcription from RNA polymerase II promoter (BP),regulation of transcription from RNA polymerase II promoter (BP)	6	1611	22	37681	0.000249955	0.00140167	Foxa3,Rxra,Myocd,Sox9,Rarg,Cebpa
469	GO:0006351,GO:0006355,GO:0008285,GO:0000122,GO:0006357	transcription, DNA-dependent (BP),regulation of transcription, DNA-dependent (BP),negative regulation of cell proliferation (BP),negative regulation of transcription from RNA polymerase II promoter (BP),regulation of transcription from RNA polymerase II promoter (BP)	6	1611	17	37681	4.98363e-05	0.000533529	Twist2,Foxa3,Rxra,Myocd,Rarg,Cebpa
482	GO:0006351,GO:0006355,GO:0045944,GO:0007389	transcription, DNA-dependent (BP),regulation of transcription, DNA-dependent (BP),positive regulation of transcription from RNA polymerase II promoter (BP),pattern specification process (BP)	6	1611	35	37681	0.00338295	0.006835	Gli3,Foxa2,Foxd2,Foxq1,Hoxd13,Hoxa5
486	GO:0006351,GO:0006355,GO:0045944,GO:0000122,GO:0001701	transcription, DNA-dependent (BP),regulation of transcription, DNA-dependent (BP),positive regulation of transcription from RNA polymerase II promoter (BP),negative regulation of transcription from RNA polymerase II promoter (BP),in utero embryonic development (BP)	6	1611	27	37681	0.000825631	0.0026244	Sall4,Hes3,Gli3,Foxa2,Smad3,Gata6
503	GO:0006351,GO:0006355,GO:0045944,GO:0010628	transcription, DNA-dependent (BP),regulation of transcription, DNA-dependent (BP),positive regulation of transcription from RNA polymerase II promoter (BP),positive regulation of gene expression (BP)	6	1611	36	37681	0.00391496	0.00744174	Sox8,Egr1,Sox9,Zbtb7b,Rarg,Tcf12
506	GO:0006351,GO:0006355,GO:0045944,GO:0007507	transcription, DNA-dependent (BP),regulation of transcription, DNA-dependent (BP),positive regulation of transcription from RNA polymerase II promoter (BP),heart development (BP)	6	1611	31	37681	0.00177472	0.00422415	Sall4,Gli3,Rxra,Pax3,Myocd,Sox9
512	GO:0006351,GO:0006355,GO:0045944,GO:0043065	transcription, DNA-dependent (BP),regulation of transcription, DNA-dependent (BP),positive regulation of transcription from RNA polymerase II promoter (BP),positive regulation of apoptotic process (BP)	6	1611	25	37681	0.000531474	0.00209958	Rxra,Esr2,Sirt1,Rarg,Hoxa5,Gata6
513	GO:0006351,GO:0006355,GO:0045944,GO:0010468	transcription, DNA-dependent (BP),regulation of transcription, DNA-dependent (BP),positive regulation of transcription from RNA polymerase II promoter (BP),regulation of gene expression (BP)	6	1611	22	37681	0.000249955	0.00140167	Gli3,Foxa2,Irf1,Mitf,Rarg,Gata6
531	GO:0006351,GO:0006355,GO:0045165	transcription, DNA-dependent (BP),regulation of transcription, DNA-dependent (BP),cell fate commitment (BP)	6	1611	31	37681	0.00177472	0.00422415	Sox8,Gfi1,Pml,Sox9,Mitf,Tbx19
550	GO:0006351,GO:0006355,GO:0000122,GO:0043065	transcription, DNA-dependent (BP),regulation of transcription, DNA-dependent (BP),negative regulation of transcription from RNA polymerase II promoter (BP),positive regulation of apoptotic process (BP)	6	1611	21	37681	0.000188588	0.00118974	Rxra,Esr2,Sirt1,Rarg,Bcl6,Gata6
566	GO:0006351,GO:0006355,GO:0030324	transcription, DNA-dependent (BP),regulation of transcription, DNA-dependent (BP),lung development (BP)	6	1611	28	37681	0.0010131	0.00301491	Gli3,Foxa2,Sp1,Sp3,Cebpa,Hoxa5
588	GO:0006351,GO:0006355,GO:0030308	transcription, DNA-dependent (BP),regulation of transcription, DNA-dependent (BP),negative regulation of cell growth (BP)	6	1611	25	37681	0.000531474	0.00209958	Smad3,Pml,Eaf2,Sirt1,Sertad3,Bcl6
591	GO:0006351,GO:0006355,GO:0009790	transcription, DNA-dependent (BP),regulation of transcription, DNA-dependent (BP),embryo development (BP)	6	1611	41	37681	0.00754284	0.0121759	Foxa3,Foxn1,Snai2,Foxd2,Foxq1,Gtf2i
601	GO:0006351,GO:0006355,GO:0090090	transcription, DNA-dependent (BP),regulation of transcription, DNA-dependent (BP),negative regulation of canonical Wnt receptor signaling pathway (BP)	6	1611	17	37681	4.98363e-05	0.000533529	Gli3,Egr1,Aes,Snai2,Sox9,Ctnnd1
602	GO:0006351,GO:0006355,GO:0006917	transcription, DNA-dependent (BP),regulation of transcription, DNA-dependent (BP),induction of apoptosis (BP)	6	1611	31	37681	0.00177472	0.00422415	Smad3,Pml,Ern1,Eaf2,Ets1,Nr4a1
626	GO:0006351,GO:0007165,GO:0045893	transcription, DNA-dependent (BP),signal transduction (BP),positive regulation of transcription, DNA-dependent (BP)	6	1611	17	37681	4.98363e-05	0.000533529	Sox8,Calcoco1,Arnt2,Stat3,Sox9,Ahr
640	GO:0007275,GO:0006355,GO:0009952	multicellular organismal development (BP),regulation of transcription, DNA-dependent (BP),anterior/posterior pattern specification (BP)	6	1611	50	37681	0.0192979	0.0260217	Hoxb1,Foxa2,Lrp6,Hoxd13,Hoxa5,Hoxc13
650	GO:0007275,GO:0006355,GO:0030154,GO:0007283	multicellular organismal development (BP),regulation of transcription, DNA-dependent (BP),cell differentiation (BP),spermatogenesis (BP)	6	1611	20	37681	0.000139752	0.000934069	Foxa3,Nr6a1,Zscan21,Sirt1,Gmcl1,Zfp41
664	GO:0007275,GO:0045666	multicellular organismal development (BP),positive regulation of neuron differentiation (BP)	6	1611	29	37681	0.00123159	0.00357899	Neurog3,Bmp6,Itgb1,Foxa2,Heyl,Tcf12
675	GO:0007275,GO:0007409	multicellular organismal development (BP),axonogenesis (BP)	6	1611	29	37681	0.00123159	0.00357899	Ntng1,Amigo1,Numbl,Slit1,Dlx5,Fzd2
679	GO:0007275,GO:0006810	multicellular organismal development (BP),transport (BP)	6	1611	30	37681	0.00148435	0.0037457	Lrp6,Akt2,Slc9a10,Rab18,Slc7a5,Pafah1b1
687	GO:0007275,GO:0045893,GO:0030154	multicellular organismal development (BP),positive regulation of transcription, DNA-dependent (BP),cell differentiation (BP)	6	1611	57	37681	0.0343529	0.0411802	Pax8,Zscan21,Ror2,Mdk,Mitf,Tcf12
712	GO:0007275,GO:0030154,GO:0001525	multicellular organismal development (BP),cell differentiation (BP),angiogenesis (BP)	6	1611	47	37681	0.0145175	0.0206214	Dll4,Ereg,Pgf,C1galt1,Sirt1,Htatip2
732	GO:0007275,GO:0060070	multicellular organismal development (BP),canonical Wnt receptor signaling pathway (BP)	6	1611	47	37681	0.0145175	0.0206214	Fzd4,Snai2,Lrp6,Sfrp5,Fzd2,Wnt9a
750	GO:0007275,GO:0007049	multicellular organismal development (BP),cell cycle (BP)	6	1611	40	37681	0.00667559	0.0112842	Kif2a,Smpd3,Wtap,Nde1,Pafah1b1,Rad17
767	GO:0007275,GO:0042472	multicellular organismal development (BP),inner ear morphogenesis (BP)	6	1611	30	37681	0.00148435	0.0037457	Six4,Itga8,Pax8,Dll1,Ror2,Dlx5
815	GO:0006355,GO:0006810	regulation of transcription, DNA-dependent (BP),transport (BP)	6	1611	32	37681	0.00210619	0.00493706	Arrb1,Lrp6,Smad3,Eny2,Slc30a9,Rab18
820	GO:0006355,GO:0007165,GO:0045893	regulation of transcription, DNA-dependent (BP),signal transduction (BP),positive regulation of transcription, DNA-dependent (BP)	6	1611	21	37681	0.000188588	0.00118974	Sox8,Arnt2,Stat3,Sox9,Tgfbr1,Ahr
826	GO:0006355,GO:0045893,GO:0042127,GO:0045944	regulation of transcription, DNA-dependent (BP),positive regulation of transcription, DNA-dependent (BP),regulation of cell proliferation (BP),positive regulation of transcription from RNA polymerase II promoter (BP)	6	1611	21	37681	0.000188588	0.00118974	Gli3,Esr2,Lrp6,Sox9,Mitf,Cebpa
884	GO:0006355,GO:0045944,GO:0030326	regulation of transcription, DNA-dependent (BP),positive regulation of transcription from RNA polymerase II promoter (BP),embryonic limb morphogenesis (BP)	6	1611	18	37681	7.20486e-05	0.000701481	Sall4,Gli3,Lrp6,Pbx2,Dlx5,Hoxd13
925	GO:0006355,GO:0001843	regulation of transcription, DNA-dependent (BP),neural tube closure (BP)	6	1611	17	37681	4.98363e-05	0.000533529	Sall4,Pax3,Lhx2,Lrp6,Lmo4,Grlf1
929	GO:0006355,GO:0060021	regulation of transcription, DNA-dependent (BP),palate development (BP)	6	1611	33	37681	0.00248228	0.00521997	Gli3,Meox2,Snai2,Lrp6,Tgfbr1,Dlx5
933	GO:0006355,GO:0048701	regulation of transcription, DNA-dependent (BP),embryonic cranial skeleton morphogenesis (BP)	6	1611	16	37681	3.34591e-05	0.000428727	Twist2,Six4,Tbx15,Smad3,Dlx2,Tgfbr1
941	GO:0009952,GO:0007389	anterior/posterior pattern specification (BP),pattern specification process (BP)	6	1611	18	37681	7.20486e-05	0.000701481	Gli3,Crkl,Foxa2,Bmpr1a,Hoxd13,Hoxa5
964	GO:0045666,GO:0045944	positive regulation of neuron differentiation (BP),positive regulation of transcription from RNA polymerase II promoter (BP)	6	1611	32	37681	0.00210619	0.00493706	Neurog3,Bmp6,Foxa2,Ascl1,Heyl,Tcf12
993	GO:0043066,GO:0043154	negative regulation of apoptotic process (BP),negative regulation of cysteine-type endopeptidase activity involved in apoptotic process (BP)	6	1611	34	37681	0.00290664	0.0060303	Sh3rf1,Por,Rps6ka1,Akt2,Cflar,Cd44
1043	GO:0043066,GO:0001934	negative regulation of apoptotic process (BP),positive regulation of protein phosphorylation (BP)	6	1611	26	37681	0.00066608	0.00244394	Akt2,Ghrl,Sox9,Sirt1,Pik3r1,Erbb2
1048	GO:0043066,GO:0001701	negative regulation of apoptotic process (BP),in utero embryonic development (BP)	6	1611	48	37681	0.0160077	0.0223908	Ube2b,Gli3,Sox8,Smad3,Tgfbr1,Gata6
1051	GO:0043066,GO:0006357,GO:0045892	negative regulation of apoptotic process (BP),regulation of transcription from RNA polymerase II promoter (BP),negative regulation of transcription, DNA-dependent (BP)	6	1611	13	37681	8.01055e-06	0.000151222	Twist2,Tcfap4,Rela,Sox9,Ascl1,Gata6
1085	GO:0016310,GO:0046777,GO:0006468,GO:0007165	phosphorylation (BP),protein autophosphorylation (BP),protein phosphorylation (BP),signal transduction (BP)	6	1611	34	37681	0.00290664	0.0060303	Map3k9,Irak3,Tgfbr1,Fgfr3,Ripk1,Erbb2
1120	GO:0016310,GO:0006468,GO:0010628	phosphorylation (BP),protein phosphorylation (BP),positive regulation of gene expression (BP)	6	1611	13	37681	8.01055e-06	0.000151222	Mylk2,Lck,Akt2,Cdk6,Pik3r1,Ntrk2
1148	GO:0016310,GO:0018105	phosphorylation (BP),peptidyl-serine phosphorylation (BP)	6	1611	49	37681	0.0176001	0.0240205	Sbk1,Cdk5r1,Mapk14,Taf1,Tgfbr1,Akt3
1150	GO:0016310,GO:0018107	phosphorylation (BP),peptidyl-threonine phosphorylation (BP)	6	1611	23	37681	0.000325985	0.0014578	Mylk2,Sbk1,Cdk5r1,Taf1,Tgfbr1,Akt3
1173	GO:0046777,GO:0006915	protein autophosphorylation (BP),apoptotic process (BP)	6	1611	29	37681	0.00123159	0.00357899	Map3k9,Irak3,Ern1,Tgfbr1,Ripk1,Htatip2
1195	GO:0006468,GO:0045944	protein phosphorylation (BP),positive regulation of transcription from RNA polymerase II promoter (BP)	6	1611	42	37681	0.00848841	0.0133962	Creb1,Mapk14,Akt2,Maml1,Ripk1,Pik3r1
1196	GO:0006468,GO:0008284	protein phosphorylation (BP),positive regulation of cell proliferation (BP)	6	1611	39	37681	0.00588296	0.0101667	Tgfbr1,Hck,Fgfr3,Ccnd1,Erbb2,Ntrk2
1199	GO:0006468,GO:0001934	protein phosphorylation (BP),positive regulation of protein phosphorylation (BP)	6	1611	31	37681	0.00177472	0.00422415	Csnk1d,Cdk5r1,Akt2,Pik3r1,Ccnd1,Erbb2
1206	GO:0006468,GO:0007067	protein phosphorylation (BP),mitosis (BP)	6	1611	24	37681	0.000418995	0.00170986	Wee2,Nek2,Nek9,Ccnb1,Cdc25b,Wee1
1220	GO:0009887,GO:0045944	organ morphogenesis (BP),positive regulation of transcription from RNA polymerase II promoter (BP)	6	1611	41	37681	0.00754284	0.0121759	Pax8,Rela,Eya1,Traf6,Igf2,Tnfsf11
1239	GO:0006810,GO:0007165,GO:0006811,GO:0034220	transport (BP),signal transduction (BP),ion transport (BP),ion transmembrane transport (BP)	6	1611	32	37681	0.00210619	0.00493706	Gria3,Chrnb2,Gria2,Gabrb2,Gabra5,Chrnb1
1247	GO:0006810,GO:0006811,GO:0015992	transport (BP),ion transport (BP),proton transport (BP)	6	1611	58	37681	0.0369834	0.0442476	Slc9a9,Slc9a2,Atp6v0a2,Slc9a10,Slc9a8,Atp6v1b1
1259	GO:0006810,GO:0006811,GO:0006812,GO:0055085,GO:0006814	transport (BP),ion transport (BP),cation transport (BP),transmembrane transport (BP),sodium ion transport (BP)	6	1611	16	37681	3.34591e-05	0.000428727	Slc12a1,Slc9a9,Atp1a1,Atp1a3,Slc9a10,Slc9a8
1269	GO:0006810,GO:0006811,GO:0055085,GO:0006813,GO:0071805	transport (BP),ion transport (BP),transmembrane transport (BP),potassium ion transport (BP),potassium ion transmembrane transport (BP)	6	1611	49	37681	0.0176001	0.0240205	Kcns2,Kcnq2,Atp1a1,Kcnv2,Atp1a3,Slc9a8
1272	GO:0006810,GO:0006811,GO:0034220,GO:0006813	transport (BP),ion transport (BP),ion transmembrane transport (BP),potassium ion transport (BP)	6	1611	27	37681	0.000825631	0.0026244	Slc12a5,Slc12a1,Atp1a1,Atp1a3,Kcnj11,Slc9a8
1319	GO:0006810,GO:0008643	transport (BP),carbohydrate transport (BP)	6	1611	35	37681	0.00338295	0.006835	AI317395,Akt2,Pea15a,Slc2a12,Slc2a4,Slc2a9
1330	GO:0006810,GO:0051028	transport (BP),mRNA transport (BP)	6	1611	60	37681	0.0426216	0.0496483	Nxt2,Nup50,Xpo1,Eny2,Casc3,G3bp2
1360	GO:0007186,GO:0007204	G-protein coupled receptor signaling pathway (BP),elevation of cytosolic calcium ion concentration (BP)	6	1611	50	37681	0.0192979	0.0260217	Itpr3,Gna15,Ghrl,Cxcr3,Gna13,Fzd2
1374	GO:0007165,GO:0030154	signal transduction (BP),cell differentiation (BP)	6	1611	42	37681	0.00848841	0.0133962	Ndrg2,Sox9,Tgfbr1,Fgfr3,Gna13,Bmpr1a
1383	GO:0007165,GO:0007268	signal transduction (BP),synaptic transmission (BP)	6	1611	51	37681	0.0211039	0.0275409	Gria2,Sstr3,Npffr2,Htr7,Gabra5,Anxa9
1431	GO:0006915,GO:0045944	apoptotic process (BP),positive regulation of transcription from RNA polymerase II promoter (BP)	6	1611	48	37681	0.0160077	0.0223908	Dicer1,Akt2,Sirt1,Ripk1,Nr4a1,Gata6
1434	GO:0006915,GO:0000122	apoptotic process (BP),negative regulation of transcription from RNA polymerase II promoter (BP)	6	1611	31	37681	0.00177472	0.00422415	Ppp1r13l,Dicer1,Rybp,Sirt1,Ahr,Gata6
1470	GO:0045893,GO:0008285,GO:0045892	positive regulation of transcription, DNA-dependent (BP),negative regulation of cell proliferation (BP),negative regulation of transcription, DNA-dependent (BP)	6	1611	42	37681	0.00848841	0.0133962	Gli3,Tcfap4,Ovol2,Sox9,Zbtb16,Cebpa
1475	GO:0045893,GO:0045944,GO:0006366	positive regulation of transcription, DNA-dependent (BP),positive regulation of transcription from RNA polymerase II promoter (BP),transcription from RNA polymerase II promoter (BP)	6	1611	30	37681	0.00148435	0.0037457	Egr1,Smad3,Rbmx,Stat3,Ets1,Gata6
1488	GO:0045893,GO:0006917	positive regulation of transcription, DNA-dependent (BP),induction of apoptosis (BP)	6	1611	26	37681	0.00066608	0.00244394	Smad3,Eaf2,Tgfbr1,Ets1,Nr4a1,Bcl10
1497	GO:0006200,GO:0034220	ATP catabolic process (BP),ion transmembrane transport (BP)	6	1611	38	37681	0.00516117	0.00937809	Pcyox1,Atp8a1,Cftr,Atp1a1,Atp1a3,Abca1
1552	GO:0030154,GO:0008284	cell differentiation (BP),positive regulation of cell proliferation (BP)	6	1611	48	37681	0.0160077	0.0223908	Ereg,Sox9,Tgfbr1,Sirt1,Fgfr3,Ntrk2
1561	GO:0030154,GO:0006357	cell differentiation (BP),regulation of transcription from RNA polymerase II promoter (BP)	6	1611	42	37681	0.00848841	0.0133962	Twist2,Foxa3,Sfrp5,Sox9,Ascl1,Mitf
1565	GO:0030154,GO:0007155	cell differentiation (BP),cell adhesion (BP)	6	1611	22	37681	0.000249955	0.00140167	Epha2,Itga8,Nrp2,Amigo1,Cadm1,Egfl6
1578	GO:0030154,GO:0051216	cell differentiation (BP),cartilage development (BP)	6	1611	25	37681	0.000531474	0.00209958	Bmp6,Dlx2,Bmpr1b,Sox9,Fgfr3,Bmpr1a
1590	GO:0007399,GO:0001764	nervous system development (BP),neuron migration (BP)	6	1611	32	37681	0.00210619	0.00493706	Nav1,Ascl1,Nde1,Dcdc2a,Pafah1b1,Ntrk2
1625	GO:0006813,GO:0006814	potassium ion transport (BP),sodium ion transport (BP)	6	1611	24	37681	0.000418995	0.00170986	Slc12a5,Slc12a1,Atp1a1,Atp1a3,Slc9a8,Atp1b4
1650	GO:0045944,GO:0030324	positive regulation of transcription from RNA polymerase II promoter (BP),lung development (BP)	6	1611	37	37681	0.00450644	0.00832916	Gli3,Dicer1,Foxa2,Sp1,Cebpa,Hoxa5
1654	GO:0045944,GO:0006357,GO:0045892	positive regulation of transcription from RNA polymerase II promoter (BP),regulation of transcription from RNA polymerase II promoter (BP),negative regulation of transcription, DNA-dependent (BP)	6	1611	28	37681	0.0010131	0.00301491	Rela,Sox9,Ascl1,Cebpa,Heyl,Gata6
1673	GO:0045944,GO:0001843	positive regulation of transcription from RNA polymerase II promoter (BP),neural tube closure (BP)	6	1611	20	37681	0.000139752	0.000934069	Sall4,Pax3,Lhx2,Lrp6,Traf6,Lmo4
1699	GO:0001889,GO:0001701	liver development (BP),in utero embryonic development (BP)	6	1611	21	37681	0.000188588	0.00118974	Smad3,Icmt,Sp1,Sp3,Gata6,Tgfbr3
1703	GO:0007613	memory (BP)	6	1611	44	37681	0.0106292	0.0159891	Chrnb2,Itga8,Itga3,Cyp7b1,Atp1a3,Igf2
1725	GO:0055114,GO:0006629	oxidation-reduction process (BP),lipid metabolic process (BP)	6	1611	41	37681	0.00754284	0.0121759	Far1,Hadh,Cyp7b1,Scd2,Acadsb,Acadvl
1730	GO:0055114,GO:0006694	oxidation-reduction process (BP),steroid biosynthetic process (BP)	6	1611	35	37681	0.00338295	0.006835	Akr1c6,Hsd17b7,Hsd3b6,Hsd3b2,Dhcr24,Hsd3b3
1735	GO:0008202,GO:0008203	steroid metabolic process (BP),cholesterol metabolic process (BP)	6	1611	28	37681	0.0010131	0.00301491	Cyp7b1,Ldlr,Lipe,Ldlrap1,Insig2,Dhcr24
1743	GO:0008284,GO:0001934	positive regulation of cell proliferation (BP),positive regulation of protein phosphorylation (BP)	6	1611	31	37681	0.00177472	0.00422415	Ccnd2,Sox9,Sirt1,Tgfa,Ccnd1,Erbb2
1748	GO:0008284,GO:0007507	positive regulation of cell proliferation (BP),heart development (BP)	6	1611	31	37681	0.00177472	0.00422415	Pax3,Myocd,Fgf15,Sox9,Tgfbr1,Erbb2
1781	GO:0007389,GO:0000122	pattern specification process (BP),negative regulation of transcription from RNA polymerase II promoter (BP)	6	1611	49	37681	0.0176001	0.0240205	Fst,Gli3,Foxn1,Foxa2,Foxd2,Foxq1
1813	GO:0043433	negative regulation of sequence-specific DNA binding transcription factor activity (BP)	6	1611	54	37681	0.0271974	0.0340381	Cebpg,Foxa2,Sfrp5,Pim1,Sirt1,Trib1
1816	GO:0042552	myelination (BP)	6	1611	33	37681	0.00248228	0.00521997	Nab1,Jam3,Amigo1,Mbp,Myo5a,Erbb2
1826	GO:0008654	phospholipid biosynthetic process (BP)	6	1611	50	37681	0.0192979	0.0260217	Cds2,Lpcat2,Mboat2,Etnk2,Agpat5,Abhd5
1841	GO:0045596	negative regulation of cell differentiation (BP)	6	1611	32	37681	0.00210619	0.00493706	Fst,Gli3,Itgb1,Dll1,Rarg,Bcl6
1852	GO:0060070,GO:0016055	canonical Wnt receptor signaling pathway (BP),Wnt receptor signaling pathway (BP)	6	1611	54	37681	0.0271974	0.0340381	Fzd4,Lrp6,Sfrp5,Fzd2,Ccnd1,Wnt9a
1890	GO:0006357,GO:0010468	regulation of transcription from RNA polymerase II promoter (BP),regulation of gene expression (BP)	6	1611	14	37681	1.35094e-05	0.000225735	Foxa2,Ascl1,Mitf,Rarg,Ahr,Gata6
1959	GO:0006986	response to unfolded protein (BP)	6	1611	34	37681	0.00290664	0.0060303	Derl1,Upf3b,Ube2j2,Ern1,Edem1,Yod1
1970	GO:0006281,GO:0007049	DNA repair (BP),cell cycle (BP)	6	1611	46	37681	0.0131266	0.0189283	Brca1,Smc2,Fanci,Fzr1,Cep164,Rad17
1983	GO:0051090	regulation of sequence-specific DNA binding transcription factor activity (BP)	6	1611	51	37681	0.0211039	0.0275409	Foxa3,Foxn1,Foxa2,Foxd2,Hck,Foxq1
1984	GO:0016525	negative regulation of angiogenesis (BP)	6	1611	47	37681	0.0145175	0.0206214	Pml,Rock2,Ccl2,Hoxa5,Gtf2i,Cd59a
1995	GO:0007049,GO:0000079,GO:0051301	cell cycle (BP),regulation of cyclin-dependent protein kinase activity (BP),cell division (BP)	6	1611	14	37681	1.35094e-05	0.000225735	Ccna2,Ccnd2,Ccnb1,Ccnd1,Ccnk,Ccno
2017	GO:0007601,GO:0050896	visual perception (BP),response to stimulus (BP)	6	1611	59	37681	0.0397391	0.0465537	Lrat,Rgs9,Rpgrip1,Opn3,Sag,Pde6a
2029	GO:0007519	skeletal muscle tissue development (BP)	6	1611	45	37681	0.0118316	0.0174579	Six4,Cav1,Meox2,Dmd,Mapk14,Srpk3
2033	GO:0043473	pigmentation (BP)	6	1611	36	37681	0.00391496	0.00744174	Snai2,Myo5a,Mlph,Hps1,Mitf,Tyr
2037	GO:0007417	central nervous system development (BP)	6	1611	50	37681	0.0192979	0.0260217	Gli3,Zic2,Arnt2,Chrd,Zbtb16,Ndn
2078	GO:0048661	positive regulation of smooth muscle cell proliferation (BP)	6	1611	55	37681	0.0294618	0.0363205	Ereg,Abcc4,Gnaq,Skp2,Traf6,Alox12
2117	GO:0009636	response to toxin (BP)	6	1611	48	37681	0.0160077	0.0223908	Blmh,Gjc2,Mbp,Eif2ak2,Arnt2,Ahr
2128	GO:0030433	ER-associated protein catabolic process (BP)	6	1611	27	37681	0.000825631	0.0026244	Derl1,Foxred2,Ube2g2,H47,Edem1,Yod1
2148	GO:0048146	positive regulation of fibroblast proliferation (BP)	6	1611	41	37681	0.00754284	0.0121759	Ccna2,Fosl2,Ereg,Cdk6,Aqp1,Btc
2170	GO:0043010	camera-type eye development (BP)	6	1611	55	37681	0.0294618	0.0363205	Gli3,Gas1,Bmpr1b,Mitf,Ahr,Grlf1
2171	GO:0001938	positive regulation of endothelial cell proliferation (BP)	6	1611	48	37681	0.0160077	0.0223908	Ccl11,Bmp6,Pgf,Fgfr3,Ccl2,Nr4a1
2173	GO:0048839	inner ear development (BP)	6	1611	50	37681	0.0192979	0.0260217	Pcdh15,Mpv17,Gli3,Dll1,Fgfr3,Cebpa
2180	GO:0000165	MAPK cascade (BP)	6	1611	55	37681	0.0294618	0.0363205	Cav1,Map2k3,Adra2b,Fgfr3,Ccl2,Dok2
2189	GO:0030855	epithelial cell differentiation (BP)	6	1611	36	37681	0.00391496	0.00744174	Neurog3,F11r,Cbfa2t2,Dlx5,Fzd2,Gata6
2199	GO:0048589	developmental growth (BP)	6	1611	29	37681	0.00123159	0.00357899	Stra6,Gli3,Smad3,Chst11,Gas1,Bmpr1a
2201	GO:0006486	protein glycosylation (BP)	6	1611	53	37681	0.0250512	0.0317213	St3gal1,B3gnt7,St6galnac3,Stt3a,St8sia1,B4galt1
2209	GO:0009968	negative regulation of signal transduction (BP)	6	1611	48	37681	0.0160077	0.0223908	Cav1,Rgs9,Arrb1,Socs7,Socs5,Rgs4
2216	GO:0030183	B cell differentiation (BP)	6	1611	33	37681	0.00248228	0.00521997	Hdac7,Ptprc,Pik3r1,Sp3,Bcl6,Ahr
2217	GO:0050890	cognition (BP)	6	1611	17	37681	4.98363e-05	0.000533529	Chrnb2,Stra6,Adora1,Ctns,Magt1,Slc1a4
2237	GO:0048646	anatomical structure formation involved in morphogenesis (BP)	6	1611	21	37681	0.000188588	0.00118974	Gli3,Grb2,Lhx2,Hoxb1,Foxa2,Dlx5
2242	GO:0030509	BMP signaling pathway (BP)	6	1611	44	37681	0.0106292	0.0159891	Fst,Egr1,Bmp6,Bmpr1b,Bmpr1a,Tgfbr3
2289	GO:0006641	triglyceride metabolic process (BP)	6	1611	33	37681	0.00248228	0.00521997	Cav1,Acsl1,Apoa5,Insig2,Ptpn11,Cpt1a
2296	GO:0051781	positive regulation of cell division (BP)	6	1611	39	37681	0.00588296	0.0101667	Ereg,Pgf,Mdk,Tgfa,Igf2,Btc
2309	GO:0048066	developmental pigmentation (BP)	6	1611	15	37681	2.16986e-05	0.000306633	Zic2,Muted,Pax3,Myo5a,Gnaq,Bcl2l11
2312	GO:0008344	adult locomotory behavior (BP)	6	1611	43	37681	0.009516	0.0148474	Pcdh15,Cln8,Foxa2,Atp1a3,Adam22,Pafah1b1
2362	GO:0007266	Rho protein signal transduction (BP)	6	1611	37	37681	0.00450644	0.00832916	Cdc42ep1,Rhog,Gna13,Rock2,Bcl6,Rhoj
2381	GO:0001656	metanephros development (BP)	6	1611	28	37681	0.0010131	0.00301491	Rdh10,Gli3,Itga8,Pax8,Aph1c,Eya1
2388	GO:0032332	positive regulation of chondrocyte differentiation (BP)	6	1611	16	37681	3.34591e-05	0.000428727	Por,Gli3,Smad3,Rela,Sox9,Zbtb16
2434	GO:0048013	ephrin receptor signaling pathway (BP)	6	1611	28	37681	0.0010131	0.00301491	Epha2,Efnb3,Cdk5r1,Ephb4,Epha3,Ptpn11
2436	GO:0030318	melanocyte differentiation (BP)	6	1611	22	37681	0.000249955	0.00140167	Gli3,Myo5a,Mlph,Foxd2,Hps1,Mitf
2439	GO:0071479	cellular response to ionizing radiation (BP)	6	1611	17	37681	4.98363e-05	0.000533529	Grb2,Clock,Snai2,Mapk14,Hus1,Sirt1
3	GO:0016477,GO:0007275	cell migration (BP),multicellular organismal development (BP)	5	1611	24	37681	0.00305636	0.00631972	Pax3,Snai2,Mdk,Pafah1b1,Hoxa5
5	GO:0042102	positive regulation of T cell proliferation (BP)	5	1611	42	37681	0.0325714	0.0397381	Cd28,Efnb1,Il21,Ptprc,Traf6
6	GO:0050870	positive regulation of T cell activation (BP)	5	1611	15	37681	0.00029752	0.00157215	Lck,Cd4,Ccl2,Tnfsf11,Bcl10
18	GO:0030036,GO:0008360	actin cytoskeleton organization (BP),regulation of cell shape (BP)	5	1611	16	37681	0.000417548	0.00172099	Diap1,Myh10,Rhou,Rhoq,Rhoj
29	GO:0030335,GO:0043066	positive regulation of cell migration (BP),negative regulation of apoptotic process (BP)	5	1611	30	37681	0.00829197	0.0131281	Snai2,Smad3,Akt2,Pik3r1,Aqp1
76	GO:0008152,GO:0006200,GO:0055085,GO:0034220	metabolic process (BP),ATP catabolic process (BP),transmembrane transport (BP),ion transmembrane transport (BP)	5	1611	27	37681	0.00522093	0.00945195	Atp8a1,Cftr,Atp1a1,Atp1a3,Abca1
93	GO:0008152,GO:0007018	metabolic process (BP),microtubule-based movement (BP)	5	1611	34	37681	0.0140721	0.0200348	Kif2a,Kif5b,Kif26b,Kif24,Kif21b
98	GO:0008152,GO:0009058	metabolic process (BP),biosynthetic process (BP)	5	1611	19	37681	0.000998674	0.0029936	Aldh1l2,Sptlc2,Gart,Hal,Oxsm
119	GO:0042493,GO:0006810,GO:0006813	response to drug (BP),transport (BP),potassium ion transport (BP)	5	1611	6	37681	8.21724e-07	2.74611e-05	Slc12a5,Atp1a1,Atp1a3,Kcnj11,Aqp1
135	GO:0042981,GO:0006355,GO:0043066	regulation of apoptotic process (BP),regulation of transcription, DNA-dependent (BP),negative regulation of apoptotic process (BP)	5	1611	13	37681	0.000136983	0.000928108	Gli3,Sox9,Tgfbr1,Sirt1,Mitf
142	GO:0042981,GO:0006355,GO:0045893	regulation of apoptotic process (BP),regulation of transcription, DNA-dependent (BP),positive regulation of transcription, DNA-dependent (BP)	5	1611	15	37681	0.00029752	0.00157215	Gli3,Pax8,Sox9,Tgfbr1,Mitf
144	GO:0042981,GO:0006355,GO:0030154	regulation of apoptotic process (BP),regulation of transcription, DNA-dependent (BP),cell differentiation (BP)	5	1611	9	37681	1.54854e-05	0.000250296	Pax8,Sox9,Tgfbr1,Sirt1,Mitf
149	GO:0042981,GO:0043066,GO:0030154	regulation of apoptotic process (BP),negative regulation of apoptotic process (BP),cell differentiation (BP)	5	1611	10	37681	2.98752e-05	0.000390906	Sox9,Tgfbr1,Sirt1,Fgfr3,Mitf
152	GO:0042981,GO:0043066,GO:0045944	regulation of apoptotic process (BP),negative regulation of apoptotic process (BP),positive regulation of transcription from RNA polymerase II promoter (BP)	5	1611	16	37681	0.000417548	0.00172099	Gli3,Dicer1,Sox9,Sirt1,Mitf
163	GO:0042981,GO:0006468	regulation of apoptotic process (BP),protein phosphorylation (BP)	5	1611	15	37681	0.00029752	0.00157215	2610018G03Rik,Creb1,Irak3,Tgfbr1,Fgfr3
164	GO:0042981,GO:0007165	regulation of apoptotic process (BP),signal transduction (BP)	5	1611	30	37681	0.00829197	0.0131281	Irak3,Sox9,Tgfbr1,Fgfr3,Traf6
179	GO:0042981,GO:0008284	regulation of apoptotic process (BP),positive regulation of cell proliferation (BP)	5	1611	21	37681	0.0016276	0.00403313	Gas1,Sox9,Tgfbr1,Sirt1,Fgfr3
181	GO:0042981,GO:0000122	regulation of apoptotic process (BP),negative regulation of transcription from RNA polymerase II promoter (BP)	5	1611	17	37681	0.000570761	0.00215167	Gli3,Dicer1,Sirt1,Fgfr3,Traf6
195	GO:0030334	regulation of cell migration (BP)	5	1611	44	37681	0.0388071	0.0460729	Wdr44,Gna13,Mink1,Spata13,Lmna
225	GO:0006351,GO:0007275,GO:0006355,GO:0030154,GO:0007283	transcription, DNA-dependent (BP),multicellular organismal development (BP),regulation of transcription, DNA-dependent (BP),cell differentiation (BP),spermatogenesis (BP)	5	1611	19	37681	0.000998674	0.0029936	Foxa3,Nr6a1,Zscan21,Sirt1,Zfp41
236	GO:0006351,GO:0007275,GO:0006355,GO:0006357	transcription, DNA-dependent (BP),multicellular organismal development (BP),regulation of transcription, DNA-dependent (BP),regulation of transcription from RNA polymerase II promoter (BP)	5	1611	36	37681	0.0177793	0.0242249	Twist2,Foxa3,Foxa2,Mitf,Heyl
262	GO:0006351,GO:0006355,GO:0043066,GO:0045893,GO:0045944,GO:0045892	transcription, DNA-dependent (BP),regulation of transcription, DNA-dependent (BP),negative regulation of apoptotic process (BP),positive regulation of transcription, DNA-dependent (BP),positive regulation of transcription from RNA polymerase II promoter (BP),negative regulation of transcription, DNA-dependent (BP)	5	1611	20	37681	0.00128498	0.00359069	Gli3,Sox8,Rela,Sox9,Gata6
267	GO:0006351,GO:0006355,GO:0043066,GO:0042127	transcription, DNA-dependent (BP),regulation of transcription, DNA-dependent (BP),negative regulation of apoptotic process (BP),regulation of cell proliferation (BP)	5	1611	11	37681	5.28357e-05	0.000551319	Gli3,Sox9,Sirt1,Mitf,Bcl6
275	GO:0006351,GO:0006355,GO:0043066,GO:0008285	transcription, DNA-dependent (BP),regulation of transcription, DNA-dependent (BP),negative regulation of apoptotic process (BP),negative regulation of cell proliferation (BP)	5	1611	17	37681	0.000570761	0.00215167	Twist2,Gli3,Smad3,Sox9,Bcl6
289	GO:0006351,GO:0006355,GO:0043066,GO:0000122,GO:0045892	transcription, DNA-dependent (BP),regulation of transcription, DNA-dependent (BP),negative regulation of apoptotic process (BP),negative regulation of transcription from RNA polymerase II promoter (BP),negative regulation of transcription, DNA-dependent (BP)	5	1611	21	37681	0.0016276	0.00403313	Twist2,Gli3,Sirt1,Bcl6,Gata6
293	GO:0006351,GO:0006355,GO:0043066,GO:0006357	transcription, DNA-dependent (BP),regulation of transcription, DNA-dependent (BP),negative regulation of apoptotic process (BP),regulation of transcription from RNA polymerase II promoter (BP)	5	1611	18	37681	0.000762574	0.00245233	Twist2,Rela,Sox9,Mitf,Gata6
312	GO:0006351,GO:0006355,GO:0007165,GO:0045893	transcription, DNA-dependent (BP),regulation of transcription, DNA-dependent (BP),signal transduction (BP),positive regulation of transcription, DNA-dependent (BP)	5	1611	16	37681	0.000417548	0.00172099	Sox8,Arnt2,Stat3,Sox9,Ahr
320	GO:0006351,GO:0006355,GO:0006915,GO:0000122	transcription, DNA-dependent (BP),regulation of transcription, DNA-dependent (BP),apoptotic process (BP),negative regulation of transcription from RNA polymerase II promoter (BP)	5	1611	22	37681	0.0020328	0.00479228	Ppp1r13l,Rybp,Sirt1,Ahr,Gata6
330	GO:0006351,GO:0006355,GO:0045893,GO:0042127,GO:0045944	transcription, DNA-dependent (BP),regulation of transcription, DNA-dependent (BP),positive regulation of transcription, DNA-dependent (BP),regulation of cell proliferation (BP),positive regulation of transcription from RNA polymerase II promoter (BP)	5	1611	18	37681	0.000762574	0.00245233	Gli3,Esr2,Sox9,Mitf,Cebpa
342	GO:0006351,GO:0006355,GO:0045893,GO:0008285,GO:0007507	transcription, DNA-dependent (BP),regulation of transcription, DNA-dependent (BP),positive regulation of transcription, DNA-dependent (BP),negative regulation of cell proliferation (BP),heart development (BP)	5	1611	14	37681	0.00020558	0.00119342	Gli3,Rxra,Myocd,Ovol2,Sox9
346	GO:0006351,GO:0006355,GO:0045893,GO:0045944,GO:0001889	transcription, DNA-dependent (BP),regulation of transcription, DNA-dependent (BP),positive regulation of transcription, DNA-dependent (BP),positive regulation of transcription from RNA polymerase II promoter (BP),liver development (BP)	5	1611	16	37681	0.000417548	0.00172099	Smad3,Rela,Sp1,Cebpa,Gata6
360	GO:0006351,GO:0006355,GO:0045893,GO:0045944,GO:0000122,GO:0006357	transcription, DNA-dependent (BP),regulation of transcription, DNA-dependent (BP),positive regulation of transcription, DNA-dependent (BP),positive regulation of transcription from RNA polymerase II promoter (BP),negative regulation of transcription from RNA polymerase II promoter (BP),regulation of transcription from RNA polymerase II promoter (BP)	5	1611	30	37681	0.00829197	0.0131281	Rxra,Myocd,Foxa2,Cebpa,Gata6
373	GO:0006351,GO:0006355,GO:0045893,GO:0045944,GO:0007507	transcription, DNA-dependent (BP),regulation of transcription, DNA-dependent (BP),positive regulation of transcription, DNA-dependent (BP),positive regulation of transcription from RNA polymerase II promoter (BP),heart development (BP)	5	1611	26	37681	0.00440699	0.00816366	Gli3,Rxra,Pax3,Myocd,Sox9
379	GO:0006351,GO:0006355,GO:0045893,GO:0045944,GO:0010468	transcription, DNA-dependent (BP),regulation of transcription, DNA-dependent (BP),positive regulation of transcription, DNA-dependent (BP),positive regulation of transcription from RNA polymerase II promoter (BP),regulation of gene expression (BP)	5	1611	18	37681	0.000762574	0.00245233	Gli3,Foxa2,Irf1,Mitf,Gata6
384	GO:0006351,GO:0006355,GO:0045893,GO:0045944,GO:0006366	transcription, DNA-dependent (BP),regulation of transcription, DNA-dependent (BP),positive regulation of transcription, DNA-dependent (BP),positive regulation of transcription from RNA polymerase II promoter (BP),transcription from RNA polymerase II promoter (BP)	5	1611	28	37681	0.00613568	0.0105592	Egr1,Smad3,Stat3,Ets1,Gata6
391	GO:0006351,GO:0006355,GO:0045893,GO:0001889,GO:0000122	transcription, DNA-dependent (BP),regulation of transcription, DNA-dependent (BP),positive regulation of transcription, DNA-dependent (BP),liver development (BP),negative regulation of transcription from RNA polymerase II promoter (BP)	5	1611	13	37681	0.000136983	0.000928108	Smad3,Sp3,Cebpa,Ahr,Gata6
398	GO:0006351,GO:0006355,GO:0045893,GO:0001889,GO:0006357	transcription, DNA-dependent (BP),regulation of transcription, DNA-dependent (BP),positive regulation of transcription, DNA-dependent (BP),liver development (BP),regulation of transcription from RNA polymerase II promoter (BP)	5	1611	10	37681	2.98752e-05	0.000390906	Rela,Sp1,Cebpa,Ahr,Gata6
404	GO:0006351,GO:0006355,GO:0045893,GO:0000122,GO:0001701	transcription, DNA-dependent (BP),regulation of transcription, DNA-dependent (BP),positive regulation of transcription, DNA-dependent (BP),negative regulation of transcription from RNA polymerase II promoter (BP),in utero embryonic development (BP)	5	1611	20	37681	0.00128498	0.00359069	Gli3,Foxa2,Smad3,Sp3,Gata6
412	GO:0006351,GO:0006355,GO:0045893,GO:0030324	transcription, DNA-dependent (BP),regulation of transcription, DNA-dependent (BP),positive regulation of transcription, DNA-dependent (BP),lung development (BP)	5	1611	15	37681	0.00029752	0.00157215	Gli3,Foxa2,Sp1,Sp3,Cebpa
436	GO:0006351,GO:0006355,GO:0042127,GO:0008285	transcription, DNA-dependent (BP),regulation of transcription, DNA-dependent (BP),regulation of cell proliferation (BP),negative regulation of cell proliferation (BP)	5	1611	11	37681	5.28357e-05	0.000551319	Gli3,Esr2,Sox9,Bcl6,Cebpa
442	GO:0006351,GO:0006355,GO:0042127,GO:0045944,GO:0000122	transcription, DNA-dependent (BP),regulation of transcription, DNA-dependent (BP),regulation of cell proliferation (BP),positive regulation of transcription from RNA polymerase II promoter (BP),negative regulation of transcription from RNA polymerase II promoter (BP)	5	1611	14	37681	0.00020558	0.00119342	Gli3,Esr2,Stat6,Sirt1,Cebpa
464	GO:0006351,GO:0006355,GO:0008285,GO:0045944,GO:0000122,GO:0006357	transcription, DNA-dependent (BP),regulation of transcription, DNA-dependent (BP),negative regulation of cell proliferation (BP),positive regulation of transcription from RNA polymerase II promoter (BP),negative regulation of transcription from RNA polymerase II promoter (BP),regulation of transcription from RNA polymerase II promoter (BP)	5	1611	16	37681	0.000417548	0.00172099	Foxa3,Rxra,Myocd,Rarg,Cebpa
489	GO:0006351,GO:0006355,GO:0045944,GO:0000122,GO:0007507	transcription, DNA-dependent (BP),regulation of transcription, DNA-dependent (BP),positive regulation of transcription from RNA polymerase II promoter (BP),negative regulation of transcription from RNA polymerase II promoter (BP),heart development (BP)	5	1611	19	37681	0.000998674	0.0029936	Sall4,Gli3,Rxra,Pax3,Myocd
495	GO:0006351,GO:0006355,GO:0045944,GO:0000122,GO:0043065	transcription, DNA-dependent (BP),regulation of transcription, DNA-dependent (BP),positive regulation of transcription from RNA polymerase II promoter (BP),negative regulation of transcription from RNA polymerase II promoter (BP),positive regulation of apoptotic process (BP)	5	1611	15	37681	0.00029752	0.00157215	Rxra,Esr2,Sirt1,Rarg,Gata6
501	GO:0006351,GO:0006355,GO:0045944,GO:0030324	transcription, DNA-dependent (BP),regulation of transcription, DNA-dependent (BP),positive regulation of transcription from RNA polymerase II promoter (BP),lung development (BP)	5	1611	19	37681	0.000998674	0.0029936	Gli3,Foxa2,Sp1,Cebpa,Hoxa5
508	GO:0006351,GO:0006355,GO:0045944,GO:0006357,GO:0045892	transcription, DNA-dependent (BP),regulation of transcription, DNA-dependent (BP),positive regulation of transcription from RNA polymerase II promoter (BP),regulation of transcription from RNA polymerase II promoter (BP),negative regulation of transcription, DNA-dependent (BP)	5	1611	26	37681	0.00440699	0.00816366	Rela,Sox9,Cebpa,Heyl,Gata6
516	GO:0006351,GO:0006355,GO:0045944,GO:0030326	transcription, DNA-dependent (BP),regulation of transcription, DNA-dependent (BP),positive regulation of transcription from RNA polymerase II promoter (BP),embryonic limb morphogenesis (BP)	5	1611	14	37681	0.00020558	0.00119342	Sall4,Gli3,Pbx2,Dlx5,Hoxd13
523	GO:0006351,GO:0006355,GO:0045944,GO:0048646	transcription, DNA-dependent (BP),regulation of transcription, DNA-dependent (BP),positive regulation of transcription from RNA polymerase II promoter (BP),anatomical structure formation involved in morphogenesis (BP)	5	1611	11	37681	5.28357e-05	0.000551319	Gli3,Lhx2,Hoxb1,Foxa2,Dlx5
537	GO:0006351,GO:0006355,GO:0007389,GO:0000122	transcription, DNA-dependent (BP),regulation of transcription, DNA-dependent (BP),pattern specification process (BP),negative regulation of transcription from RNA polymerase II promoter (BP)	5	1611	44	37681	0.0388071	0.0460729	Gli3,Foxn1,Foxa2,Foxd2,Foxq1
551	GO:0006351,GO:0006355,GO:0000122,GO:0009790	transcription, DNA-dependent (BP),regulation of transcription, DNA-dependent (BP),negative regulation of transcription from RNA polymerase II promoter (BP),embryo development (BP)	5	1611	34	37681	0.0140721	0.0200348	Foxa3,Foxn1,Snai2,Foxd2,Foxq1
553	GO:0006351,GO:0006355,GO:0000122,GO:0051090	transcription, DNA-dependent (BP),regulation of transcription, DNA-dependent (BP),negative regulation of transcription from RNA polymerase II promoter (BP),regulation of sequence-specific DNA binding transcription factor activity (BP)	5	1611	41	37681	0.0297044	0.0365649	Foxa3,Foxn1,Foxa2,Foxd2,Foxq1
554	GO:0006351,GO:0006355,GO:0000122,GO:0010468	transcription, DNA-dependent (BP),regulation of transcription, DNA-dependent (BP),negative regulation of transcription from RNA polymerase II promoter (BP),regulation of gene expression (BP)	5	1611	16	37681	0.000417548	0.00172099	Gli3,Foxa2,Rarg,Ahr,Gata6
555	GO:0006351,GO:0006355,GO:0000122,GO:0007283	transcription, DNA-dependent (BP),regulation of transcription, DNA-dependent (BP),negative regulation of transcription from RNA polymerase II promoter (BP),spermatogenesis (BP)	5	1611	15	37681	0.00029752	0.00157215	Foxa3,Nr6a1,Ovol1,Sirt1,Bcl6
556	GO:0006351,GO:0006355,GO:0000122,GO:0016568	transcription, DNA-dependent (BP),regulation of transcription, DNA-dependent (BP),negative regulation of transcription from RNA polymerase II promoter (BP),chromatin modification (BP)	5	1611	38	37681	0.0220792	0.0287076	Foxa3,Epc1,Hdac7,Foxa2,Rcor1
568	GO:0006351,GO:0006355,GO:0001501	transcription, DNA-dependent (BP),regulation of transcription, DNA-dependent (BP),skeletal system development (BP)	5	1611	32	37681	0.0109229	0.0163414	Aes,Smad3,Sox9,Hoxd13,Hoxa5
570	GO:0006351,GO:0006355,GO:0001701,GO:0045892	transcription, DNA-dependent (BP),regulation of transcription, DNA-dependent (BP),in utero embryonic development (BP),negative regulation of transcription, DNA-dependent (BP)	5	1611	30	37681	0.00829197	0.0131281	Hes3,Gli3,Sox8,Sp3,Gata6
574	GO:0006351,GO:0006355,GO:0006357,GO:0010468	transcription, DNA-dependent (BP),regulation of transcription, DNA-dependent (BP),regulation of transcription from RNA polymerase II promoter (BP),regulation of gene expression (BP)	5	1611	12	37681	8.73783e-05	0.000656798	Foxa2,Mitf,Rarg,Ahr,Gata6
576	GO:0006351,GO:0006355,GO:0006357,GO:0043401	transcription, DNA-dependent (BP),regulation of transcription, DNA-dependent (BP),regulation of transcription from RNA polymerase II promoter (BP),steroid hormone mediated signaling pathway (BP)	5	1611	35	37681	0.0158537	0.0222635	Rxra,Nr1d2,Nr3c2,Nr4a1,Rarg
603	GO:0006351,GO:0006355,GO:0001843	transcription, DNA-dependent (BP),regulation of transcription, DNA-dependent (BP),neural tube closure (BP)	5	1611	15	37681	0.00029752	0.00157215	Sall4,Pax3,Lhx2,Lmo4,Grlf1
611	GO:0006351,GO:0006355,GO:0016573	transcription, DNA-dependent (BP),regulation of transcription, DNA-dependent (BP),histone acetylation (BP)	5	1611	21	37681	0.0016276	0.00403313	Taf5,Myst2,Clock,Elp4,Taf1
627	GO:0006351,GO:0007165,GO:0045893,GO:0045944	transcription, DNA-dependent (BP),signal transduction (BP),positive regulation of transcription, DNA-dependent (BP),positive regulation of transcription from RNA polymerase II promoter (BP)	5	1611	15	37681	0.00029752	0.00157215	Sox8,Calcoco1,Arnt2,Stat3,Sox9
635	GO:0006351,GO:0016055	transcription, DNA-dependent (BP),Wnt receptor signaling pathway (BP)	5	1611	28	37681	0.00613568	0.0105592	Hbp1,Aes,Calcoco1,Ctnnd1,Mitf
641	GO:0007275,GO:0006355,GO:0009952,GO:0045944	multicellular organismal development (BP),regulation of transcription, DNA-dependent (BP),anterior/posterior pattern specification (BP),positive regulation of transcription from RNA polymerase II promoter (BP)	5	1611	19	37681	0.000998674	0.0029936	Hoxb1,Foxa2,Lrp6,Hoxd13,Hoxa5
649	GO:0007275,GO:0006355,GO:0030154,GO:0000122	multicellular organismal development (BP),regulation of transcription, DNA-dependent (BP),cell differentiation (BP),negative regulation of transcription from RNA polymerase II promoter (BP)	5	1611	35	37681	0.0158537	0.0222635	Twist2,Foxa3,Nr6a1,Dlx2,Sirt1
666	GO:0007275,GO:0045666,GO:0045944	multicellular organismal development (BP),positive regulation of neuron differentiation (BP),positive regulation of transcription from RNA polymerase II promoter (BP)	5	1611	21	37681	0.0016276	0.00403313	Neurog3,Bmp6,Foxa2,Heyl,Tcf12
670	GO:0007275,GO:0016310,GO:0006468	multicellular organismal development (BP),phosphorylation (BP),protein phosphorylation (BP)	5	1611	39	37681	0.024461	0.0309898	Akt2,Ephb4,Srpk3,Ror2,Ntrk2
702	GO:0007275,GO:0030154,GO:0008285	multicellular organismal development (BP),cell differentiation (BP),negative regulation of cell proliferation (BP)	5	1611	29	37681	0.00715736	0.0120083	Twist2,Foxa3,Ereg,Sfrp5,Ror2
711	GO:0007275,GO:0030154,GO:0007155	multicellular organismal development (BP),cell differentiation (BP),cell adhesion (BP)	5	1611	18	37681	0.000762574	0.00245233	Itga8,Nrp2,Amigo1,Cadm1,Egfl6
727	GO:0007275,GO:0007389	multicellular organismal development (BP),pattern specification process (BP)	5	1611	38	37681	0.0220792	0.0287076	Foxn1,Foxa2,Chrd,Hoxd13,Hoxa5
734	GO:0007275,GO:0060070,GO:0016055	multicellular organismal development (BP),canonical Wnt receptor signaling pathway (BP),Wnt receptor signaling pathway (BP)	5	1611	38	37681	0.0220792	0.0287076	Fzd4,Lrp6,Sfrp5,Fzd2,Wnt9a
751	GO:0007275,GO:0051091	multicellular organismal development (BP),positive regulation of sequence-specific DNA binding transcription factor activity (BP)	5	1611	25	37681	0.00368758	0.00738412	Neurog3,Fzd4,Lrp6,Fzd2,Tnfsf11
758	GO:0007275,GO:0007411	multicellular organismal development (BP),axon guidance (BP)	5	1611	44	37681	0.0388071	0.0460729	Efnb3,Nrp2,Efnb1,Slit1,Dlx5
759	GO:0007275,GO:0001764	multicellular organismal development (BP),neuron migration (BP)	5	1611	35	37681	0.0158537	0.0222635	Celsr3,Nav1,Nde1,Pafah1b1,Ntrk2
775	GO:0006355,GO:0009952,GO:0045893	regulation of transcription, DNA-dependent (BP),anterior/posterior pattern specification (BP),positive regulation of transcription, DNA-dependent (BP)	5	1611	22	37681	0.0020328	0.00479228	Gli3,Foxa2,Lrp6,Tgfbr1,Zbtb16
791	GO:0006355,GO:0043066,GO:0007165	regulation of transcription, DNA-dependent (BP),negative regulation of apoptotic process (BP),signal transduction (BP)	5	1611	14	37681	0.00020558	0.00119342	Sox8,Arnt2,Sox9,Tgfbr1,Erbb2
800	GO:0006355,GO:0043066,GO:0045893,GO:0001701	regulation of transcription, DNA-dependent (BP),negative regulation of apoptotic process (BP),positive regulation of transcription, DNA-dependent (BP),in utero embryonic development (BP)	5	1611	15	37681	0.00029752	0.00157215	Gli3,Sox8,Smad3,Tgfbr1,Gata6
803	GO:0006355,GO:0043066,GO:0030154	regulation of transcription, DNA-dependent (BP),negative regulation of apoptotic process (BP),cell differentiation (BP)	5	1611	19	37681	0.000998674	0.0029936	Twist2,Sox9,Tgfbr1,Sirt1,Mitf
809	GO:0006355,GO:0016310,GO:0046777	regulation of transcription, DNA-dependent (BP),phosphorylation (BP),protein autophosphorylation (BP)	5	1611	16	37681	0.000417548	0.00172099	Map3k9,Taf1,Ern1,Tgfbr1,Erbb2
831	GO:0006355,GO:0045893,GO:0008285,GO:0045892	regulation of transcription, DNA-dependent (BP),positive regulation of transcription, DNA-dependent (BP),negative regulation of cell proliferation (BP),negative regulation of transcription, DNA-dependent (BP)	5	1611	34	37681	0.0140721	0.0200348	Gli3,Ovol2,Sox9,Zbtb16,Cebpa
851	GO:0006355,GO:0045893,GO:0043065	regulation of transcription, DNA-dependent (BP),positive regulation of transcription, DNA-dependent (BP),positive regulation of apoptotic process (BP)	5	1611	20	37681	0.00128498	0.00359069	Rxra,Esr2,Lrp6,Zbtb16,Gata6
855	GO:0006355,GO:0045893,GO:0006917	regulation of transcription, DNA-dependent (BP),positive regulation of transcription, DNA-dependent (BP),induction of apoptosis (BP)	5	1611	16	37681	0.000417548	0.00172099	Smad3,Eaf2,Tgfbr1,Ets1,Nr4a1
859	GO:0006355,GO:0045893,GO:0032332	regulation of transcription, DNA-dependent (BP),positive regulation of transcription, DNA-dependent (BP),positive regulation of chondrocyte differentiation (BP)	5	1611	8	37681	7.13505e-06	0.000138937	Gli3,Smad3,Rela,Sox9,Zbtb16
874	GO:0006355,GO:0008285,GO:0043065	regulation of transcription, DNA-dependent (BP),negative regulation of cell proliferation (BP),positive regulation of apoptotic process (BP)	5	1611	17	37681	0.000570761	0.00215167	Rxra,Esr2,Zbtb16,Rarg,Bcl6
886	GO:0006355,GO:0045944,GO:0001843	regulation of transcription, DNA-dependent (BP),positive regulation of transcription from RNA polymerase II promoter (BP),neural tube closure (BP)	5	1611	12	37681	8.73783e-05	0.000656798	Sall4,Pax3,Lhx2,Lrp6,Lmo4
893	GO:0006355,GO:0045944,GO:0021915	regulation of transcription, DNA-dependent (BP),positive regulation of transcription from RNA polymerase II promoter (BP),neural tube development (BP)	5	1611	9	37681	1.54854e-05	0.000250296	Sall4,Hes3,Gli3,Pax3,Lrp6
897	GO:0006355,GO:0008284,GO:0007507	regulation of transcription, DNA-dependent (BP),positive regulation of cell proliferation (BP),heart development (BP)	5	1611	15	37681	0.00029752	0.00157215	Pax3,Myocd,Sox9,Tgfbr1,Erbb2
898	GO:0006355,GO:0048704	regulation of transcription, DNA-dependent (BP),embryonic skeletal system morphogenesis (BP)	5	1611	41	37681	0.0297044	0.0365649	Six4,Tbx15,Gli3,Hoxb1,Hoxa5
912	GO:0006355,GO:0016055	regulation of transcription, DNA-dependent (BP),Wnt receptor signaling pathway (BP)	5	1611	32	37681	0.0109229	0.0163414	Hbp1,Aes,Lrp6,Ctnnd1,Mitf
932	GO:0006355,GO:0040008	regulation of transcription, DNA-dependent (BP),regulation of growth (BP)	5	1611	23	37681	0.00250691	0.00525834	Brms1l,Epc1,Aes,Tgfbr1,Ndn
952	GO:0009952,GO:0042733	anterior/posterior pattern specification (BP),embryonic digit morphogenesis (BP)	5	1611	17	37681	0.000570761	0.00215167	Gli3,Lrp6,Zbtb16,Bmpr1a,Hoxd13
980	GO:0043066,GO:0046777,GO:0006468	negative regulation of apoptotic process (BP),protein autophosphorylation (BP),protein phosphorylation (BP)	5	1611	15	37681	0.00029752	0.00157215	Tgfbr1,Hck,Pim1,Fgfr3,Erbb2
987	GO:0043066,GO:0007165,GO:0008284	negative regulation of apoptotic process (BP),signal transduction (BP),positive regulation of cell proliferation (BP)	5	1611	28	37681	0.00613568	0.0105592	Arnt2,Sox9,Tgfbr1,Fgfr3,Erbb2
997	GO:0043066,GO:0045893,GO:0006357	negative regulation of apoptotic process (BP),positive regulation of transcription, DNA-dependent (BP),regulation of transcription from RNA polymerase II promoter (BP)	5	1611	17	37681	0.000570761	0.00215167	Tcfap4,Rela,Sox9,Mitf,Gata6
1006	GO:0043066,GO:0042127,GO:0045944	negative regulation of apoptotic process (BP),regulation of cell proliferation (BP),positive regulation of transcription from RNA polymerase II promoter (BP)	5	1611	16	37681	0.000417548	0.00172099	Gli3,Sox9,Sirt1,Ascl1,Mitf
1011	GO:0043066,GO:0042127,GO:0045892	negative regulation of apoptotic process (BP),regulation of cell proliferation (BP),negative regulation of transcription, DNA-dependent (BP)	5	1611	10	37681	2.98752e-05	0.000390906	Gli3,Sox9,Sirt1,Ascl1,Bcl6
1021	GO:0043066,GO:0008285,GO:0000122	negative regulation of apoptotic process (BP),negative regulation of cell proliferation (BP),negative regulation of transcription from RNA polymerase II promoter (BP)	5	1611	18	37681	0.000762574	0.00245233	Twist2,Gli3,Smad3,Fgfr3,Bcl6
1023	GO:0043066,GO:0008285,GO:0045892	negative regulation of apoptotic process (BP),negative regulation of cell proliferation (BP),negative regulation of transcription, DNA-dependent (BP)	5	1611	20	37681	0.00128498	0.00359069	Twist2,Gli3,Tcfap4,Sox9,Bcl6
1030	GO:0043066,GO:0045944,GO:0000122	negative regulation of apoptotic process (BP),positive regulation of transcription from RNA polymerase II promoter (BP),negative regulation of transcription from RNA polymerase II promoter (BP)	5	1611	38	37681	0.0220792	0.0287076	Gli3,Dicer1,Smad3,Sirt1,Gata6
1031	GO:0043066,GO:0045944,GO:0010628	negative regulation of apoptotic process (BP),positive regulation of transcription from RNA polymerase II promoter (BP),positive regulation of gene expression (BP)	5	1611	21	37681	0.0016276	0.00403313	Sox8,Dicer1,Akt2,Sox9,Pik3r1
1032	GO:0043066,GO:0045944,GO:0006357	negative regulation of apoptotic process (BP),positive regulation of transcription from RNA polymerase II promoter (BP),regulation of transcription from RNA polymerase II promoter (BP)	5	1611	18	37681	0.000762574	0.00245233	Rela,Sox9,Ascl1,Mitf,Gata6
1058	GO:0043066,GO:0010468	negative regulation of apoptotic process (BP),regulation of gene expression (BP)	5	1611	23	37681	0.00250691	0.00525834	Gli3,Tgfbr1,Ascl1,Mitf,Gata6
1063	GO:0043066,GO:0007283	negative regulation of apoptotic process (BP),spermatogenesis (BP)	5	1611	18	37681	0.000762574	0.00245233	Ube2b,Sox8,Sox9,Sirt1,Bcl6
1065	GO:0043066,GO:0006974	negative regulation of apoptotic process (BP),response to DNA damage stimulus (BP)	5	1611	25	37681	0.00368758	0.00738412	Ube2b,Ung,Sirt1,Bcl6,Btg2
1076	GO:0043066,GO:0032332	negative regulation of apoptotic process (BP),positive regulation of chondrocyte differentiation (BP)	5	1611	6	37681	8.21724e-07	2.74611e-05	Por,Gli3,Smad3,Rela,Sox9
1087	GO:0016310,GO:0046777,GO:0006468,GO:0006915	phosphorylation (BP),protein autophosphorylation (BP),protein phosphorylation (BP),apoptotic process (BP)	5	1611	26	37681	0.00440699	0.00816366	Map3k9,Irak3,Ern1,Tgfbr1,Ripk1
1090	GO:0016310,GO:0046777,GO:0006468,GO:0008284	phosphorylation (BP),protein autophosphorylation (BP),protein phosphorylation (BP),positive regulation of cell proliferation (BP)	5	1611	21	37681	0.0016276	0.00403313	Tgfbr1,Hck,Fgfr3,Erbb2,Ntrk2
1100	GO:0016310,GO:0007169,GO:0006468	phosphorylation (BP),transmembrane receptor protein tyrosine kinase signaling pathway (BP),protein phosphorylation (BP)	5	1611	39	37681	0.024461	0.0309898	Epha2,Ephb4,Ror2,Erbb2,Ntrk2
1104	GO:0016310,GO:0006468,GO:0007165,GO:0006915	phosphorylation (BP),protein phosphorylation (BP),signal transduction (BP),apoptotic process (BP)	5	1611	20	37681	0.00128498	0.00359069	Dapk1,Map3k9,Irak3,Tgfbr1,Ripk1
1119	GO:0016310,GO:0006468,GO:0001934	phosphorylation (BP),protein phosphorylation (BP),positive regulation of protein phosphorylation (BP)	5	1611	25	37681	0.00368758	0.00738412	Csnk1d,Cdk5r1,Akt2,Pik3r1,Erbb2
1121	GO:0016310,GO:0006468,GO:0043065	phosphorylation (BP),protein phosphorylation (BP),positive regulation of apoptotic process (BP)	5	1611	25	37681	0.00368758	0.00738412	Dapk1,Map3k9,Eif2ak2,Fgfr3,Pik3r1
1122	GO:0016310,GO:0006468,GO:0006950	phosphorylation (BP),protein phosphorylation (BP),response to stress (BP)	5	1611	34	37681	0.0140721	0.0200348	Mapkapk3,Map3k9,Mapk14,Ern1,Mink1
1128	GO:0016310,GO:0006468,GO:0006917	phosphorylation (BP),protein phosphorylation (BP),induction of apoptosis (BP)	5	1611	15	37681	0.00029752	0.00157215	Dapk1,Lck,Ern1,Tgfbr1,Ripk1
1133	GO:0016310,GO:0006468,GO:0018107	phosphorylation (BP),protein phosphorylation (BP),peptidyl-threonine phosphorylation (BP)	5	1611	22	37681	0.0020328	0.00479228	Mylk2,Sbk1,Cdk5r1,Tgfbr1,Akt3
1140	GO:0016310,GO:0045944	phosphorylation (BP),positive regulation of transcription from RNA polymerase II promoter (BP)	5	1611	31	37681	0.00954528	0.0147997	Mapk14,Akt2,Taf1,Ripk1,Pik3r1
1141	GO:0016310,GO:0018108	phosphorylation (BP),peptidyl-tyrosine phosphorylation (BP)	5	1611	45	37681	0.042179	0.0491558	Lck,Hck,Fgfr3,Abl2,Wee1
1149	GO:0016310,GO:0018105,GO:0018107	phosphorylation (BP),peptidyl-serine phosphorylation (BP),peptidyl-threonine phosphorylation (BP)	5	1611	17	37681	0.000570761	0.00215167	Sbk1,Cdk5r1,Taf1,Tgfbr1,Akt3
1169	GO:0030879	mammary gland development (BP)	5	1611	31	37681	0.00954528	0.0147997	Cav1,Gli3,Creb1,Bcl2l11,B4galt1
1186	GO:0007409,GO:0007411	axonogenesis (BP),axon guidance (BP)	5	1611	13	37681	0.000136983	0.000928108	Myh10,Slit1,Dlx5,Ryk,Cntn2
1204	GO:0006468,GO:0007049,GO:0007067,GO:0051301	protein phosphorylation (BP),cell cycle (BP),mitosis (BP),cell division (BP)	5	1611	22	37681	0.0020328	0.00479228	Nek2,Nek9,Ccnb1,Cdc25b,Wee1
1210	GO:0006468,GO:0032496	protein phosphorylation (BP),response to lipopolysaccharide (BP)	5	1611	15	37681	0.00029752	0.00157215	Mapkapk3,Eif2ak2,Mapk14,Irak3,Trib1
1243	GO:0006810,GO:0006915	transport (BP),apoptotic process (BP)	5	1611	35	37681	0.0158537	0.0222635	Steap3,Mtch1,Rtn3,Akt2,Pea15a
1258	GO:0006810,GO:0006811,GO:0006812,GO:0055085,GO:0034220,GO:0006814	transport (BP),ion transport (BP),cation transport (BP),transmembrane transport (BP),ion transmembrane transport (BP),sodium ion transport (BP)	5	1611	14	37681	0.00020558	0.00119342	Slc12a1,Atp1a1,Atp1a3,Slc9a10,Slc9a8
1263	GO:0006810,GO:0006811,GO:0055085,GO:0034220,GO:0006813,GO:0006814	transport (BP),ion transport (BP),transmembrane transport (BP),ion transmembrane transport (BP),potassium ion transport (BP),sodium ion transport (BP)	5	1611	12	37681	8.73783e-05	0.000656798	Slc12a5,Slc12a1,Atp1a1,Atp1a3,Slc9a8
1305	GO:0006810,GO:0055085,GO:0006865,GO:0003333	transport (BP),transmembrane transport (BP),amino acid transport (BP),amino acid transmembrane transport (BP)	5	1611	20	37681	0.00128498	0.00359069	Slc7a1,Slc7a8,Slc7a2,Slc36a1,Slc7a5
1308	GO:0006810,GO:0055085,GO:0003333,GO:0015807	transport (BP),transmembrane transport (BP),amino acid transmembrane transport (BP),L-amino acid transport (BP)	5	1611	14	37681	0.00020558	0.00119342	Slc7a1,Slc7a8,Slc7a2,Slc25a13,Slc7a5
1321	GO:0006810,GO:0006629	transport (BP),lipid metabolic process (BP)	5	1611	29	37681	0.00715736	0.0120083	Slc27a1,Ldlr,Crat,Crot,Cpt1a
1325	GO:0006810,GO:0006887	transport (BP),exocytosis (BP)	5	1611	38	37681	0.0220792	0.0287076	Stx3,Rab3d,Exoc8,Cplx2,Snap23
1326	GO:0006810,GO:0006631	transport (BP),fatty acid metabolic process (BP)	5	1611	14	37681	0.00020558	0.00119342	Slc27a1,Crat,Cyb5,Crot,Cpt1a
1332	GO:0006810,GO:0006829	transport (BP),zinc ion transport (BP)	5	1611	23	37681	0.00250691	0.00525834	Slc30a10,Slc30a9,Ap3d1,Slc39a8,Slc30a7
1359	GO:0007186,GO:0007165,GO:0007193	G-protein coupled receptor signaling pathway (BP),signal transduction (BP),inhibition of adenylate cyclase activity by G-protein signaling pathway (BP)	5	1611	14	37681	0.00020558	0.00119342	Gnai2,Gnai1,Adora1,S1pr3,Gnai3
1388	GO:0007165,GO:0001701	signal transduction (BP),in utero embryonic development (BP)	5	1611	26	37681	0.00440699	0.00816366	Plcg1,Sox8,Tgfbr1,Gna13,Bmpr1a
1389	GO:0007165,GO:0007507	signal transduction (BP),heart development (BP)	5	1611	21	37681	0.0016276	0.00403313	Gnaq,Sox9,Tgfbr1,Bmpr1a,Erbb2
1392	GO:0007165,GO:0016055	signal transduction (BP),Wnt receptor signaling pathway (BP)	5	1611	37	37681	0.0198531	0.026683	Fzd4,Ndrg2,Calcoco1,Fzd2,Ryk
1393	GO:0007165,GO:0043065	signal transduction (BP),positive regulation of apoptotic process (BP)	5	1611	40	37681	0.0270018	0.0338789	Dapk1,Map3k9,Fgfr3,Pik3r1,Agtr2
1407	GO:0007165,GO:0006184,GO:0007264	signal transduction (BP),GTP catabolic process (BP),small GTPase mediated signal transduction (BP)	5	1611	33	37681	0.0124301	0.0182757	Nkiras1,Rap2a,Rit2,Rras,Rala
1427	GO:0006915,GO:0045893	apoptotic process (BP),positive regulation of transcription, DNA-dependent (BP)	5	1611	37	37681	0.0198531	0.026683	Tgfbr1,Nr4a1,Bcl10,Ahr,Gata6
1450	GO:0006915,GO:0006919	apoptotic process (BP),activation of cysteine-type endopeptidase activity involved in apoptotic process (BP)	5	1611	32	37681	0.0109229	0.0163414	Mtch1,Pml,Pdcd6,Bcl10,Bcl2l11
1459	GO:0030217	T cell differentiation (BP)	5	1611	31	37681	0.00954528	0.0147997	Egr1,Lck,Cd4,Ptprc,Sp3
1460	GO:0050852	T cell receptor signaling pathway (BP)	5	1611	30	37681	0.00829197	0.0131281	Plcg1,Ptprc,Cacnb3,Traf6,Bcl10
1461	GO:0008542	visual learning (BP)	5	1611	37	37681	0.0198531	0.026683	Chrnb2,Cacna1e,Atp1a3,Ppp1r1b,Ghrl
1468	GO:0045893,GO:0008285,GO:0006357	positive regulation of transcription, DNA-dependent (BP),negative regulation of cell proliferation (BP),regulation of transcription from RNA polymerase II promoter (BP)	5	1611	21	37681	0.0016276	0.00403313	Tcfap4,Rxra,Myocd,Sox9,Cebpa
1476	GO:0045893,GO:0001501	positive regulation of transcription, DNA-dependent (BP),skeletal system development (BP)	5	1611	21	37681	0.0016276	0.00403313	Smad3,Ror2,Sox9,Tgfbr1,Zbtb16
1478	GO:0045893,GO:0006357,GO:0045892	positive regulation of transcription, DNA-dependent (BP),regulation of transcription from RNA polymerase II promoter (BP),negative regulation of transcription, DNA-dependent (BP)	5	1611	34	37681	0.0140721	0.0200348	Tcfap4,Rela,Sox9,Cebpa,Gata6
1482	GO:0045893,GO:0016055	positive regulation of transcription, DNA-dependent (BP),Wnt receptor signaling pathway (BP)	5	1611	35	37681	0.0158537	0.0222635	Fzd4,Lrp6,Calcoco1,Fzd2,Mitf
1495	GO:0045893,GO:0090190	positive regulation of transcription, DNA-dependent (BP),positive regulation of branching involved in ureteric bud morphogenesis (BP)	5	1611	14	37681	0.00020558	0.00119342	Six4,Sox8,Pax8,Sox9,Agtr2
1515	GO:0006833	water transport (BP)	5	1611	16	37681	0.000417548	0.00172099	Aqp6,Mylk2,Aqp9,Cftr,Aqp1
1528	GO:0042127,GO:0045944,GO:0045892	regulation of cell proliferation (BP),positive regulation of transcription from RNA polymerase II promoter (BP),negative regulation of transcription, DNA-dependent (BP)	5	1611	16	37681	0.000417548	0.00172099	Gli3,Sox9,Sirt1,Ascl1,Cebpa
1530	GO:0042127,GO:0006357	regulation of cell proliferation (BP),regulation of transcription from RNA polymerase II promoter (BP)	5	1611	19	37681	0.000998674	0.0029936	Nr3c2,Sox9,Ascl1,Mitf,Cebpa
1534	GO:0042127,GO:0043065	regulation of cell proliferation (BP),positive regulation of apoptotic process (BP)	5	1611	20	37681	0.00128498	0.00359069	Esr2,Lrp6,Sirt1,Bcl6,B4galt1
1540	GO:0030154,GO:0007399,GO:0001764	cell differentiation (BP),nervous system development (BP),neuron migration (BP)	5	1611	19	37681	0.000998674	0.0029936	Nav1,Ascl1,Nde1,Pafah1b1,Ntrk2
1555	GO:0030154,GO:0001501	cell differentiation (BP),skeletal system development (BP)	5	1611	16	37681	0.000417548	0.00172099	Epha2,Bmpr1b,Ror2,Sox9,Tgfbr1
1557	GO:0030154,GO:0010628	cell differentiation (BP),positive regulation of gene expression (BP)	5	1611	29	37681	0.00715736	0.0120083	Cdk6,Sox9,Zbtb7b,Ntrk2,Tcf12
1566	GO:0030154,GO:0007049	cell differentiation (BP),cell cycle (BP)	5	1611	30	37681	0.00829197	0.0131281	Kif2a,Suv39h2,Cdk6,Nde1,Pafah1b1
1589	GO:0007399,GO:0007411	nervous system development (BP),axon guidance (BP)	5	1611	35	37681	0.0158537	0.0222635	Efnb3,Nrp2,Efnb1,Lhx2,Slit1
1597	GO:0008285,GO:0000122,GO:0043065	negative regulation of cell proliferation (BP),negative regulation of transcription from RNA polymerase II promoter (BP),positive regulation of apoptotic process (BP)	5	1611	17	37681	0.000570761	0.00215167	Rxra,Esr2,Fgfr3,Rarg,Bcl6
1611	GO:0008285,GO:0030308	negative regulation of cell proliferation (BP),negative regulation of cell growth (BP)	5	1611	37	37681	0.0198531	0.026683	Nf2,Smad3,Pml,Cyp27b1,Bcl6
1613	GO:0008285,GO:0090090	negative regulation of cell proliferation (BP),negative regulation of canonical Wnt receptor signaling pathway (BP)	5	1611	15	37681	0.00029752	0.00157215	Cav1,Gli3,Sfrp5,Ror2,Sox9
1629	GO:0045944,GO:0045165	positive regulation of transcription from RNA polymerase II promoter (BP),cell fate commitment (BP)	5	1611	30	37681	0.00829197	0.0131281	Sox8,Sox9,Eya1,Mitf,Tbx19
1632	GO:0045944,GO:0001934	positive regulation of transcription from RNA polymerase II promoter (BP),positive regulation of protein phosphorylation (BP)	5	1611	30	37681	0.00829197	0.0131281	Akt2,Sox9,Sirt1,Pik3r1,Igf2
1636	GO:0045944,GO:0048704	positive regulation of transcription from RNA polymerase II promoter (BP),embryonic skeletal system morphogenesis (BP)	5	1611	24	37681	0.00305636	0.00631972	Six4,Gli3,Hoxb1,Eya1,Hoxa5
1647	GO:0045944,GO:0016567	positive regulation of transcription from RNA polymerase II promoter (BP),protein ubiquitination (BP)	5	1611	7	37681	2.77398e-06	6.66024e-05	Brca1,Arrb1,Ube3a,Sirt1,Traf6
1652	GO:0045944,GO:0042475	positive regulation of transcription from RNA polymerase II promoter (BP),odontogenesis of dentin-containing tooth (BP)	5	1611	28	37681	0.00613568	0.0105592	Gli3,Lrp6,Dlx2,Nfic,Traf6
1655	GO:0045944,GO:0006357,GO:0010468	positive regulation of transcription from RNA polymerase II promoter (BP),regulation of transcription from RNA polymerase II promoter (BP),regulation of gene expression (BP)	5	1611	11	37681	5.28357e-05	0.000551319	Foxa2,Ascl1,Mitf,Rarg,Gata6
1668	GO:0045944,GO:0006974	positive regulation of transcription from RNA polymerase II promoter (BP),response to DNA damage stimulus (BP)	5	1611	27	37681	0.00522093	0.00945195	Brca1,Clock,Trp53bp1,Sirt1,Btg2
1670	GO:0045944,GO:2001141	positive regulation of transcription from RNA polymerase II promoter (BP),regulation of RNA biosynthetic process (BP)	5	1611	19	37681	0.000998674	0.0029936	Lhx2,Calcoco1,Ube3a,Sirt1,Cbfb
1672	GO:0045944,GO:0006917	positive regulation of transcription from RNA polymerase II promoter (BP),induction of apoptosis (BP)	5	1611	27	37681	0.00522093	0.00945195	Smad3,Plagl2,Ripk1,Ets1,Nr4a1
1686	GO:0045944,GO:0001649	positive regulation of transcription from RNA polymerase II promoter (BP),osteoblast differentiation (BP)	5	1611	24	37681	0.00305636	0.00631972	Sox8,Bmp6,Smad3,Dlx5,Cbfb
1721	GO:0007612	learning (BP)	5	1611	34	37681	0.0140721	0.0200348	Slc12a5,Chrnb2,Stra6,Ntrk2,Cntn2
1734	GO:0008202,GO:0006629,GO:0008203	steroid metabolic process (BP),lipid metabolic process (BP),cholesterol metabolic process (BP)	5	1611	27	37681	0.00522093	0.00945195	Cyp7b1,Ldlr,Lipe,Ldlrap1,Insig2
1750	GO:0008284,GO:0043065	positive regulation of cell proliferation (BP),positive regulation of apoptotic process (BP)	5	1611	31	37681	0.00954528	0.0147997	Itgb1,Sirt1,Fgfr3,Tsc22d1,Alox12
1752	GO:0008284,GO:0007049	positive regulation of cell proliferation (BP),cell cycle (BP)	5	1611	15	37681	0.00029752	0.00157215	Gnai2,Gas1,Ccnd2,Fzr1,Ccnd1
1759	GO:0008284,GO:0050679	positive regulation of cell proliferation (BP),positive regulation of epithelial cell proliferation (BP)	5	1611	32	37681	0.0109229	0.0163414	Gas1,Ccnd2,Sox9,Tgfa,Erbb2
1763	GO:0045840	positive regulation of mitosis (BP)	5	1611	26	37681	0.00440699	0.00816366	Cd28,Ereg,Tgfa,Igf2,Btc
1770	GO:0046326	positive regulation of glucose import (BP)	5	1611	27	37681	0.00522093	0.00945195	Fgf15,Adipor2,Akt2,Sorbs1,Rhoq
1773	GO:0001933	negative regulation of protein phosphorylation (BP)	5	1611	32	37681	0.0109229	0.0163414	Arrb1,Lrp6,Smad3,Ccnb1,Dusp6
1789	GO:0000122,GO:0030324	negative regulation of transcription from RNA polymerase II promoter (BP),lung development (BP)	5	1611	29	37681	0.00715736	0.0120083	Gli3,Dicer1,Foxa2,Sp3,Cebpa
1790	GO:0000122,GO:0042475	negative regulation of transcription from RNA polymerase II promoter (BP),odontogenesis of dentin-containing tooth (BP)	5	1611	22	37681	0.0020328	0.00479228	Fst,Gli3,Dlx2,Nfic,Traf6
1796	GO:0000122,GO:0090090	negative regulation of transcription from RNA polymerase II promoter (BP),negative regulation of canonical Wnt receptor signaling pathway (BP)	5	1611	21	37681	0.0016276	0.00403313	Cav1,Gli3,Egr1,Aes,Snai2
1832	GO:0008610,GO:0006694	lipid biosynthetic process (BP),steroid biosynthetic process (BP)	5	1611	34	37681	0.0140721	0.0200348	Idi1,Akr1c6,Hsd17b7,Acbd3,Dhcr24
1835	GO:0048469	cell maturation (BP)	5	1611	36	37681	0.0177793	0.0242249	Sox8,Il21,Lhx6,Cbfb,Cebpa
1844	GO:0030324,GO:0001701	lung development (BP),in utero embryonic development (BP)	5	1611	33	37681	0.0124301	0.0182757	Gli3,Foxa2,Sp1,Bmpr1a,Sp3
1871	GO:0001701,GO:0010468	in utero embryonic development (BP),regulation of gene expression (BP)	5	1611	18	37681	0.000762574	0.00245233	Gli3,Foxa2,Tgfbr1,Apba3,Gata6
1888	GO:0006357,GO:0016055	regulation of transcription from RNA polymerase II promoter (BP),Wnt receptor signaling pathway (BP)	5	1611	26	37681	0.00440699	0.00816366	Fzd4,Aes,Sfrp5,Fzd2,Mitf
1894	GO:0042733,GO:0030326	embryonic digit morphogenesis (BP),embryonic limb morphogenesis (BP)	5	1611	16	37681	0.000417548	0.00172099	Gli3,Lrp6,Chst11,Zbtb16,Hoxd13
1908	GO:0045892,GO:0043065	negative regulation of transcription, DNA-dependent (BP),positive regulation of apoptotic process (BP)	5	1611	31	37681	0.00954528	0.0147997	Tcfap4,Zbtb16,Sirt1,Bcl6,Gata6
1918	GO:0034613	cellular protein localization (BP)	5	1611	35	37681	0.0158537	0.0222635	Exoc8,Rap2a,Eya1,Armcx3,Cntn2
1919	GO:0035116	embryonic hindlimb morphogenesis (BP)	5	1611	32	37681	0.0109229	0.0163414	Dicer1,Lrp6,Zbtb16,Rarg,Rspo2
1922	GO:0001658	branching involved in ureteric bud morphogenesis (BP)	5	1611	40	37681	0.0270018	0.0338789	Gli3,Gzf1,Cd44,Pgf,Eya1
1925	GO:0032355	response to estradiol stimulus (BP)	5	1611	32	37681	0.0109229	0.0163414	Sprr2b,Esr2,Fosl2,Stat3,Strn3
1930	GO:0016337,GO:0007155	cell-cell adhesion (BP),cell adhesion (BP)	5	1611	42	37681	0.0325714	0.0397381	Cdh2,Myh9,Ctnnd1,Cd34,Pvrl4
1939	GO:0030316	osteoclast differentiation (BP)	5	1611	19	37681	0.000998674	0.0029936	Tfrc,Epha2,Traf6,Mitf,Tnfsf11
1948	GO:0007155,GO:0007229	cell adhesion (BP),integrin-mediated signaling pathway (BP)	5	1611	37	37681	0.0198531	0.026683	Itgae,Itga8,Itga3,Itgb1,Itga11
1953	GO:0007155,GO:0007157	cell adhesion (BP),heterophilic cell-cell adhesion (BP)	5	1611	21	37681	0.0016276	0.00403313	Cdh2,Cd164,Amigo1,Cadm1,Cdh4
1971	GO:0006281,GO:0007049,GO:0006974	DNA repair (BP),cell cycle (BP),response to DNA damage stimulus (BP)	5	1611	41	37681	0.0297044	0.0365649	Brca1,Fanci,Fzr1,Cep164,Rad17
1994	GO:0007049,GO:0000079,GO:0051726,GO:0051301	cell cycle (BP),regulation of cyclin-dependent protein kinase activity (BP),regulation of cell cycle (BP),cell division (BP)	5	1611	10	37681	2.98752e-05	0.000390906	Ccna2,Ccnd2,Ccnb1,Ccnd1,Ccno
2009	GO:0050728	negative regulation of inflammatory response (BP)	5	1611	39	37681	0.024461	0.0309898	Adora1,Abr,Smad3,Ghrl,H47
2062	GO:0006917,GO:0006919	induction of apoptosis (BP),activation of cysteine-type endopeptidase activity involved in apoptotic process (BP)	5	1611	31	37681	0.00954528	0.0147997	Lck,Smad3,Pml,Bcl10,Bcl2l11
2063	GO:0043583	ear development (BP)	5	1611	11	37681	5.28357e-05	0.000551319	Rdh10,Stra6,Ece1,Dlx5,Bcl2l11
2106	GO:0050790,GO:0035556	regulation of catalytic activity (BP),intracellular signal transduction (BP)	5	1611	30	37681	0.00829197	0.0131281	Arfgef2,Abr,Rasgrp4,Arhgef4,Spata13
2134	GO:0048706	embryonic skeletal system development (BP)	5	1611	38	37681	0.0220792	0.0287076	Dlx2,Gas1,Sp1,Sp3,Hoxa5
2137	GO:0006730	one-carbon metabolic process (BP)	5	1611	28	37681	0.00613568	0.0105592	Mat1a,Mat2a,Aldh1l2,Car3,Fpgs
2150	GO:0010977	negative regulation of neuron projection development (BP)	5	1611	25	37681	0.00368758	0.00738412	Itm2c,Vim,Gfi1,Katna1,Pafah1b1
2158	GO:0007413	axonal fasciculation (BP)	5	1611	11	37681	5.28357e-05	0.000551319	Cdk5r1,Amigo1,Celsr3,Ndn,Cntn2
2166	GO:0008543	fibroblast growth factor receptor signaling pathway (BP)	5	1611	32	37681	0.0109229	0.0163414	Grb2,Fgf15,Rab14,Fgfr3,Frs2
2174	GO:0000132	establishment of mitotic spindle orientation (BP)	5	1611	13	37681	0.000136983	0.000928108	Gpsm2,Eya1,Numa1,Nde1,Pafah1b1
2212	GO:0015758	glucose transport (BP)	5	1611	25	37681	0.00368758	0.00738412	Sorbs1,Klf15,Slc2a4,Stxbp4,Slc2a9
2214	GO:0009451	RNA modification (BP)	5	1611	14	37681	0.00020558	0.00119342	Pus7l,Rpusd1,Pus10,Cdkal1,Pus3
2226	GO:0042787	protein ubiquitination involved in ubiquitin-dependent protein catabolic process (BP)	5	1611	43	37681	0.035605	0.0426605	Hectd2,Trip12,Hectd3,Ube3a,Rnf11
2231	GO:0009411	response to UV (BP)	5	1611	36	37681	0.0177793	0.0242249	Ube2b,Ercc8,Usp1,Pml,Hus1
2235	GO:0001707	mesoderm formation (BP)	5	1611	31	37681	0.00954528	0.0147997	Nf2,Smad3,Txnrd1,Chrd,Bmpr1a
2245	GO:0000077	DNA damage checkpoint (BP)	5	1611	20	37681	0.00128498	0.00359069	Clock,Mapk14,Hus1,Ptpn11,Rad17
2248	GO:0007492	endoderm development (BP)	5	1611	40	37681	0.0270018	0.0338789	Foxa2,Smad3,Bmpr1a,Gata6,Wnt9a
2266	GO:0006665	sphingolipid metabolic process (BP)	5	1611	17	37681	0.000570761	0.00215167	Sgms1,St8sia1,Sgpp1,Fa2h,Asah2
2267	GO:0046676	negative regulation of insulin secretion (BP)	5	1611	29	37681	0.00715736	0.0120083	Hadh,Adra2a,Ghrl,Kcnj11,Ptpn11
2284	GO:0006749	glutathione metabolic process (BP)	5	1611	31	37681	0.00954528	0.0147997	Gstt3,Gstm2,Gstk1,Gpx4,Ctns
2299	GO:0006695	cholesterol biosynthetic process (BP)	5	1611	26	37681	0.00440699	0.00816366	Idi1,Hsd17b7,Cftr,Insig2,Dhcr24
2307	GO:0031398	positive regulation of protein ubiquitination (BP)	5	1611	38	37681	0.0220792	0.0287076	Brca1,Arrb1,Fgfr3,Bcl10,Rassf1
2308	GO:0010811	positive regulation of cell-substrate adhesion (BP)	5	1611	32	37681	0.0109229	0.0163414	Egflam,Nid1,Itga3,Itgb1,Egfl6
2315	GO:0002009	morphogenesis of an epithelium (BP)	5	1611	21	37681	0.0016276	0.00403313	Pcdh15,Fras1,Lrp6,Fgfr3,Hoxa5
2316	GO:0051272	positive regulation of cellular component movement (BP)	5	1611	12	37681	8.73783e-05	0.000656798	Mylk2,Actn4,Tgfbr1,Ets1,Bcl6
2336	GO:0048709	oligodendrocyte differentiation (BP)	5	1611	15	37681	0.00029752	0.00157215	Gli3,Sox8,Sox9,Ascl1,Ntrk2
2346	GO:0007422	peripheral nervous system development (BP)	5	1611	22	37681	0.0020328	0.00479228	Sox8,Foxd2,Slc5a3,Heyl,Erbb2
2356	GO:0031532	actin cytoskeleton reorganization (BP)	5	1611	33	37681	0.0124301	0.0182757	Lpin1,Myh9,Rap2a,Rala,Mink1
2358	GO:0050727	regulation of inflammatory response (BP)	5	1611	26	37681	0.00440699	0.00816366	Slc7a2,Sbno2,Gpx4,Rela,Bcl6
2372	GO:0071300	cellular response to retinoic acid (BP)	5	1611	20	37681	0.00128498	0.00359069	Abca1,Sox9,Epha3,Aqp1,Abl2
2379	GO:0045668	negative regulation of osteoblast differentiation (BP)	5	1611	33	37681	0.0124301	0.0182757	Twist2,Hdac7,Smad3,Chrd,Cdk6
2396	GO:0021522	spinal cord motor neuron differentiation (BP)	5	1611	17	37681	0.000570761	0.00215167	Cln8,Dicer1,Ighmbp2,Lmo4,Abt1
2413	GO:0007173	epidermal growth factor receptor signaling pathway (BP)	5	1611	22	37681	0.0020328	0.00479228	Ereg,Sox9,Tgfa,Socs5,Btc
2430	GO:0032436	positive regulation of proteasomal ubiquitin-dependent protein catabolic process (BP)	5	1611	33	37681	0.0124301	0.0182757	Csnk1d,Trib3,Taf1,Socs5,Trib1
2440	GO:0070936	protein K48-linked ubiquitination (BP)	5	1611	31	37681	0.00954528	0.0147997	Ube2b,Rnf6,Ube2g2,Ube3a,Rnf216
2444	GO:0045444	fat cell differentiation (BP)	5	1611	33	37681	0.0124301	0.0182757	Sox8,Lpin1,Socs7,Ccnd1,Cebpa
2446	GO:0071222	cellular response to lipopolysaccharide (BP)	5	1611	31	37681	0.00954528	0.0147997	Gbp6,H47,Abca1,Cmpk2,Ccl2
2448	GO:0030048	actin filament-based movement (BP)	5	1611	14	37681	0.00020558	0.00119342	Wipf1,Wasf2,Myh9,Myh10,Myo5a
2460	GO:0007405	neuroblast proliferation (BP)	5	1611	13	37681	0.000136983	0.000928108	Numbl,Frs2,Ascl1,Nde1,Pafah1b1
2461	GO:0009725	response to hormone stimulus (BP)	5	1611	29	37681	0.00715736	0.0120083	Sord,Cd38,Mat2a,Ghrl,Agl
2467	GO:0050767	regulation of neurogenesis (BP)	5	1611	12	37681	8.73783e-05	0.000656798	Hes3,Ezh2,Dll4,Dicer1,Dll1
4	GO:0016477,GO:0007155	cell migration (BP),cell adhesion (BP)	4	1611	22	37681	0.0131433	0.0188099	Cdh2,Jam3,Cd44,Col5a1
20	GO:0030036,GO:0007264	actin cytoskeleton organization (BP),small GTPase mediated signal transduction (BP)	4	1611	13	37681	0.00174488	0.00419348	Rhog,Rhou,Rhoq,Rhoj
22	GO:0030036,GO:0007266	actin cytoskeleton organization (BP),Rho protein signal transduction (BP)	4	1611	7	37681	0.000105014	0.000744122	Rhog,Rock2,Bcl6,Rhoj
28	GO:0030335,GO:0007275	positive regulation of cell migration (BP),multicellular organismal development (BP)	4	1611	23	37681	0.0153826	0.0216882	Snai2,Itgb1,Akt2,Ror2
35	GO:0030335,GO:0045944	positive regulation of cell migration (BP),positive regulation of transcription from RNA polymerase II promoter (BP)	4	1611	18	37681	0.00629601	0.0106644	Smad3,Akt2,Ets1,Pik3r1
43	GO:0008360,GO:0007264	regulation of cell shape (BP),small GTPase mediated signal transduction (BP)	4	1611	6	37681	4.65909e-05	0.000526116	Rhou,Rhoq,Rhoj,Grlf1
51	GO:0032259,GO:0034968	methylation (BP),histone lysine methylation (BP)	4	1611	24	37681	0.0178478	0.0241718	Ezh2,Dot1l,Suv39h2,Suv420h2
54	GO:0008152,GO:0010033	metabolic process (BP),response to organic substance (BP)	4	1611	12	37681	0.00125014	0.00353327	Acp2,Acsl1,Gart,Gatm
69	GO:0008152,GO:0006810,GO:0006200,GO:0055085,GO:0034220	metabolic process (BP),transport (BP),ATP catabolic process (BP),transmembrane transport (BP),ion transmembrane transport (BP)	4	1611	13	37681	0.00174488	0.00419348	Cftr,Atp1a1,Atp1a3,Abca1
72	GO:0008152,GO:0015031	metabolic process (BP),protein transport (BP)	4	1611	20	37681	0.00931455	0.0145514	Vps4b,Ykt6,Atg4b,Myh9
77	GO:0008152,GO:0030154	metabolic process (BP),cell differentiation (BP)	4	1611	28	37681	0.0300744	0.0367824	Kif2a,C1galt1,Casp14,Nav1
79	GO:0008152,GO:0055114,GO:0006694	metabolic process (BP),oxidation-reduction process (BP),steroid biosynthetic process (BP)	4	1611	13	37681	0.00174488	0.00419348	Hsd17b7,Hsd3b6,Hsd3b2,Hsd3b3
88	GO:0008152,GO:0007049	metabolic process (BP),cell cycle (BP)	4	1611	28	37681	0.0300744	0.0367824	Kif2a,Vps4b,Dynlt3,Smpd3
90	GO:0008152,GO:0007601	metabolic process (BP),visual perception (BP)	4	1611	13	37681	0.00174488	0.00419348	Rdh10,Lrat,Myo5a,Pde6a
92	GO:0008152,GO:0006184	metabolic process (BP),GTP catabolic process (BP)	4	1611	12	37681	0.00125014	0.00353327	Dnm2,Gch1,Dnm1l,Dnm1
112	GO:0042493,GO:0043066	response to drug (BP),negative regulation of apoptotic process (BP)	4	1611	18	37681	0.00629601	0.0106644	Ube2b,Cd38,Aqp1,Gata6
115	GO:0042493,GO:0006810,GO:0006811,GO:0034220,GO:0006813	response to drug (BP),transport (BP),ion transport (BP),ion transmembrane transport (BP),potassium ion transport (BP)	4	1611	4	37681	3.32922e-06	7.41727e-05	Slc12a5,Atp1a1,Atp1a3,Kcnj11
117	GO:0042493,GO:0006810,GO:0055085,GO:0006813	response to drug (BP),transport (BP),transmembrane transport (BP),potassium ion transport (BP)	4	1611	4	37681	3.32922e-06	7.41727e-05	Slc12a5,Atp1a1,Atp1a3,Aqp1
120	GO:0042493,GO:0006810,GO:0006813,GO:0071805	response to drug (BP),transport (BP),potassium ion transport (BP),potassium ion transmembrane transport (BP)	4	1611	5	37681	1.60781e-05	0.00024544	Atp1a1,Atp1a3,Kcnj11,Aqp1
122	GO:0042493,GO:0055114	response to drug (BP),oxidation-reduction process (BP)	4	1611	14	37681	0.0023606	0.00541538	Hadh,Akr1c6,Pam,Cyp27b1
127	GO:0042981,GO:0006351,GO:0006355,GO:0043066,GO:0042127,GO:0045944	regulation of apoptotic process (BP),transcription, DNA-dependent (BP),regulation of transcription, DNA-dependent (BP),negative regulation of apoptotic process (BP),regulation of cell proliferation (BP),positive regulation of transcription from RNA polymerase II promoter (BP)	4	1611	7	37681	0.000105014	0.000744122	Gli3,Sox9,Sirt1,Mitf
130	GO:0042981,GO:0006351,GO:0006355,GO:0045893,GO:0045944	regulation of apoptotic process (BP),transcription, DNA-dependent (BP),regulation of transcription, DNA-dependent (BP),positive regulation of transcription, DNA-dependent (BP),positive regulation of transcription from RNA polymerase II promoter (BP)	4	1611	11	37681	0.000862556	0.00263021	Gli3,Pax8,Sox9,Mitf
131	GO:0042981,GO:0006351,GO:0006355,GO:0030154,GO:0045944	regulation of apoptotic process (BP),transcription, DNA-dependent (BP),regulation of transcription, DNA-dependent (BP),cell differentiation (BP),positive regulation of transcription from RNA polymerase II promoter (BP)	4	1611	7	37681	0.000105014	0.000744122	Pax8,Sox9,Sirt1,Mitf
133	GO:0042981,GO:0007275,GO:0030154	regulation of apoptotic process (BP),multicellular organismal development (BP),cell differentiation (BP)	4	1611	7	37681	0.000105014	0.000744122	Pax8,Sirt1,Mitf,Htatip2
136	GO:0042981,GO:0006355,GO:0043066,GO:0045893	regulation of apoptotic process (BP),regulation of transcription, DNA-dependent (BP),negative regulation of apoptotic process (BP),positive regulation of transcription, DNA-dependent (BP)	4	1611	11	37681	0.000862556	0.00263021	Gli3,Sox9,Tgfbr1,Mitf
140	GO:0042981,GO:0006355,GO:0043066,GO:0030154	regulation of apoptotic process (BP),regulation of transcription, DNA-dependent (BP),negative regulation of apoptotic process (BP),cell differentiation (BP)	4	1611	7	37681	0.000105014	0.000744122	Sox9,Tgfbr1,Sirt1,Mitf
143	GO:0042981,GO:0006355,GO:0045893,GO:0030154	regulation of apoptotic process (BP),regulation of transcription, DNA-dependent (BP),positive regulation of transcription, DNA-dependent (BP),cell differentiation (BP)	4	1611	7	37681	0.000105014	0.000744122	Pax8,Sox9,Tgfbr1,Mitf
148	GO:0042981,GO:0043066,GO:0006915	regulation of apoptotic process (BP),negative regulation of apoptotic process (BP),apoptotic process (BP)	4	1611	19	37681	0.00770864	0.0122911	Dicer1,Cflar,Tgfbr1,Sirt1
150	GO:0042981,GO:0043066,GO:0030154,GO:0008284	regulation of apoptotic process (BP),negative regulation of apoptotic process (BP),cell differentiation (BP),positive regulation of cell proliferation (BP)	4	1611	8	37681	0.000202892	0.00120904	Sox9,Tgfbr1,Sirt1,Fgfr3
155	GO:0042981,GO:0043066,GO:0000122	regulation of apoptotic process (BP),negative regulation of apoptotic process (BP),negative regulation of transcription from RNA polymerase II promoter (BP)	4	1611	11	37681	0.000862556	0.00263021	Gli3,Dicer1,Sirt1,Fgfr3
157	GO:0042981,GO:0016310,GO:0006468	regulation of apoptotic process (BP),phosphorylation (BP),protein phosphorylation (BP)	4	1611	10	37681	0.000568112	0.00217147	2610018G03Rik,Irak3,Tgfbr1,Fgfr3
160	GO:0042981,GO:0046777	regulation of apoptotic process (BP),protein autophosphorylation (BP)	4	1611	8	37681	0.000202892	0.00120904	Irak3,Tgfbr1,Fgfr3,Htatip2
169	GO:0042981,GO:0006915,GO:0006917	regulation of apoptotic process (BP),apoptotic process (BP),induction of apoptosis (BP)	4	1611	24	37681	0.0178478	0.0241718	Nae1,Tgfbr1,Bcl10,Bcl2l11
174	GO:0042981,GO:0045944,GO:0000122	regulation of apoptotic process (BP),positive regulation of transcription from RNA polymerase II promoter (BP),negative regulation of transcription from RNA polymerase II promoter (BP)	4	1611	12	37681	0.00125014	0.00353327	Gli3,Dicer1,Sirt1,Traf6
176	GO:0042981,GO:0045944,GO:0045892	regulation of apoptotic process (BP),positive regulation of transcription from RNA polymerase II promoter (BP),negative regulation of transcription, DNA-dependent (BP)	4	1611	10	37681	0.000568112	0.00217147	Gli3,Sox9,Sirt1,Traf6
189	GO:0030010	establishment of cell polarity (BP)	4	1611	19	37681	0.00770864	0.0122911	Jam3,Kif26b,Wee1,Lmna
208	GO:0006351,GO:0007275,GO:0006355,GO:0009952,GO:0045944	transcription, DNA-dependent (BP),multicellular organismal development (BP),regulation of transcription, DNA-dependent (BP),anterior/posterior pattern specification (BP),positive regulation of transcription from RNA polymerase II promoter (BP)	4	1611	16	37681	0.00400857	0.00749864	Hoxb1,Foxa2,Hoxd13,Hoxa5
210	GO:0006351,GO:0007275,GO:0006355,GO:0045666,GO:0045944	transcription, DNA-dependent (BP),multicellular organismal development (BP),regulation of transcription, DNA-dependent (BP),positive regulation of neuron differentiation (BP),positive regulation of transcription from RNA polymerase II promoter (BP)	4	1611	14	37681	0.0023606	0.00541538	Neurog3,Foxa2,Heyl,Tcf12
211	GO:0006351,GO:0007275,GO:0006355,GO:0043066	transcription, DNA-dependent (BP),multicellular organismal development (BP),regulation of transcription, DNA-dependent (BP),negative regulation of apoptotic process (BP)	4	1611	19	37681	0.00770864	0.0122911	Twist2,Snai2,Sirt1,Mitf
222	GO:0006351,GO:0007275,GO:0006355,GO:0030154,GO:0000122	transcription, DNA-dependent (BP),multicellular organismal development (BP),regulation of transcription, DNA-dependent (BP),cell differentiation (BP),negative regulation of transcription from RNA polymerase II promoter (BP)	4	1611	31	37681	0.041821	0.0487616	Twist2,Foxa3,Nr6a1,Sirt1
228	GO:0006351,GO:0007275,GO:0006355,GO:0045944,GO:0006357	transcription, DNA-dependent (BP),multicellular organismal development (BP),regulation of transcription, DNA-dependent (BP),positive regulation of transcription from RNA polymerase II promoter (BP),regulation of transcription from RNA polymerase II promoter (BP)	4	1611	23	37681	0.0153826	0.0216882	Foxa3,Foxa2,Mitf,Heyl
230	GO:0006351,GO:0007275,GO:0006355,GO:0007389	transcription, DNA-dependent (BP),multicellular organismal development (BP),regulation of transcription, DNA-dependent (BP),pattern specification process (BP)	4	1611	25	37681	0.020545	0.0268967	Foxn1,Foxa2,Hoxd13,Hoxa5
243	GO:0006351,GO:0006355,GO:0009952,GO:0045944,GO:0007389	transcription, DNA-dependent (BP),regulation of transcription, DNA-dependent (BP),anterior/posterior pattern specification (BP),positive regulation of transcription from RNA polymerase II promoter (BP),pattern specification process (BP)	4	1611	9	37681	0.000352817	0.00150434	Gli3,Foxa2,Hoxd13,Hoxa5
249	GO:0006351,GO:0006355,GO:0043066,GO:0007165	transcription, DNA-dependent (BP),regulation of transcription, DNA-dependent (BP),negative regulation of apoptotic process (BP),signal transduction (BP)	4	1611	10	37681	0.000568112	0.00217147	Sox8,Arnt2,Sox9,Erbb2
258	GO:0006351,GO:0006355,GO:0043066,GO:0045893,GO:0045944,GO:0001701	transcription, DNA-dependent (BP),regulation of transcription, DNA-dependent (BP),negative regulation of apoptotic process (BP),positive regulation of transcription, DNA-dependent (BP),positive regulation of transcription from RNA polymerase II promoter (BP),in utero embryonic development (BP)	4	1611	12	37681	0.00125014	0.00353327	Gli3,Sox8,Smad3,Gata6
260	GO:0006351,GO:0006355,GO:0043066,GO:0045893,GO:0045944,GO:0006357	transcription, DNA-dependent (BP),regulation of transcription, DNA-dependent (BP),negative regulation of apoptotic process (BP),positive regulation of transcription, DNA-dependent (BP),positive regulation of transcription from RNA polymerase II promoter (BP),regulation of transcription from RNA polymerase II promoter (BP)	4	1611	10	37681	0.000568112	0.00217147	Rela,Sox9,Mitf,Gata6
266	GO:0006351,GO:0006355,GO:0043066,GO:0045893,GO:0045944,GO:0032332	transcription, DNA-dependent (BP),regulation of transcription, DNA-dependent (BP),negative regulation of apoptotic process (BP),positive regulation of transcription, DNA-dependent (BP),positive regulation of transcription from RNA polymerase II promoter (BP),positive regulation of chondrocyte differentiation (BP)	4	1611	4	37681	3.32922e-06	7.41727e-05	Gli3,Smad3,Rela,Sox9
270	GO:0006351,GO:0006355,GO:0043066,GO:0042127,GO:0045892	transcription, DNA-dependent (BP),regulation of transcription, DNA-dependent (BP),negative regulation of apoptotic process (BP),regulation of cell proliferation (BP),negative regulation of transcription, DNA-dependent (BP)	4	1611	7	37681	0.000105014	0.000744122	Gli3,Sox9,Sirt1,Bcl6
272	GO:0006351,GO:0006355,GO:0043066,GO:0030154	transcription, DNA-dependent (BP),regulation of transcription, DNA-dependent (BP),negative regulation of apoptotic process (BP),cell differentiation (BP)	4	1611	17	37681	0.00506636	0.00923976	Twist2,Sox9,Sirt1,Mitf
276	GO:0006351,GO:0006355,GO:0043066,GO:0008285,GO:0000122	transcription, DNA-dependent (BP),regulation of transcription, DNA-dependent (BP),negative regulation of apoptotic process (BP),negative regulation of cell proliferation (BP),negative regulation of transcription from RNA polymerase II promoter (BP)	4	1611	12	37681	0.00125014	0.00353327	Twist2,Gli3,Smad3,Bcl6
278	GO:0006351,GO:0006355,GO:0043066,GO:0008285,GO:0045892	transcription, DNA-dependent (BP),regulation of transcription, DNA-dependent (BP),negative regulation of apoptotic process (BP),negative regulation of cell proliferation (BP),negative regulation of transcription, DNA-dependent (BP)	4	1611	12	37681	0.00125014	0.00353327	Twist2,Gli3,Sox9,Bcl6
280	GO:0006351,GO:0006355,GO:0043066,GO:0045944,GO:0008284	transcription, DNA-dependent (BP),regulation of transcription, DNA-dependent (BP),negative regulation of apoptotic process (BP),positive regulation of transcription from RNA polymerase II promoter (BP),positive regulation of cell proliferation (BP)	4	1611	22	37681	0.0131433	0.0188099	Arnt2,Rela,Sox9,Sirt1
282	GO:0006351,GO:0006355,GO:0043066,GO:0045944,GO:0000122	transcription, DNA-dependent (BP),regulation of transcription, DNA-dependent (BP),negative regulation of apoptotic process (BP),positive regulation of transcription from RNA polymerase II promoter (BP),negative regulation of transcription from RNA polymerase II promoter (BP)	4	1611	23	37681	0.0153826	0.0216882	Gli3,Smad3,Sirt1,Gata6
294	GO:0006351,GO:0006355,GO:0043066,GO:0006357,GO:0045892	transcription, DNA-dependent (BP),regulation of transcription, DNA-dependent (BP),negative regulation of apoptotic process (BP),regulation of transcription from RNA polymerase II promoter (BP),negative regulation of transcription, DNA-dependent (BP)	4	1611	9	37681	0.000352817	0.00150434	Twist2,Rela,Sox9,Gata6
296	GO:0006351,GO:0006355,GO:0043066,GO:0045892,GO:0007283	transcription, DNA-dependent (BP),regulation of transcription, DNA-dependent (BP),negative regulation of apoptotic process (BP),negative regulation of transcription, DNA-dependent (BP),spermatogenesis (BP)	4	1611	5	37681	1.60781e-05	0.00024544	Sox8,Sox9,Sirt1,Bcl6
297	GO:0006351,GO:0006355,GO:0043066,GO:0043065	transcription, DNA-dependent (BP),regulation of transcription, DNA-dependent (BP),negative regulation of apoptotic process (BP),positive regulation of apoptotic process (BP)	4	1611	13	37681	0.00174488	0.00419348	Sirt1,Tsc22d1,Bcl6,Gata6
301	GO:0006351,GO:0006355,GO:0016310,GO:0046777	transcription, DNA-dependent (BP),regulation of transcription, DNA-dependent (BP),phosphorylation (BP),protein autophosphorylation (BP)	4	1611	11	37681	0.000862556	0.00263021	Map3k9,Taf1,Ern1,Erbb2
305	GO:0006351,GO:0006355,GO:0007420,GO:0045944	transcription, DNA-dependent (BP),regulation of transcription, DNA-dependent (BP),brain development (BP),positive regulation of transcription from RNA polymerase II promoter (BP)	4	1611	11	37681	0.000862556	0.00263021	Foxa3,Gli3,Lhx2,Esr2
309	GO:0006351,GO:0006355,GO:0006810	transcription, DNA-dependent (BP),regulation of transcription, DNA-dependent (BP),transport (BP)	4	1611	23	37681	0.0153826	0.0216882	Arrb1,Smad3,Eny2,Slc30a9
313	GO:0006351,GO:0006355,GO:0007165,GO:0045893,GO:0045944	transcription, DNA-dependent (BP),regulation of transcription, DNA-dependent (BP),signal transduction (BP),positive regulation of transcription, DNA-dependent (BP),positive regulation of transcription from RNA polymerase II promoter (BP)	4	1611	14	37681	0.0023606	0.00541538	Sox8,Arnt2,Stat3,Sox9
327	GO:0006351,GO:0006355,GO:0045893,GO:0042127,GO:0008285,GO:0045944	transcription, DNA-dependent (BP),regulation of transcription, DNA-dependent (BP),positive regulation of transcription, DNA-dependent (BP),regulation of cell proliferation (BP),negative regulation of cell proliferation (BP),positive regulation of transcription from RNA polymerase II promoter (BP)	4	1611	9	37681	0.000352817	0.00150434	Gli3,Esr2,Sox9,Cebpa
339	GO:0006351,GO:0006355,GO:0045893,GO:0008285,GO:0045944,GO:0007507	transcription, DNA-dependent (BP),regulation of transcription, DNA-dependent (BP),positive regulation of transcription, DNA-dependent (BP),negative regulation of cell proliferation (BP),positive regulation of transcription from RNA polymerase II promoter (BP),heart development (BP)	4	1611	10	37681	0.000568112	0.00217147	Gli3,Rxra,Myocd,Sox9
341	GO:0006351,GO:0006355,GO:0045893,GO:0008285,GO:0045944,GO:0006357	transcription, DNA-dependent (BP),regulation of transcription, DNA-dependent (BP),positive regulation of transcription, DNA-dependent (BP),negative regulation of cell proliferation (BP),positive regulation of transcription from RNA polymerase II promoter (BP),regulation of transcription from RNA polymerase II promoter (BP)	4	1611	15	37681	0.00311082	0.00633173	Rxra,Myocd,Sox9,Cebpa
344	GO:0006351,GO:0006355,GO:0045893,GO:0008285,GO:0045892	transcription, DNA-dependent (BP),regulation of transcription, DNA-dependent (BP),positive regulation of transcription, DNA-dependent (BP),negative regulation of cell proliferation (BP),negative regulation of transcription, DNA-dependent (BP)	4	1611	30	37681	0.0376564	0.0447928	Gli3,Ovol2,Sox9,Cebpa
349	GO:0006351,GO:0006355,GO:0045893,GO:0045944,GO:0001889,GO:0006357	transcription, DNA-dependent (BP),regulation of transcription, DNA-dependent (BP),positive regulation of transcription, DNA-dependent (BP),positive regulation of transcription from RNA polymerase II promoter (BP),liver development (BP),regulation of transcription from RNA polymerase II promoter (BP)	4	1611	9	37681	0.000352817	0.00150434	Rela,Sp1,Cebpa,Gata6
353	GO:0006351,GO:0006355,GO:0045893,GO:0045944,GO:0008284,GO:0006357	transcription, DNA-dependent (BP),regulation of transcription, DNA-dependent (BP),positive regulation of transcription, DNA-dependent (BP),positive regulation of transcription from RNA polymerase II promoter (BP),positive regulation of cell proliferation (BP),regulation of transcription from RNA polymerase II promoter (BP)	4	1611	10	37681	0.000568112	0.00217147	Myocd,Rela,Sox9,Ets1
356	GO:0006351,GO:0006355,GO:0045893,GO:0045944,GO:0000122,GO:0001701	transcription, DNA-dependent (BP),regulation of transcription, DNA-dependent (BP),positive regulation of transcription, DNA-dependent (BP),positive regulation of transcription from RNA polymerase II promoter (BP),negative regulation of transcription from RNA polymerase II promoter (BP),in utero embryonic development (BP)	4	1611	18	37681	0.00629601	0.0106644	Gli3,Foxa2,Smad3,Gata6
359	GO:0006351,GO:0006355,GO:0045893,GO:0045944,GO:0000122,GO:0007507	transcription, DNA-dependent (BP),regulation of transcription, DNA-dependent (BP),positive regulation of transcription, DNA-dependent (BP),positive regulation of transcription from RNA polymerase II promoter (BP),negative regulation of transcription from RNA polymerase II promoter (BP),heart development (BP)	4	1611	16	37681	0.00400857	0.00749864	Gli3,Rxra,Pax3,Myocd
367	GO:0006351,GO:0006355,GO:0045893,GO:0045944,GO:0030324	transcription, DNA-dependent (BP),regulation of transcription, DNA-dependent (BP),positive regulation of transcription, DNA-dependent (BP),positive regulation of transcription from RNA polymerase II promoter (BP),lung development (BP)	4	1611	14	37681	0.0023606	0.00541538	Gli3,Foxa2,Sp1,Cebpa
370	GO:0006351,GO:0006355,GO:0045893,GO:0045944,GO:0010628	transcription, DNA-dependent (BP),regulation of transcription, DNA-dependent (BP),positive regulation of transcription, DNA-dependent (BP),positive regulation of transcription from RNA polymerase II promoter (BP),positive regulation of gene expression (BP)	4	1611	25	37681	0.020545	0.0268967	Sox8,Egr1,Sox9,Tcf12
375	GO:0006351,GO:0006355,GO:0045893,GO:0045944,GO:0006357,GO:0045892	transcription, DNA-dependent (BP),regulation of transcription, DNA-dependent (BP),positive regulation of transcription, DNA-dependent (BP),positive regulation of transcription from RNA polymerase II promoter (BP),regulation of transcription from RNA polymerase II promoter (BP),negative regulation of transcription, DNA-dependent (BP)	4	1611	18	37681	0.00629601	0.0106644	Rela,Sox9,Cebpa,Gata6
386	GO:0006351,GO:0006355,GO:0045893,GO:0045944,GO:0048646	transcription, DNA-dependent (BP),regulation of transcription, DNA-dependent (BP),positive regulation of transcription, DNA-dependent (BP),positive regulation of transcription from RNA polymerase II promoter (BP),anatomical structure formation involved in morphogenesis (BP)	4	1611	9	37681	0.000352817	0.00150434	Gli3,Lhx2,Foxa2,Dlx5
397	GO:0006351,GO:0006355,GO:0045893,GO:0001889,GO:0001701	transcription, DNA-dependent (BP),regulation of transcription, DNA-dependent (BP),positive regulation of transcription, DNA-dependent (BP),liver development (BP),in utero embryonic development (BP)	4	1611	10	37681	0.000568112	0.00217147	Smad3,Sp1,Sp3,Gata6
399	GO:0006351,GO:0006355,GO:0045893,GO:0001889,GO:0045892	transcription, DNA-dependent (BP),regulation of transcription, DNA-dependent (BP),positive regulation of transcription, DNA-dependent (BP),liver development (BP),negative regulation of transcription, DNA-dependent (BP)	4	1611	10	37681	0.000568112	0.00217147	Rela,Sp3,Cebpa,Gata6
401	GO:0006351,GO:0006355,GO:0045893,GO:0000122,GO:0030324	transcription, DNA-dependent (BP),regulation of transcription, DNA-dependent (BP),positive regulation of transcription, DNA-dependent (BP),negative regulation of transcription from RNA polymerase II promoter (BP),lung development (BP)	4	1611	11	37681	0.000862556	0.00263021	Gli3,Foxa2,Sp3,Cebpa
409	GO:0006351,GO:0006355,GO:0045893,GO:0000122,GO:0010468	transcription, DNA-dependent (BP),regulation of transcription, DNA-dependent (BP),positive regulation of transcription, DNA-dependent (BP),negative regulation of transcription from RNA polymerase II promoter (BP),regulation of gene expression (BP)	4	1611	11	37681	0.000862556	0.00263021	Gli3,Foxa2,Ahr,Gata6
410	GO:0006351,GO:0006355,GO:0045893,GO:0000122,GO:0006366	transcription, DNA-dependent (BP),regulation of transcription, DNA-dependent (BP),positive regulation of transcription, DNA-dependent (BP),negative regulation of transcription from RNA polymerase II promoter (BP),transcription from RNA polymerase II promoter (BP)	4	1611	17	37681	0.00506636	0.00923976	Egr1,Smad3,Ahr,Gata6
411	GO:0006351,GO:0006355,GO:0045893,GO:0009953	transcription, DNA-dependent (BP),regulation of transcription, DNA-dependent (BP),positive regulation of transcription, DNA-dependent (BP),dorsal/ventral pattern formation (BP)	4	1611	12	37681	0.00125014	0.00353327	Gli3,Lhx2,Foxa2,Ovol2
413	GO:0006351,GO:0006355,GO:0045893,GO:0030324,GO:0001701	transcription, DNA-dependent (BP),regulation of transcription, DNA-dependent (BP),positive regulation of transcription, DNA-dependent (BP),lung development (BP),in utero embryonic development (BP)	4	1611	11	37681	0.000862556	0.00263021	Gli3,Foxa2,Sp1,Sp3
415	GO:0006351,GO:0006355,GO:0045893,GO:0001701,GO:0045892	transcription, DNA-dependent (BP),regulation of transcription, DNA-dependent (BP),positive regulation of transcription, DNA-dependent (BP),in utero embryonic development (BP),negative regulation of transcription, DNA-dependent (BP)	4	1611	22	37681	0.0131433	0.0188099	Gli3,Sox8,Sp3,Gata6
418	GO:0006351,GO:0006355,GO:0045893,GO:0006357,GO:0010468	transcription, DNA-dependent (BP),regulation of transcription, DNA-dependent (BP),positive regulation of transcription, DNA-dependent (BP),regulation of transcription from RNA polymerase II promoter (BP),regulation of gene expression (BP)	4	1611	9	37681	0.000352817	0.00150434	Foxa2,Mitf,Ahr,Gata6
426	GO:0006351,GO:0006355,GO:0045893,GO:0006917	transcription, DNA-dependent (BP),regulation of transcription, DNA-dependent (BP),positive regulation of transcription, DNA-dependent (BP),induction of apoptosis (BP)	4	1611	15	37681	0.00311082	0.00633173	Smad3,Eaf2,Ets1,Nr4a1
431	GO:0006351,GO:0006355,GO:0045893,GO:0001892	transcription, DNA-dependent (BP),regulation of transcription, DNA-dependent (BP),positive regulation of transcription, DNA-dependent (BP),embryonic placenta development (BP)	4	1611	9	37681	0.000352817	0.00150434	Tcfeb,Sp1,Sp3,Cebpa
437	GO:0006351,GO:0006355,GO:0042127,GO:0008285,GO:0000122	transcription, DNA-dependent (BP),regulation of transcription, DNA-dependent (BP),regulation of cell proliferation (BP),negative regulation of cell proliferation (BP),negative regulation of transcription from RNA polymerase II promoter (BP)	4	1611	9	37681	0.000352817	0.00150434	Gli3,Esr2,Bcl6,Cebpa
439	GO:0006351,GO:0006355,GO:0042127,GO:0008285,GO:0045892	transcription, DNA-dependent (BP),regulation of transcription, DNA-dependent (BP),regulation of cell proliferation (BP),negative regulation of cell proliferation (BP),negative regulation of transcription, DNA-dependent (BP)	4	1611	10	37681	0.000568112	0.00217147	Gli3,Sox9,Bcl6,Cebpa
444	GO:0006351,GO:0006355,GO:0042127,GO:0045944,GO:0045892	transcription, DNA-dependent (BP),regulation of transcription, DNA-dependent (BP),regulation of cell proliferation (BP),positive regulation of transcription from RNA polymerase II promoter (BP),negative regulation of transcription, DNA-dependent (BP)	4	1611	12	37681	0.00125014	0.00353327	Gli3,Sox9,Sirt1,Cebpa
446	GO:0006351,GO:0006355,GO:0042127,GO:0000122,GO:0045892	transcription, DNA-dependent (BP),regulation of transcription, DNA-dependent (BP),regulation of cell proliferation (BP),negative regulation of transcription from RNA polymerase II promoter (BP),negative regulation of transcription, DNA-dependent (BP)	4	1611	13	37681	0.00174488	0.00419348	Gli3,Sirt1,Bcl6,Cebpa
448	GO:0006351,GO:0006355,GO:0042127,GO:0006357	transcription, DNA-dependent (BP),regulation of transcription, DNA-dependent (BP),regulation of cell proliferation (BP),regulation of transcription from RNA polymerase II promoter (BP)	4	1611	16	37681	0.00400857	0.00749864	Nr3c2,Sox9,Mitf,Cebpa
457	GO:0006351,GO:0006355,GO:0030154,GO:0006357	transcription, DNA-dependent (BP),regulation of transcription, DNA-dependent (BP),cell differentiation (BP),regulation of transcription from RNA polymerase II promoter (BP)	4	1611	27	37681	0.0266546	0.0334943	Twist2,Foxa3,Sox9,Mitf
470	GO:0006351,GO:0006355,GO:0008285,GO:0000122,GO:0045892	transcription, DNA-dependent (BP),regulation of transcription, DNA-dependent (BP),negative regulation of cell proliferation (BP),negative regulation of transcription from RNA polymerase II promoter (BP),negative regulation of transcription, DNA-dependent (BP)	4	1611	26	37681	0.0234792	0.0303683	Twist2,Gli3,Bcl6,Cebpa
471	GO:0006351,GO:0006355,GO:0008285,GO:0000122,GO:0043065	transcription, DNA-dependent (BP),regulation of transcription, DNA-dependent (BP),negative regulation of cell proliferation (BP),negative regulation of transcription from RNA polymerase II promoter (BP),positive regulation of apoptotic process (BP)	4	1611	11	37681	0.000862556	0.00263021	Rxra,Esr2,Rarg,Bcl6
479	GO:0006351,GO:0006355,GO:0045944,GO:0045165	transcription, DNA-dependent (BP),regulation of transcription, DNA-dependent (BP),positive regulation of transcription from RNA polymerase II promoter (BP),cell fate commitment (BP)	4	1611	21	37681	0.0111232	0.0164816	Sox8,Sox9,Mitf,Tbx19
483	GO:0006351,GO:0006355,GO:0045944,GO:0007389,GO:0000122	transcription, DNA-dependent (BP),regulation of transcription, DNA-dependent (BP),positive regulation of transcription from RNA polymerase II promoter (BP),pattern specification process (BP),negative regulation of transcription from RNA polymerase II promoter (BP)	4	1611	26	37681	0.0234792	0.0303683	Gli3,Foxa2,Foxd2,Foxq1
497	GO:0006351,GO:0006355,GO:0045944,GO:0000122,GO:0051090	transcription, DNA-dependent (BP),regulation of transcription, DNA-dependent (BP),positive regulation of transcription from RNA polymerase II promoter (BP),negative regulation of transcription from RNA polymerase II promoter (BP),regulation of sequence-specific DNA binding transcription factor activity (BP)	4	1611	24	37681	0.0178478	0.0241718	Foxa3,Foxa2,Foxd2,Foxq1
498	GO:0006351,GO:0006355,GO:0045944,GO:0000122,GO:0010468	transcription, DNA-dependent (BP),regulation of transcription, DNA-dependent (BP),positive regulation of transcription from RNA polymerase II promoter (BP),negative regulation of transcription from RNA polymerase II promoter (BP),regulation of gene expression (BP)	4	1611	13	37681	0.00174488	0.00419348	Gli3,Foxa2,Rarg,Gata6
500	GO:0006351,GO:0006355,GO:0045944,GO:0000122,GO:0021915	transcription, DNA-dependent (BP),regulation of transcription, DNA-dependent (BP),positive regulation of transcription from RNA polymerase II promoter (BP),negative regulation of transcription from RNA polymerase II promoter (BP),neural tube development (BP)	4	1611	8	37681	0.000202892	0.00120904	Sall4,Hes3,Gli3,Pax3
502	GO:0006351,GO:0006355,GO:0045944,GO:0001501	transcription, DNA-dependent (BP),regulation of transcription, DNA-dependent (BP),positive regulation of transcription from RNA polymerase II promoter (BP),skeletal system development (BP)	4	1611	18	37681	0.00629601	0.0106644	Smad3,Sox9,Hoxd13,Hoxa5
505	GO:0006351,GO:0006355,GO:0045944,GO:0001701,GO:0045892	transcription, DNA-dependent (BP),regulation of transcription, DNA-dependent (BP),positive regulation of transcription from RNA polymerase II promoter (BP),in utero embryonic development (BP),negative regulation of transcription, DNA-dependent (BP)	4	1611	23	37681	0.0153826	0.0216882	Hes3,Gli3,Sox8,Gata6
509	GO:0006351,GO:0006355,GO:0045944,GO:0006357,GO:0010468	transcription, DNA-dependent (BP),regulation of transcription, DNA-dependent (BP),positive regulation of transcription from RNA polymerase II promoter (BP),regulation of transcription from RNA polymerase II promoter (BP),regulation of gene expression (BP)	4	1611	9	37681	0.000352817	0.00150434	Foxa2,Mitf,Rarg,Gata6
514	GO:0006351,GO:0006355,GO:0045944,GO:0007283	transcription, DNA-dependent (BP),regulation of transcription, DNA-dependent (BP),positive regulation of transcription from RNA polymerase II promoter (BP),spermatogenesis (BP)	4	1611	12	37681	0.00125014	0.00353327	Foxa3,Sox8,Sox9,Sirt1
515	GO:0006351,GO:0006355,GO:0045944,GO:0006974	transcription, DNA-dependent (BP),regulation of transcription, DNA-dependent (BP),positive regulation of transcription from RNA polymerase II promoter (BP),response to DNA damage stimulus (BP)	4	1611	21	37681	0.0111232	0.0164816	Clock,Trp53bp1,Sirt1,Btg2
517	GO:0006351,GO:0006355,GO:0045944,GO:0001843	transcription, DNA-dependent (BP),regulation of transcription, DNA-dependent (BP),positive regulation of transcription from RNA polymerase II promoter (BP),neural tube closure (BP)	4	1611	11	37681	0.000862556	0.00263021	Sall4,Pax3,Lhx2,Lmo4
519	GO:0006351,GO:0006355,GO:0045944,GO:0019221	transcription, DNA-dependent (BP),regulation of transcription, DNA-dependent (BP),positive regulation of transcription from RNA polymerase II promoter (BP),cytokine-mediated signaling pathway (BP)	4	1611	7	37681	0.000105014	0.000744122	Stat6,Rela,Stat3,Cebpa
522	GO:0006351,GO:0006355,GO:0045944,GO:0043401	transcription, DNA-dependent (BP),regulation of transcription, DNA-dependent (BP),positive regulation of transcription from RNA polymerase II promoter (BP),steroid hormone mediated signaling pathway (BP)	4	1611	30	37681	0.0376564	0.0447928	Rxra,Esr2,Nr4a1,Rarg
532	GO:0006351,GO:0006355,GO:0045165,GO:0045892	transcription, DNA-dependent (BP),regulation of transcription, DNA-dependent (BP),cell fate commitment (BP),negative regulation of transcription, DNA-dependent (BP)	4	1611	12	37681	0.00125014	0.00353327	Sox8,Gfi1,Pml,Sox9
535	GO:0006351,GO:0006355,GO:0008284,GO:0007507	transcription, DNA-dependent (BP),regulation of transcription, DNA-dependent (BP),positive regulation of cell proliferation (BP),heart development (BP)	4	1611	11	37681	0.000862556	0.00263021	Pax3,Myocd,Sox9,Erbb2
543	GO:0006351,GO:0006355,GO:0000122,GO:0001701,GO:0045892	transcription, DNA-dependent (BP),regulation of transcription, DNA-dependent (BP),negative regulation of transcription from RNA polymerase II promoter (BP),in utero embryonic development (BP),negative regulation of transcription, DNA-dependent (BP)	4	1611	19	37681	0.00770864	0.0122911	Hes3,Gli3,Sp3,Gata6
545	GO:0006351,GO:0006355,GO:0000122,GO:0006357,GO:0045892	transcription, DNA-dependent (BP),regulation of transcription, DNA-dependent (BP),negative regulation of transcription from RNA polymerase II promoter (BP),regulation of transcription from RNA polymerase II promoter (BP),negative regulation of transcription, DNA-dependent (BP)	4	1611	29	37681	0.0337411	0.0410033	Twist2,Aes,Cebpa,Gata6
546	GO:0006351,GO:0006355,GO:0000122,GO:0006357,GO:0010468	transcription, DNA-dependent (BP),regulation of transcription, DNA-dependent (BP),negative regulation of transcription from RNA polymerase II promoter (BP),regulation of transcription from RNA polymerase II promoter (BP),regulation of gene expression (BP)	4	1611	6	37681	4.65909e-05	0.000526116	Foxa2,Rarg,Ahr,Gata6
552	GO:0006351,GO:0006355,GO:0000122,GO:0009790,GO:0051090	transcription, DNA-dependent (BP),regulation of transcription, DNA-dependent (BP),negative regulation of transcription from RNA polymerase II promoter (BP),embryo development (BP),regulation of sequence-specific DNA binding transcription factor activity (BP)	4	1611	25	37681	0.020545	0.0268967	Foxa3,Foxn1,Foxd2,Foxq1
557	GO:0006351,GO:0006355,GO:0000122,GO:0090090	transcription, DNA-dependent (BP),regulation of transcription, DNA-dependent (BP),negative regulation of transcription from RNA polymerase II promoter (BP),negative regulation of canonical Wnt receptor signaling pathway (BP)	4	1611	11	37681	0.000862556	0.00263021	Gli3,Egr1,Aes,Snai2
558	GO:0006351,GO:0006355,GO:0000122,GO:0043401	transcription, DNA-dependent (BP),regulation of transcription, DNA-dependent (BP),negative regulation of transcription from RNA polymerase II promoter (BP),steroid hormone mediated signaling pathway (BP)	4	1611	24	37681	0.0178478	0.0241718	Nr6a1,Rxra,Esr2,Rarg
559	GO:0006351,GO:0006355,GO:0000122,GO:0030183	transcription, DNA-dependent (BP),regulation of transcription, DNA-dependent (BP),negative regulation of transcription from RNA polymerase II promoter (BP),B cell differentiation (BP)	4	1611	7	37681	0.000105014	0.000744122	Hdac7,Sp3,Bcl6,Ahr
575	GO:0006351,GO:0006355,GO:0006357,GO:0006366	transcription, DNA-dependent (BP),regulation of transcription, DNA-dependent (BP),regulation of transcription from RNA polymerase II promoter (BP),transcription from RNA polymerase II promoter (BP)	4	1611	29	37681	0.0337411	0.0410033	Ets1,Abt1,Ahr,Gata6
585	GO:0006351,GO:0006355,GO:0016055	transcription, DNA-dependent (BP),regulation of transcription, DNA-dependent (BP),Wnt receptor signaling pathway (BP)	4	1611	27	37681	0.0266546	0.0334943	Hbp1,Aes,Ctnnd1,Mitf
604	GO:0006351,GO:0006355,GO:0007219	transcription, DNA-dependent (BP),regulation of transcription, DNA-dependent (BP),Notch signaling pathway (BP)	4	1611	22	37681	0.0131433	0.0188099	Nkap,Maml1,Heyl,Mesp2
608	GO:0006351,GO:0006355,GO:0001666	transcription, DNA-dependent (BP),regulation of transcription, DNA-dependent (BP),response to hypoxia (BP)	4	1611	14	37681	0.0023606	0.00541538	Fosl2,Smad3,Pml,Arnt2
609	GO:0006351,GO:0006355,GO:0043010	transcription, DNA-dependent (BP),regulation of transcription, DNA-dependent (BP),camera-type eye development (BP)	4	1611	25	37681	0.020545	0.0268967	Gli3,Mitf,Ahr,Grlf1
618	GO:0006351,GO:0006355,GO:0007422	transcription, DNA-dependent (BP),regulation of transcription, DNA-dependent (BP),peripheral nervous system development (BP)	4	1611	10	37681	0.000568112	0.00217147	Sox8,Foxd2,Heyl,Erbb2
619	GO:0006351,GO:0006355,GO:0001649	transcription, DNA-dependent (BP),regulation of transcription, DNA-dependent (BP),osteoblast differentiation (BP)	4	1611	16	37681	0.00400857	0.00749864	Twist2,Sox8,Smad3,Dlx5
620	GO:0006351,GO:0006355,GO:0040008	transcription, DNA-dependent (BP),regulation of transcription, DNA-dependent (BP),regulation of growth (BP)	4	1611	19	37681	0.00770864	0.0122911	Brms1l,Epc1,Aes,Ndn
621	GO:0006351,GO:0006355,GO:0001755	transcription, DNA-dependent (BP),regulation of transcription, DNA-dependent (BP),neural crest cell migration (BP)	4	1611	14	37681	0.0023606	0.00541538	Sox8,Pax3,Ovol2,Foxd2
645	GO:0007275,GO:0006355,GO:0042127,GO:0045944	multicellular organismal development (BP),regulation of transcription, DNA-dependent (BP),regulation of cell proliferation (BP),positive regulation of transcription from RNA polymerase II promoter (BP)	4	1611	12	37681	0.00125014	0.00353327	Lrp6,Sirt1,Mitf,Hoxd13
657	GO:0007275,GO:0006355,GO:0060021	multicellular organismal development (BP),regulation of transcription, DNA-dependent (BP),palate development (BP)	4	1611	15	37681	0.00311082	0.00633173	Meox2,Snai2,Lrp6,Dlx5
660	GO:0007275,GO:0009653	multicellular organismal development (BP),anatomical structure morphogenesis (BP)	4	1611	12	37681	0.00125014	0.00353327	Hoxb1,Foxa2,Ereg,Hoxc13
677	GO:0007275,GO:0007409,GO:0007399	multicellular organismal development (BP),axonogenesis (BP),nervous system development (BP)	4	1611	12	37681	0.00125014	0.00353327	Ntng1,Amigo1,Numbl,Slit1
678	GO:0007275,GO:0009887,GO:0030154	multicellular organismal development (BP),organ morphogenesis (BP),cell differentiation (BP)	4	1611	16	37681	0.00400857	0.00749864	Pax8,Ereg,Dll1,Tnfsf11
689	GO:0007275,GO:0045893,GO:0006357	multicellular organismal development (BP),positive regulation of transcription, DNA-dependent (BP),regulation of transcription from RNA polymerase II promoter (BP)	4	1611	26	37681	0.0234792	0.0303683	Fzd4,Foxa2,Fzd2,Mitf
691	GO:0007275,GO:0045893,GO:0016055	multicellular organismal development (BP),positive regulation of transcription, DNA-dependent (BP),Wnt receptor signaling pathway (BP)	4	1611	20	37681	0.00931455	0.0145514	Fzd4,Lrp6,Fzd2,Mitf
693	GO:0007275,GO:0045893,GO:0042472	multicellular organismal development (BP),positive regulation of transcription, DNA-dependent (BP),inner ear morphogenesis (BP)	4	1611	11	37681	0.000862556	0.00263021	Six4,Pax8,Ror2,Dlx5
699	GO:0007275,GO:0030154,GO:0007399,GO:0007411	multicellular organismal development (BP),cell differentiation (BP),nervous system development (BP),axon guidance (BP)	4	1611	22	37681	0.0131433	0.0188099	Efnb3,Nrp2,Efnb1,Slit1
700	GO:0007275,GO:0030154,GO:0007399,GO:0001764	multicellular organismal development (BP),cell differentiation (BP),nervous system development (BP),neuron migration (BP)	4	1611	18	37681	0.00629601	0.0106644	Nav1,Nde1,Pafah1b1,Ntrk2
708	GO:0007275,GO:0030154,GO:0006357	multicellular organismal development (BP),cell differentiation (BP),regulation of transcription from RNA polymerase II promoter (BP)	4	1611	28	37681	0.0300744	0.0367824	Twist2,Foxa3,Sfrp5,Mitf
710	GO:0007275,GO:0030154,GO:0016055	multicellular organismal development (BP),cell differentiation (BP),Wnt receptor signaling pathway (BP)	4	1611	16	37681	0.00400857	0.00749864	Ndrg2,Sfrp5,Mitf,Nxn
715	GO:0007275,GO:0030154,GO:0042472	multicellular organismal development (BP),cell differentiation (BP),inner ear morphogenesis (BP)	4	1611	13	37681	0.00174488	0.00419348	Itga8,Pax8,Dll1,Ror2
735	GO:0007275,GO:0001501	multicellular organismal development (BP),skeletal system development (BP)	4	1611	24	37681	0.0178478	0.0241718	Chrd,Ror2,Hoxd13,Hoxa5
740	GO:0007275,GO:0006357,GO:0016055	multicellular organismal development (BP),regulation of transcription from RNA polymerase II promoter (BP),Wnt receptor signaling pathway (BP)	4	1611	18	37681	0.00629601	0.0106644	Fzd4,Sfrp5,Fzd2,Mitf
742	GO:0007275,GO:0030900	multicellular organismal development (BP),forebrain development (BP)	4	1611	28	37681	0.0300744	0.0367824	Numbl,Lrp6,Chrd,Nde1
746	GO:0007275,GO:0043065	multicellular organismal development (BP),positive regulation of apoptotic process (BP)	4	1611	30	37681	0.0376564	0.0447928	Itgb1,Lrp6,Sirt1,Hoxa5
749	GO:0007275,GO:0009790	multicellular organismal development (BP),embryo development (BP)	4	1611	31	37681	0.041821	0.0487616	Foxa3,Fzd4,Foxn1,Snai2
753	GO:0007275,GO:0048477	multicellular organismal development (BP),oogenesis (BP)	4	1611	13	37681	0.00174488	0.00419348	Zscan21,Fmn2,Paqr8,Paqr5
761	GO:0007275,GO:0007219	multicellular organismal development (BP),Notch signaling pathway (BP)	4	1611	22	37681	0.0131433	0.0188099	Dll4,Dll1,Heyl,Mesp2
762	GO:0007275,GO:0001756	multicellular organismal development (BP),somitogenesis (BP)	4	1611	21	37681	0.0111232	0.0164816	Lrp6,Dll1,Ror2,Mesp2
763	GO:0007275,GO:0001503	multicellular organismal development (BP),ossification (BP)	4	1611	29	37681	0.0337411	0.0410033	Bmp6,AI848100,Dlx5,Tnfsf11
765	GO:0007275,GO:0021987	multicellular organismal development (BP),cerebral cortex development (BP)	4	1611	8	37681	0.000202892	0.00120904	Lrp6,Nde1,Pafah1b1,Ntrk2
770	GO:0007275,GO:0001649	multicellular organismal development (BP),osteoblast differentiation (BP)	4	1611	20	37681	0.00931455	0.0145514	Twist2,Bmp6,Chrd,Dlx5
784	GO:0006355,GO:0009952,GO:0001501	regulation of transcription, DNA-dependent (BP),anterior/posterior pattern specification (BP),skeletal system development (BP)	4	1611	11	37681	0.000862556	0.00263021	Tgfbr1,Zbtb16,Hoxd13,Hoxa5
785	GO:0006355,GO:0009952,GO:0042733,GO:0030326	regulation of transcription, DNA-dependent (BP),anterior/posterior pattern specification (BP),embryonic digit morphogenesis (BP),embryonic limb morphogenesis (BP)	4	1611	8	37681	0.000202892	0.00120904	Gli3,Lrp6,Zbtb16,Hoxd13
787	GO:0006355,GO:0009952,GO:0043065	regulation of transcription, DNA-dependent (BP),anterior/posterior pattern specification (BP),positive regulation of apoptotic process (BP)	4	1611	6	37681	4.65909e-05	0.000526116	Lrp6,Zbtb16,Rarg,Hoxa5
788	GO:0006355,GO:0009952,GO:0010468	regulation of transcription, DNA-dependent (BP),anterior/posterior pattern specification (BP),regulation of gene expression (BP)	4	1611	7	37681	0.000105014	0.000744122	Gli3,Foxa2,Tgfbr1,Rarg
792	GO:0006355,GO:0043066,GO:0007165,GO:0045893	regulation of transcription, DNA-dependent (BP),negative regulation of apoptotic process (BP),signal transduction (BP),positive regulation of transcription, DNA-dependent (BP)	4	1611	8	37681	0.000202892	0.00120904	Sox8,Arnt2,Sox9,Tgfbr1
794	GO:0006355,GO:0043066,GO:0007165,GO:0008284	regulation of transcription, DNA-dependent (BP),negative regulation of apoptotic process (BP),signal transduction (BP),positive regulation of cell proliferation (BP)	4	1611	10	37681	0.000568112	0.00217147	Arnt2,Sox9,Tgfbr1,Erbb2
798	GO:0006355,GO:0043066,GO:0045893,GO:0008284	regulation of transcription, DNA-dependent (BP),negative regulation of apoptotic process (BP),positive regulation of transcription, DNA-dependent (BP),positive regulation of cell proliferation (BP)	4	1611	22	37681	0.0131433	0.0188099	Arnt2,Rela,Sox9,Tgfbr1
802	GO:0006355,GO:0043066,GO:0045893,GO:0010468	regulation of transcription, DNA-dependent (BP),negative regulation of apoptotic process (BP),positive regulation of transcription, DNA-dependent (BP),regulation of gene expression (BP)	4	1611	7	37681	0.000105014	0.000744122	Gli3,Tgfbr1,Mitf,Gata6
805	GO:0006355,GO:0043066,GO:0007507	regulation of transcription, DNA-dependent (BP),negative regulation of apoptotic process (BP),heart development (BP)	4	1611	15	37681	0.00311082	0.00633173	Gli3,Sox9,Tgfbr1,Erbb2
810	GO:0006355,GO:0016310,GO:0046777,GO:0006468	regulation of transcription, DNA-dependent (BP),phosphorylation (BP),protein autophosphorylation (BP),protein phosphorylation (BP)	4	1611	15	37681	0.00311082	0.00633173	Map3k9,Ern1,Tgfbr1,Erbb2
814	GO:0006355,GO:0006468,GO:0006915	regulation of transcription, DNA-dependent (BP),protein phosphorylation (BP),apoptotic process (BP)	4	1611	19	37681	0.00770864	0.0122911	Map3k9,Trib3,Ern1,Tgfbr1
819	GO:0006355,GO:0007165,GO:0006915	regulation of transcription, DNA-dependent (BP),signal transduction (BP),apoptotic process (BP)	4	1611	10	37681	0.000568112	0.00217147	Map3k9,Tgfbr1,Litaf,Ahr
822	GO:0006355,GO:0006915,GO:0045893	regulation of transcription, DNA-dependent (BP),apoptotic process (BP),positive regulation of transcription, DNA-dependent (BP)	4	1611	30	37681	0.0376564	0.0447928	Tgfbr1,Nr4a1,Ahr,Gata6
824	GO:0006355,GO:0006915,GO:0006917	regulation of transcription, DNA-dependent (BP),apoptotic process (BP),induction of apoptosis (BP)	4	1611	18	37681	0.00629601	0.0106644	Pml,Ern1,Tgfbr1,Nr4a1
834	GO:0006355,GO:0045893,GO:0008285,GO:0032332	regulation of transcription, DNA-dependent (BP),positive regulation of transcription, DNA-dependent (BP),negative regulation of cell proliferation (BP),positive regulation of chondrocyte differentiation (BP)	4	1611	4	37681	3.32922e-06	7.41727e-05	Gli3,Smad3,Sox9,Zbtb16
836	GO:0006355,GO:0045893,GO:0045944,GO:0043065	regulation of transcription, DNA-dependent (BP),positive regulation of transcription, DNA-dependent (BP),positive regulation of transcription from RNA polymerase II promoter (BP),positive regulation of apoptotic process (BP)	4	1611	17	37681	0.00506636	0.00923976	Rxra,Esr2,Lrp6,Gata6
841	GO:0006355,GO:0045893,GO:0045944,GO:0090190	regulation of transcription, DNA-dependent (BP),positive regulation of transcription, DNA-dependent (BP),positive regulation of transcription from RNA polymerase II promoter (BP),positive regulation of branching involved in ureteric bud morphogenesis (BP)	4	1611	6	37681	4.65909e-05	0.000526116	Six4,Sox8,Pax8,Sox9
843	GO:0006355,GO:0045893,GO:0008284,GO:0007507	regulation of transcription, DNA-dependent (BP),positive regulation of transcription, DNA-dependent (BP),positive regulation of cell proliferation (BP),heart development (BP)	4	1611	12	37681	0.00125014	0.00353327	Pax3,Myocd,Sox9,Tgfbr1
844	GO:0006355,GO:0045893,GO:0001501	regulation of transcription, DNA-dependent (BP),positive regulation of transcription, DNA-dependent (BP),skeletal system development (BP)	4	1611	17	37681	0.00506636	0.00923976	Smad3,Sox9,Tgfbr1,Zbtb16
846	GO:0006355,GO:0045893,GO:0001701,GO:0010468	regulation of transcription, DNA-dependent (BP),positive regulation of transcription, DNA-dependent (BP),in utero embryonic development (BP),regulation of gene expression (BP)	4	1611	9	37681	0.000352817	0.00150434	Gli3,Foxa2,Tgfbr1,Gata6
850	GO:0006355,GO:0045893,GO:0045892,GO:0032332	regulation of transcription, DNA-dependent (BP),positive regulation of transcription, DNA-dependent (BP),negative regulation of transcription, DNA-dependent (BP),positive regulation of chondrocyte differentiation (BP)	4	1611	6	37681	4.65909e-05	0.000526116	Gli3,Rela,Sox9,Zbtb16
854	GO:0006355,GO:0045893,GO:0030326	regulation of transcription, DNA-dependent (BP),positive regulation of transcription, DNA-dependent (BP),embryonic limb morphogenesis (BP)	4	1611	11	37681	0.000862556	0.00263021	Gli3,Lrp6,Zbtb16,Dlx5
857	GO:0006355,GO:0045893,GO:0060021	regulation of transcription, DNA-dependent (BP),positive regulation of transcription, DNA-dependent (BP),palate development (BP)	4	1611	16	37681	0.00400857	0.00749864	Gli3,Lrp6,Tgfbr1,Dlx5
862	GO:0006355,GO:0007179	regulation of transcription, DNA-dependent (BP),transforming growth factor beta receptor signaling pathway (BP)	4	1611	23	37681	0.0153826	0.0216882	Creb1,Smad3,Pml,Tgfbr1
867	GO:0006355,GO:0042127,GO:0043065	regulation of transcription, DNA-dependent (BP),regulation of cell proliferation (BP),positive regulation of apoptotic process (BP)	4	1611	8	37681	0.000202892	0.00120904	Esr2,Lrp6,Sirt1,Bcl6
876	GO:0006355,GO:0045944,GO:0048704	regulation of transcription, DNA-dependent (BP),positive regulation of transcription from RNA polymerase II promoter (BP),embryonic skeletal system morphogenesis (BP)	4	1611	21	37681	0.0111232	0.0164816	Six4,Gli3,Hoxb1,Hoxa5
879	GO:0006355,GO:0045944,GO:0042475	regulation of transcription, DNA-dependent (BP),positive regulation of transcription from RNA polymerase II promoter (BP),odontogenesis of dentin-containing tooth (BP)	4	1611	20	37681	0.00931455	0.0145514	Gli3,Lrp6,Dlx2,Nfic
890	GO:0006355,GO:0045944,GO:0030855	regulation of transcription, DNA-dependent (BP),positive regulation of transcription from RNA polymerase II promoter (BP),epithelial cell differentiation (BP)	4	1611	11	37681	0.000862556	0.00263021	Neurog3,Cbfa2t2,Dlx5,Gata6
901	GO:0006355,GO:0000122,GO:0048701	regulation of transcription, DNA-dependent (BP),negative regulation of transcription from RNA polymerase II promoter (BP),embryonic cranial skeleton morphogenesis (BP)	4	1611	9	37681	0.000352817	0.00150434	Twist2,Tbx15,Smad3,Dlx2
908	GO:0006355,GO:0048538	regulation of transcription, DNA-dependent (BP),thymus development (BP)	4	1611	18	37681	0.00629601	0.0106644	Six4,Foxn1,Tgfbr1,Lmo4
909	GO:0006355,GO:0030900	regulation of transcription, DNA-dependent (BP),forebrain development (BP)	4	1611	28	37681	0.0300744	0.0367824	Gli3,Lrp6,Rfx4,Grlf1
911	GO:0006355,GO:0045892,GO:0043065	regulation of transcription, DNA-dependent (BP),negative regulation of transcription, DNA-dependent (BP),positive regulation of apoptotic process (BP)	4	1611	17	37681	0.00506636	0.00923976	Zbtb16,Sirt1,Bcl6,Gata6
918	GO:0006355,GO:0001525	regulation of transcription, DNA-dependent (BP),angiogenesis (BP)	4	1611	28	37681	0.0300744	0.0367824	Meox2,Ovol2,Sirt1,Elk3
921	GO:0006355,GO:0007417	regulation of transcription, DNA-dependent (BP),central nervous system development (BP)	4	1611	17	37681	0.00506636	0.00923976	Gli3,Arnt2,Zbtb16,Ndn
926	GO:0006355,GO:0048706	regulation of transcription, DNA-dependent (BP),embryonic skeletal system development (BP)	4	1611	22	37681	0.0131433	0.0188099	Dlx2,Sp1,Sp3,Hoxa5
927	GO:0006355,GO:0042472	regulation of transcription, DNA-dependent (BP),inner ear morphogenesis (BP)	4	1611	27	37681	0.0266546	0.0334943	Six4,Gfi1,Pax8,Dlx5
931	GO:0006355,GO:0051216	regulation of transcription, DNA-dependent (BP),cartilage development (BP)	4	1611	28	37681	0.0300744	0.0367824	Dlx2,Foxd2,Sox9,Zbtb16
939	GO:0009952,GO:0008285	anterior/posterior pattern specification (BP),negative regulation of cell proliferation (BP)	4	1611	16	37681	0.00400857	0.00749864	Gli3,Zbtb16,Rarg,Wnt9a
943	GO:0009952,GO:0007389,GO:0030324	anterior/posterior pattern specification (BP),pattern specification process (BP),lung development (BP)	4	1611	7	37681	0.000105014	0.000744122	Gli3,Foxa2,Bmpr1a,Hoxa5
946	GO:0009952,GO:0048704	anterior/posterior pattern specification (BP),embryonic skeletal system morphogenesis (BP)	4	1611	24	37681	0.0178478	0.0241718	Gli3,Hoxb1,Hoxa5,Wnt9a
949	GO:0009952,GO:0001701	anterior/posterior pattern specification (BP),in utero embryonic development (BP)	4	1611	15	37681	0.00311082	0.00633173	Gli3,Foxa2,Tgfbr1,Bmpr1a
951	GO:0009952,GO:0007507	anterior/posterior pattern specification (BP),heart development (BP)	4	1611	13	37681	0.00174488	0.00419348	Gli3,Crkl,Tgfbr1,Bmpr1a
954	GO:0009952,GO:0060021	anterior/posterior pattern specification (BP),palate development (BP)	4	1611	16	37681	0.00400857	0.00749864	Gli3,Lrp6,Tgfbr1,Bmpr1a
959	GO:0045665,GO:0001701	negative regulation of neuron differentiation (BP),in utero embryonic development (BP)	4	1611	9	37681	0.000352817	0.00150434	Gli3,Itgb1,Foxa2,Dll1
963	GO:0045666,GO:0030154,GO:0045944	positive regulation of neuron differentiation (BP),cell differentiation (BP),positive regulation of transcription from RNA polymerase II promoter (BP)	4	1611	19	37681	0.00770864	0.0122911	Neurog3,Bmp6,Ascl1,Tcf12
968	GO:0001822,GO:0001701	kidney development (BP),in utero embryonic development (BP)	4	1611	16	37681	0.00400857	0.00749864	Gli3,Myo1e,Tgfbr1,Bcl2l11
974	GO:0043066,GO:0016310,GO:0046777,GO:0006468,GO:0008284	negative regulation of apoptotic process (BP),phosphorylation (BP),protein autophosphorylation (BP),protein phosphorylation (BP),positive regulation of cell proliferation (BP)	4	1611	8	37681	0.000202892	0.00120904	Tgfbr1,Hck,Fgfr3,Erbb2
976	GO:0043066,GO:0016310,GO:0006468,GO:0007165	negative regulation of apoptotic process (BP),phosphorylation (BP),protein phosphorylation (BP),signal transduction (BP)	4	1611	19	37681	0.00770864	0.0122911	Tgfbr1,Fgfr3,Pik3r1,Erbb2
985	GO:0043066,GO:0007165,GO:0045944	negative regulation of apoptotic process (BP),signal transduction (BP),positive regulation of transcription from RNA polymerase II promoter (BP)	4	1611	19	37681	0.00770864	0.0122911	Sox8,Arnt2,Sox9,Pik3r1
990	GO:0043066,GO:0006915,GO:0045944	negative regulation of apoptotic process (BP),apoptotic process (BP),positive regulation of transcription from RNA polymerase II promoter (BP)	4	1611	17	37681	0.00506636	0.00923976	Dicer1,Akt2,Sirt1,Gata6
995	GO:0043066,GO:0045893,GO:0008285	negative regulation of apoptotic process (BP),positive regulation of transcription, DNA-dependent (BP),negative regulation of cell proliferation (BP)	4	1611	20	37681	0.00931455	0.0145514	Gli3,Tcfap4,Smad3,Sox9
998	GO:0043066,GO:0045893,GO:0006357,GO:0045892	negative regulation of apoptotic process (BP),positive regulation of transcription, DNA-dependent (BP),regulation of transcription from RNA polymerase II promoter (BP),negative regulation of transcription, DNA-dependent (BP)	4	1611	10	37681	0.000568112	0.00217147	Tcfap4,Rela,Sox9,Gata6
1003	GO:0043066,GO:0042127,GO:0030154,GO:0045944	negative regulation of apoptotic process (BP),regulation of cell proliferation (BP),cell differentiation (BP),positive regulation of transcription from RNA polymerase II promoter (BP)	4	1611	8	37681	0.000202892	0.00120904	Sox9,Sirt1,Ascl1,Mitf
1007	GO:0043066,GO:0042127,GO:0045944,GO:0045892	negative regulation of apoptotic process (BP),regulation of cell proliferation (BP),positive regulation of transcription from RNA polymerase II promoter (BP),negative regulation of transcription, DNA-dependent (BP)	4	1611	8	37681	0.000202892	0.00120904	Gli3,Sox9,Sirt1,Ascl1
1015	GO:0043066,GO:0030154,GO:0006357	negative regulation of apoptotic process (BP),cell differentiation (BP),regulation of transcription from RNA polymerase II promoter (BP)	4	1611	9	37681	0.000352817	0.00150434	Twist2,Sox9,Ascl1,Mitf
1017	GO:0043066,GO:0030154,GO:0045892	negative regulation of apoptotic process (BP),cell differentiation (BP),negative regulation of transcription, DNA-dependent (BP)	4	1611	14	37681	0.0023606	0.00541538	Twist2,Sox9,Sirt1,Ascl1
1026	GO:0043066,GO:0045944,GO:0045165	negative regulation of apoptotic process (BP),positive regulation of transcription from RNA polymerase II promoter (BP),cell fate commitment (BP)	4	1611	8	37681	0.000202892	0.00120904	Sox8,Sox9,Eya1,Mitf
1027	GO:0043066,GO:0045944,GO:0001934	negative regulation of apoptotic process (BP),positive regulation of transcription from RNA polymerase II promoter (BP),positive regulation of protein phosphorylation (BP)	4	1611	11	37681	0.000862556	0.00263021	Akt2,Sox9,Sirt1,Pik3r1
1033	GO:0043066,GO:0045944,GO:0006357,GO:0045892	negative regulation of apoptotic process (BP),positive regulation of transcription from RNA polymerase II promoter (BP),regulation of transcription from RNA polymerase II promoter (BP),negative regulation of transcription, DNA-dependent (BP)	4	1611	8	37681	0.000202892	0.00120904	Rela,Sox9,Ascl1,Gata6
1037	GO:0043066,GO:0045944,GO:0045892,GO:0048709	negative regulation of apoptotic process (BP),positive regulation of transcription from RNA polymerase II promoter (BP),negative regulation of transcription, DNA-dependent (BP),oligodendrocyte differentiation (BP)	4	1611	5	37681	1.60781e-05	0.00024544	Gli3,Sox8,Sox9,Ascl1
1039	GO:0043066,GO:0045944,GO:0010468	negative regulation of apoptotic process (BP),positive regulation of transcription from RNA polymerase II promoter (BP),regulation of gene expression (BP)	4	1611	13	37681	0.00174488	0.00419348	Gli3,Ascl1,Mitf,Gata6
1041	GO:0043066,GO:0008284,GO:0043065	negative regulation of apoptotic process (BP),positive regulation of cell proliferation (BP),positive regulation of apoptotic process (BP)	4	1611	17	37681	0.00506636	0.00923976	Sirt1,Fgfr3,Tsc22d1,Alox12
1046	GO:0043066,GO:0000122,GO:0043065	negative regulation of apoptotic process (BP),negative regulation of transcription from RNA polymerase II promoter (BP),positive regulation of apoptotic process (BP)	4	1611	14	37681	0.0023606	0.00541538	Sirt1,Fgfr3,Bcl6,Gata6
1053	GO:0043066,GO:0045892,GO:0043065	negative regulation of apoptotic process (BP),negative regulation of transcription, DNA-dependent (BP),positive regulation of apoptotic process (BP)	4	1611	14	37681	0.0023606	0.00541538	Tcfap4,Sirt1,Bcl6,Gata6
1068	GO:0043066,GO:0030307	negative regulation of apoptotic process (BP),positive regulation of cell growth (BP)	4	1611	26	37681	0.0234792	0.0303683	Cd38,Tgfbr1,Alox12,Erbb2
1070	GO:0043066,GO:0001666	negative regulation of apoptotic process (BP),response to hypoxia (BP)	4	1611	19	37681	0.00770864	0.0122911	Adora1,Cd38,Smad3,Arnt2
1080	GO:0016310,GO:0043410,GO:0006468	phosphorylation (BP),positive regulation of MAPK cascade (BP),protein phosphorylation (BP)	4	1611	15	37681	0.00311082	0.00633173	Fgfr3,Erbb2,Ntrk2,Ryk
1086	GO:0016310,GO:0046777,GO:0006468,GO:0007165,GO:0006915	phosphorylation (BP),protein autophosphorylation (BP),protein phosphorylation (BP),signal transduction (BP),apoptotic process (BP)	4	1611	11	37681	0.000862556	0.00263021	Map3k9,Irak3,Tgfbr1,Ripk1
1094	GO:0016310,GO:0046777,GO:0006468,GO:0006950	phosphorylation (BP),protein autophosphorylation (BP),protein phosphorylation (BP),response to stress (BP)	4	1611	7	37681	0.000105014	0.000744122	Map3k9,Mapk14,Ern1,Mink1
1095	GO:0016310,GO:0046777,GO:0006468,GO:0006917	phosphorylation (BP),protein autophosphorylation (BP),protein phosphorylation (BP),induction of apoptosis (BP)	4	1611	9	37681	0.000352817	0.00150434	Lck,Ern1,Tgfbr1,Ripk1
1108	GO:0016310,GO:0006468,GO:0007165,GO:0043065	phosphorylation (BP),protein phosphorylation (BP),signal transduction (BP),positive regulation of apoptotic process (BP)	4	1611	13	37681	0.00174488	0.00419348	Dapk1,Map3k9,Fgfr3,Pik3r1
1110	GO:0016310,GO:0006468,GO:0006915,GO:0006917	phosphorylation (BP),protein phosphorylation (BP),apoptotic process (BP),induction of apoptosis (BP)	4	1611	11	37681	0.000862556	0.00263021	Dapk1,Ern1,Tgfbr1,Ripk1
1111	GO:0016310,GO:0006468,GO:0045893	phosphorylation (BP),protein phosphorylation (BP),positive regulation of transcription, DNA-dependent (BP)	4	1611	18	37681	0.00629601	0.0106644	Rps6ka1,Map2k3,Ror2,Tgfbr1
1113	GO:0016310,GO:0006468,GO:0030154,GO:0001501	phosphorylation (BP),protein phosphorylation (BP),cell differentiation (BP),skeletal system development (BP)	4	1611	4	37681	3.32922e-06	7.41727e-05	Epha2,Bmpr1b,Ror2,Tgfbr1
1116	GO:0016310,GO:0006468,GO:0045944	phosphorylation (BP),protein phosphorylation (BP),positive regulation of transcription from RNA polymerase II promoter (BP)	4	1611	25	37681	0.020545	0.0268967	Mapk14,Akt2,Ripk1,Pik3r1
1125	GO:0016310,GO:0006468,GO:0007049,GO:0051301	phosphorylation (BP),protein phosphorylation (BP),cell cycle (BP),cell division (BP)	4	1611	30	37681	0.0376564	0.0447928	Nek2,Nek9,Cdk6,Wee1
1127	GO:0016310,GO:0006468,GO:0030182	phosphorylation (BP),protein phosphorylation (BP),neuron differentiation (BP)	4	1611	11	37681	0.000862556	0.00263021	Epha2,Cdk5r1,Ntrk2,Ryk
1129	GO:0016310,GO:0006468,GO:0007067	phosphorylation (BP),protein phosphorylation (BP),mitosis (BP)	4	1611	22	37681	0.0131433	0.0188099	Wee2,Nek2,Nek9,Wee1
1132	GO:0016310,GO:0006468,GO:0018105,GO:0018107	phosphorylation (BP),protein phosphorylation (BP),peptidyl-serine phosphorylation (BP),peptidyl-threonine phosphorylation (BP)	4	1611	16	37681	0.00400857	0.00749864	Sbk1,Cdk5r1,Tgfbr1,Akt3
1134	GO:0016310,GO:0006468,GO:0032496	phosphorylation (BP),protein phosphorylation (BP),response to lipopolysaccharide (BP)	4	1611	12	37681	0.00125014	0.00353327	Mapkapk3,Eif2ak2,Mapk14,Irak3
1136	GO:0016310,GO:0006468,GO:0048013	phosphorylation (BP),protein phosphorylation (BP),ephrin receptor signaling pathway (BP)	4	1611	14	37681	0.0023606	0.00541538	Epha2,Cdk5r1,Ephb4,Epha3
1139	GO:0016310,GO:0007399	phosphorylation (BP),nervous system development (BP)	4	1611	30	37681	0.0376564	0.0447928	Prps1,Bmpr1a,Erbb2,Ntrk2
1145	GO:0016310,GO:0006954	phosphorylation (BP),inflammatory response (BP)	4	1611	19	37681	0.00770864	0.0122911	Sgms1,Map2k3,Hck,Tollip
1155	GO:0006955,GO:0045944	immune response (BP),positive regulation of transcription from RNA polymerase II promoter (BP)	4	1611	23	37681	0.0153826	0.0216882	Bmp6,Smad3,Traf6,Tnfsf11
1165	GO:0043410,GO:0007165	positive regulation of MAPK cascade (BP),signal transduction (BP)	4	1611	21	37681	0.0111232	0.0164816	Lpar2,Fgfr3,Erbb2,Ryk
1174	GO:0046777,GO:0030154	protein autophosphorylation (BP),cell differentiation (BP)	4	1611	15	37681	0.00311082	0.00633173	Tgfbr1,Fgfr3,Htatip2,Ntrk2
1177	GO:0007420,GO:0045893	brain development (BP),positive regulation of transcription, DNA-dependent (BP)	4	1611	20	37681	0.00931455	0.0145514	Gli3,Lhx2,Esr2,Fzd2
1178	GO:0007420,GO:0008285	brain development (BP),negative regulation of cell proliferation (BP)	4	1611	13	37681	0.00174488	0.00419348	Foxa3,Gli3,Esr2,Sfrp5
1181	GO:0007420,GO:0007411	brain development (BP),axon guidance (BP)	4	1611	14	37681	0.0023606	0.00541538	Gli3,Cdk5r1,Lhx2,Myh10
1213	GO:0031175,GO:0007155	neuron projection development (BP),cell adhesion (BP)	4	1611	16	37681	0.00400857	0.00749864	Itgb1,Cd44,Cntn1,Cntn2
1215	GO:0031175,GO:0007411	neuron projection development (BP),axon guidance (BP)	4	1611	9	37681	0.000352817	0.00150434	Cdk5r1,Myh10,Ryk,Cntn2
1224	GO:0009887,GO:0019221	organ morphogenesis (BP),cytokine-mediated signaling pathway (BP)	4	1611	4	37681	3.32922e-06	7.41727e-05	Ereg,Rela,Traf6,Tnfsf11
1233	GO:0006810,GO:0015031,GO:0006897	transport (BP),protein transport (BP),endocytosis (BP)	4	1611	25	37681	0.020545	0.0268967	Snx18,Arrb1,Rufy1,Rab34
1237	GO:0006810,GO:0007186	transport (BP),G-protein coupled receptor signaling pathway (BP)	4	1611	12	37681	0.00125014	0.00353327	Itpr3,Arrb1,Abca1,Kcnk2
1249	GO:0006810,GO:0006811,GO:0015992,GO:0006885	transport (BP),ion transport (BP),proton transport (BP),regulation of pH (BP)	4	1611	9	37681	0.000352817	0.00150434	Slc9a9,Slc9a2,Slc9a8,Atp6v1b1
1251	GO:0006810,GO:0006811,GO:0015992,GO:0006814	transport (BP),ion transport (BP),proton transport (BP),sodium ion transport (BP)	4	1611	13	37681	0.00174488	0.00419348	Slc9a9,Slc9a2,Slc9a10,Slc9a8
1256	GO:0006810,GO:0006811,GO:0006812,GO:0055085,GO:0034220,GO:0006813,GO:0006814	transport (BP),ion transport (BP),cation transport (BP),transmembrane transport (BP),ion transmembrane transport (BP),potassium ion transport (BP),sodium ion transport (BP)	4	1611	9	37681	0.000352817	0.00150434	Slc12a1,Atp1a1,Atp1a3,Slc9a8
1264	GO:0006810,GO:0006811,GO:0055085,GO:0034220,GO:0006829	transport (BP),ion transport (BP),transmembrane transport (BP),ion transmembrane transport (BP),zinc ion transport (BP)	4	1611	21	37681	0.0111232	0.0164816	Slc30a10,Slc30a9,Slc39a8,Slc30a7
1273	GO:0006810,GO:0006811,GO:0034220,GO:0006813,GO:0071805	transport (BP),ion transport (BP),ion transmembrane transport (BP),potassium ion transport (BP),potassium ion transmembrane transport (BP)	4	1611	20	37681	0.00931455	0.0145514	Atp1a1,Atp1a3,Kcnj11,Slc9a8
1278	GO:0006810,GO:0006811,GO:0007605	transport (BP),ion transport (BP),sensory perception of sound (BP)	4	1611	14	37681	0.0023606	0.00541538	Chrnb2,Gabrb2,Gabra5,Atp6v1b1
1287	GO:0006810,GO:0006811,GO:0055072	transport (BP),ion transport (BP),iron ion homeostasis (BP)	4	1611	21	37681	0.0111232	0.0164816	Sfxn1,Steap3,Mfi2,Slc25a37
1290	GO:0006810,GO:0006811,GO:0050877	transport (BP),ion transport (BP),neurological system process (BP)	4	1611	8	37681	0.000202892	0.00120904	Chrnb2,Cacna1e,Kcnj11,Chrnb1
1292	GO:0006810,GO:0015992,GO:0055085	transport (BP),proton transport (BP),transmembrane transport (BP)	4	1611	18	37681	0.00629601	0.0106644	Slc9a9,Slc36a1,Slc9a10,Slc9a8
1296	GO:0006810,GO:0055085,GO:0034220,GO:0006821	transport (BP),transmembrane transport (BP),ion transmembrane transport (BP),chloride transport (BP)	4	1611	22	37681	0.0131433	0.0188099	Slc12a5,Slc12a1,Cftr,Slc1a4
1300	GO:0006810,GO:0055085,GO:0006833	transport (BP),transmembrane transport (BP),water transport (BP)	4	1611	12	37681	0.00125014	0.00353327	Aqp6,Aqp9,Cftr,Aqp1
1306	GO:0006810,GO:0055085,GO:0006865,GO:0003333,GO:0015807	transport (BP),transmembrane transport (BP),amino acid transport (BP),amino acid transmembrane transport (BP),L-amino acid transport (BP)	4	1611	6	37681	4.65909e-05	0.000526116	Slc7a1,Slc7a8,Slc7a2,Slc7a5
1311	GO:0006810,GO:0030154	transport (BP),cell differentiation (BP)	4	1611	28	37681	0.0300744	0.0367824	Cplx2,Slc9a10,Slc7a5,Pafah1b1
1315	GO:0006810,GO:0045944	transport (BP),positive regulation of transcription from RNA polymerase II promoter (BP)	4	1611	9	37681	0.000352817	0.00150434	Arrb1,Lrp6,Smad3,Akt2
1322	GO:0006810,GO:0006629,GO:0006631	transport (BP),lipid metabolic process (BP),fatty acid metabolic process (BP)	4	1611	8	37681	0.000202892	0.00120904	Slc27a1,Crat,Crot,Cpt1a
1323	GO:0006810,GO:0007049	transport (BP),cell cycle (BP)	4	1611	26	37681	0.0234792	0.0303683	Steap3,Vps4b,Dynlt3,Pafah1b1
1338	GO:0006810,GO:0050890	transport (BP),cognition (BP)	4	1611	6	37681	4.65909e-05	0.000526116	Chrnb2,Stra6,Ctns,Slc1a4
1340	GO:0006810,GO:0030301	transport (BP),cholesterol transport (BP)	4	1611	10	37681	0.000568112	0.00217147	Cftr,Vps4b,Ldlr,Abca1
1344	GO:0015031,GO:0007154	protein transport (BP),cell communication (BP)	4	1611	26	37681	0.0234792	0.0303683	Snx18,Snx16,Fras1,Snx4
1361	GO:0007186,GO:0043547	G-protein coupled receptor signaling pathway (BP),positive regulation of GTPase activity (BP)	4	1611	21	37681	0.0111232	0.0164816	Rgs9,Arrb1,Gnaq,Rgs4
1363	GO:0007186,GO:0000187	G-protein coupled receptor signaling pathway (BP),activation of MAPK activity (BP)	4	1611	13	37681	0.00174488	0.00419348	Lpar2,Arrb1,Ghrl,Adra2b
1366	GO:0007165,GO:0006915,GO:0006917	signal transduction (BP),apoptotic process (BP),induction of apoptosis (BP)	4	1611	11	37681	0.000862556	0.00263021	Dapk1,Tgfbr1,Ripk1,Shisa5
1368	GO:0007165,GO:0045893,GO:0006357	signal transduction (BP),positive regulation of transcription, DNA-dependent (BP),regulation of transcription from RNA polymerase II promoter (BP)	4	1611	9	37681	0.000352817	0.00150434	Fzd4,Sox9,Fzd2,Ahr
1373	GO:0007165,GO:0007605	signal transduction (BP),sensory perception of sound (BP)	4	1611	8	37681	0.000202892	0.00120904	Chrnb2,Fzd4,Gabrb2,Gabra5
1391	GO:0007165,GO:0045892	signal transduction (BP),negative regulation of transcription, DNA-dependent (BP)	4	1611	31	37681	0.041821	0.0487616	Sox8,Sox9,Traf6,Grlf1
1397	GO:0007165,GO:0007049,GO:0006184,GO:0051301	signal transduction (BP),cell cycle (BP),GTP catabolic process (BP),cell division (BP)	4	1611	6	37681	4.65909e-05	0.000526116	Gnai2,Gnai1,Gnai3,Rala
1401	GO:0007165,GO:0007601	signal transduction (BP),visual perception (BP)	4	1611	21	37681	0.0111232	0.0164816	Chrnb2,Opn3,Sag,Pde6a
1405	GO:0007165,GO:0006897	signal transduction (BP),endocytosis (BP)	4	1611	16	37681	0.00400857	0.00749864	Gapvd1,Arrb1,Rin1,Pacsin2
1413	GO:0007165,GO:0019221	signal transduction (BP),cytokine-mediated signaling pathway (BP)	4	1611	30	37681	0.0376564	0.0447928	Stat6,Irak3,Stat3,Traf6
1414	GO:0007165,GO:0007243	signal transduction (BP),intracellular protein kinase cascade (BP)	4	1611	19	37681	0.00770864	0.0122911	Gnai2,Dapk1,Gna13,Agtr2
1436	GO:0006915,GO:0045892	apoptotic process (BP),negative regulation of transcription, DNA-dependent (BP)	4	1611	30	37681	0.0376564	0.0447928	Pml,Pdcd4,Sirt1,Gata6
1438	GO:0006915,GO:0006950	apoptotic process (BP),response to stress (BP)	4	1611	15	37681	0.00311082	0.00633173	Map3k9,Trp53inp1,Ern1,Ahr
1441	GO:0006915,GO:0007050	apoptotic process (BP),cell cycle arrest (BP)	4	1611	13	37681	0.00174488	0.00419348	Gas2,Trp53inp1,Pml,Ern1
1443	GO:0006915,GO:0001525	apoptotic process (BP),angiogenesis (BP)	4	1611	18	37681	0.00629601	0.0106644	Epha2,Dicer1,Sirt1,Htatip2
1445	GO:0006915,GO:0009791	apoptotic process (BP),post-embryonic development (BP)	4	1611	15	37681	0.00311082	0.00633173	Ppp1r13l,Dicer1,Tgfbr1,Bcl2l11
1467	GO:0045893,GO:0008285,GO:0001501	positive regulation of transcription, DNA-dependent (BP),negative regulation of cell proliferation (BP),skeletal system development (BP)	4	1611	9	37681	0.000352817	0.00150434	Smad3,Ror2,Sox9,Zbtb16
1471	GO:0045893,GO:0008285,GO:0043065	positive regulation of transcription, DNA-dependent (BP),negative regulation of cell proliferation (BP),positive regulation of apoptotic process (BP)	4	1611	17	37681	0.00506636	0.00923976	Tcfap4,Rxra,Esr2,Zbtb16
1485	GO:0045893,GO:0007049	positive regulation of transcription, DNA-dependent (BP),cell cycle (BP)	4	1611	31	37681	0.041821	0.0487616	Ccna2,Psrc1,Ahr,Npat
1487	GO:0045893,GO:0090090	positive regulation of transcription, DNA-dependent (BP),negative regulation of canonical Wnt receptor signaling pathway (BP)	4	1611	23	37681	0.0153826	0.0216882	Gli3,Egr1,Ror2,Sox9
1489	GO:0045893,GO:0001843	positive regulation of transcription, DNA-dependent (BP),neural tube closure (BP)	4	1611	14	37681	0.0023606	0.00541538	Pax3,Lhx2,Lrp6,Bcl10
1491	GO:0045893,GO:0001666	positive regulation of transcription, DNA-dependent (BP),response to hypoxia (BP)	4	1611	18	37681	0.00629601	0.0106644	Fosl2,Cd38,Smad3,Arnt2
1492	GO:0045893,GO:0090263	positive regulation of transcription, DNA-dependent (BP),positive regulation of canonical Wnt receptor signaling pathway (BP)	4	1611	18	37681	0.00629601	0.0106644	Lrp6,Smad3,Ror2,Dlx5
1498	GO:0006200,GO:0006813	ATP catabolic process (BP),potassium ion transport (BP)	4	1611	14	37681	0.0023606	0.00541538	Vps4b,Atp1a1,Atp1a3,Atp1b4
1500	GO:0043491	protein kinase B signaling cascade (BP)	4	1611	26	37681	0.0234792	0.0303683	Epha2,Akt2,Sox9,Ccl2
1511	GO:0043547,GO:0006897	positive regulation of GTPase activity (BP),endocytosis (BP)	4	1611	10	37681	0.000568112	0.00217147	Snx18,Gapvd1,Arrb1,Rin1
1517	GO:0071346	cellular response to interferon-gamma (BP)	4	1611	16	37681	0.00400857	0.00749864	Gbp5,Gbp4,Gbp6,Ccl2
1526	GO:0042127,GO:0045944,GO:0006357	regulation of cell proliferation (BP),positive regulation of transcription from RNA polymerase II promoter (BP),regulation of transcription from RNA polymerase II promoter (BP)	4	1611	15	37681	0.00311082	0.00633173	Sox9,Ascl1,Mitf,Cebpa
1531	GO:0042127,GO:0042733,GO:0030326	regulation of cell proliferation (BP),embryonic digit morphogenesis (BP),embryonic limb morphogenesis (BP)	4	1611	6	37681	4.65909e-05	0.000526116	Gli3,Lrp6,Chst11,Hoxd13
1536	GO:0042127,GO:0010468	regulation of cell proliferation (BP),regulation of gene expression (BP)	4	1611	11	37681	0.000862556	0.00263021	Gli3,Ezh2,Ascl1,Mitf
1541	GO:0030154,GO:0007399,GO:0001764,GO:0021987	cell differentiation (BP),nervous system development (BP),neuron migration (BP),cerebral cortex development (BP)	4	1611	5	37681	1.60781e-05	0.00024544	Ascl1,Nde1,Pafah1b1,Ntrk2
1546	GO:0030154,GO:0008285,GO:0006357	cell differentiation (BP),negative regulation of cell proliferation (BP),regulation of transcription from RNA polymerase II promoter (BP)	4	1611	13	37681	0.00174488	0.00419348	Twist2,Foxa3,Sfrp5,Sox9
1550	GO:0030154,GO:0045944,GO:0006357	cell differentiation (BP),positive regulation of transcription from RNA polymerase II promoter (BP),regulation of transcription from RNA polymerase II promoter (BP)	4	1611	27	37681	0.0266546	0.0334943	Foxa3,Sox9,Ascl1,Mitf
1559	GO:0030154,GO:0001701	cell differentiation (BP),in utero embryonic development (BP)	4	1611	27	37681	0.0266546	0.0334943	Dll1,Tgfbr1,Gna13,Bmpr1a
1560	GO:0030154,GO:0007507	cell differentiation (BP),heart development (BP)	4	1611	26	37681	0.0234792	0.0303683	Nrp2,Sox9,Tgfbr1,Bmpr1a
1567	GO:0030154,GO:0007049,GO:0051301	cell differentiation (BP),cell cycle (BP),cell division (BP)	4	1611	13	37681	0.00174488	0.00419348	Kif2a,Cdk6,Nde1,Pafah1b1
1568	GO:0030154,GO:0010468	cell differentiation (BP),regulation of gene expression (BP)	4	1611	13	37681	0.00174488	0.00419348	Cdk6,Tgfbr1,Ascl1,Mitf
1572	GO:0030154,GO:0007219	cell differentiation (BP),Notch signaling pathway (BP)	4	1611	16	37681	0.00400857	0.00749864	Dll4,Dll1,Cdk6,Ascl1
1586	GO:0007399,GO:0007507	nervous system development (BP),heart development (BP)	4	1611	13	37681	0.00174488	0.00419348	Nrp2,Bmpr1a,Pofut1,Erbb2
1587	GO:0007399,GO:0007155	nervous system development (BP),cell adhesion (BP)	4	1611	18	37681	0.00629601	0.0106644	Itga8,Nrp2,Amigo1,Nptn
1593	GO:0007399,GO:0007405	nervous system development (BP),neuroblast proliferation (BP)	4	1611	6	37681	4.65909e-05	0.000526116	Numbl,Ascl1,Nde1,Pafah1b1
1600	GO:0008285,GO:0045596	negative regulation of cell proliferation (BP),negative regulation of cell differentiation (BP)	4	1611	9	37681	0.000352817	0.00150434	Gli3,Itgb1,Rarg,Bcl6
1604	GO:0008285,GO:0006357,GO:0045892	negative regulation of cell proliferation (BP),regulation of transcription from RNA polymerase II promoter (BP),negative regulation of transcription, DNA-dependent (BP)	4	1611	18	37681	0.00629601	0.0106644	Twist2,Tcfap4,Sox9,Cebpa
1615	GO:0008285,GO:0001666	negative regulation of cell proliferation (BP),response to hypoxia (BP)	4	1611	13	37681	0.00174488	0.00419348	Cav1,Adora1,Smad3,Pml
1616	GO:0008285,GO:0090263	negative regulation of cell proliferation (BP),positive regulation of canonical Wnt receptor signaling pathway (BP)	4	1611	10	37681	0.000568112	0.00217147	Cav1,Smad3,Ror2,Fgfr3
1624	GO:0006813,GO:0071805,GO:0006814	potassium ion transport (BP),potassium ion transmembrane transport (BP),sodium ion transport (BP)	4	1611	15	37681	0.00311082	0.00633173	Atp1a1,Atp1a3,Slc9a8,Atp1b4
1639	GO:0045944,GO:0000122,GO:0030324	positive regulation of transcription from RNA polymerase II promoter (BP),negative regulation of transcription from RNA polymerase II promoter (BP),lung development (BP)	4	1611	23	37681	0.0153826	0.0216882	Gli3,Dicer1,Foxa2,Cebpa
1641	GO:0045944,GO:0000122,GO:0042475	positive regulation of transcription from RNA polymerase II promoter (BP),negative regulation of transcription from RNA polymerase II promoter (BP),odontogenesis of dentin-containing tooth (BP)	4	1611	18	37681	0.00629601	0.0106644	Gli3,Dlx2,Nfic,Traf6
1660	GO:0045944,GO:0045669	positive regulation of transcription from RNA polymerase II promoter (BP),positive regulation of osteoblast differentiation (BP)	4	1611	24	37681	0.0178478	0.0241718	Gli3,Bmp6,Dlx5,Cebpa
1667	GO:0045944,GO:0051092	positive regulation of transcription from RNA polymerase II promoter (BP),positive regulation of NF-kappaB transcription factor activity (BP)	4	1611	18	37681	0.00629601	0.0106644	Rela,Ripk1,Traf6,Tnfsf11
1674	GO:0045944,GO:0007219	positive regulation of transcription from RNA polymerase II promoter (BP),Notch signaling pathway (BP)	4	1611	17	37681	0.00506636	0.00923976	Maml1,Ascl1,Heyl,Mesp2
1681	GO:0045944,GO:0006006	positive regulation of transcription from RNA polymerase II promoter (BP),glucose metabolic process (BP)	4	1611	13	37681	0.00174488	0.00419348	Mapk14,Akt2,Pik3r1,Igf2
1683	GO:0045944,GO:0042472	positive regulation of transcription from RNA polymerase II promoter (BP),inner ear morphogenesis (BP)	4	1611	27	37681	0.0266546	0.0334943	Six4,Pax8,Eya1,Dlx5
1684	GO:0045944,GO:0051216	positive regulation of transcription from RNA polymerase II promoter (BP),cartilage development (BP)	4	1611	28	37681	0.0300744	0.0367824	Bmp6,Dlx2,Foxd2,Sox9
1701	GO:0001662	behavioral fear response (BP)	4	1611	22	37681	0.0131433	0.0188099	Cacna1e,Esr2,Gabra5,Mdk
1704	GO:0008306	associative learning (BP)	4	1611	27	37681	0.0266546	0.0334943	Chrnb2,Cln8,Gabra5,Btg2
1709	GO:0006936	muscle contraction (BP)	4	1611	29	37681	0.0337411	0.0410033	Chrnb1,Fxyd1,Ryr1,Myom1
1710	GO:0007190	activation of adenylate cyclase activity (BP)	4	1611	17	37681	0.00506636	0.00923976	Adcy9,Gnal,Vipr2,Adcy6
1717	GO:0001659	temperature homeostasis (BP)	4	1611	14	37681	0.0023606	0.00541538	Adora1,Stat3,Acadvl,Fto
1719	GO:0006469,GO:0042326	negative regulation of protein kinase activity (BP),negative regulation of phosphorylation (BP)	4	1611	8	37681	0.000202892	0.00120904	Trib3,Prkag2,Fgfr1op,Trib1
1720	GO:0021766	hippocampus development (BP)	4	1611	30	37681	0.0376564	0.0447928	Lrp8,Dlx2,Mdk,Pafah1b1
1744	GO:0008284,GO:0001934,GO:0050679	positive regulation of cell proliferation (BP),positive regulation of protein phosphorylation (BP),positive regulation of epithelial cell proliferation (BP)	4	1611	9	37681	0.000352817	0.00150434	Ccnd2,Sox9,Tgfa,Erbb2
1753	GO:0008284,GO:0007049,GO:0051301	positive regulation of cell proliferation (BP),cell cycle (BP),cell division (BP)	4	1611	10	37681	0.000568112	0.00217147	Gnai2,Ccnd2,Fzr1,Ccnd1
1756	GO:0008284,GO:0030307	positive regulation of cell proliferation (BP),positive regulation of cell growth (BP)	4	1611	21	37681	0.0111232	0.0164816	Tgfbr1,Fgfr1op,Alox12,Erbb2
1760	GO:0008284,GO:0007173	positive regulation of cell proliferation (BP),epidermal growth factor receptor signaling pathway (BP)	4	1611	11	37681	0.000862556	0.00263021	Ereg,Sox9,Tgfa,Btc
1764	GO:0045840,GO:0051781	positive regulation of mitosis (BP),positive regulation of cell division (BP)	4	1611	8	37681	0.000202892	0.00120904	Ereg,Tgfa,Igf2,Btc
1766	GO:0008286,GO:0009967	insulin receptor signaling pathway (BP),positive regulation of signal transduction (BP)	4	1611	6	37681	4.65909e-05	0.000526116	Grb2,Grb10,Akt2,Sorbs1
1782	GO:0007389,GO:0009953	pattern specification process (BP),dorsal/ventral pattern formation (BP)	4	1611	14	37681	0.0023606	0.00541538	Gli3,Foxa2,Chrd,Bmpr1a
1786	GO:0048704,GO:0048856	embryonic skeletal system morphogenesis (BP),anatomical structure development (BP)	4	1611	5	37681	1.60781e-05	0.00024544	Six4,Gli3,Eya1,Wnt9a
1788	GO:0000122,GO:0045596	negative regulation of transcription from RNA polymerase II promoter (BP),negative regulation of cell differentiation (BP)	4	1611	19	37681	0.00770864	0.0122911	Fst,Gli3,Rarg,Bcl6
1799	GO:0000122,GO:0007492	negative regulation of transcription from RNA polymerase II promoter (BP),endoderm development (BP)	4	1611	19	37681	0.00770864	0.0122911	Foxa2,Smad3,Gata6,Wnt9a
1808	GO:0016567,GO:0006511	protein ubiquitination (BP),ubiquitin-dependent protein catabolic process (BP)	4	1611	31	37681	0.041821	0.0487616	Ube2b,Rnf6,Ube3a,Uba6
1811	GO:0016567,GO:0043161	protein ubiquitination (BP),proteasomal ubiquitin-dependent protein catabolic process (BP)	4	1611	27	37681	0.0266546	0.0334943	Ube2b,Hectd3,Arrb1,Sirt1
1818	GO:0006629,GO:0008610	lipid metabolic process (BP),lipid biosynthetic process (BP)	4	1611	24	37681	0.0178478	0.0241718	Far1,Dgat2,Scd2,St8sia1
1824	GO:0006629,GO:0042632	lipid metabolic process (BP),cholesterol homeostasis (BP)	4	1611	13	37681	0.00174488	0.00419348	Dgat2,Ldlr,Ldlrap1,Lipg
1825	GO:0006629,GO:0006641	lipid metabolic process (BP),triglyceride metabolic process (BP)	4	1611	15	37681	0.00311082	0.00633173	Acsl1,Insig2,Ptpn11,Cpt1a
1838	GO:0007160,GO:0007155	cell-matrix adhesion (BP),cell adhesion (BP)	4	1611	29	37681	0.0337411	0.0410033	Jam3,Nid1,Itgb1,Cntn2
1839	GO:0045595	regulation of cell differentiation (BP)	4	1611	25	37681	0.020545	0.0268967	Rod1,Gli3,Dicer1,Sox9
1865	GO:0042475,GO:0001701	odontogenesis of dentin-containing tooth (BP),in utero embryonic development (BP)	4	1611	15	37681	0.00311082	0.00633173	Gli3,Dll1,Bmpr1a,Bcl2l11
1877	GO:0001701,GO:0007492	in utero embryonic development (BP),endoderm development (BP)	4	1611	15	37681	0.00311082	0.00633173	Foxa2,Smad3,Bmpr1a,Gata6
1878	GO:0001701,GO:0060021	in utero embryonic development (BP),palate development (BP)	4	1611	15	37681	0.00311082	0.00633173	Gli3,Tgfbr1,Bmpr1a,Tgfbr3
1879	GO:0001701,GO:0021915	in utero embryonic development (BP),neural tube development (BP)	4	1611	11	37681	0.000862556	0.00263021	Sall4,Hes3,Gli3,Tulp3
1884	GO:0007507,GO:0042733	heart development (BP),embryonic digit morphogenesis (BP)	4	1611	12	37681	0.00125014	0.00353327	Gli3,Ece1,Gnaq,Bmpr1a
1885	GO:0007507,GO:0001755	heart development (BP),neural crest cell migration (BP)	4	1611	11	37681	0.000862556	0.00263021	Nrp2,Pax3,Fgf15,Ovol2
1889	GO:0006357,GO:0043065	regulation of transcription from RNA polymerase II promoter (BP),positive regulation of apoptotic process (BP)	4	1611	17	37681	0.00506636	0.00923976	Tcfap4,Rxra,Rarg,Gata6
1895	GO:0042733,GO:0048589	embryonic digit morphogenesis (BP),developmental growth (BP)	4	1611	8	37681	0.000202892	0.00120904	Gli3,Chst11,Gas1,Bmpr1a
1896	GO:0042733,GO:0060021	embryonic digit morphogenesis (BP),palate development (BP)	4	1611	13	37681	0.00174488	0.00419348	Gli3,Lrp6,Gas1,Bmpr1a
1901	GO:0001708	cell fate specification (BP)	4	1611	20	37681	0.00931455	0.0145514	Itgb1,Foxa2,Prdm14,Sox9
1909	GO:0045892,GO:0010468	negative regulation of transcription, DNA-dependent (BP),regulation of gene expression (BP)	4	1611	15	37681	0.00311082	0.00633173	Gli3,Ezh2,Ascl1,Gata6
1910	GO:0045892,GO:0001525	negative regulation of transcription, DNA-dependent (BP),angiogenesis (BP)	4	1611	11	37681	0.000862556	0.00263021	Ereg,Ovol2,Sirt1,Elk3
1913	GO:0045892,GO:0019221	negative regulation of transcription, DNA-dependent (BP),cytokine-mediated signaling pathway (BP)	4	1611	5	37681	1.60781e-05	0.00024544	Ereg,Rela,Traf6,Cebpa
1914	GO:0045892,GO:0006461	negative regulation of transcription, DNA-dependent (BP),protein complex assembly (BP)	4	1611	10	37681	0.000568112	0.00217147	Tcfap4,Pml,Sox9,Traf6
1921	GO:0030539	male genitalia development (BP)	4	1611	17	37681	0.00506636	0.00923976	Bmp6,Asb1,Hoxd13,Dhcr24
1941	GO:0060173	limb development (BP)	4	1611	18	37681	0.00629601	0.0106644	Gli3,Meox2,Rarg,Tulp3
1943	GO:0007155,GO:0001525	cell adhesion (BP),angiogenesis (BP)	4	1611	22	37681	0.0131433	0.0188099	Epha2,Jam3,Myh9,Ephb4
1949	GO:0007155,GO:0030198	cell adhesion (BP),extracellular matrix organization (BP)	4	1611	21	37681	0.0111232	0.0164816	Itga8,Nid1,Egfl6,B4galt1
1952	GO:0007155,GO:0010811	cell adhesion (BP),positive regulation of cell-substrate adhesion (BP)	4	1611	13	37681	0.00174488	0.00419348	Nid1,Itga3,Itgb1,Egfl6
1954	GO:0007155,GO:0007157,GO:0007156	cell adhesion (BP),heterophilic cell-cell adhesion (BP),homophilic cell adhesion (BP)	4	1611	7	37681	0.000105014	0.000744122	Cdh2,Amigo1,Cadm1,Cdh4
1957	GO:0032331	negative regulation of chondrocyte differentiation (BP)	4	1611	12	37681	0.00125014	0.00353327	Snai2,Sox9,Rarg,Wnt9a
1964	GO:0030308,GO:0006917	negative regulation of cell growth (BP),induction of apoptosis (BP)	4	1611	20	37681	0.00931455	0.0145514	Zmat3,Smad3,Pml,Eaf2
1974	GO:0006281,GO:0006974,GO:0009411	DNA repair (BP),response to DNA damage stimulus (BP),response to UV (BP)	4	1611	14	37681	0.0023606	0.00541538	Ube2b,Ercc8,Usp1,Hus1
1978	GO:0014070	response to organic cyclic compound (BP)	4	1611	31	37681	0.041821	0.0487616	Anxa7,Aanat,Igf2,Ahr
1998	GO:0007049,GO:0045931	cell cycle (BP),positive regulation of mitotic cell cycle (BP)	4	1611	10	37681	0.000568112	0.00217147	Usp2,Ccnb1,Pafah1b1,Cdc25b
2000	GO:0007050,GO:0006917	cell cycle arrest (BP),induction of apoptosis (BP)	4	1611	15	37681	0.00311082	0.00633173	Trp53inp1,Smad3,Pml,Ern1
2015	GO:0060041,GO:0007601	retina development in camera-type eye (BP),visual perception (BP)	4	1611	17	37681	0.00506636	0.00923976	Cln8,Rpgrip1,Mfrp,Pde6a
2025	GO:0006887,GO:0017157	exocytosis (BP),regulation of exocytosis (BP)	4	1611	8	37681	0.000202892	0.00120904	Rab3d,Myo5a,Snap23,Rala
2031	GO:0051092,GO:0019221	positive regulation of NF-kappaB transcription factor activity (BP),cytokine-mediated signaling pathway (BP)	4	1611	8	37681	0.000202892	0.00120904	Irak3,Rela,Traf6,Tnfsf11
2034	GO:0043473,GO:0030318	pigmentation (BP),melanocyte differentiation (BP)	4	1611	12	37681	0.00125014	0.00353327	Myo5a,Mlph,Hps1,Mitf
2043	GO:0006974,GO:0045739	response to DNA damage stimulus (BP),positive regulation of DNA repair (BP)	4	1611	16	37681	0.00400857	0.00749864	Ercc8,Brca1,Sirt1,Eya3
2064	GO:0060749	mammary gland alveolus development (BP)	4	1611	19	37681	0.00770864	0.0122911	Tgfa,Ccnd1,Tnfsf11,Hoxa5
2066	GO:0060444	branching involved in mammary gland duct morphogenesis (BP)	4	1611	13	37681	0.00174488	0.00419348	Epha2,Ccl11,Lrp6,Pml
2075	GO:0001764,GO:0007413	neuron migration (BP),axonal fasciculation (BP)	4	1611	4	37681	3.32922e-06	7.41727e-05	Cdk5r1,Celsr3,Ndn,Cntn2
2087	GO:0007154,GO:0007267	cell communication (BP),cell-cell signaling (BP)	4	1611	11	37681	0.000862556	0.00263021	Gja5,Gjc2,Gjd2,Dll1
2090	GO:0007264,GO:0050790	small GTPase mediated signal transduction (BP),regulation of catalytic activity (BP)	4	1611	31	37681	0.041821	0.0487616	Rasgrp4,Ralgps2,Ralgds,Rgl1
2092	GO:0001502	cartilage condensation (BP)	4	1611	17	37681	0.00506636	0.00923976	Bmpr1b,Ror2,Sox9,Acan
2093	GO:0030199	collagen fibril organization (BP)	4	1611	28	37681	0.0300744	0.0367824	P4ha1,Col5a1,Tgfbr1,Acan
2094	GO:0002063	chondrocyte development (BP)	4	1611	12	37681	0.00125014	0.00353327	Chst11,Sox9,Rarg,Acan
2096	GO:0001843,GO:0021915	neural tube closure (BP),neural tube development (BP)	4	1611	10	37681	0.000568112	0.00217147	Sall4,Pax3,Lrp6,Tulp3
2107	GO:0050790,GO:0051056	regulation of catalytic activity (BP),regulation of small GTPase mediated signal transduction (BP)	4	1611	21	37681	0.0111232	0.0164816	Rasgrp4,Gapvd1,Ralgds,Rgl1
2108	GO:0030032	lamellipodium assembly (BP)	4	1611	20	37681	0.00931455	0.0145514	Wasf2,Arhgef4,Ccdc88a,Spata13
2114	GO:0000184	nuclear-transcribed mRNA catabolic process, nonsense-mediated decay (BP)	4	1611	31	37681	0.041821	0.0487616	Upf3b,Smg5,Casc3,Etf1
2116	GO:0045060	negative thymic T cell selection (BP)	4	1611	12	37681	0.00125014	0.00353327	Gli3,Cd28,Ptprc,Mink1
2123	GO:0003281	ventricular septum development (BP)	4	1611	13	37681	0.00174488	0.00419348	Sall4,Stra6,Frs2,Lmo4
2130	GO:0051726,GO:0000082	regulation of cell cycle (BP),G1/S transition of mitotic cell cycle (BP)	4	1611	10	37681	0.000568112	0.00217147	Itgb1,Ccnd2,Skp2,Ccnd1
2144	GO:0034599	cellular response to oxidative stress (BP)	4	1611	20	37681	0.00931455	0.0145514	Stx3,Tmem161a,H47,Pnpt1
2146	GO:0010942	positive regulation of cell death (BP)	4	1611	27	37681	0.0266546	0.0334943	Egr1,Txnrd1,Irf1,Alox12
2157	GO:0031623,GO:0006898	receptor internalization (BP),receptor-mediated endocytosis (BP)	4	1611	5	37681	1.60781e-05	0.00024544	Dnm2,Ldlrap1,Cltc,Dnm1
2162	GO:0042113	B cell activation (BP)	4	1611	26	37681	0.0234792	0.0303683	Chrnb2,Bank1,Skap2,Hdac7
2163	GO:0007249	I-kappaB kinase/NF-kappaB cascade (BP)	4	1611	23	37681	0.0153826	0.0216882	Snip1,Traf6,Irf1,Bcl10
2176	GO:0060487	lung epithelial cell differentiation (BP)	4	1611	9	37681	0.000352817	0.00150434	Foxa2,Gpsm2,Eya1,Numa1
2182	GO:0071310	cellular response to organic substance (BP)	4	1611	28	37681	0.0300744	0.0367824	Egr1,Syp,Nr4a1,Ccnd1
2206	GO:0050772	positive regulation of axonogenesis (BP)	4	1611	18	37681	0.00629601	0.0106644	Ache,Amigo1,Plxnb2,Ntrk2
2208	GO:0032091	negative regulation of protein binding (BP)	4	1611	21	37681	0.0111232	0.0164816	Cav1,Tdg,Aes,Ifit1
2210	GO:0060216	definitive hemopoiesis (BP)	4	1611	12	37681	0.00125014	0.00353327	Cbfb,Sp1,Sp3,Tgfbr3
2215	GO:0009451,GO:0001522	RNA modification (BP),pseudouridine synthesis (BP)	4	1611	12	37681	0.00125014	0.00353327	Pus7l,Rpusd1,Pus10,Pus3
2218	GO:0045776	negative regulation of blood pressure (BP)	4	1611	29	37681	0.0337411	0.0410033	Adora1,Gch1,Pik3r1,Apln
2219	GO:0045909	positive regulation of vasodilation (BP)	4	1611	20	37681	0.00931455	0.0145514	Cftr,Agtr2,Alox12,Apln
2222	GO:0045732	positive regulation of protein catabolic process (BP)	4	1611	27	37681	0.0266546	0.0334943	Atg4b,Trib3,Fzr1,Sox9
2223	GO:0034644	cellular response to UV (BP)	4	1611	23	37681	0.0153826	0.0216882	Bcat1,Tmem161a,Pik3r1,Aqp1
2224	GO:0048814	regulation of dendrite morphogenesis (BP)	4	1611	13	37681	0.00174488	0.00419348	Chrnb2,Syne1,Ache,Rap2a
2236	GO:0009880	embryonic pattern specification (BP)	4	1611	21	37681	0.0111232	0.0164816	Efnb1,Lrp6,Smad3,Zbtb16
2241	GO:0045954	positive regulation of natural killer cell mediated cytotoxicity (BP)	4	1611	16	37681	0.00400857	0.00749864	Il21,Cadm1,Klrb1c,Sh2d1a
2249	GO:0045880	positive regulation of smoothened signaling pathway (BP)	4	1611	18	37681	0.00629601	0.0106644	Por,Evc,Gas1,Wnt9a
2263	GO:0007030	Golgi organization (BP)	4	1611	28	37681	0.0300744	0.0367824	Tmed10,Syne1,Lman1,Cltc
2272	GO:0001837	epithelial to mesenchymal transition (BP)	4	1611	21	37681	0.0111232	0.0164816	Snai2,Sox9,Tgfbr1,Tgfbr3
2283	GO:0030901	midbrain development (BP)	4	1611	30	37681	0.0376564	0.0447928	Aplp2,Hes3,Lrp6,Rfx4
2290	GO:0045717	negative regulation of fatty acid biosynthetic process (BP)	4	1611	9	37681	0.000352817	0.00150434	Brca1,Trib3,Acadvl,Insig2
2291	GO:0044419	interspecies interaction between organisms (BP)	4	1611	19	37681	0.00770864	0.0122911	Pml,Ripk1,Etf1,Nlrx1
2303	GO:0040014	regulation of multicellular organism growth (BP)	4	1611	31	37681	0.041821	0.0487616	Stat3,Ptpn11,Fto,Cacna2d2
2322	GO:0014032	neural crest cell development (BP)	4	1611	14	37681	0.0023606	0.00541538	Rdh10,Snai2,Sox9,Bmpr1a
2326	GO:0045879	negative regulation of smoothened signaling pathway (BP)	4	1611	18	37681	0.00629601	0.0106644	Gli3,Gas1,Fgfr3,Tulp3
2329	GO:0048666	neuron development (BP)	4	1611	31	37681	0.041821	0.0487616	Gabrb2,Gabra5,Ndn,Ascl1
2332	GO:0030501	positive regulation of bone mineralization (BP)	4	1611	24	37681	0.0178478	0.0241718	Bmp6,Smad3,Bmpr1b,Bmpr1a
2334	GO:0060349	bone morphogenesis (BP)	4	1611	20	37681	0.00931455	0.0145514	Lrp6,Fgfr3,Dlx5,Rarg
2335	GO:0016044	cellular membrane organization (BP)	4	1611	14	37681	0.0023606	0.00541538	Lpcat2,Sgcb,Dhcr24,Ccdc88a
2339	GO:0006479	protein methylation (BP)	4	1611	20	37681	0.00931455	0.0145514	Mtr,Icmt,Btg2,Etf1
2343	GO:0055007	cardiac muscle cell differentiation (BP)	4	1611	19	37681	0.00770864	0.0122911	Rxra,Myocd,Itgb1,Gata6
2348	GO:0051865	protein autoubiquitination (BP)	4	1611	27	37681	0.0266546	0.0334943	Ube2b,Ercc8,Brca1,Traf6
2360	GO:0007271	synaptic transmission, cholinergic (BP)	4	1611	14	37681	0.0023606	0.00541538	Chrnb2,Ache,Lynx1,Chrnb1
2361	GO:0045741	positive regulation of epidermal growth factor-activated receptor activity (BP)	4	1611	8	37681	0.000202892	0.00120904	Adora1,Ereg,Adra2a,Tgfa
2368	GO:0008277	regulation of G-protein coupled receptor protein signaling pathway (BP)	4	1611	21	37681	0.0111232	0.0164816	Itgb1,Rgs9,Arrb1,Usp20
2369	GO:0006635	fatty acid beta-oxidation (BP)	4	1611	22	37681	0.0131433	0.0188099	Decr1,Hadh,Pex5,Acadvl
2371	GO:0035121	tail morphogenesis (BP)	4	1611	18	37681	0.00629601	0.0106644	Epha2,Lrp6,Chst11,Sfrp5
2373	GO:0001508	regulation of action potential (BP)	4	1611	17	37681	0.00506636	0.00923976	Chrnb2,Gjd2,Gnaq,Kcnc2
2384	GO:0051491	positive regulation of filopodium assembly (BP)	4	1611	13	37681	0.00174488	0.00419348	Palm,Tgfbr1,Rala,Rhoq
2385	GO:0022008	neurogenesis (BP)	4	1611	30	37681	0.0376564	0.0447928	Lhx2,Prdm13,Ascl1,Tacc2
2390	GO:0070555	response to interleukin-1 (BP)	4	1611	19	37681	0.00770864	0.0122911	Aes,Irak3,Rela,Traf6
2397	GO:0046034	ATP metabolic process (BP)	4	1611	29	37681	0.0337411	0.0410033	Ak3,Ctns,Ak2,Atp1b4
2410	GO:0035108	limb morphogenesis (BP)	4	1611	24	37681	0.0178478	0.0241718	Gli3,Lrp6,Bmpr1b,Hoxd13
2414	GO:0045638	negative regulation of myeloid cell differentiation (BP)	4	1611	11	37681	0.000862556	0.00263021	Twist2,Dll1,Cdk6,Zbtb16
2415	GO:0060325	face morphogenesis (BP)	4	1611	30	37681	0.0376564	0.0447928	Twist2,Stra6,Lrp6,Dlx5
2417	GO:0046849	bone remodeling (BP)	4	1611	13	37681	0.00174488	0.00419348	Epha2,Lrp6,Traf6,Mitf
2419	GO:0043392	negative regulation of DNA binding (BP)	4	1611	24	37681	0.0178478	0.0241718	Twist2,Tcfap4,Nek2,Rsf1
2421	GO:0007040	lysosome organization (BP)	4	1611	27	37681	0.0266546	0.0334943	Acp2,Cln8,Abca1,Gaa
2427	GO:0001578	microtubule bundle formation (BP)	4	1611	16	37681	0.00400857	0.00749864	Psrc1,Mtap1s,Gas2l1,Nav1
2433	GO:0051480	cytosolic calcium ion homeostasis (BP)	4	1611	13	37681	0.00174488	0.00419348	Cav1,Cul5,Tgfa,Pde6a
2449	GO:0006941	striated muscle contraction (BP)	4	1611	11	37681	0.000862556	0.00263021	Mylk2,Ryr3,Arg2,Gaa
2451	GO:0051591	response to cAMP (BP)	4	1611	19	37681	0.00770864	0.0122911	Mat2a,Duox1,Pik3r1,Cyp27b1
2453	GO:0010634	positive regulation of epithelial cell migration (BP)	4	1611	16	37681	0.00400857	0.00749864	Plcg1,Itga3,Sox9,Aqp1
2455	GO:0048663	neuron fate commitment (BP)	4	1611	28	37681	0.0300744	0.0367824	Gli3,Pax3,Tgfbr1,Ascl1
2458	GO:0014003	oligodendrocyte development (BP)	4	1611	16	37681	0.00400857	0.00749864	Gm98,Eif2b3,Fgfr3,Ascl1
0	GO:0030833	regulation of actin filament polymerization (BP)	3	1611	16	37681	0.0287857	0.0355402	Actr3b,Arpc1b,Arpc5
2	GO:0016477,GO:0006351,GO:0007275,GO:0006355	cell migration (BP),transcription, DNA-dependent (BP),multicellular organismal development (BP),regulation of transcription, DNA-dependent (BP)	3	1611	3	37681	7.8009e-05	0.000602863	Pax3,Snai2,Hoxa5
7	GO:0050870,GO:0006955	positive regulation of T cell activation (BP),immune response (BP)	3	1611	4	37681	0.000302048	0.00136059	Cd4,Ccl2,Tnfsf11
8	GO:0034097,GO:0006351,GO:0006355	response to cytokine stimulus (BP),transcription, DNA-dependent (BP),regulation of transcription, DNA-dependent (BP)	3	1611	6	37681	0.00141542	0.00360116	Stat6,Pml,Stat3
16	GO:0006816,GO:0001666	calcium ion transport (BP),response to hypoxia (BP)	3	1611	10	37681	0.00746611	0.0120836	Chrnb2,Cav1,Ryr1
19	GO:0030036,GO:0008360,GO:0007264	actin cytoskeleton organization (BP),regulation of cell shape (BP),small GTPase mediated signal transduction (BP)	3	1611	4	37681	0.000302048	0.00136059	Rhou,Rhoq,Rhoj
21	GO:0030036,GO:0050885	actin cytoskeleton organization (BP),neuromuscular process controlling balance (BP)	3	1611	5	37681	0.000731004	0.00237552	Abr,Myh10,Pafah1b1
23	GO:0030036,GO:0016043	actin cytoskeleton organization (BP),cellular component organization (BP)	3	1611	15	37681	0.02414	0.0306301	Diap1,Fmn2,Fmn1
24	GO:0030036,GO:0016601	actin cytoskeleton organization (BP),Rac protein signal transduction (BP)	3	1611	5	37681	0.000731004	0.00237552	Wasf2,Rhog,Rhou
25	GO:0030036,GO:0030048	actin cytoskeleton organization (BP),actin filament-based movement (BP)	3	1611	3	37681	7.8009e-05	0.000602863	Wipf1,Wasf2,Myh10
27	GO:0030335,GO:0006351,GO:0006355	positive regulation of cell migration (BP),transcription, DNA-dependent (BP),regulation of transcription, DNA-dependent (BP)	3	1611	11	37681	0.00994245	0.0149925	Snai2,Smad3,Ets1
30	GO:0030335,GO:0043066,GO:0006810	positive regulation of cell migration (BP),negative regulation of apoptotic process (BP),transport (BP)	3	1611	3	37681	7.8009e-05	0.000602863	Smad3,Akt2,Aqp1
31	GO:0030335,GO:0043066,GO:0045944	positive regulation of cell migration (BP),negative regulation of apoptotic process (BP),positive regulation of transcription from RNA polymerase II promoter (BP)	3	1611	8	37681	0.00371541	0.00710063	Smad3,Akt2,Pik3r1
33	GO:0030335,GO:0045893	positive regulation of cell migration (BP),positive regulation of transcription, DNA-dependent (BP)	3	1611	17	37681	0.0338684	0.0406388	Smad3,Ror2,Ets1
34	GO:0030335,GO:0008285	positive regulation of cell migration (BP),negative regulation of cell proliferation (BP)	3	1611	14	37681	0.0199341	0.0262079	Itgb1,Smad3,Ror2
37	GO:0030335,GO:0045766	positive regulation of cell migration (BP),positive regulation of angiogenesis (BP)	3	1611	15	37681	0.02414	0.0306301	Ccl11,Ets1,Aqp1
39	GO:0008360,GO:0007165	regulation of cell shape (BP),signal transduction (BP)	3	1611	9	37681	0.00539671	0.00937224	Gna13,Arhgap15,Grlf1
40	GO:0008360,GO:0001701	regulation of cell shape (BP),in utero embryonic development (BP)	3	1611	5	37681	0.000731004	0.00237552	Myh9,Myh10,Gna13
41	GO:0008360,GO:0006954	regulation of cell shape (BP),inflammatory response (BP)	3	1611	8	37681	0.00371541	0.00710063	Ccl11,Hck,Ccl2
42	GO:0008360,GO:0001525	regulation of cell shape (BP),angiogenesis (BP)	3	1611	6	37681	0.00141542	0.00360116	Myh9,Gna13,Ccl2
45	GO:0008360,GO:0007266	regulation of cell shape (BP),Rho protein signal transduction (BP)	3	1611	6	37681	0.00141542	0.00360116	Cdc42ep1,Gna13,Rhoj
47	GO:0006396,GO:0006397	RNA processing (BP),mRNA processing (BP)	3	1611	16	37681	0.0287857	0.0355402	Adarb1,Pnpt1,Cstf3
50	GO:0032259,GO:0006351,GO:0006355,GO:0016568,GO:0018022,GO:0034968	methylation (BP),transcription, DNA-dependent (BP),regulation of transcription, DNA-dependent (BP),chromatin modification (BP),peptidyl-lysine methylation (BP),histone lysine methylation (BP)	3	1611	15	37681	0.02414	0.0306301	Ezh2,Suv39h2,Suv420h2
56	GO:0008152,GO:0042493,GO:0006810	metabolic process (BP),response to drug (BP),transport (BP)	3	1611	5	37681	0.000731004	0.00237552	Atp1a1,Atp1a3,Crot
60	GO:0008152,GO:0007275,GO:0030154	metabolic process (BP),multicellular organismal development (BP),cell differentiation (BP)	3	1611	18	37681	0.0393829	0.0461582	Kif2a,C1galt1,Nav1
64	GO:0008152,GO:0007409	metabolic process (BP),axonogenesis (BP)	3	1611	7	37681	0.00239822	0.00506906	Myh10,Ptpn11,Ptprz1
67	GO:0008152,GO:0006810,GO:0006811,GO:0006200,GO:0055085,GO:0034220	metabolic process (BP),transport (BP),ion transport (BP),ATP catabolic process (BP),transmembrane transport (BP),ion transmembrane transport (BP)	3	1611	11	37681	0.00994245	0.0149925	Cftr,Atp1a1,Atp1a3
70	GO:0008152,GO:0006810,GO:0006200,GO:0006813	metabolic process (BP),transport (BP),ATP catabolic process (BP),potassium ion transport (BP)	3	1611	8	37681	0.00371541	0.00710063	Vps4b,Atp1a1,Atp1a3
71	GO:0008152,GO:0006810,GO:0006200,GO:0030301	metabolic process (BP),transport (BP),ATP catabolic process (BP),cholesterol transport (BP)	3	1611	4	37681	0.000302048	0.00136059	Cftr,Vps4b,Abca1
83	GO:0008152,GO:0006629,GO:0006631,GO:0015908	metabolic process (BP),lipid metabolic process (BP),fatty acid metabolic process (BP),fatty acid transport (BP)	3	1611	9	37681	0.00539671	0.00937224	Acsl1,Slc27a1,Crot
85	GO:0008152,GO:0008283	metabolic process (BP),cell proliferation (BP)	3	1611	8	37681	0.00371541	0.00710063	Myh10,Hlcs,Tyr
86	GO:0008152,GO:0001701	metabolic process (BP),in utero embryonic development (BP)	3	1611	14	37681	0.0199341	0.0262079	Rdh10,Myh9,Myh10
87	GO:0008152,GO:0006637	metabolic process (BP),acyl-CoA metabolic process (BP)	3	1611	15	37681	0.02414	0.0306301	Gcdh,Acadsb,Oxsm
91	GO:0008152,GO:0006917	metabolic process (BP),induction of apoptosis (BP)	3	1611	18	37681	0.0393829	0.0461582	Sh3rf1,Casp14,Ern1
94	GO:0008152,GO:0006486	metabolic process (BP),protein glycosylation (BP)	3	1611	17	37681	0.0338684	0.0406388	St3gal1,B3gnt7,St6galnac3
95	GO:0008152,GO:0050885	metabolic process (BP),neuromuscular process controlling balance (BP)	3	1611	6	37681	0.00141542	0.00360116	Myh10,Myo5a,Gaa
96	GO:0008152,GO:0032868	metabolic process (BP),response to insulin stimulus (BP)	3	1611	6	37681	0.00141542	0.00360116	Slc27a1,Aanat,Ggh
97	GO:0008152,GO:0005977	metabolic process (BP),glycogen metabolic process (BP)	3	1611	9	37681	0.00539671	0.00937224	Gys1,Gaa,Pygb
99	GO:0008152,GO:0007040	metabolic process (BP),lysosome organization (BP)	3	1611	9	37681	0.00539671	0.00937224	Acp2,Abca1,Gaa
100	GO:0008152,GO:0030048	metabolic process (BP),actin filament-based movement (BP)	3	1611	7	37681	0.00239822	0.00506906	Myh9,Myh10,Myo5a
106	GO:0046686	response to cadmium ion (BP)	3	1611	11	37681	0.00994245	0.0149925	Sord,Mtf1,Gss
109	GO:0051260,GO:0051291	protein homooligomerization (BP),protein heterooligomerization (BP)	3	1611	9	37681	0.00539671	0.00937224	Itpr3,Gch1,Bcl10
114	GO:0042493,GO:0006810,GO:0006811,GO:0055085,GO:0034220,GO:0006813,GO:0006814	response to drug (BP),transport (BP),ion transport (BP),transmembrane transport (BP),ion transmembrane transport (BP),potassium ion transport (BP),sodium ion transport (BP)	3	1611	3	37681	7.8009e-05	0.000602863	Slc12a5,Atp1a1,Atp1a3
116	GO:0042493,GO:0006810,GO:0006811,GO:0034220,GO:0006813,GO:0071805	response to drug (BP),transport (BP),ion transport (BP),ion transmembrane transport (BP),potassium ion transport (BP),potassium ion transmembrane transport (BP)	3	1611	3	37681	7.8009e-05	0.000602863	Atp1a1,Atp1a3,Kcnj11
118	GO:0042493,GO:0006810,GO:0055085,GO:0006813,GO:0071805	response to drug (BP),transport (BP),transmembrane transport (BP),potassium ion transport (BP),potassium ion transmembrane transport (BP)	3	1611	3	37681	7.8009e-05	0.000602863	Atp1a1,Atp1a3,Aqp1
124	GO:0042981,GO:0006351,GO:0007275,GO:0006355,GO:0030154,GO:0045944	regulation of apoptotic process (BP),transcription, DNA-dependent (BP),multicellular organismal development (BP),regulation of transcription, DNA-dependent (BP),cell differentiation (BP),positive regulation of transcription from RNA polymerase II promoter (BP)	3	1611	4	37681	0.000302048	0.00136059	Pax8,Sirt1,Mitf
125	GO:0042981,GO:0006351,GO:0006355,GO:0043066,GO:0045893,GO:0042127,GO:0045944	regulation of apoptotic process (BP),transcription, DNA-dependent (BP),regulation of transcription, DNA-dependent (BP),negative regulation of apoptotic process (BP),positive regulation of transcription, DNA-dependent (BP),regulation of cell proliferation (BP),positive regulation of transcription from RNA polymerase II promoter (BP)	3	1611	6	37681	0.00141542	0.00360116	Gli3,Sox9,Mitf
126	GO:0042981,GO:0006351,GO:0006355,GO:0043066,GO:0042127,GO:0030154,GO:0045944	regulation of apoptotic process (BP),transcription, DNA-dependent (BP),regulation of transcription, DNA-dependent (BP),negative regulation of apoptotic process (BP),regulation of cell proliferation (BP),cell differentiation (BP),positive regulation of transcription from RNA polymerase II promoter (BP)	3	1611	5	37681	0.000731004	0.00237552	Sox9,Sirt1,Mitf
128	GO:0042981,GO:0006351,GO:0006355,GO:0043066,GO:0042127,GO:0045944,GO:0045892	regulation of apoptotic process (BP),transcription, DNA-dependent (BP),regulation of transcription, DNA-dependent (BP),negative regulation of apoptotic process (BP),regulation of cell proliferation (BP),positive regulation of transcription from RNA polymerase II promoter (BP),negative regulation of transcription, DNA-dependent (BP)	3	1611	5	37681	0.000731004	0.00237552	Gli3,Sox9,Sirt1
129	GO:0042981,GO:0006351,GO:0006355,GO:0045893,GO:0030154,GO:0045944	regulation of apoptotic process (BP),transcription, DNA-dependent (BP),regulation of transcription, DNA-dependent (BP),positive regulation of transcription, DNA-dependent (BP),cell differentiation (BP),positive regulation of transcription from RNA polymerase II promoter (BP)	3	1611	6	37681	0.00141542	0.00360116	Pax8,Sox9,Mitf
137	GO:0042981,GO:0006355,GO:0043066,GO:0045893,GO:0030154	regulation of apoptotic process (BP),regulation of transcription, DNA-dependent (BP),negative regulation of apoptotic process (BP),positive regulation of transcription, DNA-dependent (BP),cell differentiation (BP)	3	1611	6	37681	0.00141542	0.00360116	Sox9,Tgfbr1,Mitf
138	GO:0042981,GO:0006355,GO:0043066,GO:0045893,GO:0007507	regulation of apoptotic process (BP),regulation of transcription, DNA-dependent (BP),negative regulation of apoptotic process (BP),positive regulation of transcription, DNA-dependent (BP),heart development (BP)	3	1611	5	37681	0.000731004	0.00237552	Gli3,Sox9,Tgfbr1
139	GO:0042981,GO:0006355,GO:0043066,GO:0045893,GO:0010468	regulation of apoptotic process (BP),regulation of transcription, DNA-dependent (BP),negative regulation of apoptotic process (BP),positive regulation of transcription, DNA-dependent (BP),regulation of gene expression (BP)	3	1611	5	37681	0.000731004	0.00237552	Gli3,Tgfbr1,Mitf
141	GO:0042981,GO:0006355,GO:0043066,GO:0030154,GO:0008284	regulation of apoptotic process (BP),regulation of transcription, DNA-dependent (BP),negative regulation of apoptotic process (BP),cell differentiation (BP),positive regulation of cell proliferation (BP)	3	1611	6	37681	0.00141542	0.00360116	Sox9,Tgfbr1,Sirt1
145	GO:0042981,GO:0001822,GO:0001701	regulation of apoptotic process (BP),kidney development (BP),in utero embryonic development (BP)	3	1611	4	37681	0.000302048	0.00136059	Gli3,Tgfbr1,Bcl2l11
147	GO:0042981,GO:0043066,GO:0007165,GO:0030154,GO:0008284	regulation of apoptotic process (BP),negative regulation of apoptotic process (BP),signal transduction (BP),cell differentiation (BP),positive regulation of cell proliferation (BP)	3	1611	5	37681	0.000731004	0.00237552	Sox9,Tgfbr1,Fgfr3
151	GO:0042981,GO:0043066,GO:0008285	regulation of apoptotic process (BP),negative regulation of apoptotic process (BP),negative regulation of cell proliferation (BP)	3	1611	12	37681	0.0128399	0.0185257	Gli3,Sox9,Fgfr3
153	GO:0042981,GO:0043066,GO:0045944,GO:0000122	regulation of apoptotic process (BP),negative regulation of apoptotic process (BP),positive regulation of transcription from RNA polymerase II promoter (BP),negative regulation of transcription from RNA polymerase II promoter (BP)	3	1611	9	37681	0.00539671	0.00937224	Gli3,Dicer1,Sirt1
154	GO:0042981,GO:0043066,GO:0045944,GO:0045595	regulation of apoptotic process (BP),negative regulation of apoptotic process (BP),positive regulation of transcription from RNA polymerase II promoter (BP),regulation of cell differentiation (BP)	3	1611	4	37681	0.000302048	0.00136059	Gli3,Dicer1,Sox9
156	GO:0042981,GO:0016310,GO:0046777,GO:0006468,GO:0007165	regulation of apoptotic process (BP),phosphorylation (BP),protein autophosphorylation (BP),protein phosphorylation (BP),signal transduction (BP)	3	1611	4	37681	0.000302048	0.00136059	Irak3,Tgfbr1,Fgfr3
158	GO:0042981,GO:0016310,GO:0006468,GO:0006915	regulation of apoptotic process (BP),phosphorylation (BP),protein phosphorylation (BP),apoptotic process (BP)	3	1611	5	37681	0.000731004	0.00237552	2610018G03Rik,Irak3,Tgfbr1
159	GO:0042981,GO:0030879	regulation of apoptotic process (BP),mammary gland development (BP)	3	1611	3	37681	7.8009e-05	0.000602863	Gli3,Creb1,Bcl2l11
161	GO:0042981,GO:0046777,GO:0006915	regulation of apoptotic process (BP),protein autophosphorylation (BP),apoptotic process (BP)	3	1611	4	37681	0.000302048	0.00136059	Irak3,Tgfbr1,Htatip2
162	GO:0042981,GO:0046777,GO:0030154	regulation of apoptotic process (BP),protein autophosphorylation (BP),cell differentiation (BP)	3	1611	3	37681	7.8009e-05	0.000602863	Tgfbr1,Fgfr3,Htatip2
166	GO:0042981,GO:0006915,GO:0030154	regulation of apoptotic process (BP),apoptotic process (BP),cell differentiation (BP)	3	1611	9	37681	0.00539671	0.00937224	Tgfbr1,Sirt1,Htatip2
167	GO:0042981,GO:0006915,GO:0001525	regulation of apoptotic process (BP),apoptotic process (BP),angiogenesis (BP)	3	1611	5	37681	0.000731004	0.00237552	Dicer1,Sirt1,Htatip2
168	GO:0042981,GO:0006915,GO:0009791	regulation of apoptotic process (BP),apoptotic process (BP),post-embryonic development (BP)	3	1611	6	37681	0.00141542	0.00360116	Dicer1,Tgfbr1,Bcl2l11
170	GO:0042981,GO:0050852	regulation of apoptotic process (BP),T cell receptor signaling pathway (BP)	3	1611	5	37681	0.000731004	0.00237552	Ptprc,Traf6,Bcl10
175	GO:0042981,GO:0045944,GO:0000122,GO:0045892	regulation of apoptotic process (BP),positive regulation of transcription from RNA polymerase II promoter (BP),negative regulation of transcription from RNA polymerase II promoter (BP),negative regulation of transcription, DNA-dependent (BP)	3	1611	7	37681	0.00239822	0.00506906	Gli3,Sirt1,Traf6
177	GO:0042981,GO:0045944,GO:0006461	regulation of apoptotic process (BP),positive regulation of transcription from RNA polymerase II promoter (BP),protein complex assembly (BP)	3	1611	4	37681	0.000302048	0.00136059	Sox9,Traf6,Mitf
178	GO:0042981,GO:0045165	regulation of apoptotic process (BP),cell fate commitment (BP)	3	1611	4	37681	0.000302048	0.00136059	Gas1,Sox9,Mitf
180	GO:0042981,GO:0008284,GO:0050680	regulation of apoptotic process (BP),positive regulation of cell proliferation (BP),negative regulation of epithelial cell proliferation (BP)	3	1611	5	37681	0.000731004	0.00237552	Gas1,Sox9,Fgfr3
182	GO:0042981,GO:0042475	regulation of apoptotic process (BP),odontogenesis of dentin-containing tooth (BP)	3	1611	8	37681	0.00371541	0.00710063	Gli3,Traf6,Bcl2l11
184	GO:0042981,GO:0051092	regulation of apoptotic process (BP),positive regulation of NF-kappaB transcription factor activity (BP)	3	1611	14	37681	0.0199341	0.0262079	Irak3,Traf6,Bcl10
185	GO:0042981,GO:0007283	regulation of apoptotic process (BP),spermatogenesis (BP)	3	1611	7	37681	0.00239822	0.00506906	Sox9,Sirt1,Bcl2l11
186	GO:0042981,GO:0043010	regulation of apoptotic process (BP),camera-type eye development (BP)	3	1611	6	37681	0.00141542	0.00360116	Gli3,Gas1,Mitf
187	GO:0042981,GO:0060021	regulation of apoptotic process (BP),palate development (BP)	3	1611	7	37681	0.00239822	0.00506906	Gli3,Gas1,Tgfbr1
188	GO:0042981,GO:0045879	regulation of apoptotic process (BP),negative regulation of smoothened signaling pathway (BP)	3	1611	3	37681	7.8009e-05	0.000602863	Gli3,Gas1,Fgfr3
192	GO:0007517,GO:0006355	muscle organ development (BP),regulation of transcription, DNA-dependent (BP)	3	1611	18	37681	0.0393829	0.0461582	Pax3,Dmd,Sirt1
193	GO:0007517,GO:0000122	muscle organ development (BP),negative regulation of transcription from RNA polymerase II promoter (BP)	3	1611	9	37681	0.00539671	0.00937224	Usp2,Pax3,Sirt1
199	GO:0016311,GO:0006468	dephosphorylation (BP),protein phosphorylation (BP)	3	1611	3	37681	7.8009e-05	0.000602863	Ptpra,Lck,Ptpre
201	GO:0035335,GO:0006470,GO:0006468	peptidyl-tyrosine dephosphorylation (BP),protein dephosphorylation (BP),protein phosphorylation (BP)	3	1611	3	37681	7.8009e-05	0.000602863	Ptpra,Ptpre,Cdc25b
202	GO:0000188	inactivation of MAPK activity (BP)	3	1611	18	37681	0.0393829	0.0461582	Cav1,Dusp6,Dusp7
206	GO:0006351,GO:0007275,GO:0006355,GO:0009653,GO:0009952	transcription, DNA-dependent (BP),multicellular organismal development (BP),regulation of transcription, DNA-dependent (BP),anatomical structure morphogenesis (BP),anterior/posterior pattern specification (BP)	3	1611	6	37681	0.00141542	0.00360116	Hoxb1,Foxa2,Hoxc13
209	GO:0006351,GO:0007275,GO:0006355,GO:0009952,GO:0045944,GO:0007389	transcription, DNA-dependent (BP),multicellular organismal development (BP),regulation of transcription, DNA-dependent (BP),anterior/posterior pattern specification (BP),positive regulation of transcription from RNA polymerase II promoter (BP),pattern specification process (BP)	3	1611	6	37681	0.00141542	0.00360116	Foxa2,Hoxd13,Hoxa5
212	GO:0006351,GO:0007275,GO:0006355,GO:0043066,GO:0030154	transcription, DNA-dependent (BP),multicellular organismal development (BP),regulation of transcription, DNA-dependent (BP),negative regulation of apoptotic process (BP),cell differentiation (BP)	3	1611	10	37681	0.00746611	0.0120836	Twist2,Sirt1,Mitf
213	GO:0006351,GO:0007275,GO:0006355,GO:0043066,GO:0000122	transcription, DNA-dependent (BP),multicellular organismal development (BP),regulation of transcription, DNA-dependent (BP),negative regulation of apoptotic process (BP),negative regulation of transcription from RNA polymerase II promoter (BP)	3	1611	13	37681	0.0161684	0.022152	Twist2,Snai2,Sirt1
218	GO:0006351,GO:0007275,GO:0006355,GO:0042127,GO:0045944	transcription, DNA-dependent (BP),multicellular organismal development (BP),regulation of transcription, DNA-dependent (BP),regulation of cell proliferation (BP),positive regulation of transcription from RNA polymerase II promoter (BP)	3	1611	9	37681	0.00539671	0.00937224	Sirt1,Mitf,Hoxd13
223	GO:0006351,GO:0007275,GO:0006355,GO:0030154,GO:0000122,GO:0007283	transcription, DNA-dependent (BP),multicellular organismal development (BP),regulation of transcription, DNA-dependent (BP),cell differentiation (BP),negative regulation of transcription from RNA polymerase II promoter (BP),spermatogenesis (BP)	3	1611	4	37681	0.000302048	0.00136059	Foxa3,Nr6a1,Sirt1
224	GO:0006351,GO:0007275,GO:0006355,GO:0030154,GO:0006357	transcription, DNA-dependent (BP),multicellular organismal development (BP),regulation of transcription, DNA-dependent (BP),cell differentiation (BP),regulation of transcription from RNA polymerase II promoter (BP)	3	1611	17	37681	0.0338684	0.0406388	Twist2,Foxa3,Mitf
229	GO:0006351,GO:0007275,GO:0006355,GO:0045944,GO:0048646	transcription, DNA-dependent (BP),multicellular organismal development (BP),regulation of transcription, DNA-dependent (BP),positive regulation of transcription from RNA polymerase II promoter (BP),anatomical structure formation involved in morphogenesis (BP)	3	1611	6	37681	0.00141542	0.00360116	Hoxb1,Foxa2,Dlx5
233	GO:0006351,GO:0007275,GO:0006355,GO:0000122,GO:0009790	transcription, DNA-dependent (BP),multicellular organismal development (BP),regulation of transcription, DNA-dependent (BP),negative regulation of transcription from RNA polymerase II promoter (BP),embryo development (BP)	3	1611	10	37681	0.00746611	0.0120836	Foxa3,Foxn1,Snai2
234	GO:0006351,GO:0007275,GO:0006355,GO:0000122,GO:0051090	transcription, DNA-dependent (BP),multicellular organismal development (BP),regulation of transcription, DNA-dependent (BP),negative regulation of transcription from RNA polymerase II promoter (BP),regulation of sequence-specific DNA binding transcription factor activity (BP)	3	1611	10	37681	0.00746611	0.0120836	Foxa3,Foxn1,Foxa2
235	GO:0006351,GO:0007275,GO:0006355,GO:0008283	transcription, DNA-dependent (BP),multicellular organismal development (BP),regulation of transcription, DNA-dependent (BP),cell proliferation (BP)	3	1611	11	37681	0.00994245	0.0149925	Foxn1,Pax3,Dlx5
238	GO:0006351,GO:0007275,GO:0006355,GO:0016568	transcription, DNA-dependent (BP),multicellular organismal development (BP),regulation of transcription, DNA-dependent (BP),chromatin modification (BP)	3	1611	14	37681	0.0199341	0.0262079	Foxa3,Foxa2,Eya3
240	GO:0006351,GO:0006355,GO:0001942	transcription, DNA-dependent (BP),regulation of transcription, DNA-dependent (BP),hair follicle development (BP)	3	1611	8	37681	0.00371541	0.00710063	Rela,Sox9,Hoxc13
244	GO:0006351,GO:0006355,GO:0009952,GO:0045944,GO:0007389,GO:0030324	transcription, DNA-dependent (BP),regulation of transcription, DNA-dependent (BP),anterior/posterior pattern specification (BP),positive regulation of transcription from RNA polymerase II promoter (BP),pattern specification process (BP),lung development (BP)	3	1611	4	37681	0.000302048	0.00136059	Gli3,Foxa2,Hoxa5
245	GO:0006351,GO:0006355,GO:0009952,GO:0045944,GO:0048704	transcription, DNA-dependent (BP),regulation of transcription, DNA-dependent (BP),anterior/posterior pattern specification (BP),positive regulation of transcription from RNA polymerase II promoter (BP),embryonic skeletal system morphogenesis (BP)	3	1611	9	37681	0.00539671	0.00937224	Gli3,Hoxb1,Hoxa5
246	GO:0006351,GO:0006355,GO:0009952,GO:0045944,GO:0000122,GO:0010468	transcription, DNA-dependent (BP),regulation of transcription, DNA-dependent (BP),anterior/posterior pattern specification (BP),positive regulation of transcription from RNA polymerase II promoter (BP),negative regulation of transcription from RNA polymerase II promoter (BP),regulation of gene expression (BP)	3	1611	3	37681	7.8009e-05	0.000602863	Gli3,Foxa2,Rarg
247	GO:0006351,GO:0006355,GO:0009952,GO:0045944,GO:0048646	transcription, DNA-dependent (BP),regulation of transcription, DNA-dependent (BP),anterior/posterior pattern specification (BP),positive regulation of transcription from RNA polymerase II promoter (BP),anatomical structure formation involved in morphogenesis (BP)	3	1611	4	37681	0.000302048	0.00136059	Gli3,Hoxb1,Foxa2
250	GO:0006351,GO:0006355,GO:0043066,GO:0007165,GO:0045893,GO:0045944	transcription, DNA-dependent (BP),regulation of transcription, DNA-dependent (BP),negative regulation of apoptotic process (BP),signal transduction (BP),positive regulation of transcription, DNA-dependent (BP),positive regulation of transcription from RNA polymerase II promoter (BP)	3	1611	5	37681	0.000731004	0.00237552	Sox8,Arnt2,Sox9
251	GO:0006351,GO:0006355,GO:0043066,GO:0007165,GO:0008284	transcription, DNA-dependent (BP),regulation of transcription, DNA-dependent (BP),negative regulation of apoptotic process (BP),signal transduction (BP),positive regulation of cell proliferation (BP)	3	1611	8	37681	0.00371541	0.00710063	Arnt2,Sox9,Erbb2
252	GO:0006351,GO:0006355,GO:0043066,GO:0045893,GO:0008285,GO:0045944,GO:0032332	transcription, DNA-dependent (BP),regulation of transcription, DNA-dependent (BP),negative regulation of apoptotic process (BP),positive regulation of transcription, DNA-dependent (BP),negative regulation of cell proliferation (BP),positive regulation of transcription from RNA polymerase II promoter (BP),positive regulation of chondrocyte differentiation (BP)	3	1611	3	37681	7.8009e-05	0.000602863	Gli3,Smad3,Sox9
254	GO:0006351,GO:0006355,GO:0043066,GO:0045893,GO:0045944,GO:0045165	transcription, DNA-dependent (BP),regulation of transcription, DNA-dependent (BP),negative regulation of apoptotic process (BP),positive regulation of transcription, DNA-dependent (BP),positive regulation of transcription from RNA polymerase II promoter (BP),cell fate commitment (BP)	3	1611	4	37681	0.000302048	0.00136059	Sox8,Sox9,Mitf
255	GO:0006351,GO:0006355,GO:0043066,GO:0045893,GO:0045944,GO:0001889	transcription, DNA-dependent (BP),regulation of transcription, DNA-dependent (BP),negative regulation of apoptotic process (BP),positive regulation of transcription, DNA-dependent (BP),positive regulation of transcription from RNA polymerase II promoter (BP),liver development (BP)	3	1611	7	37681	0.00239822	0.00506906	Smad3,Rela,Gata6
256	GO:0006351,GO:0006355,GO:0043066,GO:0045893,GO:0045944,GO:0008284	transcription, DNA-dependent (BP),regulation of transcription, DNA-dependent (BP),negative regulation of apoptotic process (BP),positive regulation of transcription, DNA-dependent (BP),positive regulation of transcription from RNA polymerase II promoter (BP),positive regulation of cell proliferation (BP)	3	1611	16	37681	0.0287857	0.0355402	Arnt2,Rela,Sox9
257	GO:0006351,GO:0006355,GO:0043066,GO:0045893,GO:0045944,GO:0000122,GO:0001701	transcription, DNA-dependent (BP),regulation of transcription, DNA-dependent (BP),negative regulation of apoptotic process (BP),positive regulation of transcription, DNA-dependent (BP),positive regulation of transcription from RNA polymerase II promoter (BP),negative regulation of transcription from RNA polymerase II promoter (BP),in utero embryonic development (BP)	3	1611	6	37681	0.00141542	0.00360116	Gli3,Smad3,Gata6
259	GO:0006351,GO:0006355,GO:0043066,GO:0045893,GO:0045944,GO:0001701,GO:0045892	transcription, DNA-dependent (BP),regulation of transcription, DNA-dependent (BP),negative regulation of apoptotic process (BP),positive regulation of transcription, DNA-dependent (BP),positive regulation of transcription from RNA polymerase II promoter (BP),in utero embryonic development (BP),negative regulation of transcription, DNA-dependent (BP)	3	1611	7	37681	0.00239822	0.00506906	Gli3,Sox8,Gata6
261	GO:0006351,GO:0006355,GO:0043066,GO:0045893,GO:0045944,GO:0006357,GO:0045892	transcription, DNA-dependent (BP),regulation of transcription, DNA-dependent (BP),negative regulation of apoptotic process (BP),positive regulation of transcription, DNA-dependent (BP),positive regulation of transcription from RNA polymerase II promoter (BP),regulation of transcription from RNA polymerase II promoter (BP),negative regulation of transcription, DNA-dependent (BP)	3	1611	7	37681	0.00239822	0.00506906	Rela,Sox9,Gata6
263	GO:0006351,GO:0006355,GO:0043066,GO:0045893,GO:0045944,GO:0045892,GO:0048709	transcription, DNA-dependent (BP),regulation of transcription, DNA-dependent (BP),negative regulation of apoptotic process (BP),positive regulation of transcription, DNA-dependent (BP),positive regulation of transcription from RNA polymerase II promoter (BP),negative regulation of transcription, DNA-dependent (BP),oligodendrocyte differentiation (BP)	3	1611	4	37681	0.000302048	0.00136059	Gli3,Sox8,Sox9
264	GO:0006351,GO:0006355,GO:0043066,GO:0045893,GO:0045944,GO:0045892,GO:0032332	transcription, DNA-dependent (BP),regulation of transcription, DNA-dependent (BP),negative regulation of apoptotic process (BP),positive regulation of transcription, DNA-dependent (BP),positive regulation of transcription from RNA polymerase II promoter (BP),negative regulation of transcription, DNA-dependent (BP),positive regulation of chondrocyte differentiation (BP)	3	1611	3	37681	7.8009e-05	0.000602863	Gli3,Rela,Sox9
265	GO:0006351,GO:0006355,GO:0043066,GO:0045893,GO:0045944,GO:0010468	transcription, DNA-dependent (BP),regulation of transcription, DNA-dependent (BP),negative regulation of apoptotic process (BP),positive regulation of transcription, DNA-dependent (BP),positive regulation of transcription from RNA polymerase II promoter (BP),regulation of gene expression (BP)	3	1611	5	37681	0.000731004	0.00237552	Gli3,Mitf,Gata6
268	GO:0006351,GO:0006355,GO:0043066,GO:0042127,GO:0008285,GO:0045892	transcription, DNA-dependent (BP),regulation of transcription, DNA-dependent (BP),negative regulation of apoptotic process (BP),regulation of cell proliferation (BP),negative regulation of cell proliferation (BP),negative regulation of transcription, DNA-dependent (BP)	3	1611	5	37681	0.000731004	0.00237552	Gli3,Sox9,Bcl6
269	GO:0006351,GO:0006355,GO:0043066,GO:0042127,GO:0000122,GO:0045892	transcription, DNA-dependent (BP),regulation of transcription, DNA-dependent (BP),negative regulation of apoptotic process (BP),regulation of cell proliferation (BP),negative regulation of transcription from RNA polymerase II promoter (BP),negative regulation of transcription, DNA-dependent (BP)	3	1611	6	37681	0.00141542	0.00360116	Gli3,Sirt1,Bcl6
271	GO:0006351,GO:0006355,GO:0043066,GO:0042127,GO:0045892,GO:0007283	transcription, DNA-dependent (BP),regulation of transcription, DNA-dependent (BP),negative regulation of apoptotic process (BP),regulation of cell proliferation (BP),negative regulation of transcription, DNA-dependent (BP),spermatogenesis (BP)	3	1611	3	37681	7.8009e-05	0.000602863	Sox9,Sirt1,Bcl6
273	GO:0006351,GO:0006355,GO:0043066,GO:0030154,GO:0006357	transcription, DNA-dependent (BP),regulation of transcription, DNA-dependent (BP),negative regulation of apoptotic process (BP),cell differentiation (BP),regulation of transcription from RNA polymerase II promoter (BP)	3	1611	5	37681	0.000731004	0.00237552	Twist2,Sox9,Mitf
274	GO:0006351,GO:0006355,GO:0043066,GO:0030154,GO:0045892	transcription, DNA-dependent (BP),regulation of transcription, DNA-dependent (BP),negative regulation of apoptotic process (BP),cell differentiation (BP),negative regulation of transcription, DNA-dependent (BP)	3	1611	7	37681	0.00239822	0.00506906	Twist2,Sox9,Sirt1
277	GO:0006351,GO:0006355,GO:0043066,GO:0008285,GO:0000122,GO:0045892	transcription, DNA-dependent (BP),regulation of transcription, DNA-dependent (BP),negative regulation of apoptotic process (BP),negative regulation of cell proliferation (BP),negative regulation of transcription from RNA polymerase II promoter (BP),negative regulation of transcription, DNA-dependent (BP)	3	1611	10	37681	0.00746611	0.0120836	Twist2,Gli3,Bcl6
281	GO:0006351,GO:0006355,GO:0043066,GO:0045944,GO:0008284,GO:0045892	transcription, DNA-dependent (BP),regulation of transcription, DNA-dependent (BP),negative regulation of apoptotic process (BP),positive regulation of transcription from RNA polymerase II promoter (BP),positive regulation of cell proliferation (BP),negative regulation of transcription, DNA-dependent (BP)	3	1611	13	37681	0.0161684	0.022152	Rela,Sox9,Sirt1
283	GO:0006351,GO:0006355,GO:0043066,GO:0045944,GO:0000122,GO:0045892	transcription, DNA-dependent (BP),regulation of transcription, DNA-dependent (BP),negative regulation of apoptotic process (BP),positive regulation of transcription from RNA polymerase II promoter (BP),negative regulation of transcription from RNA polymerase II promoter (BP),negative regulation of transcription, DNA-dependent (BP)	3	1611	15	37681	0.02414	0.0306301	Gli3,Sirt1,Gata6
285	GO:0006351,GO:0006355,GO:0043066,GO:0045944,GO:0045892,GO:0007283	transcription, DNA-dependent (BP),regulation of transcription, DNA-dependent (BP),negative regulation of apoptotic process (BP),positive regulation of transcription from RNA polymerase II promoter (BP),negative regulation of transcription, DNA-dependent (BP),spermatogenesis (BP)	3	1611	4	37681	0.000302048	0.00136059	Sox8,Sox9,Sirt1
287	GO:0006351,GO:0006355,GO:0043066,GO:0008284,GO:0001934	transcription, DNA-dependent (BP),regulation of transcription, DNA-dependent (BP),negative regulation of apoptotic process (BP),positive regulation of cell proliferation (BP),positive regulation of protein phosphorylation (BP)	3	1611	3	37681	7.8009e-05	0.000602863	Sox9,Sirt1,Erbb2
290	GO:0006351,GO:0006355,GO:0043066,GO:0000122,GO:0045892,GO:0043065	transcription, DNA-dependent (BP),regulation of transcription, DNA-dependent (BP),negative regulation of apoptotic process (BP),negative regulation of transcription from RNA polymerase II promoter (BP),negative regulation of transcription, DNA-dependent (BP),positive regulation of apoptotic process (BP)	3	1611	7	37681	0.00239822	0.00506906	Sirt1,Bcl6,Gata6
291	GO:0006351,GO:0006355,GO:0043066,GO:0000122,GO:0030308	transcription, DNA-dependent (BP),regulation of transcription, DNA-dependent (BP),negative regulation of apoptotic process (BP),negative regulation of transcription from RNA polymerase II promoter (BP),negative regulation of cell growth (BP)	3	1611	6	37681	0.00141542	0.00360116	Smad3,Sirt1,Bcl6
292	GO:0006351,GO:0006355,GO:0043066,GO:0007507	transcription, DNA-dependent (BP),regulation of transcription, DNA-dependent (BP),negative regulation of apoptotic process (BP),heart development (BP)	3	1611	12	37681	0.0128399	0.0185257	Gli3,Sox9,Erbb2
298	GO:0006351,GO:0006355,GO:0043066,GO:0006974	transcription, DNA-dependent (BP),regulation of transcription, DNA-dependent (BP),negative regulation of apoptotic process (BP),response to DNA damage stimulus (BP)	3	1611	9	37681	0.00539671	0.00937224	Sirt1,Bcl6,Btg2
299	GO:0006351,GO:0006355,GO:0043066,GO:0090090	transcription, DNA-dependent (BP),regulation of transcription, DNA-dependent (BP),negative regulation of apoptotic process (BP),negative regulation of canonical Wnt receptor signaling pathway (BP)	3	1611	7	37681	0.00239822	0.00506906	Gli3,Snai2,Sox9
300	GO:0006351,GO:0006355,GO:0043066,GO:0001649	transcription, DNA-dependent (BP),regulation of transcription, DNA-dependent (BP),negative regulation of apoptotic process (BP),osteoblast differentiation (BP)	3	1611	6	37681	0.00141542	0.00360116	Twist2,Sox8,Smad3
302	GO:0006351,GO:0006355,GO:0016310,GO:0046777,GO:0006468	transcription, DNA-dependent (BP),regulation of transcription, DNA-dependent (BP),phosphorylation (BP),protein autophosphorylation (BP),protein phosphorylation (BP)	3	1611	10	37681	0.00746611	0.0120836	Map3k9,Ern1,Erbb2
303	GO:0006351,GO:0006355,GO:0007420,GO:0045893,GO:0045944	transcription, DNA-dependent (BP),regulation of transcription, DNA-dependent (BP),brain development (BP),positive regulation of transcription, DNA-dependent (BP),positive regulation of transcription from RNA polymerase II promoter (BP)	3	1611	8	37681	0.00371541	0.00710063	Gli3,Lhx2,Esr2
304	GO:0006351,GO:0006355,GO:0007420,GO:0008285,GO:0045944,GO:0000122	transcription, DNA-dependent (BP),regulation of transcription, DNA-dependent (BP),brain development (BP),negative regulation of cell proliferation (BP),positive regulation of transcription from RNA polymerase II promoter (BP),negative regulation of transcription from RNA polymerase II promoter (BP)	3	1611	3	37681	7.8009e-05	0.000602863	Foxa3,Gli3,Esr2
306	GO:0006351,GO:0006355,GO:0007409	transcription, DNA-dependent (BP),regulation of transcription, DNA-dependent (BP),axonogenesis (BP)	3	1611	10	37681	0.00746611	0.0120836	Creb1,Ndn,Dlx5
308	GO:0006351,GO:0006355,GO:0006468,GO:0006915	transcription, DNA-dependent (BP),regulation of transcription, DNA-dependent (BP),protein phosphorylation (BP),apoptotic process (BP)	3	1611	18	37681	0.0393829	0.0461582	Map3k9,Trib3,Ern1
311	GO:0006351,GO:0006355,GO:0007165,GO:0006915	transcription, DNA-dependent (BP),regulation of transcription, DNA-dependent (BP),signal transduction (BP),apoptotic process (BP)	3	1611	7	37681	0.00239822	0.00506906	Map3k9,Litaf,Ahr
315	GO:0006351,GO:0006355,GO:0007165,GO:0045892	transcription, DNA-dependent (BP),regulation of transcription, DNA-dependent (BP),signal transduction (BP),negative regulation of transcription, DNA-dependent (BP)	3	1611	14	37681	0.0199341	0.0262079	Sox8,Sox9,Grlf1
316	GO:0006351,GO:0006355,GO:0007165,GO:0006366	transcription, DNA-dependent (BP),regulation of transcription, DNA-dependent (BP),signal transduction (BP),transcription from RNA polymerase II promoter (BP)	3	1611	6	37681	0.00141542	0.00360116	Arrb1,Stat3,Ahr
318	GO:0006351,GO:0006355,GO:0006915,GO:0045893,GO:0006357	transcription, DNA-dependent (BP),regulation of transcription, DNA-dependent (BP),apoptotic process (BP),positive regulation of transcription, DNA-dependent (BP),regulation of transcription from RNA polymerase II promoter (BP)	3	1611	7	37681	0.00239822	0.00506906	Nr4a1,Ahr,Gata6
322	GO:0006351,GO:0006355,GO:0006915,GO:0043065	transcription, DNA-dependent (BP),regulation of transcription, DNA-dependent (BP),apoptotic process (BP),positive regulation of apoptotic process (BP)	3	1611	11	37681	0.00994245	0.0149925	Map3k9,Sirt1,Gata6
323	GO:0006351,GO:0006355,GO:0006915,GO:0006950	transcription, DNA-dependent (BP),regulation of transcription, DNA-dependent (BP),apoptotic process (BP),response to stress (BP)	3	1611	6	37681	0.00141542	0.00360116	Map3k9,Ern1,Ahr
324	GO:0006351,GO:0006355,GO:0006915,GO:2001141	transcription, DNA-dependent (BP),regulation of transcription, DNA-dependent (BP),apoptotic process (BP),regulation of RNA biosynthetic process (BP)	3	1611	6	37681	0.00141542	0.00360116	Pml,Trib3,Sirt1
325	GO:0006351,GO:0006355,GO:0006915,GO:0006917	transcription, DNA-dependent (BP),regulation of transcription, DNA-dependent (BP),apoptotic process (BP),induction of apoptosis (BP)	3	1611	17	37681	0.0338684	0.0406388	Pml,Ern1,Nr4a1
328	GO:0006351,GO:0006355,GO:0045893,GO:0042127,GO:0008285,GO:0045944,GO:0000122	transcription, DNA-dependent (BP),regulation of transcription, DNA-dependent (BP),positive regulation of transcription, DNA-dependent (BP),regulation of cell proliferation (BP),negative regulation of cell proliferation (BP),positive regulation of transcription from RNA polymerase II promoter (BP),negative regulation of transcription from RNA polymerase II promoter (BP)	3	1611	7	37681	0.00239822	0.00506906	Gli3,Esr2,Cebpa
329	GO:0006351,GO:0006355,GO:0045893,GO:0042127,GO:0008285,GO:0045944,GO:0045892	transcription, DNA-dependent (BP),regulation of transcription, DNA-dependent (BP),positive regulation of transcription, DNA-dependent (BP),regulation of cell proliferation (BP),negative regulation of cell proliferation (BP),positive regulation of transcription from RNA polymerase II promoter (BP),negative regulation of transcription, DNA-dependent (BP)	3	1611	8	37681	0.00371541	0.00710063	Gli3,Sox9,Cebpa
331	GO:0006351,GO:0006355,GO:0045893,GO:0042127,GO:0045944,GO:0006357	transcription, DNA-dependent (BP),regulation of transcription, DNA-dependent (BP),positive regulation of transcription, DNA-dependent (BP),regulation of cell proliferation (BP),positive regulation of transcription from RNA polymerase II promoter (BP),regulation of transcription from RNA polymerase II promoter (BP)	3	1611	10	37681	0.00746611	0.0120836	Sox9,Mitf,Cebpa
337	GO:0006351,GO:0006355,GO:0045893,GO:0008285,GO:0045944,GO:0000122,GO:0007507	transcription, DNA-dependent (BP),regulation of transcription, DNA-dependent (BP),positive regulation of transcription, DNA-dependent (BP),negative regulation of cell proliferation (BP),positive regulation of transcription from RNA polymerase II promoter (BP),negative regulation of transcription from RNA polymerase II promoter (BP),heart development (BP)	3	1611	5	37681	0.000731004	0.00237552	Gli3,Rxra,Myocd
338	GO:0006351,GO:0006355,GO:0045893,GO:0008285,GO:0045944,GO:0000122,GO:0006357	transcription, DNA-dependent (BP),regulation of transcription, DNA-dependent (BP),positive regulation of transcription, DNA-dependent (BP),negative regulation of cell proliferation (BP),positive regulation of transcription from RNA polymerase II promoter (BP),negative regulation of transcription from RNA polymerase II promoter (BP),regulation of transcription from RNA polymerase II promoter (BP)	3	1611	11	37681	0.00994245	0.0149925	Rxra,Myocd,Cebpa
340	GO:0006351,GO:0006355,GO:0045893,GO:0008285,GO:0045944,GO:0007507,GO:0006357	transcription, DNA-dependent (BP),regulation of transcription, DNA-dependent (BP),positive regulation of transcription, DNA-dependent (BP),negative regulation of cell proliferation (BP),positive regulation of transcription from RNA polymerase II promoter (BP),heart development (BP),regulation of transcription from RNA polymerase II promoter (BP)	3	1611	5	37681	0.000731004	0.00237552	Rxra,Myocd,Sox9
343	GO:0006351,GO:0006355,GO:0045893,GO:0008285,GO:0007507,GO:0045892	transcription, DNA-dependent (BP),regulation of transcription, DNA-dependent (BP),positive regulation of transcription, DNA-dependent (BP),negative regulation of cell proliferation (BP),heart development (BP),negative regulation of transcription, DNA-dependent (BP)	3	1611	7	37681	0.00239822	0.00506906	Gli3,Ovol2,Sox9
347	GO:0006351,GO:0006355,GO:0045893,GO:0045944,GO:0001889,GO:0000122	transcription, DNA-dependent (BP),regulation of transcription, DNA-dependent (BP),positive regulation of transcription, DNA-dependent (BP),positive regulation of transcription from RNA polymerase II promoter (BP),liver development (BP),negative regulation of transcription from RNA polymerase II promoter (BP)	3	1611	11	37681	0.00994245	0.0149925	Smad3,Cebpa,Gata6
348	GO:0006351,GO:0006355,GO:0045893,GO:0045944,GO:0001889,GO:0001701	transcription, DNA-dependent (BP),regulation of transcription, DNA-dependent (BP),positive regulation of transcription, DNA-dependent (BP),positive regulation of transcription from RNA polymerase II promoter (BP),liver development (BP),in utero embryonic development (BP)	3	1611	9	37681	0.00539671	0.00937224	Smad3,Sp1,Gata6
350	GO:0006351,GO:0006355,GO:0045893,GO:0045944,GO:0001889,GO:0006357,GO:0045892	transcription, DNA-dependent (BP),regulation of transcription, DNA-dependent (BP),positive regulation of transcription, DNA-dependent (BP),positive regulation of transcription from RNA polymerase II promoter (BP),liver development (BP),regulation of transcription from RNA polymerase II promoter (BP),negative regulation of transcription, DNA-dependent (BP)	3	1611	6	37681	0.00141542	0.00360116	Rela,Cebpa,Gata6
352	GO:0006351,GO:0006355,GO:0045893,GO:0045944,GO:0008284,GO:0007507	transcription, DNA-dependent (BP),regulation of transcription, DNA-dependent (BP),positive regulation of transcription, DNA-dependent (BP),positive regulation of transcription from RNA polymerase II promoter (BP),positive regulation of cell proliferation (BP),heart development (BP)	3	1611	7	37681	0.00239822	0.00506906	Pax3,Myocd,Sox9
355	GO:0006351,GO:0006355,GO:0045893,GO:0045944,GO:0000122,GO:0030324	transcription, DNA-dependent (BP),regulation of transcription, DNA-dependent (BP),positive regulation of transcription, DNA-dependent (BP),positive regulation of transcription from RNA polymerase II promoter (BP),negative regulation of transcription from RNA polymerase II promoter (BP),lung development (BP)	3	1611	10	37681	0.00746611	0.0120836	Gli3,Foxa2,Cebpa
357	GO:0006351,GO:0006355,GO:0045893,GO:0045944,GO:0000122,GO:0001701,GO:0010468	transcription, DNA-dependent (BP),regulation of transcription, DNA-dependent (BP),positive regulation of transcription, DNA-dependent (BP),positive regulation of transcription from RNA polymerase II promoter (BP),negative regulation of transcription from RNA polymerase II promoter (BP),in utero embryonic development (BP),regulation of gene expression (BP)	3	1611	4	37681	0.000302048	0.00136059	Gli3,Foxa2,Gata6
358	GO:0006351,GO:0006355,GO:0045893,GO:0045944,GO:0000122,GO:0001701,GO:0007492	transcription, DNA-dependent (BP),regulation of transcription, DNA-dependent (BP),positive regulation of transcription, DNA-dependent (BP),positive regulation of transcription from RNA polymerase II promoter (BP),negative regulation of transcription from RNA polymerase II promoter (BP),in utero embryonic development (BP),endoderm development (BP)	3	1611	3	37681	7.8009e-05	0.000602863	Foxa2,Smad3,Gata6
361	GO:0006351,GO:0006355,GO:0045893,GO:0045944,GO:0000122,GO:0006357,GO:0055007	transcription, DNA-dependent (BP),regulation of transcription, DNA-dependent (BP),positive regulation of transcription, DNA-dependent (BP),positive regulation of transcription from RNA polymerase II promoter (BP),negative regulation of transcription from RNA polymerase II promoter (BP),regulation of transcription from RNA polymerase II promoter (BP),cardiac muscle cell differentiation (BP)	3	1611	4	37681	0.000302048	0.00136059	Rxra,Myocd,Gata6
363	GO:0006351,GO:0006355,GO:0045893,GO:0045944,GO:0000122,GO:0043065	transcription, DNA-dependent (BP),regulation of transcription, DNA-dependent (BP),positive regulation of transcription, DNA-dependent (BP),positive regulation of transcription from RNA polymerase II promoter (BP),negative regulation of transcription from RNA polymerase II promoter (BP),positive regulation of apoptotic process (BP)	3	1611	9	37681	0.00539671	0.00937224	Rxra,Esr2,Gata6
364	GO:0006351,GO:0006355,GO:0045893,GO:0045944,GO:0000122,GO:0006366	transcription, DNA-dependent (BP),regulation of transcription, DNA-dependent (BP),positive regulation of transcription, DNA-dependent (BP),positive regulation of transcription from RNA polymerase II promoter (BP),negative regulation of transcription from RNA polymerase II promoter (BP),transcription from RNA polymerase II promoter (BP)	3	1611	16	37681	0.0287857	0.0355402	Egr1,Smad3,Gata6
365	GO:0006351,GO:0006355,GO:0045893,GO:0045944,GO:0009953,GO:0048646	transcription, DNA-dependent (BP),regulation of transcription, DNA-dependent (BP),positive regulation of transcription, DNA-dependent (BP),positive regulation of transcription from RNA polymerase II promoter (BP),dorsal/ventral pattern formation (BP),anatomical structure formation involved in morphogenesis (BP)	3	1611	4	37681	0.000302048	0.00136059	Gli3,Lhx2,Foxa2
366	GO:0006351,GO:0006355,GO:0045893,GO:0045944,GO:0008283	transcription, DNA-dependent (BP),regulation of transcription, DNA-dependent (BP),positive regulation of transcription, DNA-dependent (BP),positive regulation of transcription from RNA polymerase II promoter (BP),cell proliferation (BP)	3	1611	13	37681	0.0161684	0.022152	Pax3,Stat3,Dlx5
368	GO:0006351,GO:0006355,GO:0045893,GO:0045944,GO:0030324,GO:0001701	transcription, DNA-dependent (BP),regulation of transcription, DNA-dependent (BP),positive regulation of transcription, DNA-dependent (BP),positive regulation of transcription from RNA polymerase II promoter (BP),lung development (BP),in utero embryonic development (BP)	3	1611	10	37681	0.00746611	0.0120836	Gli3,Foxa2,Sp1
369	GO:0006351,GO:0006355,GO:0045893,GO:0045944,GO:0030324,GO:0006357	transcription, DNA-dependent (BP),regulation of transcription, DNA-dependent (BP),positive regulation of transcription, DNA-dependent (BP),positive regulation of transcription from RNA polymerase II promoter (BP),lung development (BP),regulation of transcription from RNA polymerase II promoter (BP)	3	1611	7	37681	0.00239822	0.00506906	Foxa2,Sp1,Cebpa
372	GO:0006351,GO:0006355,GO:0045893,GO:0045944,GO:0001701,GO:0006357	transcription, DNA-dependent (BP),regulation of transcription, DNA-dependent (BP),positive regulation of transcription, DNA-dependent (BP),positive regulation of transcription from RNA polymerase II promoter (BP),in utero embryonic development (BP),regulation of transcription from RNA polymerase II promoter (BP)	3	1611	11	37681	0.00994245	0.0149925	Foxa2,Sp1,Gata6
376	GO:0006351,GO:0006355,GO:0045893,GO:0045944,GO:0006357,GO:0010468	transcription, DNA-dependent (BP),regulation of transcription, DNA-dependent (BP),positive regulation of transcription, DNA-dependent (BP),positive regulation of transcription from RNA polymerase II promoter (BP),regulation of transcription from RNA polymerase II promoter (BP),regulation of gene expression (BP)	3	1611	7	37681	0.00239822	0.00506906	Foxa2,Mitf,Gata6
378	GO:0006351,GO:0006355,GO:0045893,GO:0045944,GO:0045669	transcription, DNA-dependent (BP),regulation of transcription, DNA-dependent (BP),positive regulation of transcription, DNA-dependent (BP),positive regulation of transcription from RNA polymerase II promoter (BP),positive regulation of osteoblast differentiation (BP)	3	1611	9	37681	0.00539671	0.00937224	Gli3,Dlx5,Cebpa
380	GO:0006351,GO:0006355,GO:0045893,GO:0045944,GO:0090090	transcription, DNA-dependent (BP),regulation of transcription, DNA-dependent (BP),positive regulation of transcription, DNA-dependent (BP),positive regulation of transcription from RNA polymerase II promoter (BP),negative regulation of canonical Wnt receptor signaling pathway (BP)	3	1611	10	37681	0.00746611	0.0120836	Gli3,Egr1,Sox9
381	GO:0006351,GO:0006355,GO:0045893,GO:0045944,GO:0006917	transcription, DNA-dependent (BP),regulation of transcription, DNA-dependent (BP),positive regulation of transcription, DNA-dependent (BP),positive regulation of transcription from RNA polymerase II promoter (BP),induction of apoptosis (BP)	3	1611	13	37681	0.0161684	0.022152	Smad3,Ets1,Nr4a1
382	GO:0006351,GO:0006355,GO:0045893,GO:0045944,GO:0007411,GO:0048646	transcription, DNA-dependent (BP),regulation of transcription, DNA-dependent (BP),positive regulation of transcription, DNA-dependent (BP),positive regulation of transcription from RNA polymerase II promoter (BP),axon guidance (BP),anatomical structure formation involved in morphogenesis (BP)	3	1611	6	37681	0.00141542	0.00360116	Gli3,Lhx2,Dlx5
383	GO:0006351,GO:0006355,GO:0045893,GO:0045944,GO:0019221	transcription, DNA-dependent (BP),regulation of transcription, DNA-dependent (BP),positive regulation of transcription, DNA-dependent (BP),positive regulation of transcription from RNA polymerase II promoter (BP),cytokine-mediated signaling pathway (BP)	3	1611	3	37681	7.8009e-05	0.000602863	Rela,Stat3,Cebpa
385	GO:0006351,GO:0006355,GO:0045893,GO:0045944,GO:0043401	transcription, DNA-dependent (BP),regulation of transcription, DNA-dependent (BP),positive regulation of transcription, DNA-dependent (BP),positive regulation of transcription from RNA polymerase II promoter (BP),steroid hormone mediated signaling pathway (BP)	3	1611	15	37681	0.02414	0.0306301	Rxra,Esr2,Nr4a1
387	GO:0006351,GO:0006355,GO:0045893,GO:0045944,GO:0001649	transcription, DNA-dependent (BP),regulation of transcription, DNA-dependent (BP),positive regulation of transcription, DNA-dependent (BP),positive regulation of transcription from RNA polymerase II promoter (BP),osteoblast differentiation (BP)	3	1611	10	37681	0.00746611	0.0120836	Sox8,Smad3,Dlx5
388	GO:0006351,GO:0006355,GO:0045893,GO:0045944,GO:0001892	transcription, DNA-dependent (BP),regulation of transcription, DNA-dependent (BP),positive regulation of transcription, DNA-dependent (BP),positive regulation of transcription from RNA polymerase II promoter (BP),embryonic placenta development (BP)	3	1611	7	37681	0.00239822	0.00506906	Tcfeb,Sp1,Cebpa
389	GO:0006351,GO:0006355,GO:0045893,GO:0045944,GO:0090190,GO:0072289	transcription, DNA-dependent (BP),regulation of transcription, DNA-dependent (BP),positive regulation of transcription, DNA-dependent (BP),positive regulation of transcription from RNA polymerase II promoter (BP),positive regulation of branching involved in ureteric bud morphogenesis (BP),metanephric nephron tubule formation (BP)	3	1611	4	37681	0.000302048	0.00136059	Sox8,Pax8,Sox9
392	GO:0006351,GO:0006355,GO:0045893,GO:0001889,GO:0000122,GO:0001701	transcription, DNA-dependent (BP),regulation of transcription, DNA-dependent (BP),positive regulation of transcription, DNA-dependent (BP),liver development (BP),negative regulation of transcription from RNA polymerase II promoter (BP),in utero embryonic development (BP)	3	1611	7	37681	0.00239822	0.00506906	Smad3,Sp3,Gata6
393	GO:0006351,GO:0006355,GO:0045893,GO:0001889,GO:0000122,GO:0006357	transcription, DNA-dependent (BP),regulation of transcription, DNA-dependent (BP),positive regulation of transcription, DNA-dependent (BP),liver development (BP),negative regulation of transcription from RNA polymerase II promoter (BP),regulation of transcription from RNA polymerase II promoter (BP)	3	1611	8	37681	0.00371541	0.00710063	Cebpa,Ahr,Gata6
394	GO:0006351,GO:0006355,GO:0045893,GO:0001889,GO:0000122,GO:0045892	transcription, DNA-dependent (BP),regulation of transcription, DNA-dependent (BP),positive regulation of transcription, DNA-dependent (BP),liver development (BP),negative regulation of transcription from RNA polymerase II promoter (BP),negative regulation of transcription, DNA-dependent (BP)	3	1611	8	37681	0.00371541	0.00710063	Sp3,Cebpa,Gata6
395	GO:0006351,GO:0006355,GO:0045893,GO:0001889,GO:0000122,GO:0006366	transcription, DNA-dependent (BP),regulation of transcription, DNA-dependent (BP),positive regulation of transcription, DNA-dependent (BP),liver development (BP),negative regulation of transcription from RNA polymerase II promoter (BP),transcription from RNA polymerase II promoter (BP)	3	1611	7	37681	0.00239822	0.00506906	Smad3,Ahr,Gata6
396	GO:0006351,GO:0006355,GO:0045893,GO:0001889,GO:0030324,GO:0001892	transcription, DNA-dependent (BP),regulation of transcription, DNA-dependent (BP),positive regulation of transcription, DNA-dependent (BP),liver development (BP),lung development (BP),embryonic placenta development (BP)	3	1611	3	37681	7.8009e-05	0.000602863	Sp1,Sp3,Cebpa
402	GO:0006351,GO:0006355,GO:0045893,GO:0000122,GO:0030324,GO:0001701	transcription, DNA-dependent (BP),regulation of transcription, DNA-dependent (BP),positive regulation of transcription, DNA-dependent (BP),negative regulation of transcription from RNA polymerase II promoter (BP),lung development (BP),in utero embryonic development (BP)	3	1611	9	37681	0.00539671	0.00937224	Gli3,Foxa2,Sp3
403	GO:0006351,GO:0006355,GO:0045893,GO:0000122,GO:0030324,GO:0045892	transcription, DNA-dependent (BP),regulation of transcription, DNA-dependent (BP),positive regulation of transcription, DNA-dependent (BP),negative regulation of transcription from RNA polymerase II promoter (BP),lung development (BP),negative regulation of transcription, DNA-dependent (BP)	3	1611	7	37681	0.00239822	0.00506906	Gli3,Sp3,Cebpa
405	GO:0006351,GO:0006355,GO:0045893,GO:0000122,GO:0001701,GO:0045892	transcription, DNA-dependent (BP),regulation of transcription, DNA-dependent (BP),positive regulation of transcription, DNA-dependent (BP),negative regulation of transcription from RNA polymerase II promoter (BP),in utero embryonic development (BP),negative regulation of transcription, DNA-dependent (BP)	3	1611	14	37681	0.0199341	0.0262079	Gli3,Sp3,Gata6
407	GO:0006351,GO:0006355,GO:0045893,GO:0000122,GO:0006357,GO:0010468	transcription, DNA-dependent (BP),regulation of transcription, DNA-dependent (BP),positive regulation of transcription, DNA-dependent (BP),negative regulation of transcription from RNA polymerase II promoter (BP),regulation of transcription from RNA polymerase II promoter (BP),regulation of gene expression (BP)	3	1611	4	37681	0.000302048	0.00136059	Foxa2,Ahr,Gata6
419	GO:0006351,GO:0006355,GO:0045893,GO:0006357,GO:0006366	transcription, DNA-dependent (BP),regulation of transcription, DNA-dependent (BP),positive regulation of transcription, DNA-dependent (BP),regulation of transcription from RNA polymerase II promoter (BP),transcription from RNA polymerase II promoter (BP)	3	1611	15	37681	0.02414	0.0306301	Ets1,Ahr,Gata6
421	GO:0006351,GO:0006355,GO:0045893,GO:0032355	transcription, DNA-dependent (BP),regulation of transcription, DNA-dependent (BP),positive regulation of transcription, DNA-dependent (BP),response to estradiol stimulus (BP)	3	1611	7	37681	0.00239822	0.00506906	Esr2,Fosl2,Stat3
422	GO:0006351,GO:0006355,GO:0045893,GO:0030308	transcription, DNA-dependent (BP),regulation of transcription, DNA-dependent (BP),positive regulation of transcription, DNA-dependent (BP),negative regulation of cell growth (BP)	3	1611	18	37681	0.0393829	0.0461582	Smad3,Eaf2,Sertad3
424	GO:0006351,GO:0006355,GO:0045893,GO:0010468,GO:0043010	transcription, DNA-dependent (BP),regulation of transcription, DNA-dependent (BP),positive regulation of transcription, DNA-dependent (BP),regulation of gene expression (BP),camera-type eye development (BP)	3	1611	4	37681	0.000302048	0.00136059	Gli3,Mitf,Ahr
425	GO:0006351,GO:0006355,GO:0045893,GO:0007283	transcription, DNA-dependent (BP),regulation of transcription, DNA-dependent (BP),positive regulation of transcription, DNA-dependent (BP),spermatogenesis (BP)	3	1611	12	37681	0.0128399	0.0185257	Sox8,Zscan21,Sox9
427	GO:0006351,GO:0006355,GO:0045893,GO:0016032	transcription, DNA-dependent (BP),regulation of transcription, DNA-dependent (BP),positive regulation of transcription, DNA-dependent (BP),viral reproduction (BP)	3	1611	4	37681	0.000302048	0.00136059	Zscan21,Zfp287,Zkscan3
428	GO:0006351,GO:0006355,GO:0045893,GO:0001503	transcription, DNA-dependent (BP),regulation of transcription, DNA-dependent (BP),positive regulation of transcription, DNA-dependent (BP),ossification (BP)	3	1611	7	37681	0.00239822	0.00506906	Dlx5,Sp1,Sp3
429	GO:0006351,GO:0006355,GO:0045893,GO:0001666	transcription, DNA-dependent (BP),regulation of transcription, DNA-dependent (BP),positive regulation of transcription, DNA-dependent (BP),response to hypoxia (BP)	3	1611	11	37681	0.00994245	0.0149925	Fosl2,Smad3,Arnt2
432	GO:0006351,GO:0006355,GO:0045893,GO:0001755	transcription, DNA-dependent (BP),regulation of transcription, DNA-dependent (BP),positive regulation of transcription, DNA-dependent (BP),neural crest cell migration (BP)	3	1611	8	37681	0.00371541	0.00710063	Sox8,Pax3,Ovol2
433	GO:0006351,GO:0006355,GO:0006200	transcription, DNA-dependent (BP),regulation of transcription, DNA-dependent (BP),ATP catabolic process (BP)	3	1611	17	37681	0.0338684	0.0406388	Chd4,Gtf2f2,Atp1b4
434	GO:0006351,GO:0006355,GO:0007179	transcription, DNA-dependent (BP),regulation of transcription, DNA-dependent (BP),transforming growth factor beta receptor signaling pathway (BP)	3	1611	17	37681	0.0338684	0.0406388	Creb1,Smad3,Pml
438	GO:0006351,GO:0006355,GO:0042127,GO:0008285,GO:0000122,GO:0045892	transcription, DNA-dependent (BP),regulation of transcription, DNA-dependent (BP),regulation of cell proliferation (BP),negative regulation of cell proliferation (BP),negative regulation of transcription from RNA polymerase II promoter (BP),negative regulation of transcription, DNA-dependent (BP)	3	1611	8	37681	0.00371541	0.00710063	Gli3,Bcl6,Cebpa
441	GO:0006351,GO:0006355,GO:0042127,GO:0045944,GO:0045165	transcription, DNA-dependent (BP),regulation of transcription, DNA-dependent (BP),regulation of cell proliferation (BP),positive regulation of transcription from RNA polymerase II promoter (BP),cell fate commitment (BP)	3	1611	4	37681	0.000302048	0.00136059	Sox9,Mitf,Tbx19
443	GO:0006351,GO:0006355,GO:0042127,GO:0045944,GO:0000122,GO:0045892	transcription, DNA-dependent (BP),regulation of transcription, DNA-dependent (BP),regulation of cell proliferation (BP),positive regulation of transcription from RNA polymerase II promoter (BP),negative regulation of transcription from RNA polymerase II promoter (BP),negative regulation of transcription, DNA-dependent (BP)	3	1611	9	37681	0.00539671	0.00937224	Gli3,Sirt1,Cebpa
447	GO:0006351,GO:0006355,GO:0042127,GO:0000122,GO:0043065	transcription, DNA-dependent (BP),regulation of transcription, DNA-dependent (BP),regulation of cell proliferation (BP),negative regulation of transcription from RNA polymerase II promoter (BP),positive regulation of apoptotic process (BP)	3	1611	6	37681	0.00141542	0.00360116	Esr2,Sirt1,Bcl6
450	GO:0006351,GO:0006355,GO:0042127,GO:0010468	transcription, DNA-dependent (BP),regulation of transcription, DNA-dependent (BP),regulation of cell proliferation (BP),regulation of gene expression (BP)	3	1611	5	37681	0.000731004	0.00237552	Gli3,Ezh2,Mitf
452	GO:0006351,GO:0006355,GO:0030154,GO:0008285,GO:0006357	transcription, DNA-dependent (BP),regulation of transcription, DNA-dependent (BP),cell differentiation (BP),negative regulation of cell proliferation (BP),regulation of transcription from RNA polymerase II promoter (BP)	3	1611	8	37681	0.00371541	0.00710063	Twist2,Foxa3,Sox9
454	GO:0006351,GO:0006355,GO:0030154,GO:0045944,GO:0010628	transcription, DNA-dependent (BP),regulation of transcription, DNA-dependent (BP),cell differentiation (BP),positive regulation of transcription from RNA polymerase II promoter (BP),positive regulation of gene expression (BP)	3	1611	11	37681	0.00994245	0.0149925	Sox9,Zbtb7b,Tcf12
456	GO:0006351,GO:0006355,GO:0030154,GO:0045944,GO:0007283	transcription, DNA-dependent (BP),regulation of transcription, DNA-dependent (BP),cell differentiation (BP),positive regulation of transcription from RNA polymerase II promoter (BP),spermatogenesis (BP)	3	1611	7	37681	0.00239822	0.00506906	Foxa3,Sox9,Sirt1
465	GO:0006351,GO:0006355,GO:0008285,GO:0045944,GO:0000122,GO:0043065,GO:0043401	transcription, DNA-dependent (BP),regulation of transcription, DNA-dependent (BP),negative regulation of cell proliferation (BP),positive regulation of transcription from RNA polymerase II promoter (BP),negative regulation of transcription from RNA polymerase II promoter (BP),positive regulation of apoptotic process (BP),steroid hormone mediated signaling pathway (BP)	3	1611	4	37681	0.000302048	0.00136059	Rxra,Esr2,Rarg
468	GO:0006351,GO:0006355,GO:0008285,GO:0000122,GO:0045596	transcription, DNA-dependent (BP),regulation of transcription, DNA-dependent (BP),negative regulation of cell proliferation (BP),negative regulation of transcription from RNA polymerase II promoter (BP),negative regulation of cell differentiation (BP)	3	1611	5	37681	0.000731004	0.00237552	Gli3,Rarg,Bcl6
473	GO:0006351,GO:0006355,GO:0008285,GO:0006357,GO:0045892	transcription, DNA-dependent (BP),regulation of transcription, DNA-dependent (BP),negative regulation of cell proliferation (BP),regulation of transcription from RNA polymerase II promoter (BP),negative regulation of transcription, DNA-dependent (BP)	3	1611	16	37681	0.0287857	0.0355402	Twist2,Sox9,Cebpa
475	GO:0006351,GO:0006355,GO:0008285,GO:0030308	transcription, DNA-dependent (BP),regulation of transcription, DNA-dependent (BP),negative regulation of cell proliferation (BP),negative regulation of cell growth (BP)	3	1611	10	37681	0.00746611	0.0120836	Smad3,Pml,Bcl6
476	GO:0006351,GO:0006355,GO:0008285,GO:0007283	transcription, DNA-dependent (BP),regulation of transcription, DNA-dependent (BP),negative regulation of cell proliferation (BP),spermatogenesis (BP)	3	1611	5	37681	0.000731004	0.00237552	Foxa3,Sox9,Bcl6
477	GO:0006351,GO:0006355,GO:0008285,GO:0048384	transcription, DNA-dependent (BP),regulation of transcription, DNA-dependent (BP),negative regulation of cell proliferation (BP),retinoic acid receptor signaling pathway (BP)	3	1611	5	37681	0.000731004	0.00237552	Rxra,Pml,Rarg
484	GO:0006351,GO:0006355,GO:0045944,GO:0007389,GO:0000122,GO:0051090	transcription, DNA-dependent (BP),regulation of transcription, DNA-dependent (BP),positive regulation of transcription from RNA polymerase II promoter (BP),pattern specification process (BP),negative regulation of transcription from RNA polymerase II promoter (BP),regulation of sequence-specific DNA binding transcription factor activity (BP)	3	1611	17	37681	0.0338684	0.0406388	Foxa2,Foxd2,Foxq1
487	GO:0006351,GO:0006355,GO:0045944,GO:0000122,GO:0001701,GO:0045892	transcription, DNA-dependent (BP),regulation of transcription, DNA-dependent (BP),positive regulation of transcription from RNA polymerase II promoter (BP),negative regulation of transcription from RNA polymerase II promoter (BP),in utero embryonic development (BP),negative regulation of transcription, DNA-dependent (BP)	3	1611	15	37681	0.02414	0.0306301	Hes3,Gli3,Gata6
488	GO:0006351,GO:0006355,GO:0045944,GO:0000122,GO:0001701,GO:0021915	transcription, DNA-dependent (BP),regulation of transcription, DNA-dependent (BP),positive regulation of transcription from RNA polymerase II promoter (BP),negative regulation of transcription from RNA polymerase II promoter (BP),in utero embryonic development (BP),neural tube development (BP)	3	1611	5	37681	0.000731004	0.00237552	Sall4,Hes3,Gli3
490	GO:0006351,GO:0006355,GO:0045944,GO:0000122,GO:0007507,GO:0021915	transcription, DNA-dependent (BP),regulation of transcription, DNA-dependent (BP),positive regulation of transcription from RNA polymerase II promoter (BP),negative regulation of transcription from RNA polymerase II promoter (BP),heart development (BP),neural tube development (BP)	3	1611	4	37681	0.000302048	0.00136059	Sall4,Gli3,Pax3
492	GO:0006351,GO:0006355,GO:0045944,GO:0000122,GO:0006357,GO:0043065	transcription, DNA-dependent (BP),regulation of transcription, DNA-dependent (BP),positive regulation of transcription from RNA polymerase II promoter (BP),negative regulation of transcription from RNA polymerase II promoter (BP),regulation of transcription from RNA polymerase II promoter (BP),positive regulation of apoptotic process (BP)	3	1611	7	37681	0.00239822	0.00506906	Rxra,Rarg,Gata6
493	GO:0006351,GO:0006355,GO:0045944,GO:0000122,GO:0006357,GO:0010468	transcription, DNA-dependent (BP),regulation of transcription, DNA-dependent (BP),positive regulation of transcription from RNA polymerase II promoter (BP),negative regulation of transcription from RNA polymerase II promoter (BP),regulation of transcription from RNA polymerase II promoter (BP),regulation of gene expression (BP)	3	1611	4	37681	0.000302048	0.00136059	Foxa2,Rarg,Gata6
496	GO:0006351,GO:0006355,GO:0045944,GO:0000122,GO:0009790,GO:0051090	transcription, DNA-dependent (BP),regulation of transcription, DNA-dependent (BP),positive regulation of transcription from RNA polymerase II promoter (BP),negative regulation of transcription from RNA polymerase II promoter (BP),embryo development (BP),regulation of sequence-specific DNA binding transcription factor activity (BP)	3	1611	12	37681	0.0128399	0.0185257	Foxa3,Foxd2,Foxq1
499	GO:0006351,GO:0006355,GO:0045944,GO:0000122,GO:0016568	transcription, DNA-dependent (BP),regulation of transcription, DNA-dependent (BP),positive regulation of transcription from RNA polymerase II promoter (BP),negative regulation of transcription from RNA polymerase II promoter (BP),chromatin modification (BP)	3	1611	14	37681	0.0199341	0.0262079	Foxa3,Epc1,Foxa2
518	GO:0006351,GO:0006355,GO:0045944,GO:0007219	transcription, DNA-dependent (BP),regulation of transcription, DNA-dependent (BP),positive regulation of transcription from RNA polymerase II promoter (BP),Notch signaling pathway (BP)	3	1611	10	37681	0.00746611	0.0120836	Maml1,Heyl,Mesp2
520	GO:0006351,GO:0006355,GO:0045944,GO:0030855	transcription, DNA-dependent (BP),regulation of transcription, DNA-dependent (BP),positive regulation of transcription from RNA polymerase II promoter (BP),epithelial cell differentiation (BP)	3	1611	10	37681	0.00746611	0.0120836	Neurog3,Dlx5,Gata6
524	GO:0006351,GO:0006355,GO:0045944,GO:0007422	transcription, DNA-dependent (BP),regulation of transcription, DNA-dependent (BP),positive regulation of transcription from RNA polymerase II promoter (BP),peripheral nervous system development (BP)	3	1611	8	37681	0.00371541	0.00710063	Sox8,Foxd2,Heyl
525	GO:0006351,GO:0006355,GO:0045944,GO:0030878	transcription, DNA-dependent (BP),regulation of transcription, DNA-dependent (BP),positive regulation of transcription from RNA polymerase II promoter (BP),thyroid gland development (BP)	3	1611	10	37681	0.00746611	0.0120836	Pax8,Smad3,Hoxa5
526	GO:0006351,GO:0006355,GO:0045944,GO:0001755	transcription, DNA-dependent (BP),regulation of transcription, DNA-dependent (BP),positive regulation of transcription from RNA polymerase II promoter (BP),neural crest cell migration (BP)	3	1611	10	37681	0.00746611	0.0120836	Sox8,Pax3,Foxd2
527	GO:0006351,GO:0006355,GO:0045944,GO:0060766	transcription, DNA-dependent (BP),regulation of transcription, DNA-dependent (BP),positive regulation of transcription from RNA polymerase II promoter (BP),negative regulation of androgen receptor signaling pathway (BP)	3	1611	7	37681	0.00239822	0.00506906	Esr2,Sirt1,Heyl
528	GO:0006351,GO:0006355,GO:0045944,GO:0030318	transcription, DNA-dependent (BP),regulation of transcription, DNA-dependent (BP),positive regulation of transcription from RNA polymerase II promoter (BP),melanocyte differentiation (BP)	3	1611	8	37681	0.00371541	0.00710063	Gli3,Foxd2,Mitf
529	GO:0006351,GO:0006355,GO:0045944,GO:0045444	transcription, DNA-dependent (BP),regulation of transcription, DNA-dependent (BP),positive regulation of transcription from RNA polymerase II promoter (BP),fat cell differentiation (BP)	3	1611	14	37681	0.0199341	0.0262079	Sox8,Lpin1,Cebpa
530	GO:0006351,GO:0006355,GO:0045944,GO:0090184	transcription, DNA-dependent (BP),regulation of transcription, DNA-dependent (BP),positive regulation of transcription from RNA polymerase II promoter (BP),positive regulation of kidney development (BP)	3	1611	5	37681	0.000731004	0.00237552	Sox8,Foxd2,Sox9
533	GO:0006351,GO:0006355,GO:0045165,GO:0006461	transcription, DNA-dependent (BP),regulation of transcription, DNA-dependent (BP),cell fate commitment (BP),protein complex assembly (BP)	3	1611	4	37681	0.000302048	0.00136059	Pml,Sox9,Mitf
549	GO:0006351,GO:0006355,GO:0000122,GO:0045892,GO:0030183	transcription, DNA-dependent (BP),regulation of transcription, DNA-dependent (BP),negative regulation of transcription from RNA polymerase II promoter (BP),negative regulation of transcription, DNA-dependent (BP),B cell differentiation (BP)	3	1611	5	37681	0.000731004	0.00237552	Hdac7,Sp3,Bcl6
560	GO:0006351,GO:0006355,GO:0000122,GO:0045668	transcription, DNA-dependent (BP),regulation of transcription, DNA-dependent (BP),negative regulation of transcription from RNA polymerase II promoter (BP),negative regulation of osteoblast differentiation (BP)	3	1611	7	37681	0.00239822	0.00506906	Twist2,Hdac7,Smad3
561	GO:0006351,GO:0006355,GO:0000122,GO:0048701	transcription, DNA-dependent (BP),regulation of transcription, DNA-dependent (BP),negative regulation of transcription from RNA polymerase II promoter (BP),embryonic cranial skeleton morphogenesis (BP)	3	1611	7	37681	0.00239822	0.00506906	Twist2,Tbx15,Smad3
562	GO:0006351,GO:0006355,GO:0000122,GO:0050872	transcription, DNA-dependent (BP),regulation of transcription, DNA-dependent (BP),negative regulation of transcription from RNA polymerase II promoter (BP),white fat cell differentiation (BP)	3	1611	7	37681	0.00239822	0.00506906	Snai2,Sirt1,Cebpa
564	GO:0006351,GO:0006355,GO:0048469	transcription, DNA-dependent (BP),regulation of transcription, DNA-dependent (BP),cell maturation (BP)	3	1611	18	37681	0.0393829	0.0461582	Sox8,Lhx6,Cebpa
567	GO:0006351,GO:0006355,GO:0030324,GO:0048706	transcription, DNA-dependent (BP),regulation of transcription, DNA-dependent (BP),lung development (BP),embryonic skeletal system development (BP)	3	1611	3	37681	7.8009e-05	0.000602863	Sp1,Sp3,Hoxa5
579	GO:0006351,GO:0006355,GO:0045892,GO:0030308	transcription, DNA-dependent (BP),regulation of transcription, DNA-dependent (BP),negative regulation of transcription, DNA-dependent (BP),negative regulation of cell growth (BP)	3	1611	13	37681	0.0161684	0.022152	Pml,Sirt1,Bcl6
580	GO:0006351,GO:0006355,GO:0045892,GO:0010468	transcription, DNA-dependent (BP),regulation of transcription, DNA-dependent (BP),negative regulation of transcription, DNA-dependent (BP),regulation of gene expression (BP)	3	1611	12	37681	0.0128399	0.0185257	Gli3,Ezh2,Gata6
581	GO:0006351,GO:0006355,GO:0045892,GO:0001525	transcription, DNA-dependent (BP),regulation of transcription, DNA-dependent (BP),negative regulation of transcription, DNA-dependent (BP),angiogenesis (BP)	3	1611	7	37681	0.00239822	0.00506906	Ovol2,Sirt1,Elk3
583	GO:0006351,GO:0006355,GO:0045892,GO:0090090	transcription, DNA-dependent (BP),regulation of transcription, DNA-dependent (BP),negative regulation of transcription, DNA-dependent (BP),negative regulation of canonical Wnt receptor signaling pathway (BP)	3	1611	9	37681	0.00539671	0.00937224	Gli3,Aes,Sox9
584	GO:0006351,GO:0006355,GO:0045892,GO:0050727	transcription, DNA-dependent (BP),regulation of transcription, DNA-dependent (BP),negative regulation of transcription, DNA-dependent (BP),regulation of inflammatory response (BP)	3	1611	3	37681	7.8009e-05	0.000602863	Sbno2,Rela,Bcl6
587	GO:0006351,GO:0006355,GO:0032331	transcription, DNA-dependent (BP),regulation of transcription, DNA-dependent (BP),negative regulation of chondrocyte differentiation (BP)	3	1611	7	37681	0.00239822	0.00506906	Snai2,Sox9,Rarg
589	GO:0006351,GO:0006355,GO:0030308,GO:0006917	transcription, DNA-dependent (BP),regulation of transcription, DNA-dependent (BP),negative regulation of cell growth (BP),induction of apoptosis (BP)	3	1611	7	37681	0.00239822	0.00506906	Smad3,Pml,Eaf2
592	GO:0006351,GO:0006355,GO:0016525	transcription, DNA-dependent (BP),regulation of transcription, DNA-dependent (BP),negative regulation of angiogenesis (BP)	3	1611	6	37681	0.00141542	0.00360116	Pml,Hoxa5,Gtf2i
594	GO:0006351,GO:0006355,GO:0007050,GO:0006917	transcription, DNA-dependent (BP),regulation of transcription, DNA-dependent (BP),cell cycle arrest (BP),induction of apoptosis (BP)	3	1611	6	37681	0.00141542	0.00360116	Smad3,Pml,Ern1
596	GO:0006351,GO:0006355,GO:0007417	transcription, DNA-dependent (BP),regulation of transcription, DNA-dependent (BP),central nervous system development (BP)	3	1611	14	37681	0.0199341	0.0262079	Gli3,Arnt2,Ndn
605	GO:0006351,GO:0006355,GO:0035264	transcription, DNA-dependent (BP),regulation of transcription, DNA-dependent (BP),multicellular organism growth (BP)	3	1611	16	37681	0.0287857	0.0355402	Ppp1r13l,Rarg,Hoxa5
615	GO:0006351,GO:0006355,GO:0032088	transcription, DNA-dependent (BP),regulation of transcription, DNA-dependent (BP),negative regulation of NF-kappaB transcription factor activity (BP)	3	1611	10	37681	0.00746611	0.0120836	Gfi1,Arrb1,Sirt1
616	GO:0006351,GO:0006355,GO:0050679	transcription, DNA-dependent (BP),regulation of transcription, DNA-dependent (BP),positive regulation of epithelial cell proliferation (BP)	3	1611	14	37681	0.0199341	0.0262079	Sox9,Dlx5,Erbb2
617	GO:0006351,GO:0006355,GO:0045945	transcription, DNA-dependent (BP),regulation of transcription, DNA-dependent (BP),positive regulation of transcription from RNA polymerase III promoter (BP)	3	1611	5	37681	0.000731004	0.00237552	Foxa2,Cebpa,Erbb2
622	GO:0006351,GO:0006355,GO:0045739	transcription, DNA-dependent (BP),regulation of transcription, DNA-dependent (BP),positive regulation of DNA repair (BP)	3	1611	7	37681	0.00239822	0.00506906	Cebpg,Sirt1,Eya3
623	GO:0006351,GO:0006355,GO:0071479	transcription, DNA-dependent (BP),regulation of transcription, DNA-dependent (BP),cellular response to ionizing radiation (BP)	3	1611	4	37681	0.000302048	0.00136059	Clock,Snai2,Sirt1
624	GO:0006351,GO:0006355,GO:0043353	transcription, DNA-dependent (BP),regulation of transcription, DNA-dependent (BP),enucleate erythrocyte differentiation (BP)	3	1611	4	37681	0.000302048	0.00136059	Cebpg,Sp1,Sp3
632	GO:0006351,GO:0045893,GO:0045944,GO:0030518	transcription, DNA-dependent (BP),positive regulation of transcription, DNA-dependent (BP),positive regulation of transcription from RNA polymerase II promoter (BP),intracellular steroid hormone receptor signaling pathway (BP)	3	1611	8	37681	0.00371541	0.00710063	Esr2,Calcoco1,Med13
634	GO:0006351,GO:0045944,GO:2001141	transcription, DNA-dependent (BP),positive regulation of transcription from RNA polymerase II promoter (BP),regulation of RNA biosynthetic process (BP)	3	1611	14	37681	0.0199341	0.0262079	Lhx2,Calcoco1,Sirt1
644	GO:0007275,GO:0006355,GO:0045893,GO:0045944,GO:0042472	multicellular organismal development (BP),regulation of transcription, DNA-dependent (BP),positive regulation of transcription, DNA-dependent (BP),positive regulation of transcription from RNA polymerase II promoter (BP),inner ear morphogenesis (BP)	3	1611	6	37681	0.00141542	0.00360116	Six4,Pax8,Dlx5
652	GO:0007275,GO:0006355,GO:0045944,GO:0048704	multicellular organismal development (BP),regulation of transcription, DNA-dependent (BP),positive regulation of transcription from RNA polymerase II promoter (BP),embryonic skeletal system morphogenesis (BP)	3	1611	17	37681	0.0338684	0.0406388	Six4,Hoxb1,Hoxa5
654	GO:0007275,GO:0006355,GO:0045944,GO:0043065	multicellular organismal development (BP),regulation of transcription, DNA-dependent (BP),positive regulation of transcription from RNA polymerase II promoter (BP),positive regulation of apoptotic process (BP)	3	1611	8	37681	0.00371541	0.00710063	Lrp6,Sirt1,Hoxa5
655	GO:0007275,GO:0006355,GO:0045944,GO:0030326	multicellular organismal development (BP),regulation of transcription, DNA-dependent (BP),positive regulation of transcription from RNA polymerase II promoter (BP),embryonic limb morphogenesis (BP)	3	1611	12	37681	0.0128399	0.0185257	Lrp6,Dlx5,Hoxd13
658	GO:0007275,GO:0006355,GO:0048701	multicellular organismal development (BP),regulation of transcription, DNA-dependent (BP),embryonic cranial skeleton morphogenesis (BP)	3	1611	9	37681	0.00539671	0.00937224	Twist2,Six4,Dlx2
659	GO:0007275,GO:0006355,GO:0060325	multicellular organismal development (BP),regulation of transcription, DNA-dependent (BP),face morphogenesis (BP)	3	1611	4	37681	0.000302048	0.00136059	Twist2,Lrp6,Dlx5
663	GO:0007275,GO:0045665,GO:0001701	multicellular organismal development (BP),negative regulation of neuron differentiation (BP),in utero embryonic development (BP)	3	1611	4	37681	0.000302048	0.00136059	Itgb1,Foxa2,Dll1
665	GO:0007275,GO:0045666,GO:0030154,GO:0045944	multicellular organismal development (BP),positive regulation of neuron differentiation (BP),cell differentiation (BP),positive regulation of transcription from RNA polymerase II promoter (BP)	3	1611	15	37681	0.02414	0.0306301	Neurog3,Bmp6,Tcf12
669	GO:0007275,GO:0016310,GO:0007169,GO:0006468	multicellular organismal development (BP),phosphorylation (BP),transmembrane receptor protein tyrosine kinase signaling pathway (BP),protein phosphorylation (BP)	3	1611	14	37681	0.0199341	0.0262079	Ephb4,Ror2,Ntrk2
672	GO:0007275,GO:0046777	multicellular organismal development (BP),protein autophosphorylation (BP)	3	1611	18	37681	0.0393829	0.0461582	Ephb4,Htatip2,Ntrk2
674	GO:0007275,GO:0007420,GO:0006357	multicellular organismal development (BP),brain development (BP),regulation of transcription from RNA polymerase II promoter (BP)	3	1611	15	37681	0.02414	0.0306301	Foxa3,Sfrp5,Fzd2
676	GO:0007275,GO:0007409,GO:0030154,GO:0007399	multicellular organismal development (BP),axonogenesis (BP),cell differentiation (BP),nervous system development (BP)	3	1611	9	37681	0.00539671	0.00937224	Ntng1,Amigo1,Slit1
681	GO:0007275,GO:0007186,GO:0007165,GO:0007166	multicellular organismal development (BP),G-protein coupled receptor signaling pathway (BP),signal transduction (BP),cell surface receptor signaling pathway (BP)	3	1611	14	37681	0.0199341	0.0262079	Fzd4,Celsr3,Fzd2
688	GO:0007275,GO:0045893,GO:0060070,GO:0016055,GO:0051091	multicellular organismal development (BP),positive regulation of transcription, DNA-dependent (BP),canonical Wnt receptor signaling pathway (BP),Wnt receptor signaling pathway (BP),positive regulation of sequence-specific DNA binding transcription factor activity (BP)	3	1611	8	37681	0.00371541	0.00710063	Fzd4,Lrp6,Fzd2
690	GO:0007275,GO:0045893,GO:0006357,GO:0016055	multicellular organismal development (BP),positive regulation of transcription, DNA-dependent (BP),regulation of transcription from RNA polymerase II promoter (BP),Wnt receptor signaling pathway (BP)	3	1611	7	37681	0.00239822	0.00506906	Fzd4,Fzd2,Mitf
692	GO:0007275,GO:0045893,GO:0090263	multicellular organismal development (BP),positive regulation of transcription, DNA-dependent (BP),positive regulation of canonical Wnt receptor signaling pathway (BP)	3	1611	10	37681	0.00746611	0.0120836	Lrp6,Ror2,Dlx5
694	GO:0007275,GO:0045893,GO:0007223	multicellular organismal development (BP),positive regulation of transcription, DNA-dependent (BP),Wnt receptor signaling pathway, calcium modulating pathway (BP)	3	1611	8	37681	0.00371541	0.00710063	Fzd4,Ror2,Fzd2
697	GO:0007275,GO:0030154,GO:0007399,GO:0007155	multicellular organismal development (BP),cell differentiation (BP),nervous system development (BP),cell adhesion (BP)	3	1611	7	37681	0.00239822	0.00506906	Itga8,Nrp2,Amigo1
698	GO:0007275,GO:0030154,GO:0007399,GO:0007049,GO:0007067,GO:0051301	multicellular organismal development (BP),cell differentiation (BP),nervous system development (BP),cell cycle (BP),mitosis (BP),cell division (BP)	3	1611	3	37681	7.8009e-05	0.000602863	Kif2a,Nde1,Pafah1b1
701	GO:0007275,GO:0030154,GO:0007399,GO:0001764,GO:0021987	multicellular organismal development (BP),cell differentiation (BP),nervous system development (BP),neuron migration (BP),cerebral cortex development (BP)	3	1611	4	37681	0.000302048	0.00136059	Nde1,Pafah1b1,Ntrk2
703	GO:0007275,GO:0030154,GO:0008285,GO:0006357	multicellular organismal development (BP),cell differentiation (BP),negative regulation of cell proliferation (BP),regulation of transcription from RNA polymerase II promoter (BP)	3	1611	9	37681	0.00539671	0.00937224	Twist2,Foxa3,Sfrp5
705	GO:0007275,GO:0030154,GO:0021766	multicellular organismal development (BP),cell differentiation (BP),hippocampus development (BP)	3	1611	5	37681	0.000731004	0.00237552	Dlx2,Mdk,Pafah1b1
713	GO:0007275,GO:0030154,GO:0048477	multicellular organismal development (BP),cell differentiation (BP),oogenesis (BP)	3	1611	12	37681	0.0128399	0.0185257	Zscan21,Paqr8,Paqr5
716	GO:0007275,GO:0030154,GO:0051781	multicellular organismal development (BP),cell differentiation (BP),positive regulation of cell division (BP)	3	1611	14	37681	0.0199341	0.0262079	Ereg,Pgf,Mdk
718	GO:0007275,GO:0007399,GO:0007405	multicellular organismal development (BP),nervous system development (BP),neuroblast proliferation (BP)	3	1611	5	37681	0.000731004	0.00237552	Numbl,Nde1,Pafah1b1
720	GO:0007275,GO:0008285,GO:0000122	multicellular organismal development (BP),negative regulation of cell proliferation (BP),negative regulation of transcription from RNA polymerase II promoter (BP)	3	1611	16	37681	0.0287857	0.0355402	Twist2,Foxa3,Wnt9a
723	GO:0007275,GO:0045944,GO:0051091	multicellular organismal development (BP),positive regulation of transcription from RNA polymerase II promoter (BP),positive regulation of sequence-specific DNA binding transcription factor activity (BP)	3	1611	17	37681	0.0338684	0.0406388	Neurog3,Lrp6,Tnfsf11
724	GO:0007275,GO:0045944,GO:0001503	multicellular organismal development (BP),positive regulation of transcription from RNA polymerase II promoter (BP),ossification (BP)	3	1611	13	37681	0.0161684	0.022152	Bmp6,Dlx5,Tnfsf11
725	GO:0007275,GO:0055114	multicellular organismal development (BP),oxidation-reduction process (BP)	3	1611	8	37681	0.00371541	0.00710063	Gpx4,Htatip2,Nxn
728	GO:0007275,GO:0007389,GO:0001501	multicellular organismal development (BP),pattern specification process (BP),skeletal system development (BP)	3	1611	10	37681	0.00746611	0.0120836	Chrd,Hoxd13,Hoxa5
731	GO:0007275,GO:0043433	multicellular organismal development (BP),negative regulation of sequence-specific DNA binding transcription factor activity (BP)	3	1611	14	37681	0.0199341	0.0262079	Foxa2,Sfrp5,Sirt1
733	GO:0007275,GO:0060070,GO:0006357,GO:0016055	multicellular organismal development (BP),canonical Wnt receptor signaling pathway (BP),regulation of transcription from RNA polymerase II promoter (BP),Wnt receptor signaling pathway (BP)	3	1611	13	37681	0.0161684	0.022152	Fzd4,Sfrp5,Fzd2
744	GO:0007275,GO:0030539	multicellular organismal development (BP),male genitalia development (BP)	3	1611	10	37681	0.00746611	0.0120836	Bmp6,Asb1,Hoxd13
748	GO:0007275,GO:0007155,GO:0007156	multicellular organismal development (BP),cell adhesion (BP),homophilic cell adhesion (BP)	3	1611	7	37681	0.00239822	0.00506906	Amigo1,Celsr3,Cadm1
754	GO:0007275,GO:0007519	multicellular organismal development (BP),skeletal muscle tissue development (BP)	3	1611	17	37681	0.0338684	0.0406388	Six4,Meox2,Srpk3
756	GO:0007275,GO:0006974	multicellular organismal development (BP),response to DNA damage stimulus (BP)	3	1611	14	37681	0.0199341	0.0262079	Sirt1,Eya3,Rad17
760	GO:0007275,GO:0001843,GO:0021915	multicellular organismal development (BP),neural tube closure (BP),neural tube development (BP)	3	1611	8	37681	0.00371541	0.00710063	Pax3,Lrp6,Tulp3
764	GO:0007275,GO:0019221	multicellular organismal development (BP),cytokine-mediated signaling pathway (BP)	3	1611	3	37681	7.8009e-05	0.000602863	Numbl,Ereg,Tnfsf11
766	GO:0007275,GO:0030855	multicellular organismal development (BP),epithelial cell differentiation (BP)	3	1611	11	37681	0.00994245	0.0149925	Neurog3,Dlx5,Fzd2
769	GO:0007275,GO:0006417	multicellular organismal development (BP),regulation of translation (BP)	3	1611	16	37681	0.0287857	0.0355402	Nanos2,Akt2,Lsm14a
771	GO:0007275,GO:0001755	multicellular organismal development (BP),neural crest cell migration (BP)	3	1611	10	37681	0.00746611	0.0120836	Nrp2,Efnb1,Pax3
774	GO:0006355,GO:0009952,GO:0043066	regulation of transcription, DNA-dependent (BP),anterior/posterior pattern specification (BP),negative regulation of apoptotic process (BP)	3	1611	8	37681	0.00371541	0.00710063	Gli3,Tgfbr1,Btg2
776	GO:0006355,GO:0009952,GO:0045893,GO:0045944	regulation of transcription, DNA-dependent (BP),anterior/posterior pattern specification (BP),positive regulation of transcription, DNA-dependent (BP),positive regulation of transcription from RNA polymerase II promoter (BP)	3	1611	15	37681	0.02414	0.0306301	Gli3,Foxa2,Lrp6
777	GO:0006355,GO:0009952,GO:0045893,GO:0001701,GO:0010468	regulation of transcription, DNA-dependent (BP),anterior/posterior pattern specification (BP),positive regulation of transcription, DNA-dependent (BP),in utero embryonic development (BP),regulation of gene expression (BP)	3	1611	3	37681	7.8009e-05	0.000602863	Gli3,Foxa2,Tgfbr1
778	GO:0006355,GO:0009952,GO:0045893,GO:0042733,GO:0030326	regulation of transcription, DNA-dependent (BP),anterior/posterior pattern specification (BP),positive regulation of transcription, DNA-dependent (BP),embryonic digit morphogenesis (BP),embryonic limb morphogenesis (BP)	3	1611	5	37681	0.000731004	0.00237552	Gli3,Lrp6,Zbtb16
779	GO:0006355,GO:0009952,GO:0045893,GO:0060021	regulation of transcription, DNA-dependent (BP),anterior/posterior pattern specification (BP),positive regulation of transcription, DNA-dependent (BP),palate development (BP)	3	1611	7	37681	0.00239822	0.00506906	Gli3,Lrp6,Tgfbr1
780	GO:0006355,GO:0009952,GO:0042127,GO:0045944,GO:0042733,GO:0030326,GO:0035108	regulation of transcription, DNA-dependent (BP),anterior/posterior pattern specification (BP),regulation of cell proliferation (BP),positive regulation of transcription from RNA polymerase II promoter (BP),embryonic digit morphogenesis (BP),embryonic limb morphogenesis (BP),limb morphogenesis (BP)	3	1611	3	37681	7.8009e-05	0.000602863	Gli3,Lrp6,Hoxd13
781	GO:0006355,GO:0009952,GO:0008285	regulation of transcription, DNA-dependent (BP),anterior/posterior pattern specification (BP),negative regulation of cell proliferation (BP)	3	1611	8	37681	0.00371541	0.00710063	Gli3,Zbtb16,Rarg
783	GO:0006355,GO:0009952,GO:0045944,GO:0043065	regulation of transcription, DNA-dependent (BP),anterior/posterior pattern specification (BP),positive regulation of transcription from RNA polymerase II promoter (BP),positive regulation of apoptotic process (BP)	3	1611	4	37681	0.000302048	0.00136059	Lrp6,Rarg,Hoxa5
786	GO:0006355,GO:0009952,GO:0035116,GO:0043065	regulation of transcription, DNA-dependent (BP),anterior/posterior pattern specification (BP),embryonic hindlimb morphogenesis (BP),positive regulation of apoptotic process (BP)	3	1611	4	37681	0.000302048	0.00136059	Lrp6,Zbtb16,Rarg
793	GO:0006355,GO:0043066,GO:0007165,GO:0045893,GO:0008284	regulation of transcription, DNA-dependent (BP),negative regulation of apoptotic process (BP),signal transduction (BP),positive regulation of transcription, DNA-dependent (BP),positive regulation of cell proliferation (BP)	3	1611	7	37681	0.00239822	0.00506906	Arnt2,Sox9,Tgfbr1
795	GO:0006355,GO:0043066,GO:0007165,GO:0008284,GO:0007507	regulation of transcription, DNA-dependent (BP),negative regulation of apoptotic process (BP),signal transduction (BP),positive regulation of cell proliferation (BP),heart development (BP)	3	1611	5	37681	0.000731004	0.00237552	Sox9,Tgfbr1,Erbb2
796	GO:0006355,GO:0043066,GO:0006915	regulation of transcription, DNA-dependent (BP),negative regulation of apoptotic process (BP),apoptotic process (BP)	3	1611	14	37681	0.0199341	0.0262079	Tgfbr1,Sirt1,Gata6
799	GO:0006355,GO:0043066,GO:0045893,GO:0001501	regulation of transcription, DNA-dependent (BP),negative regulation of apoptotic process (BP),positive regulation of transcription, DNA-dependent (BP),skeletal system development (BP)	3	1611	6	37681	0.00141542	0.00360116	Smad3,Sox9,Tgfbr1
801	GO:0006355,GO:0043066,GO:0045893,GO:0001701,GO:0010468	regulation of transcription, DNA-dependent (BP),negative regulation of apoptotic process (BP),positive regulation of transcription, DNA-dependent (BP),in utero embryonic development (BP),regulation of gene expression (BP)	3	1611	4	37681	0.000302048	0.00136059	Gli3,Tgfbr1,Gata6
806	GO:0006355,GO:0043066,GO:0001837	regulation of transcription, DNA-dependent (BP),negative regulation of apoptotic process (BP),epithelial to mesenchymal transition (BP)	3	1611	6	37681	0.00141542	0.00360116	Snai2,Sox9,Tgfbr1
807	GO:0006355,GO:0043066,GO:0060021	regulation of transcription, DNA-dependent (BP),negative regulation of apoptotic process (BP),palate development (BP)	3	1611	9	37681	0.00539671	0.00937224	Gli3,Snai2,Tgfbr1
808	GO:0006355,GO:0043066,GO:0048701	regulation of transcription, DNA-dependent (BP),negative regulation of apoptotic process (BP),embryonic cranial skeleton morphogenesis (BP)	3	1611	5	37681	0.000731004	0.00237552	Twist2,Smad3,Tgfbr1
811	GO:0006355,GO:0016310,GO:0046777,GO:0006468,GO:0007165	regulation of transcription, DNA-dependent (BP),phosphorylation (BP),protein autophosphorylation (BP),protein phosphorylation (BP),signal transduction (BP)	3	1611	6	37681	0.00141542	0.00360116	Map3k9,Tgfbr1,Erbb2
812	GO:0006355,GO:0016310,GO:0046777,GO:0006468,GO:0006915	regulation of transcription, DNA-dependent (BP),phosphorylation (BP),protein autophosphorylation (BP),protein phosphorylation (BP),apoptotic process (BP)	3	1611	8	37681	0.00371541	0.00710063	Map3k9,Ern1,Tgfbr1
816	GO:0006355,GO:0006810,GO:0045893	regulation of transcription, DNA-dependent (BP),transport (BP),positive regulation of transcription, DNA-dependent (BP)	3	1611	6	37681	0.00141542	0.00360116	Lrp6,Smad3,Eny2
817	GO:0006355,GO:0006810,GO:0045944,GO:0001933	regulation of transcription, DNA-dependent (BP),transport (BP),positive regulation of transcription from RNA polymerase II promoter (BP),negative regulation of protein phosphorylation (BP)	3	1611	3	37681	7.8009e-05	0.000602863	Arrb1,Lrp6,Smad3
823	GO:0006355,GO:0006915,GO:0045893,GO:0010468	regulation of transcription, DNA-dependent (BP),apoptotic process (BP),positive regulation of transcription, DNA-dependent (BP),regulation of gene expression (BP)	3	1611	5	37681	0.000731004	0.00237552	Tgfbr1,Ahr,Gata6
827	GO:0006355,GO:0045893,GO:0042127,GO:0045944,GO:0050680	regulation of transcription, DNA-dependent (BP),positive regulation of transcription, DNA-dependent (BP),regulation of cell proliferation (BP),positive regulation of transcription from RNA polymerase II promoter (BP),negative regulation of epithelial cell proliferation (BP)	3	1611	3	37681	7.8009e-05	0.000602863	Esr2,Lrp6,Sox9
830	GO:0006355,GO:0045893,GO:0008285,GO:0001501,GO:0032332	regulation of transcription, DNA-dependent (BP),positive regulation of transcription, DNA-dependent (BP),negative regulation of cell proliferation (BP),skeletal system development (BP),positive regulation of chondrocyte differentiation (BP)	3	1611	3	37681	7.8009e-05	0.000602863	Smad3,Sox9,Zbtb16
832	GO:0006355,GO:0045893,GO:0008285,GO:0045892,GO:0032332	regulation of transcription, DNA-dependent (BP),positive regulation of transcription, DNA-dependent (BP),negative regulation of cell proliferation (BP),negative regulation of transcription, DNA-dependent (BP),positive regulation of chondrocyte differentiation (BP)	3	1611	3	37681	7.8009e-05	0.000602863	Gli3,Sox9,Zbtb16
833	GO:0006355,GO:0045893,GO:0008285,GO:0043065	regulation of transcription, DNA-dependent (BP),positive regulation of transcription, DNA-dependent (BP),negative regulation of cell proliferation (BP),positive regulation of apoptotic process (BP)	3	1611	10	37681	0.00746611	0.0120836	Rxra,Esr2,Zbtb16
837	GO:0006355,GO:0045893,GO:0045944,GO:0030326,GO:0060021	regulation of transcription, DNA-dependent (BP),positive regulation of transcription, DNA-dependent (BP),positive regulation of transcription from RNA polymerase II promoter (BP),embryonic limb morphogenesis (BP),palate development (BP)	3	1611	6	37681	0.00141542	0.00360116	Gli3,Lrp6,Dlx5
838	GO:0006355,GO:0045893,GO:0045944,GO:0001843	regulation of transcription, DNA-dependent (BP),positive regulation of transcription, DNA-dependent (BP),positive regulation of transcription from RNA polymerase II promoter (BP),neural tube closure (BP)	3	1611	6	37681	0.00141542	0.00360116	Pax3,Lhx2,Lrp6
839	GO:0006355,GO:0045893,GO:0045944,GO:0090263	regulation of transcription, DNA-dependent (BP),positive regulation of transcription, DNA-dependent (BP),positive regulation of transcription from RNA polymerase II promoter (BP),positive regulation of canonical Wnt receptor signaling pathway (BP)	3	1611	5	37681	0.000731004	0.00237552	Lrp6,Smad3,Dlx5
840	GO:0006355,GO:0045893,GO:0045944,GO:0021915	regulation of transcription, DNA-dependent (BP),positive regulation of transcription, DNA-dependent (BP),positive regulation of transcription from RNA polymerase II promoter (BP),neural tube development (BP)	3	1611	7	37681	0.00239822	0.00506906	Gli3,Pax3,Lrp6
848	GO:0006355,GO:0045893,GO:0007507,GO:0048663	regulation of transcription, DNA-dependent (BP),positive regulation of transcription, DNA-dependent (BP),heart development (BP),neuron fate commitment (BP)	3	1611	4	37681	0.000302048	0.00136059	Gli3,Pax3,Tgfbr1
853	GO:0006355,GO:0045893,GO:0007417	regulation of transcription, DNA-dependent (BP),positive regulation of transcription, DNA-dependent (BP),central nervous system development (BP)	3	1611	9	37681	0.00539671	0.00937224	Gli3,Arnt2,Zbtb16
856	GO:0006355,GO:0045893,GO:0009880	regulation of transcription, DNA-dependent (BP),positive regulation of transcription, DNA-dependent (BP),embryonic pattern specification (BP)	3	1611	7	37681	0.00239822	0.00506906	Lrp6,Smad3,Zbtb16
858	GO:0006355,GO:0045893,GO:0001947	regulation of transcription, DNA-dependent (BP),positive regulation of transcription, DNA-dependent (BP),heart looping (BP)	3	1611	18	37681	0.0393829	0.0461582	Lrp6,Smad3,Ovol2
860	GO:0006355,GO:0045893,GO:0048596	regulation of transcription, DNA-dependent (BP),positive regulation of transcription, DNA-dependent (BP),embryonic camera-type eye morphogenesis (BP)	3	1611	7	37681	0.00239822	0.00506906	Lrp6,Sp1,Sp3
861	GO:0006355,GO:0045893,GO:0048701	regulation of transcription, DNA-dependent (BP),positive regulation of transcription, DNA-dependent (BP),embryonic cranial skeleton morphogenesis (BP)	3	1611	9	37681	0.00539671	0.00937224	Six4,Smad3,Tgfbr1
863	GO:0006355,GO:0007179,GO:0006917	regulation of transcription, DNA-dependent (BP),transforming growth factor beta receptor signaling pathway (BP),induction of apoptosis (BP)	3	1611	4	37681	0.000302048	0.00136059	Smad3,Pml,Tgfbr1
866	GO:0006355,GO:0042127,GO:0045944,GO:0043065	regulation of transcription, DNA-dependent (BP),regulation of cell proliferation (BP),positive regulation of transcription from RNA polymerase II promoter (BP),positive regulation of apoptotic process (BP)	3	1611	6	37681	0.00141542	0.00360116	Esr2,Lrp6,Sirt1
871	GO:0006355,GO:0030154,GO:0048701	regulation of transcription, DNA-dependent (BP),cell differentiation (BP),embryonic cranial skeleton morphogenesis (BP)	3	1611	4	37681	0.000302048	0.00136059	Twist2,Dlx2,Tgfbr1
878	GO:0006355,GO:0045944,GO:0000122,GO:0042475	regulation of transcription, DNA-dependent (BP),positive regulation of transcription from RNA polymerase II promoter (BP),negative regulation of transcription from RNA polymerase II promoter (BP),odontogenesis of dentin-containing tooth (BP)	3	1611	14	37681	0.0199341	0.0262079	Gli3,Dlx2,Nfic
880	GO:0006355,GO:0045944,GO:0009954	regulation of transcription, DNA-dependent (BP),positive regulation of transcription from RNA polymerase II promoter (BP),proximal/distal pattern formation (BP)	3	1611	11	37681	0.00994245	0.0149925	Gli3,Dlx2,Pbx2
881	GO:0006355,GO:0045944,GO:0030900	regulation of transcription, DNA-dependent (BP),positive regulation of transcription from RNA polymerase II promoter (BP),forebrain development (BP)	3	1611	17	37681	0.0338684	0.0406388	Gli3,Lrp6,Rfx4
885	GO:0006355,GO:0045944,GO:0030326,GO:0021915	regulation of transcription, DNA-dependent (BP),positive regulation of transcription from RNA polymerase II promoter (BP),embryonic limb morphogenesis (BP),neural tube development (BP)	3	1611	3	37681	7.8009e-05	0.000602863	Sall4,Gli3,Lrp6
887	GO:0006355,GO:0045944,GO:0001843,GO:0021915	regulation of transcription, DNA-dependent (BP),positive regulation of transcription from RNA polymerase II promoter (BP),neural tube closure (BP),neural tube development (BP)	3	1611	3	37681	7.8009e-05	0.000602863	Sall4,Pax3,Lrp6
888	GO:0006355,GO:0045944,GO:0001756	regulation of transcription, DNA-dependent (BP),positive regulation of transcription from RNA polymerase II promoter (BP),somitogenesis (BP)	3	1611	13	37681	0.0161684	0.022152	Lrp6,Smad3,Mesp2
889	GO:0006355,GO:0045944,GO:0048706	regulation of transcription, DNA-dependent (BP),positive regulation of transcription from RNA polymerase II promoter (BP),embryonic skeletal system development (BP)	3	1611	8	37681	0.00371541	0.00710063	Dlx2,Sp1,Hoxa5
891	GO:0006355,GO:0045944,GO:0030901	regulation of transcription, DNA-dependent (BP),positive regulation of transcription from RNA polymerase II promoter (BP),midbrain development (BP)	3	1611	10	37681	0.00746611	0.0120836	Hes3,Lrp6,Rfx4
892	GO:0006355,GO:0045944,GO:0051216	regulation of transcription, DNA-dependent (BP),positive regulation of transcription from RNA polymerase II promoter (BP),cartilage development (BP)	3	1611	16	37681	0.0287857	0.0355402	Dlx2,Foxd2,Sox9
894	GO:0006355,GO:0045944,GO:0060349	regulation of transcription, DNA-dependent (BP),positive regulation of transcription from RNA polymerase II promoter (BP),bone morphogenesis (BP)	3	1611	7	37681	0.00239822	0.00506906	Lrp6,Dlx5,Rarg
895	GO:0006355,GO:0045944,GO:0048701	regulation of transcription, DNA-dependent (BP),positive regulation of transcription from RNA polymerase II promoter (BP),embryonic cranial skeleton morphogenesis (BP)	3	1611	11	37681	0.00994245	0.0149925	Six4,Smad3,Dlx2
902	GO:0006355,GO:0016567	regulation of transcription, DNA-dependent (BP),protein ubiquitination (BP)	3	1611	13	37681	0.0161684	0.022152	Rnf6,Arrb1,Sirt1
904	GO:0006355,GO:0001501,GO:0045892	regulation of transcription, DNA-dependent (BP),skeletal system development (BP),negative regulation of transcription, DNA-dependent (BP)	3	1611	10	37681	0.00746611	0.0120836	Aes,Sox9,Zbtb16
913	GO:0006355,GO:0016337	regulation of transcription, DNA-dependent (BP),cell-cell adhesion (BP)	3	1611	6	37681	0.00141542	0.00360116	Lrp6,Pnn,Ctnnd1
915	GO:0006355,GO:0060173	regulation of transcription, DNA-dependent (BP),limb development (BP)	3	1611	8	37681	0.00371541	0.00710063	Gli3,Meox2,Rarg
928	GO:0006355,GO:0045599	regulation of transcription, DNA-dependent (BP),negative regulation of fat cell differentiation (BP)	3	1611	12	37681	0.0128399	0.0185257	Lrp6,Trib3,Sirt1
930	GO:0006355,GO:0051272	regulation of transcription, DNA-dependent (BP),positive regulation of cellular component movement (BP)	3	1611	4	37681	0.000302048	0.00136059	Tgfbr1,Ets1,Bcl6
934	GO:0006355,GO:0045600	regulation of transcription, DNA-dependent (BP),positive regulation of fat cell differentiation (BP)	3	1611	6	37681	0.00141542	0.00360116	Snai2,Zbtb16,Cebpa
935	GO:0006355,GO:0045885	regulation of transcription, DNA-dependent (BP),positive regulation of survival gene product expression (BP)	3	1611	8	37681	0.00371541	0.00710063	Snai2,Esr2,Tgfbr1
937	GO:0001942,GO:0043066,GO:0045944	hair follicle development (BP),negative regulation of apoptotic process (BP),positive regulation of transcription from RNA polymerase II promoter (BP)	3	1611	4	37681	0.000302048	0.00136059	Dicer1,Rela,Sox9
940	GO:0009952,GO:0008285,GO:0000122	anterior/posterior pattern specification (BP),negative regulation of cell proliferation (BP),negative regulation of transcription from RNA polymerase II promoter (BP)	3	1611	5	37681	0.000731004	0.00237552	Gli3,Rarg,Wnt9a
942	GO:0009952,GO:0007389,GO:0009953,GO:0030324,GO:0001701	anterior/posterior pattern specification (BP),pattern specification process (BP),dorsal/ventral pattern formation (BP),lung development (BP),in utero embryonic development (BP)	3	1611	3	37681	7.8009e-05	0.000602863	Gli3,Foxa2,Bmpr1a
944	GO:0009952,GO:0007389,GO:0007507	anterior/posterior pattern specification (BP),pattern specification process (BP),heart development (BP)	3	1611	7	37681	0.00239822	0.00506906	Gli3,Crkl,Bmpr1a
945	GO:0009952,GO:0007389,GO:0042733	anterior/posterior pattern specification (BP),pattern specification process (BP),embryonic digit morphogenesis (BP)	3	1611	6	37681	0.00141542	0.00360116	Gli3,Bmpr1a,Hoxd13
948	GO:0009952,GO:0042475,GO:0042733,GO:0060021	anterior/posterior pattern specification (BP),odontogenesis of dentin-containing tooth (BP),embryonic digit morphogenesis (BP),palate development (BP)	3	1611	5	37681	0.000731004	0.00237552	Gli3,Lrp6,Bmpr1a
950	GO:0009952,GO:0001701,GO:0007507,GO:0060021	anterior/posterior pattern specification (BP),in utero embryonic development (BP),heart development (BP),palate development (BP)	3	1611	5	37681	0.000731004	0.00237552	Gli3,Tgfbr1,Bmpr1a
953	GO:0009952,GO:0007492	anterior/posterior pattern specification (BP),endoderm development (BP)	3	1611	16	37681	0.0287857	0.0355402	Foxa2,Bmpr1a,Wnt9a
956	GO:0045665,GO:0045666	negative regulation of neuron differentiation (BP),positive regulation of neuron differentiation (BP)	3	1611	10	37681	0.00746611	0.0120836	Itgb1,Foxa2,Ascl1
957	GO:0045665,GO:0045944,GO:0007389,GO:0010468	negative regulation of neuron differentiation (BP),positive regulation of transcription from RNA polymerase II promoter (BP),pattern specification process (BP),regulation of gene expression (BP)	3	1611	3	37681	7.8009e-05	0.000602863	Gli3,Foxa2,Ascl1
958	GO:0045665,GO:0045596,GO:0001701	negative regulation of neuron differentiation (BP),negative regulation of cell differentiation (BP),in utero embryonic development (BP)	3	1611	5	37681	0.000731004	0.00237552	Gli3,Itgb1,Dll1
960	GO:0045665,GO:0006357	negative regulation of neuron differentiation (BP),regulation of transcription from RNA polymerase II promoter (BP)	3	1611	11	37681	0.00994245	0.0149925	Ctdsp1,Foxa2,Ascl1
962	GO:0045666,GO:0030154,GO:0007399,GO:0045944	positive regulation of neuron differentiation (BP),cell differentiation (BP),nervous system development (BP),positive regulation of transcription from RNA polymerase II promoter (BP)	3	1611	13	37681	0.0161684	0.022152	Neurog3,Ascl1,Tcf12
965	GO:0045666,GO:0045944,GO:0006357	positive regulation of neuron differentiation (BP),positive regulation of transcription from RNA polymerase II promoter (BP),regulation of transcription from RNA polymerase II promoter (BP)	3	1611	7	37681	0.00239822	0.00506906	Foxa2,Ascl1,Heyl
967	GO:0001822,GO:0030154	kidney development (BP),cell differentiation (BP)	3	1611	14	37681	0.0199341	0.0262079	Bmp6,C1galt1,Tgfbr1
970	GO:0051898,GO:0030154	negative regulation of protein kinase B signaling cascade (BP),cell differentiation (BP)	3	1611	4	37681	0.000302048	0.00136059	Epha2,Sfrp5,Sirt1
973	GO:0043066,GO:0016310,GO:0046777,GO:0006468,GO:0007165,GO:0008284	negative regulation of apoptotic process (BP),phosphorylation (BP),protein autophosphorylation (BP),protein phosphorylation (BP),signal transduction (BP),positive regulation of cell proliferation (BP)	3	1611	6	37681	0.00141542	0.00360116	Tgfbr1,Fgfr3,Erbb2
977	GO:0043066,GO:0016310,GO:0006468,GO:0001934	negative regulation of apoptotic process (BP),phosphorylation (BP),protein phosphorylation (BP),positive regulation of protein phosphorylation (BP)	3	1611	6	37681	0.00141542	0.00360116	Akt2,Pik3r1,Erbb2
978	GO:0043066,GO:0016310,GO:0006915	negative regulation of apoptotic process (BP),phosphorylation (BP),apoptotic process (BP)	3	1611	13	37681	0.0161684	0.022152	Sgms1,Akt2,Tgfbr1
979	GO:0043066,GO:0016310,GO:0010628	negative regulation of apoptotic process (BP),phosphorylation (BP),positive regulation of gene expression (BP)	3	1611	4	37681	0.000302048	0.00136059	Sgms1,Akt2,Pik3r1
981	GO:0043066,GO:0045768,GO:0045944	negative regulation of apoptotic process (BP),positive regulation of anti-apoptosis (BP),positive regulation of transcription from RNA polymerase II promoter (BP)	3	1611	7	37681	0.00239822	0.00506906	Sirt1,Pik3r1,Btg2
984	GO:0043066,GO:0007165,GO:0008285	negative regulation of apoptotic process (BP),signal transduction (BP),negative regulation of cell proliferation (BP)	3	1611	10	37681	0.00746611	0.0120836	Adora1,Sox9,Fgfr3
986	GO:0043066,GO:0007165,GO:0045944,GO:0010628	negative regulation of apoptotic process (BP),signal transduction (BP),positive regulation of transcription from RNA polymerase II promoter (BP),positive regulation of gene expression (BP)	3	1611	6	37681	0.00141542	0.00360116	Sox8,Sox9,Pik3r1
988	GO:0043066,GO:0007165,GO:0001934	negative regulation of apoptotic process (BP),signal transduction (BP),positive regulation of protein phosphorylation (BP)	3	1611	10	37681	0.00746611	0.0120836	Sox9,Pik3r1,Erbb2
991	GO:0043066,GO:0006915,GO:0045944,GO:0000122	negative regulation of apoptotic process (BP),apoptotic process (BP),positive regulation of transcription from RNA polymerase II promoter (BP),negative regulation of transcription from RNA polymerase II promoter (BP)	3	1611	9	37681	0.00539671	0.00937224	Dicer1,Sirt1,Gata6
992	GO:0043066,GO:0006915,GO:0010628	negative regulation of apoptotic process (BP),apoptotic process (BP),positive regulation of gene expression (BP)	3	1611	7	37681	0.00239822	0.00506906	Sgms1,Dicer1,Akt2
996	GO:0043066,GO:0045893,GO:0008285,GO:0045892	negative regulation of apoptotic process (BP),positive regulation of transcription, DNA-dependent (BP),negative regulation of cell proliferation (BP),negative regulation of transcription, DNA-dependent (BP)	3	1611	14	37681	0.0199341	0.0262079	Gli3,Tcfap4,Sox9
999	GO:0043066,GO:0045893,GO:0006357,GO:0006461	negative regulation of apoptotic process (BP),positive regulation of transcription, DNA-dependent (BP),regulation of transcription from RNA polymerase II promoter (BP),protein complex assembly (BP)	3	1611	3	37681	7.8009e-05	0.000602863	Tcfap4,Sox9,Mitf
1001	GO:0043066,GO:0045893,GO:0001666	negative regulation of apoptotic process (BP),positive regulation of transcription, DNA-dependent (BP),response to hypoxia (BP)	3	1611	6	37681	0.00141542	0.00360116	Cd38,Smad3,Arnt2
1004	GO:0043066,GO:0042127,GO:0030154,GO:0045944,GO:0006357	negative regulation of apoptotic process (BP),regulation of cell proliferation (BP),cell differentiation (BP),positive regulation of transcription from RNA polymerase II promoter (BP),regulation of transcription from RNA polymerase II promoter (BP)	3	1611	5	37681	0.000731004	0.00237552	Sox9,Ascl1,Mitf
1005	GO:0043066,GO:0042127,GO:0030154,GO:0045944,GO:0045892	negative regulation of apoptotic process (BP),regulation of cell proliferation (BP),cell differentiation (BP),positive regulation of transcription from RNA polymerase II promoter (BP),negative regulation of transcription, DNA-dependent (BP)	3	1611	5	37681	0.000731004	0.00237552	Sox9,Sirt1,Ascl1
1008	GO:0043066,GO:0042127,GO:0045944,GO:0045892,GO:0048709	negative regulation of apoptotic process (BP),regulation of cell proliferation (BP),positive regulation of transcription from RNA polymerase II promoter (BP),negative regulation of transcription, DNA-dependent (BP),oligodendrocyte differentiation (BP)	3	1611	3	37681	7.8009e-05	0.000602863	Gli3,Sox9,Ascl1
1009	GO:0043066,GO:0042127,GO:0045944,GO:0010468	negative regulation of apoptotic process (BP),regulation of cell proliferation (BP),positive regulation of transcription from RNA polymerase II promoter (BP),regulation of gene expression (BP)	3	1611	7	37681	0.00239822	0.00506906	Gli3,Ascl1,Mitf
1010	GO:0043066,GO:0042127,GO:0001934	negative regulation of apoptotic process (BP),regulation of cell proliferation (BP),positive regulation of protein phosphorylation (BP)	3	1611	6	37681	0.00141542	0.00360116	Ghrl,Sox9,Sirt1
1013	GO:0043066,GO:0030154,GO:0008285	negative regulation of apoptotic process (BP),cell differentiation (BP),negative regulation of cell proliferation (BP)	3	1611	7	37681	0.00239822	0.00506906	Twist2,Sox9,Fgfr3
1014	GO:0043066,GO:0030154,GO:0000122	negative regulation of apoptotic process (BP),cell differentiation (BP),negative regulation of transcription from RNA polymerase II promoter (BP)	3	1611	14	37681	0.0199341	0.0262079	Twist2,Sirt1,Fgfr3
1016	GO:0043066,GO:0030154,GO:0006357,GO:0045892	negative regulation of apoptotic process (BP),cell differentiation (BP),regulation of transcription from RNA polymerase II promoter (BP),negative regulation of transcription, DNA-dependent (BP)	3	1611	5	37681	0.000731004	0.00237552	Twist2,Sox9,Ascl1
1018	GO:0043066,GO:0030154,GO:0010468	negative regulation of apoptotic process (BP),cell differentiation (BP),regulation of gene expression (BP)	3	1611	7	37681	0.00239822	0.00506906	Tgfbr1,Ascl1,Mitf
1019	GO:0043066,GO:0007399	negative regulation of apoptotic process (BP),nervous system development (BP)	3	1611	12	37681	0.0128399	0.0185257	Cln8,Ascl1,Erbb2
1022	GO:0043066,GO:0008285,GO:0006357,GO:0045892	negative regulation of apoptotic process (BP),negative regulation of cell proliferation (BP),regulation of transcription from RNA polymerase II promoter (BP),negative regulation of transcription, DNA-dependent (BP)	3	1611	7	37681	0.00239822	0.00506906	Twist2,Tcfap4,Sox9
1024	GO:0043066,GO:0008285,GO:0043065	negative regulation of apoptotic process (BP),negative regulation of cell proliferation (BP),positive regulation of apoptotic process (BP)	3	1611	16	37681	0.0287857	0.0355402	Tcfap4,Fgfr3,Bcl6
1028	GO:0043066,GO:0045944,GO:0001934,GO:0010628	negative regulation of apoptotic process (BP),positive regulation of transcription from RNA polymerase II promoter (BP),positive regulation of protein phosphorylation (BP),positive regulation of gene expression (BP)	3	1611	4	37681	0.000302048	0.00136059	Akt2,Sox9,Pik3r1
1029	GO:0043066,GO:0045944,GO:0007389	negative regulation of apoptotic process (BP),positive regulation of transcription from RNA polymerase II promoter (BP),pattern specification process (BP)	3	1611	7	37681	0.00239822	0.00506906	Gli3,Eya1,Ascl1
1034	GO:0043066,GO:0045944,GO:0006357,GO:0010468	negative regulation of apoptotic process (BP),positive regulation of transcription from RNA polymerase II promoter (BP),regulation of transcription from RNA polymerase II promoter (BP),regulation of gene expression (BP)	3	1611	5	37681	0.000731004	0.00237552	Ascl1,Mitf,Gata6
1036	GO:0043066,GO:0045944,GO:0045892,GO:0010468	negative regulation of apoptotic process (BP),positive regulation of transcription from RNA polymerase II promoter (BP),negative regulation of transcription, DNA-dependent (BP),regulation of gene expression (BP)	3	1611	4	37681	0.000302048	0.00136059	Gli3,Ascl1,Gata6
1038	GO:0043066,GO:0045944,GO:0043065	negative regulation of apoptotic process (BP),positive regulation of transcription from RNA polymerase II promoter (BP),positive regulation of apoptotic process (BP)	3	1611	18	37681	0.0393829	0.0461582	Sirt1,Pik3r1,Gata6
1042	GO:0043066,GO:0008284,GO:0030307	negative regulation of apoptotic process (BP),positive regulation of cell proliferation (BP),positive regulation of cell growth (BP)	3	1611	12	37681	0.0128399	0.0185257	Tgfbr1,Alox12,Erbb2
1044	GO:0043066,GO:0048704	negative regulation of apoptotic process (BP),embryonic skeletal system morphogenesis (BP)	3	1611	7	37681	0.00239822	0.00506906	Gli3,Chst11,Eya1
1049	GO:0043066,GO:0043627	negative regulation of apoptotic process (BP),response to estrogen stimulus (BP)	3	1611	7	37681	0.00239822	0.00506906	Ghrl,Tgfbr1,Gata6
1054	GO:0043066,GO:0001658	negative regulation of apoptotic process (BP),branching involved in ureteric bud morphogenesis (BP)	3	1611	13	37681	0.0161684	0.022152	Gli3,Cd44,Eya1
1057	GO:0043066,GO:0006954	negative regulation of apoptotic process (BP),inflammatory response (BP)	3	1611	17	37681	0.0338684	0.0406388	Sgms1,Rela,Hck
1059	GO:0043066,GO:0010468,GO:0048663	negative regulation of apoptotic process (BP),regulation of gene expression (BP),neuron fate commitment (BP)	3	1611	7	37681	0.00239822	0.00506906	Gli3,Tgfbr1,Ascl1
1060	GO:0043066,GO:0050728	negative regulation of apoptotic process (BP),negative regulation of inflammatory response (BP)	3	1611	6	37681	0.00141542	0.00360116	Adora1,Smad3,Ghrl
1061	GO:0043066,GO:0060041	negative regulation of apoptotic process (BP),retina development in camera-type eye (BP)	3	1611	5	37681	0.000731004	0.00237552	Sox8,Cln8,Sox9
1062	GO:0043066,GO:0009791	negative regulation of apoptotic process (BP),post-embryonic development (BP)	3	1611	10	37681	0.00746611	0.0120836	Dicer1,Chst11,Tgfbr1
1064	GO:0043066,GO:0007283,GO:0006974	negative regulation of apoptotic process (BP),spermatogenesis (BP),response to DNA damage stimulus (BP)	3	1611	5	37681	0.000731004	0.00237552	Ube2b,Sirt1,Bcl6
1066	GO:0043066,GO:0030326	negative regulation of apoptotic process (BP),embryonic limb morphogenesis (BP)	3	1611	15	37681	0.02414	0.0306301	Gli3,Dicer1,Chst11
1069	GO:0043066,GO:0071456	negative regulation of apoptotic process (BP),cellular response to hypoxia (BP)	3	1611	8	37681	0.00371541	0.00710063	Sirt1,Aqp1,Gata6
[truncated: 417 more rows]
