# Supplementary material for: MicroRNA-124 and -137 cooperativity controls caspase-3 activity through BCL2L13 in hippocampal neural stem cells
Source: Sci Rep. 2015 Jul 24;5:12448. doi: 10.1038/srep12448 (PMC4513647; doi:10.1038/srep12448)
Supplement: Supplementary Table 11 [file srep12448-s19.xls]

## Sheet: miR9.txt
# "1" : interaction predicted; "0" : interaction not predicted.
miRNA ID	miRNA Acc	Refseq	Symbol	Description	diana	microinspector	miranda	mirtarget2	mitarget	nbmirtar	pictar	pita	rna22	rnahybrid	targetscan
mmu-miR-9	MIMAT0000142	NM_001014761	Scn2b	sodium channel, voltage-gated, type II, beta	0	0	1	1	0	0	1	1	0	1	0
mmu-miR-9	MIMAT0000142	NM_001025392	Bclaf1	BCL2-associated transcription factor 1	0	0	1	1	0	0	1	1	0	1	0
mmu-miR-9	MIMAT0000142	NM_001025393	Bclaf1	BCL2-associated transcription factor 1	0	0	1	1	0	0	1	1	0	1	0
mmu-miR-9	MIMAT0000142	NM_001025577	Maf	avian musculoaponeurotic fibrosarcoma (v-maf) AS42 oncogene homolog	0	0	1	1	0	0	1	1	0	1	0
mmu-miR-9	MIMAT0000142	NM_001031772	Lin28b	lin-28 homolog B (C. elegans)	0	0	1	1	0	0	1	1	0	1	0
mmu-miR-9	MIMAT0000142	NM_007548	Prdm1	PR domain containing 1, with ZNF domain	0	0	1	1	0	0	1	1	0	1	0
mmu-miR-9	MIMAT0000142	NM_007586	Calb2	calbindin 2	0	0	1	1	0	0	1	1	0	1	0
mmu-miR-9	MIMAT0000142	NM_007934	Enpep	glutamyl aminopeptidase	0	0	1	1	0	0	1	1	0	1	0
mmu-miR-9	MIMAT0000142	NM_008241	Foxg1	forkhead box G1	0	0	1	1	0	0	1	1	0	1	0
mmu-miR-9	MIMAT0000142	NM_008425	Kcnj2	potassium inwardly-rectifying channel, subfamily J, member 2	0	0	1	1	0	0	1	1	0	1	0
mmu-miR-9	MIMAT0000142	NM_008441	Kif1b	kinesin family member 1B	0	0	1	1	0	0	1	1	0	1	0
mmu-miR-9	MIMAT0000142	NM_008659	Myo1c	myosin IC	0	0	1	1	0	0	1	1	0	1	0
mmu-miR-9	MIMAT0000142	NM_008792	Pcsk2	proprotein convertase subtilisin/kexin type 2	0	0	1	1	0	0	1	1	0	1	0
mmu-miR-9	MIMAT0000142	NM_008929	Dnajc3	DnaJ (Hsp40) homolog, subfamily C, member 3	0	0	1	1	0	0	1	1	0	1	0
mmu-miR-9	MIMAT0000142	NM_009443	Tgoln1	trans-golgi network protein	0	0	1	1	0	0	1	1	0	1	0
mmu-miR-9	MIMAT0000142	NM_009498	Vamp3	vesicle-associated membrane protein 3	0	0	1	1	0	0	1	1	0	1	0
mmu-miR-9	MIMAT0000142	NM_009680	Ap3b1	adaptor-related protein complex 3, beta 1 subunit	0	0	1	1	0	0	1	1	0	1	0
mmu-miR-9	MIMAT0000142	NM_009744	Bcl6	B-cell leukemia/lymphoma 6	0	0	1	1	0	0	1	1	0	1	0
mmu-miR-9	MIMAT0000142	NM_009797	Capza1	capping protein (actin filament) muscle Z-line, alpha 1	0	0	1	1	0	0	1	1	0	1	0
mmu-miR-9	MIMAT0000142	NM_009830	Ccne2	cyclin E2	0	0	1	1	0	0	1	1	0	1	0
mmu-miR-9	MIMAT0000142	NM_009928	Col15a1	collagen, type XV, alpha 1	0	0	1	1	0	0	1	1	0	1	0
mmu-miR-9	MIMAT0000142	NM_010330	Emb	embigin	0	0	1	1	0	0	1	1	0	1	0
mmu-miR-9	MIMAT0000142	NM_010890	Nedd4	neural precursor cell expressed, developmentally down-regulated gene 4	0	0	1	1	0	0	1	1	0	1	0
mmu-miR-9	MIMAT0000142	NM_011046	Furin	furin (paired basic amino acid cleaving enzyme)	0	0	1	1	0	0	1	1	0	1	0
mmu-miR-9	MIMAT0000142	NM_011127	Prrx1	paired related homeobox 1	0	0	1	1	0	0	1	1	0	1	0
mmu-miR-9	MIMAT0000142	NM_011394	Slc20a2	solute carrier family 20, member 2	0	0	1	1	0	0	1	1	0	1	0
mmu-miR-9	MIMAT0000142	NM_011479	Sptlc2	serine palmitoyltransferase, long chain base subunit 2	0	0	1	1	0	0	1	1	0	1	0
mmu-miR-9	MIMAT0000142	NM_011603	Tbpl1	TATA box binding protein-like 1	0	0	1	1	0	0	1	1	0	1	0
mmu-miR-9	MIMAT0000142	NM_011632	Traf3	Tnf receptor-associated factor 3	0	0	1	1	0	0	1	1	0	1	0
mmu-miR-9	MIMAT0000142	NM_011733	Csda	cold shock domain protein A	0	0	1	1	0	0	1	1	0	1	0
mmu-miR-9	MIMAT0000142	NM_011960	Parg	poly (ADP-ribose) glycohydrolase	0	0	1	1	0	0	1	1	0	1	0
mmu-miR-9	MIMAT0000142	NM_016801	Stx1a	syntaxin 1A (brain)	0	0	1	1	0	0	1	1	0	1	0
mmu-miR-9	MIMAT0000142	NM_016860	Actr1a	ARP1 actin-related protein 1 homolog A (yeast)	0	0	1	1	0	0	1	1	0	1	0
mmu-miR-9	MIMAT0000142	NM_019654	Socs5	suppressor of cytokine signaling 5	0	0	1	1	0	0	1	1	0	1	0
mmu-miR-9	MIMAT0000142	NM_019782	Lepre1	leprecan 1	0	0	1	1	0	0	1	1	0	1	0
mmu-miR-9	MIMAT0000142	NM_019783	Lepre1	leprecan 1	0	0	1	1	0	0	1	1	0	1	0
mmu-miR-9	MIMAT0000142	NM_019971	Pdgfc	platelet-derived growth factor, C polypeptide	0	0	1	1	0	0	1	1	0	1	0
mmu-miR-9	MIMAT0000142	NM_019972	Sort1	sortilin 1	0	0	1	1	0	0	1	1	0	1	0
mmu-miR-9	MIMAT0000142	NM_020505	Vav3	vav 3 oncogene	0	0	1	1	0	0	1	1	0	1	0
mmu-miR-9	MIMAT0000142	NM_021889	Syt9	synaptotagmin IX	0	0	1	1	0	0	1	1	0	1	0
mmu-miR-9	MIMAT0000142	NM_022022	Ube4b	ubiquitination factor E4B, UFD2 homolog (S. cerevisiae)	0	0	1	1	0	0	1	1	0	1	0
mmu-miR-9	MIMAT0000142	NM_025626	3110001A13Rik	RIKEN cDNA 3110001A13 gene	0	0	1	1	0	0	1	1	0	1	0
mmu-miR-9	MIMAT0000142	NM_025673	Golph3	golgi phosphoprotein 3	0	0	1	1	0	0	1	1	0	1	0
mmu-miR-9	MIMAT0000142	NM_025918	Ccdc43	coiled-coil domain containing 43	0	0	1	1	0	0	1	1	0	1	0
mmu-miR-9	MIMAT0000142	NM_025932	Syap1	synapse associated protein 1	0	0	1	1	0	0	1	1	0	1	0
mmu-miR-9	MIMAT0000142	NM_026106	Dr1	down-regulator of transcription 1	0	0	1	1	0	0	1	1	0	1	0
mmu-miR-9	MIMAT0000142	NM_026417	Yipf4	Yip1 domain family, member 4	0	0	1	1	0	0	1	1	0	1	0
mmu-miR-9	MIMAT0000142	NM_027045	Gcap14	granule cell antiserum positive 14	0	0	1	1	0	0	1	1	0	1	0
mmu-miR-9	MIMAT0000142	NM_027654	Pcgf6	polycomb group ring finger 6	0	0	1	1	0	0	1	1	0	1	0
mmu-miR-9	MIMAT0000142	NM_028127	Frmd6	FERM domain containing 6	0	0	1	1	0	0	1	1	0	1	0
mmu-miR-9	MIMAT0000142	NM_028231	Kcnmb2	potassium large conductance calcium-activated channel, subfamily M, beta member 2	0	0	1	1	0	0	1	1	0	1	0
mmu-miR-9	MIMAT0000142	NM_028873	Dnajc14	DnaJ (Hsp40) homolog, subfamily C, member 14	0	0	1	1	0	0	1	1	0	1	0
mmu-miR-9	MIMAT0000142	NM_028922	Ppapdc2	phosphatidic acid phosphatase type 2 domain containing 2	0	0	1	1	0	0	1	1	0	1	0
mmu-miR-9	MIMAT0000142	NM_029841	2510039O18Rik	RIKEN cDNA 2510039O18 gene	0	0	1	1	0	0	1	1	0	1	0
mmu-miR-9	MIMAT0000142	NM_030705	Mesdc1	mesoderm development candidate 1	0	0	1	1	0	0	1	1	0	1	0
mmu-miR-9	MIMAT0000142	NM_033604	Rnf111	ring finger 111	0	0	1	1	0	0	1	1	0	1	0
mmu-miR-9	MIMAT0000142	NM_133700	Btbd10	BTB (POZ) domain containing 10	0	0	1	1	0	0	1	1	0	1	0
mmu-miR-9	MIMAT0000142	NM_133907	Ube3c	ubiquitin protein ligase E3C	0	0	1	1	0	0	1	1	0	1	0
mmu-miR-9	MIMAT0000142	NM_134060	Slc35b3	solute carrier family 35, member B3	0	0	1	1	0	0	1	1	0	1	0
mmu-miR-9	MIMAT0000142	NM_139226	Onecut3	one cut domain, family member 3	0	0	1	1	0	0	1	1	0	1	0
mmu-miR-9	MIMAT0000142	NM_145136	Myocd	myocardin	0	0	1	1	0	0	1	1	0	1	0
mmu-miR-9	MIMAT0000142	NM_145833	Lin28	lin-28 homolog (C. elegans)	0	0	1	1	0	0	1	1	0	1	0
mmu-miR-9	MIMAT0000142	NM_145962	Pank3	pantothenate kinase 3	0	0	1	1	0	0	1	1	0	1	0
mmu-miR-9	MIMAT0000142	NM_146087	Csnk1a1	casein kinase 1, alpha 1	0	0	1	1	0	0	1	1	0	1	0
mmu-miR-9	MIMAT0000142	NM_172685	Slc25a24	solute carrier family 25 (mitochondrial carrier, phosphate carrier), member 24	0	0	1	1	0	0	1	1	0	1	0
mmu-miR-9	MIMAT0000142	NM_153787	Bclaf1	BCL2-associated transcription factor 1	0	0	1	1	0	0	1	1	0	1	0
mmu-miR-9	MIMAT0000142	NM_146224	Suhw4	suppressor of hairy wing homolog 4 (Drosophila)	0	0	1	1	0	0	1	1	0	1	0
mmu-miR-9	MIMAT0000142	NM_178397	Ubxd8	UBX domain containing 8	0	0	1	1	0	0	1	1	0	1	0
mmu-miR-9	MIMAT0000142	NM_178922	Hic2	hypermethylated in cancer 2	0	0	1	1	0	0	1	1	0	1	0
mmu-miR-9	MIMAT0000142	NM_153412	Phldb2	pleckstrin homology-like domain, family B, member 2	0	0	1	1	0	0	1	1	0	1	0
mmu-miR-9	MIMAT0000142	NM_181585	Pik3r3	phosphatidylinositol 3 kinase, regulatory subunit, polypeptide 3 (p55)	0	0	1	1	0	0	1	1	0	1	0
mmu-miR-9	MIMAT0000142	NM_172507	Sh3bgrl2	SH3 domain binding glutamic acid-rich protein like 2	0	0	1	1	0	0	1	1	0	1	0
mmu-miR-9	MIMAT0000142	NM_172508	Dse	dermatan sulfate epimerase	0	0	1	1	0	0	1	1	0	1	0
mmu-miR-9	MIMAT0000142	NM_177045	Cc2d1b	coiled-coil and C2 domain containing 1B	0	0	1	1	0	0	1	1	0	1	0
mmu-miR-9	MIMAT0000142	NM_175686	Prrx1	paired related homeobox 1	0	0	1	1	0	0	1	1	0	1	0
mmu-miR-9	MIMAT0000142	NM_175091	Tnks	tankyrase, TRF1-interacting ankyrin-related ADP-ribose polymerase	0	0	1	1	0	0	1	1	0	1	0
mmu-miR-9	MIMAT0000142	NM_172606	2014-03-06	membrane-associated ring finger (C3HC4) 6	0	0	1	1	0	0	1	1	0	1	0
mmu-miR-9	MIMAT0000142	NM_146139	Vav3	vav 3 oncogene	0	0	1	1	0	0	1	1	0	1	0
mmu-miR-9	MIMAT0000142	NM_172862	Frem2	Fras1 related extracellular matrix protein 2	0	0	1	1	0	0	1	1	0	1	0
mmu-miR-9	MIMAT0000142	NM_146151	Tesk2	testis-specific kinase 2	0	0	1	1	0	0	1	1	0	1	0
mmu-miR-9	MIMAT0000142	NM_172300	Ube2z	ubiquitin-conjugating enzyme E2Z (putative)	0	0	1	1	0	0	1	1	0	1	0
mmu-miR-9	MIMAT0000142	NM_172600	6720456H20Rik	RIKEN cDNA 6720456H20 gene	0	0	1	0	0	0	1	1	0	1	0
mmu-miR-9	MIMAT0000142	NM_175246	Snip1	Smad nuclear interacting protein 1	0	0	1	0	0	0	1	1	0	1	0
mmu-miR-9	MIMAT0000142	NM_198023	Rcor1	REST corepressor 1	0	0	1	0	0	0	1	1	0	1	0
mmu-miR-9	MIMAT0000142	NM_178118	Dixdc1	DIX domain containing 1	0	0	1	1	0	0	0	1	0	1	0
mmu-miR-9	MIMAT0000142	NM_172516	Ripk5	receptor interacting protein kinase 5	0	0	1	0	0	0	1	1	0	1	0
mmu-miR-9	MIMAT0000142	NM_172528	Lrrc1	leucine rich repeat containing 1	0	0	0	1	0	0	1	1	0	1	0
mmu-miR-9	MIMAT0000142	NM_172537	Sema6d	sema domain, transmembrane domain (TM), and cytoplasmic domain, (semaphorin) 6D	0	0	1	0	0	0	1	1	0	1	0
mmu-miR-9	MIMAT0000142	NM_178613	4933433P14Rik	RIKEN cDNA 4933433P14 gene	0	0	1	0	0	0	1	1	0	1	0
mmu-miR-9	MIMAT0000142	NM_178050	Arl6ip2	ADP-ribosylation factor-like 6 interacting protein 2	0	0	0	1	0	0	1	1	0	1	0
mmu-miR-9	MIMAT0000142	NM_172543	5730593F17Rik	RIKEN cDNA 5730593F17 gene	0	0	1	0	0	0	1	1	0	1	0
mmu-miR-9	MIMAT0000142	NM_198035	Zbtb39	zinc finger and BTB domain containing 39	0	0	1	0	0	0	1	1	0	1	0
mmu-miR-9	MIMAT0000142	NM_194268	Onecut2	one cut domain, family member 2	0	0	1	1	0	0	0	1	0	1	0
mmu-miR-9	MIMAT0000142	NM_197945	RP23-100C5.8	ProSAPiP1 protein	0	0	1	0	0	0	1	1	0	1	0
mmu-miR-9	MIMAT0000142	NM_172588	Serinc5	serine incorporator 5	0	0	1	1	0	0	0	1	0	1	0
mmu-miR-9	MIMAT0000142	NM_178143	Prkaa2	protein kinase, AMP-activated, alpha 2 catalytic subunit	0	0	1	1	0	0	0	1	0	1	0
mmu-miR-9	MIMAT0000142	NM_178119	Centg2	centaurin, gamma 2	0	0	1	0	0	0	1	1	0	1	0
mmu-miR-9	MIMAT0000142	NM_177906	Opcml	opioid binding protein/cell adhesion molecule-like	0	0	1	0	0	0	1	1	0	1	0
mmu-miR-9	MIMAT0000142	NM_175414	Tspan9	tetraspanin 9	0	0	1	0	0	0	1	1	0	1	0
mmu-miR-9	MIMAT0000142	NM_199025	Zbtb26	zinc finger and BTB domain containing 26	0	0	1	0	0	0	1	1	0	1	0
mmu-miR-9	MIMAT0000142	NM_199028	AK122525	cDNA sequence AK122525	0	0	0	1	0	0	1	1	0	1	0
mmu-miR-9	MIMAT0000142	NM_172150	Ift52	intraflagellar transport 52 homolog (Chlamydomonas)	0	0	1	1	0	0	0	1	0	1	0
mmu-miR-9	MIMAT0000142	NM_199029	Zfp395	zinc finger protein 395	0	0	1	0	0	0	1	1	0	1	0
mmu-miR-9	MIMAT0000142	NM_199143	Znrf2	zinc and ring finger 2	0	0	1	0	0	0	1	1	0	1	0
mmu-miR-9	MIMAT0000142	NM_199157	Ifnk	interferon kappa	0	0	1	1	0	0	0	1	0	1	0
mmu-miR-9	MIMAT0000142	NM_175541	Mum1l1	melanoma associated antigen (mutated) 1-like 1	0	0	0	1	0	0	1	1	0	1	0
mmu-miR-9	MIMAT0000142	NM_175550	Ap4e1	adaptor-related protein complex AP-4, epsilon 1	0	0	1	1	0	0	0	1	0	1	0
mmu-miR-9	MIMAT0000142	NM_177771	Klhl18	kelch-like 18 (Drosophila)	0	0	1	1	0	0	0	1	0	1	0
mmu-miR-9	MIMAT0000142	NM_172403	2810021J22Rik	RIKEN cDNA 2810021J22 gene	0	0	1	1	0	0	0	1	0	1	0
mmu-miR-9	MIMAT0000142	NM_172413	Rap2c	RAP2C, member of RAS oncogene family	0	0	1	0	0	0	1	1	0	1	0
mmu-miR-9	MIMAT0000142	NM_172476	Tmc7	transmembrane channel-like gene family 7	0	0	1	1	0	0	0	1	0	1	0
mmu-miR-9	MIMAT0000142	NM_172475	Frmd4a	FERM domain containing 4A	0	0	1	0	0	0	1	1	0	1	0
mmu-miR-9	MIMAT0000142	NM_198300	Cpeb3	cytoplasmic polyadenylation element binding protein 3	0	0	1	0	0	0	1	1	0	1	0
mmu-miR-9	MIMAT0000142	NM_177863	Frem1	Fras1 related extracellular matrix protein 1	0	0	1	1	0	0	0	1	0	1	0
mmu-miR-9	MIMAT0000142	NM_198416	Zzz3	zinc finger, ZZ domain containing 3	0	0	1	1	0	0	0	1	0	1	0
mmu-miR-9	MIMAT0000142	NM_175485	Prtg	protogenin homolog (Gallus gallus)	0	0	1	0	0	0	1	1	0	1	0
mmu-miR-9	MIMAT0000142	NM_175494	Zfp367	zinc finger protein 367	0	0	1	0	0	0	1	1	0	1	0
mmu-miR-9	MIMAT0000142	NM_198711	Col25a1	collagen, type XXV, alpha 1	0	0	1	1	0	0	0	1	0	1	0
mmu-miR-9	MIMAT0000142	NM_199468	Zcchc5	zinc finger, CCHC domain containing 5	0	0	1	1	0	0	0	1	0	1	0
mmu-miR-9	MIMAT0000142	NM_178754	Arhgap6	Rho GTPase activating protein 6	0	0	1	1	0	0	0	1	0	1	0
mmu-miR-9	MIMAT0000142	NM_173053	Limk2	LIM motif-containing protein kinase 2	0	0	1	1	0	0	0	1	0	1	0
mmu-miR-9	MIMAT0000142	NM_178700	Grsf1	G-rich RNA sequence binding factor 1	0	0	1	0	0	0	1	1	0	1	0
mmu-miR-9	MIMAT0000142	NM_178896	Dcun1d4	DCN1, defective in cullin neddylation 1, domain containing 4 (S. cerevisiae)	0	0	1	0	0	0	1	1	0	1	0
mmu-miR-9	MIMAT0000142	NM_178916	Rfesd	Rieske (Fe-S) domain containing	0	0	1	1	0	0	0	1	0	1	0
mmu-miR-9	MIMAT0000142	NM_172992	Phtf2	putative homeodomain transcription factor 2	0	0	1	0	0	0	1	1	0	1	0
mmu-miR-9	MIMAT0000142	NM_172966	Sh3rf2	SH3 domain containing ring finger 2	0	0	1	1	0	0	0	1	0	1	0
mmu-miR-9	MIMAT0000142	NM_178679	Zfp365	zinc finger protein 365	0	0	1	1	0	0	0	1	0	1	0
mmu-miR-9	MIMAT0000142	NM_180588	Reep4	receptor accessory protein 4	0	0	1	0	0	0	1	1	0	1	0
mmu-miR-9	MIMAT0000142	NM_178670	8030462N17Rik	RIKEN cDNA 8030462N17 gene	0	0	1	0	0	0	1	1	0	1	0
mmu-miR-9	MIMAT0000142	NM_178880	Son	Son cell proliferation protein	0	0	1	0	0	0	1	1	0	1	0
mmu-miR-9	MIMAT0000142	NM_173760	Hisppd1	histidine acid phosphatase domain containing 1	0	0	1	0	0	0	1	1	0	1	0
mmu-miR-9	MIMAT0000142	NM_173752	1110067D22Rik	RIKEN cDNA 1110067D22 gene	0	0	1	0	0	0	1	1	0	1	0
mmu-miR-9	MIMAT0000142	NM_178731	Lrrtm4	leucine rich repeat transmembrane neuronal 4	0	0	0	1	0	0	1	1	0	1	0
mmu-miR-9	MIMAT0000142	NM_173390	Nhsl1	NHS-like 1	0	0	0	1	0	0	1	1	0	1	0
mmu-miR-9	MIMAT0000142	NM_198620	Rundc3b	RUN domain containing 3B	0	0	1	0	0	0	1	1	0	1	0
mmu-miR-9	MIMAT0000142	NM_173374	Sfrs1	splicing factor, arginine/serine-rich 1 (ASF/SF2)	0	0	1	0	0	0	1	1	0	1	0
mmu-miR-9	MIMAT0000142	NM_173371	H6pd	hexose-6-phosphate dehydrogenase (glucose 1-dehydrogenase)	0	0	1	1	0	0	0	1	0	1	0
mmu-miR-9	MIMAT0000142	NM_173363	Eif5	eukaryotic translation initiation factor 5	0	0	1	0	0	0	1	1	0	1	0
mmu-miR-9	MIMAT0000142	NM_178803	Aebp2	AE binding protein 2	0	0	1	0	0	0	1	1	0	1	0
mmu-miR-9	MIMAT0000142	NM_173759	A730017C20Rik	RIKEN cDNA A730017C20 gene	0	0	1	1	0	0	0	1	0	1	0
mmu-miR-9	MIMAT0000142	NM_172866	Rgp1	RGP1 retrograde golgi transport homolog (S. cerevisiae)	0	0	1	1	0	0	0	1	0	1	0
mmu-miR-9	MIMAT0000142	NM_178655	Ank2	ankyrin 2, brain	0	0	1	0	0	0	1	1	0	1	0
mmu-miR-9	MIMAT0000142	NM_174996	D4Ertd22e	DNA segment, Chr 4, ERATO Doi 22, expressed	0	0	1	0	0	0	1	1	0	1	0
mmu-miR-9	MIMAT0000142	NM_183064	Fgf12	fibroblast growth factor 12	0	0	1	0	0	0	1	1	0	1	0
mmu-miR-9	MIMAT0000142	NM_178398	Wipi2	WD repeat domain, phosphoinositide interacting 2	0	0	1	1	0	0	0	1	0	1	0
mmu-miR-9	MIMAT0000142	NM_183160	E030010A14Rik	RIKEN cDNA E030010A14 gene	0	0	1	1	0	0	0	1	0	1	0
mmu-miR-9	MIMAT0000142	NM_172705	Phf13	PHD finger protein 13	0	0	1	1	0	0	0	1	0	1	0
mmu-miR-9	MIMAT0000142	NM_175188	2014-03-01	membrane-associated ring finger (C3HC4) 1	0	0	1	0	0	0	1	1	0	1	0
mmu-miR-9	MIMAT0000142	NM_178872	Trim36	tripartite motif-containing 36	0	0	1	1	0	0	0	1	0	1	0
mmu-miR-9	MIMAT0000142	NM_183312	Dmn	desmuslin	0	0	1	0	0	0	1	1	0	1	0
mmu-miR-9	MIMAT0000142	NM_183313	EG330602	predicted gene, EG330602	0	0	1	1	0	0	0	1	0	1	0
mmu-miR-9	MIMAT0000142	NM_172664	Tlk1	tousled-like kinase 1	0	0	1	0	0	0	1	1	0	1	0
mmu-miR-9	MIMAT0000142	NM_178589	Tnfrsf21	tumor necrosis factor receptor superfamily, member 21	0	0	1	0	0	0	1	1	0	1	0
mmu-miR-9	MIMAT0000142	NM_172734	Stk38l	serine/threonine kinase 38 like	0	0	1	1	0	0	0	1	0	1	0
mmu-miR-9	MIMAT0000142	NM_178642	Tmem16a	transmembrane protein 16A	0	0	0	1	0	0	1	1	0	1	0
mmu-miR-9	MIMAT0000142	NM_172849	9430031J16Rik	RIKEN cDNA 9430031J16 gene	0	0	1	1	0	0	0	1	0	1	0
mmu-miR-9	MIMAT0000142	NM_178640	B3galnt2	UDP-GalNAc:betaGlcNAc beta 1,3-galactosaminyltransferase, polypeptide 2	0	0	1	0	0	0	1	1	0	1	0
mmu-miR-9	MIMAT0000142	NM_178624	Fbxl2	F-box and leucine-rich repeat protein 2	0	0	0	1	0	0	1	1	0	1	0
mmu-miR-9	MIMAT0000142	NM_181593	Itpkc	inositol 1,4,5-trisphosphate 3-kinase C	0	0	0	1	0	0	1	1	0	1	0
mmu-miR-9	MIMAT0000142	NM_181650	Prdm4	PR domain containing 4	0	0	1	1	0	0	0	1	0	1	0
mmu-miR-9	MIMAT0000142	NM_175115	Ikzf5	IKAROS family zinc finger 5	0	0	1	0	0	0	1	1	0	1	0
mmu-miR-9	MIMAT0000142	NM_178607	Rnf24	ring finger protein 24	0	0	1	0	0	0	1	1	0	1	0
mmu-miR-9	MIMAT0000142	NM_172753	Csgalnact1	chondroitin sulfate N-acetylgalactosaminyltransferase 1	0	0	0	1	0	0	1	1	0	1	0
mmu-miR-9	MIMAT0000142	NM_172632	Mapk4	mitogen-activated protein kinase 4	0	0	1	0	0	0	1	1	0	1	0
mmu-miR-9	MIMAT0000142	NM_148925	Fyco1	FYVE and coiled-coil domain containing 1	0	0	1	1	0	0	0	1	0	1	0
mmu-miR-9	MIMAT0000142	NM_207213	Snx25	sorting nexin 25	0	0	0	1	0	0	1	1	0	1	0
mmu-miR-9	MIMAT0000142	NM_146242	Lrrc10	leucine rich repeat containing 10	0	0	1	1	0	0	0	1	0	1	0
mmu-miR-9	MIMAT0000142	NM_153567	Slain2	SLAIN motif family, member 2	0	0	1	0	0	0	1	1	0	1	0
mmu-miR-9	MIMAT0000142	NM_177335	D930020B18Rik	RIKEN cDNA D930020B18 gene	0	0	1	1	0	0	0	1	0	1	0
mmu-miR-9	MIMAT0000142	NM_207667	Fgf14	fibroblast growth factor 14	0	0	1	0	0	0	1	1	0	1	0
mmu-miR-9	MIMAT0000142	NM_207010	Mdga2	MAM domain containing glycosylphosphatidylinositol anchor 2	0	0	1	1	0	0	0	1	0	1	0
mmu-miR-9	MIMAT0000142	NM_177326	Pak2	p21 (CDKN1A)-activated kinase 2	0	0	1	0	0	0	1	1	0	1	0
mmu-miR-9	MIMAT0000142	NM_153598	Ugt2b34	UDP glucuronosyltransferase 2 family, polypeptide B34	0	0	1	1	0	0	0	1	0	1	0
mmu-miR-9	MIMAT0000142	NM_146203	Zfp764	zinc finger protein 764	0	0	1	1	0	0	0	1	0	1	0
mmu-miR-9	MIMAT0000142	NM_201644	Ugt1a9	UDP glucuronosyltransferase 1 family, polypeptide A9	0	0	1	1	0	0	0	1	0	1	0
mmu-miR-9	MIMAT0000142	NM_146246	Rp1l1	retinitis pigmentosa 1 homolog (human)-like 1	0	0	1	1	0	0	0	1	0	1	0
mmu-miR-9	MIMAT0000142	NM_152229	Nr2e1	nuclear receptor subfamily 2, group E, member 1	0	0	1	0	0	0	1	1	0	1	0
mmu-miR-9	MIMAT0000142	NM_153419	Grwd1	glutamate-rich WD repeat containing 1	0	0	1	1	0	0	0	1	0	1	0
mmu-miR-9	MIMAT0000142	NM_146386	Myocd	myocardin	0	0	0	1	0	0	1	1	0	1	0
mmu-miR-9	MIMAT0000142	NM_177178	Lmbrd2	LMBR1 domain containing 2	0	0	1	0	0	0	1	1	0	1	0
mmu-miR-9	MIMAT0000142	NM_153406	Specc1l	SPECC1-like	0	0	1	0	0	0	1	1	0	1	0
mmu-miR-9	MIMAT0000142	NM_153399	Syne1	synaptic nuclear envelope 1	0	0	1	1	0	0	0	1	0	1	0
mmu-miR-9	MIMAT0000142	NM_207650	Dtna	dystrobrevin alpha	0	0	1	0	0	0	1	1	0	1	0
mmu-miR-9	MIMAT0000142	NM_146258	Stard13	StAR-related lipid transfer (START) domain containing 13	0	0	1	1	0	0	0	1	0	1	0
mmu-miR-9	MIMAT0000142	NM_148941	Elovl4	elongation of very long chain fatty acids (FEN1/Elo2, SUR4/Elo3, yeast)-like 4	0	0	1	0	0	0	1	1	0	1	0
mmu-miR-9	MIMAT0000142	NM_176840	Osbpl11	oxysterol binding protein-like 11	0	0	1	0	0	0	1	1	0	1	0
mmu-miR-9	MIMAT0000142	NM_153526	Insig1	insulin induced gene 1	0	0	0	1	0	0	1	1	0	1	0
mmu-miR-9	MIMAT0000142	NM_153155	C1ql3	C1q-like 3	0	0	1	0	0	0	1	1	0	1	0
mmu-miR-9	MIMAT0000142	NM_177242	Pptc7	PTC7 protein phosphatase homolog (S. cerevisiae)	0	0	1	0	0	0	1	1	0	1	0
mmu-miR-9	MIMAT0000142	NM_146122	Dennd1a	DENN/MADD domain containing 1A	0	0	0	1	0	0	1	1	0	1	0
mmu-miR-9	MIMAT0000142	NM_177708	Rtn4rl1	reticulon 4 receptor-like 1	0	0	1	0	0	0	1	1	0	1	0
mmu-miR-9	MIMAT0000142	NM_177411	Rab5b	RAB5B, member RAS oncogene family	0	0	1	0	0	0	1	1	0	1	0
mmu-miR-9	MIMAT0000142	NM_207686	Elavl2	ELAV (embryonic lethal, abnormal vision, Drosophila)-like 2 (Hu antigen B)	0	0	1	0	0	0	1	1	0	1	0
mmu-miR-9	MIMAT0000142	NM_170701	Cd40	CD40 antigen	0	0	1	1	0	0	0	1	0	1	0
mmu-miR-9	MIMAT0000142	NM_207654	Efna5	ephrin A5	0	0	1	0	0	0	1	1	0	1	0
mmu-miR-9	MIMAT0000142	NM_177715	Kctd12	potassium channel tetramerisation domain containing 12	0	0	1	0	0	0	1	1	0	1	0
mmu-miR-9	MIMAT0000142	NM_175631	Cbln4	cerebellin 4 precursor protein	0	0	1	0	0	0	1	1	0	1	0
mmu-miR-9	MIMAT0000142	NM_201643	Ugt1a5	UDP glucuronosyltransferase 1 family, polypeptide A5	0	0	1	1	0	0	0	1	0	1	0
mmu-miR-9	MIMAT0000142	NM_177282	Mical2	microtubule associated monoxygenase, calponin and LIM domain containing 2	0	0	1	0	0	0	1	1	0	1	0
mmu-miR-9	MIMAT0000142	NM_146161	Arhgap24	Rho GTPase activating protein 24	0	0	1	0	0	0	1	1	0	1	0
mmu-miR-9	MIMAT0000142	NM_153778	Atoh8	atonal homolog 8 (Drosophila)	0	0	1	0	0	0	1	1	0	1	0
mmu-miR-9	MIMAT0000142	NM_201642	Ugt1a7c	UDP glucuronosyltransferase 1 family, polypeptide A7C	0	0	1	1	0	0	0	1	0	1	0
mmu-miR-9	MIMAT0000142	NM_177084	Slc9a4	solute carrier family 9 (sodium/hydrogen exchanger), member 4	0	0	1	1	0	0	0	1	0	1	0
mmu-miR-9	MIMAT0000142	NM_177305	Arl4c	ADP-ribosylation factor-like 4C	0	0	1	1	0	0	0	1	0	1	0
mmu-miR-9	MIMAT0000142	NM_001001798	Atp11c	Atpase, class VI, type 11C	0	0	1	0	0	0	1	1	0	1	0
mmu-miR-9	MIMAT0000142	NM_001002011	Lmna	lamin A	0	0	1	0	0	0	1	1	0	1	0
mmu-miR-9	MIMAT0000142	NM_001003898	Tardbp	TAR DNA binding protein	0	0	1	0	0	0	1	1	0	1	0
mmu-miR-9	MIMAT0000142	NM_001003899	Tardbp	TAR DNA binding protein	0	0	1	0	0	0	1	1	0	1	0
mmu-miR-9	MIMAT0000142	NM_001005424	Gm996	gene model 996, (NCBI)	0	0	1	0	0	0	1	1	0	1	0
mmu-miR-9	MIMAT0000142	NM_001005605	Aebp2	AE binding protein 2	0	0	1	0	0	0	1	1	0	1	0
mmu-miR-9	MIMAT0000142	NM_001005740	Phactr1	phosphatase and actin regulator 1	0	0	1	0	0	0	1	1	0	1	0
mmu-miR-9	MIMAT0000142	NM_001005748	Phactr1	phosphatase and actin regulator 1	0	0	1	0	0	0	1	1	0	1	0
mmu-miR-9	MIMAT0000142	NM_001005868	Erbb2ip	Erbb2 interacting protein	0	0	1	0	0	0	1	1	0	1	0
mmu-miR-9	MIMAT0000142	NM_001008545	Tardbp	TAR DNA binding protein	0	0	1	0	0	0	1	1	0	1	0
mmu-miR-9	MIMAT0000142	NM_001008546	Tardbp	TAR DNA binding protein	0	0	1	0	0	0	1	1	0	1	0
mmu-miR-9	MIMAT0000142	NM_001012450	Ankrd6	ankyrin repeat domain 6	0	0	1	0	0	0	1	1	0	1	0
mmu-miR-9	MIMAT0000142	NM_001012451	Ankrd6	ankyrin repeat domain 6	0	0	1	0	0	0	1	1	0	1	0
mmu-miR-9	MIMAT0000142	NM_001024927	Pitpnm3	PITPNM family member 3	0	0	1	0	0	0	1	1	0	1	0
mmu-miR-9	MIMAT0000142	NM_001025067	Lrig2	leucine-rich repeats and immunoglobulin-like domains 2	0	0	1	1	0	0	0	1	0	1	0
mmu-miR-9	MIMAT0000142	NM_001025093	Atf2	activating transcription factor 2	0	0	1	0	0	0	1	1	0	1	0
mmu-miR-9	MIMAT0000142	NM_001025382	EG574403	predicted gene, EG574403	0	0	1	0	0	0	1	1	0	1	0
mmu-miR-9	MIMAT0000142	NM_001025428	Spag9	sperm associated antigen 9	0	0	1	1	0	0	0	1	0	1	0
mmu-miR-9	MIMAT0000142	NM_001025429	Spag9	sperm associated antigen 9	0	0	1	1	0	0	0	1	0	1	0
mmu-miR-9	MIMAT0000142	NM_001025430	Spag9	sperm associated antigen 9	0	0	1	1	0	0	0	1	0	1	0
mmu-miR-9	MIMAT0000142	NM_001025565	Lhx9	LIM homeobox protein 9	0	0	1	0	0	0	1	1	0	1	0
mmu-miR-9	MIMAT0000142	NM_001025572	Ankrd12	ankyrin repeat domain 12	0	0	1	0	0	0	1	1	0	1	0
mmu-miR-9	MIMAT0000142	NM_001025582	Tmem77	transmembrane protein 77	0	0	1	1	0	0	0	1	0	1	0
mmu-miR-9	MIMAT0000142	NM_001025608	D4Ertd22e	DNA segment, Chr 4, ERATO Doi 22, expressed	0	0	1	0	0	0	1	1	0	1	0
mmu-miR-9	MIMAT0000142	NM_001026214	Entpd5	ectonucleoside triphosphate diphosphohydrolase 5	0	0	1	0	0	0	1	1	0	1	0
mmu-miR-9	MIMAT0000142	NM_001033156	Fbxo33	F-box protein 33	0	0	1	0	0	0	1	1	0	1	0
mmu-miR-9	MIMAT0000142	NM_001033159	Zfp597	zinc finger protein 597	0	0	1	1	0	0	0	1	0	1	0
mmu-miR-9	MIMAT0000142	NM_001033223	Lin7a	lin-7 homolog A (C. elegans)	0	0	1	0	0	0	1	1	0	1	0
mmu-miR-9	MIMAT0000142	NM_001033281	Prdm6	PR domain containing 6	0	0	0	1	0	0	1	1	0	1	0
mmu-miR-9	MIMAT0000142	NM_001033325	A630095E13Rik	RIKEN cDNA A630095E13 gene	0	0	1	1	0	0	0	1	0	1	0
mmu-miR-9	MIMAT0000142	NM_001033405	Treml2	triggering receptor expressed on myeloid cells-like 2	0	0	1	1	0	0	0	1	0	1	0
mmu-miR-9	MIMAT0000142	NM_001033409	Lgr6	leucine-rich repeat-containing G protein-coupled receptor 6	0	0	1	1	0	0	0	1	0	1	0
mmu-miR-9	MIMAT0000142	NM_001033979	Ldlrad2	low density lipoprotein receptor A domain containing 2	0	0	1	1	0	0	0	1	0	1	0
mmu-miR-9	MIMAT0000142	NM_001034030	Limk2	LIM motif-containing protein kinase 2	0	0	1	1	0	0	0	1	0	1	0
mmu-miR-9	MIMAT0000142	NM_001034168	Ank2	ankyrin 2, brain	0	0	1	0	0	0	1	1	0	1	0
mmu-miR-9	MIMAT0000142	NM_001037134	Ccne2	cyclin E2	0	0	0	1	0	0	1	1	0	1	0
mmu-miR-9	MIMAT0000142	NM_001037136	Centg2	centaurin, gamma 2	0	0	1	0	0	0	1	1	0	1	0
mmu-miR-9	MIMAT0000142	NM_001037863	Atp11c	Atpase, class VI, type 11C	0	0	1	0	0	0	1	1	0	1	0
mmu-miR-9	MIMAT0000142	NM_001037957	Dyrk1b	dual-specificity tyrosine-(Y)-phosphorylation regulated kinase 1b	0	0	1	0	0	0	1	1	0	1	0
mmu-miR-9	MIMAT0000142	NM_001038625	Sertad2	SERTA domain containing 2	0	0	1	0	0	0	1	1	0	1	0
mmu-miR-9	MIMAT0000142	NM_001038700	Fnbp1	formin binding protein 1	0	0	1	0	0	0	1	1	0	1	0
mmu-miR-9	MIMAT0000142	NM_001039354	Lin7a	lin-7 homolog A (C. elegans)	0	0	1	0	0	0	1	1	0	1	0
mmu-miR-9	MIMAT0000142	NM_001039394	Rab43	RAB43, member RAS oncogene family	0	0	1	1	0	0	0	1	0	1	0
mmu-miR-9	MIMAT0000142	NM_001042411	Lepre1	leprecan 1	0	0	1	1	0	0	0	1	0	1	0
mmu-miR-9	MIMAT0000142	NM_001080755	Zzz3	zinc finger, ZZ domain containing 3	0	0	1	1	0	0	0	1	0	1	0
mmu-miR-9	MIMAT0000142	NM_001080774	Myo1c	myosin IC	0	0	1	1	0	0	0	1	0	1	0
mmu-miR-9	MIMAT0000142	NM_001080775	Myo1c	myosin IC	0	0	1	1	0	0	0	1	0	1	0
mmu-miR-9	MIMAT0000142	NM_001080819	Arid1a	AT rich interactive domain 1A (Swi1 like)	0	0	1	1	0	0	0	1	0	1	0
mmu-miR-9	MIMAT0000142	NM_001081006	Etl4	enhancer trap locus 4	0	0	1	1	0	0	0	1	0	1	0
mmu-miR-9	MIMAT0000142	NM_001081039	Dock9	dedicator of cytokinesis 9	0	0	1	1	0	0	0	1	0	1	0
mmu-miR-9	MIMAT0000142	NM_001081153	Unc13c	unc-13 homolog C (C. elegans)	0	0	1	1	0	0	0	1	0	1	0
mmu-miR-9	MIMAT0000142	NM_001081216	Phip	pleckstrin homology domain interacting protein	0	0	1	1	0	0	0	1	0	1	0
mmu-miR-9	MIMAT0000142	NM_001081249	Vcan	versican	0	0	1	1	0	0	0	1	0	1	0
mmu-miR-9	MIMAT0000142	NM_001081251	Pbrm1	polybromo 1	0	0	1	1	0	0	0	1	0	1	0
mmu-miR-9	MIMAT0000142	NM_001081324	Neto2	neuropilin (NRP) and tolloid (TLL)-like 2	0	0	1	1	0	0	0	1	0	1	0
mmu-miR-9	MIMAT0000142	NM_001081454	Furin	furin (paired basic amino acid cleaving enzyme)	0	0	1	1	0	0	0	1	0	1	0
mmu-miR-9	MIMAT0000142	NM_001081971	Gm1337	gene model 1337, (NCBI)	0	0	1	1	0	0	0	1	0	1	0
mmu-miR-9	MIMAT0000142	NM_007486	Arhgdib	Rho, GDP dissociation inhibitor (GDI) beta	0	0	1	1	0	0	0	1	0	1	0
mmu-miR-9	MIMAT0000142	NM_007492	Arx	aristaless related homeobox gene (Drosophila)	0	0	1	0	0	0	1	1	0	1	0
mmu-miR-9	MIMAT0000142	NM_007497	Atf1	activating transcription factor 1	0	0	1	0	0	0	1	1	0	1	0
mmu-miR-9	MIMAT0000142	NM_007658	Cdc25a	cell division cycle 25 homolog A (S. pombe)	0	0	1	1	0	0	0	1	0	1	0
mmu-miR-9	MIMAT0000142	NM_007715	Clock	circadian locomoter output cycles kaput	0	0	1	0	0	0	1	1	0	1	0
mmu-miR-9	MIMAT0000142	NM_007717	Cmah	cytidine monophospho-N-acetylneuraminic acid hydroxylase	0	0	1	1	0	0	0	1	0	1	0
mmu-miR-9	MIMAT0000142	NM_007831	Dcc	deleted in colorectal carcinoma	0	0	1	1	0	0	0	1	0	1	0
mmu-miR-9	MIMAT0000142	NM_007863	Mpp3	membrane protein, palmitoylated 3 (MAGUK p55 subfamily member 3)	0	0	1	1	0	0	0	1	0	1	0
mmu-miR-9	MIMAT0000142	NM_007917	Eif4e	eukaryotic translation initiation factor 4E	0	0	0	1	0	0	1	1	0	1	0
mmu-miR-9	MIMAT0000142	NM_007993	Fbn1	fibrillin 1	0	0	0	1	0	0	1	1	0	1	0
mmu-miR-9	MIMAT0000142	NM_008026	Fli1	Friend leukemia integration 1	0	0	1	0	0	0	1	1	0	1	0
mmu-miR-9	MIMAT0000142	NM_008053	Fxr1	fragile X mental retardation gene 1, autosomal homolog	0	0	1	0	0	0	1	1	0	1	0
mmu-miR-9	MIMAT0000142	NM_008098	Mtpn	myotrophin	0	0	1	0	0	0	1	1	0	1	0
mmu-miR-9	MIMAT0000142	NM_008410	Itm2b	integral membrane protein 2B	0	0	0	1	0	0	1	1	0	1	0
mmu-miR-9	MIMAT0000142	NM_008551	Mapkapk2	MAP kinase-activated protein kinase 2	0	0	1	0	0	0	1	1	0	1	0
mmu-miR-9	MIMAT0000142	NM_008604	Mme	membrane metallo endopeptidase	0	0	1	0	0	0	1	1	0	1	0
mmu-miR-9	MIMAT0000142	NM_008607	Mmp13	matrix metallopeptidase 13	0	0	1	1	0	0	0	1	0	1	0
mmu-miR-9	MIMAT0000142	NM_008635	Mtap7	microtubule-associated protein 7	0	0	1	0	0	0	1	1	0	1	0
mmu-miR-9	MIMAT0000142	NM_008638	Mthfd2	methylenetetrahydrofolate dehydrogenase (NAD+ dependent), methenyltetrahydrofolate cyclohydrolase	0	0	0	1	0	0	1	1	0	1	0
mmu-miR-9	MIMAT0000142	NM_008689	Nfkb1	nuclear factor of kappa light polypeptide gene enhancer in B-cells 1, p105	0	0	1	0	0	0	1	1	0	1	0
mmu-miR-9	MIMAT0000142	NM_008730	Nptx1	neuronal pentraxin 1	0	0	1	1	0	0	0	1	0	1	0
mmu-miR-9	MIMAT0000142	NM_008809	Pdgfrb	platelet derived growth factor receptor, beta polypeptide	0	0	1	0	0	0	1	1	0	1	0
mmu-miR-9	MIMAT0000142	NM_008885	Pmp22	peripheral myelin protein	0	0	1	0	0	0	1	1	0	1	0
mmu-miR-9	MIMAT0000142	NM_008943	Psen1	presenilin 1	0	0	1	0	0	0	1	1	0	1	0
mmu-miR-9	MIMAT0000142	NM_008960	Pten	phosphatase and tensin homolog	0	0	1	0	0	0	1	1	0	1	0
mmu-miR-9	MIMAT0000142	NM_008961	Pter	phosphotriesterase related	0	0	1	1	0	0	0	1	0	1	0
mmu-miR-9	MIMAT0000142	NM_008966	Ptgfr	prostaglandin F receptor	0	0	1	1	0	0	0	1	0	1	0
mmu-miR-9	MIMAT0000142	NM_008972	Ptma	prothymosin alpha	0	0	1	0	0	0	1	1	0	1	0
mmu-miR-9	MIMAT0000142	NM_009040	Rdh16	retinol dehydrogenase 16	0	0	1	1	0	0	0	1	0	1	0
mmu-miR-9	MIMAT0000142	NM_009058	Ralgds	ral guanine nucleotide dissociation stimulator	0	0	1	0	0	0	1	1	0	1	0
mmu-miR-9	MIMAT0000142	NM_009186	Sfrs10	splicing factor, arginine/serine-rich 10 (transformer 2 homolog, Drosophila)	0	0	1	0	0	0	1	1	0	1	0
mmu-miR-9	MIMAT0000142	NM_009199	Slc1a1	solute carrier family 1 (neuronal/epithelial high affinity glutamate transporter, system Xag), member 1	0	0	1	0	0	0	1	1	0	1	0
mmu-miR-9	MIMAT0000142	NM_009210	Hltf	helicase-like transcription factor	0	0	1	1	0	0	0	1	0	1	0
mmu-miR-9	MIMAT0000142	NM_009231	Sos1	Son of sevenless homolog 1 (Drosophila)	0	0	1	0	0	0	1	1	0	1	0
mmu-miR-9	MIMAT0000142	NM_009285	Stc1	stanniocalcin 1	0	0	1	0	0	0	1	1	0	1	0
mmu-miR-9	MIMAT0000142	NM_009328	Tcf15	transcription factor 15	0	0	1	1	0	0	0	1	0	1	0
mmu-miR-9	MIMAT0000142	NM_009358	Ppp2r5d	protein phosphatase 2, regulatory subunit B (B56), delta isoform	0	0	1	0	0	0	1	1	0	1	0
mmu-miR-9	MIMAT0000142	NM_009452	Tnfsf4	tumor necrosis factor (ligand) superfamily, member 4	0	0	1	1	0	0	0	1	0	1	0
mmu-miR-9	MIMAT0000142	NM_009459	Ube2h	ubiquitin-conjugating enzyme E2H	0	0	1	0	0	0	1	1	0	1	0
mmu-miR-9	MIMAT0000142	NM_009472	Unc5c	unc-5 homolog C (C. elegans)	0	0	1	1	0	0	0	1	0	1	0
mmu-miR-9	MIMAT0000142	NM_009496	Vamp1	vesicle-associated membrane protein 1	0	0	1	0	0	0	1	1	0	1	0
mmu-miR-9	MIMAT0000142	NM_009547	Zfp161	zinc finger protein 161	0	0	1	0	0	0	1	1	0	1	0
mmu-miR-9	MIMAT0000142	NM_009597	Accn2	amiloride-sensitive cation channel 2, neuronal	0	0	1	0	0	0	1	1	0	1	0
mmu-miR-9	MIMAT0000142	NM_009613	Adam11	a disintegrin and metallopeptidase domain 11	0	0	1	0	0	0	1	1	0	1	0
mmu-miR-9	MIMAT0000142	NM_009647	Ak3l1	adenylate kinase 3-like 1	0	0	1	0	0	0	1	1	0	1	0
mmu-miR-9	MIMAT0000142	NM_009673	Anxa5	annexin A5	0	0	1	1	0	0	0	1	0	1	0
mmu-miR-9	MIMAT0000142	NM_009831	Ccng1	cyclin G1	0	0	1	1	0	0	0	1	0	1	0
mmu-miR-9	MIMAT0000142	NM_009876	Cdkn1c	cyclin-dependent kinase inhibitor 1C (P57)	0	0	1	1	0	0	0	1	0	1	0
mmu-miR-9	MIMAT0000142	NM_009929	Col18a1	collagen, type XVIII, alpha 1	0	0	1	0	0	0	1	1	0	1	0
mmu-miR-9	MIMAT0000142	NM_009932	Col4a2	collagen, type IV, alpha 2	0	0	1	1	0	0	0	1	0	1	0
mmu-miR-9	MIMAT0000142	NM_010107	Efna1	ephrin A1	0	0	1	0	0	0	1	1	0	1	0
mmu-miR-9	MIMAT0000142	NM_010109	Efna5	ephrin A5	0	0	1	0	0	0	1	1	0	1	0
mmu-miR-9	MIMAT0000142	NM_010133	En1	engrailed 1	0	0	1	0	0	0	1	1	0	1	0
mmu-miR-9	MIMAT0000142	NM_010142	Ephb2	Eph receptor B2	0	0	1	0	0	0	1	1	0	1	0
mmu-miR-9	MIMAT0000142	NM_010144	Ephb4	Eph receptor B4	0	0	1	1	0	0	0	1	0	1	0
mmu-miR-9	MIMAT0000142	NM_010178	Fusip1	FUS interacting protein (serine-arginine rich) 1	0	0	1	0	0	0	1	1	0	1	0
mmu-miR-9	MIMAT0000142	NM_010181	Fbn2	fibrillin 2	0	0	1	1	0	0	0	1	0	1	0
mmu-miR-9	MIMAT0000142	NM_010199	Fgf12	fibroblast growth factor 12	0	0	1	0	0	0	1	1	0	1	0
mmu-miR-9	MIMAT0000142	NM_010225	Foxf2	forkhead box F2	0	0	1	0	0	0	1	1	0	1	0
mmu-miR-9	MIMAT0000142	NM_010275	Gdnf	glial cell line derived neurotrophic factor	0	0	1	0	0	0	1	1	0	1	0
mmu-miR-9	MIMAT0000142	NM_010290	Gjd2	gap junction protein, delta 2	0	0	0	1	0	0	1	1	0	1	0
mmu-miR-9	MIMAT0000142	NM_010450	Hoxa11	homeo box A11	0	0	1	0	0	0	1	1	0	1	0
mmu-miR-9	MIMAT0000142	NM_010472	Hrb	HIV-1 Rev binding protein	0	0	1	0	0	0	1	1	0	1	0
mmu-miR-9	MIMAT0000142	NM_010485	Elavl1	ELAV (embryonic lethal, abnormal vision, Drosophila)-like 1 (Hu antigen R)	0	0	1	0	0	0	1	1	0	1	0
mmu-miR-9	MIMAT0000142	NM_010486	Elavl2	ELAV (embryonic lethal, abnormal vision, Drosophila)-like 2 (Hu antigen B)	0	0	1	0	0	0	1	1	0	1	0
mmu-miR-9	MIMAT0000142	NM_010577	Itga5	integrin alpha 5 (fibronectin receptor alpha)	0	0	1	1	0	0	0	1	0	1	0
mmu-miR-9	MIMAT0000142	NM_010593	Jup	junction plakoglobin	0	0	0	1	0	0	1	1	0	1	0
mmu-miR-9	MIMAT0000142	NM_010617	Kif13a	kinesin family member 13A	0	0	1	0	0	0	1	1	0	1	0
mmu-miR-9	MIMAT0000142	NM_010684	Lamp1	lysosomal-associated membrane protein 1	0	0	1	1	0	0	0	1	0	1	0
mmu-miR-9	MIMAT0000142	NM_010714	Lhx9	LIM homeobox protein 9	0	0	1	0	0	0	1	1	0	1	0
mmu-miR-9	MIMAT0000142	NM_010718	Limk2	LIM motif-containing protein kinase 2	0	0	1	1	0	0	0	1	0	1	0
mmu-miR-9	MIMAT0000142	NM_010931	Uhrf1	ubiquitin-like, containing PHD and RING finger domains, 1	0	0	1	0	0	0	1	1	0	1	0
mmu-miR-9	MIMAT0000142	NM_010938	Nrf1	nuclear respiratory factor 1	0	0	1	0	0	0	1	1	0	1	0
mmu-miR-9	MIMAT0000142	NM_011031	P4ha2	procollagen-proline, 2-oxoglutarate 4-dioxygenase (proline 4-hydroxylase), alpha II polypeptide	0	0	1	0	0	0	1	1	0	1	0
mmu-miR-9	MIMAT0000142	NM_011078	Phf2	PHD finger protein 2	0	0	1	1	0	0	0	1	0	1	0
mmu-miR-9	MIMAT0000142	NM_011135	Cnot7	CCR4-NOT transcription complex, subunit 7	0	0	1	0	0	0	1	1	0	1	0
mmu-miR-9	MIMAT0000142	NM_011256	Pitpnm2	phosphatidylinositol transfer protein, membrane-associated 2	0	0	1	0	0	0	1	1	0	1	0
mmu-miR-9	MIMAT0000142	NM_011273	Xpr1	xenotropic and polytropic retrovirus receptor 1	0	0	1	1	0	0	0	1	0	1	0
mmu-miR-9	MIMAT0000142	NM_011341	Sdf4	stromal cell derived factor 4	0	0	1	1	0	0	0	1	0	1	0
mmu-miR-9	MIMAT0000142	NM_011354	Serf2	small EDRK-rich factor 2	0	0	1	0	0	0	1	1	0	1	0
mmu-miR-9	MIMAT0000142	NM_011366	Sorbs3	sorbin and SH3 domain containing 3	0	0	1	0	0	0	1	1	0	1	0
mmu-miR-9	MIMAT0000142	NM_011368	Shc1	src homology 2 domain-containing transforming protein C1	0	0	1	1	0	0	0	1	0	1	0
mmu-miR-9	MIMAT0000142	NM_011403	Slc4a1	solute carrier family 4 (anion exchanger), member 1	0	0	1	1	0	0	0	1	0	1	0
mmu-miR-9	MIMAT0000142	NM_011406	Slc8a1	solute carrier family 8 (sodium/calcium exchanger), member 1	0	0	1	1	0	0	0	1	0	1	0
mmu-miR-9	MIMAT0000142	NM_011415	Snai2	snail homolog 2 (Drosophila)	0	0	1	1	0	0	0	1	0	1	0
mmu-miR-9	MIMAT0000142	NM_011607	Tnc	tenascin C	0	0	0	1	0	0	1	1	0	1	0
mmu-miR-9	MIMAT0000142	NM_011638	Tfrc	transferrin receptor	0	0	1	0	0	0	1	1	0	1	0
mmu-miR-9	MIMAT0000142	NM_011648	Tshr	thyroid stimulating hormone receptor	0	0	1	1	0	0	0	1	0	1	0
mmu-miR-9	MIMAT0000142	NM_011682	Utrn	utrophin	0	0	1	0	0	0	1	1	0	1	0
mmu-miR-9	MIMAT0000142	NM_011711	Fmnl3	formin-like 3	0	0	1	1	0	0	0	1	0	1	0
mmu-miR-9	MIMAT0000142	NM_011855	Odz1	odd Oz/ten-m homolog 1 (Drosophila)	0	0	1	0	0	0	1	1	0	1	0
mmu-miR-9	MIMAT0000142	NM_011934	Esrrb	estrogen related receptor, beta	0	0	1	0	0	0	1	1	0	1	0
mmu-miR-9	MIMAT0000142	NM_011945	Map3k1	mitogen-activated protein kinase kinase kinase 1	0	0	1	0	0	0	1	1	0	1	0
mmu-miR-9	MIMAT0000142	NM_013500	Hapln1	hyaluronan and proteoglycan link protein 1	0	0	1	0	0	0	1	1	0	1	0
mmu-miR-9	MIMAT0000142	NM_013598	Kitl	kit ligand	0	0	1	0	0	0	1	1	0	1	0
mmu-miR-9	MIMAT0000142	NM_013720	Mga	MAX gene associated	0	0	1	1	0	0	0	1	0	1	0
mmu-miR-9	MIMAT0000142	NM_013743	Pdk4	pyruvate dehydrogenase kinase, isoenzyme 4	0	0	0	1	0	0	1	1	0	1	0
mmu-miR-9	MIMAT0000142	NM_013799	Ate1	arginine-tRNA-protein transferase 1	0	0	1	1	0	0	0	1	0	1	0
mmu-miR-9	MIMAT0000142	NM_013820	Hk2	hexokinase 2	0	0	1	1	0	0	0	1	0	1	0
mmu-miR-9	MIMAT0000142	NM_013881	Ulk2	Unc-51 like kinase 2 (C. elegans)	0	0	0	1	0	0	1	1	0	1	0
mmu-miR-9	MIMAT0000142	NM_013890	Fbxw2	F-box and WD-40 domain protein 2	0	0	0	1	0	0	1	1	0	1	0
mmu-miR-9	MIMAT0000142	NM_013923	Rnf19a	ring finger protein 19A	0	0	1	0	0	0	1	1	0	1	0
mmu-miR-9	MIMAT0000142	NM_015728	Slc33a1	solute carrier family 33 (acetyl-CoA transporter), member 1	0	0	1	0	0	0	1	1	0	1	0
mmu-miR-9	MIMAT0000142	NM_015736	Galnt3	UDP-N-acetyl-alpha-D-galactosamine:polypeptide N-acetylgalactosaminyltransferase 3	0	0	0	1	0	0	1	1	0	1	0
mmu-miR-9	MIMAT0000142	NM_015760	Nox4	NADPH oxidase 4	0	0	1	1	0	0	0	1	0	1	0
mmu-miR-9	MIMAT0000142	NM_015781	Nap1l1	nucleosome assembly protein 1-like 1	0	0	0	1	0	0	1	1	0	1	0
mmu-miR-9	MIMAT0000142	NM_015784	Postn	periostin, osteoblast specific factor	0	0	1	1	0	0	0	1	0	1	0
mmu-miR-9	MIMAT0000142	NM_016810	Gosr1	golgi SNAP receptor complex member 1	0	0	1	0	0	0	1	1	0	1	0
mmu-miR-9	MIMAT0000142	NM_016979	Prkx	protein kinase, X-linked	0	0	1	1	0	0	0	1	0	1	0
mmu-miR-9	MIMAT0000142	NM_017367	Ccni	cyclin I	0	0	1	0	0	0	1	1	0	1	0
mmu-miR-9	MIMAT0000142	NM_018788	Extl3	exostoses (multiple)-like 3	0	0	1	0	0	0	1	1	0	1	0
mmu-miR-9	MIMAT0000142	NM_018814	Pcnx	pecanex homolog (Drosophila)	0	0	1	0	0	0	1	1	0	1	0
mmu-miR-9	MIMAT0000142	NM_018828	Fnbp4	formin binding protein 4	0	0	1	1	0	0	0	1	0	1	0
mmu-miR-9	MIMAT0000142	NM_018865	Wisp1	WNT1 inducible signaling pathway protein 1	0	0	1	1	0	0	0	1	0	1	0
mmu-miR-9	MIMAT0000142	NM_019494	Cxcl11	chemokine (C-X-C motif) ligand 11	0	0	1	1	0	0	0	1	0	1	0
mmu-miR-9	MIMAT0000142	NM_019550	Ptbp2	polypyrimidine tract binding protein 2	0	0	1	0	0	0	1	1	0	1	0
mmu-miR-9	MIMAT0000142	NM_019632	Napb	N-ethylmaleimide sensitive fusion protein attachment protein beta	0	0	1	1	0	0	0	1	0	1	0
mmu-miR-9	MIMAT0000142	NM_019635	Stk3	serine/threonine kinase 3 (Ste20, yeast homolog)	0	0	1	1	0	0	0	1	0	1	0
mmu-miR-9	MIMAT0000142	NM_019743	Rybp	RING1 and YY1 binding protein	0	0	1	0	0	0	1	1	0	1	0
mmu-miR-9	MIMAT0000142	NM_019767	Arpc1a	actin related protein 2/3 complex, subunit 1A	0	0	1	0	0	0	1	1	0	1	0
mmu-miR-9	MIMAT0000142	NM_019772	1110004F10Rik	RIKEN cDNA 1110004F10 gene	0	0	1	0	0	0	1	1	0	1	0
mmu-miR-9	MIMAT0000142	NM_019812	Sirt1	sirtuin 1 (silent mating type information regulation 2, homolog) 1 (S. cerevisiae)	0	0	0	1	0	0	1	1	0	1	0
mmu-miR-9	MIMAT0000142	NM_019827	Gsk3b	glycogen synthase kinase 3 beta	0	0	1	0	0	0	1	1	0	1	0
mmu-miR-9	MIMAT0000142	NM_020007	Mbnl1	muscleblind-like 1 (Drosophila)	0	0	1	0	0	0	1	1	0	1	0
mmu-miR-9	MIMAT0000142	NM_020333	Slc12a5	solute carrier family 12, member 5	0	0	1	1	0	0	0	1	0	1	0
mmu-miR-9	MIMAT0000142	NM_020618	Smarce1	SWI/SNF related, matrix associated, actin dependent regulator of chromatin, subfamily e, member 1	0	0	1	0	0	0	1	1	0	1	0
mmu-miR-9	MIMAT0000142	NM_021286	Sez6	seizure related gene 6	0	0	1	0	0	0	1	1	0	1	0
mmu-miR-9	MIMAT0000142	NM_021372	Sertad2	SERTA domain containing 2	0	0	1	0	0	0	1	1	0	1	0
mmu-miR-9	MIMAT0000142	NM_021450	Trpm7	transient receptor potential cation channel, subfamily M, member 7	0	0	1	0	0	0	1	1	0	1	0
mmu-miR-9	MIMAT0000142	NM_021460	Lipa	lysosomal acid lipase A	0	0	1	1	0	0	0	1	0	1	0
mmu-miR-9	MIMAT0000142	NM_021480	Tdh	L-threonine dehydrogenase	0	0	1	1	0	0	0	1	0	1	0
mmu-miR-9	MIMAT0000142	NM_021491	Smpd3	sphingomyelin phosphodiesterase 3, neutral	0	0	1	0	0	0	1	1	0	1	0
mmu-miR-9	MIMAT0000142	NM_021500	Maea	macrophage erythroblast attacher	0	0	1	1	0	0	0	1	0	1	0
mmu-miR-9	MIMAT0000142	NM_021563	Erbb2ip	Erbb2 interacting protein	0	0	1	0	0	0	1	1	0	1	0
mmu-miR-9	MIMAT0000142	NM_021881	Qk	quaking	0	0	1	0	0	0	1	1	0	1	0
mmu-miR-9	MIMAT0000142	NM_022417	Itm2c	integral membrane protein 2C	0	0	1	1	0	0	0	1	0	1	0
mmu-miR-9	MIMAT0000142	NM_023045	Xpo7	exportin 7	0	0	1	1	0	0	0	1	0	1	0
mmu-miR-9	MIMAT0000142	NM_023066	Asph	aspartate-beta-hydroxylase	0	0	1	0	0	0	1	1	0	1	0
mmu-miR-9	MIMAT0000142	NM_023126	Rab8a	RAB8A, member RAS oncogene family	0	0	1	0	0	0	1	1	0	1	0
mmu-miR-9	MIMAT0000142	NM_023146	Ranbp17	RAN binding protein 17	0	0	0	1	0	0	1	1	0	1	0
mmu-miR-9	MIMAT0000142	NM_023245	Palmd	palmdelphin	0	0	0	1	0	0	1	1	0	1	0
mmu-miR-9	MIMAT0000142	NM_023483	1110032A03Rik	RIKEN cDNA 1110032A03 gene	0	0	1	1	0	0	0	1	0	1	0
mmu-miR-9	MIMAT0000142	NM_023564	Plscr3	phospholipid scramblase 3	0	0	1	0	0	0	1	1	0	1	0
mmu-miR-9	MIMAT0000142	NM_023625	1300012G16Rik	RIKEN cDNA 1300012G16 gene	0	0	1	1	0	0	0	1	0	1	0
mmu-miR-9	MIMAT0000142	NM_023651	Pex13	peroxisomal biogenesis factor 13	0	0	1	1	0	0	0	1	0	1	0
mmu-miR-9	MIMAT0000142	NM_023750	Zfp84	zinc finger protein 84	0	0	1	1	0	0	0	1	0	1	0
mmu-miR-9	MIMAT0000142	NM_023814	Tbx18	T-box18	0	0	1	1	0	0	0	1	0	1	0
mmu-miR-9	MIMAT0000142	NM_023858	Mtmr2	myotubularin related protein 2	0	0	1	0	0	0	1	1	0	1	0
mmu-miR-9	MIMAT0000142	NM_024190	Chmp1b	chromatin modifying protein 1B	0	0	1	0	0	0	1	1	0	1	0
mmu-miR-9	MIMAT0000142	NM_024222	Stt3b	STT3, subunit of the oligosaccharyltransferase complex, homolog B (S. cerevisiae)	0	0	1	0	0	0	1	1	0	1	0
mmu-miR-9	MIMAT0000142	NM_024244	1200015N20Rik	RIKEN cDNA 1200015N20 gene	0	0	1	0	0	0	1	1	0	1	0
mmu-miR-9	MIMAT0000142	NM_024267	Ipo4	importin 4	0	0	1	1	0	0	0	1	0	1	0
mmu-miR-9	MIMAT0000142	NM_024457	Rap1b	RAS related protein 1b	0	0	1	0	0	0	1	1	0	1	0
mmu-miR-9	MIMAT0000142	NM_025286	Slc31a2	solute carrier family 31, member 2	0	0	0	1	0	0	1	1	0	1	0
mmu-miR-9	MIMAT0000142	NM_025408	Phca	phytoceramidase, alkaline	0	0	1	1	0	0	0	1	0	1	0
mmu-miR-9	MIMAT0000142	NM_025812	Hmg20a	high mobility group 20A	0	0	1	0	0	0	1	1	0	1	0
mmu-miR-9	MIMAT0000142	NM_025829	Eif4e3	eukaryotic translation initiation factor 4E member 3	0	0	1	1	0	0	0	1	0	1	0
mmu-miR-9	MIMAT0000142	NM_025948	Lsm14a	LSM14 homolog A (SCD6, S. cerevisiae)	0	0	1	0	0	0	1	1	0	1	0
mmu-miR-9	MIMAT0000142	NM_025952	Magt1	magnesium transporter 1	0	0	0	1	0	0	1	1	0	1	0
mmu-miR-9	MIMAT0000142	NM_025967	D16Ertd472e	DNA segment, Chr 16, ERATO Doi 472, expressed	0	0	1	0	0	0	1	1	0	1	0
mmu-miR-9	MIMAT0000142	NM_026121	Bag4	BCL2-associated athanogene 4	0	0	1	0	0	0	1	1	0	1	0
mmu-miR-9	MIMAT0000142	NM_026139	Armcx2	armadillo repeat containing, X-linked 2	0	0	1	0	0	0	1	1	0	1	0
mmu-miR-9	MIMAT0000142	NM_026179	Abhd5	abhydrolase domain containing 5	0	0	1	1	0	0	0	1	0	1	0
mmu-miR-9	MIMAT0000142	NM_026268	Dusp6	dual specificity phosphatase 6	0	0	1	0	0	0	1	1	0	1	0
mmu-miR-9	MIMAT0000142	NM_026489	Hormad1	HORMA domain containing 1	0	0	1	1	0	0	0	1	0	1	0
mmu-miR-9	MIMAT0000142	NM_026490	Mrpl19	mitochondrial ribosomal protein L19	0	0	1	1	0	0	0	1	0	1	0
mmu-miR-9	MIMAT0000142	NM_026499	Sfrs6	splicing factor, arginine/serine-rich 6	0	0	1	0	0	0	1	1	0	1	0
mmu-miR-9	MIMAT0000142	NM_026641	Ift80	intraflagellar transport 80 homolog (Chlamydomonas)	0	0	1	1	0	0	0	1	0	1	0
mmu-miR-9	MIMAT0000142	NM_026662	Prps2	phosphoribosyl pyrophosphate synthetase 2	0	0	1	1	0	0	0	1	0	1	0
mmu-miR-9	MIMAT0000142	NM_026721	Slc39a13	solute carrier family 39 (metal ion transporter), member 13	0	0	1	0	0	0	1	1	0	1	0
mmu-miR-9	MIMAT0000142	NM_026756	Nfic	nuclear factor I/C	0	0	1	0	0	0	1	1	0	1	0
mmu-miR-9	MIMAT0000142	NM_026821	D4Bwg0951e	DNA segment, Chr 4, Brigham & Women"s Genetics 0951 expressed	0	0	1	1	0	0	0	1	0	1	0
mmu-miR-9	MIMAT0000142	NM_026887	Ap1s2	adaptor-related protein complex 1, sigma 2 subunit	0	0	0	1	0	0	1	1	0	1	0
mmu-miR-9	MIMAT0000142	NM_026952	Crkrs	Cdc2-related kinase, arginine/serine-rich	0	0	1	1	0	0	0	1	0	1	0
mmu-miR-9	MIMAT0000142	NM_027226	Fyttd1	forty-two-three domain containing 1	0	0	1	0	0	0	1	1	0	1	0
mmu-miR-9	MIMAT0000142	NM_027315	Ube2q1	ubiquitin-conjugating enzyme E2Q (putative) 1	0	0	1	0	0	0	1	1	0	1	0
mmu-miR-9	MIMAT0000142	NM_027569	Spag9	sperm associated antigen 9	0	0	1	1	0	0	0	1	0	1	0
mmu-miR-9	MIMAT0000142	NM_027571	P2ry12	purinergic receptor P2Y, G-protein coupled 12	0	0	1	1	0	0	0	1	0	1	0
mmu-miR-9	MIMAT0000142	NM_027941	Lrrc34	leucine rich repeat containing 34	0	0	1	1	0	0	0	1	0	1	0
mmu-miR-9	MIMAT0000142	NM_028108	Nat13	N-acetyltransferase 13	0	0	1	0	0	0	1	1	0	1	0
mmu-miR-9	MIMAT0000142	NM_028133	Egln3	EGL nine homolog 3 (C. elegans)	0	0	1	0	0	0	1	1	0	1	0
mmu-miR-9	MIMAT0000142	NM_028335	Zfp248	zinc finger protein 248	0	0	1	0	0	0	1	1	0	1	0
mmu-miR-9	MIMAT0000142	NM_028550	1700074P13Rik	RIKEN cDNA 1700074P13 gene	0	0	1	1	0	0	0	1	0	1	0
mmu-miR-9	MIMAT0000142	NM_028731	D12Ertd551e	DNA segment, Chr 12, ERATO Doi 551, expressed	0	0	1	0	0	0	1	1	0	1	0
mmu-miR-9	MIMAT0000142	NM_028763	Cbx6	chromobox homolog 6	0	0	1	0	0	0	1	1	0	1	0
mmu-miR-9	MIMAT0000142	NM_028894	Lonrf3	LON peptidase N-terminal domain and ring finger 3	0	0	1	1	0	0	0	1	0	1	0
mmu-miR-9	MIMAT0000142	NM_028938	Lrrc44	leucine rich repeat containing 44	0	0	1	1	0	0	0	1	0	1	0
mmu-miR-9	MIMAT0000142	NM_028994	Pck2	phosphoenolpyruvate carboxykinase 2 (mitochondrial)	0	0	1	1	0	0	0	1	0	1	0
mmu-miR-9	MIMAT0000142	NM_029068	Snx16	sorting nexin 16	0	0	1	1	0	0	0	1	0	1	0
mmu-miR-9	MIMAT0000142	NM_029431	Them4	thioesterase superfamily member 4	0	0	1	1	0	0	0	1	0	1	0
mmu-miR-9	MIMAT0000142	NM_029456	Saps3	SAPS domain family, member 3	0	0	1	0	0	0	1	1	0	1	0
mmu-miR-9	MIMAT0000142	NM_029489	Samd7	sterile alpha motif domain containing 7	0	0	1	1	0	0	0	1	0	1	0
mmu-miR-9	MIMAT0000142	NM_029492	Zdhhc20	zinc finger, DHHC domain containing 20	0	0	1	0	0	0	1	1	0	1	0
mmu-miR-9	MIMAT0000142	NM_029519	Rap2a	RAS related protein 2a	0	0	1	0	0	0	1	1	0	1	0
mmu-miR-9	MIMAT0000142	NM_029580	Trmt5	TRM5 tRNA methyltransferase 5 homolog (S. cerevisiae)	0	0	1	1	0	0	0	1	0	1	0
mmu-miR-9	MIMAT0000142	NM_029645	Gatc	glutamyl-tRNA(Gln) amidotransferase, subunit C homolog (bacterial)	0	0	1	1	0	0	0	1	0	1	0
mmu-miR-9	MIMAT0000142	NM_029742	2410127E18Rik	RIKEN cDNA 2410127E18 gene	0	0	1	0	0	0	1	1	0	1	0
mmu-miR-9	MIMAT0000142	NM_029755	Calcoco2	calcium binding and coiled-coil domain 2	0	0	1	1	0	0	0	1	0	1	0
mmu-miR-9	MIMAT0000142	NM_029869	Zkscan1	zinc finger with KRAB and SCAN domains 1	0	0	1	1	0	0	0	1	0	1	0
mmu-miR-9	MIMAT0000142	NM_029870	A930001N09Rik	RIKEN cDNA A930001N09 gene	0	0	1	1	0	0	0	1	0	1	0
mmu-miR-9	MIMAT0000142	NM_029879	Rgs7bp	regulator of G-protein signalling 7 binding protein	0	0	1	1	0	0	0	1	0	1	0
mmu-miR-9	MIMAT0000142	NM_030201	Stch	stress 70 protein chaperone, microsome-associated, human homolog	0	0	1	0	0	0	1	1	0	1	0
mmu-miR-9	MIMAT0000142	NM_030226	9130019O22Rik	RIKEN cDNA 9130019O22 gene	0	0	1	1	0	0	0	1	0	1	0
mmu-miR-9	MIMAT0000142	NM_030679	Myh1	myosin, heavy polypeptide 1, skeletal muscle, adult	0	0	1	0	0	0	1	1	0	1	0
mmu-miR-9	MIMAT0000142	NM_030706	Trim2	tripartite motif-containing 2	0	0	1	0	0	0	1	1	0	1	0
mmu-miR-9	MIMAT0000142	NM_031397	Bicc1	bicaudal C homolog 1 (Drosophila)	0	0	1	0	0	0	1	1	0	1	0
mmu-miR-9	MIMAT0000142	NM_031878	Smarcd2	SWI/SNF related, matrix associated, actin dependent regulator of chromatin, subfamily d, member 2	0	0	0	1	0	0	1	1	0	1	0
mmu-miR-9	MIMAT0000142	NM_033475	Rab34	RAB34, member of RAS oncogene family	0	0	1	0	0	0	1	1	0	1	0
mmu-miR-9	MIMAT0000142	NM_033569	Cnnm2	cyclin M2	0	0	0	1	0	0	1	1	0	1	0
mmu-miR-9	MIMAT0000142	NM_033652	Lmx1a	LIM homeobox transcription factor 1 alpha	0	0	1	0	0	0	1	1	0	1	0
mmu-miR-9	MIMAT0000142	NM_053009	Zfp91	zinc finger protein 91	0	0	1	1	0	0	0	1	0	1	0
mmu-miR-9	MIMAT0000142	NM_053087	Epgn	epithelial mitogen	0	0	1	1	0	0	0	1	0	1	0
mmu-miR-9	MIMAT0000142	NM_053124	Smarca5	SWI/SNF related, matrix associated, actin dependent regulator of chromatin, subfamily a, member 5	0	0	1	0	0	0	1	1	0	1	0
mmu-miR-9	MIMAT0000142	NM_054040	Tulp4	tubby like protein 4	0	0	1	1	0	0	0	1	0	1	0
mmu-miR-9	MIMAT0000142	NM_054087	Slc19a2	solute carrier family 19 (thiamine transporter), member 2	0	0	1	1	0	0	0	1	0	1	0
mmu-miR-9	MIMAT0000142	NM_054088	Pnpla3	patatin-like phospholipase domain containing 3	0	0	1	1	0	0	0	1	0	1	0
mmu-miR-9	MIMAT0000142	NM_080471	Ankrd6	ankyrin repeat domain 6	0	0	1	0	0	0	1	1	0	1	0
mmu-miR-9	MIMAT0000142	NM_080563	Rnf144a	ring finger protein 144A	0	0	1	0	0	0	1	1	0	1	0
mmu-miR-9	MIMAT0000142	NM_130449	Colec12	collectin sub-family member 12	0	0	1	0	0	0	1	1	0	1	0
mmu-miR-9	MIMAT0000142	NM_130458	Sp7	trans-acting transcription factor 7	0	0	1	0	0	0	1	1	0	1	0
mmu-miR-9	MIMAT0000142	NM_130887	Papln	papilin, proteoglycan-like sulfated glycoprotein	0	0	1	1	0	0	0	1	0	1	0
mmu-miR-9	MIMAT0000142	NM_130889	Anp32b	acidic nuclear phosphoprotein 32 family, member B	0	0	1	0	0	0	1	1	0	1	0
mmu-miR-9	MIMAT0000142	NM_133348	Acot7	acyl-CoA thioesterase 7	0	0	0	1	0	0	1	1	0	1	0
mmu-miR-9	MIMAT0000142	NM_133352	Tm9sf3	transmembrane 9 superfamily member 3	0	0	1	0	0	0	1	1	0	1	0
mmu-miR-9	MIMAT0000142	NM_133659	Erg	avian erythroblastosis virus E-26 (v-ets) oncogene related	0	0	1	1	0	0	0	1	0	1	0
mmu-miR-9	MIMAT0000142	NM_133717	Rab43	RAB43, member RAS oncogene family	0	0	1	1	0	0	0	1	0	1	0
mmu-miR-9	MIMAT0000142	NM_133796	Arhgdia	Rho GDP dissociation inhibitor (GDI) alpha	0	0	1	1	0	0	0	1	0	1	0
mmu-miR-9	MIMAT0000142	NM_133800	Nol12	nucleolar protein 12	0	0	1	1	0	0	0	1	0	1	0
mmu-miR-9	MIMAT0000142	NM_133838	Ehd4	EH-domain containing 4	0	0	1	1	0	0	0	1	0	1	0
mmu-miR-9	MIMAT0000142	NM_133906	Zkscan1	zinc finger with KRAB and SCAN domains 1	0	0	1	1	0	0	0	1	0	1	0
mmu-miR-9	MIMAT0000142	NM_133990	Il13ra1	interleukin 13 receptor, alpha 1	0	0	1	1	0	0	0	1	0	1	0
mmu-miR-9	MIMAT0000142	NM_134054	1110002B05Rik	RIKEN cDNA 1110002B05 gene	0	0	1	1	0	0	0	1	0	1	0
mmu-miR-9	MIMAT0000142	NM_134096	AW049604	expressed sequence AW049604	0	0	1	0	0	0	1	1	0	1	0
mmu-miR-9	MIMAT0000142	NM_138582	D17H6S56E-3	DNA segment, Chr 17, human D6S56E 3	0	0	1	0	0	0	1	1	0	1	0
mmu-miR-9	MIMAT0000142	NM_138680	Luc7l2	LUC7-like 2 (S. cerevisiae)	0	0	1	0	0	0	1	1	0	1	0
mmu-miR-9	MIMAT0000142	NM_138756	Slc25a36	solute carrier family 25, member 36	0	0	1	0	0	0	1	1	0	1	0
mmu-miR-9	MIMAT0000142	NM_139117	Csda	cold shock domain protein A	0	0	0	1	0	0	1	1	0	1	0
mmu-miR-9	MIMAT0000142	NM_139309	Fktn	fukutin	0	0	1	0	0	0	1	1	0	1	0
mmu-miR-9	MIMAT0000142	NM_144792	Sgms1	sphingomyelin synthase 1	0	0	1	0	0	0	1	1	0	1	0
mmu-miR-9	MIMAT0000142	NM_144803	Chrna2	cholinergic receptor, nicotinic, alpha polypeptide 2 (neuronal)	0	0	1	1	0	0	0	1	0	1	0
mmu-miR-9	MIMAT0000142	NM_144887	Zdhhc5	zinc finger, DHHC domain containing 5	0	0	1	0	0	0	1	1	0	1	0
mmu-miR-9	MIMAT0000142	NM_144895	Spg20	spastic paraplegia 20, spartin (Troyer syndrome) homolog (human)	0	0	1	0	0	0	1	1	0	1	0
mmu-miR-9	MIMAT0000142	NM_145079	Ugt1a6a	UDP glucuronosyltransferase 1 family, polypeptide A6A	0	0	1	1	0	0	0	1	0	1	0
mmu-miR-9	MIMAT0000142	NM_145367	Txndc5	thioredoxin domain containing 5	0	0	1	0	0	0	1	1	0	1	0
mmu-miR-9	MIMAT0000142	NM_145406	Slc10a3	solute carrier family 10 (sodium/bile acid cotransporter family), member 3	0	0	1	0	0	0	1	1	0	1	0
mmu-miR-9	MIMAT0000142	NM_145463	Shisa2	shisa homolog 2 (Xenopus laevis)	0	0	1	1	0	0	0	1	0	1	0
mmu-miR-9	MIMAT0000142	NM_145476	Tbc1d22a	TBC1 domain family, member 22a	0	0	1	0	0	0	1	1	0	1	0
mmu-miR-9	MIMAT0000142	NM_145491	Rhoq	ras homolog gene family, member Q	0	0	0	1	0	0	1	1	0	1	0
mmu-miR-9	MIMAT0000142	NM_145501	Pi4k2a	phosphatidylinositol 4-kinase type 2 alpha	0	0	1	0	0	0	1	1	0	1	0
mmu-miR-9	MIMAT0000142	NM_145513	Tiprl	TIP41, TOR signalling pathway regulator-like (S. cerevisiae)	0	0	1	1	0	0	0	1	0	1	0
mmu-miR-9	MIMAT0000142	NM_145554	Ldlrap1	low density lipoprotein receptor adaptor protein 1	0	0	0	1	0	0	1	1	0	1	0
mmu-miR-9	MIMAT0000142	NM_145556	Tardbp	TAR DNA binding protein	0	0	1	0	0	0	1	1	0	1	0
mmu-miR-9	MIMAT0000142	NM_145985	Arcn1	archain 1	0	0	1	0	0	0	1	1	0	1	0
mmu-miR-9	MIMAT0000142	NM_145991	Cdc73	cell division cycle 73, Paf1/RNA polymerase II complex component, homolog (S. cerevisiae)	0	0	1	0	0	0	1	1	0	1	0
mmu-miR-9	MIMAT0000142	NM_001001160	Fbxo41	F-box protein 41	0	0	1	0	0	0	0	1	0	1	0
mmu-miR-9	MIMAT0000142	NM_001001182	Baz2b	bromodomain adjacent to zinc finger domain, 2B	0	0	0	0	0	0	1	1	0	1	0
mmu-miR-9	MIMAT0000142	NM_001001186	Zfp456	zinc finger protein 456	0	0	1	0	0	0	0	1	0	1	0
mmu-miR-9	MIMAT0000142	NM_001001309	Itga8	integrin alpha 8	0	0	1	0	0	0	0	1	0	1	0
mmu-miR-9	MIMAT0000142	NM_001001321	Slc35d2	solute carrier family 35, member D2	0	0	1	0	0	0	0	1	0	1	0
mmu-miR-9	MIMAT0000142	NM_001001327	Vkorc1l1	vitamin K epoxide reductase complex, subunit 1-like 1	0	0	1	0	0	0	0	1	0	1	0
mmu-miR-9	MIMAT0000142	NM_001001446	Cyp2c44	cytochrome P450, family 2, subfamily c, polypeptide 44	0	0	1	0	0	0	0	1	0	1	0
mmu-miR-9	MIMAT0000142	NM_001001490	Oxgr1	oxoglutarate (alpha-ketoglutarate) receptor 1	0	0	1	0	0	0	0	1	0	1	0
mmu-miR-9	MIMAT0000142	NM_001001495	Tnip3	TNFAIP3 interacting protein 3	0	0	1	0	0	0	0	1	0	1	0
mmu-miR-9	MIMAT0000142	NM_001001738	BC063749	cDNA sequence BC063749	0	0	1	0	0	0	0	1	0	1	0
mmu-miR-9	MIMAT0000142	NM_001001881	2510009E07Rik	RIKEN cDNA 2510009E07 gene	0	0	1	0	0	0	0	1	0	1	0
mmu-miR-9	MIMAT0000142	NM_001001979	Megf10	multiple EGF-like-domains 10	0	0	1	0	0	0	0	1	0	1	0
mmu-miR-9	MIMAT0000142	NM_001001985	Nat8l	N-acetyltransferase 8-like	0	0	1	0	0	0	0	1	0	1	0
mmu-miR-9	MIMAT0000142	NM_001003824	Kcnq2	potassium voltage-gated channel, subfamily Q, member 2	0	0	0	0	0	0	1	1	0	1	0
mmu-miR-9	MIMAT0000142	NM_001003825	Kcnq2	potassium voltage-gated channel, subfamily Q, member 2	0	0	0	0	0	0	1	1	0	1	0
mmu-miR-9	MIMAT0000142	NM_001003829	Jph4	junctophilin 4	0	0	1	0	0	0	0	1	0	1	0
mmu-miR-9	MIMAT0000142	NM_001003909	Ankib1	ankyrin repeat and IBR domain containing 1	0	0	1	0	0	0	0	1	0	1	0
mmu-miR-9	MIMAT0000142	NM_001003934	Rtn3	reticulon 3	0	0	1	0	0	0	0	1	0	1	0
mmu-miR-9	MIMAT0000142	NM_001004025	Ppp3r2	protein phosphatase 3, regulatory subunit B, alpha isoform (calcineurin B, type II)	0	0	1	0	0	0	0	1	0	1	0
mmu-miR-9	MIMAT0000142	NM_001004143	Usp22	ubiquitin specific peptidase 22	0	0	1	0	0	0	0	1	0	1	0
mmu-miR-9	MIMAT0000142	NM_001004144	Git1	G protein-coupled receptor kinase-interactor 1	0	0	1	0	0	0	0	1	0	1	0
mmu-miR-9	MIMAT0000142	NM_001004148	Slc13a5	solute carrier family 13 (sodium-dependent citrate transporter), member 5	0	0	1	0	0	0	0	1	0	1	0
mmu-miR-9	MIMAT0000142	NM_001004154	Rragb	Ras-related GTP binding B	0	0	1	0	0	0	0	1	0	1	0
mmu-miR-9	MIMAT0000142	NM_001004156	Plekhg5	pleckstrin homology domain containing, family G (with RhoGef domain) member 5	0	0	1	0	0	0	0	1	0	1	0
mmu-miR-9	MIMAT0000142	NM_001004173	Sgpp2	sphingosine-1-phosphate phosphotase 2	0	0	1	0	0	0	0	1	0	1	0
mmu-miR-9	MIMAT0000142	NM_001004178	AA415398	expressed sequence AA415398	0	0	1	0	0	0	0	1	0	1	0
mmu-miR-9	MIMAT0000142	NM_001004362	2610008E11Rik	RIKEN cDNA 2610008E11 gene	0	0	1	0	0	0	0	1	0	1	0
mmu-miR-9	MIMAT0000142	NM_001004363	Nuak1	NUAK family, SNF1-like kinase, 1	0	0	1	0	0	0	0	1	0	1	0
mmu-miR-9	MIMAT0000142	NM_001004367	Cxxc4	CXXC finger 4	0	0	1	0	0	0	0	1	0	1	0
mmu-miR-9	MIMAT0000142	NM_001004455	Cys1	cystin 1	0	0	1	0	0	0	0	1	0	1	0
mmu-miR-9	MIMAT0000142	NM_001004761	Gpr158	G protein-coupled receptor 158	0	0	0	0	0	0	1	1	0	1	0
mmu-miR-9	MIMAT0000142	NM_001004762	Pla2g4c	phospholipase A2, group IVC (cytosolic, calcium-independent)	0	0	1	0	0	0	0	1	0	1	0
mmu-miR-9	MIMAT0000142	NM_001005341	Ypel2	yippee-like 2 (Drosophila)	0	0	1	0	0	0	0	1	0	1	0
mmu-miR-9	MIMAT0000142	NM_001005358	BC018101	cDNA sequence BC018101	0	0	1	0	0	0	0	1	0	1	0
mmu-miR-9	MIMAT0000142	NM_001005423	Mreg	melanoregulin	0	0	1	0	0	0	0	1	0	1	0
mmu-miR-9	MIMAT0000142	NM_001005523	Rsrc2	arginine/serine-rich coiled-coil 2	0	0	1	0	0	0	0	1	0	1	0
mmu-miR-9	MIMAT0000142	NM_001005864	Mtus1	mitochondrial tumor suppressor 1	0	0	1	0	0	0	0	1	0	1	0
mmu-miR-9	MIMAT0000142	NM_001005865	Mtus1	mitochondrial tumor suppressor 1	0	0	1	0	0	0	0	1	0	1	0
mmu-miR-9	MIMAT0000142	NM_001006668	Kcnq2	potassium voltage-gated channel, subfamily Q, member 2	0	0	0	0	0	0	1	1	0	1	0
mmu-miR-9	MIMAT0000142	NM_001006669	Kcnq2	potassium voltage-gated channel, subfamily Q, member 2	0	0	0	0	0	0	1	1	0	1	0
mmu-miR-9	MIMAT0000142	NM_001006674	Kcnq2	potassium voltage-gated channel, subfamily Q, member 2	0	0	0	0	0	0	1	1	0	1	0
mmu-miR-9	MIMAT0000142	NM_001006680	Kcnq2	potassium voltage-gated channel, subfamily Q, member 2	0	0	1	0	0	0	0	1	0	1	0
mmu-miR-9	MIMAT0000142	NM_001007268	Dusp13	dual specificity phosphatase 13	0	0	1	0	0	0	0	1	0	1	0
mmu-miR-9	MIMAT0000142	NM_001007573	Gm50	gene model 50, (NCBI)	0	0	1	0	0	0	0	1	0	1	0
mmu-miR-9	MIMAT0000142	NM_001007577	A630018P17Rik	RIKEN cDNA A630018P17 gene	0	0	1	0	0	0	0	1	0	1	0
mmu-miR-9	MIMAT0000142	NM_001007596	Rtn1	reticulon 1	0	0	1	0	0	0	0	1	0	1	0
mmu-miR-9	MIMAT0000142	NM_001008230	Rtp2	receptor transporter protein 2	0	0	1	0	0	0	0	1	0	1	0
mmu-miR-9	MIMAT0000142	NM_001008420	Cdh12	cadherin 12	0	0	1	0	0	0	0	1	0	1	0
mmu-miR-9	MIMAT0000142	NM_001008426	EG433365	predicted gene, EG433365	0	0	1	0	0	0	0	1	0	1	0
mmu-miR-9	MIMAT0000142	NM_001008427	EG434179	predicted gene, EG434179	0	0	1	0	0	0	0	1	0	1	0
mmu-miR-9	MIMAT0000142	NM_001008501	Zfp760	zinc finger protein 760	0	0	1	0	0	0	0	1	0	1	0
mmu-miR-9	MIMAT0000142	NM_001008533	Adora1	adenosine A1 receptor	0	0	1	0	0	0	0	1	0	1	0
mmu-miR-9	MIMAT0000142	NM_001008542	Mxi1	Max interacting protein 1	0	0	1	0	0	0	0	1	0	1	0
mmu-miR-9	MIMAT0000142	NM_001008543	Mxi1	Max interacting protein 1	0	0	1	0	0	0	0	1	0	1	0
mmu-miR-9	MIMAT0000142	NM_001008548	Pde2a	phosphodiesterase 2A, cGMP-stimulated	0	0	1	0	0	0	0	1	0	1	0
mmu-miR-9	MIMAT0000142	NM_001008785	Kbtbd8	kelch repeat and BTB (POZ) domain containing 8	0	0	1	0	0	0	0	1	0	1	0
mmu-miR-9	MIMAT0000142	NM_001010941	Gpr12	G-protein coupled receptor 12	0	0	1	0	0	0	0	1	0	1	0
mmu-miR-9	MIMAT0000142	NM_001011800	Olfr212	olfactory receptor 212	0	0	1	0	0	0	0	1	0	1	0
mmu-miR-9	MIMAT0000142	NM_001011874	Xkr4	X Kell blood group precursor related family member 4	0	0	1	0	0	0	0	1	0	1	0
mmu-miR-9	MIMAT0000142	NM_001012306	Hsd3b3	hydroxy-delta-5-steroid dehydrogenase, 3 beta- and steroid delta-isomerase 3	0	0	1	0	0	0	0	1	0	1	0
mmu-miR-9	MIMAT0000142	NM_001012324	Ecm2	extracellular matrix protein 2, female organ and adipocyte specific	0	0	1	0	0	0	0	1	0	1	0
mmu-miR-9	MIMAT0000142	NM_001012325	Zfp708	zinc finger protein 708	0	0	1	0	0	0	0	1	0	1	0
mmu-miR-9	MIMAT0000142	NM_001012363	Slc2a9	solute carrier family 2 (facilitated glucose transporter), member 9	0	0	1	0	0	0	0	1	0	1	0
mmu-miR-9	MIMAT0000142	NM_001012401	Hspb6	heat shock protein, alpha-crystallin-related, B6	0	0	1	0	0	0	0	1	0	1	0
mmu-miR-9	MIMAT0000142	NM_001012449	Zfp708	zinc finger protein 708	0	0	1	0	0	0	0	1	0	1	0
mmu-miR-9	MIMAT0000142	NM_001012477	Cxcl12	chemokine (C-X-C motif) ligand 12	0	0	1	0	0	0	0	1	0	1	0
mmu-miR-9	MIMAT0000142	NM_001012517	Fut10	fucosyltransferase 10	0	0	1	0	0	0	0	1	0	1	0
mmu-miR-9	MIMAT0000142	NM_001012518	Ehmt1	euchromatic histone methyltransferase 1	0	0	1	0	0	0	0	1	0	1	0
mmu-miR-9	MIMAT0000142	NM_001012765	Adcy5	adenylate cyclase 5	0	0	1	0	0	0	0	1	0	1	0
mmu-miR-9	MIMAT0000142	NM_001013019	Lrrn4cl	LRRN4 C-terminal like	0	0	1	0	0	0	0	1	0	1	0
mmu-miR-9	MIMAT0000142	NM_001013360	Npcd	neuronal pentraxin with chromo domain	0	0	1	0	0	0	0	1	0	1	0
mmu-miR-9	MIMAT0000142	NM_001013362	Npcd	neuronal pentraxin with chromo domain	0	0	1	0	0	0	0	1	0	1	0
mmu-miR-9	MIMAT0000142	NM_001013375	Utp18	UTP18, small subunit (SSU) processome component, homolog (yeast)	0	0	1	0	0	0	0	1	0	1	0
mmu-miR-9	MIMAT0000142	NM_001013379	D10627	cDNA sequence D10627	0	0	1	0	0	0	0	1	0	1	0
mmu-miR-9	MIMAT0000142	NM_001013380	Dync1li2	dynein, cytoplasmic 1 light intermediate chain 2	0	0	1	0	0	0	0	1	0	1	0
mmu-miR-9	MIMAT0000142	NM_001013384	Podnl1	podocan-like 1	0	0	1	0	0	0	0	1	0	1	0
mmu-miR-9	MIMAT0000142	NM_001013390	Scn4b	sodium channel, type IV, beta	0	0	1	0	0	0	0	1	0	1	0
mmu-miR-9	MIMAT0000142	NM_001013392	Rreb1	ras responsive element binding protein 1	0	0	1	0	0	0	0	1	0	1	0
mmu-miR-9	MIMAT0000142	NM_001013405	D9Ertd402e	DNA segment, Chr 9, ERATO Doi 402, expressed	0	0	1	0	0	0	0	1	0	1	0
mmu-miR-9	MIMAT0000142	NM_001013411	Nkain2	Na+/K+ transporting ATPase interacting 2	0	0	1	0	0	0	0	1	0	1	0
mmu-miR-9	MIMAT0000142	NM_001013756	Grhl3	grainyhead-like 3 (Drosophila)	0	0	1	0	0	0	0	1	0	1	0
mmu-miR-9	MIMAT0000142	NM_001013761	Gm606	gene model 606, (NCBI)	0	0	1	0	0	0	0	1	0	1	0
mmu-miR-9	MIMAT0000142	NM_001013770	AI747699	expressed sequence AI747699	0	0	1	0	0	0	0	1	0	1	0
mmu-miR-9	MIMAT0000142	NM_001013778	BC068110	cDNA sequence BC068110	0	0	1	0	0	0	0	1	0	1	0
mmu-miR-9	MIMAT0000142	NM_001013788	EG432743	predicted gene, EG432743	0	0	1	0	0	0	0	1	0	1	0
mmu-miR-9	MIMAT0000142	NM_001013793	AA388235	expressed sequence AA388235	0	0	1	0	0	0	0	1	0	1	0
mmu-miR-9	MIMAT0000142	NM_001013805	EG433634	predicted gene, EG433634	0	0	1	0	0	0	0	1	0	1	0
mmu-miR-9	MIMAT0000142	NM_001013816	EG434459	predicted gene, EG434459	0	0	1	0	0	0	0	1	0	1	0
mmu-miR-9	MIMAT0000142	NM_001013826	Dupd1	dual specificity phosphatase and pro isomerase domain containing 1	0	0	1	0	0	0	0	1	0	1	0
mmu-miR-9	MIMAT0000142	NM_001017427	Rasef	RAS and EF hand domain containing	0	0	1	0	0	0	0	1	0	1	0
mmu-miR-9	MIMAT0000142	NM_001017525	Btbd11	BTB (POZ) domain containing 11	0	0	1	0	0	0	0	1	0	1	0
mmu-miR-9	MIMAT0000142	NM_001017966	Ddi2	DNA-damage inducible protein 2	0	0	0	0	0	0	1	1	0	1	0
mmu-miR-9	MIMAT0000142	NM_001017983	Foxred2	FAD-dependent oxidoreductase domain containing 2	0	0	1	0	0	0	0	1	0	1	0
mmu-miR-9	MIMAT0000142	NM_001024139	Adamts15	a disintegrin-like and metallopeptidase (reprolysin type) with thrombospondin type 1 motif, 15	0	0	1	0	0	0	0	1	0	1	0
mmu-miR-9	MIMAT0000142	NM_001024141	Nxf3	nuclear RNA export factor 3	0	0	1	0	0	0	0	1	0	1	0
mmu-miR-9	MIMAT0000142	NM_001024205	Nufip2	nuclear fragile X mental retardation protein interacting protein 2	0	0	1	0	0	0	0	1	0	1	0
mmu-miR-9	MIMAT0000142	NM_001024474	Diras2	DIRAS family, GTP-binding RAS-like 2	0	0	1	0	0	0	0	1	0	1	0
mmu-miR-9	MIMAT0000142	NM_001024478	1110049B09Rik	RIKEN cDNA 1110049B09 gene	0	0	1	0	0	0	0	1	0	1	0
mmu-miR-9	MIMAT0000142	NM_001024504	Dcun1d2	DCN1, defective in cullin neddylation 1, domain containing 2 (S. cerevisiae)	0	0	1	0	0	0	0	1	0	1	0
mmu-miR-9	MIMAT0000142	NM_001024602	AW555464	expressed sequence AW555464	0	0	0	0	0	0	1	1	0	1	0
mmu-miR-9	MIMAT0000142	NM_001024622	Pcnp	PEST proteolytic signal containing nuclear protein	0	0	1	0	0	0	0	1	0	1	0
mmu-miR-9	MIMAT0000142	NM_001024703	Mctp2	multiple C2 domains, transmembrane 2	0	0	0	0	0	0	1	1	0	1	0
mmu-miR-9	MIMAT0000142	NM_001024726	Zfp607	zinc finger proten 607	0	0	1	0	0	0	0	1	0	1	0
mmu-miR-9	MIMAT0000142	NM_001024837	Adarb1	adenosine deaminase, RNA-specific, B1	0	0	1	0	0	0	0	1	0	1	0
mmu-miR-9	MIMAT0000142	NM_001024846	Zfp62	zinc finger protein 62	0	0	1	0	0	0	0	1	0	1	0
mmu-miR-9	MIMAT0000142	NM_001024856	Ttbk2	tau tubulin kinase 2	0	0	1	0	0	0	0	1	0	1	0
mmu-miR-9	MIMAT0000142	NM_001024857	Ttbk2	tau tubulin kinase 2	0	0	1	0	0	0	0	1	0	1	0
mmu-miR-9	MIMAT0000142	NM_001024928	Zfp667	zinc finger protein 667	0	0	1	0	0	0	0	1	0	1	0
mmu-miR-9	MIMAT0000142	NM_001024955	Pik3r1	phosphatidylinositol 3-kinase, regulatory subunit, polypeptide 1 (p85 alpha)	0	0	1	0	0	0	0	1	0	1	0
mmu-miR-9	MIMAT0000142	NM_001025102	2700007P21Rik	RIKEN cDNA 2700007P21 gene	0	0	1	0	0	0	0	1	0	1	0
mmu-miR-9	MIMAT0000142	NM_001025192	Cxadr	coxsackievirus and adenovirus receptor	0	0	1	0	0	0	0	1	0	1	0
mmu-miR-9	MIMAT0000142	NM_001025245	Mbp	myelin basic protein	0	0	1	0	0	0	0	1	0	1	0
mmu-miR-9	MIMAT0000142	NM_001025296	Dffa	DNA fragmentation factor, alpha subunit	0	0	1	0	0	0	0	1	0	1	0
mmu-miR-9	MIMAT0000142	NM_001025309	Pja2	praja 2, RING-H2 motif containing	0	0	0	0	0	0	1	1	0	1	0
mmu-miR-9	MIMAT0000142	NM_001025312	Dclre1b	DNA cross-link repair 1B, PSO2 homolog (S. cerevisiae)	0	0	1	0	0	0	0	1	0	1	0
mmu-miR-9	MIMAT0000142	NM_001025427	Hmga1	high mobility group AT-hook 1	0	0	1	0	0	0	0	1	0	1	0
mmu-miR-9	MIMAT0000142	NM_001025431	Btbd3	BTB (POZ) domain containing 3	0	0	1	0	0	0	0	1	0	1	0
mmu-miR-9	MIMAT0000142	NM_001025435	BC053393	cDNA sequence BC053393	0	0	1	0	0	0	0	1	0	1	0
mmu-miR-9	MIMAT0000142	NM_001025438	Camk2d	calcium/calmodulin-dependent protein kinase II, delta	0	0	1	0	0	0	0	1	0	1	0
mmu-miR-9	MIMAT0000142	NM_001025439	Camk2d	calcium/calmodulin-dependent protein kinase II, delta	0	0	1	0	0	0	0	1	0	1	0
mmu-miR-9	MIMAT0000142	NM_001025444	Aptx	aprataxin	0	0	1	0	0	0	0	1	0	1	0
mmu-miR-9	MIMAT0000142	NM_001025559	Sox6	SRY-box containing gene 6	0	0	1	0	0	0	0	1	0	1	0
mmu-miR-9	MIMAT0000142	NM_001025560	Sox6	SRY-box containing gene 6	0	0	1	0	0	0	0	1	0	1	0
mmu-miR-9	MIMAT0000142	NM_001025566	Chka	choline kinase alpha	0	0	1	0	0	0	0	1	0	1	0
mmu-miR-9	MIMAT0000142	NM_001025567	Dmbx1	diencephalon/mesencephalon homeobox 1	0	0	1	0	0	0	0	1	0	1	0
mmu-miR-9	MIMAT0000142	NM_001025568	Pde1c	phosphodiesterase 1C	0	0	1	0	0	0	0	1	0	1	0
mmu-miR-9	MIMAT0000142	NM_001025570	Prrx1	paired related homeobox 1	0	0	1	0	0	0	0	1	0	1	0
mmu-miR-9	MIMAT0000142	NM_001025581	Kcnc2	potassium voltage gated channel, Shaw-related subfamily, member 2	0	0	1	0	0	0	0	1	0	1	0
mmu-miR-9	MIMAT0000142	NM_001025589	Rfxank	regulatory factor X-associated ankyrin-containing protein	0	0	1	0	0	0	0	1	0	1	0
mmu-miR-9	MIMAT0000142	NM_001025590	Kcnj6	potassium inwardly-rectifying channel, subfamily J, member 6	0	0	1	0	0	0	0	1	0	1	0
mmu-miR-9	MIMAT0000142	NM_001025597	Ikzf1	IKAROS family zinc finger 1	0	0	1	0	0	0	0	1	0	1	0
mmu-miR-9	MIMAT0000142	NM_001025599	Trim26	tripartite motif-containing 26	0	0	1	0	0	0	0	1	0	1	0
mmu-miR-9	MIMAT0000142	NM_001025602	Il1rl1	interleukin 1 receptor-like 1	0	0	1	0	0	0	0	1	0	1	0
mmu-miR-9	MIMAT0000142	NM_001025613	Otud7b	OTU domain containing 7B	0	0	1	0	0	0	0	1	0	1	0
mmu-miR-9	MIMAT0000142	NM_001025614	Otud7b	OTU domain containing 7B	0	0	1	0	0	0	0	1	0	1	0
mmu-miR-9	MIMAT0000142	NM_001025615	Ccdc50	coiled-coil domain containing 50	0	0	1	0	0	0	0	1	0	1	0
mmu-miR-9	MIMAT0000142	NM_001029837	Pik3cd	phosphatidylinositol 3-kinase catalytic delta polypeptide	0	0	1	0	0	0	0	1	0	1	0
mmu-miR-9	MIMAT0000142	NM_001029838	Pknox2	Pbx/knotted 1 homeobox 2	0	0	1	0	0	0	0	1	0	1	0
mmu-miR-9	MIMAT0000142	NM_001029850	Magi1	membrane associated guanylate kinase, WW and PDZ domain containing 1	0	0	1	0	0	0	0	1	0	1	0
mmu-miR-9	MIMAT0000142	NM_001029867	Ugt2b36	UDP glucuronosyltransferase 2 family, polypeptide B36	0	0	1	0	0	0	0	1	0	1	0
mmu-miR-9	MIMAT0000142	NM_001029889	Gm608	gene model 608, (NCBI)	0	0	1	0	0	0	0	1	0	1	0
mmu-miR-9	MIMAT0000142	NM_001029890	Mex3a	mex3 homolog A (C. elegans)	0	0	1	0	0	0	0	1	0	1	0
mmu-miR-9	MIMAT0000142	NM_001029912	Zswim5	zinc finger, SWIM domain containing 5	0	0	1	0	0	0	0	1	0	1	0
mmu-miR-9	MIMAT0000142	NM_001029934	Usp32	ubiquitin specific peptidase 32	0	0	1	0	0	0	0	1	0	1	0
mmu-miR-9	MIMAT0000142	NM_001031808	Mrpl41	mitochondrial ribosomal protein L41	0	0	1	0	0	0	0	1	0	1	0
mmu-miR-9	MIMAT0000142	NM_001031814	2610207I05Rik	RIKEN cDNA 2610207I05 gene	0	0	1	0	0	0	0	1	0	1	0
mmu-miR-9	MIMAT0000142	NM_001033001	BC065397	cDNA sequence BC065397	0	0	1	0	0	0	0	1	0	1	0
mmu-miR-9	MIMAT0000142	NM_001033126	Cd27	CD27 antigen	0	0	1	0	0	0	0	1	0	1	0
mmu-miR-9	MIMAT0000142	NM_001033128	Bbs1	Bardet-Biedl syndrome 1 homolog (human)	0	0	1	0	0	0	0	1	0	1	0
mmu-miR-9	MIMAT0000142	NM_001033140	0610010E21Rik	RIKEN cDNA 0610010E21 gene	0	0	1	0	0	0	0	1	0	1	0
mmu-miR-9	MIMAT0000142	NM_001033145	1190002N15Rik	RIKEN cDNA 1190002N15 gene	0	0	1	0	0	0	0	1	0	1	0
mmu-miR-9	MIMAT0000142	NM_001033158	Rasl12	RAS-like, family 12	0	0	1	0	0	0	0	1	0	1	0
mmu-miR-9	MIMAT0000142	NM_001033167	Slc22a23	solute carrier family 22, member 23	0	0	1	0	0	0	0	1	0	1	0
mmu-miR-9	MIMAT0000142	NM_001033191	Ard1b	ARD1 homolog B (S. cerevisiae)	0	0	1	0	0	0	0	1	0	1	0
mmu-miR-9	MIMAT0000142	NM_001033197	AU015228	expressed sequence AU015228	0	0	1	0	0	0	0	1	0	1	0
mmu-miR-9	MIMAT0000142	NM_001033205	Zfp575	zinc finger protein 575	0	0	1	0	0	0	0	1	0	1	0
mmu-miR-9	MIMAT0000142	NM_001033209	Xylb	xylulokinase homolog (H. influenzae)	0	0	1	0	0	0	0	1	0	1	0
mmu-miR-9	MIMAT0000142	NM_001033217	Prickle1	prickle like 1 (Drosophila)	0	0	1	0	0	0	0	1	0	1	0
mmu-miR-9	MIMAT0000142	NM_001033231	BC003940	cDNA sequence BC003940	0	0	1	0	0	0	0	1	0	1	0
mmu-miR-9	MIMAT0000142	NM_001033237	Yeats2	YEATS domain containing 2	0	0	1	0	0	0	0	1	0	1	0
mmu-miR-9	MIMAT0000142	NM_001033238	Cblb	Casitas B-lineage lymphoma b	0	0	1	0	0	0	0	1	0	1	0
mmu-miR-9	MIMAT0000142	NM_001033258	D10Bwg1379e	DNA segment, Chr 10, Brigham & Women"s Genetics 1379 expressed	0	0	1	0	0	0	0	1	0	1	0
mmu-miR-9	MIMAT0000142	NM_001033270	Slc4a7	solute carrier family 4, sodium bicarbonate cotransporter, member 7	0	0	1	0	0	0	0	1	0	1	0
mmu-miR-9	MIMAT0000142	NM_001033275	Glt8d3	glycosyltransferase 8 domain containing 3	0	0	1	0	0	0	0	1	0	1	0
mmu-miR-9	MIMAT0000142	NM_001033291	Usp40	ubiquitin specific peptidase 40	0	0	1	0	0	0	0	1	0	1	0
mmu-miR-9	MIMAT0000142	NM_001033292	Espnl	espin-like	0	0	1	0	0	0	0	1	0	1	0
mmu-miR-9	MIMAT0000142	NM_001033300	Gmps	guanine monphosphate synthetase	0	0	1	0	0	0	0	1	0	1	0
mmu-miR-9	MIMAT0000142	NM_001033311	BC023744	cDNA sequence BC023744	0	0	1	0	0	0	0	1	0	1	0
mmu-miR-9	MIMAT0000142	NM_001033322	Gucy1a2	guanylate cyclase 1, soluble, alpha 2	0	0	1	0	0	0	0	1	0	1	0
mmu-miR-9	MIMAT0000142	NM_001033328	BC023829	cDNA sequence BC023829	0	0	1	0	0	0	0	1	0	1	0
mmu-miR-9	MIMAT0000142	NM_001033331	Gas2l3	growth arrest-specific 2 like 3	0	0	1	0	0	0	0	1	0	1	0
mmu-miR-9	MIMAT0000142	NM_001033336	Abcc4	ATP-binding cassette, sub-family C (CFTR/MRP), member 4	0	0	1	0	0	0	0	1	0	1	0
mmu-miR-9	MIMAT0000142	NM_001033337	AW124722	expressed sequence AW124722	0	0	1	0	0	0	0	1	0	1	0
mmu-miR-9	MIMAT0000142	NM_001033344	Dusp27	dual specificity phosphatase 27 (putative)	0	0	1	0	0	0	0	1	0	1	0
mmu-miR-9	MIMAT0000142	NM_001033347	D430041D05Rik	RIKEN cDNA D430041D05 gene	0	0	1	0	0	0	0	1	0	1	0
mmu-miR-9	MIMAT0000142	NM_001033348	A230067G21Rik	RIKEN cDNA A230067G21 gene	0	0	1	0	0	0	0	1	0	1	0
mmu-miR-9	MIMAT0000142	NM_001033352	Klhl21	kelch-like 21 (Drosophila)	0	0	1	0	0	0	0	1	0	1	0
mmu-miR-9	MIMAT0000142	NM_001033360	Gpr101	G protein-coupled receptor 101	0	0	1	0	0	0	0	1	0	1	0
mmu-miR-9	MIMAT0000142	NM_001033380	E030018N11Rik	RIKEN cDNA E030018N11 gene	0	0	1	0	0	0	0	1	0	1	0
mmu-miR-9	MIMAT0000142	NM_001033382	Cacna2d4	calcium channel, voltage-dependent, alpha 2/delta subunit 4	0	0	1	0	0	0	0	1	0	1	0
mmu-miR-9	MIMAT0000142	NM_001033385	D630037F22Rik	RIKEN cDNA D630037F22 gene	0	0	1	0	0	0	0	1	0	1	0
mmu-miR-9	MIMAT0000142	NM_001033399	Gfod1	glucose-fructose oxidoreductase domain containing 1	0	0	1	0	0	0	0	1	0	1	0
mmu-miR-9	MIMAT0000142	NM_001033420	Dock1	dedicator of cytokinesis 1	0	0	1	0	0	0	0	1	0	1	0
mmu-miR-9	MIMAT0000142	NM_001033439	Lrch1	leucine-rich repeats and calponin homology (CH) domain containing 1	0	0	1	0	0	0	0	1	0	1	0
mmu-miR-9	MIMAT0000142	NM_001033440	Gm1587	gene model 1587, (NCBI)	0	0	1	0	0	0	0	1	0	1	0
mmu-miR-9	MIMAT0000142	NM_001033441	Alg10b	asparagine-linked glycosylation 10 homolog B (yeast, alpha-1,2-glucosyltransferase)	0	0	1	0	0	0	0	1	0	1	0
mmu-miR-9	MIMAT0000142	NM_001033443	Cdkl4	cyclin-dependent kinase-like 4	0	0	1	0	0	0	0	1	0	1	0
mmu-miR-9	MIMAT0000142	NM_001033445	Gm944	gene model 944, (NCBI)	0	0	1	0	0	0	0	1	0	1	0
mmu-miR-9	MIMAT0000142	NM_001033451	Zfp408	zinc finger protein 408	0	0	1	0	0	0	0	1	0	1	0
mmu-miR-9	MIMAT0000142	NM_001033476	Ahnak2	AHNAK nucleoprotein 2	0	0	1	0	0	0	0	1	0	1	0
mmu-miR-9	MIMAT0000142	NM_001033493	Gpr111	G protein-coupled receptor 111	0	0	1	0	0	0	0	1	0	1	0
mmu-miR-9	MIMAT0000142	NM_001033536	Rfxdc2	regulatory factor X domain containing 2 homolog (human)	0	0	1	0	0	0	0	1	0	1	0
mmu-miR-9	MIMAT0000142	NM_001033538	Cass4	Cas scaffolding protein family member 4	0	0	1	0	0	0	0	1	0	1	0
mmu-miR-9	MIMAT0000142	NM_001033600	Acsl4	acyl-CoA synthetase long-chain family member 4	0	0	1	0	0	0	0	1	0	1	0
mmu-miR-9	MIMAT0000142	NM_001033633	Slc2a13	solute carrier family 2 (facilitated glucose transporter), member 13	0	0	1	0	0	0	0	1	0	1	0
mmu-miR-9	MIMAT0000142	NM_001033634	Zyg11b	zyg-ll homolog B (C. elegans)	0	0	1	0	0	0	0	1	0	1	0
mmu-miR-9	MIMAT0000142	NM_001033713	Mef2a	myocyte enhancer factor 2A	0	0	1	0	0	0	0	1	0	1	0
mmu-miR-9	MIMAT0000142	NM_001033764	4931408C20Rik	RIKEN cDNA 4931408C20 gene	0	0	1	0	0	0	0	1	0	1	0
mmu-miR-9	MIMAT0000142	NM_001033766	4930596D02Rik	RIKEN cDNA 4930596D02 gene	0	0	1	0	0	0	0	1	0	1	0
mmu-miR-9	MIMAT0000142	NM_001033776	7420416P09Rik	RIKEN cDNA 7420416P09 gene	0	0	1	0	0	0	0	1	0	1	0
mmu-miR-9	MIMAT0000142	NM_001033780	I830077J02Rik	RIKEN cDNA I830077J02 gene	0	0	1	0	0	0	0	1	0	1	0
mmu-miR-9	MIMAT0000142	NM_001033789	EG545253	predicted gene, EG545253	0	0	1	0	0	0	0	1	0	1	0
mmu-miR-9	MIMAT0000142	NM_001033872	BC004728	cDNA sequence BC004728	0	0	1	0	0	0	0	1	0	1	0
mmu-miR-9	MIMAT0000142	NM_001033983	7420426K07Rik	RIKEN cDNA 7420426K07 gene	0	0	1	0	0	0	0	1	0	1	0
mmu-miR-9	MIMAT0000142	NM_001034857	C330019L16Rik	RIKEN cDNA C330019L16 gene	0	0	1	0	0	0	0	1	0	1	0
mmu-miR-9	MIMAT0000142	NM_001034863	Tmem136	transmembrane protein 136	0	0	1	0	0	0	0	1	0	1	0
mmu-miR-9	MIMAT0000142	NM_001034874	Gm879	gene model 879, (NCBI)	0	0	1	0	0	0	0	1	0	1	0
mmu-miR-9	MIMAT0000142	NM_001034882	EG432879	predicted gene, EG432879	0	0	1	0	0	0	0	1	0	1	0
mmu-miR-9	MIMAT0000142	NM_001034896	Tmem92	transmembrane protein 92	0	0	1	0	0	0	0	1	0	1	0
mmu-miR-9	MIMAT0000142	NM_001034905	EG546038	predicted gene, EG546038	0	0	1	0	0	0	0	1	0	1	0
mmu-miR-9	MIMAT0000142	NM_001035231	Zfp748	zinc finger protein 748	0	0	1	0	0	0	0	1	0	1	0
mmu-miR-9	MIMAT0000142	NM_001035239	Trpm3	transient receptor potential cation channel, subfamily M, member 3	0	0	1	0	0	0	0	1	0	1	0
mmu-miR-9	MIMAT0000142	NM_001035240	Trpm3	transient receptor potential cation channel, subfamily M, member 3	0	0	1	0	0	0	0	1	0	1	0
mmu-miR-9	MIMAT0000142	NM_001035241	Trpm3	transient receptor potential cation channel, subfamily M, member 3	0	0	1	0	0	0	0	1	0	1	0
mmu-miR-9	MIMAT0000142	NM_001035242	Trpm3	transient receptor potential cation channel, subfamily M, member 3	0	0	1	0	0	0	0	1	0	1	0
mmu-miR-9	MIMAT0000142	NM_001035243	Trpm3	transient receptor potential cation channel, subfamily M, member 3	0	0	1	0	0	0	0	1	0	1	0
mmu-miR-9	MIMAT0000142	NM_001035509	Zcchc18	zinc finger, CCHC domain containing 18	0	0	1	0	0	0	0	1	0	1	0
mmu-miR-9	MIMAT0000142	NM_001035510	Zcchc18	zinc finger, CCHC domain containing 18	0	0	1	0	0	0	0	1	0	1	0
mmu-miR-9	MIMAT0000142	NM_001035854	Ap2b1	adaptor-related protein complex 2, beta 1 subunit	0	0	1	0	0	0	0	1	0	1	0
mmu-miR-9	MIMAT0000142	NM_001036293	Nrbf2	nuclear receptor binding factor 2	0	0	1	0	0	0	0	1	0	1	0
mmu-miR-9	MIMAT0000142	NM_001037098	Btbd14a	BTB (POZ) domain containing 14A	0	0	1	0	0	0	0	1	0	1	0
mmu-miR-9	MIMAT0000142	NM_001037128	Musk	muscle, skeletal, receptor tyrosine kinase	0	0	1	0	0	0	0	1	0	1	0
mmu-miR-9	MIMAT0000142	NM_001037129	Musk	muscle, skeletal, receptor tyrosine kinase	0	0	1	0	0	0	0	1	0	1	0
mmu-miR-9	MIMAT0000142	NM_001037130	Musk	muscle, skeletal, receptor tyrosine kinase	0	0	1	0	0	0	0	1	0	1	0
mmu-miR-9	MIMAT0000142	NM_001037713	Xaf1	XIAP associated factor 1	0	0	1	0	0	0	0	1	0	1	0
mmu-miR-9	MIMAT0000142	NM_001037724	Adcy7	adenylate cyclase 7	0	0	1	0	0	0	0	1	0	1	0
mmu-miR-9	MIMAT0000142	NM_001037725	Als2cr13	amyotrophic lateral sclerosis 2 (juvenile) chromosome region, candidate 13 (human)	0	0	1	0	0	0	0	1	0	1	0
mmu-miR-9	MIMAT0000142	NM_001037759	Sgk3	serum/glucocorticoid regulated kinase 3	0	0	1	0	0	0	0	1	0	1	0
mmu-miR-9	MIMAT0000142	NM_001037928	OTTMUSG00000005148	predicted gene, OTTMUSG00000005148	0	0	1	0	0	0	0	1	0	1	0
mmu-miR-9	MIMAT0000142	NM_001037931	EG628416	predicted gene, EG628416	0	0	1	0	0	0	0	1	0	1	0
mmu-miR-9	MIMAT0000142	NM_001037937	Depdc6	DEP domain containing 6	0	0	1	0	0	0	0	1	0	1	0
mmu-miR-9	MIMAT0000142	NM_001037955	Dusp22	dual specificity phosphatase 22	0	0	1	0	0	0	0	1	0	1	0
mmu-miR-9	MIMAT0000142	NM_001038230	Anapc11	anaphase promoting complex subunit 11 homolog (yeast)	0	0	1	0	0	0	0	1	0	1	0
mmu-miR-9	MIMAT0000142	NM_001038500	EG619517	predicted gene, EG619517	0	0	1	0	0	0	0	1	0	1	0
mmu-miR-9	MIMAT0000142	NM_001038587	Adar	adenosine deaminase, RNA-specific	0	0	1	0	0	0	0	1	0	1	0
mmu-miR-9	MIMAT0000142	NM_001038592	Glrx2	glutaredoxin 2 (thioltransferase)	0	0	1	0	0	0	0	1	0	1	0
mmu-miR-9	MIMAT0000142	NM_001038593	Glrx2	glutaredoxin 2 (thioltransferase)	0	0	1	0	0	0	0	1	0	1	0
mmu-miR-9	MIMAT0000142	NM_001038594	Glrx2	glutaredoxin 2 (thioltransferase)	0	0	1	0	0	0	0	1	0	1	0
mmu-miR-9	MIMAT0000142	NM_001038602	Marveld2	MARVEL (membrane-associating) domain containing 2	0	0	1	0	0	0	0	1	0	1	0
mmu-miR-9	MIMAT0000142	NM_001038604	Clec5a	C-type lectin domain family 5, member a	0	0	1	0	0	0	0	1	0	1	0
mmu-miR-9	MIMAT0000142	NM_001038607	Kcnh1	potassium voltage-gated channel, subfamily H (eag-related), member 1	0	0	1	0	0	0	0	1	0	1	0
mmu-miR-9	MIMAT0000142	NM_001038610	Dach1	dachshund 1 (Drosophila)	0	0	1	0	0	0	0	1	0	1	0
mmu-miR-9	MIMAT0000142	NM_001038619	Dnm3	dynamin 3	0	0	1	0	0	0	0	1	0	1	0
mmu-miR-9	MIMAT0000142	NM_001038621	Rabgap1l	RAB GTPase activating protein 1-like	0	0	1	0	0	0	0	1	0	1	0
mmu-miR-9	MIMAT0000142	NM_001038624	Ric3	resistance to inhibitors of cholinesterase 3 homolog (C. elegans)	0	0	1	0	0	0	0	1	0	1	0
mmu-miR-9	MIMAT0000142	NM_001038627	Smurf1	SMAD specific E3 ubiquitin protein ligase 1	0	0	1	0	0	0	0	1	0	1	0
mmu-miR-9	MIMAT0000142	NM_001038635	Stk35	serine/threonine kinase 35	0	0	1	0	0	0	0	1	0	1	0
mmu-miR-9	MIMAT0000142	NM_001038637	Gng2	guanine nucleotide binding protein (G protein), gamma 2	0	0	1	0	0	0	0	1	0	1	0
mmu-miR-9	MIMAT0000142	NM_001038642	Ets1	E26 avian leukemia oncogene 1, 5" domain	0	0	0	0	0	0	1	1	0	1	0
mmu-miR-9	MIMAT0000142	NM_001038651	E130120F12Rik	RIKEN cDNA E130120F12 gene	0	0	1	0	0	0	0	1	0	1	0
mmu-miR-9	MIMAT0000142	NM_001038696	Rnpc3	RNA-binding region (RNP1, RRM) containing 3	0	0	1	0	0	0	0	1	0	1	0
mmu-miR-9	MIMAT0000142	NM_001038698	Elavl4	ELAV (embryonic lethal, abnormal vision, Drosophila)-like 4 (Hu antigen D)	0	0	0	0	0	0	1	1	0	1	0
mmu-miR-9	MIMAT0000142	NM_001038701	Gabrb3	gamma-aminobutyric acid (GABA-A) receptor, subunit beta 3	0	0	1	0	0	0	0	1	0	1	0
mmu-miR-9	MIMAT0000142	NM_001038703	Gpr146	G protein-coupled receptor 146	0	0	1	0	0	0	0	1	0	1	0
mmu-miR-9	MIMAT0000142	NM_001038846	Rcsd1	RCSD domain containing 1	0	0	1	0	0	0	0	1	0	1	0
mmu-miR-9	MIMAT0000142	NM_001038990	Ids	iduronate 2-sulfatase	0	0	1	0	0	0	0	1	0	1	0
mmu-miR-9	MIMAT0000142	NM_001038991	Ids	iduronate 2-sulfatase	0	0	1	0	0	0	0	1	0	1	0
mmu-miR-9	MIMAT0000142	NM_001038993	Rnf38	ring finger protein 38	0	0	0	0	0	0	1	1	0	1	0
mmu-miR-9	MIMAT0000142	NM_001039045	Pigc	phosphatidylinositol glycan anchor biosynthesis, class C	0	0	1	0	0	0	0	1	0	1	0
mmu-miR-9	MIMAT0000142	NM_001039050	Pkib	protein kinase inhibitor beta, cAMP dependent, testis specific	0	0	1	0	0	0	0	1	0	1	0
mmu-miR-9	MIMAT0000142	NM_001039051	Pkib	protein kinase inhibitor beta, cAMP dependent, testis specific	0	0	1	0	0	0	0	1	0	1	0
mmu-miR-9	MIMAT0000142	NM_001039052	Pkib	protein kinase inhibitor beta, cAMP dependent, testis specific	0	0	1	0	0	0	0	1	0	1	0
mmu-miR-9	MIMAT0000142	NM_001039073	Ldb3	LIM domain binding 3	0	0	1	0	0	0	0	1	0	1	0
mmu-miR-9	MIMAT0000142	NM_001039074	Ldb3	LIM domain binding 3	0	0	1	0	0	0	0	1	0	1	0
mmu-miR-9	MIMAT0000142	NM_001039079	Prkcz	protein kinase C, zeta	0	0	1	0	0	0	0	1	0	1	0
mmu-miR-9	MIMAT0000142	NM_001039087	Rapgef1	Rap guanine nucleotide exchange factor (GEF) 1	0	0	1	0	0	0	0	1	0	1	0
mmu-miR-9	MIMAT0000142	NM_001039089	Sel1l	sel-1 suppressor of lin-12-like (C. elegans)	0	0	1	0	0	0	0	1	0	1	0
mmu-miR-9	MIMAT0000142	NM_001039093	Tom1l2	target of myb1-like 2 (chicken)	0	0	1	0	0	0	0	1	0	1	0
mmu-miR-9	MIMAT0000142	NM_001039106	Ddhd1	DDHD domain containing 1	0	0	1	0	0	0	0	1	0	1	0
mmu-miR-9	MIMAT0000142	NM_001039129	Hnrnpa1	heterogeneous nuclear ribonucleoprotein A1	0	0	1	0	0	0	1	0	0	1	0
mmu-miR-9	MIMAT0000142	NM_001039146	B430211C08Rik	RIKEN cDNA B430211C08 gene	0	0	1	0	0	0	0	1	0	1	0
mmu-miR-9	MIMAT0000142	NM_001039162	Clip2	CAP-GLY domain containing linker protein 2	0	0	1	0	0	0	0	1	0	1	0
mmu-miR-9	MIMAT0000142	NM_001039167	D11Bwg0517e	DNA segment, Chr 11, Brigham & Women"s Genetics 0517 expressed	0	0	1	0	0	0	0	1	0	1	0
mmu-miR-9	MIMAT0000142	NM_001039168	D11Bwg0517e	DNA segment, Chr 11, Brigham & Women"s Genetics 0517 expressed	0	0	1	0	0	0	0	1	0	1	0
mmu-miR-9	MIMAT0000142	NM_001039185	Ceacam1	CEA-related cell adhesion molecule 1	0	0	1	0	0	0	0	1	0	1	0
mmu-miR-9	MIMAT0000142	NM_001039186	Ceacam1	CEA-related cell adhesion molecule 1	0	0	1	0	0	0	0	1	0	1	0
mmu-miR-9	MIMAT0000142	NM_001039187	Ceacam1	CEA-related cell adhesion molecule 1	0	0	1	0	0	0	0	1	0	1	0
mmu-miR-9	MIMAT0000142	NM_001039188	Rreb1	ras responsive element binding protein 1	0	0	1	0	0	0	0	1	0	1	0
mmu-miR-9	MIMAT0000142	NM_001039198	Zfhx2	zinc finger homeobox 2	0	0	1	0	0	0	0	1	0	1	0
mmu-miR-9	MIMAT0000142	NM_001039200	C230096C10Rik	RIKEN cDNA C230096C10 gene	0	0	1	0	0	0	0	1	0	1	0
mmu-miR-9	MIMAT0000142	NM_001039214	Mex3c	mex3 homolog C (C. elegans)	0	0	1	0	0	0	0	1	0	1	0
mmu-miR-9	MIMAT0000142	NM_001039219	EG619597	predicted gene, EG619597	0	0	1	0	0	0	0	1	0	1	0
mmu-miR-9	MIMAT0000142	NM_001039223	OTTMUSG00000015762	predicted gene, OTTMUSG00000015762	0	0	1	0	0	0	0	1	0	1	0
mmu-miR-9	MIMAT0000142	NM_001039347	Kcnd3	potassium voltage-gated channel, Shal-related family, member 3	0	0	1	0	0	0	0	1	0	1	0
mmu-miR-9	MIMAT0000142	NM_001039351	Nolc1	nucleolar and coiled-body phosphoprotein 1	0	0	1	0	0	0	0	1	0	1	0
mmu-miR-9	MIMAT0000142	NM_001039353	Nolc1	nucleolar and coiled-body phosphoprotein 1	0	0	1	0	0	0	0	1	0	1	0
mmu-miR-9	MIMAT0000142	NM_001039356	Hmga1	high mobility group AT-hook 1	0	0	1	0	0	0	0	1	0	1	0
mmu-miR-9	MIMAT0000142	NM_001039388	Wdr37	WD repeat domain 37	0	0	1	0	0	0	0	1	0	1	0
mmu-miR-9	MIMAT0000142	NM_001039472	Kif21b	kinesin family member 21B	0	0	1	0	0	0	0	1	0	1	0
mmu-miR-9	MIMAT0000142	NM_001039510	Adora1	adenosine A1 receptor	0	0	1	0	0	0	0	1	0	1	0
mmu-miR-9	MIMAT0000142	NM_001039512	Ivns1abp	influenza virus NS1A binding protein	0	0	1	0	0	0	0	1	0	1	0
mmu-miR-9	MIMAT0000142	NM_001039515	Arl4a	ADP-ribosylation factor-like 4A	0	0	1	0	0	0	0	1	0	1	0
mmu-miR-9	MIMAT0000142	NM_001039537	Lif	leukemia inhibitory factor	0	0	1	0	0	0	0	1	0	1	0
mmu-miR-9	MIMAT0000142	NM_001039544	Mup3	major urinary protein 3	0	0	1	0	0	0	0	1	0	1	0
mmu-miR-9	MIMAT0000142	NM_001039545	Myh2	myosin, heavy polypeptide 2, skeletal muscle, adult	0	0	1	0	0	0	0	1	0	1	0
mmu-miR-9	MIMAT0000142	NM_001039546	Myo6	myosin VI	0	0	1	0	0	0	0	1	0	1	0
mmu-miR-9	MIMAT0000142	NM_001039551	Cnnm3	cyclin M3	0	0	1	0	0	0	0	1	0	1	0
mmu-miR-9	MIMAT0000142	NM_001039578	Evi5l	ecotropic viral integration site 5 like	0	0	1	0	0	0	0	1	0	1	0
mmu-miR-9	MIMAT0000142	NM_001039644	Edem3	ER degradation enhancer, mannosidase alpha-like 3	0	0	1	0	0	0	0	1	0	1	0
mmu-miR-9	MIMAT0000142	NM_001039669	A930037G23Rik	RIKEN cDNA A930037G23 gene	0	0	1	0	0	0	0	1	0	1	0
mmu-miR-9	MIMAT0000142	NM_001039934	Mtap2	microtubule-associated protein 2	0	0	1	0	0	0	0	1	0	1	0
mmu-miR-9	MIMAT0000142	NM_001039939	Asxl1	additional sex combs like 1 (Drosophila)	0	0	1	0	0	0	0	1	0	1	0
mmu-miR-9	MIMAT0000142	NM_001040087	Sytl2	synaptotagmin-like 2	0	0	1	0	0	0	0	1	0	1	0
mmu-miR-9	MIMAT0000142	NM_001040088	Sytl2	synaptotagmin-like 2	0	0	1	0	0	0	0	1	0	1	0
mmu-miR-9	MIMAT0000142	NM_001040106	Aak1	AP2 associated kinase 1	0	0	1	0	0	0	0	1	0	1	0
mmu-miR-9	MIMAT0000142	NM_001040131	Eif4g2	eukaryotic translation initiation factor 4, gamma 2	0	0	1	0	0	0	0	1	0	1	0
mmu-miR-9	MIMAT0000142	NM_001040395	1110020G09Rik	RIKEN cDNA 1110020G09 gene	0	0	1	0	0	0	0	1	0	1	0
mmu-miR-9	MIMAT0000142	NM_001040399	Larp2	La ribonucleoprotein domain family, member 2	0	0	1	0	0	0	0	1	0	1	0
mmu-miR-9	MIMAT0000142	NM_001040400	Tet2	tet oncogene family member 2	0	0	1	0	0	0	0	1	0	1	0
mmu-miR-9	MIMAT0000142	NM_001040426	Thsd4	thrombospondin, type I, domain containing 4	0	0	1	0	0	0	0	1	0	1	0
mmu-miR-9	MIMAT0000142	NM_001040435	Tacc3	transforming, acidic coiled-coil containing protein 3	0	0	1	0	0	0	0	1	0	1	0
mmu-miR-9	MIMAT0000142	NM_001040682	Clmn	calmin	0	0	1	0	0	0	0	1	0	1	0
mmu-miR-9	MIMAT0000142	NM_001042438	Zhx1	zinc fingers and homeoboxes 1	0	0	1	0	0	0	0	1	0	1	0
mmu-miR-9	MIMAT0000142	NM_001042501	5830415L20Rik	RIKEN cDNA 5830415L20 gene	0	0	1	0	0	0	0	1	0	1	0
mmu-miR-9	MIMAT0000142	NM_001042564	Cd27	CD27 antigen	0	0	1	0	0	0	0	1	0	1	0
mmu-miR-9	MIMAT0000142	NM_001042592	Arrdc4	arrestin domain containing 4	0	0	1	0	0	0	0	1	0	1	0
mmu-miR-9	MIMAT0000142	NM_001042593	Hbs1l	Hbs1-like (S. cerevisiae)	0	0	1	0	0	0	0	1	0	1	0
mmu-miR-9	MIMAT0000142	NM_001042649	Dcun1d2	DCN1, defective in cullin neddylation 1, domain containing 2 (S. cerevisiae)	0	0	1	0	0	0	0	1	0	1	0
mmu-miR-9	MIMAT0000142	NM_001042650	Dcun1d2	DCN1, defective in cullin neddylation 1, domain containing 2 (S. cerevisiae)	0	0	1	0	0	0	0	1	0	1	0
mmu-miR-9	MIMAT0000142	NM_001042651	Dcun1d2	DCN1, defective in cullin neddylation 1, domain containing 2 (S. cerevisiae)	0	0	1	0	0	0	0	1	0	1	0
mmu-miR-9	MIMAT0000142	NM_001042652	Nusap1	nucleolar and spindle associated protein 1	0	0	1	0	0	0	0	1	0	1	0
mmu-miR-9	MIMAT0000142	NM_001042672	Prei4	preimplantation protein 4	0	0	1	0	0	0	0	1	0	1	0
mmu-miR-9	MIMAT0000142	NM_001042673	Fancc	Fanconi anemia, complementation group C	0	0	1	0	0	0	0	1	0	1	0
mmu-miR-9	MIMAT0000142	NM_001042719	Ddhd1	DDHD domain containing 1	0	0	1	0	0	0	0	1	0	1	0
mmu-miR-9	MIMAT0000142	NM_001042727	Rarg	retinoic acid receptor, gamma	0	0	1	0	0	0	0	1	0	1	0
mmu-miR-9	MIMAT0000142	NM_001043322	Fmn1	formin 1	0	0	1	0	0	0	0	1	0	1	0
mmu-miR-9	MIMAT0000142	NM_001043335	Eml1	echinoderm microtubule associated protein like 1	0	0	1	0	0	0	0	1	0	1	0
mmu-miR-9	MIMAT0000142	NM_001043355	Mtap6	microtubule-associated protein 6	0	0	1	0	0	0	0	1	0	1	0
mmu-miR-9	MIMAT0000142	NM_001044383	Ubtf	upstream binding transcription factor, RNA polymerase I	0	0	1	0	0	0	0	1	0	1	0
mmu-miR-9	MIMAT0000142	NM_001044697	Zfp2	zinc finger protein 2	0	0	1	0	0	0	0	1	0	1	0
mmu-miR-9	MIMAT0000142	NM_001044698	Zfp2	zinc finger protein 2	0	0	1	0	0	0	0	1	0	1	0
mmu-miR-9	MIMAT0000142	NM_001044700	Zfp2	zinc finger protein 2	0	0	1	0	0	0	0	1	0	1	0
mmu-miR-9	MIMAT0000142	NM_001044719	D17Wsu92e	DNA segment, Chr 17, Wayne State University 92, expressed	0	0	1	0	0	0	0	1	0	1	0
mmu-miR-9	MIMAT0000142	NM_001044740	Slc7a2	solute carrier family 7 (cationic amino acid transporter, y+ system), member 2	0	0	1	0	0	0	0	1	0	1	0
mmu-miR-9	MIMAT0000142	NM_001045533	2014-03-04	membrane-associated ring finger (C3HC4) 4	0	0	1	0	0	0	0	1	0	1	0
mmu-miR-9	MIMAT0000142	NM_001045554	Wfdc15b	WAP four-disulfide core domain 15B	0	0	1	0	0	0	0	1	0	1	0
mmu-miR-9	MIMAT0000142	NM_001048060	5133401N09Rik	RIKEN cDNA 5133401N09 gene	0	0	1	0	0	0	0	1	0	1	0
mmu-miR-9	MIMAT0000142	NM_001048143	Mon1b	MON1 homolog b (yeast)	0	0	1	0	0	0	0	1	0	1	0
mmu-miR-9	MIMAT0000142	NM_001048146	Azi2	5-azacytidine induced gene 2	0	0	1	0	0	0	0	1	0	1	0
mmu-miR-9	MIMAT0000142	NM_001048167	Mtap6	microtubule-associated protein 6	0	0	1	0	0	0	0	1	0	1	0
mmu-miR-9	MIMAT0000142	NM_001048168	Nfyc	nuclear transcription factor-Y gamma	0	0	1	0	0	0	0	1	0	1	0
mmu-miR-9	MIMAT0000142	NM_001048177	Jak2	Janus kinase 2	0	0	1	0	0	0	0	1	0	1	0
mmu-miR-9	MIMAT0000142	NM_001048208	Med14	mediator complex subunit 14	0	0	1	0	0	0	0	1	0	1	0
mmu-miR-9	MIMAT0000142	NM_001048227	Dbndd2	dysbindin (dystrobrevin binding protein 1) domain containing 2	0	0	1	0	0	0	0	1	0	1	0
mmu-miR-9	MIMAT0000142	NM_001048228	Dbndd2	dysbindin (dystrobrevin binding protein 1) domain containing 2	0	0	1	0	0	0	0	1	0	1	0
mmu-miR-9	MIMAT0000142	NM_001048229	Dbndd2	dysbindin (dystrobrevin binding protein 1) domain containing 2	0	0	1	0	0	0	0	1	0	1	0
mmu-miR-9	MIMAT0000142	NM_001076681	1810012P15Rik	RIKEN cDNA 1810012P15 gene	0	0	1	0	0	0	0	1	0	1	0
mmu-miR-9	MIMAT0000142	NM_001076789	Cbx5	chromobox homolog 5 (Drosophila HP1a)	0	0	1	0	0	0	0	1	0	1	0
mmu-miR-9	MIMAT0000142	NM_001077190	Abi1	abl-interactor 1	0	0	1	0	0	0	0	1	0	1	0
mmu-miR-9	MIMAT0000142	NM_001077193	Abi1	abl-interactor 1	0	0	1	0	0	0	0	1	0	1	0
mmu-miR-9	MIMAT0000142	NM_001077202	Hs6st2	heparan sulfate 6-O-sulfotransferase 2	0	0	1	0	0	0	0	1	0	1	0
mmu-miR-9	MIMAT0000142	NM_001077237	BC003331	cDNA sequence BC003331	0	0	1	0	0	0	0	1	0	1	0
mmu-miR-9	MIMAT0000142	NM_001077354	C77370	expressed sequence C77370	0	0	1	0	0	0	0	1	0	1	0
mmu-miR-9	MIMAT0000142	NM_001077360	Git2	G protein-coupled receptor kinase-interactor 2	0	0	1	0	0	0	0	1	0	1	0
mmu-miR-9	MIMAT0000142	NM_001077364	Tsc22d3	TSC22 domain family 3	0	0	1	0	0	0	0	1	0	1	0
mmu-miR-9	MIMAT0000142	NM_001077398	Ldb2	LIM domain binding 2	0	0	1	0	0	0	0	1	0	1	0
mmu-miR-9	MIMAT0000142	NM_001077404	Nrp2	neuropilin 2	0	0	1	0	0	0	0	1	0	1	0
mmu-miR-9	MIMAT0000142	NM_001077405	Nrp2	neuropilin 2	0	0	1	0	0	0	0	1	0	1	0
mmu-miR-9	MIMAT0000142	NM_001077410	Gimap8	GTPase, IMAP family member 8	0	0	1	0	0	0	0	1	0	1	0
mmu-miR-9	MIMAT0000142	NM_001077495	Pik3r1	phosphatidylinositol 3-kinase, regulatory subunit, polypeptide 1 (p85 alpha)	0	0	1	0	0	0	0	1	0	1	0
mmu-miR-9	MIMAT0000142	NM_001077499	Scn8a	sodium channel, voltage-gated, type VIII, alpha	0	0	1	0	0	0	0	1	0	1	0
mmu-miR-9	MIMAT0000142	NM_001077596	Shroom3	shroom family member 3	0	0	1	0	0	0	0	1	0	1	0
mmu-miR-9	MIMAT0000142	NM_001077661	2010005J08Rik	RIKEN cDNA 2010005J08 gene	0	0	1	0	0	0	0	1	0	1	0
mmu-miR-9	MIMAT0000142	NM_001077688	Lrba	LPS-responsive beige-like anchor	0	0	1	0	0	0	0	1	0	1	0
mmu-miR-9	MIMAT0000142	NM_001077695	Ncoa2	nuclear receptor coactivator 2	0	0	1	0	0	0	0	1	0	1	0
mmu-miR-9	MIMAT0000142	NM_001078167	Sfrs1	splicing factor, arginine/serine-rich 1 (ASF/SF2)	0	0	1	0	0	0	0	1	0	1	0
mmu-miR-9	MIMAT0000142	NM_001079513	Zbtb33	zinc finger and BTB domain containing 33	0	0	1	0	0	0	0	1	0	1	0
mmu-miR-9	MIMAT0000142	NM_001079686	Syne1	synaptic nuclear envelope 1	0	0	1	0	0	0	0	1	0	1	0
mmu-miR-9	MIMAT0000142	NM_001079694	Sfrs5	splicing factor, arginine/serine-rich 5 (SRp40, HRS)	0	0	1	0	0	0	0	1	0	1	0
mmu-miR-9	MIMAT0000142	NM_001079695	Sfrs5	splicing factor, arginine/serine-rich 5 (SRp40, HRS)	0	0	1	0	0	0	0	1	0	1	0
mmu-miR-9	MIMAT0000142	NM_001079830	Trim33	tripartite motif-containing 33	0	0	1	0	0	0	0	1	0	1	0
mmu-miR-9	MIMAT0000142	NM_001079844	Gpc6	glypican 6	0	0	1	0	0	0	0	1	0	1	0
mmu-miR-9	MIMAT0000142	NM_001080549	Hdx	highly divergent homeobox	0	0	1	0	0	0	0	1	0	1	0
mmu-miR-9	MIMAT0000142	NM_001080557	Vamp1	vesicle-associated membrane protein 1	0	0	1	0	0	0	0	1	0	1	0
mmu-miR-9	MIMAT0000142	NM_001080712	EG665186	predicted gene, EG665186	0	0	1	0	0	0	0	1	0	1	0
mmu-miR-9	MIMAT0000142	NM_001080743	Grk4	G protein-coupled receptor kinase 4	0	0	1	0	0	0	0	1	0	1	0
mmu-miR-9	MIMAT0000142	NM_001080769	Uhrf1bp1	UHRF1 (ICBP90) binding protein 1	0	0	1	0	0	0	0	1	0	1	0
mmu-miR-9	MIMAT0000142	NM_001080780	Ret	ret proto-oncogene	0	0	1	0	0	0	0	1	0	1	0
mmu-miR-9	MIMAT0000142	NM_001080781	1700029H14Rik	RIKEN cDNA 1700029H14 gene	0	0	1	0	0	0	0	1	0	1	0
mmu-miR-9	MIMAT0000142	NM_001080798	Aff1	AF4/FMR2 family, member 1	0	0	1	0	0	0	0	1	0	1	0
mmu-miR-9	MIMAT0000142	NM_001080809	Cps1	carbamoyl-phosphate synthetase 1	0	0	1	0	0	0	0	1	0	1	0
mmu-miR-9	MIMAT0000142	NM_001080813	Rab11fip1	RAB11 family interacting protein 1 (class I)	0	0	1	0	0	0	0	1	0	1	0
mmu-miR-9	MIMAT0000142	NM_001080814	Fat3	FAT tumor suppressor homolog 3 (Drosophila)	0	0	1	0	0	0	0	1	0	1	0
mmu-miR-9	MIMAT0000142	NM_001080818	Cdc14a	CDC14 cell division cycle 14 homolog A (S. cerevisiae)	0	0	1	0	0	0	0	1	0	1	0
mmu-miR-9	MIMAT0000142	NM_001080926	Lrp8	low density lipoprotein receptor-related protein 8, apolipoprotein e receptor	0	0	1	0	0	0	0	1	0	1	0
mmu-miR-9	MIMAT0000142	NM_001080927	Rbpj	recombination signal binding protein for immunoglobulin kappa J region	0	0	1	0	0	0	0	1	0	1	0
mmu-miR-9	MIMAT0000142	NM_001080928	Rbpj	recombination signal binding protein for immunoglobulin kappa J region	0	0	1	0	0	0	0	1	0	1	0
mmu-miR-9	MIMAT0000142	NM_001080931	Med13	mediator complex subunit 13	0	0	1	0	0	0	0	1	0	1	0
mmu-miR-9	MIMAT0000142	NM_001080941	Zfp429	zinc finger protein 429	0	0	1	0	0	0	0	1	0	1	0
mmu-miR-9	MIMAT0000142	NM_001080968	Golga2	golgi autoantigen, golgin subfamily a, 2	0	0	1	0	0	0	0	1	0	1	0
mmu-miR-9	MIMAT0000142	NM_001080979	Tead4	TEA domain family member 4	0	0	1	0	0	0	0	1	0	1	0
mmu-miR-9	MIMAT0000142	NM_001081016	Zc3h7b	zinc finger CCCH type containing 7B	0	0	1	0	0	0	0	1	0	1	0
mmu-miR-9	MIMAT0000142	NM_001081021	Zfp780b	zinc finger protein 780B	0	0	1	0	0	0	0	1	0	1	0
mmu-miR-9	MIMAT0000142	NM_001081023	Cacna1s	calcium channel, voltage-dependent, L type, alpha 1S subunit	0	0	1	0	0	0	0	1	0	1	0
mmu-miR-9	MIMAT0000142	NM_001081038	Btbd16	BTB (POZ) domain containing 16	0	0	1	0	0	0	0	1	0	1	0
mmu-miR-9	MIMAT0000142	NM_001081049	Mll1	myeloid/lymphoid or mixed-lineage leukemia 1	0	0	1	0	0	0	0	1	0	1	0
mmu-miR-9	MIMAT0000142	NM_001081052	Nhs	Nance-Horan syndrome (human)	0	0	1	0	0	0	0	1	0	1	0
mmu-miR-9	MIMAT0000142	NM_001081057	4930573I19Rik	RIKEN cDNA 4930573I19 gene	0	0	1	0	0	0	0	1	0	1	0
mmu-miR-9	MIMAT0000142	NM_001081061	Bdp1	B double prime 1, subunit of RNA polymerase III transcription initiation factor IIIB	0	0	1	0	0	0	0	1	0	1	0
mmu-miR-9	MIMAT0000142	NM_001081064	Pdzd2	PDZ domain containing 2	0	0	1	0	0	0	0	1	0	1	0
mmu-miR-9	MIMAT0000142	NM_001081074	A1cf	APOBEC1 complementation factor	0	0	1	0	0	0	0	1	0	1	0
mmu-miR-9	MIMAT0000142	NM_001081076	Gucy2g	guanylate cyclase 2g	0	0	1	0	0	0	0	1	0	1	0
mmu-miR-9	MIMAT0000142	NM_001081098	Zfp362	zinc finger protein 362	0	0	1	0	0	0	0	1	0	1	0
mmu-miR-9	MIMAT0000142	NM_001081101	4933407H18Rik	RIKEN cDNA 4933407H18 gene	0	0	1	0	0	0	0	1	0	1	0
mmu-miR-9	MIMAT0000142	NM_001081105	Rhoh	ras homolog gene family, member H	0	0	1	0	0	0	0	1	0	1	0
mmu-miR-9	MIMAT0000142	NM_001081110	Cd8a	CD8 antigen, alpha chain	0	0	1	0	0	0	0	1	0	1	0
mmu-miR-9	MIMAT0000142	NM_001081116	Arhgef17	Rho guanine nucleotide exchange factor (GEF) 17	0	0	1	0	0	0	0	1	0	1	0
mmu-miR-9	MIMAT0000142	NM_001081127	Adamts14	a disintegrin-like and metallopeptidase (reprolysin type) with thrombospondin type 1 motif, 14	0	0	1	0	0	0	0	1	0	1	0
mmu-miR-9	MIMAT0000142	NM_001081130	Ogdhl	oxoglutarate dehydrogenase-like	0	0	1	0	0	0	0	1	0	1	0
mmu-miR-9	MIMAT0000142	NM_001081141	Gabbr2	gamma-aminobutyric acid (GABA) B receptor 2	0	0	1	0	0	0	0	1	0	1	0
mmu-miR-9	MIMAT0000142	NM_001081152	Npat	nuclear protein in the AT region	0	0	1	0	0	0	0	1	0	1	0
mmu-miR-9	MIMAT0000142	NM_001081160	Mdga1	MAM domain containing glycosylphosphatidylinositol anchor 1	0	0	1	0	0	0	0	1	0	1	0
mmu-miR-9	MIMAT0000142	NM_001081164	Otud4	OTU domain containing 4	0	0	1	0	0	0	0	1	0	1	0
mmu-miR-9	MIMAT0000142	NM_001081165	4732454E20Rik	RIKEN cDNA 4732454E20 gene	0	0	1	0	0	0	0	1	0	1	0
mmu-miR-9	MIMAT0000142	NM_001081174	6330545A04Rik	RIKEN cDNA 6330545A04 gene	0	0	1	0	0	0	0	1	0	1	0
mmu-miR-9	MIMAT0000142	NM_001081180	Spink5	serine peptidase inhibitor, Kazal type 5	0	0	1	0	0	0	0	1	0	1	0
mmu-miR-9	MIMAT0000142	NM_001081182	Atp8b2	Atpase, class I, type 8B, member 2	0	0	1	0	0	0	0	1	0	1	0
mmu-miR-9	MIMAT0000142	NM_001081183	1110037F02Rik	RIKEN cDNA 1110037F02 gene	0	0	1	0	0	0	0	1	0	1	0
mmu-miR-9	MIMAT0000142	NM_001081184	BC057079	cDNA sequence BC057079	0	0	1	0	0	0	0	1	0	1	0
mmu-miR-9	MIMAT0000142	NM_001081191	Eml5	echinoderm microtubule associated protein like 5	0	0	1	0	0	0	0	1	0	1	0
mmu-miR-9	MIMAT0000142	NM_001081193	Lemd3	LEM domain containing 3	0	0	1	0	0	0	0	1	0	1	0
mmu-miR-9	MIMAT0000142	NM_001081198	Tmem182	transmembrane protein 182	0	0	1	0	0	0	0	1	0	1	0
mmu-miR-9	MIMAT0000142	NM_001081205	Npal1	NIPA-like domain containing 1	0	0	1	0	0	0	0	1	0	1	0
mmu-miR-9	MIMAT0000142	NM_001081206	Dgki	diacylglycerol kinase, iota	0	0	1	0	0	0	0	1	0	1	0
mmu-miR-9	MIMAT0000142	NM_001081208	Hs3st5	heparan sulfate (glucosamine) 3-O-sulfotransferase 5	0	0	1	0	0	0	0	1	0	1	0
mmu-miR-9	MIMAT0000142	NM_001081221	Ercc6	excision repair cross-complementing rodent repair deficiency, complementation group 6	0	0	1	0	0	0	0	1	0	1	0
mmu-miR-9	MIMAT0000142	NM_001081227	6330403A02Rik	RIKEN cDNA 6330403A02 gene	0	0	1	0	0	0	0	1	0	1	0
mmu-miR-9	MIMAT0000142	NM_001081232	D5Ertd579e	DNA segment, Chr 5, ERATO Doi 579, expressed	0	0	1	0	0	0	0	1	0	1	0
mmu-miR-9	MIMAT0000142	NM_001081237	Klhdc5	kelch domain containing 5	0	0	1	0	0	0	0	1	0	1	0
mmu-miR-9	MIMAT0000142	NM_001081242	Tln2	talin 2	0	0	1	0	0	0	0	1	0	1	0
mmu-miR-9	MIMAT0000142	NM_001081244	BY080835	cDNA sequence BY080835	0	0	1	0	0	0	0	1	0	1	0
mmu-miR-9	MIMAT0000142	NM_001081255	Lrch3	leucine-rich repeats and calponin homology (CH) domain containing 3	0	0	1	0	0	0	0	1	0	1	0
mmu-miR-9	MIMAT0000142	NM_001081256	Jmjd1b	jumonji domain containing 1B	0	0	1	0	0	0	0	1	0	1	0
mmu-miR-9	MIMAT0000142	NM_001081258	Kif14	kinesin family member 14	0	0	1	0	0	0	0	1	0	1	0
mmu-miR-9	MIMAT0000142	NM_001081263	Slc44a5	solute carrier family 44, member 5	0	0	1	0	0	0	0	1	0	1	0
mmu-miR-9	MIMAT0000142	NM_001081269	Whsc1l1	Wolf-Hirschhorn syndrome candidate 1-like 1 (human)	0	0	1	0	0	0	0	1	0	1	0
mmu-miR-9	MIMAT0000142	NM_001081276	Clasp1	CLIP associating protein 1	0	0	1	0	0	0	0	1	0	1	0
mmu-miR-9	MIMAT0000142	NM_001081277	Ak5	adenylate kinase 5	0	0	1	0	0	0	0	1	0	1	0
mmu-miR-9	MIMAT0000142	NM_001081279	Mfhas1	malignant fibrous histiocytoma amplified sequence 1	0	0	1	0	0	0	0	1	0	1	0
mmu-miR-9	MIMAT0000142	NM_001081293	4930535B03Rik	RIKEN cDNA 4930535B03 gene	0	0	1	0	0	0	0	1	0	1	0
mmu-miR-9	MIMAT0000142	NM_001081295	4631416L12Rik	RIKEN cDNA 4631416L12 gene	0	0	1	0	0	0	0	1	0	1	0
mmu-miR-9	MIMAT0000142	NM_001081304	Atf6	activating transcription factor 6	0	0	1	0	0	0	0	1	0	1	0
mmu-miR-9	MIMAT0000142	NM_001081310	2010003H20Rik	RIKEN cDNA 2010003H20 gene	0	0	1	0	0	0	0	1	0	1	0
mmu-miR-9	MIMAT0000142	NM_001081323	Mphosph9	M-phase phosphoprotein 9	0	0	1	0	0	0	0	1	0	1	0
mmu-miR-9	MIMAT0000142	NM_001081326	Agl	amylo-1,6-glucosidase, 4-alpha-glucanotransferase	0	0	1	0	0	0	0	1	0	1	0
mmu-miR-9	MIMAT0000142	NM_001081342	Gpr133	G protein-coupled receptor 133	0	0	1	0	0	0	0	1	0	1	0
mmu-miR-9	MIMAT0000142	NM_001081344	Stxbp5	syntaxin binding protein 5 (tomosyn)	0	0	1	0	0	0	0	1	0	1	0
mmu-miR-9	MIMAT0000142	NM_001081347	Rhobtb1	Rho-related BTB domain containing 1	0	0	1	0	0	0	0	1	0	1	0
mmu-miR-9	MIMAT0000142	NM_001081349	Slc43a1	solute carrier family 43, member 1	0	0	1	0	0	0	0	1	0	1	0
mmu-miR-9	MIMAT0000142	NM_001081351	A430107O13Rik	RIKEN cDNA A430107O13 gene	0	0	1	0	0	0	0	1	0	1	0
mmu-miR-9	MIMAT0000142	NM_001081355	Prdm2	PR domain containing 2, with ZNF domain	0	0	1	0	0	0	0	1	0	1	0
mmu-miR-9	MIMAT0000142	NM_001081356	2610030H06Rik	RIKEN cDNA 2610030H06 gene	0	0	1	0	0	0	0	1	0	1	0
mmu-miR-9	MIMAT0000142	NM_001081360	Camsap1l1	calmodulin regulated spectrin-associated protein 1-like 1	0	0	1	0	0	0	0	1	0	1	0
mmu-miR-9	MIMAT0000142	NM_001081361	Mosc1	MOCO sulphurase C-terminal domain containing 1	0	0	1	0	0	0	0	1	0	1	0
mmu-miR-9	MIMAT0000142	NM_001081372	382044	predicted gene, 382044	0	0	1	0	0	0	0	1	0	1	0
mmu-miR-9	MIMAT0000142	NM_001081373	Cep164	centrosomal protein 164	0	0	1	0	0	0	0	1	0	1	0
mmu-miR-9	MIMAT0000142	NM_001081376	Chd5	chromodomain helicase DNA binding protein 5	0	0	1	0	0	0	0	1	0	1	0
mmu-miR-9	MIMAT0000142	NM_001081377	Pcdh9	protocadherin 9	0	0	1	0	0	0	0	1	0	1	0
mmu-miR-9	MIMAT0000142	NM_001081383	Mll3	myeloid/lymphoid or mixed-lineage leukemia 3	0	0	1	0	0	0	0	1	0	1	0
mmu-miR-9	MIMAT0000142	NM_001081388	Rimbp2	RIMS binding protein 2	0	0	1	0	0	0	0	1	0	1	0
mmu-miR-9	MIMAT0000142	NM_001081391	Csmd3	CUB and Sushi multiple domains 3	0	0	1	0	0	0	0	1	0	1	0
mmu-miR-9	MIMAT0000142	NM_001081392	Mdn1	midasin homolog (yeast)	0	0	1	0	0	0	0	1	0	1	0
mmu-miR-9	MIMAT0000142	NM_001081395	Amotl1	angiomotin-like 1	0	0	1	0	0	0	0	1	0	1	0
mmu-miR-9	MIMAT0000142	NM_001081403	Klhl14	kelch-like 14 (Drosophila)	0	0	1	0	0	0	0	1	0	1	0
mmu-miR-9	MIMAT0000142	NM_001081408	Agmat	agmatine ureohydrolase (agmatinase)	0	0	1	0	0	0	0	1	0	1	0
mmu-miR-9	MIMAT0000142	NM_001081420	BC026590	cDNA sequence BC026590	0	0	1	0	0	0	0	1	0	1	0
mmu-miR-9	MIMAT0000142	NM_001081421	Galntl1	UDP-N-acetyl-alpha-D-galactosamine:polypeptide N-acetylgalactosaminyltransferase-like 1	0	0	1	0	0	0	0	1	0	1	0
mmu-miR-9	MIMAT0000142	NM_001081423	Ttll5	tubulin tyrosine ligase-like family, member 5	0	0	1	0	0	0	0	1	0	1	0
mmu-miR-9	MIMAT0000142	NM_001081425	Rbm24	RNA binding motif protein 24	0	0	1	0	0	0	0	1	0	1	0
mmu-miR-9	MIMAT0000142	NM_001081426	Dip2c	DIP2 disco-interacting protein 2 homolog C (Drosophila)	0	0	1	0	0	0	0	1	0	1	0
mmu-miR-9	MIMAT0000142	NM_001081433	Ankrd44	ankyrin repeat domain 44	0	0	1	0	0	0	0	1	0	1	0
mmu-miR-9	MIMAT0000142	NM_001081441	Wdr86	WD repeat domain 86	0	0	1	0	0	0	0	1	0	1	0
mmu-miR-9	MIMAT0000142	NM_001081453	Nin	ninein	0	0	1	0	0	0	0	1	0	1	0
mmu-miR-9	MIMAT0000142	NM_001081456	Plcd4	phospholipase C, delta 4	0	0	1	0	0	0	0	1	0	1	0
mmu-miR-9	MIMAT0000142	NM_001081459	Sh2b1	SH2B adaptor protein 1	0	0	1	0	0	0	0	1	0	1	0
mmu-miR-9	MIMAT0000142	NM_001081641	Pitpnm3	PITPNM family member 3	0	0	1	0	0	0	0	1	0	1	0
mmu-miR-9	MIMAT0000142	NM_001081650	Rgs3	regulator of G-protein signaling 3	0	0	1	0	0	0	0	1	0	1	0
mmu-miR-9	MIMAT0000142	NM_001081682	Gnb1l	guanine nucleotide binding protein (G protein), beta polypeptide 1-like	0	0	1	0	0	0	0	1	0	1	0
mmu-miR-9	MIMAT0000142	NM_001081977	Rnf144a	ring finger protein 144A	0	0	1	0	0	0	0	1	0	1	0
mmu-miR-9	MIMAT0000142	NM_001081979	Mecp2	methyl CpG binding protein 2	0	0	1	0	0	0	0	1	0	1	0
mmu-miR-9	MIMAT0000142	NM_001082476	Ndor1	NADPH dependent diflavin oxidoreductase 1	0	0	1	0	0	0	0	1	0	1	0
mmu-miR-9	MIMAT0000142	NM_001082483	Efr3b	EFR3 homolog B (S. cerevisiae)	0	0	1	0	0	0	0	1	0	1	0
mmu-miR-9	MIMAT0000142	NM_001082552	Trim21	tripartite motif-containing 21	0	0	1	0	0	0	0	1	0	1	0
mmu-miR-9	MIMAT0000142	NM_001082553	Rab27b	RAB27b, member RAS oncogene family	0	0	1	0	0	0	0	1	0	1	0
mmu-miR-9	MIMAT0000142	NM_001082960	Itgam	integrin alpha M	0	0	1	0	0	0	0	1	0	1	0
mmu-miR-9	MIMAT0000142	NM_001083110	Pja1	praja1, RING-H2 motif containing	0	0	1	0	0	0	0	1	0	1	0
mmu-miR-9	MIMAT0000142	NM_001083125	Lhx6	LIM homeobox protein 6	0	0	1	0	0	0	0	1	0	1	0
mmu-miR-9	MIMAT0000142	NM_001083312	Gbp6	guanylate binding protein 6	0	0	1	0	0	0	0	1	0	1	0
mmu-miR-9	MIMAT0000142	NM_001083320	Magi1	membrane associated guanylate kinase, WW and PDZ domain containing 1	0	0	1	0	0	0	0	1	0	1	0
mmu-miR-9	MIMAT0000142	NM_001083322	Klrk1	killer cell lectin-like receptor subfamily K, member 1	0	0	1	0	0	0	0	1	0	1	0
mmu-miR-9	MIMAT0000142	NM_001083342	Ptchd2	patched domain containing 2	0	0	1	0	0	0	0	1	0	1	0
mmu-miR-9	MIMAT0000142	NM_001083587	Tns3	tensin 3	0	0	1	0	0	0	0	1	0	1	0
mmu-miR-9	MIMAT0000142	NM_001083618	Ttll9	tubulin tyrosine ligase-like family, member 9	0	0	1	0	0	0	0	1	0	1	0
mmu-miR-9	MIMAT0000142	NM_001083806	Gria2	glutamate receptor, ionotropic, AMPA2 (alpha 2)	0	0	1	0	0	0	0	1	0	1	0
mmu-miR-9	MIMAT0000142	NM_001083810	2600010E01Rik	RIKEN cDNA 2600010E01 gene	0	0	1	0	0	0	0	1	0	1	0
mmu-miR-9	MIMAT0000142	NM_001083894	Liph	lipase, member H	0	0	1	0	0	0	0	1	0	1	0
mmu-miR-9	MIMAT0000142	NM_001083895	Srpx2	sushi-repeat-containing protein, X-linked 2	0	0	1	0	0	0	0	1	0	1	0
mmu-miR-9	MIMAT0000142	NM_001083927	Tle3	transducin-like enhancer of split 3, homolog of Drosophila E(spl)	0	0	1	0	0	0	0	1	0	1	0
mmu-miR-9	MIMAT0000142	NM_001083937	Slc35a2	solute carrier family 35 (UDP-galactose transporter), member A2	0	0	1	0	0	0	0	1	0	1	0
mmu-miR-9	MIMAT0000142	NM_001085373	Mcc	mutated in colorectal cancers	0	0	1	0	0	0	0	1	0	1	0
mmu-miR-9	MIMAT0000142	NM_001085374	Mcc	mutated in colorectal cancers	0	0	1	0	0	0	0	1	0	1	0
mmu-miR-9	MIMAT0000142	NM_001085385	1600014C10Rik	RIKEN cDNA 1600014C10 gene	0	0	1	0	0	0	0	1	0	1	0
mmu-miR-9	MIMAT0000142	NM_001085421	Tspyl5	testis-specific protein, Y-encoded-like 5	0	0	1	0	0	0	0	1	0	1	0
mmu-miR-9	MIMAT0000142	NM_001085440	Smcr8	Smith-Magenis syndrome chromosome region, candidate 8 homolog (human)	0	0	1	0	0	0	0	1	0	1	0
mmu-miR-9	MIMAT0000142	NM_001085448	Ctnnd1	catenin (cadherin associated protein), delta 1	0	0	1	0	0	0	0	1	0	1	0
mmu-miR-9	MIMAT0000142	NM_001085453	Ctnnd1	catenin (cadherin associated protein), delta 1	0	0	1	0	0	0	0	1	0	1	0
mmu-miR-9	MIMAT0000142	NM_001085472	Acin1	apoptotic chromatin condensation inducer 1	0	0	1	0	0	0	0	1	0	1	0
mmu-miR-9	MIMAT0000142	NM_001085492	Rere	arginine glutamic acid dipeptide (RE) repeats	0	0	1	0	0	0	0	1	0	1	0
mmu-miR-9	MIMAT0000142	NM_001085495	Arfgef2	ADP-ribosylation factor guanine nucleotide-exchange factor 2 (brefeldin A-inhibited)	0	0	1	0	0	0	0	1	0	1	0
mmu-miR-9	MIMAT0000142	NM_001085507	Zbtb34	zinc finger and BTB domain containing 34	0	0	1	0	0	0	0	1	0	1	0
mmu-miR-9	MIMAT0000142	NM_001085509	Myom3	myomesin family, member 3	0	0	1	0	0	0	0	1	0	1	0
mmu-miR-9	MIMAT0000142	NM_001085549	OTTMUSG00000008561	predicted gene, OTTMUSG00000008561	0	0	1	0	0	0	0	1	0	1	0
mmu-miR-9	MIMAT0000142	NM_001093750	Ptchd1	patched domain containing 1	0	0	1	0	0	0	0	1	0	1	0
mmu-miR-9	MIMAT0000142	NM_001093775	Myt1l	myelin transcription factor 1-like	0	0	1	0	0	0	0	1	0	1	0
mmu-miR-9	MIMAT0000142	NM_001093778	Myt1l	myelin transcription factor 1-like	0	0	1	0	0	0	0	1	0	1	0
mmu-miR-9	MIMAT0000142	NM_001098225	Adam22	a disintegrin and metallopeptidase domain 22	0	0	1	0	0	0	0	1	0	1	0
mmu-miR-9	MIMAT0000142	NM_001098476	Grsf1	G-rich RNA sequence binding factor 1	0	0	1	0	0	0	0	1	0	1	0
mmu-miR-9	MIMAT0000142	NM_001098528	Kcnb2	potassium voltage gated channel, Shab-related subfamily, member 2	0	0	1	0	0	0	0	1	0	1	0
mmu-miR-9	MIMAT0000142	NM_001099624	Rapgef2	Rap guanine nucleotide exchange factor (GEF) 2	0	0	1	0	0	0	0	1	0	1	0
mmu-miR-9	MIMAT0000142	NM_001110849	2600010E01Rik	RIKEN cDNA 2600010E01 gene	0	0	1	0	0	0	0	1	0	1	0
mmu-miR-9	MIMAT0000142	NM_007379	Abca2	ATP-binding cassette, sub-family A (ABC1), member 2	0	0	1	0	0	0	0	1	0	1	0
mmu-miR-9	MIMAT0000142	NM_007384	Accn1	amiloride-sensitive cation channel 1, neuronal (degenerin)	0	0	1	0	0	0	0	1	0	1	0
mmu-miR-9	MIMAT0000142	NM_007386	Aco1	aconitase 1	0	0	1	0	0	0	0	1	0	1	0
mmu-miR-9	MIMAT0000142	NM_007395	Acvr1b	activin A receptor, type 1B	0	0	1	0	0	0	0	1	0	1	0
mmu-miR-9	MIMAT0000142	NM_007396	Acvr2a	activin receptor IIA	0	0	1	0	0	0	0	1	0	1	0
mmu-miR-9	MIMAT0000142	NM_007400	Adam12	a disintegrin and metallopeptidase domain 12 (meltrin alpha)	0	0	1	0	0	0	0	1	0	1	0
mmu-miR-9	MIMAT0000142	NM_007402	Adam7	a disintegrin and metallopeptidase domain 7	0	0	1	0	0	0	0	1	0	1	0
mmu-miR-9	MIMAT0000142	NM_007405	Adcy6	adenylate cyclase 6	0	0	1	0	0	0	0	1	0	1	0
mmu-miR-9	MIMAT0000142	NM_007407	Adcyap1r1	adenylate cyclase activating polypeptide 1 receptor 1	0	0	1	0	0	0	0	1	0	1	0
mmu-miR-9	MIMAT0000142	NM_007416	Adra1b	adrenergic receptor, alpha 1b	0	0	1	0	0	0	0	1	0	1	0
mmu-miR-9	MIMAT0000142	NM_007426	Angpt2	angiopoietin 2	0	0	1	0	0	0	0	1	0	1	0
mmu-miR-9	MIMAT0000142	NM_007453	Prdx6	peroxiredoxin 6	0	0	1	0	0	0	0	1	0	1	0
mmu-miR-9	MIMAT0000142	NM_007472	Aqp1	aquaporin 1	0	0	1	0	0	0	0	1	0	1	0
mmu-miR-9	MIMAT0000142	NM_007481	Arf6	ADP-ribosylation factor 6	0	0	1	0	0	0	0	1	0	1	0
mmu-miR-9	MIMAT0000142	NM_007487	Arl4a	ADP-ribosylation factor-like 4A	0	0	1	0	0	0	0	1	0	1	0
mmu-miR-9	MIMAT0000142	NM_007489	Arntl	aryl hydrocarbon receptor nuclear translocator-like	0	0	1	0	0	0	0	1	0	1	0
mmu-miR-9	MIMAT0000142	NM_007496	Zfhx3	zinc finger homeobox 3	0	0	1	0	0	0	0	1	0	1	0
mmu-miR-9	MIMAT0000142	NM_007506	Atp5g1	ATP synthase, H+ transporting, mitochondrial F0 complex, subunit c (subunit 9), isoform 1	0	0	1	0	0	0	0	1	0	1	0
mmu-miR-9	MIMAT0000142	NM_007513	Slc7a1	solute carrier family 7 (cationic amino acid transporter, y+ system), member 1	0	0	1	0	0	0	0	1	0	1	0
mmu-miR-9	MIMAT0000142	NM_007514	Slc7a2	solute carrier family 7 (cationic amino acid transporter, y+ system), member 2	0	0	1	0	0	0	0	1	0	1	0
mmu-miR-9	MIMAT0000142	NM_007543	Ceacam2	CEA-related cell adhesion molecule 2	0	0	1	0	0	0	0	1	0	1	0
mmu-miR-9	MIMAT0000142	NM_007547	Sirpa	signal-regulatory protein alpha	0	0	1	0	0	0	0	1	0	1	0
mmu-miR-9	MIMAT0000142	NM_007551	Cxcr5	chemochine (C-X-C motif) receptor 5	0	0	1	0	0	0	0	1	0	1	0
mmu-miR-9	MIMAT0000142	NM_007552	Bmi1	Bmi1 polycomb ring finger oncogene	0	0	1	0	0	0	0	1	0	1	0
mmu-miR-9	MIMAT0000142	NM_007553	Bmp2	bone morphogenetic protein 2	0	0	1	0	0	0	0	1	0	1	0
mmu-miR-9	MIMAT0000142	NM_007568	Btc	betacellulin, epidermal growth factor family member	0	0	1	0	0	0	0	1	0	1	0
mmu-miR-9	MIMAT0000142	NM_007570	Btg2	B-cell translocation gene 2, anti-proliferative	0	0	0	0	0	0	1	1	0	1	0
mmu-miR-9	MIMAT0000142	NM_007584	Ddr1	discoidin domain receptor family, member 1	0	0	1	0	0	0	0	1	0	1	0
mmu-miR-9	MIMAT0000142	NM_007585	Anxa2	annexin A2	0	0	0	0	0	0	1	1	0	1	0
mmu-miR-9	MIMAT0000142	NM_007590	Calm3	calmodulin 3	0	0	1	0	0	0	0	1	0	1	0
mmu-miR-9	MIMAT0000142	NM_007592	Car8	carbonic anhydrase 8	0	0	1	0	0	0	0	1	0	1	0
mmu-miR-9	MIMAT0000142	NM_007611	Casp7	caspase 7	0	0	1	0	0	0	0	1	0	1	0
mmu-miR-9	MIMAT0000142	NM_007615	Ctnnd1	catenin (cadherin associated protein), delta 1	0	0	1	0	0	0	0	1	0	1	0
mmu-miR-9	MIMAT0000142	NM_007619	Cbl	Casitas B-lineage lymphoma	0	0	1	0	0	0	0	1	0	1	0
mmu-miR-9	MIMAT0000142	NM_007646	Cd38	CD38 antigen	0	0	1	0	0	0	0	1	0	1	0
mmu-miR-9	MIMAT0000142	NM_007647	Entpd5	ectonucleoside triphosphate diphosphohydrolase 5	0	0	0	0	0	0	1	1	0	1	0
mmu-miR-9	MIMAT0000142	NM_007670	Cdkn2b	cyclin-dependent kinase inhibitor 2B (p15, inhibits CDK4)	0	0	1	0	0	0	0	1	0	1	0
mmu-miR-9	MIMAT0000142	NM_007676	Psg16	pregnancy specific glycoprotein 16	0	0	1	0	0	0	0	1	0	1	0
mmu-miR-9	MIMAT0000142	NM_007681	Cenpa	centromere protein A	0	0	1	0	0	0	0	1	0	1	0
mmu-miR-9	MIMAT0000142	NM_007688	Cfl2	cofilin 2, muscle	0	0	1	0	0	0	0	1	0	1	0
mmu-miR-9	MIMAT0000142	NM_007696	Ovgp1	oviductal glycoprotein 1	0	0	1	0	0	0	0	1	0	1	0
mmu-miR-9	MIMAT0000142	NM_007700	Chuk	conserved helix-loop-helix ubiquitous kinase	0	0	1	0	0	0	0	1	0	1	0
mmu-miR-9	MIMAT0000142	NM_007704	Inadl	InaD-like (Drosophila)	0	0	1	0	0	0	0	1	0	1	0
mmu-miR-9	MIMAT0000142	NM_007711	Clcn3	chloride channel 3	0	0	1	0	0	0	0	1	0	1	0
mmu-miR-9	MIMAT0000142	NM_007726	Cnr1	cannabinoid receptor 1 (brain)	0	0	1	0	0	0	0	1	0	1	0
mmu-miR-9	MIMAT0000142	NM_007729	Col11a1	collagen, type XI, alpha 1	0	0	1	0	0	0	0	1	0	1	0
mmu-miR-9	MIMAT0000142	NM_007733	Col19a1	collagen, type XIX, alpha 1	0	0	1	0	0	0	0	1	0	1	0
mmu-miR-9	MIMAT0000142	NM_007734	Col4a3	collagen, type IV, alpha 3	0	0	1	0	0	0	0	1	0	1	0
mmu-miR-9	MIMAT0000142	NM_007744	Comt	catechol-O-methyltransferase	0	0	1	0	0	0	0	1	0	1	0
mmu-miR-9	MIMAT0000142	NM_007754	Cpd	carboxypeptidase D	0	0	1	0	0	0	0	1	0	1	0
mmu-miR-9	MIMAT0000142	NM_007757	Cpox	coproporphyrinogen oxidase	0	0	1	0	0	0	0	1	0	1	0
mmu-miR-9	MIMAT0000142	NM_007760	Crat	carnitine acetyltransferase	0	0	1	0	0	0	0	1	0	1	0
mmu-miR-9	MIMAT0000142	NM_007762	Crhr1	corticotropin releasing hormone receptor 1	0	0	1	0	0	0	0	1	0	1	0
mmu-miR-9	MIMAT0000142	NM_007764	Crkl	v-crk sarcoma virus CT10 oncogene homolog (avian)-like	0	0	1	0	0	0	0	1	0	1	0
mmu-miR-9	MIMAT0000142	NM_007768	Crp	C-reactive protein, pentraxin-related	0	0	1	0	0	0	0	1	0	1	0
mmu-miR-9	MIMAT0000142	NM_007770	Crx	cone-rod homeobox containing gene	0	0	1	0	0	0	0	1	0	1	0
mmu-miR-9	MIMAT0000142	NM_007778	Csf1	colony stimulating factor 1 (macrophage)	0	0	1	0	0	0	0	1	0	1	0
mmu-miR-9	MIMAT0000142	NM_007786	Csn3	casein kappa	0	0	1	0	0	0	0	1	0	1	0
mmu-miR-9	MIMAT0000142	NM_007788	Csnk2a1	casein kinase 2, alpha 1 polypeptide	0	0	1	0	0	0	0	1	0	1	0
mmu-miR-9	MIMAT0000142	NM_007798	Ctsb	cathepsin B	0	0	1	0	0	0	0	1	0	1	0
mmu-miR-9	MIMAT0000142	NM_007803	Cttn	cortactin	0	0	1	0	0	0	0	1	0	1	0
mmu-miR-9	MIMAT0000142	NM_007805	Cyb561	cytochrome b-561	0	0	1	0	0	0	0	1	0	1	0
mmu-miR-9	MIMAT0000142	NM_007807	Cybb	cytochrome b-245, beta polypeptide	0	0	1	0	0	0	0	1	0	1	0
mmu-miR-9	MIMAT0000142	NM_007824	Cyp7a1	cytochrome P450, family 7, subfamily a, polypeptide 1	0	0	1	0	0	0	0	1	0	1	0
mmu-miR-9	MIMAT0000142	NM_007826	Dach1	dachshund 1 (Drosophila)	0	0	1	0	0	0	0	1	0	1	0
mmu-miR-9	MIMAT0000142	NM_007833	Dcn	decorin	0	0	1	0	0	0	0	1	0	1	0
mmu-miR-9	MIMAT0000142	NM_007853	Degs1	degenerative spermatocyte homolog 1 (Drosophila)	0	0	1	0	0	0	0	1	0	1	0
mmu-miR-9	MIMAT0000142	NM_007857	Dhh	desert hedgehog	0	0	1	0	0	0	0	1	0	1	0
mmu-miR-9	MIMAT0000142	NM_007858	Diap1	diaphanous homolog 1 (Drosophila)	0	0	0	0	0	0	1	1	0	1	0
mmu-miR-9	MIMAT0000142	NM_007867	Dlx4	distal-less homeobox 4	0	0	1	0	0	0	0	1	0	1	0
mmu-miR-9	MIMAT0000142	NM_007868	Dmd	dystrophin, muscular dystrophy	0	0	1	0	0	0	0	1	0	1	0
mmu-miR-9	MIMAT0000142	NM_007872	Dnmt3a	DNA methyltransferase 3A	0	0	1	0	0	0	0	1	0	1	0
mmu-miR-9	MIMAT0000142	NM_007873	Doc2b	double C2, beta	0	0	1	0	0	0	0	1	0	1	0
mmu-miR-9	MIMAT0000142	NM_007874	Reep5	receptor accessory protein 5	0	0	1	0	0	0	0	1	0	1	0
mmu-miR-9	MIMAT0000142	NM_007880	Arid3a	AT rich interactive domain 3A (Bright like)	0	0	1	0	0	0	0	1	0	1	0
mmu-miR-9	MIMAT0000142	NM_007883	Dsg2	desmoglein 2	0	0	1	0	0	0	0	1	0	1	0
mmu-miR-9	MIMAT0000142	NM_007887	Dub1	deubiquitinating enzyme 1	0	0	1	0	0	0	0	1	0	1	0
mmu-miR-9	MIMAT0000142	NM_007893	E4f1	E4F transcription factor 1	0	0	1	0	0	0	0	1	0	1	0
mmu-miR-9	MIMAT0000142	NM_007911	Efnb3	ephrin B3	0	0	1	0	0	0	0	1	0	1	0
mmu-miR-9	MIMAT0000142	NM_007914	Ehf	ets homologous factor	0	0	1	0	0	0	0	1	0	1	0
mmu-miR-9	MIMAT0000142	NM_007924	Ell	elongation factor RNA polymerase II	0	0	0	0	0	0	1	1	0	1	0
mmu-miR-9	MIMAT0000142	NM_007929	Emp2	epithelial membrane protein 2	0	0	1	0	0	0	0	1	0	1	0
mmu-miR-9	MIMAT0000142	NM_007945	Eps8	epidermal growth factor receptor pathway substrate 8	0	0	1	0	0	0	0	1	0	1	0
mmu-miR-9	MIMAT0000142	NM_007950	Ereg	epiregulin	0	0	1	0	0	0	0	1	0	1	0
mmu-miR-9	MIMAT0000142	NM_007954	Es1	esterase 1	0	0	1	0	0	0	0	1	0	1	0
mmu-miR-9	MIMAT0000142	NM_007956	Esr1	estrogen receptor 1 (alpha)	0	0	1	0	0	0	0	1	0	1	0
mmu-miR-9	MIMAT0000142	NM_007964	Evi5	ecotropic viral integration site 5	0	0	1	0	0	0	0	1	0	1	0
mmu-miR-9	MIMAT0000142	NM_007970	Ezh1	enhancer of zeste homolog 1 (Drosophila)	0	0	1	0	0	0	0	1	0	1	0
mmu-miR-9	MIMAT0000142	NM_007981	Acsl1	acyl-CoA synthetase long-chain family member 1	0	0	1	0	0	0	0	1	0	1	0
mmu-miR-9	MIMAT0000142	NM_008002	Fgf10	fibroblast growth factor 10	0	0	1	0	0	0	0	1	0	1	0
mmu-miR-9	MIMAT0000142	NM_008005	Fgf18	fibroblast growth factor 18	0	0	1	0	0	0	0	1	0	1	0
mmu-miR-9	MIMAT0000142	NM_008013	Fgl2	fibrinogen-like protein 2	0	0	1	0	0	0	0	1	0	1	0
mmu-miR-9	MIMAT0000142	NM_008021	Foxm1	forkhead box M1	0	0	1	0	0	0	0	1	0	1	0
mmu-miR-9	MIMAT0000142	NM_008031	Fmr1	fragile X mental retardation syndrome 1 homolog	0	0	0	0	0	0	1	1	0	1	0
mmu-miR-9	MIMAT0000142	NM_008046	Fst	follistatin	0	0	1	0	0	0	0	1	0	1	0
mmu-miR-9	MIMAT0000142	NM_008060	Ganab	alpha glucosidase 2 alpha neutral subunit	0	0	1	0	0	0	0	1	0	1	0
mmu-miR-9	MIMAT0000142	NM_008070	Gabrb2	gamma-aminobutyric acid (GABA-A) receptor, subunit beta 2	0	0	1	0	0	0	0	1	0	1	0
mmu-miR-9	MIMAT0000142	NM_008071	Gabrb3	gamma-aminobutyric acid (GABA-A) receptor, subunit beta 3	0	0	1	0	0	0	0	1	0	1	0
mmu-miR-9	MIMAT0000142	NM_008079	Galc	galactosylceramidase	0	0	1	0	0	0	0	1	0	1	0
mmu-miR-9	MIMAT0000142	NM_008081	B4galnt2	beta-1,4-N-acetyl-galactosaminyl transferase 2	0	0	1	0	0	0	0	1	0	1	0
mmu-miR-9	MIMAT0000142	NM_008102	Gch1	GTP cyclohydrolase 1	0	0	1	0	0	0	0	1	0	1	0
mmu-miR-9	MIMAT0000142	NM_008120	Gja4	gap junction protein, alpha 4	0	0	1	0	0	0	0	1	0	1	0
mmu-miR-9	MIMAT0000142	NM_008126	Gjb3	gap junction protein, beta 3	0	0	1	0	0	0	0	1	0	1	0
mmu-miR-9	MIMAT0000142	NM_008132	Glrp1	glutamine repeat protein 1	0	0	1	0	0	0	0	1	0	1	0
mmu-miR-9	MIMAT0000142	NM_008135	Slc6a9	solute carrier family 6 (neurotransmitter transporter, glycine), member 9	0	0	1	0	0	0	0	1	0	1	0
mmu-miR-9	MIMAT0000142	NM_008140	Gnat1	guanine nucleotide binding protein, alpha transducing 1	0	0	1	0	0	0	0	1	0	1	0
mmu-miR-9	MIMAT0000142	NM_008156	Gpld1	glycosylphosphatidylinositol specific phospholipase D1	0	0	1	0	0	0	0	1	0	1	0
mmu-miR-9	MIMAT0000142	NM_008171	Grin2b	glutamate receptor, ionotropic, NMDA2B (epsilon 2)	0	0	1	0	0	0	0	1	0	1	0
mmu-miR-9	MIMAT0000142	NM_008173	Nr3c1	nuclear receptor subfamily 3, group C, member 1	0	0	1	0	0	0	0	1	0	1	0
mmu-miR-9	MIMAT0000142	NM_008217	Has3	hyaluronan synthase 3	0	0	1	0	0	0	0	1	0	1	0
mmu-miR-9	MIMAT0000142	NM_008226	Hcn2	hyperpolarization-activated, cyclic nucleotide-gated K+ 2	0	0	0	0	0	0	1	1	0	1	0
mmu-miR-9	MIMAT0000142	NM_008246	Hiat1	hippocampus abundant gene transcript 1	0	0	0	0	0	0	1	1	0	1	0
mmu-miR-9	MIMAT0000142	NM_008285	Hrh1	histamine receptor H1	0	0	1	0	0	0	0	1	0	1	0
mmu-miR-9	MIMAT0000142	NM_008304	Sdc2	syndecan 2	0	0	1	0	0	0	0	1	0	1	0
mmu-miR-9	MIMAT0000142	NM_008306	Ndst1	N-deacetylase/N-sulfotransferase (heparan glucosaminyl) 1	0	0	1	0	0	0	0	1	0	1	0
mmu-miR-9	MIMAT0000142	NM_008308	Htr1a	5-hydroxytryptamine (serotonin) receptor 1A	0	0	1	0	0	0	0	1	0	1	0
mmu-miR-9	MIMAT0000142	NM_008310	Htr1f	5-hydroxytryptamine (serotonin) receptor 1F	0	0	1	0	0	0	0	1	0	1	0
mmu-miR-9	MIMAT0000142	NM_008311	Htr2b	5-hydroxytryptamine (serotonin) receptor 2B	0	0	1	0	0	0	0	1	0	1	0
mmu-miR-9	MIMAT0000142	NM_008312	Htr2c	5-hydroxytryptamine (serotonin) receptor 2C	0	0	1	0	0	0	0	1	0	1	0
mmu-miR-9	MIMAT0000142	NM_008316	Hus1	Hus1 homolog (S. pombe)	0	0	1	0	0	0	0	1	0	1	0
mmu-miR-9	MIMAT0000142	NM_008325	Idua	iduronidase, alpha-L-	0	0	1	0	0	0	0	1	0	1	0
mmu-miR-9	MIMAT0000142	NM_008328	Ifi203	interferon activated gene 203	0	0	1	0	0	0	0	1	0	1	0
mmu-miR-9	MIMAT0000142	NM_008337	Ifng	interferon gamma	0	0	1	0	0	0	0	1	0	1	0
mmu-miR-9	MIMAT0000142	NM_008341	Igfbp1	insulin-like growth factor binding protein 1	0	0	1	0	0	0	0	1	0	1	0
mmu-miR-9	MIMAT0000142	NM_008343	Igfbp3	insulin-like growth factor binding protein 3	0	0	1	0	0	0	0	1	0	1	0
mmu-miR-9	MIMAT0000142	NM_008349	Il10rb	interleukin 10 receptor, beta	0	0	1	0	0	0	0	1	0	1	0
mmu-miR-9	MIMAT0000142	NM_008352	Il12b	interleukin 12b	0	0	1	0	0	0	0	1	0	1	0
mmu-miR-9	MIMAT0000142	NM_008362	Il1r1	interleukin 1 receptor, type I	0	0	1	0	0	0	0	1	0	1	0
mmu-miR-9	MIMAT0000142	NM_008367	Il2ra	interleukin 2 receptor, alpha chain	0	0	1	0	0	0	0	1	0	1	0
mmu-miR-9	MIMAT0000142	NM_008376	Gimap1	GTPase, IMAP family member 1	0	0	1	0	0	0	0	1	0	1	0
mmu-miR-9	MIMAT0000142	NM_008378	Impact	imprinted and ancient	0	0	1	0	0	0	0	1	0	1	0
mmu-miR-9	MIMAT0000142	NM_008379	Kpnb1	karyopherin (importin) beta 1	0	0	0	0	0	0	1	1	0	1	0
mmu-miR-9	MIMAT0000142	NM_008381	Inhbb	inhibin beta-B	0	0	1	0	0	0	0	1	0	1	0
mmu-miR-9	MIMAT0000142	NM_008397	Itga6	integrin alpha 6	0	0	0	0	0	0	1	1	0	1	0
mmu-miR-9	MIMAT0000142	NM_008399	Itgae	integrin alpha E, epithelial-associated	0	0	1	0	0	0	0	1	0	1	0
mmu-miR-9	MIMAT0000142	NM_008403	Itgb1bp1	integrin beta 1 binding protein 1	0	0	1	0	0	0	0	1	0	1	0
mmu-miR-9	MIMAT0000142	NM_008417	Kcna2	potassium voltage-gated channel, shaker-related subfamily, member 2	0	0	1	0	0	0	0	1	0	1	0
mmu-miR-9	MIMAT0000142	NM_008421	Kcnc1	potassium voltage gated channel, Shaw-related subfamily, member 1	0	0	1	0	0	0	0	1	0	1	0
mmu-miR-9	MIMAT0000142	NM_008422	Kcnc3	potassium voltage gated channel, Shaw-related subfamily, member 3	0	0	1	0	0	0	0	1	0	1	0
mmu-miR-9	MIMAT0000142	NM_008431	Kcnk4	potassium channel, subfamily K, member 4	0	0	0	0	0	0	1	1	0	1	0
mmu-miR-9	MIMAT0000142	NM_008440	Kif1a	kinesin family member 1A	0	0	1	0	0	0	0	1	0	1	0
mmu-miR-9	MIMAT0000142	NM_008445	Kif3c	kinesin family member 3C	0	0	1	0	0	0	0	1	0	1	0
mmu-miR-9	MIMAT0000142	NM_008468	Kpna6	karyopherin (importin) alpha 6	0	0	1	0	0	0	0	1	0	1	0
mmu-miR-9	MIMAT0000142	NM_008477	Ktn1	kinectin 1	0	0	1	0	0	0	0	1	0	1	0
mmu-miR-9	MIMAT0000142	NM_008482	Lamb1-1	laminin B1 subunit 1	0	0	1	0	0	0	0	1	0	1	0
mmu-miR-9	MIMAT0000142	NM_008485	Lamc2	laminin, gamma 2	0	0	1	0	0	0	0	1	0	1	0
mmu-miR-9	MIMAT0000142	NM_008499	Lhx5	LIM homeobox protein 5	0	0	1	0	0	0	0	1	0	1	0
mmu-miR-9	MIMAT0000142	NM_008500	Lhx6	LIM homeobox protein 6	0	0	1	0	0	0	0	1	0	1	0
mmu-miR-9	MIMAT0000142	NM_008501	Lif	leukemia inhibitory factor	0	0	1	0	0	0	0	1	0	1	0
mmu-miR-9	MIMAT0000142	NM_008527	Klrb1c	killer cell lectin-like receptor subfamily B member 1C	0	0	1	0	0	0	0	1	0	1	0
mmu-miR-9	MIMAT0000142	NM_008538	Marcks	myristoylated alanine rich protein kinase C substrate	0	0	1	0	0	0	0	1	0	1	0
mmu-miR-9	MIMAT0000142	NM_008549	Man2a1	mannosidase 2, alpha 1	0	0	1	0	0	0	0	1	0	1	0
mmu-miR-9	MIMAT0000142	NM_008561	Mc3r	melanocortin 3 receptor	0	0	1	0	0	0	0	1	0	1	0
mmu-miR-9	MIMAT0000142	NM_008576	Abcc1	ATP-binding cassette, sub-family C (CFTR/MRP), member 1	0	0	1	0	0	0	0	1	0	1	0
mmu-miR-9	MIMAT0000142	NM_008577	Slc3a2	solute carrier family 3 (activators of dibasic and neutral amino acid transport), member 2	0	0	1	0	0	0	0	1	0	1	0
mmu-miR-9	MIMAT0000142	NM_008583	Men1	multiple endocrine neoplasia 1	0	0	1	0	0	0	0	1	0	1	0
mmu-miR-9	MIMAT0000142	NM_008587	Mertk	c-mer proto-oncogene tyrosine kinase	0	0	1	0	0	0	0	1	0	1	0
mmu-miR-9	MIMAT0000142	NM_008596	Sypl2	synaptophysin-like 2	0	0	1	0	0	0	0	1	0	1	0
mmu-miR-9	MIMAT0000142	NM_008609	Mmp15	matrix metallopeptidase 15	0	0	1	0	0	0	0	1	0	1	0
mmu-miR-9	MIMAT0000142	NM_008611	Mmp8	matrix metallopeptidase 8	0	0	1	0	0	0	0	1	0	1	0
mmu-miR-9	MIMAT0000142	NM_008624	Mras	muscle and microspikes RAS	0	0	1	0	0	0	0	1	0	1	0
mmu-miR-9	MIMAT0000142	NM_008636	Mtf1	metal response element binding transcription factor 1	0	0	1	0	0	0	0	1	0	1	0
mmu-miR-9	MIMAT0000142	NM_008649	Mup5	major urinary protein 5	0	0	1	0	0	0	0	1	0	1	0
mmu-miR-9	MIMAT0000142	NM_008666	Myt1l	myelin transcription factor 1-like	0	0	1	0	0	0	0	1	0	1	0
mmu-miR-9	MIMAT0000142	NM_008678	Ncoa2	nuclear receptor coactivator 2	0	0	1	0	0	0	0	1	0	1	0
mmu-miR-9	MIMAT0000142	NM_008681	Ndrg1	N-myc downstream regulated gene 1	0	0	1	0	0	0	0	1	0	1	0
mmu-miR-9	MIMAT0000142	NM_008682	Nedd1	neural precursor cell expressed, developmentally down-regulated gene 1	0	0	0	0	0	0	1	1	0	1	0
mmu-miR-9	MIMAT0000142	NM_008688	Nfic	nuclear factor I/C	0	0	1	0	0	0	0	1	0	1	0
mmu-miR-9	MIMAT0000142	NM_008692	Nfyc	nuclear transcription factor-Y gamma	0	0	1	0	0	0	0	1	0	1	0
mmu-miR-9	MIMAT0000142	NM_008694	Ngp	neutrophilic granule protein	0	0	1	0	0	0	0	1	0	1	0
mmu-miR-9	MIMAT0000142	NM_008695	Nid2	nidogen 2	0	0	0	0	0	0	1	1	0	1	0
mmu-miR-9	MIMAT0000142	NM_008702	Nlk	nemo like kinase	0	0	1	0	0	0	0	1	0	1	0
mmu-miR-9	MIMAT0000142	NM_008710	Nnt	nicotinamide nucleotide transhydrogenase	0	0	1	0	0	0	0	1	0	1	0
mmu-miR-9	MIMAT0000142	NM_008713	Nos3	nitric oxide synthase 3, endothelial cell	0	0	1	0	0	0	0	1	0	1	0
mmu-miR-9	MIMAT0000142	NM_008714	Notch1	Notch gene homolog 1 (Drosophila)	0	0	1	0	0	0	0	1	0	1	0
mmu-miR-9	MIMAT0000142	NM_008715	Ints6	integrator complex subunit 6	0	0	1	0	0	0	0	1	0	1	0
mmu-miR-9	MIMAT0000142	NM_008731	Npy2r	neuropeptide Y receptor Y2	0	0	0	0	0	0	1	1	0	1	0
mmu-miR-9	MIMAT0000142	NM_008736	Nrl	neural retina leucine zipper gene	0	0	1	0	0	0	0	1	0	1	0
mmu-miR-9	MIMAT0000142	NM_008739	Nsd1	nuclear receptor-binding SET-domain protein 1	0	0	1	0	0	0	0	1	0	1	0
mmu-miR-9	MIMAT0000142	NM_008740	Nsf	N-ethylmaleimide sensitive fusion protein	0	0	1	0	0	0	0	1	0	1	0
mmu-miR-9	MIMAT0000142	NM_008744	Ntn1	netrin 1	0	0	1	0	0	0	0	1	0	1	0
mmu-miR-9	MIMAT0000142	NM_008745	Ntrk2	neurotrophic tyrosine kinase, receptor, type 2	0	0	1	0	0	0	0	1	0	1	0
mmu-miR-9	MIMAT0000142	NM_008747	Ntsr2	neurotensin receptor 2	0	0	1	0	0	0	0	1	0	1	0
mmu-miR-9	MIMAT0000142	NM_008773	P2ry2	purinergic receptor P2Y, G-protein coupled 2	0	0	1	0	0	0	0	1	0	1	0
mmu-miR-9	MIMAT0000142	NM_008783	Pbx1	pre B-cell leukemia transcription factor 1	0	0	1	0	0	0	0	1	0	1	0
mmu-miR-9	MIMAT0000142	NM_008784	Igbp1	immunoglobulin (CD79A) binding protein 1	0	0	1	0	0	0	0	1	0	1	0
mmu-miR-9	MIMAT0000142	NM_008796	Pctp	phosphatidylcholine transfer protein	0	0	1	0	0	0	0	1	0	1	0
mmu-miR-9	MIMAT0000142	NM_008802	Pde7a	phosphodiesterase 7A	0	0	1	0	0	0	0	1	0	1	0
mmu-miR-9	MIMAT0000142	NM_008812	Padi2	peptidyl arginine deiminase, type II	0	0	1	0	0	0	0	1	0	1	0
mmu-miR-9	MIMAT0000142	NM_008815	Etv4	ets variant gene 4 (E1A enhancer binding protein, E1AF)	0	0	1	0	0	0	0	1	0	1	0
mmu-miR-9	MIMAT0000142	NM_008826	Pfkl	phosphofructokinase, liver, B-type	0	0	1	0	0	0	0	1	0	1	0
mmu-miR-9	MIMAT0000142	NM_008829	Pgr	progesterone receptor	0	0	1	0	0	0	0	1	0	1	0
mmu-miR-9	MIMAT0000142	NM_008831	Phb	prohibitin	0	0	1	0	0	0	0	1	0	1	0
mmu-miR-9	MIMAT0000142	NM_008840	Pik3cd	phosphatidylinositol 3-kinase catalytic delta polypeptide	0	0	1	0	0	0	0	1	0	1	0
mmu-miR-9	MIMAT0000142	NM_008853	Pja1	praja1, RING-H2 motif containing	0	0	1	0	0	0	0	1	0	1	0
mmu-miR-9	MIMAT0000142	NM_008856	Prkch	protein kinase C, eta	0	0	1	0	0	0	0	1	0	1	0
mmu-miR-9	MIMAT0000142	NM_008863	Pkib	protein kinase inhibitor beta, cAMP dependent, testis specific	0	0	1	0	0	0	0	1	0	1	0
mmu-miR-9	MIMAT0000142	NM_008879	Lcp1	lymphocyte cytosolic protein 1	0	0	1	0	0	0	0	1	0	1	0
mmu-miR-9	MIMAT0000142	NM_008882	Plxna2	plexin A2	0	0	1	0	0	0	0	1	0	1	0
mmu-miR-9	MIMAT0000142	NM_008888	Phox2b	paired-like homeobox 2b	0	0	1	0	0	0	0	1	0	1	0
mmu-miR-9	MIMAT0000142	NM_008924	Prkar2a	protein kinase, cAMP dependent regulatory, type II alpha	0	0	1	0	0	0	0	1	0	1	0
mmu-miR-9	MIMAT0000142	NM_008928	Map2k3	mitogen-activated protein kinase kinase 3	0	0	0	0	0	0	1	1	0	1	0
mmu-miR-9	MIMAT0000142	NM_008938	Prph2	peripherin 2	0	0	1	0	0	0	0	1	0	1	0
mmu-miR-9	MIMAT0000142	NM_008959	Ptdss1	phosphatidylserine synthase 1	0	0	1	0	0	0	0	1	0	1	0
mmu-miR-9	MIMAT0000142	NM_008962	Ptgdr	prostaglandin D receptor	0	0	1	0	0	0	0	1	0	1	0
mmu-miR-9	MIMAT0000142	NM_008964	Ptger2	prostaglandin E receptor 2 (subtype EP2)	0	0	1	0	0	0	0	1	0	1	0
mmu-miR-9	MIMAT0000142	NM_008965	Ptger4	prostaglandin E receptor 4 (subtype EP4)	0	0	1	0	0	0	0	1	0	1	0
mmu-miR-9	MIMAT0000142	NM_008971	Twf1	twinfilin, actin-binding protein, homolog 1 (Drosophila)	0	0	1	0	0	0	0	1	0	1	0
mmu-miR-9	MIMAT0000142	NM_008976	Ptpn14	protein tyrosine phosphatase, non-receptor type 14	0	0	1	0	0	0	0	1	0	1	0
mmu-miR-9	MIMAT0000142	NM_008980	Ptpra	protein tyrosine phosphatase, receptor type, A	0	0	1	0	0	0	0	1	0	1	0
mmu-miR-9	MIMAT0000142	NM_008982	Ptprj	protein tyrosine phosphatase, receptor type, J	0	0	1	0	0	0	0	1	0	1	0
mmu-miR-9	MIMAT0000142	NM_008997	Rab11b	RAB11B, member RAS oncogene family	0	0	1	0	0	0	0	1	0	1	0
mmu-miR-9	MIMAT0000142	NM_009007	Rac1	RAS-related C3 botulinum substrate 1	0	0	1	0	0	0	0	1	0	1	0
mmu-miR-9	MIMAT0000142	NM_009008	Rac2	RAS-related C3 botulinum substrate 2	0	0	1	0	0	0	0	1	0	1	0
mmu-miR-9	MIMAT0000142	NM_009010	Rad23a	RAD23a homolog (S. cerevisiae)	0	0	1	0	0	0	0	1	0	1	0
mmu-miR-9	MIMAT0000142	NM_009019	Rag1	recombination activating gene 1	0	0	1	0	0	0	0	1	0	1	0
mmu-miR-9	MIMAT0000142	NM_009035	Rbpj	recombination signal binding protein for immunoglobulin kappa J region	0	0	1	0	0	0	0	1	0	1	0
mmu-miR-9	MIMAT0000142	NM_009037	Rcn1	reticulocalbin 1	0	0	1	0	0	0	0	1	0	1	0
mmu-miR-9	MIMAT0000142	NM_009041	Rdx	radixin	0	0	1	0	0	0	0	1	0	1	0
mmu-miR-9	MIMAT0000142	NM_009050	Ret	ret proto-oncogene	0	0	1	0	0	0	0	1	0	1	0
mmu-miR-9	MIMAT0000142	NM_009055	Rfx1	regulatory factor X, 1 (influences HLA class II expression)	0	0	0	0	0	0	1	1	0	1	0
mmu-miR-9	MIMAT0000142	NM_009067	Ralbp1	ralA binding protein 1	0	0	1	0	0	0	0	1	0	1	0
mmu-miR-9	MIMAT0000142	NM_009068	Ripk1	receptor (TNFRSF)-interacting serine-threonine kinase 1	0	0	1	0	0	0	0	1	0	1	0
mmu-miR-9	MIMAT0000142	NM_009072	Rock2	Rho-associated coiled-coil containing protein kinase 2	0	0	1	0	0	0	0	1	0	1	0
mmu-miR-9	MIMAT0000142	NM_009073	Rom1	rod outer segment membrane protein 1	0	0	1	0	0	0	0	1	0	1	0
mmu-miR-9	MIMAT0000142	NM_009088	Rpo1-4	RNA polymerase 1-4	0	0	1	0	0	0	0	1	0	1	0
mmu-miR-9	MIMAT0000142	NM_009104	Rrm2	ribonucleotide reductase M2	0	0	1	0	0	0	0	1	0	1	0
mmu-miR-9	MIMAT0000142	NM_009127	Scd1	stearoyl-Coenzyme A desaturase 1	0	0	1	0	0	0	0	1	0	1	0
mmu-miR-9	MIMAT0000142	NM_009128	Scd2	stearoyl-Coenzyme A desaturase 2	0	0	1	0	0	0	0	1	0	1	0
mmu-miR-9	MIMAT0000142	NM_009146	Frrs1	ferric-chelate reductase 1	0	0	1	0	0	0	0	1	0	1	0
mmu-miR-9	MIMAT0000142	NM_009152	Sema3a	sema domain, immunoglobulin domain (Ig), short basic domain, secreted, (semaphorin) 3A	0	0	1	0	0	0	0	1	0	1	0
mmu-miR-9	MIMAT0000142	NM_009154	Sema5a	sema domain, seven thrombospondin repeats (type 1 and type 1-like), transmembrane domain (TM) and short cytoplasmic domain, (semaphorin) 5A	0	0	1	0	0	0	0	1	0	1	0
mmu-miR-9	MIMAT0000142	NM_009163	Sgpl1	sphingosine phosphate lyase 1	0	0	1	0	0	0	0	1	0	1	0
mmu-miR-9	MIMAT0000142	NM_009176	St3gal3	ST3 beta-galactoside alpha-2,3-sialyltransferase 3	0	0	1	0	0	0	0	1	0	1	0
mmu-miR-9	MIMAT0000142	NM_009177	St3gal1	ST3 beta-galactoside alpha-2,3-sialyltransferase 1	0	0	1	0	0	0	0	1	0	1	0
mmu-miR-9	MIMAT0000142	NM_009180	St6galnac2	ST6 (alpha-N-acetyl-neuraminyl-2,3-beta-galactosyl-1,3)-N-acetylgalactosaminide alpha-2,6-sialyltransferase 2	0	0	1	0	0	0	0	1	0	1	0
mmu-miR-9	MIMAT0000142	NM_009183	St8sia4	ST8 alpha-N-acetyl-neuraminide alpha-2,8-sialyltransferase 4	0	0	0	0	0	0	1	1	0	1	0
mmu-miR-9	MIMAT0000142	NM_009191	Clpb	ClpB caseinolytic peptidase B homolog (E. coli)	0	0	1	0	0	0	0	1	0	1	0
mmu-miR-9	MIMAT0000142	NM_009211	Smarcc1	SWI/SNF related, matrix associated, actin dependent regulator of chromatin, subfamily c, member 1	0	0	1	0	0	0	0	1	0	1	0
mmu-miR-9	MIMAT0000142	NM_009212	Ighmbp2	immunoglobulin mu binding protein 2	0	0	1	0	0	0	0	1	0	1	0
mmu-miR-9	MIMAT0000142	NM_009216	Sstr1	somatostatin receptor 1	0	0	1	0	0	0	0	1	0	1	0
mmu-miR-9	MIMAT0000142	NM_009222	Snap23	synaptosomal-associated protein 23	0	0	1	0	0	0	0	1	0	1	0
mmu-miR-9	MIMAT0000142	NM_009223	Snn	stannin	0	0	1	0	0	0	0	1	0	1	0
mmu-miR-9	MIMAT0000142	NM_009239	Sp4	trans-acting transcription factor 4	0	0	1	0	0	0	0	1	0	1	0
mmu-miR-9	MIMAT0000142	NM_009255	Serpine2	serine (or cysteine) peptidase inhibitor, clade E, member 2	0	0	1	0	0	0	0	1	0	1	0
mmu-miR-9	MIMAT0000142	NM_009256	Serpinb9	serine (or cysteine) peptidase inhibitor, clade B, member 9	0	0	1	0	0	0	0	1	0	1	0
mmu-miR-9	MIMAT0000142	NM_009262	Spock1	sparc/osteonectin, cwcv and kazal-like domains proteoglycan 1	0	0	1	0	0	0	0	1	0	1	0
mmu-miR-9	MIMAT0000142	NM_009272	Srm	spermidine synthase	0	0	1	0	0	0	0	1	0	1	0
mmu-miR-9	MIMAT0000142	NM_009284	Stat6	signal transducer and activator of transcription 6	0	0	1	0	0	0	0	1	0	1	0
mmu-miR-9	MIMAT0000142	NM_009298	Surf6	surfeit gene 6	0	0	1	0	0	0	0	1	0	1	0
mmu-miR-9	MIMAT0000142	NM_009302	Swap70	SWA-70 protein	0	0	1	0	0	0	0	1	0	1	0
mmu-miR-9	MIMAT0000142	NM_009305	Syp	synaptophysin	0	0	1	0	0	0	0	1	0	1	0
mmu-miR-9	MIMAT0000142	NM_009306	Syt1	synaptotagmin I	0	0	1	0	0	0	0	1	0	1	0
mmu-miR-9	MIMAT0000142	NM_009307	Syt2	synaptotagmin II	0	0	1	0	0	0	0	1	0	1	0
mmu-miR-9	MIMAT0000142	NM_009308	Syt4	synaptotagmin IV	0	0	0	0	0	0	1	1	0	1	0
mmu-miR-9	MIMAT0000142	NM_009309	T	brachyury	0	0	1	0	0	0	0	1	0	1	0
mmu-miR-9	MIMAT0000142	NM_009322	Tbr1	T-box brain gene 1	0	0	1	0	0	0	0	1	0	1	0
mmu-miR-9	MIMAT0000142	NM_009329	Zfp354a	zinc finger protein 354A	0	0	1	0	0	0	0	1	0	1	0
mmu-miR-9	MIMAT0000142	NM_009331	Tcf7	transcription factor 7, T-cell specific	0	0	0	0	0	0	1	1	0	1	0
mmu-miR-9	MIMAT0000142	NM_009356	Tesp2	testicular serine protease 2	0	0	1	0	0	0	0	1	0	1	0
mmu-miR-9	MIMAT0000142	NM_009366	Tsc22d1	TSC22 domain family, member 1	0	0	1	0	0	0	0	1	0	1	0
mmu-miR-9	MIMAT0000142	NM_009367	Tgfb2	transforming growth factor, beta 2	0	0	1	0	0	0	0	1	0	1	0
mmu-miR-9	MIMAT0000142	NM_009368	Tgfb3	transforming growth factor, beta 3	0	0	1	0	0	0	0	1	0	1	0
mmu-miR-9	MIMAT0000142	NM_009369	Tgfbi	transforming growth factor, beta induced	0	0	1	0	0	0	0	1	0	1	0
mmu-miR-9	MIMAT0000142	NM_009370	Tgfbr1	transforming growth factor, beta receptor I	0	0	1	0	0	0	0	1	0	1	0
mmu-miR-9	MIMAT0000142	NM_009371	Tgfbr2	transforming growth factor, beta receptor II	0	0	1	0	0	0	0	1	0	1	0
mmu-miR-9	MIMAT0000142	NM_009372	Tgif1	TG interacting factor 1	0	0	1	0	0	0	0	1	0	1	0
mmu-miR-9	MIMAT0000142	NM_009374	Tgm3	transglutaminase 3, E polypeptide	0	0	1	0	0	0	0	1	0	1	0
mmu-miR-9	MIMAT0000142	NM_009381	Thrsp	thyroid hormone responsive SPOT14 homolog (Rattus)	0	0	1	0	0	0	0	1	0	1	0
mmu-miR-9	MIMAT0000142	NM_009382	Thy1	thymus cell antigen 1, theta	0	0	1	0	0	0	0	1	0	1	0
mmu-miR-9	MIMAT0000142	NM_009386	Tjp1	tight junction protein 1	0	0	1	0	0	0	0	1	0	1	0
mmu-miR-9	MIMAT0000142	NM_009391	Ran	RAN, member RAS oncogene family	0	0	1	0	0	0	0	1	0	1	0
mmu-miR-9	MIMAT0000142	NM_009392	Tlx2	T-cell leukemia, homeobox 2	0	0	1	0	0	0	0	1	0	1	0
mmu-miR-9	MIMAT0000142	NM_009395	Tnfaip1	tumor necrosis factor, alpha-induced protein 1 (endothelial)	0	0	1	0	0	0	0	1	0	1	0
mmu-miR-9	MIMAT0000142	NM_009397	Tnfaip3	tumor necrosis factor, alpha-induced protein 3	0	0	1	0	0	0	0	1	0	1	0
mmu-miR-9	MIMAT0000142	NM_009419	Tpst2	protein-tyrosine sulfotransferase 2	0	0	1	0	0	0	0	1	0	1	0
mmu-miR-9	MIMAT0000142	NM_009425	Tnfsf10	tumor necrosis factor (ligand) superfamily, member 10	0	0	1	0	0	0	0	1	0	1	0
mmu-miR-9	MIMAT0000142	NM_009428	Trpc5	transient receptor potential cation channel, subfamily C, member 5	0	0	1	0	0	0	0	1	0	1	0
mmu-miR-9	MIMAT0000142	NM_009433	Tspyl1	testis-specific protein, Y-encoded-like 1	0	0	1	0	0	0	0	1	0	1	0
mmu-miR-9	MIMAT0000142	NM_009444	Tgoln2	trans-golgi network protein 2	0	0	0	0	0	0	1	1	0	1	0
mmu-miR-9	MIMAT0000142	NM_009460	Sumo1	SMT3 suppressor of mif two 3 homolog 1 (yeast)	0	0	1	0	0	0	0	1	0	1	0
mmu-miR-9	MIMAT0000142	NM_009463	Ucp1	uncoupling protein 1 (mitochondrial, proton carrier)	0	0	1	0	0	0	0	1	0	1	0
mmu-miR-9	MIMAT0000142	NM_009464	Ucp3	uncoupling protein 3 (mitochondrial, proton carrier)	0	0	1	0	0	0	0	1	0	1	0
mmu-miR-9	MIMAT0000142	NM_009465	Axl	AXL receptor tyrosine kinase	0	0	1	0	0	0	0	1	0	1	0
mmu-miR-9	MIMAT0000142	NM_009471	Umps	uridine monophosphate synthetase	0	0	1	0	0	0	0	1	0	1	0
mmu-miR-9	MIMAT0000142	NM_009481	Usp9x	ubiquitin specific peptidase 9, X chromosome	0	0	1	0	0	0	0	1	0	1	0
mmu-miR-9	MIMAT0000142	NM_009493	Vmn2r42	vomeronasal 2, receptor 42	0	0	1	0	0	0	0	1	0	1	0
mmu-miR-9	MIMAT0000142	NM_009500	Vav2	vav 2 oncogene	0	0	1	0	0	0	0	1	0	1	0
mmu-miR-9	MIMAT0000142	NM_009502	Vcl	vinculin	0	0	0	0	0	0	1	1	0	1	0
mmu-miR-9	MIMAT0000142	NM_009504	Vdr	vitamin D receptor	0	0	1	0	0	0	0	1	0	1	0
mmu-miR-9	MIMAT0000142	NM_009517	Zmat3	zinc finger matrin type 3	0	0	1	0	0	0	0	1	0	1	0
mmu-miR-9	MIMAT0000142	NM_009534	Yap1	yes-associated protein 1	0	0	0	0	0	0	1	1	0	1	0
mmu-miR-9	MIMAT0000142	NM_009535	Yes1	Yamaguchi sarcoma viral (v-yes) oncogene homolog 1	0	0	1	0	0	0	0	1	0	1	0
mmu-miR-9	MIMAT0000142	NM_009546	Trim25	tripartite motif-containing 25	0	0	1	0	0	0	0	1	0	1	0
mmu-miR-9	MIMAT0000142	NM_009548	Zfp179	zinc finger protein 179	0	0	1	0	0	0	0	1	0	1	0
mmu-miR-9	MIMAT0000142	NM_009549	Zfp185	zinc finger protein 185	0	0	1	0	0	0	0	1	0	1	0
mmu-miR-9	MIMAT0000142	NM_009554	Zfp37	zinc finger protein 37	0	0	1	0	0	0	0	1	0	1	0
mmu-miR-9	MIMAT0000142	NM_009555	Zfp40	zinc finger protein 40	0	0	1	0	0	0	0	1	0	1	0
mmu-miR-9	MIMAT0000142	NM_009557	Zfp46	zinc finger protein 46	0	0	1	0	0	0	0	1	0	1	0
mmu-miR-9	MIMAT0000142	NM_009560	Zfp60	zinc finger protein 60	0	0	1	0	0	0	0	1	0	1	0
mmu-miR-9	MIMAT0000142	NM_009566	Zfp92	zinc finger protein 92	0	0	1	0	0	0	0	1	0	1	0
mmu-miR-9	MIMAT0000142	NM_009567	Zfp93	zinc finger protein 93	0	0	1	0	0	0	0	1	0	1	0
mmu-miR-9	MIMAT0000142	NM_009572	Zhx1	zinc fingers and homeoboxes 1	0	0	1	0	0	0	0	1	0	1	0
mmu-miR-9	MIMAT0000142	NM_009576	Zic4	zinc finger protein of the cerebellum 4	0	0	1	0	0	0	0	1	0	1	0
mmu-miR-9	MIMAT0000142	NM_009579	Slc30a1	solute carrier family 30 (zinc transporter), member 1	0	0	0	0	0	0	1	1	0	1	0
mmu-miR-9	MIMAT0000142	NM_009594	Abl1	c-abl oncogene 1, receptor tyrosine kinase	0	0	1	0	0	0	0	1	0	1	0
mmu-miR-9	MIMAT0000142	NM_009612	Acvrl1	activin A receptor, type II-like 1	0	0	1	0	0	0	0	1	0	1	0
mmu-miR-9	MIMAT0000142	NM_009622	Adcy1	adenylate cyclase 1	0	0	1	0	0	0	0	1	0	1	0
mmu-miR-9	MIMAT0000142	NM_009638	Crisp1	cysteine-rich secretory protein 1	0	0	1	0	0	0	0	1	0	1	0
mmu-miR-9	MIMAT0000142	NM_009644	Ahrr	aryl-hydrocarbon receptor repressor	0	0	1	0	0	0	0	1	0	1	0
mmu-miR-9	MIMAT0000142	NM_009656	Aldh2	aldehyde dehydrogenase 2, mitochondrial	0	0	1	0	0	0	0	1	0	1	0
mmu-miR-9	MIMAT0000142	NM_009658	Akr1b3	aldo-keto reductase family 1, member B3 (aldose reductase)	0	0	1	0	0	0	0	1	0	1	0
mmu-miR-9	MIMAT0000142	NM_009665	Amd1	S-adenosylmethionine decarboxylase 1	0	0	1	0	0	0	0	1	0	1	0
mmu-miR-9	MIMAT0000142	NM_009670	Ank3	ankyrin 3, epithelial	0	0	1	0	0	0	0	1	0	1	0
mmu-miR-9	MIMAT0000142	NM_009674	Anxa7	annexin A7	0	0	1	0	0	0	0	1	0	1	0
mmu-miR-9	MIMAT0000142	NM_009679	Ap2m1	adaptor protein complex AP-2, mu1	0	0	0	0	0	0	1	1	0	1	0
mmu-miR-9	MIMAT0000142	NM_009682	Ap3s2	adaptor-related protein complex 3, sigma 2 subunit	0	0	1	0	0	0	0	1	0	1	0
mmu-miR-9	MIMAT0000142	NM_009686	Apbb2	amyloid beta (A4) precursor protein-binding, family B, member 2	0	0	1	0	0	0	0	1	0	1	0
mmu-miR-9	MIMAT0000142	NM_009709	Arnt	aryl hydrocarbon receptor nuclear translocator	0	0	0	0	0	0	1	1	0	1	0
mmu-miR-9	MIMAT0000142	NM_009712	Arsb	arylsulfatase B	0	0	1	0	0	0	0	1	0	1	0
mmu-miR-9	MIMAT0000142	NM_009715	Atf2	activating transcription factor 2	0	0	0	0	0	0	1	1	0	1	0
mmu-miR-9	MIMAT0000142	NM_009730	Atrn	attractin	0	0	1	0	0	0	0	1	0	1	0
mmu-miR-9	MIMAT0000142	NM_009738	Bche	butyrylcholinesterase	0	0	1	0	0	0	0	1	0	1	0
mmu-miR-9	MIMAT0000142	NM_009740	Bcl10	B-cell leukemia/lymphoma 10	0	0	1	0	0	0	0	1	0	1	0
mmu-miR-9	MIMAT0000142	NM_009741	Bcl2	B-cell leukemia/lymphoma 2	0	0	1	0	0	0	0	1	0	1	0
mmu-miR-9	MIMAT0000142	NM_009754	Bcl2l11	BCL2-like 11 (apoptosis facilitator)	0	0	1	0	0	0	0	1	0	1	0
mmu-miR-9	MIMAT0000142	NM_009758	Bmpr1a	bone morphogenetic protein receptor, type 1A	0	0	1	0	0	0	0	1	0	1	0
mmu-miR-9	MIMAT0000142	NM_009760	Bnip3	BCL2/adenovirus E1B interacting protein 1, NIP3	0	0	1	0	0	0	0	1	0	1	0
mmu-miR-9	MIMAT0000142	NM_009763	Bst1	bone marrow stromal cell antigen 1	0	0	1	0	0	0	0	1	0	1	0
mmu-miR-9	MIMAT0000142	NM_009765	Brca2	breast cancer 2	0	0	1	0	0	0	0	1	0	1	0
mmu-miR-9	MIMAT0000142	NM_009782	Cacna1e	calcium channel, voltage-dependent, R type, alpha 1E subunit	0	0	1	0	0	0	0	1	0	1	0
mmu-miR-9	MIMAT0000142	NM_009796	Capn7	calpain 7	0	0	1	0	0	0	0	1	0	1	0
mmu-miR-9	MIMAT0000142	NM_009808	Casp12	caspase 12	0	0	1	0	0	0	0	1	0	1	0
mmu-miR-9	MIMAT0000142	NM_009809	Casp14	caspase 14	0	0	1	0	0	0	0	1	0	1	0
mmu-miR-9	MIMAT0000142	NM_009818	Ctnna1	catenin (cadherin associated protein), alpha 1	0	0	1	0	0	0	0	1	0	1	0
mmu-miR-9	MIMAT0000142	NM_009821	Runx1	runt related transcription factor 1	0	0	0	0	0	0	1	1	0	1	0
mmu-miR-9	MIMAT0000142	NM_009825	Serpinh1	serine (or cysteine) peptidase inhibitor, clade H, member 1	0	0	1	0	0	0	0	1	0	1	0
mmu-miR-9	MIMAT0000142	NM_009829	Ccnd2	cyclin D2	0	0	1	0	0	0	0	1	0	1	0
mmu-miR-9	MIMAT0000142	NM_009842	Cd151	CD151 antigen	0	0	1	0	0	0	0	1	0	1	0
mmu-miR-9	MIMAT0000142	NM_009843	Ctla4	cytotoxic T-lymphocyte-associated protein 4	0	0	1	0	0	0	0	1	0	1	0
mmu-miR-9	MIMAT0000142	NM_009847	Cd2ap	CD2-associated protein	0	0	1	0	0	0	0	1	0	1	0
mmu-miR-9	MIMAT0000142	NM_009848	Entpd1	ectonucleoside triphosphate diphosphohydrolase 1	0	0	1	0	0	0	0	1	0	1	0
mmu-miR-9	MIMAT0000142	NM_009861	Cdc42	cell division cycle 42 homolog (S. cerevisiae)	0	0	1	0	0	0	0	1	0	1	0
mmu-miR-9	MIMAT0000142	NM_009864	Cdh1	cadherin 1	0	0	1	0	0	0	0	1	0	1	0
mmu-miR-9	MIMAT0000142	NM_009884	Cebpg	CCAAT/enhancer binding protein (C/EBP), gamma	0	0	1	0	0	0	0	1	0	1	0
mmu-miR-9	MIMAT0000142	NM_009893	Chrd	chordin	0	0	1	0	0	0	0	1	0	1	0
mmu-miR-9	MIMAT0000142	NM_009895	Cish	cytokine inducible SH2-containing protein	0	0	1	0	0	0	0	1	0	1	0
mmu-miR-9	MIMAT0000142	NM_009906	Tpp1	tripeptidyl peptidase I	0	0	1	0	0	0	0	1	0	1	0
mmu-miR-9	MIMAT0000142	NM_009909	Il8rb	interleukin 8 receptor, beta	0	0	1	0	0	0	0	1	0	1	0
mmu-miR-9	MIMAT0000142	NM_009923	Cnp	2",3"-cyclic nucleotide 3" phosphodiesterase	0	0	1	0	0	0	0	1	0	1	0
mmu-miR-9	MIMAT0000142	NM_009952	Creb1	cAMP responsive element binding protein 1	0	0	1	0	0	0	0	1	0	1	0
mmu-miR-9	MIMAT0000142	NM_009970	Csf2ra	colony stimulating factor 2 receptor, alpha, low-affinity (granulocyte-macrophage)	0	0	1	0	0	0	0	1	0	1	0
mmu-miR-9	MIMAT0000142	NM_009974	Csnk2a2	casein kinase 2, alpha prime polypeptide	0	0	1	0	0	0	0	1	0	1	0
mmu-miR-9	MIMAT0000142	NM_009983	Ctsd	cathepsin D	0	0	1	0	0	0	0	1	0	1	0
mmu-miR-9	MIMAT0000142	NM_009987	Cx3cr1	chemokine (C-X3-C) receptor 1	0	0	1	0	0	0	0	1	0	1	0
mmu-miR-9	MIMAT0000142	NM_009990	Clip2	CAP-GLY domain containing linker protein 2	0	0	1	0	0	0	0	1	0	1	0
mmu-miR-9	MIMAT0000142	NM_009996	Cyp24a1	cytochrome P450, family 24, subfamily a, polypeptide 1	0	0	1	0	0	0	0	1	0	1	0
mmu-miR-9	MIMAT0000142	NM_010017	Dag1	dystroglycan 1	0	0	1	0	0	0	0	1	0	1	0
mmu-miR-9	MIMAT0000142	NM_010018	Dao1	D-amino acid oxidase 1	0	0	1	0	0	0	0	1	0	1	0
mmu-miR-9	MIMAT0000142	NM_010020	Slc6a3	solute carrier family 6 (neurotransmitter transporter, dopamine), member 3	0	0	1	0	0	0	0	1	0	1	0
mmu-miR-9	MIMAT0000142	NM_010022	Dbt	dihydrolipoamide branched chain transacylase E2	0	0	1	0	0	0	0	1	0	1	0
mmu-miR-9	MIMAT0000142	NM_010025	Dcx	doublecortin	0	0	1	0	0	0	0	1	0	1	0
mmu-miR-9	MIMAT0000142	NM_010026	Ddef1	development and differentiation enhancing	0	0	1	0	0	0	0	1	0	1	0
mmu-miR-9	MIMAT0000142	NM_010049	Dhfr	dihydrofolate reductase	0	0	1	0	0	0	0	1	0	1	0
mmu-miR-9	MIMAT0000142	NM_010050	Dio2	deiodinase, iodothyronine, type II	0	0	1	0	0	0	0	1	0	1	0
mmu-miR-9	MIMAT0000142	NM_010055	Dlx3	distal-less homeobox 3	0	0	0	0	0	0	1	1	0	1	0
mmu-miR-9	MIMAT0000142	NM_010059	Dmc1	DMC1 dosage suppressor of mck1 homolog, meiosis-specific homologous recombination (yeast)disrupted meiotic cDNA 1	0	0	1	0	0	0	0	1	0	1	0
mmu-miR-9	MIMAT0000142	NM_010063	Dync1i1	dynein cytoplasmic 1 intermediate chain 1	0	0	1	0	0	0	0	1	0	1	0
mmu-miR-9	MIMAT0000142	NM_010067	Trdmt1	tRNA aspartic acid methyltransferase 1	0	0	1	0	0	0	0	1	0	1	0
mmu-miR-9	MIMAT0000142	NM_010074	Dpp4	dipeptidylpeptidase 4	0	0	0	0	0	0	1	1	0	1	0
mmu-miR-9	MIMAT0000142	NM_010078	Drp2	dystrophin related protein 2	0	0	1	0	0	0	0	1	0	1	0
mmu-miR-9	MIMAT0000142	NM_010080	Dspp	dentin sialophosphoprotein	0	0	1	0	0	0	0	1	0	1	0
mmu-miR-9	MIMAT0000142	NM_010082	Adam28	a disintegrin and metallopeptidase domain 28	0	0	1	0	0	0	0	1	0	1	0
mmu-miR-9	MIMAT0000142	NM_010094	Lefty1	left right determination factor 1	0	0	1	0	0	0	0	1	0	1	0
mmu-miR-9	MIMAT0000142	NM_010095	Ebf2	early B-cell factor 2	0	0	1	0	0	0	0	1	0	1	0
mmu-miR-9	MIMAT0000142	NM_010101	S1pr3	sphingosine-1-phosphate receptor 3	0	0	1	0	0	0	0	1	0	1	0
mmu-miR-9	MIMAT0000142	NM_010103	Edil3	EGF-like repeats and discoidin I-like domains 3	0	0	1	0	0	0	0	1	0	1	0
mmu-miR-9	MIMAT0000142	NM_010111	Efnb2	ephrin B2	0	0	1	0	0	0	0	1	0	1	0
mmu-miR-9	MIMAT0000142	NM_010112	Efs	embryonal Fyn-associated substrate	0	0	1	0	0	0	0	1	0	1	0
mmu-miR-9	MIMAT0000142	NM_010113	Egf	epidermal growth factor	0	0	1	0	0	0	0	1	0	1	0
mmu-miR-9	MIMAT0000142	NM_010128	Emp1	epithelial membrane protein 1	0	0	1	0	0	0	0	1	0	1	0
mmu-miR-9	MIMAT0000142	NM_010130	Emr1	EGF-like module containing, mucin-like, hormone receptor-like sequence 1	0	0	1	0	0	0	0	1	0	1	0
mmu-miR-9	MIMAT0000142	NM_010134	En2	engrailed 2	0	0	0	0	0	0	1	1	0	1	0
mmu-miR-9	MIMAT0000142	NM_010136	Eomes	eomesodermin homolog (Xenopus laevis)	0	0	1	0	0	0	0	1	0	1	0
mmu-miR-9	MIMAT0000142	NM_010160	Cugbp2	CUG triplet repeat, RNA binding protein 2	0	0	1	0	0	0	0	1	0	1	0
mmu-miR-9	MIMAT0000142	NM_010167	Eya4	eyes absent 4 homolog (Drosophila)	0	0	1	0	0	0	0	1	0	1	0
mmu-miR-9	MIMAT0000142	NM_010170	F2rl2	coagulation factor II (thrombin) receptor-like 2	0	0	1	0	0	0	0	1	0	1	0
mmu-miR-9	MIMAT0000142	NM_010173	Faah	fatty acid amide hydrolase	0	0	1	0	0	0	0	1	0	1	0
mmu-miR-9	MIMAT0000142	NM_010174	Fabp3	fatty acid binding protein 3, muscle and heart	0	0	1	0	0	0	0	1	0	1	0
mmu-miR-9	MIMAT0000142	NM_010175	Fadd	Fas (TNFRSF6)-associated via death domain	0	0	1	0	0	0	0	1	0	1	0
mmu-miR-9	MIMAT0000142	NM_010186	Fcgr1	Fc receptor, IgG, high affinity I	0	0	1	0	0	0	0	1	0	1	0
mmu-miR-9	MIMAT0000142	NM_010188	Fcgr3	Fc receptor, IgG, low affinity III	0	0	1	0	0	0	0	1	0	1	0
mmu-miR-9	MIMAT0000142	NM_010197	Fgf1	fibroblast growth factor 1	0	0	1	0	0	0	0	1	0	1	0
mmu-miR-9	MIMAT0000142	NM_010200	Fgf13	fibroblast growth factor 13	0	0	1	0	0	0	0	1	0	1	0
mmu-miR-9	MIMAT0000142	NM_010201	Fgf14	fibroblast growth factor 14	0	0	0	0	0	0	1	1	0	1	0
mmu-miR-9	MIMAT0000142	NM_010211	Fhl1	four and a half LIM domains 1	0	0	1	0	0	0	0	1	0	1	0
mmu-miR-9	MIMAT0000142	NM_010217	Ctgf	connective tissue growth factor	0	0	1	0	0	0	0	1	0	1	0
mmu-miR-9	MIMAT0000142	NM_010228	Flt1	FMS-like tyrosine kinase 1	0	0	1	0	0	0	0	1	0	1	0
mmu-miR-9	MIMAT0000142	NM_010243	Fut9	fucosyltransferase 9	0	0	1	0	0	0	0	1	0	1	0
mmu-miR-9	MIMAT0000142	NM_010258	Gata6	GATA binding protein 6	0	0	1	0	0	0	0	1	0	1	0
mmu-miR-9	MIMAT0000142	NM_010264	Nr6a1	nuclear receptor subfamily 6, group A, member 1	0	0	1	0	0	0	0	1	0	1	0
mmu-miR-9	MIMAT0000142	NM_010266	Gda	guanine deaminase	0	0	1	0	0	0	0	1	0	1	0
mmu-miR-9	MIMAT0000142	NM_010267	Gdap1	ganglioside-induced differentiation-associated-protein 1	0	0	1	0	0	0	0	1	0	1	0
mmu-miR-9	MIMAT0000142	NM_010274	Gpd2	glycerol phosphate dehydrogenase 2, mitochondrial	0	0	1	0	0	0	0	1	0	1	0
mmu-miR-9	MIMAT0000142	NM_010286	Tsc22d3	TSC22 domain family 3	0	0	1	0	0	0	0	1	0	1	0
mmu-miR-9	MIMAT0000142	NM_010291	Gjb5	gap junction protein, beta 5	0	0	1	0	0	0	0	1	0	1	0
mmu-miR-9	MIMAT0000142	NM_010295	Gclc	glutamate-cysteine ligase, catalytic subunit	0	0	1	0	0	0	0	1	0	1	0
mmu-miR-9	MIMAT0000142	NM_010301	Gna11	guanine nucleotide binding protein, alpha 11	0	0	1	0	0	0	0	1	0	1	0
mmu-miR-9	MIMAT0000142	NM_010303	Gna13	guanine nucleotide binding protein, alpha 13	0	0	1	0	0	0	0	1	0	1	0
mmu-miR-9	MIMAT0000142	NM_010304	Gna15	guanine nucleotide binding protein, alpha 15	0	0	1	0	0	0	0	1	0	1	0
mmu-miR-9	MIMAT0000142	NM_010305	Gnai1	guanine nucleotide binding protein (G protein), alpha inhibiting 1	0	0	1	0	0	0	0	1	0	1	0
mmu-miR-9	MIMAT0000142	NM_010306	Gnai3	guanine nucleotide binding protein (G protein), alpha inhibiting 3	0	0	1	0	0	0	0	1	0	1	0
mmu-miR-9	MIMAT0000142	NM_010307	Gnal	guanine nucleotide binding protein, alpha stimulating, olfactory type	0	0	1	0	0	0	0	1	0	1	0
mmu-miR-9	MIMAT0000142	NM_010322	Gnpat	glyceronephosphate O-acyltransferase	0	0	1	0	0	0	0	1	0	1	0
mmu-miR-9	MIMAT0000142	NM_010343	Gpx5	glutathione peroxidase 5	0	0	1	0	0	0	0	1	0	1	0
mmu-miR-9	MIMAT0000142	NM_010363	Gstz1	glutathione transferase zeta 1 (maleylacetoacetate isomerase)	0	0	1	0	0	0	0	1	0	1	0
mmu-miR-9	MIMAT0000142	NM_010367	Magi1	membrane associated guanylate kinase, WW and PDZ domain containing 1	0	0	1	0	0	0	0	1	0	1	0
mmu-miR-9	MIMAT0000142	NM_010377	Hist1h1t	histone cluster 1, H1t	0	0	1	0	0	0	0	1	0	1	0
mmu-miR-9	MIMAT0000142	NM_010391	H2-Q10	histocompatibility 2, Q region locus 10	0	0	1	0	0	0	0	1	0	1	0
mmu-miR-9	MIMAT0000142	NM_010430	Hic1	hypermethylated in cancer 1	0	0	1	0	0	0	0	1	0	1	0
mmu-miR-9	MIMAT0000142	NM_010441	Hmga2	high mobility group AT-hook 2	0	0	1	0	0	0	0	1	0	1	0
mmu-miR-9	MIMAT0000142	NM_010442	Hmox1	heme oxygenase (decycling) 1	0	0	1	0	0	0	0	1	0	1	0
mmu-miR-9	MIMAT0000142	NM_010446	Foxa2	forkhead box A2	0	0	1	0	0	0	0	1	0	1	0
mmu-miR-9	MIMAT0000142	NM_010459	Hoxb4	homeo box B4	0	0	1	0	0	0	0	1	0	1	0
mmu-miR-9	MIMAT0000142	NM_010467	Hoxd1	homeo box D1	0	0	1	0	0	0	0	1	0	1	0
mmu-miR-9	MIMAT0000142	NM_010479	Hspa1a	heat shock protein 1A	0	0	1	0	0	0	0	1	0	1	0
mmu-miR-9	MIMAT0000142	NM_010481	Hspa9	heat shock protein 9	0	0	1	0	0	0	0	1	0	1	0
mmu-miR-9	MIMAT0000142	NM_010488	Elavl4	ELAV (embryonic lethal, abnormal vision, Drosophila)-like 4 (Hu antigen D)	0	0	0	0	0	0	1	1	0	1	0
mmu-miR-9	MIMAT0000142	NM_010498	Ids	iduronate 2-sulfatase	0	0	1	0	0	0	0	1	0	1	0
mmu-miR-9	MIMAT0000142	NM_010508	Ifnar1	interferon (alpha and beta) receptor 1	0	0	1	0	0	0	0	1	0	1	0
mmu-miR-9	MIMAT0000142	NM_010514	Igf2	insulin-like growth factor 2	0	0	1	0	0	0	0	1	0	1	0
mmu-miR-9	MIMAT0000142	NM_010518	Igfbp5	insulin-like growth factor binding protein 5	0	0	1	0	0	0	0	1	0	1	0
mmu-miR-9	MIMAT0000142	NM_010560	Il6st	interleukin 6 signal transducer	0	0	1	0	0	0	0	1	0	1	0
mmu-miR-9	MIMAT0000142	NM_010565	Inhbc	inhibin beta-C	0	0	1	0	0	0	0	1	0	1	0
mmu-miR-9	MIMAT0000142	NM_010569	Invs	inversin	0	0	1	0	0	0	0	1	0	1	0
mmu-miR-9	MIMAT0000142	NM_010572	Irs4	insulin receptor substrate 4	0	0	1	0	0	0	0	1	0	1	0
mmu-miR-9	MIMAT0000142	NM_010576	Itga4	integrin alpha 4	0	0	1	0	0	0	0	1	0	1	0
mmu-miR-9	MIMAT0000142	NM_010578	Itgb1	integrin beta 1 (fibronectin receptor beta)	0	0	1	0	0	0	0	1	0	1	0
mmu-miR-9	MIMAT0000142	NM_010587	Itsn1	intersectin 1 (SH3 domain protein 1A)	0	0	1	0	0	0	0	1	0	1	0
mmu-miR-9	MIMAT0000142	NM_010595	Kcna1	potassium voltage-gated channel, shaker-related subfamily, member 1	0	0	1	0	0	0	0	1	0	1	0
mmu-miR-9	MIMAT0000142	NM_010600	Kcnh1	potassium voltage-gated channel, subfamily H (eag-related), member 1	0	0	1	0	0	0	0	1	0	1	0
mmu-miR-9	MIMAT0000142	NM_010636	Klf12	Kruppel-like factor 12	0	0	1	0	0	0	0	1	0	1	0
mmu-miR-9	MIMAT0000142	NM_010657	Hivep3	human immunodeficiency virus type I enhancer binding protein 3	0	0	1	0	0	0	0	1	0	1	0
mmu-miR-9	MIMAT0000142	NM_010698	Ldb2	LIM domain binding 2	0	0	1	0	0	0	0	1	0	1	0
mmu-miR-9	MIMAT0000142	NM_010716	Lig3	ligase III, DNA, ATP-dependent	0	0	1	0	0	0	0	1	0	1	0
mmu-miR-9	MIMAT0000142	NM_010722	Lmnb2	lamin B2	0	0	1	0	0	0	0	1	0	1	0
mmu-miR-9	MIMAT0000142	NM_010731	Zbtb7a	zinc finger and BTB domain containing 7a	0	0	0	0	0	0	1	1	0	1	0
mmu-miR-9	MIMAT0000142	NM_010740	Cd93	CD93 antigen	0	0	1	0	0	0	0	1	0	1	0
mmu-miR-9	MIMAT0000142	NM_010743	Il1rl1	interleukin 1 receptor-like 1	0	0	1	0	0	0	0	1	0	1	0
mmu-miR-9	MIMAT0000142	NM_010749	M6pr	mannose-6-phosphate receptor, cation dependent	0	0	0	0	0	0	1	1	0	1	0
mmu-miR-9	MIMAT0000142	NM_010784	Mdk	midkine	0	0	1	0	0	0	0	1	0	1	0
mmu-miR-9	MIMAT0000142	NM_010788	Mecp2	methyl CpG binding protein 2	0	0	1	0	0	0	0	1	0	1	0
mmu-miR-9	MIMAT0000142	NM_010790	Melk	maternal embryonic leucine zipper kinase	0	0	1	0	0	0	0	1	0	1	0
mmu-miR-9	MIMAT0000142	NM_010800	Bhlhb8	basic helix-loop-helix domain containing, class B, 8	0	0	1	0	0	0	0	1	0	1	0
mmu-miR-9	MIMAT0000142	NM_010804	Mllt10	myeloid/lymphoid or mixed-lineage leukemia (trithorax homolog, Drosophila); translocated to, 10	0	0	1	0	0	0	0	1	0	1	0
mmu-miR-9	MIMAT0000142	NM_010813	Mnt	max binding protein	0	0	0	0	0	0	1	1	0	1	0
mmu-miR-9	MIMAT0000142	NM_010822	Mpg	N-methylpurine-DNA glycosylase	0	0	1	0	0	0	0	1	0	1	0
mmu-miR-9	MIMAT0000142	NM_010823	Mpl	myeloproliferative leukemia virus oncogene	0	0	1	0	0	0	0	1	0	1	0
mmu-miR-9	MIMAT0000142	NM_010827	Msc	musculin	0	0	1	0	0	0	0	1	0	1	0
mmu-miR-9	MIMAT0000142	NM_010829	Msh3	mutS homolog 3 (E. coli)	0	0	1	0	0	0	0	1	0	1	0
mmu-miR-9	MIMAT0000142	NM_010831	Snf1lk	SNF1-like kinase	0	0	0	0	0	0	1	1	0	1	0
mmu-miR-9	MIMAT0000142	NM_010835	Msx1	homeobox, msh-like 1	0	0	1	0	0	0	0	1	0	1	0
mmu-miR-9	MIMAT0000142	NM_010840	Mthfr	5,10-methylenetetrahydrofolate reductase	0	0	1	0	0	0	0	1	0	1	0
mmu-miR-9	MIMAT0000142	NM_010847	Mxi1	Max interacting protein 1	0	0	1	0	0	0	0	1	0	1	0
mmu-miR-9	MIMAT0000142	NM_010863	Myo1b	myosin IB	0	0	1	0	0	0	0	1	0	1	0
mmu-miR-9	MIMAT0000142	NM_010899	Nfatc2	nuclear factor of activated T-cells, cytoplasmic, calcineurin-dependent 2	0	0	1	0	0	0	0	1	0	1	0
mmu-miR-9	MIMAT0000142	NM_010901	Nfatc3	nuclear factor of activated T-cells, cytoplasmic, calcineurin-dependent 3	0	0	1	0	0	0	0	1	0	1	0
mmu-miR-9	MIMAT0000142	NM_010902	Nfe2l2	nuclear factor, erythroid derived 2, like 2	0	0	1	0	0	0	0	1	0	1	0
mmu-miR-9	MIMAT0000142	NM_010904	Nefh	neurofilament, heavy polypeptide	0	0	0	0	0	0	1	1	0	1	0
mmu-miR-9	MIMAT0000142	NM_010908	Nfkbib	nuclear factor of kappa light polypeptide gene enhancer in B-cells inhibitor, beta	0	0	1	0	0	0	0	1	0	1	0
mmu-miR-9	MIMAT0000142	NM_010921	Nkx3-1	NK-3 transcription factor, locus 1 (Drosophila)	0	0	1	0	0	0	0	1	0	1	0
mmu-miR-9	MIMAT0000142	NM_010926	Cox4nb	COX4 neighbor	0	0	1	0	0	0	0	1	0	1	0
mmu-miR-9	MIMAT0000142	NM_010928	Notch2	Notch gene homolog 2 (Drosophila)	0	0	1	0	0	0	0	1	0	1	0
mmu-miR-9	MIMAT0000142	NM_010934	Npy1r	neuropeptide Y receptor Y1	0	0	1	0	0	0	0	1	0	1	0
mmu-miR-9	MIMAT0000142	NM_010936	Nr1i2	nuclear receptor subfamily 1, group I, member 2	0	0	1	0	0	0	0	1	0	1	0
mmu-miR-9	MIMAT0000142	NM_010937	Nras	neuroblastoma ras oncogene	0	0	1	0	0	0	0	1	0	1	0
mmu-miR-9	MIMAT0000142	NM_010939	Nrp2	neuropilin 2	0	0	1	0	0	0	0	1	0	1	0
mmu-miR-9	MIMAT0000142	NM_010944	Musk	muscle, skeletal, receptor tyrosine kinase	0	0	1	0	0	0	0	1	0	1	0
mmu-miR-9	MIMAT0000142	NM_010952	Oaz2	ornithine decarboxylase antizyme 2	0	0	1	0	0	0	0	1	0	1	0
mmu-miR-9	MIMAT0000142	NM_010954	Ncam2	neural cell adhesion molecule 2	0	0	1	0	0	0	0	1	0	1	0
mmu-miR-9	MIMAT0000142	NM_010956	Ogdh	oxoglutarate dehydrogenase (lipoamide)	0	0	1	0	0	0	0	1	0	1	0
mmu-miR-9	MIMAT0000142	NM_011012	Oprl1	opioid receptor-like 1	0	0	1	0	0	0	0	1	0	1	0
mmu-miR-9	MIMAT0000142	NM_011063	Pea15a	phosphoprotein enriched in astrocytes 15A	0	0	1	0	0	0	0	1	0	1	0
mmu-miR-9	MIMAT0000142	NM_011066	Per2	period homolog 2 (Drosophila)	0	0	1	0	0	0	0	1	0	1	0
mmu-miR-9	MIMAT0000142	NM_011075	Abcb1b	ATP-binding cassette, sub-family B (MDR/TAP), member 1B	0	0	1	0	0	0	0	1	0	1	0
mmu-miR-9	MIMAT0000142	NM_011077	Phex	phosphate regulating gene with homologies to endopeptidases on the X chromosome (hypophosphatemia, vitamin D resistant rickets)	0	0	1	0	0	0	0	1	0	1	0
mmu-miR-9	MIMAT0000142	NM_011083	Pik3c2a	phosphatidylinositol 3-kinase, C2 domain containing, alpha polypeptide	0	0	0	0	0	0	1	1	0	1	0
mmu-miR-9	MIMAT0000142	NM_011084	Pik3c2g	phosphatidylinositol 3-kinase, C2 domain containing, gamma polypeptide	0	0	1	0	0	0	0	1	0	1	0
mmu-miR-9	MIMAT0000142	NM_011086	Pip5k3	phosphatidylinositol-3-phosphate/phosphatidylinositol 5-kinase, type III	0	0	1	0	0	0	0	1	0	1	0
mmu-miR-9	MIMAT0000142	NM_011101	Prkca	protein kinase C, alpha	0	0	1	0	0	0	0	1	0	1	0
mmu-miR-9	MIMAT0000142	NM_011109	Pla2g2d	phospholipase A2, group IID	0	0	1	0	0	0	0	1	0	1	0
mmu-miR-9	MIMAT0000142	NM_011116	Pld3	phospholipase D family, member 3	0	0	0	0	0	0	1	1	0	1	0
mmu-miR-9	MIMAT0000142	NM_011141	Pou3f1	POU domain, class 3, transcription factor 1	0	0	1	0	0	0	0	1	0	1	0
mmu-miR-9	MIMAT0000142	NM_011160	Prkg1	protein kinase, cGMP-dependent, type I	0	0	1	0	0	0	0	1	0	1	0
mmu-miR-9	MIMAT0000142	NM_011161	Mapk11	mitogen-activated protein kinase 11	0	0	1	0	0	0	0	1	0	1	0
mmu-miR-9	MIMAT0000142	NM_011163	Eif2ak2	eukaryotic translation initiation factor 2-alpha kinase 2	0	0	1	0	0	0	0	1	0	1	0
mmu-miR-9	MIMAT0000142	NM_011196	Ptger3	prostaglandin E receptor 3 (subtype EP3)	0	0	1	0	0	0	0	1	0	1	0
mmu-miR-9	MIMAT0000142	NM_011197	Ptgfrn	prostaglandin F2 receptor negative regulator	0	0	0	0	0	0	1	1	0	1	0
mmu-miR-9	MIMAT0000142	NM_011212	Ptpre	protein tyrosine phosphatase, receptor type, E	0	0	1	0	0	0	0	1	0	1	0
mmu-miR-9	MIMAT0000142	NM_011235	Rad51l3	RAD51-like 3 (S. cerevisiae)	0	0	1	0	0	0	0	1	0	1	0
mmu-miR-9	MIMAT0000142	NM_011237	Rad9	RAD9 homolog (S. pombe)	0	0	1	0	0	0	0	1	0	1	0
mmu-miR-9	MIMAT0000142	NM_011244	Rarg	retinoic acid receptor, gamma	0	0	1	0	0	0	0	1	0	1	0
mmu-miR-9	MIMAT0000142	NM_011246	Rasgrp1	RAS guanyl releasing protein 1	0	0	1	0	0	0	0	1	0	1	0
mmu-miR-9	MIMAT0000142	NM_011266	Rfxank	regulatory factor X-associated ankyrin-containing protein	0	0	1	0	0	0	0	1	0	1	0
mmu-miR-9	MIMAT0000142	NM_011269	Rhag	Rhesus blood group-associated A glycoprotein	0	0	1	0	0	0	0	1	0	1	0
mmu-miR-9	MIMAT0000142	NM_011276	Rnf12	ring finger protein 12	0	0	1	0	0	0	0	1	0	1	0
mmu-miR-9	MIMAT0000142	NM_011279	Rnf7	ring finger protein 7	0	0	1	0	0	0	0	1	0	1	0
mmu-miR-9	MIMAT0000142	NM_011284	Rpa2	replication protein A2	0	0	1	0	0	0	0	1	0	1	0
mmu-miR-9	MIMAT0000142	NM_011286	Rph3a	rabphilin 3A	0	0	1	0	0	0	0	1	0	1	0
mmu-miR-9	MIMAT0000142	NM_011294	Sub1	SUB1 homolog (S. cerevisiae)	0	0	1	0	0	0	0	1	0	1	0
mmu-miR-9	MIMAT0000142	NM_011302	Rs1	retinoschisis (X-linked, juvenile) 1 (human)	0	0	1	0	0	0	0	1	0	1	0
mmu-miR-9	MIMAT0000142	NM_011316	Saa4	serum amyloid A 4	0	0	1	0	0	0	0	1	0	1	0
mmu-miR-9	MIMAT0000142	NM_011326	Scnn1g	sodium channel, nonvoltage-gated 1 gamma	0	0	1	0	0	0	0	1	0	1	0
mmu-miR-9	MIMAT0000142	NM_011339	Cxcl15	chemokine (C-X-C motif) ligand 15	0	0	1	0	0	0	0	1	0	1	0
mmu-miR-9	MIMAT0000142	NM_011344	Sel1l	sel-1 suppressor of lin-12-like (C. elegans)	0	0	1	0	0	0	0	1	0	1	0
mmu-miR-9	MIMAT0000142	NM_011347	Selp	selectin, platelet	0	0	1	0	0	0	0	1	0	1	0
mmu-miR-9	MIMAT0000142	NM_011348	Sema3e	sema domain, immunoglobulin domain (Ig), short basic domain, secreted, (semaphorin) 3E	0	0	1	0	0	0	0	1	0	1	0
mmu-miR-9	MIMAT0000142	NM_011363	Sh2b1	SH2B adaptor protein 1	0	0	1	0	0	0	0	1	0	1	0
mmu-miR-9	MIMAT0000142	NM_011374	St8sia1	ST8 alpha-N-acetyl-neuraminide alpha-2,8-sialyltransferase 1	0	0	1	0	0	0	0	1	0	1	0
mmu-miR-9	MIMAT0000142	NM_011376	Sim1	single-minded homolog 1 (Drosophila)	0	0	1	0	0	0	0	1	0	1	0
mmu-miR-9	MIMAT0000142	NM_011378	Sin3a	transcriptional regulator, SIN3A (yeast)	0	0	1	0	0	0	0	1	0	1	0
mmu-miR-9	MIMAT0000142	NM_011383	Six5	sine oculis-related homeobox 5 homolog (Drosophila)	0	0	1	0	0	0	0	1	0	1	0
mmu-miR-9	MIMAT0000142	NM_011392	Slc34a1	solute carrier family 34 (sodium phosphate), member 1	0	0	1	0	0	0	0	1	0	1	0
mmu-miR-9	MIMAT0000142	NM_011395	Slc22a3	solute carrier family 22 (organic cation transporter), member 3	0	0	1	0	0	0	0	1	0	1	0
mmu-miR-9	MIMAT0000142	NM_011396	Slc22a5	solute carrier family 22 (organic cation transporter), member 5	0	0	1	0	0	0	0	1	0	1	0
mmu-miR-9	MIMAT0000142	NM_011424	Ncor2	nuclear receptor co-repressor 2	0	0	0	0	0	0	1	1	0	1	0
mmu-miR-9	MIMAT0000142	NM_011428	Snap25	synaptosomal-associated protein 25	0	0	1	0	0	0	0	1	0	1	0
mmu-miR-9	MIMAT0000142	NM_011459	Serpinb8	serine (or cysteine) peptdiase inhibitor, clade B, member 8	0	0	1	0	0	0	0	1	0	1	0
mmu-miR-9	MIMAT0000142	NM_011484	Stam	signal transducing adaptor molecule (SH3 domain and ITAM motif) 1	0	0	0	0	0	0	1	1	0	1	0
mmu-miR-9	MIMAT0000142	NM_011485	Star	steroidogenic acute regulatory protein	0	0	1	0	0	0	0	1	0	1	0
mmu-miR-9	MIMAT0000142	NM_011490	Stau1	staufen (RNA binding protein) homolog 1 (Drosophila)	0	0	1	0	0	0	0	1	0	1	0
mmu-miR-9	MIMAT0000142	NM_011494	Stk16	serine/threonine kinase 16	0	0	1	0	0	0	0	1	0	1	0
mmu-miR-9	MIMAT0000142	NM_011498	Bhlhb2	basic helix-loop-helix domain containing, class B2	0	0	1	0	0	0	0	1	0	1	0
mmu-miR-9	MIMAT0000142	NM_011516	Sycp1	synaptonemal complex protein 1	0	0	1	0	0	0	0	1	0	1	0
mmu-miR-9	MIMAT0000142	NM_011518	Syk	spleen tyrosine kinase	0	0	1	0	0	0	0	1	0	1	0
mmu-miR-9	MIMAT0000142	NM_011520	Sdc3	syndecan 3	0	0	1	0	0	0	0	1	0	1	0
mmu-miR-9	MIMAT0000142	NM_011532	Tbx1	T-box 1	0	0	1	0	0	0	0	1	0	1	0
mmu-miR-9	MIMAT0000142	NM_011541	Tcea1	transcription elongation factor A (SII) 1	0	0	1	0	0	0	0	1	0	1	0
mmu-miR-9	MIMAT0000142	NM_011545	Tcf21	transcription factor 21	0	0	1	0	0	0	0	1	0	1	0
mmu-miR-9	MIMAT0000142	NM_011547	Tcfap2a	transcription factor AP-2, alpha	0	0	1	0	0	0	0	1	0	1	0
mmu-miR-9	MIMAT0000142	NM_011551	Ubtf	upstream binding transcription factor, RNA polymerase I	0	0	1	0	0	0	0	1	0	1	0
mmu-miR-9	MIMAT0000142	NM_011578	Tgfbr3	transforming growth factor, beta receptor III	0	0	1	0	0	0	0	1	0	1	0
mmu-miR-9	MIMAT0000142	NM_011579	Tgtp	T-cell specific GTPase	0	0	1	0	0	0	0	1	0	1	0
mmu-miR-9	MIMAT0000142	NM_011584	Nr1d2	nuclear receptor subfamily 1, group D, member 2	0	0	1	0	0	0	0	1	0	1	0
mmu-miR-9	MIMAT0000142	NM_011590	Timm17a	translocase of inner mitochondrial membrane 17a	0	0	1	0	0	0	0	1	0	1	0
mmu-miR-9	MIMAT0000142	NM_011610	Tnfrsf1b	tumor necrosis factor receptor superfamily, member 1b	0	0	1	0	0	0	0	1	0	1	0
mmu-miR-9	MIMAT0000142	NM_011625	Ppp1r13b	protein phosphatase 1, regulatory (inhibitor) subunit 13B	0	0	1	0	0	0	0	1	0	1	0
mmu-miR-9	MIMAT0000142	NM_011641	Trp63	transformation related protein 63	0	0	1	0	0	0	0	1	0	1	0
mmu-miR-9	MIMAT0000142	NM_011665	Ube2i	ubiquitin-conjugating enzyme E2I	0	0	1	0	0	0	0	1	0	1	0
mmu-miR-9	MIMAT0000142	NM_011692	Vbp1	von Hippel-Lindau binding protein 1	0	0	1	0	0	0	0	1	0	1	0
mmu-miR-9	MIMAT0000142	NM_011695	Vdac2	voltage-dependent anion channel 2	0	0	1	0	0	0	0	1	0	1	0
mmu-miR-9	MIMAT0000142	NM_011696	Vdac3	voltage-dependent anion channel 3	0	0	0	0	0	0	1	1	0	1	0
mmu-miR-9	MIMAT0000142	NM_011699	Lin7c	lin-7 homolog C (C. elegans)	0	0	0	0	0	0	1	1	0	1	0
mmu-miR-9	MIMAT0000142	NM_011721	Wrn	Werner syndrome homolog (human)	0	0	1	0	0	0	0	1	0	1	0
mmu-miR-9	MIMAT0000142	NM_011748	Zfp14	zinc finger protein 14	0	0	1	0	0	0	0	1	0	1	0
mmu-miR-9	MIMAT0000142	NM_011749	Zfp148	zinc finger protein 148	0	0	1	0	0	0	0	1	0	1	0
mmu-miR-9	MIMAT0000142	NM_011758	Zfp39	zinc finger protein 39	0	0	1	0	0	0	0	1	0	1	0
mmu-miR-9	MIMAT0000142	NM_011786	Aloxe3	arachidonate lipoxygenase 3	0	0	1	0	0	0	0	1	0	1	0
mmu-miR-9	MIMAT0000142	NM_011792	Bace1	beta-site APP cleaving enzyme 1	0	0	1	0	0	0	0	1	0	1	0
mmu-miR-9	MIMAT0000142	NM_011798	Xcr1	chemokine (C motif) receptor 1	0	0	1	0	0	0	0	1	0	1	0
mmu-miR-9	MIMAT0000142	NM_011804	Creg1	cellular repressor of E1A-stimulated genes 1	0	0	1	0	0	0	0	1	0	1	0
mmu-miR-9	MIMAT0000142	NM_011805	Dido1	death inducer-obliterator 1	0	0	1	0	0	0	0	1	0	1	0
mmu-miR-9	MIMAT0000142	NM_011806	Dmtf1	cyclin D binding myb-like transcription factor 1	0	0	1	0	0	0	0	1	0	1	0
mmu-miR-9	MIMAT0000142	NM_011807	Dlg2	discs, large homolog 2 (Drosophila)	0	0	1	0	0	0	0	1	0	1	0
mmu-miR-9	MIMAT0000142	NM_011808	Ets1	E26 avian leukemia oncogene 1, 5" domain	0	0	0	0	0	0	1	1	0	1	0
mmu-miR-9	MIMAT0000142	NM_011812	Fbln5	fibulin 5	0	0	1	0	0	0	0	1	0	1	0
mmu-miR-9	MIMAT0000142	NM_011820	Ggt5	gamma-glutamyltransferase 5	0	0	1	0	0	0	0	1	0	1	0
mmu-miR-9	MIMAT0000142	NM_011821	Gpc6	glypican 6	0	0	1	0	0	0	0	1	0	1	0
mmu-miR-9	MIMAT0000142	NM_011825	Grem2	gremlin 2 homolog, cysteine knot superfamily (Xenopus laevis)	0	0	1	0	0	0	0	1	0	1	0
mmu-miR-9	MIMAT0000142	NM_011828	Hs2st1	heparan sulfate 2-O-sulfotransferase 1	0	0	1	0	0	0	0	1	0	1	0
mmu-miR-9	MIMAT0000142	NM_011838	Lynx1	Ly6/neurotoxin 1	0	0	1	0	0	0	0	1	0	1	0
mmu-miR-9	MIMAT0000142	NM_011839	Mab21l2	mab-21-like 2 (C. elegans)	0	0	1	0	0	0	0	1	0	1	0
mmu-miR-9	MIMAT0000142	NM_011843	Mbc2	membrane bound C2 domain containing protein	0	0	0	0	0	0	1	1	0	1	0
mmu-miR-9	MIMAT0000142	NM_011844	Mgll	monoglyceride lipase	0	0	1	0	0	0	0	1	0	1	0
mmu-miR-9	MIMAT0000142	NM_011845	Mid2	midline 2	0	0	1	0	0	0	0	1	0	1	0
mmu-miR-9	MIMAT0000142	NM_011858	Odz4	odd Oz/ten-m homolog 4 (Drosophila)	0	0	0	0	0	0	1	1	0	1	0
mmu-miR-9	MIMAT0000142	NM_011861	Pacsin1	protein kinase C and casein kinase substrate in neurons 1	0	0	1	0	0	0	0	1	0	1	0
mmu-miR-9	MIMAT0000142	NM_011864	Papss2	3"-phosphoadenosine 5"-phosphosulfate synthase 2	0	0	1	0	0	0	0	1	0	1	0
mmu-miR-9	MIMAT0000142	NM_011866	Pde10a	phosphodiesterase 10A	0	0	1	0	0	0	0	1	0	1	0
mmu-miR-9	MIMAT0000142	NM_011867	Slc26a4	solute carrier family 26, member 4	0	0	1	0	0	0	0	1	0	1	0
mmu-miR-9	MIMAT0000142	NM_011877	Ptpn21	protein tyrosine phosphatase, non-receptor type 21	0	0	1	0	0	0	0	1	0	1	0
mmu-miR-9	MIMAT0000142	NM_011884	Rngtt	RNA guanylyltransferase and 5"-phosphatase	0	0	1	0	0	0	0	1	0	1	0
mmu-miR-9	MIMAT0000142	NM_011889	2014-09-03	septin 3	0	0	1	0	0	0	0	1	0	1	0
mmu-miR-9	MIMAT0000142	NM_011908	Ubl3	ubiquitin-like 3	0	0	1	0	0	0	0	1	0	1	0
mmu-miR-9	MIMAT0000142	NM_011918	Ldb3	LIM domain binding 3	0	0	1	0	0	0	0	1	0	1	0
mmu-miR-9	MIMAT0000142	NM_011926	Ceacam1	CEA-related cell adhesion molecule 1	0	0	1	0	0	0	0	1	0	1	0
mmu-miR-9	MIMAT0000142	NM_011931	Rfwd2	ring finger and WD repeat domain 2	0	0	1	0	0	0	0	1	0	1	0
mmu-miR-9	MIMAT0000142	NM_011932	Dapp1	dual adaptor for phosphotyrosine and 3-phosphoinositides 1	0	0	1	0	0	0	0	1	0	1	0
mmu-miR-9	MIMAT0000142	NM_011935	Esrrg	estrogen-related receptor gamma	0	0	1	0	0	0	0	1	0	1	0
mmu-miR-9	MIMAT0000142	NM_011941	Mapkbp1	mitogen-activated protein kinase binding protein 1	0	0	1	0	0	0	0	1	0	1	0
mmu-miR-9	MIMAT0000142	NM_011947	Map3k3	mitogen-activated protein kinase kinase kinase 3	0	0	1	0	0	0	0	1	0	1	0
mmu-miR-9	MIMAT0000142	NM_011976	Sema4g	sema domain, immunoglobulin domain (Ig), transmembrane domain (TM) and short cytoplasmic domain, (semaphorin) 4G	0	0	1	0	0	0	0	1	0	1	0
mmu-miR-9	MIMAT0000142	NM_011989	Slc27a4	solute carrier family 27 (fatty acid transporter), member 4	0	0	1	0	0	0	0	1	0	1	0
mmu-miR-9	MIMAT0000142	NM_011990	Slc7a11	solute carrier family 7 (cationic amino acid transporter, y+ system), member 11	0	0	1	0	0	0	0	1	0	1	0
mmu-miR-9	MIMAT0000142	NM_011995	Pclo	piccolo (presynaptic cytomatrix protein)	0	0	0	0	0	0	1	1	0	1	0
mmu-miR-9	MIMAT0000142	NM_011998	Chst4	carbohydrate (chondroitin 6/keratan) sulfotransferase 4	0	0	1	0	0	0	0	1	0	1	0
mmu-miR-9	MIMAT0000142	NM_012008	Ddx3y	DEAD (Asp-Glu-Ala-Asp) box polypeptide 3, Y-linked	0	0	1	0	0	0	0	1	0	1	0
mmu-miR-9	MIMAT0000142	NM_012010	Eif2s3x	eukaryotic translation initiation factor 2, subunit 3, structural gene X-linked	0	0	1	0	0	0	0	1	0	1	0
mmu-miR-9	MIMAT0000142	NM_012012	Exo1	exonuclease 1	0	0	1	0	0	0	0	1	0	1	0
mmu-miR-9	MIMAT0000142	NM_012017	Zfp346	zinc finger protein 346	0	0	1	0	0	0	0	1	0	1	0
mmu-miR-9	MIMAT0000142	NM_012032	Serinc3	serine incorporator 3	0	0	1	0	0	0	0	1	0	1	0
mmu-miR-9	MIMAT0000142	NM_012037	Vat1	vesicle amine transport protein 1 homolog (T californica)	0	0	1	0	0	0	0	1	0	1	0
mmu-miR-9	MIMAT0000142	NM_012052	Rps3	ribosomal protein S3	0	0	1	0	0	0	0	1	0	1	0
mmu-miR-9	MIMAT0000142	NM_013454	Abca1	ATP-binding cassette, sub-family A (ABC1), member 1	0	0	0	0	0	0	1	1	0	1	0
mmu-miR-9	MIMAT0000142	NM_013458	Add2	adducin 2 (beta)	0	0	1	0	0	0	0	1	0	1	0
mmu-miR-9	MIMAT0000142	NM_013461	Adra1a	adrenergic receptor, alpha 1a	0	0	1	0	0	0	0	1	0	1	0
mmu-miR-9	MIMAT0000142	NM_013464	Ahr	aryl-hydrocarbon receptor	0	0	1	0	0	0	0	1	0	1	0
mmu-miR-9	MIMAT0000142	NM_013470	Anxa3	annexin A3	0	0	1	0	0	0	0	1	0	1	0
mmu-miR-9	MIMAT0000142	NM_013473	Anxa8	annexin A8	0	0	1	0	0	0	0	1	0	1	0
mmu-miR-9	MIMAT0000142	NM_013495	Cpt1a	carnitine palmitoyltransferase 1a, liver	0	0	1	0	0	0	0	1	0	1	0
mmu-miR-9	MIMAT0000142	NM_013509	Eno2	enolase 2, gamma neuronal	0	0	1	0	0	0	0	1	0	1	0
mmu-miR-9	MIMAT0000142	NM_013513	Epb4.2	erythrocyte protein band 4.2	0	0	1	0	0	0	0	1	0	1	0
mmu-miR-9	MIMAT0000142	NM_013524	Fut7	fucosyltransferase 7	0	0	1	0	0	0	0	1	0	1	0
mmu-miR-9	MIMAT0000142	NM_013526	Gdf6	growth differentiation factor 6	0	0	1	0	0	0	0	1	0	1	0
mmu-miR-9	MIMAT0000142	NM_013538	Cdca3	cell division cycle associated 3	0	0	1	0	0	0	0	1	0	1	0
mmu-miR-9	MIMAT0000142	NM_013540	Gria2	glutamate receptor, ionotropic, AMPA2 (alpha 2)	0	0	1	0	0	0	0	1	0	1	0
mmu-miR-9	MIMAT0000142	NM_013548	Hist1h3f	histone cluster 1, H3f	0	0	1	0	0	0	0	1	0	1	0
mmu-miR-9	MIMAT0000142	NM_013571	Ksr1	kinase suppressor of ras 1	0	0	1	0	0	0	0	1	0	1	0
mmu-miR-9	MIMAT0000142	NM_013587	Lrpap1	low density lipoprotein receptor-related protein associated protein 1	0	0	1	0	0	0	0	1	0	1	0
mmu-miR-9	MIMAT0000142	NM_013607	Myh11	myosin, heavy polypeptide 11, smooth muscle	0	0	1	0	0	0	0	1	0	1	0
mmu-miR-9	MIMAT0000142	NM_013622	Oprd1	opioid receptor, delta 1	0	0	1	0	0	0	0	1	0	1	0
mmu-miR-9	MIMAT0000142	NM_013625	Pafah1b1	platelet-activating factor acetylhydrolase, isoform 1b, beta1 subunit	0	0	1	0	0	0	0	1	0	1	0
mmu-miR-9	MIMAT0000142	NM_013632	Pnp1	purine-nucleoside phosphorylase 1	0	0	1	0	0	0	0	1	0	1	0
mmu-miR-9	MIMAT0000142	NM_013641	Ptger1	prostaglandin E receptor 1 (subtype EP1)	0	0	1	0	0	0	0	1	0	1	0
mmu-miR-9	MIMAT0000142	NM_013643	Ptpn5	protein tyrosine phosphatase, non-receptor type 5	0	0	1	0	0	0	0	1	0	1	0
mmu-miR-9	MIMAT0000142	NM_013645	Pvalb	parvalbumin	0	0	1	0	0	0	0	1	0	1	0
mmu-miR-9	MIMAT0000142	NM_013657	Sema3c	sema domain, immunoglobulin domain (Ig), short basic domain, secreted, (semaphorin) 3C	0	0	1	0	0	0	0	1	0	1	0
mmu-miR-9	MIMAT0000142	NM_013669	Snap91	synaptosomal-associated protein 91	0	0	1	0	0	0	0	1	0	1	0
mmu-miR-9	MIMAT0000142	NM_013685	Tcf4	transcription factor 4	0	0	1	0	0	0	0	1	0	1	0
mmu-miR-9	MIMAT0000142	NM_013723	Podxl	podocalyxin-like	0	0	1	0	0	0	0	1	0	1	0
mmu-miR-9	MIMAT0000142	NM_013735	Trp53bp1	transformation related protein 53 binding protein 1	0	0	1	0	0	0	0	1	0	1	0
mmu-miR-9	MIMAT0000142	NM_013745	Nufip1	nuclear fragile X mental retardation protein interacting protein 1	0	0	1	0	0	0	0	1	0	1	0
mmu-miR-9	MIMAT0000142	NM_013753	X99384	cDNA sequence X99384	0	0	1	0	0	0	0	1	0	1	0
mmu-miR-9	MIMAT0000142	NM_013771	Yme1l1	YME1-like 1 (S. cerevisiae)	0	0	1	0	0	0	0	1	0	1	0
mmu-miR-9	MIMAT0000142	NM_013785	Ihpk1	inositol hexaphosphate kinase 1	0	0	1	0	0	0	0	1	0	1	0
mmu-miR-9	MIMAT0000142	NM_013791	Mkln1	muskelin 1, intracellular mediator containing kelch motifs	0	0	1	0	0	0	0	1	0	1	0
mmu-miR-9	MIMAT0000142	NM_013796	Nagpa	N-acetylglucosamine-1-phosphodiester alpha-N-acetylglucosaminidase	0	0	0	0	0	0	1	1	0	1	0
mmu-miR-9	MIMAT0000142	NM_013810	Dbnl	drebrin-like	0	0	1	0	0	0	0	1	0	1	0
mmu-miR-9	MIMAT0000142	NM_013821	Hsd3b6	hydroxy-delta-5-steroid dehydrogenase, 3 beta- and steroid delta-isomerase 6	0	0	1	0	0	0	0	1	0	1	0
mmu-miR-9	MIMAT0000142	NM_013822	Jag1	jagged 1	0	0	1	0	0	0	0	1	0	1	0
mmu-miR-9	MIMAT0000142	NM_013827	Mtf2	metal response element binding transcription factor 2	0	0	0	0	0	0	1	1	0	1	0
mmu-miR-9	MIMAT0000142	NM_013831	Pstpip2	proline-serine-threonine phosphatase-interacting protein 2	0	0	1	0	0	0	0	1	0	1	0
mmu-miR-9	MIMAT0000142	NM_013833	Rax	retina and anterior neural fold homeobox	0	0	1	0	0	0	0	1	0	1	0
mmu-miR-9	MIMAT0000142	NM_013835	Trove2	TROVE domain family, member 2	0	0	1	0	0	0	0	1	0	1	0
mmu-miR-9	MIMAT0000142	NM_013842	Xbp1	X-box binding protein 1	0	0	1	0	0	0	0	1	0	1	0
mmu-miR-9	MIMAT0000142	NM_013844	Zfp68	zinc finger protein 68	0	0	1	0	0	0	0	1	0	1	0
mmu-miR-9	MIMAT0000142	NM_013847	Gcat	glycine C-acetyltransferase (2-amino-3-ketobutyrate-coenzyme A ligase)	0	0	1	0	0	0	0	1	0	1	0
mmu-miR-9	MIMAT0000142	NM_013848	Ermap	erythroblast membrane-associated protein	0	0	1	0	0	0	0	1	0	1	0
mmu-miR-9	MIMAT0000142	NM_013854	Abcf1	ATP-binding cassette, sub-family F (GCN20), member 1	0	0	1	0	0	0	0	1	0	1	0
mmu-miR-9	MIMAT0000142	NM_013869	Tnfrsf19	tumor necrosis factor receptor superfamily, member 19	0	0	1	0	0	0	0	1	0	1	0
mmu-miR-9	MIMAT0000142	NM_013873	Sult4a1	sulfotransferase family 4A, member 1	0	0	1	0	0	0	0	1	0	1	0
mmu-miR-9	MIMAT0000142	NM_013876	Rnf11	ring finger protein 11	0	0	0	0	0	0	1	1	0	1	0
mmu-miR-9	MIMAT0000142	NM_013885	Clic4	chloride intracellular channel 4 (mitochondrial)	0	0	1	0	0	0	0	1	0	1	0
mmu-miR-9	MIMAT0000142	NM_013886	Hdgfrp3	hepatoma-derived growth factor, related protein 3	0	0	1	0	0	0	0	1	0	1	0
mmu-miR-9	MIMAT0000142	NM_013918	Usp25	ubiquitin specific peptidase 25	0	0	1	0	0	0	0	1	0	1	0
mmu-miR-9	MIMAT0000142	NM_013922	Zfp354c	zinc finger protein 354C	0	0	1	0	0	0	0	1	0	1	0
mmu-miR-9	MIMAT0000142	NM_013927	Cngb3	cyclic nucleotide gated channel beta 3	0	0	0	0	0	0	1	1	0	1	0
mmu-miR-9	MIMAT0000142	NM_013929	Siva1	SIVA1, apoptosis-inducing factor	0	0	1	0	0	0	0	1	0	1	0
mmu-miR-9	MIMAT0000142	NM_015729	Acox1	acyl-Coenzyme A oxidase 1, palmitoyl	0	0	1	0	0	0	0	1	0	1	0
mmu-miR-9	MIMAT0000142	NM_015730	Chrna4	cholinergic receptor, nicotinic, alpha polypeptide 4	0	0	1	0	0	0	0	1	0	1	0
mmu-miR-9	MIMAT0000142	NM_015745	Rbp3	retinol binding protein 3, interstitial	0	0	1	0	0	0	0	1	0	1	0
mmu-miR-9	MIMAT0000142	NM_015751	Abce1	ATP-binding cassette, sub-family E (OABP), member 1	0	0	1	0	0	0	0	1	0	1	0
mmu-miR-9	MIMAT0000142	NM_015753	Zeb2	zinc finger E-box binding homeobox 2	0	0	1	0	0	0	0	1	0	1	0
mmu-miR-9	MIMAT0000142	NM_015755	Hunk	hormonally upregulated Neu-associated kinase	0	0	0	0	0	0	1	1	0	1	0
mmu-miR-9	MIMAT0000142	NM_015756	Shroom3	shroom family member 3	0	0	1	0	0	0	0	1	0	1	0
mmu-miR-9	MIMAT0000142	NM_015771	Lats2	large tumor suppressor 2	0	0	1	0	0	0	0	1	0	1	0
mmu-miR-9	MIMAT0000142	NM_015785	Zpbp	zona pellucida binding protein	0	0	1	0	0	0	0	1	0	1	0
mmu-miR-9	MIMAT0000142	NM_015791	Fbxo8	F-box protein 8	0	0	1	0	0	0	0	1	0	1	0
mmu-miR-9	MIMAT0000142	NM_015809	Krtap5-4	keratin associated protein 5-4	0	0	1	0	0	0	0	1	0	1	0
mmu-miR-9	MIMAT0000142	NM_015814	Dkk3	dickkopf homolog 3 (Xenopus laevis)	0	0	1	0	0	0	0	1	0	1	0
mmu-miR-9	MIMAT0000142	NM_015819	Hs6st2	heparan sulfate 6-O-sulfotransferase 2	0	0	1	0	0	0	0	1	0	1	0
mmu-miR-9	MIMAT0000142	NM_015822	Fbxl3	F-box and leucine-rich repeat protein 3	0	0	0	0	0	0	1	1	0	1	0
mmu-miR-9	MIMAT0000142	NM_016660	Hmga1	high mobility group AT-hook 1	0	0	1	0	0	0	0	1	0	1	0
mmu-miR-9	MIMAT0000142	NM_016665	Stra13	stimulated by retinoic acid 13	0	0	1	0	0	0	0	1	0	1	0
mmu-miR-9	MIMAT0000142	NM_016670	Pknox1	Pbx/knotted 1 homeobox	0	0	1	0	0	0	0	1	0	1	0
mmu-miR-9	MIMAT0000142	NM_016671	Il27ra	interleukin 27 receptor, alpha	0	0	1	0	0	0	0	1	0	1	0
mmu-miR-9	MIMAT0000142	NM_016673	Cntfr	ciliary neurotrophic factor receptor	0	0	0	0	0	0	1	1	0	1	0
mmu-miR-9	MIMAT0000142	NM_016674	Cldn1	claudin 1	0	0	1	0	0	0	0	1	0	1	0
mmu-miR-9	MIMAT0000142	NM_016679	Keap1	kelch-like ECH-associated protein 1	0	0	1	0	0	0	0	1	0	1	0
mmu-miR-9	MIMAT0000142	NM_016690	Hnrpdl	heterogeneous nuclear ribonucleoprotein D-like	0	0	1	0	0	0	0	1	0	1	0
mmu-miR-9	MIMAT0000142	NM_016695	Mpp2	membrane protein, palmitoylated 2 (MAGUK p55 subfamily member 2)	0	0	1	0	0	0	0	1	0	1	0
mmu-miR-9	MIMAT0000142	NM_016696	Gpc1	glypican 1	0	0	1	0	0	0	0	1	0	1	0
mmu-miR-9	MIMAT0000142	NM_016709	Auh	AU RNA binding protein/enoyl-coenzyme A hydratase	0	0	0	0	0	0	1	1	0	1	0
mmu-miR-9	MIMAT0000142	NM_016711	Tmod2	tropomodulin 2	0	0	1	0	0	0	0	1	0	1	0
mmu-miR-9	MIMAT0000142	NM_016714	Nup50	nucleoporin 50	0	0	1	0	0	0	0	1	0	1	0
mmu-miR-9	MIMAT0000142	NM_016739	Caprin1	cell cycle associated protein 1	0	0	1	0	0	0	0	1	0	1	0
mmu-miR-9	MIMAT0000142	NM_016741	Scarb1	scavenger receptor class B, member 1	0	0	1	0	0	0	0	1	0	1	0
mmu-miR-9	MIMAT0000142	NM_016742	Cdc37	cell division cycle 37 homolog (S. cerevisiae)	0	0	1	0	0	0	0	1	0	1	0
mmu-miR-9	MIMAT0000142	NM_016769	Smad3	MAD homolog 3 (Drosophila)	0	0	1	0	0	0	0	1	0	1	0
mmu-miR-9	MIMAT0000142	NM_016778	Bok	Bcl-2-related ovarian killer protein	0	0	1	0	0	0	0	1	0	1	0
mmu-miR-9	MIMAT0000142	NM_016782	Cntnap1	contactin associated protein-like 1	0	0	1	0	0	0	0	1	0	1	0
mmu-miR-9	MIMAT0000142	NM_016788	Tnk2	tyrosine kinase, non-receptor, 2	0	0	1	0	0	0	0	1	0	1	0
mmu-miR-9	MIMAT0000142	NM_016795	Srpk1	serine/arginine-rich protein specific kinase 1	0	0	0	0	0	0	1	1	0	1	0
mmu-miR-9	MIMAT0000142	NM_016803	Chst3	carbohydrate (chondroitin 6/keratan) sulfotransferase 3	0	0	1	0	0	0	0	1	0	1	0
mmu-miR-9	MIMAT0000142	NM_016806	Hnrnpa2b1	heterogeneous nuclear ribonucleoprotein A2/B1	0	0	1	0	0	0	0	1	0	1	0
mmu-miR-9	MIMAT0000142	NM_016851	Irf6	interferon regulatory factor 6	0	0	1	0	0	0	0	1	0	1	0
mmu-miR-9	MIMAT0000142	NM_016862	Vti1a	vesicle transport through interaction with t-SNAREs homolog 1A (yeast)	0	0	1	0	0	0	0	1	0	1	0
mmu-miR-9	MIMAT0000142	NM_016897	Timm23	translocase of inner mitochondrial membrane 23 homolog (yeast)	0	0	1	0	0	0	0	1	0	1	0
mmu-miR-9	MIMAT0000142	NM_016902	Nphp1	nephronophthisis 1 (juvenile) homolog (human)	0	0	1	0	0	0	0	1	0	1	0
mmu-miR-9	MIMAT0000142	NM_016909	Tsnax	translin-associated factor X	0	0	1	0	0	0	1	0	0	1	0
mmu-miR-9	MIMAT0000142	NM_016957	Hmgn2	high mobility group nucleosomal binding domain 2	0	0	1	0	0	0	0	1	0	1	0
mmu-miR-9	MIMAT0000142	NM_016963	Tmod3	tropomodulin 3	0	0	1	0	0	0	0	1	0	1	0
mmu-miR-9	MIMAT0000142	NM_016972	Slc7a8	solute carrier family 7 (cationic amino acid transporter, y+ system), member 8	0	0	1	0	0	0	0	1	0	1	0
mmu-miR-9	MIMAT0000142	NM_016977	Mc4r	melanocortin 4 receptor	0	0	1	0	0	0	0	1	0	1	0
mmu-miR-9	MIMAT0000142	NM_016981	Slc9a1	solute carrier family 9 (sodium/hydrogen exchanger), member 1	0	0	1	0	0	0	0	1	0	1	0
mmu-miR-9	MIMAT0000142	NM_016985	Mtmr1	myotubularin related protein 1	0	0	1	0	0	0	0	1	0	1	0
mmu-miR-9	MIMAT0000142	NM_017380	2014-09-09	septin 9	0	0	1	0	0	0	0	1	0	1	0
mmu-miR-9	MIMAT0000142	NM_017391	Slc5a3	solute carrier family 5 (inositol transporters), member 3	0	0	1	0	0	0	0	1	0	1	0
mmu-miR-9	MIMAT0000142	NM_017402	Arhgef7	Rho guanine nucleotide exchange factor (GEF7)	0	0	1	0	0	0	0	1	0	1	0
mmu-miR-9	MIMAT0000142	NM_017472	Snx3	sorting nexin 3	0	0	1	0	0	0	0	1	0	1	0
mmu-miR-9	MIMAT0000142	NM_018733	Scn1a	sodium channel, voltage-gated, type I, alpha	0	0	1	0	0	0	0	1	0	1	0
mmu-miR-9	MIMAT0000142	NM_018737	Ctps2	cytidine 5"-triphosphate synthase 2	0	0	1	0	0	0	0	1	0	1	0
mmu-miR-9	MIMAT0000142	NM_018741	Igfbpl1	insulin-like growth factor binding protein-like 1	0	0	1	0	0	0	0	1	0	1	0
mmu-miR-9	MIMAT0000142	NM_018743	Agpat6	1-acylglycerol-3-phosphate O-acyltransferase 6 (lysophosphatidic acid acyltransferase, zeta)	0	0	1	0	0	0	0	1	0	1	0
mmu-miR-9	MIMAT0000142	NM_018764	Pcdh7	protocadherin 7	0	0	1	0	0	0	0	1	0	1	0
mmu-miR-9	MIMAT0000142	NM_018765	Wbp4	WW domain binding protein 4	0	0	1	0	0	0	0	1	0	1	0
mmu-miR-9	MIMAT0000142	NM_018766	Ntsr1	neurotensin receptor 1	0	0	1	0	0	0	0	1	0	1	0
mmu-miR-9	MIMAT0000142	NM_018768	Stx8	syntaxin 8	0	0	1	0	0	0	0	1	0	1	0
mmu-miR-9	MIMAT0000142	NM_018775	Tbc1d8	TBC1 domain family, member 8	0	0	1	0	0	0	0	1	0	1	0
mmu-miR-9	MIMAT0000142	NM_018777	Cldn6	claudin 6	0	0	1	0	0	0	0	1	0	1	0
mmu-miR-9	MIMAT0000142	NM_018782	Calcrl	calcitonin receptor-like	0	0	1	0	0	0	0	1	0	1	0
mmu-miR-9	MIMAT0000142	NM_018800	Syt6	synaptotagmin VI	0	0	1	0	0	0	0	1	0	1	0
mmu-miR-9	MIMAT0000142	NM_018805	Hs3st3b1	heparan sulfate (glucosamine) 3-O-sulfotransferase 3B1	0	0	1	0	0	0	0	1	0	1	0
mmu-miR-9	MIMAT0000142	NM_018808	Dnajb1	DnaJ (Hsp40) homolog, subfamily B, member 1	0	0	0	0	0	0	1	1	0	1	0
mmu-miR-9	MIMAT0000142	NM_018822	Sgsh	N-sulfoglucosamine sulfohydrolase (sulfamidase)	0	0	1	0	0	0	0	1	0	1	0
mmu-miR-9	MIMAT0000142	NM_018873	RP23-157O10.7	P140 gene	0	0	1	0	0	0	0	1	0	1	0
mmu-miR-9	MIMAT0000142	NM_018876	Fut2	fucosyltransferase 2	0	0	1	0	0	0	0	1	0	1	0
mmu-miR-9	MIMAT0000142	NM_018881	Fmo2	flavin containing monooxygenase 2	0	0	1	0	0	0	0	1	0	1	0
mmu-miR-9	MIMAT0000142	NM_018883	Camkk1	calcium/calmodulin-dependent protein kinase kinase 1, alpha	0	0	1	0	0	0	0	1	0	1	0
mmu-miR-9	MIMAT0000142	NM_018884	Pdzrn3	PDZ domain containing RING finger 3	0	0	1	0	0	0	0	1	0	1	0
mmu-miR-9	MIMAT0000142	NM_018888	Uqcc	ubiquinol-cytochrome c reductase complex chaperone, CBP3 homolog (yeast)	0	0	1	0	0	0	0	1	0	1	0
mmu-miR-9	MIMAT0000142	NM_019418	Tnfsf14	tumor necrosis factor (ligand) superfamily, member 14	0	0	1	0	0	0	0	1	0	1	0
mmu-miR-9	MIMAT0000142	NM_019455	Ptgds2	prostaglandin D2 synthase 2, hematopoietic	0	0	1	0	0	0	0	1	0	1	0
mmu-miR-9	MIMAT0000142	NM_019464	Sh3glb1	SH3-domain GRB2-like B1 (endophilin)	0	0	1	0	0	0	0	1	0	1	0
mmu-miR-9	MIMAT0000142	NM_019472	Myo10	myosin X	0	0	1	0	0	0	0	1	0	1	0
mmu-miR-9	MIMAT0000142	NM_019496	Ammecr1	Alport syndrome, mental retardation, midface hypoplasia and elliptocytosis chromosomal region gene 1 homolog (human)	0	0	1	0	0	0	0	1	0	1	0
mmu-miR-9	MIMAT0000142	NM_019499	Mad2l1	MAD2 (mitotic arrest deficient, homolog)-like 1 (yeast)	0	0	1	0	0	0	0	1	0	1	0
mmu-miR-9	MIMAT0000142	NM_019514	Astn2	astrotactin 2	0	0	1	0	0	0	0	1	0	1	0
mmu-miR-9	MIMAT0000142	NM_019518	Grasp	GRP1 (general receptor for phosphoinositides 1)-associated scaffold protein	0	0	1	0	0	0	0	1	0	1	0
mmu-miR-9	MIMAT0000142	NM_019546	Prodh2	proline dehydrogenase (oxidase) 2	0	0	1	0	0	0	0	1	0	1	0
mmu-miR-9	MIMAT0000142	NM_019566	Rhog	ras homolog gene family, member G	0	0	1	0	0	0	0	1	0	1	0
mmu-miR-9	MIMAT0000142	NM_019578	Extl1	exostoses (multiple)-like 1	0	0	1	0	0	0	0	1	0	1	0
mmu-miR-9	MIMAT0000142	NM_019581	Gtpbp2	GTP binding protein 2	0	0	1	0	0	0	0	1	0	1	0
mmu-miR-9	MIMAT0000142	NM_019587	Plxnb3	plexin B3	0	0	1	0	0	0	0	1	0	1	0
mmu-miR-9	MIMAT0000142	NM_019588	Plce1	phospholipase C, epsilon 1	0	0	1	0	0	0	0	1	0	1	0
mmu-miR-9	MIMAT0000142	NM_019626	Cbln1	cerebellin 1 precursor protein	0	0	1	0	0	0	0	1	0	1	0
mmu-miR-9	MIMAT0000142	NM_019640	Pitpnb	phosphatidylinositol transfer protein, beta	0	0	1	0	0	0	0	1	0	1	0
mmu-miR-9	MIMAT0000142	NM_019641	Stmn1	stathmin 1	0	0	0	0	0	0	1	1	0	1	0
mmu-miR-9	MIMAT0000142	NM_019648	Metap2	methionine aminopeptidase 2	0	0	1	0	0	0	0	1	0	1	0
mmu-miR-9	MIMAT0000142	NM_019659	Kcnj1	potassium inwardly-rectifying channel, subfamily J, member 1	0	0	1	0	0	0	0	1	0	1	0
mmu-miR-9	MIMAT0000142	NM_019668	Ube2a	ubiquitin-conjugating enzyme E2A, RAD6 homolog (S. cerevisiae)	0	0	1	0	0	0	0	1	0	1	0
mmu-miR-9	MIMAT0000142	NM_019680	Elf4	E74-like factor 4 (ets domain transcription factor)	0	0	1	0	0	0	0	1	0	1	0
mmu-miR-9	MIMAT0000142	NM_019689	Arid3b	AT rich interactive domain 3B (Bright like)	0	0	0	0	0	0	1	1	0	1	0
mmu-miR-9	MIMAT0000142	NM_019691	Gria4	glutamate receptor, ionotropic, AMPA4 (alpha 4)	0	0	1	0	0	0	0	1	0	1	0
mmu-miR-9	MIMAT0000142	NM_019702	Hbs1l	Hbs1-like (S. cerevisiae)	0	0	1	0	0	0	0	1	0	1	0
mmu-miR-9	MIMAT0000142	NM_019703	Pfkp	phosphofructokinase, platelet	0	0	1	0	0	0	0	1	0	1	0
mmu-miR-9	MIMAT0000142	NM_019732	Runx3	runt related transcription factor 3	0	0	1	0	0	0	0	1	0	1	0
mmu-miR-9	MIMAT0000142	NM_019739	Foxo1	forkhead box O1	0	0	0	0	0	0	1	1	0	1	0
mmu-miR-9	MIMAT0000142	NM_019764	Amotl2	angiomotin like 2	0	0	0	0	0	0	1	1	0	1	0
mmu-miR-9	MIMAT0000142	NM_019796	Syncrip	synaptotagmin binding, cytoplasmic RNA interacting protein	0	0	1	0	0	0	0	1	0	1	0
mmu-miR-9	MIMAT0000142	NM_019804	B4galt4	UDP-Gal:betaGlcNAc beta 1,4-galactosyltransferase, polypeptide 4	0	0	1	0	0	0	0	1	0	1	0
mmu-miR-9	MIMAT0000142	NM_019806	Vapb	vesicle-associated membrane protein, associated protein B and C	0	0	1	0	0	0	0	1	0	1	0
mmu-miR-9	MIMAT0000142	NM_019815	Cldn18	claudin 18	0	0	1	0	0	0	0	1	0	1	0
mmu-miR-9	MIMAT0000142	NM_019817	Copz1	coatomer protein complex, subunit zeta 1	0	0	1	0	0	0	0	1	0	1	0
mmu-miR-9	MIMAT0000142	NM_019818	Timm22	translocase of inner mitochondrial membrane 22 homolog (yeast)	0	0	1	0	0	0	0	1	0	1	0
mmu-miR-9	MIMAT0000142	NM_019820	Cbln3	cerebellin 3 precursor protein	0	0	1	0	0	0	0	1	0	1	0
mmu-miR-9	MIMAT0000142	NM_019834	Git2	G protein-coupled receptor kinase-interactor 2	0	0	1	0	0	0	0	1	0	1	0
mmu-miR-9	MIMAT0000142	NM_019840	Pde4b	phosphodiesterase 4B, cAMP specific	0	0	1	0	0	0	0	1	0	1	0
mmu-miR-9	MIMAT0000142	NM_019878	Sult1b1	sulfotransferase family 1B, member 1	0	0	1	0	0	0	0	1	0	1	0
mmu-miR-9	MIMAT0000142	NM_019929	Sumo3	SMT3 suppressor of mif two 3 homolog 3 (yeast)	0	0	1	0	0	0	0	1	0	1	0
mmu-miR-9	MIMAT0000142	NM_019933	Ptpn4	protein tyrosine phosphatase, non-receptor type 4	0	0	1	0	0	0	0	1	0	1	0
mmu-miR-9	MIMAT0000142	NM_019951	Sec11a	SEC11 homolog A (S. cerevisiae)	0	0	1	0	0	0	0	1	0	1	0
mmu-miR-9	MIMAT0000142	NM_019957	Dnase2b	deoxyribonuclease II beta	0	0	1	0	0	0	0	1	0	1	0
mmu-miR-9	MIMAT0000142	NM_019961	Pex3	peroxisomal biogenesis factor 3	0	0	1	0	0	0	0	1	0	1	0
mmu-miR-9	MIMAT0000142	NM_019975	Hacl1	2-hydroxyacyl-CoA lyase 1	0	0	1	0	0	0	0	1	0	1	0
mmu-miR-9	MIMAT0000142	NM_019982	Sez6l	seizure related 6 homolog like	0	0	1	0	0	0	0	1	0	1	0
mmu-miR-9	MIMAT0000142	NM_019986	Habp4	hyaluronic acid binding protein 4	0	0	1	0	0	0	0	1	0	1	0
mmu-miR-9	MIMAT0000142	NM_020005	Pcaf	p300/CBP-associated factor	0	0	1	0	0	0	0	1	0	1	0
mmu-miR-9	MIMAT0000142	NM_020026	B3galnt1	UDP-GalNAc:betaGlcNAc beta 1,3-galactosaminyltransferase, polypeptide 1	0	0	1	0	0	0	0	1	0	1	0
mmu-miR-9	MIMAT0000142	NM_020035	Pigo	phosphatidylinositol glycan anchor biosynthesis, class O	0	0	1	0	0	0	0	1	0	1	0
mmu-miR-9	MIMAT0000142	NM_020042	Mocs1	molybdenum cofactor synthesis 1	0	0	1	0	0	0	0	1	0	1	0
mmu-miR-9	MIMAT0000142	NM_020043	Nope	neighbor of Punc E11	0	0	1	0	0	0	0	1	0	1	0
mmu-miR-9	MIMAT0000142	NM_020252	Nrxn1	neurexin I	0	0	1	0	0	0	0	1	0	1	0
mmu-miR-9	MIMAT0000142	NM_020253	Nrxn2	neurexin II	0	0	1	0	0	0	0	1	0	1	0
mmu-miR-9	MIMAT0000142	NM_020256	Zbtb33	zinc finger and BTB domain containing 33	0	0	1	0	0	0	0	1	0	1	0
mmu-miR-9	MIMAT0000142	NM_020267	Trim44	tripartite motif-containing 44	0	0	1	0	0	0	0	1	0	1	0
mmu-miR-9	MIMAT0000142	NM_020270	Scamp5	secretory carrier membrane protein 5	0	0	1	0	0	0	0	1	0	1	0
mmu-miR-9	MIMAT0000142	NM_020275	Tnfrsf10b	tumor necrosis factor receptor superfamily, member 10b	0	0	1	0	0	0	0	1	0	1	0
mmu-miR-9	MIMAT0000142	NM_020278	Lgi1	leucine-rich repeat LGI family, member 1	0	0	1	0	0	0	0	1	0	1	0
mmu-miR-9	MIMAT0000142	NM_020283	B3galt1	UDP-Gal:betaGlcNAc beta 1,3-galactosyltransferase, polypeptide 1	0	0	1	0	0	0	0	1	0	1	0
mmu-miR-9	MIMAT0000142	NM_020329	Dolpp1	dolichyl pyrophosphate phosphatase 1	0	0	1	0	0	0	0	1	0	1	0
mmu-miR-9	MIMAT0000142	NM_020332	Ank	progressive ankylosis	0	0	1	0	0	0	0	1	0	1	0
mmu-miR-9	MIMAT0000142	NM_020507	Tob2	transducer of ERBB2, 2	0	0	1	0	0	0	0	1	0	1	0
mmu-miR-9	MIMAT0000142	NM_020513	Olfr1508	olfactory receptor 1508	0	0	1	0	0	0	0	1	0	1	0
mmu-miR-9	MIMAT0000142	NM_020519	Slurp1	secreted Ly6/Plaur domain containing 1	0	0	1	0	0	0	0	1	0	1	0
mmu-miR-9	MIMAT0000142	NM_020557	Cmpk2	cytidine monophosphate (UMP-CMP) kinase 2, mitochondrial	0	0	1	0	0	0	0	1	0	1	0
mmu-miR-9	MIMAT0000142	NM_020558	C1d	nuclear DNA binding protein	0	0	1	0	0	0	0	1	0	1	0
mmu-miR-9	MIMAT0000142	NM_020570	Xrcc2	X-ray repair complementing defective repair in Chinese hamster cells 2	0	0	1	0	0	0	0	1	0	1	0
mmu-miR-9	MIMAT0000142	NM_020574	Kcne3	potassium voltage-gated channel, Isk-related subfamily, gene 3	0	0	1	0	0	0	0	1	0	1	0
mmu-miR-9	MIMAT0000142	NM_020578	Ehd3	EH-domain containing 3	0	0	1	0	0	0	0	1	0	1	0
mmu-miR-9	MIMAT0000142	NM_020584	Terf2ip	telomeric repeat binding factor 2, interacting protein	0	0	1	0	0	0	0	1	0	1	0
mmu-miR-9	MIMAT0000142	NM_020590	Gabarapl1	gamma-aminobutyric acid (GABA(A)) receptor-associated protein-like 1	0	0	1	0	0	0	0	1	0	1	0
mmu-miR-9	MIMAT0000142	NM_020611	Srd5a3	steroid 5 alpha-reductase 3	0	0	1	0	0	0	0	1	0	1	0
mmu-miR-9	MIMAT0000142	NM_020621	P2ry4	pyrimidinergic receptor P2Y, G-protein coupled, 4	0	0	1	0	0	0	0	1	0	1	0
mmu-miR-9	MIMAT0000142	NM_021050	Cftr	cystic fibrosis transmembrane conductance regulator homolog	0	0	1	0	0	0	0	1	0	1	0
mmu-miR-9	MIMAT0000142	NM_021275	Kcna4	potassium voltage-gated channel, shaker-related subfamily, member 4	0	0	0	0	0	0	1	1	0	1	0
mmu-miR-9	MIMAT0000142	NM_021284	Kras	v-Ki-ras2 Kirsten rat sarcoma viral oncogene homolog	0	0	1	0	0	0	0	1	0	1	0
mmu-miR-9	MIMAT0000142	NM_021288	Tyms	thymidylate synthase	0	0	1	0	0	0	0	1	0	1	0
mmu-miR-9	MIMAT0000142	NM_021295	Lancl1	LanC (bacterial lantibiotic synthetase component C)-like 1	0	0	1	0	0	0	0	1	0	1	0
mmu-miR-9	MIMAT0000142	NM_021296	Grpel2	GrpE-like 2, mitochondrial	0	0	1	0	0	0	0	1	0	1	0
mmu-miR-9	MIMAT0000142	NM_021299	Ak3	adenylate kinase 3	0	0	1	0	0	0	0	1	0	1	0
mmu-miR-9	MIMAT0000142	NM_021328	Bin3	bridging integrator 3	0	0	1	0	0	0	0	1	0	1	0
mmu-miR-9	MIMAT0000142	NM_021331	G6pc2	glucose-6-phosphatase, catalytic, 2	0	0	1	0	0	0	0	1	0	1	0
mmu-miR-9	MIMAT0000142	NM_021347	Gsdma1	gasdermin A1	0	0	1	0	0	0	0	1	0	1	0
mmu-miR-9	MIMAT0000142	NM_021354	Drg2	developmentally regulated GTP binding protein 2	0	0	1	0	0	0	0	1	0	1	0
mmu-miR-9	MIMAT0000142	NM_021359	Itgb6	integrin beta 6	0	0	1	0	0	0	0	1	0	1	0
mmu-miR-9	MIMAT0000142	NM_021360	Neurl	neuralized-like homolog (Drosophila)	0	0	1	0	0	0	0	1	0	1	0
mmu-miR-9	MIMAT0000142	NM_021364	Clec5a	C-type lectin domain family 5, member a	0	0	1	0	0	0	0	1	0	1	0
mmu-miR-9	MIMAT0000142	NM_021375	Rhbg	Rhesus blood group-associated B glycoprotein	0	0	1	0	0	0	0	1	0	1	0
mmu-miR-9	MIMAT0000142	NM_021381	Prokr1	prokineticin receptor 1	0	0	1	0	0	0	0	1	0	1	0
mmu-miR-9	MIMAT0000142	NM_021382	Tacr3	tachykinin receptor 3	0	0	1	0	0	0	0	1	0	1	0
mmu-miR-9	MIMAT0000142	NM_021386	Cldn10	claudin 10	0	0	1	0	0	0	0	1	0	1	0
mmu-miR-9	MIMAT0000142	NM_021406	Trem1	triggering receptor expressed on myeloid cells 1	0	0	1	0	0	0	0	1	0	1	0
mmu-miR-9	MIMAT0000142	NM_021411	Rab37	RAB37, member of RAS oncogene family	0	0	1	0	0	0	0	1	0	1	0
mmu-miR-9	MIMAT0000142	NM_021437	1700123O20Rik	RIKEN cDNA 1700123O20 gene	0	0	1	0	0	0	0	1	0	1	0
mmu-miR-9	MIMAT0000142	NM_021443	Ccl8	chemokine (C-C motif) ligand 8	0	0	1	0	0	0	0	1	0	1	0
mmu-miR-9	MIMAT0000142	NM_021451	Pmaip1	phorbol-12-myristate-13-acetate-induced protein 1	0	0	1	0	0	0	0	1	0	1	0
mmu-miR-9	MIMAT0000142	NM_021459	Isl1	ISL1 transcription factor, LIM/homeodomain	0	0	0	0	0	0	1	1	0	1	0
mmu-miR-9	MIMAT0000142	NM_021464	Ptprt	protein tyrosine phosphatase, receptor type, T	0	0	1	0	0	0	0	1	0	1	0
mmu-miR-9	MIMAT0000142	NM_021506	Sh3rf1	SH3 domain containing ring finger 1	0	0	1	0	0	0	0	1	0	1	0
mmu-miR-9	MIMAT0000142	NM_021509	Moxd1	monooxygenase, DBH-like 1	0	0	1	0	0	0	0	1	0	1	0
mmu-miR-9	MIMAT0000142	NM_021512	Nup160	nucleoporin 160	0	0	1	0	0	0	0	1	0	1	0
mmu-miR-9	MIMAT0000142	NM_021522	Usp14	ubiquitin specific peptidase 14	0	0	1	0	0	0	0	1	0	1	0
mmu-miR-9	MIMAT0000142	NM_021531	Carm1	coactivator-associated arginine methyltransferase 1	0	0	1	0	0	0	0	1	0	1	0
mmu-miR-9	MIMAT0000142	NM_021537	Stk25	serine/threonine kinase 25 (yeast)	0	0	1	0	0	0	0	1	0	1	0
mmu-miR-9	MIMAT0000142	NM_021539	Wsb2	WD repeat and SOCS box-containing 2	0	0	1	0	0	0	0	1	0	1	0
mmu-miR-9	MIMAT0000142	NM_021548	Arpp19	cAMP-regulated phosphoprotein 19	0	0	1	0	0	0	0	1	0	1	0
mmu-miR-9	MIMAT0000142	NM_021551	Slc22a17	solute carrier family 22 (organic cation transporter), member 17	0	0	0	0	0	0	1	1	0	1	0
mmu-miR-9	MIMAT0000142	NM_021605	Nek7	NIMA (never in mitosis gene a)-related expressed kinase 7	0	0	1	0	0	0	0	1	0	1	0
mmu-miR-9	MIMAT0000142	NM_021606	Nek6	NIMA (never in mitosis gene a)-related expressed kinase 6	0	0	1	0	0	0	0	1	0	1	0
mmu-miR-9	MIMAT0000142	NM_021793	Tmem8	transmembrane protein 8 (five membrane-spanning domains)	0	0	1	0	0	0	0	1	0	1	0
mmu-miR-9	MIMAT0000142	NM_021880	Prkar1a	protein kinase, cAMP dependent regulatory, type I, alpha	0	0	1	0	0	0	0	1	0	1	0
mmu-miR-9	MIMAT0000142	NM_021885	Tub	tubby candidate gene	0	0	1	0	0	0	0	1	0	1	0
mmu-miR-9	MIMAT0000142	NM_021895	Actn4	actinin alpha 4	0	0	1	0	0	0	0	1	0	1	0
mmu-miR-9	MIMAT0000142	NM_021896	Gucy1a3	guanylate cyclase 1, soluble, alpha 3	0	0	1	0	0	0	0	1	0	1	0
mmu-miR-9	MIMAT0000142	NM_021901	Tlx1	T-cell leukemia, homeobox 1	0	0	1	0	0	0	0	1	0	1	0
mmu-miR-9	MIMAT0000142	NM_022023	Gmfb	glia maturation factor, beta	0	0	1	0	0	0	0	1	0	1	0
mmu-miR-9	MIMAT0000142	NM_022025	Slc5a7	solute carrier family 5 (choline transporter), member 7	0	0	1	0	0	0	0	1	0	1	0
mmu-miR-9	MIMAT0000142	NM_022027	Syne1	synaptic nuclear envelope 1	0	0	1	0	0	0	0	1	0	1	0
mmu-miR-9	MIMAT0000142	NM_022030	Sv2a	synaptic vesicle glycoprotein 2 a	0	0	1	0	0	0	0	1	0	1	0
mmu-miR-9	MIMAT0000142	NM_022309	Cbfb	core binding factor beta	0	0	1	0	0	0	0	1	0	1	0
mmu-miR-9	MIMAT0000142	NM_022319	Clstn2	calsyntenin 2	0	0	1	0	0	0	0	1	0	1	0
mmu-miR-9	MIMAT0000142	NM_022320	Gpr35	G protein-coupled receptor 35	0	0	1	0	0	0	0	1	0	1	0
mmu-miR-9	MIMAT0000142	NM_022378	Foxb1	forkhead box B1	0	0	1	0	0	0	0	1	0	1	0
mmu-miR-9	MIMAT0000142	NM_022409	Zfp296	zinc finger protein 296	0	0	1	0	0	0	0	1	0	1	0
mmu-miR-9	MIMAT0000142	NM_022410	Myh9	myosin, heavy polypeptide 9, non-muscle	0	0	1	0	0	0	0	1	0	1	0
mmu-miR-9	MIMAT0000142	NM_022434	Cyp4f14	cytochrome P450, family 4, subfamily f, polypeptide 14	0	0	1	0	0	0	0	1	0	1	0
mmu-miR-9	MIMAT0000142	NM_022554	Pdlim5	PDZ and LIM domain 5	0	0	1	0	0	0	0	1	0	1	0
mmu-miR-9	MIMAT0000142	NM_022721	Fzd5	frizzled homolog 5 (Drosophila)	0	0	1	0	0	0	0	1	0	1	0
mmu-miR-9	MIMAT0000142	NM_022723	Scube1	signal peptide, CUB domain, EGF-like 1	0	0	1	0	0	0	0	1	0	1	0
mmu-miR-9	MIMAT0000142	NM_022884	Bhmt2	betaine-homocysteine methyltransferase 2	0	0	1	0	0	0	0	1	0	1	0
mmu-miR-9	MIMAT0000142	NM_022984	Retn	resistin	0	0	1	0	0	0	0	1	0	1	0
mmu-miR-9	MIMAT0000142	NM_022992	Arl6ip5	ADP-ribosylation factor-like 6 interacting protein 5	0	0	1	0	0	0	0	1	0	1	0
mmu-miR-9	MIMAT0000142	NM_022995	Pmepa1	prostate transmembrane protein, androgen induced 1	0	0	1	0	0	0	0	1	0	1	0
mmu-miR-9	MIMAT0000142	NM_023043	Prnd	prion protein dublet	0	0	1	0	0	0	0	1	0	1	0
mmu-miR-9	MIMAT0000142	NM_023047	Dpysl5	dihydropyrimidinase-like 5	0	0	1	0	0	0	0	1	0	1	0
mmu-miR-9	MIMAT0000142	NM_023053	Twsg1	twisted gastrulation homolog 1 (Drosophila)	0	0	1	0	0	0	0	1	0	1	0
mmu-miR-9	MIMAT0000142	NM_023057	B230120H23Rik	RIKEN cDNA B230120H23 gene	0	0	1	0	0	0	0	1	0	1	0
mmu-miR-9	MIMAT0000142	NM_023063	Lima1	LIM domain and actin binding 1	0	0	1	0	0	0	0	1	0	1	0
mmu-miR-9	MIMAT0000142	NM_023120	Gnb1l	guanine nucleotide binding protein (G protein), beta polypeptide 1-like	0	0	1	0	0	0	0	1	0	1	0
mmu-miR-9	MIMAT0000142	NM_023122	Gpm6b	glycoprotein m6b	0	0	1	0	0	0	0	1	0	1	0
mmu-miR-9	MIMAT0000142	NM_023129	Pln	phospholamban	0	0	1	0	0	0	0	1	0	1	0
mmu-miR-9	MIMAT0000142	NM_023130	Raly	hnRNP-associated with lethal yellow	0	0	1	0	0	0	0	1	0	1	0
mmu-miR-9	MIMAT0000142	NM_023140	Glrx3	glutaredoxin 3	0	0	1	0	0	0	0	1	0	1	0
mmu-miR-9	MIMAT0000142	NM_023143	C1r	complement component 1, r subcomponent	0	0	1	0	0	0	0	1	0	1	0
mmu-miR-9	MIMAT0000142	NM_023214	Slc30a7	solute carrier family 30 (zinc transporter), member 7	0	0	1	0	0	0	0	1	0	1	0
mmu-miR-9	MIMAT0000142	NM_023317	Nde1	nuclear distribution gene E homolog 1 (A nidulans)	0	0	1	0	0	0	0	1	0	1	0
mmu-miR-9	MIMAT0000142	NM_023336	Brd3	bromodomain containing 3	0	0	1	0	0	0	0	1	0	1	0
mmu-miR-9	MIMAT0000142	NM_023341	Cabc1	chaperone, ABC1 activity of bc1 complex like (S. pombe)	0	0	1	0	0	0	0	1	0	1	0
mmu-miR-9	MIMAT0000142	NM_023348	Snap29	synaptosomal-associated protein 29	0	0	1	0	0	0	0	1	0	1	0
mmu-miR-9	MIMAT0000142	NM_023500	Xk	Kell blood group precursor (McLeod phenotype) homolog	0	0	1	0	0	0	0	1	0	1	0
mmu-miR-9	MIMAT0000142	NM_023505	Glrx2	glutaredoxin 2 (thioltransferase)	0	0	1	0	0	0	0	1	0	1	0
mmu-miR-9	MIMAT0000142	NM_023526	Nkiras1	NFKB inhibitor interacting Ras-like protein 1	0	0	1	0	0	0	0	1	0	1	0
mmu-miR-9	MIMAT0000142	NM_023585	Ube2v2	ubiquitin-conjugating enzyme E2 variant 2	0	0	1	0	0	0	0	1	0	1	0
mmu-miR-9	MIMAT0000142	NM_023612	Esm1	endothelial cell-specific molecule 1	0	0	1	0	0	0	0	1	0	1	0
mmu-miR-9	MIMAT0000142	NM_023624	Lrat	lecithin-retinol acyltransferase (phosphatidylcholine-retinol-O-acyltransferase)	0	0	1	0	0	0	0	1	0	1	0
mmu-miR-9	MIMAT0000142	NM_023626	Ing3	inhibitor of growth family, member 3	0	0	1	0	0	0	0	1	0	1	0
mmu-miR-9	MIMAT0000142	NM_023631	Aox4	aldehyde oxidase 4	0	0	1	0	0	0	0	1	0	1	0
mmu-miR-9	MIMAT0000142	NM_023635	Rab27a	RAB27A, member RAS oncogene family	0	0	1	0	0	0	0	1	0	1	0
mmu-miR-9	MIMAT0000142	NM_023670	Igf2bp3	insulin-like growth factor 2 mRNA binding protein 3	0	0	0	0	0	0	1	1	0	1	0
mmu-miR-9	MIMAT0000142	NM_023689	Spock3	sparc/osteonectin, cwcv and kazal-like domains proteoglycan 3	0	0	1	0	0	0	0	1	0	1	0
mmu-miR-9	MIMAT0000142	NM_023735	Actr3	ARP3 actin-related protein 3 homolog (yeast)	0	0	1	0	0	0	0	1	0	1	0
mmu-miR-9	MIMAT0000142	NM_023755	Tcfcp2l1	transcription factor CP2-like 1	0	0	1	0	0	0	0	1	0	1	0
mmu-miR-9	MIMAT0000142	NM_023813	Camk2d	calcium/calmodulin-dependent protein kinase II, delta	0	0	1	0	0	0	0	1	0	1	0
mmu-miR-9	MIMAT0000142	NM_023815	Trp53rk	transformation related protein 53 regulating kinase	0	0	1	0	0	0	0	1	0	1	0
mmu-miR-9	MIMAT0000142	NM_023852	Rab3c	RAB3C, member RAS oncogene family	0	0	1	0	0	0	0	1	0	1	0
mmu-miR-9	MIMAT0000142	NM_023868	Ryr2	ryanodine receptor 2, cardiac	0	0	1	0	0	0	0	1	0	1	0
mmu-miR-9	MIMAT0000142	NM_024179	0610009O20Rik	RIKEN cDNA 0610009O20 gene	0	0	1	0	0	0	0	1	0	1	0
mmu-miR-9	MIMAT0000142	NM_024182	Riok3	RIO kinase 3 (yeast)	0	0	1	0	0	0	0	1	0	1	0
mmu-miR-9	MIMAT0000142	NM_024191	Arl2bp	ADP-ribosylation factor-like 2 binding protein	0	0	1	0	0	0	0	1	0	1	0
mmu-miR-9	MIMAT0000142	NM_024198	Gpx7	glutathione peroxidase 7	0	0	1	0	0	0	0	1	0	1	0
mmu-miR-9	MIMAT0000142	NM_024214	Tomm20	translocase of outer mitochondrial membrane 20 homolog (yeast)	0	0	1	0	0	0	0	1	0	1	0
mmu-miR-9	MIMAT0000142	NM_024215	Zfp593	zinc finger protein 593	0	0	1	0	0	0	0	1	0	1	0
mmu-miR-9	MIMAT0000142	NM_024216	Gpn3	GPN-loop GTPase 3	0	0	1	0	0	0	0	1	0	1	0
mmu-miR-9	MIMAT0000142	NM_024237	Fbln7	fibulin 7	0	0	1	0	0	0	0	1	0	1	0
mmu-miR-9	MIMAT0000142	NM_024256	B3gat3	beta-1,3-glucuronyltransferase 3 (glucuronosyltransferase I)	0	0	1	0	0	0	0	1	0	1	0
mmu-miR-9	MIMAT0000142	NM_024272	Ssbp2	single-stranded DNA binding protein 2	0	0	1	0	0	0	0	1	0	1	0
mmu-miR-9	MIMAT0000142	NM_024287	Rab6	RAB6, member RAS oncogene family	0	0	1	0	0	0	0	1	0	1	0
mmu-miR-9	MIMAT0000142	NM_024290	Tnfrsf23	tumor necrosis factor receptor superfamily, member 23	0	0	1	0	0	0	0	1	0	1	0
mmu-miR-9	MIMAT0000142	NM_024291	Ky	kyphoscoliosis peptidase	0	0	1	0	0	0	0	1	0	1	0
mmu-miR-9	MIMAT0000142	NM_024431	Morf4l1	mortality factor 4 like 1	0	0	1	0	0	0	0	1	0	1	0
mmu-miR-9	MIMAT0000142	NM_024435	Nts	neurotensin	0	0	1	0	0	0	0	1	0	1	0
mmu-miR-9	MIMAT0000142	NM_024441	Hspb2	heat shock protein 2	0	0	1	0	0	0	0	1	0	1	0
mmu-miR-9	MIMAT0000142	NM_024454	Rab21	RAB21, member RAS oncogene family	0	0	1	0	0	0	0	1	0	1	0
mmu-miR-9	MIMAT0000142	NM_024478	Grpel1	GrpE-like 1, mitochondrial	0	0	1	0	0	0	0	1	0	1	0
mmu-miR-9	MIMAT0000142	NM_024479	Wbscr27	Williams Beuren syndrome chromosome region 27 (human)	0	0	1	0	0	0	0	1	0	1	0
mmu-miR-9	MIMAT0000142	NM_024495	Car13	carbonic anhydrase 13	0	0	1	0	0	0	0	1	0	1	0
mmu-miR-9	MIMAT0000142	NM_024497	Slc43a1	solute carrier family 43, member 1	0	0	1	0	0	0	0	1	0	1	0
mmu-miR-9	MIMAT0000142	NM_025278	Gng12	guanine nucleotide binding protein (G protein), gamma 12	0	0	1	0	0	0	0	1	0	1	0
mmu-miR-9	MIMAT0000142	NM_025283	Mobkl3	MOB1, Mps One Binder kinase activator-like 3 (yeast)	0	0	1	0	0	0	0	1	0	1	0
mmu-miR-9	MIMAT0000142	NM_025291	Sra1	steroid receptor RNA activator 1	0	0	1	0	0	0	0	1	0	1	0
mmu-miR-9	MIMAT0000142	NM_025299	Txnl4a	thioredoxin-like 4A	0	0	1	0	0	0	0	1	0	1	0
mmu-miR-9	MIMAT0000142	NM_025301	Mrpl17	mitochondrial ribosomal protein L17	0	0	1	0	0	0	0	1	0	1	0
mmu-miR-9	MIMAT0000142	NM_025305	Mrps7	mitchondrial ribosomal protein S7	0	0	1	0	0	0	0	1	0	1	0
mmu-miR-9	MIMAT0000142	NM_025317	Mrpl54	mitochondrial ribosomal protein L54	0	0	1	0	0	0	0	1	0	1	0
mmu-miR-9	MIMAT0000142	NM_025335	Tmem167	transmembrane protein 167	0	0	1	0	0	0	0	1	0	1	0
mmu-miR-9	MIMAT0000142	NM_025344	Eif3f	eukaryotic translation initiation factor 3, subunit F	0	0	1	0	0	0	0	1	0	1	0
mmu-miR-9	MIMAT0000142	NM_025360	Tmed3	transmembrane emp24 domain containing 3	0	0	1	0	0	0	0	1	0	1	0
mmu-miR-9	MIMAT0000142	NM_025382	Tmem57	transmembrane protein 57	0	0	1	0	0	0	0	1	0	1	0
mmu-miR-9	MIMAT0000142	NM_025383	Necap2	NECAP endocytosis associated 2	0	0	1	0	0	0	0	1	0	1	0
mmu-miR-9	MIMAT0000142	NM_025389	Anapc11	anaphase promoting complex subunit 11 homolog (yeast)	0	0	1	0	0	0	0	1	0	1	0
mmu-miR-9	MIMAT0000142	NM_025418	Vta1	Vps20-associated 1 homolog (S. cerevisiae)	0	0	1	0	0	0	0	1	0	1	0
mmu-miR-9	MIMAT0000142	NM_025439	Tmem9	transmembrane protein 9	0	0	1	0	0	0	0	1	0	1	0
mmu-miR-9	MIMAT0000142	NM_025442	Alg5	asparagine-linked glycosylation 5 homolog (yeast, dolichyl-phosphate beta-glucosyltransferase)	0	0	1	0	0	0	0	1	0	1	0
mmu-miR-9	MIMAT0000142	NM_025449	Nicn1	nicolin 1	0	0	1	0	0	0	0	1	0	1	0
mmu-miR-9	MIMAT0000142	NM_025505	Blzf1	basic leucine zipper nuclear factor 1	0	0	1	0	0	0	0	1	0	1	0
mmu-miR-9	MIMAT0000142	NM_025521	2310011J03Rik	RIKEN cDNA 2310011J03 gene	0	0	1	0	0	0	0	1	0	1	0
mmu-miR-9	MIMAT0000142	NM_025524	Krtap3-3	keratin associated protein 3-3	0	0	1	0	0	0	0	1	0	1	0
mmu-miR-9	MIMAT0000142	NM_025525	Rnf113a2	ring finger protein 113A2	0	0	1	0	0	0	0	1	0	1	0
mmu-miR-9	MIMAT0000142	NM_025545	Aptx	aprataxin	0	0	1	0	0	0	0	1	0	1	0
mmu-miR-9	MIMAT0000142	NM_025553	Mrpl11	mitochondrial ribosomal protein L11	0	0	1	0	0	0	0	1	0	1	0
mmu-miR-9	MIMAT0000142	NM_025558	Cyb5b	cytochrome b5 type B	0	0	1	0	0	0	0	1	0	1	0
mmu-miR-9	MIMAT0000142	NM_025560	1810049H13Rik	RIKEN cDNA 1810049H13 gene	0	0	1	0	0	0	0	1	0	1	0
mmu-miR-9	MIMAT0000142	NM_025564	Magohb	mago-nashi homolog B (Drosophila)	0	0	1	0	0	0	0	1	0	1	0
mmu-miR-9	MIMAT0000142	NM_025578	Mrps25	mitochondrial ribosomal protein S25	0	0	1	0	0	0	0	1	0	1	0
mmu-miR-9	MIMAT0000142	NM_025590	Acot11	acyl-CoA thioesterase 11	0	0	1	0	0	0	0	1	0	1	0
mmu-miR-9	MIMAT0000142	NM_025607	Rnf181	ring finger protein 181	0	0	1	0	0	0	0	1	0	1	0
mmu-miR-9	MIMAT0000142	NM_025609	Map3k7ip1	mitogen-activated protein kinase kinase kinase 7 interacting protein 1	0	0	1	0	0	0	0	1	0	1	0
mmu-miR-9	MIMAT0000142	NM_025617	2210012G02Rik	RIKEN cDNA 2210012G02 gene	0	0	1	0	0	0	0	1	0	1	0
mmu-miR-9	MIMAT0000142	NM_025638	Gdpd1	glycerophosphodiester phosphodiesterase domain containing 1	0	0	1	0	0	0	0	1	0	1	0
mmu-miR-9	MIMAT0000142	NM_025662	Pigk	phosphatidylinositol glycan anchor biosynthesis, class K	0	0	1	0	0	0	0	1	0	1	0
mmu-miR-9	MIMAT0000142	NM_025666	5730410I19Rik	RIKEN cDNA 5730410I19 gene	0	0	1	0	0	0	0	1	0	1	0
mmu-miR-9	MIMAT0000142	NM_025675	Atpbd4	ATP binding domain 4	0	0	1	0	0	0	0	1	0	1	0
mmu-miR-9	MIMAT0000142	NM_025677	5730449L18Rik	RIKEN cDNA 5730449L18 gene	0	0	1	0	0	0	0	1	0	1	0
mmu-miR-9	MIMAT0000142	NM_025685	Col27a1	collagen, type XXVII, alpha 1	0	0	1	0	0	0	0	1	0	1	0
mmu-miR-9	MIMAT0000142	NM_025706	Tbc1d15	TBC1 domain family, member 15	0	0	1	0	0	0	0	1	0	1	0
mmu-miR-9	MIMAT0000142	NM_025708	Tmem186	transmembrane protein 186	0	0	1	0	0	0	0	1	0	1	0
mmu-miR-9	MIMAT0000142	NM_025712	Snx31	sorting nexin 31	0	0	1	0	0	0	0	1	0	1	0
mmu-miR-9	MIMAT0000142	NM_025719	Nkapl	NFKB activating protein-like	0	0	1	0	0	0	0	1	0	1	0
mmu-miR-9	MIMAT0000142	NM_025729	Map3k7ip3	mitogen-activated protein kinase kinase kinase 7 interacting protein 3	0	0	1	0	0	0	0	1	0	1	0
mmu-miR-9	MIMAT0000142	NM_025747	4933411K20Rik	RIKEN cDNA 4933411K20 gene	0	0	1	0	0	0	0	1	0	1	0
mmu-miR-9	MIMAT0000142	NM_025760	Ptplad2	protein tyrosine phosphatase-like A domain containing 2	0	0	1	0	0	0	0	1	0	1	0
mmu-miR-9	MIMAT0000142	NM_025769	Efcab1	EF hand calcium binding domain 1	0	0	1	0	0	0	0	1	0	1	0
[truncated: 1,378 more rows]

## Sheet: miR124&9 GO
Id	Items	Items_Details	Support	List size	Reference Support	Reference size	Hyp	Hyp_c	Genes
192	GO:0006355	regulation of transcription, DNA-dependent (BP)	90	690	1738	37681	7.05899e-14	4.70834e-11	Rreb1,Hic1,Myst2,Ascc2,Nr6a1,Fubp1,Mga,Sub1,Tcfcp2l1,Zxdc,Onecut3,Zfp92,Prrx1,Sp4,Cebpg,Zhx1,Rfx1,Zzz3,Arid3b,Zfp697,En2,Lin28b,Cand2,Hivep3,Clock,Rnf6,Dlx3,Nr1d2,Dmrta2,Snip1,Snai2,Myocd,Creb1,Phtf2,Dmd,Foxa2,Arrb1,Zfp12,Lass2,Smad3,Cbfa2t2,Sertad2,Setd7,Crtc3,Slc30a9,Tcf4,Stat6,Rbpj,Ehf,Pml,Gzf1,Lhx6,Fli1,Nfatc2,Trib3,A930001N09Rik,Mll1,Prdm1,Mtf1,Nfic,E2f7,Trp53bp1,Ccdc79,Klf12,Gabpb2,Rcor1,Zf…
305	GO:0006810	transport (BP)	84	690	1620	37681	1.09345e-12	3.64666e-10	Slc12a5,Kcns2,Trpm3,Cacna1e,Slc7a1,Tmed10,Gria2,Stx17,Kcnq2,Glra2,Slc7a8,Slc31a2,Slc7a2,Nxt2,Scn4b,Nup50,Sdad1,Rtn3,Actn4,Cybasc3,Dync1li2,Syp,Mfsd8,Golt1a,Acbd3,Snx16,Cftr,Lyve1,Qk,Slc6a15,Arrb1,Kcnj2,Atp1a1,Smad3,Copz1,Slc30a9,Crat,Cnnm3,Sft2d2,Chrnb3,Exoc8,Slc2a13,Slc8a1,Pea15a,Abca1,Gabrb2,Slc41a1,Rufy1,Slc36a1,Slc2a12,Slc31a1,Ryr2,Snap23,Slc9a10,Snx4,Snap29,Apoa5,Cyb561d1,Rab14,Kpnb1,Spire1,…
59	GO:0006351	transcription, DNA-dependent (BP)	79	690	1614	37681	2.65563e-10	5.90435e-08	Rreb1,Hic1,Myst2,Ascc2,Nr6a1,Fubp1,Mga,Sub1,Tcfcp2l1,Ttll5,Zxdc,Onecut3,Zfp92,Sp4,Cebpg,Zhx1,Rfx1,Zzz3,Arid3b,Zfp697,Cand2,Aff1,Hivep3,Clock,Nr1d2,Snai2,Myocd,Creb1,Phtf2,Foxa2,Arrb1,Zfp12,Smad3,Sertad2,Setd7,Crtc3,Slc30a9,Tcf4,Stat6,Rbpj,Ehf,Pml,Gzf1,Lhx6,Fli1,Nfatc2,Trib3,Mll1,Prdm1,Mtf1,Nfic,E2f7,Trp53bp1,Klf12,Gabpb2,Rcor1,Zfp367,Ctnnd1,Rybp,Sirt1,Tbr1,Med14,Dido1,Ets1,Zfp192,Zfp148,Rarg,Tsc2…
66	GO:0006351,GO:0006355	transcription, DNA-dependent (BP),regulation of transcription, DNA-dependent (BP)	76	690	1549	37681	8.34159e-10	1.39096e-07	Rreb1,Hic1,Myst2,Ascc2,Nr6a1,Fubp1,Mga,Sub1,Tcfcp2l1,Zxdc,Onecut3,Zfp92,Sp4,Cebpg,Zhx1,Rfx1,Zzz3,Arid3b,Zfp697,Cand2,Hivep3,Clock,Nr1d2,Snai2,Myocd,Creb1,Phtf2,Foxa2,Arrb1,Zfp12,Smad3,Sertad2,Setd7,Crtc3,Slc30a9,Tcf4,Stat6,Rbpj,Ehf,Pml,Gzf1,Lhx6,Fli1,Nfatc2,Trib3,Mll1,Prdm1,Mtf1,Nfic,E2f7,Trp53bp1,Klf12,Gabpb2,Rcor1,Zfp367,Ctnnd1,Rybp,Sirt1,Tbr1,Med14,Ets1,Zfp192,Zfp148,Rarg,Tsc22d1,Bcl6,Ahr,Btg2…
26	GO:0008152	metabolic process (BP)	68	690	1664	37681	7.25795e-05	0.00806842	Papss2,Ddx3y,Zdhhc3,Bace1,Znrf1,Mme,St3gal1,Pde10a,Ube2o,Decr1,Sh3rf1,Zdhhc20,Thsd4,Zfp91,Mgll,Phex,Rnf6,Rnase10,Acsl1,Dync1li2,Parp16,Ndst1,Lrat,Ddx6,Cftr,Extl3,Acaa1b,Mid2,Cd38,Pde4b,Atp1a1,Rnf19a,Bche,Rnf144b,Pde7a,Myh9,Usp32,Nt5dc1,Smarca5,Gch1,Galc,Hsd3b6,Entpd1,Abca1,Casp14,Hs3st3b1,Agpat5,Smpd3,Nav1,Sptlc2,Mical2,Hsd3b2,Pptc7,Zdhhc8,Kif21b,Enpp4,Edem1,Aldh6a1,Entpd5,Ganab,Pfkp,Furin,Nat8l,…
159	GO:0007275	multicellular organismal development (BP)	43	690	872	37681	0.000622203	0.0461122	Lnp,Hic1,Scrib,Nr6a1,Efnb3,Prrx1,Arid3b,Itga8,En2,Ntng1,Dlx3,Nrp2,Snai2,Gsk3b,Itgb1,Qk,Foxa2,Ereg,Tcf4,Lhx6,Jag1,Twsg1,Sema6d,Prdm1,Chrd,Frem1,Ephb4,Smpd3,Nav1,Wtap,Lsm14a,Slc9a10,Sirt1,Paqr8,Mdk,Fzd5,Nde1,Eda2r,Pafah1b1,Fat3,Rbm19,Ntrk2,Ebf2
425	GO:0045944	positive regulation of transcription from RNA polymerase II promoter (BP)	39	690	643	37681	1.00222e-05	0.00133696	Phip,En2,Clock,Map3k1,Myocd,Dicer1,Creb1,Gsk3b,Foxa2,Arrb1,Smad3,Cbfa2t2,Tcf4,Stat6,Nfatc2,Mll1,Mtf1,Nfic,Trp53bp1,Klf12,Gabpb2,Sirt1,Tbr1,Med14,Ripk1,Fzd5,Ets1,Cbfb,Pik3r1,Zfp148,Igf2,Rarg,Rhoq,Btg2,Nr3c1,Gata6,Nfat5,Med13,Onecut2
260	GO:0016310	phosphorylation (BP)	33	690	689	37681	0.0700239	0.23353	Papss2,Sgms1,Dapk1,Acvr2a,Git2,Map2k3,Gsk3b,Dgkg,Cdkl4,Ak3,Eif2ak2,Pkib,Mapk4,Pik3r5,Nek9,Trp53rk,Ulk2,Ephb4,Cmpk2,Tgfbr1,Aak1,Stk35,Pfkp,Rock2,Adpgk,Ripk1,Pik3r1,Pik3cd,Bmpr1a,Nek6,Pip4k2c,Ntrk2,Ttbk2
400	GO:0030154	cell differentiation (BP)	30	690	570	37681	0.0322273	0.15354	Scrib,Nr6a1,Efnb3,Itga8,Ntng1,Rasgrp4,Nrp2,Gsk3b,Qk,Ereg,Tcf4,Lhx6,Twsg1,Sema6d,Casp14,Nav1,Tgfbr1,Slc9a10,Sirt1,Paqr8,Mdk,Gna13,Fzd5,Nde1,Pik3cd,Eda2r,Pafah1b1,Bmpr1a,Ntrk2,Abhd5
214	GO:0006355,GO:0045944	regulation of transcription, DNA-dependent (BP),positive regulation of transcription from RNA polymerase II promoter (BP)	29	690	430	37681	0.000243564	0.0232082	En2,Clock,Myocd,Creb1,Foxa2,Arrb1,Smad3,Cbfa2t2,Tcf4,Stat6,Nfatc2,Mll1,Mtf1,Nfic,Trp53bp1,Klf12,Gabpb2,Sirt1,Tbr1,Med14,Ets1,Zfp148,Rarg,Btg2,Nr3c1,Gata6,Nfat5,Med13,Onecut2
317	GO:0006810,GO:0006811	transport (BP),ion transport (BP)	29	690	549	37681	0.0469509	1.84213	Slc12a5,Kcns2,Trpm3,Cacna1e,Gria2,Kcnq2,Glra2,Slc31a2,Scn4b,Cftr,Slc6a15,Kcnj2,Atp1a1,Slc30a9,Cnnm3,Chrnb3,Slc8a1,Gabrb2,Slc41a1,Slc31a1,Ryr2,Slc9a10,Slc5a9,Kcnc2,Slc30a7,Scn2b,Slc5a3,Gria4,Slc22a5
353	GO:0015031	protein transport (BP)	29	690	486	37681	0.00364277	0.242973	Tmed10,Nxt2,Rab27b,Nup50,Sdad1,Actn4,Golt1a,Snx16,Fras1,Arrb1,Rasef,Copz1,Myh9,Sft2d2,Exoc8,Rufy1,Rab43,Snap23,Snx4,Snap29,Rab14,Kpnb1,Ap3s2,Rab38,Rab34,Lman1,Vamp3,Rab9b,Dnajc14
385	GO:0045893	positive regulation of transcription, DNA-dependent (BP)	29	690	510	37681	0.0101832	0.617473	Zxdc,Aff1,Hivep3,Rnf6,Myocd,Map2k3,Foxa2,Cd38,Smad3,Sertad2,Tcf4,Rbpj,Ehf,Nfatc2,Smarca5,Mll1,Mtf1,Tgfbr1,Mdk,Rhog,Med14,Ets1,Bcl10,Ahr,Npat,Brca2,Gata6,Ebf2,Med13
296	GO:0006468	protein phosphorylation (BP)	28	690	569	37681	0.290452	6.91898	St3gal1,Ptpra,Dapk1,Acvr2a,Map3k1,Map2k3,Creb1,Gsk3b,Cdkl4,Eif2ak2,Mapk4,Nek9,Trib3,Trp53rk,Ptpre,Hus1,Ulk2,Ephb4,Tgfbr1,Aak1,Stk35,Rock2,Ripk1,Pik3r1,Bmpr1a,Nek6,Ntrk2,Ttbk2
115	GO:0006351,GO:0006355,GO:0045944	transcription, DNA-dependent (BP),regulation of transcription, DNA-dependent (BP),positive regulation of transcription from RNA polymerase II promoter (BP)	27	690	392	37681	0.000553615	0.0461576	Clock,Myocd,Creb1,Foxa2,Arrb1,Smad3,Tcf4,Stat6,Nfatc2,Mll1,Mtf1,Nfic,Trp53bp1,Klf12,Gabpb2,Sirt1,Tbr1,Med14,Ets1,Zfp148,Rarg,Btg2,Nr3c1,Gata6,Nfat5,Med13,Onecut2
462	GO:0000122	negative regulation of transcription from RNA polymerase II promoter (BP)	27	690	490	37681	0.0051653	1.91403	Fst,Hic1,Nr6a1,Tcfcp2l1,Prrx1,Snai2,Myocd,Dicer1,Foxa2,Smad3,Tcf4,Stat6,Gzf1,Ighmbp2,Prdm1,Nfic,Cbx6,Klf12,Rcor1,Rybp,Sirt1,Yeats2,Zfp148,Rarg,Bcl6,Ahr,Gata6
372	GO:0006915	apoptotic process (BP)	25	690	504	37681	0.852653	0.000126382	Sgms1,Dsg2,Dapk1,Bcl2l13,Rtn3,Dicer1,Traf3,Rnf144b,Pml,Trib3,Pea15a,Casp14,Tgfbr1,Rybp,Sirt1,Ripk1,Dido1,Shisa5,Elmo2,Nek6,Bcl10,Ahr,Gata6,Bcl2l11,Tns4
392	GO:0055085	transmembrane transport (BP)	25	690	444	37681	0.0917618	2.66109	Slc12a5,Kcns2,Slc7a1,Kcnq2,Hnrnpa3,Slc7a8,Slc7a2,Mfsd8,Cftr,Slc6a15,Atp1a1,Slc30a9,Slc2a13,Slc8a1,Abca1,Slc36a1,Slc2a12,Slc9a10,Slc5a9,Slc30a7,Slc5a3,Aqp1,Slc25a26,Slc22a5,Slc16a9
306	GO:0006810,GO:0015031	transport (BP),protein transport (BP)	24	690	448	37681	0.355604	7.41213	Tmed10,Nxt2,Nup50,Sdad1,Actn4,Golt1a,Snx16,Arrb1,Copz1,Sft2d2,Exoc8,Rufy1,Snap23,Snx4,Snap29,Rab14,Kpnb1,Ap3s2,Rab38,Rab34,Lman1,Vamp3,Rab9b,Dnajc14
336	GO:0006810,GO:0055085	transport (BP),transmembrane transport (BP)	24	690	414	37681	0.0905969	2.74673	Slc12a5,Kcns2,Slc7a1,Kcnq2,Slc7a8,Slc7a2,Mfsd8,Cftr,Slc6a15,Atp1a1,Slc30a9,Slc2a13,Slc8a1,Abca1,Slc36a1,Slc2a12,Slc9a10,Slc5a9,Slc30a7,Slc5a3,Aqp1,Slc25a26,Slc22a5,Slc16a9
516	GO:0007049	cell cycle (BP)	24	690	533	37681	5.99576	0.00046502	Gnai1,Specc1l,Gnai3,Cd2ap,Ccny,Cdkl4,Ncapg2,2400003C14Rik,Mapk4,Bin3,Nek9,E2f7,Ccnd2,Klhl21,Smpd3,Wtap,Cep164,Tacc1,Nde1,Pafah1b1,Nek6,Ahr,Npat,Brca2
171	GO:0007275,GO:0030154	multicellular organismal development (BP),cell differentiation (BP)	23	690	417	37681	0.349927	7.52907	Scrib,Nr6a1,Efnb3,Itga8,Ntng1,Nrp2,Gsk3b,Qk,Ereg,Tcf4,Lhx6,Twsg1,Sema6d,Nav1,Slc9a10,Sirt1,Paqr8,Mdk,Fzd5,Nde1,Eda2r,Pafah1b1,Ntrk2
217	GO:0006355,GO:0000122	regulation of transcription, DNA-dependent (BP),negative regulation of transcription from RNA polymerase II promoter (BP)	23	690	347	37681	0.0148211	0.823804	Hic1,Nr6a1,Tcfcp2l1,Prrx1,Snai2,Myocd,Foxa2,Smad3,Tcf4,Stat6,Gzf1,Prdm1,Nfic,Klf12,Rcor1,Rybp,Sirt1,Yeats2,Zfp148,Rarg,Bcl6,Ahr,Gata6
130	GO:0006351,GO:0006355,GO:0000122	transcription, DNA-dependent (BP),regulation of transcription, DNA-dependent (BP),negative regulation of transcription from RNA polymerase II promoter (BP)	21	690	325	37681	0.0077351	2.45682	Hic1,Nr6a1,Tcfcp2l1,Snai2,Myocd,Foxa2,Smad3,Tcf4,Stat6,Gzf1,Prdm1,Nfic,Klf12,Rcor1,Rybp,Sirt1,Zfp148,Rarg,Bcl6,Ahr,Gata6
204	GO:0006355,GO:0045893	regulation of transcription, DNA-dependent (BP),positive regulation of transcription, DNA-dependent (BP)	21	690	362	37681	0.425344	8.59711	Zxdc,Hivep3,Rnf6,Myocd,Foxa2,Smad3,Sertad2,Tcf4,Rbpj,Ehf,Nfatc2,Mll1,Mtf1,Tgfbr1,Med14,Ets1,Ahr,Npat,Gata6,Ebf2,Med13
264	GO:0016310,GO:0006468	phosphorylation (BP),protein phosphorylation (BP)	21	690	460	37681	0.000140714	0.000838003	Dapk1,Acvr2a,Map2k3,Gsk3b,Cdkl4,Eif2ak2,Mapk4,Nek9,Trp53rk,Ulk2,Ephb4,Tgfbr1,Aak1,Stk35,Rock2,Ripk1,Pik3r1,Bmpr1a,Nek6,Ntrk2,Ttbk2
505	GO:0007155	cell adhesion (BP)	21	690	450	37681	0.000103937	0.000714702	Dsg2,Itgae,Negr1,Itga8,Nrp2,Itgb1,Lyve1,Cxadr,Cass4,Emb,Myh9,Frem1,Ephb4,Adam12,Ctnnd1,Pcdhb10,Cd99l2,Fat3,Itga11,Lpp,Cntn2
158	GO:0006351,GO:0045893	transcription, DNA-dependent (BP),positive regulation of transcription, DNA-dependent (BP)	20	690	338	37681	0.533721	9.88867	Zxdc,Aff1,Hivep3,Myocd,Foxa2,Smad3,Sertad2,Tcf4,Rbpj,Ehf,Nfatc2,Mll1,Mtf1,Med14,Ets1,Ahr,Npat,Gata6,Ebf2,Med13
447	GO:0055114	oxidation-reduction process (BP)	20	690	617	37681	0.0107357	0.0168884	Decr1,Zadh2,Sumf1,Cybasc3,Dio2,Foxred2,Vat1,Agps,Asph,Creg2,Scd2,Hsd3b6,Hsd3b2,Aldh6a1,Tdh,Cyp2c44,Rfesd,Dhcr24,Hsd3b3,Dhfr
83	GO:0006351,GO:0006355,GO:0045893	transcription, DNA-dependent (BP),regulation of transcription, DNA-dependent (BP),positive regulation of transcription, DNA-dependent (BP)	19	690	332	37681	1.45522	0.000194126	Zxdc,Hivep3,Myocd,Foxa2,Smad3,Sertad2,Tcf4,Rbpj,Ehf,Nfatc2,Mll1,Mtf1,Med14,Ets1,Ahr,Npat,Gata6,Ebf2,Med13
237	GO:0043066	negative regulation of apoptotic process (BP)	19	690	340	37681	2.02377	0.000249973	Sgms1,Phip,Sh3rf1,Adora1,Snai2,Dicer1,Gsk3b,Cd38,Smad3,Tgfbr1,Sirt1,Pik3r1,Aqp1,Tsc22d1,Bcl6,Btc,Cxcl12,Btg2,Gata6
450	GO:0006508	proteolysis (BP)	18	690	559	37681	0.0159052	0.0223342	Blmh,Tfrc,Metap2,Bace1,Mme,Phex,Enpep,Usp32,Cpd,Usp14,Yme1l1,Casp14,Adam12,Adam22,Lonrf3,Furin,Rhbdl3,Ctso
498	GO:0045892	negative regulation of transcription, DNA-dependent (BP)	18	690	413	37681	0.000703927	0.00245821	Zhx1,Gsk3b,Cd38,Zfp12,Cbfa2t2,Ereg,Rbpj,Pml,Gzf1,Lrch4,Nfic,Rcor1,Sirt1,Yeats2,Zfp148,Bcl6,Lims1,Gata6
345	GO:0006810,GO:0034220	transport (BP),ion transmembrane transport (BP)	17	690	280	37681	1.91708	0.000241263	Slc12a5,Gria2,Glra2,Slc7a8,Cftr,Atp1a1,Slc30a9,Chrnb3,Abca1,Gabrb2,Slc41a1,Slc36a1,Slc9a10,Slc30a7,Scn2b,Gria4,Slc22a5
493	GO:0006357	regulation of transcription from RNA polymerase II promoter (BP)	17	690	262	37681	0.810174	0.000122815	Sub1,Onecut3,Sp4,Cebpg,Nr1d2,Myocd,Foxa2,Rbpj,Zfp367,Abca2,Med14,Fzd5,Ets1,Rarg,Ahr,Gata6,Med13
407	GO:0007399	nervous system development (BP)	16	690	279	37681	6.59459	0.00049984	Efnb3,Itga8,Ntng1,Nrp2,Gsk3b,Tcf4,Lhx6,Sema6d,Ulk2,Nav1,Fnbp1,Nde1,Pafah1b1,Bmpr1a,Ccdc88a,Ntrk2
518	GO:0007049,GO:0051301	cell cycle (BP),cell division (BP)	16	690	285	37681	8.46213	0.000606908	Gnai1,Specc1l,Gnai3,Cd2ap,Ccny,Ncapg2,2400003C14Rik,Bin3,Nek9,Ccnd2,Klhl21,Cep164,Tacc1,Nde1,Pafah1b1,Nek6
533	GO:0006974	response to DNA damage stimulus (BP)	16	690	308	37681	0.000205978	0.00104876	Rad51l3,Shprh,Ercc6,Clock,Zbtb40,Dclre1b,Cdc14b,Nfatc2,Hus1,Trp53bp1,Cep164,Sirt1,Bcl6,Atmin,Btg2,Brca2
554	GO:0007264	small GTPase mediated signal transduction (BP)	16	690	191	37681	0.0547061	1.92047	Rab27b,Nkiras1,Rasgrp4,Sos1,Rasef,Ralgds,Rap2c,Rab43,Rap2a,Rab14,Rhog,Rab38,Rab34,Rhou,Rab9b,Rhoq
140	GO:0006351,GO:0006355,GO:0006357	transcription, DNA-dependent (BP),regulation of transcription, DNA-dependent (BP),regulation of transcription from RNA polymerase II promoter (BP)	15	690	188	37681	0.226414	5.80839	Sub1,Onecut3,Sp4,Cebpg,Nr1d2,Myocd,Foxa2,Rbpj,Zfp367,Med14,Ets1,Rarg,Ahr,Gata6,Med13
408	GO:0008285	negative regulation of cell proliferation (BP)	15	690	279	37681	0.000223026	0.00111014	Adora1,Myocd,Itgb1,Smad3,Ereg,Rbpj,Pml,Asph,Mll1,E2f7,Fzd5,Rarg,Bcl6,Ptprj,Dhcr24
451	GO:0008284	positive regulation of cell proliferation (BP)	15	690	348	37681	0.002108	0.00522689	Phip,Myocd,Itgb1,Ereg,Rbpj,Ccnd2,Tgfbr1,Sirt1,St8sia1,Icmt,Ets1,Tsc22d1,Btc,Cxcl12,Ntrk2
327	GO:0006810,GO:0006811,GO:0034220	transport (BP),ion transport (BP),ion transmembrane transport (BP)	14	690	253	37681	0.000266772	0.00128012	Slc12a5,Gria2,Glra2,Cftr,Atp1a1,Slc30a9,Chrnb3,Gabrb2,Slc41a1,Slc9a10,Slc30a7,Scn2b,Gria4,Slc22a5
391	GO:0006200	ATP catabolic process (BP)	14	690	248	37681	0.000217547	0.00109927	Rad51l3,Ddx3y,Ddx51,Ercc6,Ddx6,Cftr,Atp1a1,Myh9,Ighmbp2,Smarca5,Entpd1,Abca1,Abca2,Lonrf3
547	GO:0006184	GTP catabolic process (BP)	14	690	134	37681	0.0189654	0.973072	Gnai1,Gnal,Rab27b,Nkiras1,Gnai3,Gna15,Gch1,Rap2c,Rap2a,Ehd3,Rab14,Rhog,Gna13,Rhoq
160	GO:0007275,GO:0006355	multicellular organismal development (BP),regulation of transcription, DNA-dependent (BP)	13	690	316	37681	0.00594086	0.010652	Hic1,Nr6a1,Prrx1,Arid3b,En2,Dlx3,Snai2,Foxa2,Tcf4,Lhx6,Prdm1,Sirt1,Ebf2
221	GO:0006355,GO:0045892	regulation of transcription, DNA-dependent (BP),negative regulation of transcription, DNA-dependent (BP)	13	690	284	37681	0.0024324	0.00553724	Zhx1,Zfp12,Cbfa2t2,Rbpj,Pml,Gzf1,Nfic,Rcor1,Sirt1,Yeats2,Zfp148,Bcl6,Gata6
321	GO:0006810,GO:0006811,GO:0055085	transport (BP),ion transport (BP),transmembrane transport (BP)	13	690	231	37681	0.00037185	0.00154052	Slc12a5,Kcns2,Kcnq2,Cftr,Slc6a15,Atp1a1,Slc30a9,Slc8a1,Slc9a10,Slc5a9,Slc30a7,Slc5a3,Slc22a5
401	GO:0030154,GO:0007399	cell differentiation (BP),nervous system development (BP)	13	690	145	37681	0.294801	6.78042	Efnb3,Itga8,Ntng1,Nrp2,Gsk3b,Tcf4,Lhx6,Sema6d,Nav1,Nde1,Pafah1b1,Bmpr1a,Ntrk2
503	GO:0043065	positive regulation of apoptotic process (BP)	13	690	225	37681	0.000288912	0.00133823	Scrib,Dapk1,Map3k1,Itgb1,Eif2ak2,Sirt1,Pik3r1,Rarg,Tsc22d1,Bcl6,Gata6,Bcl2l11,Dusp6
544	GO:0006917	induction of apoptosis (BP)	13	690	164	37681	1.13758	0.00016144	Zmat3,Sh3rf1,Dapk1,Gsk3b,Smad3,Pml,Casp14,Tgfbr1,Ripk1,Shisa5,Ets1,Bcl10,Bcl2l11
9	GO:0030036	actin cytoskeleton organization (BP)	12	690	103	37681	0.0433029	1.92554	Diap1,Wipf1,Wasf2,Fmnl2,Capza1,Rhog,Rock2,Pafah1b1,Bcl6,Rhou,Fmn1,Rhoq
172	GO:0007275,GO:0030154,GO:0007399	multicellular organismal development (BP),cell differentiation (BP),nervous system development (BP)	12	690	128	37681	0.044367	8.70376	Efnb3,Itga8,Ntng1,Nrp2,Gsk3b,Tcf4,Lhx6,Sema6d,Nav1,Nde1,Pafah1b1,Ntrk2
371	GO:0016192	vesicle-mediated transport (BP)	12	690	168	37681	6.81096	0.000510439	Tmed10,Arfgef2,Stx17,Vamp1,Rtn3,Golt1a,Copz1,Sft2d2,Snap23,Ap3s2,Lman1,Vamp3
429	GO:0045944,GO:0000122	positive regulation of transcription from RNA polymerase II promoter (BP),negative regulation of transcription from RNA polymerase II promoter (BP)	12	690	200	37681	0.000347911	0.00149714	Myocd,Dicer1,Foxa2,Smad3,Tcf4,Stat6,Nfic,Klf12,Sirt1,Zfp148,Rarg,Gata6
487	GO:0001701	in utero embryonic development (BP)	12	690	227	37681	0.00106349	0.00323902	Itgb1,Foxa2,Smad3,Myh9,Prdm1,Tgfbr1,Gna13,Icmt,Bmpr1a,Gata6,Bcl2l11,Tgfbr3
541	GO:0006897	endocytosis (BP)	12	690	130	37681	0.521347	9.93538	Tfrc,Fnbp1l,Syp,Wasf2,Lrp8,Arrb1,Rin1,Rufy1,Ldlrap1,Fnbp1,Aak1,Rab34
560	GO:0050790	regulation of catalytic activity (BP)	12	690	197	37681	0.000303285	0.00138556	Arfgef2,Arhgef6,Dock5,Rasgrp4,Sos1,D10Bwg1379e,Ralgds,Psd2,Grpel2,Arhgef12,Pik3r1,Grpel1
562	GO:0035556	intracellular signal transduction (BP)	12	690	237	37681	0.00153409	0.00410938	Arfgef2,Arhgef6,Rasgrp4,Adcy1,Gsk3b,Dgkg,Pea15a,Adcy6,Socs7,Rock2,Arhgef12,Socs5
41	GO:0042493	response to drug (BP)	11	690	123	37681	1.72968	0.000226215	Blmh,Slc12a5,Creb1,Cd38,Atp1a1,Htr2c,Bche,Nfatc2,Igf2,Aqp1,Gata6
47	GO:0042981	regulation of apoptotic process (BP)	11	690	157	37681	0.00016062	0.000931597	Bcl2l13,Actn4,Dicer1,Creb1,Traf3,Pea15a,Tgfbr1,Sirt1,Bcl10,Bcl2l11,Lmna
86	GO:0006351,GO:0006355,GO:0045893,GO:0045944	transcription, DNA-dependent (BP),regulation of transcription, DNA-dependent (BP),positive regulation of transcription, DNA-dependent (BP),positive regulation of transcription from RNA polymerase II promoter (BP)	11	690	190	37681	0.000813936	0.00272812	Myocd,Foxa2,Smad3,Tcf4,Nfatc2,Mll1,Mtf1,Med14,Ets1,Gata6,Med13
118	GO:0006351,GO:0006355,GO:0045944,GO:0000122	transcription, DNA-dependent (BP),regulation of transcription, DNA-dependent (BP),positive regulation of transcription from RNA polymerase II promoter (BP),negative regulation of transcription from RNA polymerase II promoter (BP)	11	690	149	37681	0.000101002	0.00070175	Myocd,Foxa2,Smad3,Tcf4,Stat6,Nfic,Klf12,Sirt1,Zfp148,Rarg,Gata6
142	GO:0006351,GO:0006355,GO:0045892	transcription, DNA-dependent (BP),regulation of transcription, DNA-dependent (BP),negative regulation of transcription, DNA-dependent (BP)	11	690	268	37681	0.0110467	0.0172961	Zhx1,Zfp12,Rbpj,Pml,Gzf1,Nfic,Rcor1,Sirt1,Zfp148,Bcl6,Gata6
16	GO:0030335	positive regulation of cell migration (BP)	10	690	115	37681	5.27517	0.000439817	Diap1,Snai2,Itgb1,Smad3,Furin,Ets1,Pik3r1,Aqp1,Cxcl12,Onecut2
56	GO:0016311	dephosphorylation (BP)	10	690	186	37681	0.00238979	0.00551553	Ptpn4,Ptpra,Cdc14b,Ptpre,Dusp18,Pptc7,Ptprj,Mtmr10,Ctdsp2,Dusp6
60	GO:0006351,GO:0007275,GO:0006355	transcription, DNA-dependent (BP),multicellular organismal development (BP),regulation of transcription, DNA-dependent (BP)	10	690	271	37681	0.0286859	0.0359652	Hic1,Nr6a1,Arid3b,Snai2,Foxa2,Tcf4,Lhx6,Prdm1,Sirt1,Ebf2
314	GO:0006810,GO:0016192	transport (BP),vesicle-mediated transport (BP)	10	690	139	37681	0.000255047	0.00123273	Tmed10,Stx17,Rtn3,Golt1a,Copz1,Sft2d2,Snap23,Ap3s2,Lman1,Vamp3
335	GO:0006810,GO:0006811,GO:0006814	transport (BP),ion transport (BP),sodium ion transport (BP)	10	690	116	37681	5.67943	0.000461973	Slc12a5,Scn4b,Slc6a15,Atp1a1,Slc8a1,Slc9a10,Slc5a9,Scn2b,Slc5a3,Slc22a5
337	GO:0006810,GO:0055085,GO:0034220	transport (BP),transmembrane transport (BP),ion transmembrane transport (BP)	10	690	125	37681	0.000106643	0.000725823	Slc12a5,Slc7a8,Cftr,Atp1a1,Slc30a9,Abca1,Slc36a1,Slc9a10,Slc30a7,Slc22a5
466	GO:0016567	protein ubiquitination (BP)	10	690	145	37681	0.000358037	0.00152109	Ube2o,Rnf6,Hectd3,Traf3,Arrb1,Ube2g1,Fbxl5,Klhl21,Sirt1,Socs7
470	GO:0006629	lipid metabolic process (BP)	10	690	227	37681	0.00949445	0.0155597	Sgms1,Mgll,Acsl1,Acaa1b,Crat,Scd2,Ldlrap1,St8sia1,Cpt1a,Abhd5
480	GO:0008283	cell proliferation (BP)	10	690	160	37681	0.000774533	0.00263578	Scrib,Anxa7,Enpep,Rasgrp4,Gsk3b,Entpd5,Tacc1,Furin,Gng2,Brca2
514	GO:0009790	embryo development (BP)	10	690	104	37681	2.21054	0.000268078	Ndst1,Snai2,Lrat,Twsg1,Smarca5,Hus1,Tgfbr1,Rab14,Tgfbr3,Kif1b
525	GO:0001525	angiogenesis (BP)	10	690	159	37681	0.000737976	0.00255041	Enpep,Wasf2,Dicer1,Ereg,Myh9,Rbpj,Ephb4,Sirt1,Gna13,Fzd5
230	GO:0009952	anterior/posterior pattern specification (BP)	9	690	119	37681	0.000355625	0.00152052	Acvr2a,Crkl,Foxa2,Mll1,Grsf1,Tgfbr1,Bmpr1a,Rarg,Btg2
276	GO:0016310,GO:0007165	phosphorylation (BP),signal transduction (BP)	9	690	108	37681	0.000171703	0.000978854	Dapk1,Mapk4,Ulk2,Tgfbr1,Ripk1,Pik3r1,Pik3cd,Bmpr1a,Nek6
287	GO:0046777,GO:0006468	protein autophosphorylation (BP),protein phosphorylation (BP)	9	690	139	37681	0.00109259	0.00331253	Map3k1,Eif2ak2,Ulk2,Ephb4,Tgfbr1,Aak1,Ripk1,Nek6,Ntrk2
420	GO:0006813	potassium ion transport (BP)	9	690	141	37681	0.00120792	0.00354926	Slc12a5,Kcns2,Kcnq2,Kctd10,Kcnj2,Atp1a1,Kctd12,Kcnc2,Aqp1
423	GO:0034765	regulation of ion transmembrane transport (BP)	9	690	176	37681	0.00535761	0.00995411	Kcns2,Cacna1e,Kcnq2,Scn4b,Kctd10,Kcnj2,Kctd12,Kcnc2,Scn2b
485	GO:0010628	positive regulation of gene expression (BP)	9	690	156	37681	0.00242141	0.0055311	Sgms1,Dicer1,Qk,Nfatc2,Prdm1,Pik3r1,Rarg,Ntrk2,Nfat5
492	GO:0007507	heart development (BP)	9	690	157	37681	0.00252797	0.00573522	Vcan,Nrp2,Crkl,Myocd,Cxadr,Rbpj,Tgfbr1,Bmpr1a,Ptprj
511	GO:0006281,GO:0006974	DNA repair (BP),response to DNA damage stimulus (BP)	9	690	224	37681	0.0230084	0.0300325	Rad51l3,Shprh,Ercc6,Dclre1b,Cdc14b,Hus1,Trp53bp1,Cep164,Brca2
522	GO:0010468	regulation of gene expression (BP)	9	690	92	37681	4.93877	0.000427813	Fubp1,Tob2,Foxa2,Rbpj,Tgfbr1,Rarg,Ahr,Npat,Gata6
1	GO:0016477	cell migration (BP)	8	690	116	37681	0.00136399	0.00390464	Scrib,Enpep,Snai2,Gsk3b,Cd2ap,Mdk,Pafah1b1,Ccdc88a
32	GO:0008152,GO:0006200	metabolic process (BP),ATP catabolic process (BP)	8	690	127	37681	0.00241798	0.00554224	Ddx3y,Ddx6,Cftr,Atp1a1,Myh9,Smarca5,Entpd1,Abca1
38	GO:0005975	carbohydrate metabolic process (BP)	8	690	174	37681	0.0152682	0.021948	Ppp1r3b,Ppp1r2,Galm,Gsk3b,Galc,Ganab,Adpgk,Igf2
50	GO:0042981,GO:0006915	regulation of apoptotic process (BP),apoptotic process (BP)	8	690	84	37681	0.000155735	0.000911189	Bcl2l13,Dicer1,Traf3,Pea15a,Tgfbr1,Sirt1,Bcl10,Bcl2l11
58	GO:0016311,GO:0006470	dephosphorylation (BP),protein dephosphorylation (BP)	8	690	91	37681	0.000271509	0.00129355	Ptpn4,Ptpra,Cdc14b,Ptpre,Dusp18,Ptprj,Ctdsp2,Dusp6
98	GO:0006351,GO:0006355,GO:0045893,GO:0006357	transcription, DNA-dependent (BP),regulation of transcription, DNA-dependent (BP),positive regulation of transcription, DNA-dependent (BP),regulation of transcription from RNA polymerase II promoter (BP)	8	690	78	37681	9.21897	0.000654155	Myocd,Foxa2,Rbpj,Med14,Ets1,Ahr,Gata6,Med13
107	GO:0006351,GO:0006355,GO:0008285	transcription, DNA-dependent (BP),regulation of transcription, DNA-dependent (BP),negative regulation of cell proliferation (BP)	8	690	77	37681	8.40684	0.000609496	Myocd,Smad3,Rbpj,Pml,Mll1,E2f7,Rarg,Bcl6
162	GO:0007275,GO:0006355,GO:0000122	multicellular organismal development (BP),regulation of transcription, DNA-dependent (BP),negative regulation of transcription from RNA polymerase II promoter (BP)	8	690	94	37681	0.000339015	0.00147793	Hic1,Nr6a1,Prrx1,Snai2,Foxa2,Tcf4,Prdm1,Sirt1
196	GO:0006355,GO:0043066	regulation of transcription, DNA-dependent (BP),negative regulation of apoptotic process (BP)	8	690	87	37681	0.00019898	0.00111529	Snai2,Smad3,Tgfbr1,Sirt1,Tsc22d1,Bcl6,Btg2,Gata6
218	GO:0006355,GO:0000122,GO:0045892	regulation of transcription, DNA-dependent (BP),negative regulation of transcription from RNA polymerase II promoter (BP),negative regulation of transcription, DNA-dependent (BP)	8	690	140	37681	0.00438764	0.00871	Gzf1,Nfic,Rcor1,Sirt1,Yeats2,Zfp148,Bcl6,Gata6
222	GO:0006355,GO:0010468	regulation of transcription, DNA-dependent (BP),regulation of gene expression (BP)	8	690	39	37681	0.0452584	1.88671	Fubp1,Foxa2,Rbpj,Tgfbr1,Rarg,Ahr,Npat,Gata6
247	GO:0043066,GO:0045944	negative regulation of apoptotic process (BP),positive regulation of transcription from RNA polymerase II promoter (BP)	8	690	89	37681	0.000232941	0.00114244	Phip,Dicer1,Gsk3b,Smad3,Sirt1,Pik3r1,Btg2,Gata6
261	GO:0016310,GO:0046777,GO:0006468	phosphorylation (BP),protein autophosphorylation (BP),protein phosphorylation (BP)	8	690	133	37681	0.00321505	0.00696246	Eif2ak2,Ulk2,Ephb4,Tgfbr1,Aak1,Ripk1,Nek6,Ntrk2
265	GO:0016310,GO:0006468,GO:0007165	phosphorylation (BP),protein phosphorylation (BP),signal transduction (BP)	8	690	95	37681	0.000364338	0.00151883	Dapk1,Mapk4,Ulk2,Tgfbr1,Ripk1,Pik3r1,Bmpr1a,Nek6
307	GO:0006810,GO:0015031,GO:0016192	transport (BP),protein transport (BP),vesicle-mediated transport (BP)	8	690	116	37681	0.00136399	0.00390464	Tmed10,Golt1a,Copz1,Sft2d2,Snap23,Ap3s2,Lman1,Vamp3
326	GO:0006810,GO:0006811,GO:0055085,GO:0006814	transport (BP),ion transport (BP),transmembrane transport (BP),sodium ion transport (BP)	8	690	81	37681	0.000120542	0.000744461	Slc12a5,Slc6a15,Atp1a1,Slc8a1,Slc9a10,Slc5a9,Slc5a3,Slc22a5
368	GO:0007165,GO:0006184	signal transduction (BP),GTP catabolic process (BP)	8	690	50	37681	0.330803	7.35486	Gnai1,Gnal,Nkiras1,Gnai3,Gna15,Rap2c,Rap2a,Gna13
379	GO:0006915,GO:0006917	apoptotic process (BP),induction of apoptosis (BP)	8	690	94	37681	0.000339015	0.00147793	Dapk1,Pml,Casp14,Tgfbr1,Ripk1,Shisa5,Bcl10,Bcl2l11
422	GO:0006813,GO:0071805	potassium ion transport (BP),potassium ion transmembrane transport (BP)	8	690	122	37681	0.00187995	0.00486019	Kcns2,Kcnq2,Kctd10,Kcnj2,Atp1a1,Kctd12,Kcnc2,Aqp1
431	GO:0045944,GO:0006357	positive regulation of transcription from RNA polymerase II promoter (BP),regulation of transcription from RNA polymerase II promoter (BP)	8	690	127	37681	0.00241798	0.00554224	Myocd,Foxa2,Med14,Fzd5,Ets1,Rarg,Gata6,Med13
517	GO:0007049,GO:0007067,GO:0051301	cell cycle (BP),mitosis (BP),cell division (BP)	8	690	195	37681	0.0279073	0.0351874	Cd2ap,Ncapg2,Nek9,Klhl21,Cep164,Nde1,Pafah1b1,Nek6
22	GO:0008360	regulation of cell shape (BP)	7	690	85	37681	0.000961747	0.00298365	Diap1,Anxa7,1810043G02Rik,Myh9,Gna13,Rhou,Rhoq
40	GO:0051260	protein homooligomerization (BP)	7	690	97	37681	0.00207493	0.00520291	Ak3,Ighmbp2,Gch1,Ehd3,Scube1,Cpt1a,Bcl10
57	GO:0016311,GO:0035335,GO:0006470	dephosphorylation (BP),peptidyl-tyrosine dephosphorylation (BP),protein dephosphorylation (BP)	7	690	68	37681	0.000246689	0.00120103	Ptpn4,Ptpra,Cdc14b,Ptpre,Dusp18,Ptprj,Dusp6
65	GO:0006351,GO:0007275,GO:0006355,GO:0000122	transcription, DNA-dependent (BP),multicellular organismal development (BP),regulation of transcription, DNA-dependent (BP),negative regulation of transcription from RNA polymerase II promoter (BP)	7	690	84	37681	0.000896478	0.00294557	Hic1,Nr6a1,Snai2,Foxa2,Tcf4,Prdm1,Sirt1
68	GO:0006351,GO:0006355,GO:0043066	transcription, DNA-dependent (BP),regulation of transcription, DNA-dependent (BP),negative regulation of apoptotic process (BP)	7	690	79	37681	0.000620525	0.00228669	Snai2,Smad3,Sirt1,Tsc22d1,Bcl6,Btg2,Gata6
124	GO:0006351,GO:0006355,GO:0045944,GO:0006357	transcription, DNA-dependent (BP),regulation of transcription, DNA-dependent (BP),positive regulation of transcription from RNA polymerase II promoter (BP),regulation of transcription from RNA polymerase II promoter (BP)	7	690	109	37681	0.00399238	0.00824433	Myocd,Foxa2,Med14,Ets1,Rarg,Gata6,Med13
134	GO:0006351,GO:0006355,GO:0000122,GO:0045892	transcription, DNA-dependent (BP),regulation of transcription, DNA-dependent (BP),negative regulation of transcription from RNA polymerase II promoter (BP),negative regulation of transcription, DNA-dependent (BP)	7	690	133	37681	0.0114954	0.0177077	Gzf1,Nfic,Rcor1,Sirt1,Zfp148,Bcl6,Gata6
147	GO:0006351,GO:0006355,GO:0010468	transcription, DNA-dependent (BP),regulation of transcription, DNA-dependent (BP),regulation of gene expression (BP)	7	690	34	37681	0.234372	5.78986	Fubp1,Foxa2,Rbpj,Rarg,Ahr,Npat,Gata6
157	GO:0006351,GO:0006915	transcription, DNA-dependent (BP),apoptotic process (BP)	7	690	85	37681	0.000961747	0.00298365	Pml,Trib3,Rybp,Sirt1,Dido1,Ahr,Gata6
202	GO:0006355,GO:0006915	regulation of transcription, DNA-dependent (BP),apoptotic process (BP)	7	690	91	37681	0.00143578	0.00404078	Pml,Trib3,Tgfbr1,Rybp,Sirt1,Ahr,Gata6
283	GO:0006955	immune response (BP)	7	690	141	37681	0.0154395	0.022099	Cebpg,Serpinb9,Smad3,Bmpr1a,P2ry14,Cxcl12,Tgfbr3
291	GO:0007409	axonogenesis (BP)	7	690	87	37681	0.00110347	0.00330052	Ntng1,Adcy1,Creb1,Gsk3b,Ulk2,Fzd5,Cntn2
304	GO:0009887	organ morphogenesis (BP)	7	690	99	37681	0.0023307	0.00573643	Crkl,Ndst1,Gsk3b,Ereg,Jag1,Fli1,Igf2
318	GO:0006810,GO:0006811,GO:0006812	transport (BP),ion transport (BP),cation transport (BP)	7	690	81	37681	0.000721365	0.00250599	Trpm3,Atp1a1,Slc30a9,Chrnb3,Slc41a1,Slc9a10,Slc30a7
322	GO:0006810,GO:0006811,GO:0055085,GO:0034220	transport (BP),ion transport (BP),transmembrane transport (BP),ion transmembrane transport (BP)	7	690	107	37681	0.0036042	0.0076076	Slc12a5,Cftr,Atp1a1,Slc30a9,Slc9a10,Slc30a7,Slc22a5
334	GO:0006810,GO:0006811,GO:0034765	transport (BP),ion transport (BP),regulation of ion transmembrane transport (BP)	7	690	153	37681	0.0230272	0.0299983	Kcns2,Cacna1e,Kcnq2,Scn4b,Kcnj2,Kcnc2,Scn2b
346	GO:0006810,GO:0006813	transport (BP),potassium ion transport (BP)	7	690	113	37681	0.0048629	0.00918853	Slc12a5,Kcns2,Kcnq2,Kcnj2,Atp1a1,Kcnc2,Aqp1
355	GO:0015031,GO:0007264	protein transport (BP),small GTPase mediated signal transduction (BP)	7	690	66	37681	0.000204514	0.00104931	Rab27b,Rasef,Rab43,Rab14,Rab38,Rab34,Rab9b
361	GO:0007165,GO:0006915	signal transduction (BP),apoptotic process (BP)	7	690	70	37681	0.000295594	0.00135973	Dapk1,Traf3,Tgfbr1,Ripk1,Shisa5,Nek6,Ahr
383	GO:0006886	intracellular protein transport (BP)	7	690	158	37681	0.0268377	0.0343584	Tmed10,Stx17,Copz1,Kpnb1,Ap3s2,Myrip,Grasp
398	GO:0042127	regulation of cell proliferation (BP)	7	690	127	37681	0.00905835	0.0150671	Stat6,Jag1,Sirt1,Bcl6,Ccdc88a,Nr3c1,Brca2
443	GO:0007268	synaptic transmission (BP)	7	690	112	37681	0.00463303	0.00900942	Slc12a5,Gria2,Gjd2,Syp,Usp14,Gria4,Pafah1b1
475	GO:0008610	lipid biosynthetic process (BP)	7	690	108	37681	0.00379453	0.00786009	Mgll,Acbd3,Lass2,Agps,Scd2,St8sia1,Dhcr24
501	GO:0016337	cell-cell adhesion (BP)	7	690	84	37681	0.000896478	0.00294557	Scrib,Rapgef1,Cd2ap,Cxadr,Myh9,Ctnnd1,Lims1
507	GO:0030308	negative regulation of cell growth (BP)	7	690	108	37681	0.00379453	0.00786009	Zmat3,Smad3,Sertad2,Pml,Sirt1,Bcl6,Ptprj
548	GO:0006184,GO:0007264	GTP catabolic process (BP),small GTPase mediated signal transduction (BP)	7	690	54	37681	0.56201	0.000462791	Rab27b,Nkiras1,Rap2c,Rap2a,Rab14,Rhog,Rhoq
553	GO:0007154	cell communication (BP)	7	690	80	37681	0.000669442	0.00235009	Gjd2,Snx16,Fras1,Jag1,Slc8a1,Frem1,Snx4
619	GO:0006461	protein complex assembly (BP)	7	690	53	37681	4.96949	0.000424955	Pml,Mll1,Gch1,Snap23,Vamp3,Zfp148,Tgfbr3
35	GO:0008152,GO:0006508	metabolic process (BP),proteolysis (BP)	6	690	138	37681	0.0419793	0.0496457	Bace1,Mme,Phex,Usp32,Casp14,Furin
79	GO:0006351,GO:0006355,GO:0006915	transcription, DNA-dependent (BP),regulation of transcription, DNA-dependent (BP),apoptotic process (BP)	6	690	83	37681	0.00422783	0.00841781	Pml,Trib3,Rybp,Sirt1,Ahr,Gata6
90	GO:0006351,GO:0006355,GO:0045893,GO:0045944,GO:0006357	transcription, DNA-dependent (BP),regulation of transcription, DNA-dependent (BP),positive regulation of transcription, DNA-dependent (BP),positive regulation of transcription from RNA polymerase II promoter (BP),regulation of transcription from RNA polymerase II promoter (BP)	6	690	58	37681	0.00066528	0.00241164	Myocd,Foxa2,Med14,Ets1,Gata6,Med13
95	GO:0006351,GO:0006355,GO:0045893,GO:0000122	transcription, DNA-dependent (BP),regulation of transcription, DNA-dependent (BP),positive regulation of transcription, DNA-dependent (BP),negative regulation of transcription from RNA polymerase II promoter (BP)	6	690	107	37681	0.0140593	0.020839	Myocd,Foxa2,Smad3,Tcf4,Ahr,Gata6
148	GO:0006351,GO:0006355,GO:0006974	transcription, DNA-dependent (BP),regulation of transcription, DNA-dependent (BP),response to DNA damage stimulus (BP)	6	690	67	37681	0.00142818	0.00403641	Clock,Nfatc2,Trp53bp1,Sirt1,Bcl6,Btg2
151	GO:0006351,GO:0006355,GO:0006366	transcription, DNA-dependent (BP),regulation of transcription, DNA-dependent (BP),transcription from RNA polymerase II promoter (BP)	6	690	81	37681	0.00374796	0.00781214	Creb1,Arrb1,Smad3,Ets1,Ahr,Gata6
189	GO:0007275,GO:0007155	multicellular organismal development (BP),cell adhesion (BP)	6	690	45	37681	0.000163657	0.000941028	Itga8,Nrp2,Itgb1,Frem1,Ephb4,Fat3
209	GO:0006355,GO:0045893,GO:0010468	regulation of transcription, DNA-dependent (BP),positive regulation of transcription, DNA-dependent (BP),regulation of gene expression (BP)	6	690	26	37681	0.062145	0.96397	Foxa2,Rbpj,Tgfbr1,Ahr,Npat,Gata6
216	GO:0006355,GO:0008284	regulation of transcription, DNA-dependent (BP),positive regulation of cell proliferation (BP)	6	690	87	37681	0.00532158	0.00991479	Myocd,Rbpj,Tgfbr1,Sirt1,Ets1,Tsc22d1
251	GO:0043066,GO:0008284	negative regulation of apoptotic process (BP),positive regulation of cell proliferation (BP)	6	690	89	37681	0.00594005	0.0106793	Phip,Tgfbr1,Sirt1,Tsc22d1,Btc,Cxcl12
252	GO:0043066,GO:0000122	negative regulation of apoptotic process (BP),negative regulation of transcription from RNA polymerase II promoter (BP)	6	690	68	37681	0.00154251	0.00409903	Snai2,Dicer1,Smad3,Sirt1,Bcl6,Gata6
320	GO:0006810,GO:0006811,GO:0006812,GO:0034220	transport (BP),ion transport (BP),cation transport (BP),ion transmembrane transport (BP)	6	690	75	37681	0.00254891	0.00576313	Atp1a1,Slc30a9,Chrnb3,Slc41a1,Slc9a10,Slc30a7
331	GO:0006810,GO:0006811,GO:0006813	transport (BP),ion transport (BP),potassium ion transport (BP)	6	690	109	37681	0.0152847	0.0219246	Slc12a5,Kcns2,Kcnq2,Kcnj2,Atp1a1,Kcnc2
344	GO:0006810,GO:0055085,GO:0003333	transport (BP),transmembrane transport (BP),amino acid transmembrane transport (BP)	6	690	42	37681	0.000110418	0.000743924	Slc7a1,Slc7a8,Slc7a2,Slc36a1,Slc25a26,Slc22a5
347	GO:0006810,GO:0006813,GO:0071805	transport (BP),potassium ion transport (BP),potassium ion transmembrane transport (BP)	6	690	98	37681	0.00938421	0.0154169	Kcns2,Kcnq2,Kcnj2,Atp1a1,Kcnc2,Aqp1
365	GO:0007165,GO:0045944	signal transduction (BP),positive regulation of transcription from RNA polymerase II promoter (BP)	6	690	70	37681	0.00179194	0.0047056	Clock,Arrb1,Stat6,Ripk1,Fzd5,Pik3r1
366	GO:0007165,GO:0007049	signal transduction (BP),cell cycle (BP)	6	690	34	37681	3.20519	0.000305409	Gnai1,Gnai3,Mapk4,Smpd3,Nek6,Ahr
395	GO:0007179	transforming growth factor beta receptor signaling pathway (BP)	6	690	58	37681	0.00066528	0.00241164	Map3k1,Creb1,Smad3,Pml,Tgfbr1,Tgfbr3
421	GO:0006813,GO:0034765,GO:0071805	potassium ion transport (BP),regulation of ion transmembrane transport (BP),potassium ion transmembrane transport (BP)	6	690	95	37681	0.00810919	0.0136932	Kcns2,Kcnq2,Kctd10,Kcnj2,Kctd12,Kcnc2
432	GO:0045944,GO:0045892	positive regulation of transcription from RNA polymerase II promoter (BP),negative regulation of transcription, DNA-dependent (BP)	6	690	125	37681	0.0278309	0.0354937	Gsk3b,Cbfa2t2,Nfic,Sirt1,Zfp148,Gata6
437	GO:0001889	liver development (BP)	6	690	53	37681	0.000407604	0.00167822	Smad3,Icmt,Ahr,Gata6,Tgfbr3,Onecut2
460	GO:0007389	pattern specification process (BP)	6	690	88	37681	0.00562461	0.0101395	Fst,Crkl,Foxa2,Asph,Chrd,Bmpr1a
481	GO:0045596	negative regulation of cell differentiation (BP)	6	690	32	37681	2.22787	0.000265355	Fst,Itgb1,Rbpj,Jag1,Rarg,Bcl6
510	GO:0006916	anti-apoptosis (BP)	6	690	134	37681	0.0372255	0.0447377	Dapk1,Gsk3b,Serpinb9,Pea15a,Dhcr24,Nr3c1
540	GO:0008104	protein localization (BP)	6	690	68	37681	0.00154251	0.00409903	Bin3,Icmt,Bcl6,Dhcr24,Grasp,Tns4
546	GO:0007411	axon guidance (BP)	6	690	100	37681	0.0103098	0.0167315	Efnb3,Dpysl5,Nrp2,Tbr1,Sema5a,Cntn2
549	GO:0001764	neuron migration (BP)	6	690	90	37681	0.00626818	0.0111193	Nav1,Nde1,Pafah1b1,Cxcl12,Ntrk2,Cntn2
609	GO:0030509	BMP signaling pathway (BP)	6	690	44	37681	0.00014405	0.000850278	Fst,Acvr2a,Twsg1,Ryr2,Bmpr1a,Tgfbr3
621	GO:0060021	palate development (BP)	6	690	63	37681	0.00103404	0.00316377	Prrx1,Snai2,Asph,Tgfbr1,Bmpr1a,Tgfbr3
645	GO:0006874	cellular calcium ion homeostasis (BP)	6	690	69	37681	0.00166368	0.00438607	Stc1,Anxa7,Itgb1,Slc8a1,Slc24a2,Gpr12
2	GO:0016477,GO:0007275	cell migration (BP),multicellular organismal development (BP)	5	690	24	37681	6.46217	0.000495433	Scrib,Snai2,Gsk3b,Mdk,Pafah1b1
19	GO:0030335,GO:0043066	positive regulation of cell migration (BP),negative regulation of apoptotic process (BP)	5	690	30	37681	0.000197866	0.00111845	Snai2,Smad3,Pik3r1,Aqp1,Cxcl12
71	GO:0006351,GO:0006355,GO:0043066,GO:0000122	transcription, DNA-dependent (BP),regulation of transcription, DNA-dependent (BP),negative regulation of apoptotic process (BP),negative regulation of transcription from RNA polymerase II promoter (BP)	5	690	37	37681	0.000544603	0.00202933	Snai2,Smad3,Sirt1,Bcl6,Gata6
87	GO:0006351,GO:0006355,GO:0045893,GO:0045944,GO:0000122	transcription, DNA-dependent (BP),regulation of transcription, DNA-dependent (BP),positive regulation of transcription, DNA-dependent (BP),positive regulation of transcription from RNA polymerase II promoter (BP),negative regulation of transcription from RNA polymerase II promoter (BP)	5	690	85	37681	0.0200682	0.0269869	Myocd,Foxa2,Smad3,Tcf4,Gata6
101	GO:0006351,GO:0006355,GO:0045893,GO:0010468	transcription, DNA-dependent (BP),regulation of transcription, DNA-dependent (BP),positive regulation of transcription, DNA-dependent (BP),regulation of gene expression (BP)	5	690	23	37681	5.19397	0.000438529	Foxa2,Rbpj,Ahr,Npat,Gata6
125	GO:0006351,GO:0006355,GO:0045944,GO:0006974	transcription, DNA-dependent (BP),regulation of transcription, DNA-dependent (BP),positive regulation of transcription from RNA polymerase II promoter (BP),response to DNA damage stimulus (BP)	5	690	21	37681	0.32377	0.000299937	Clock,Nfatc2,Trp53bp1,Sirt1,Btg2
126	GO:0006351,GO:0006355,GO:0045944,GO:0006366	transcription, DNA-dependent (BP),regulation of transcription, DNA-dependent (BP),positive regulation of transcription from RNA polymerase II promoter (BP),transcription from RNA polymerase II promoter (BP)	5	690	54	37681	0.00306221	0.00665308	Creb1,Arrb1,Smad3,Ets1,Gata6
129	GO:0006351,GO:0006355,GO:0008284	transcription, DNA-dependent (BP),regulation of transcription, DNA-dependent (BP),positive regulation of cell proliferation (BP)	5	690	80	37681	0.0158301	0.0222757	Myocd,Rbpj,Sirt1,Ets1,Tsc22d1
132	GO:0006351,GO:0006355,GO:0000122,GO:0006357	transcription, DNA-dependent (BP),regulation of transcription, DNA-dependent (BP),negative regulation of transcription from RNA polymerase II promoter (BP),regulation of transcription from RNA polymerase II promoter (BP)	5	690	65	37681	0.00678972	0.011763	Myocd,Foxa2,Rarg,Ahr,Gata6
141	GO:0006351,GO:0006355,GO:0006357,GO:0010468	transcription, DNA-dependent (BP),regulation of transcription, DNA-dependent (BP),regulation of transcription from RNA polymerase II promoter (BP),regulation of gene expression (BP)	5	690	12	37681	0.144481	4.01538	Foxa2,Rbpj,Rarg,Ahr,Gata6
144	GO:0006351,GO:0006355,GO:0043065	transcription, DNA-dependent (BP),regulation of transcription, DNA-dependent (BP),positive regulation of apoptotic process (BP)	5	690	40	37681	0.000785828	0.00264721	Sirt1,Rarg,Tsc22d1,Bcl6,Gata6
145	GO:0006351,GO:0006355,GO:0030308	transcription, DNA-dependent (BP),regulation of transcription, DNA-dependent (BP),negative regulation of cell growth (BP)	5	690	25	37681	7.95632	0.000583172	Smad3,Sertad2,Pml,Sirt1,Bcl6
193	GO:0006355,GO:0009952	regulation of transcription, DNA-dependent (BP),anterior/posterior pattern specification (BP)	5	690	72	37681	0.010368	0.0167039	Foxa2,Mll1,Tgfbr1,Rarg,Btg2
201	GO:0006355,GO:0007165	regulation of transcription, DNA-dependent (BP),signal transduction (BP)	5	690	76	37681	0.0129045	0.0192557	Clock,Arrb1,Stat6,Tgfbr1,Ahr
215	GO:0006355,GO:0045944,GO:0045892	regulation of transcription, DNA-dependent (BP),positive regulation of transcription from RNA polymerase II promoter (BP),negative regulation of transcription, DNA-dependent (BP)	5	690	103	37681	0.0411734	0.048866	Cbfa2t2,Nfic,Sirt1,Zfp148,Gata6
220	GO:0006355,GO:0001701	regulation of transcription, DNA-dependent (BP),in utero embryonic development (BP)	5	690	78	37681	0.0143172	0.0206701	Foxa2,Smad3,Prdm1,Tgfbr1,Gata6
242	GO:0043066,GO:0006915	negative regulation of apoptotic process (BP),apoptotic process (BP)	5	690	64	37681	0.0063612	0.0110493	Sgms1,Dicer1,Tgfbr1,Sirt1,Gata6
254	GO:0043066,GO:0045892	negative regulation of apoptotic process (BP),negative regulation of transcription, DNA-dependent (BP)	5	690	50	37681	0.00217795	0.00538034	Gsk3b,Cd38,Sirt1,Bcl6,Gata6
255	GO:0043066,GO:0043065	negative regulation of apoptotic process (BP),positive regulation of apoptotic process (BP)	5	690	44	37681	0.00122135	0.00352657	Sirt1,Pik3r1,Tsc22d1,Bcl6,Gata6
278	GO:0016310,GO:0006915	phosphorylation (BP),apoptotic process (BP)	5	690	72	37681	0.010368	0.0167039	Sgms1,Dapk1,Tgfbr1,Ripk1,Nek6
279	GO:0016310,GO:0030154	phosphorylation (BP),cell differentiation (BP)	5	690	41	37681	0.00088162	0.00292558	Gsk3b,Tgfbr1,Pik3cd,Bmpr1a,Ntrk2
297	GO:0006468,GO:0006915	protein phosphorylation (BP),apoptotic process (BP)	5	690	72	37681	0.010368	0.0167039	Dapk1,Trib3,Tgfbr1,Ripk1,Nek6
299	GO:0006468,GO:0045944	protein phosphorylation (BP),positive regulation of transcription from RNA polymerase II promoter (BP)	5	690	42	37681	0.000985837	0.0030302	Map3k1,Creb1,Gsk3b,Ripk1,Pik3r1
301	GO:0006468,GO:0018105	protein phosphorylation (BP),peptidyl-serine phosphorylation (BP)	5	690	49	37681	0.00198971	0.00500805	Map3k1,Gsk3b,Tgfbr1,Nek6,Ttbk2
330	GO:0006810,GO:0006811,GO:0034220,GO:0006814	transport (BP),ion transport (BP),ion transmembrane transport (BP),sodium ion transport (BP)	5	690	38	37681	0.000617751	0.00228911	Slc12a5,Atp1a1,Slc9a10,Scn2b,Slc22a5
333	GO:0006810,GO:0006811,GO:0006813,GO:0071805	transport (BP),ion transport (BP),potassium ion transport (BP),potassium ion transmembrane transport (BP)	5	690	96	37681	0.0318338	0.0395404	Kcns2,Kcnq2,Kcnj2,Atp1a1,Kcnc2
339	GO:0006810,GO:0055085,GO:0006813	transport (BP),transmembrane transport (BP),potassium ion transport (BP)	5	690	62	37681	0.00556169	0.0100533	Slc12a5,Kcns2,Kcnq2,Atp1a1,Aqp1
341	GO:0006810,GO:0055085,GO:0006865	transport (BP),transmembrane transport (BP),amino acid transport (BP)	5	690	28	37681	0.000140646	0.000845144	Slc7a1,Slc7a8,Slc7a2,Slc6a15,Slc36a1
348	GO:0006810,GO:0007268	transport (BP),synaptic transmission (BP)	5	690	40	37681	0.000785828	0.00264721	Slc12a5,Gria2,Syp,Gria4,Pafah1b1
358	GO:0007186,GO:0007165,GO:0006184	G-protein coupled receptor signaling pathway (BP),signal transduction (BP),GTP catabolic process (BP)	5	690	17	37681	1.04619	0.000151698	Gnai1,Gnal,Gnai3,Gna15,Gna13
363	GO:0007165,GO:0030154	signal transduction (BP),cell differentiation (BP)	5	690	42	37681	0.000985837	0.0030302	Tgfbr1,Gna13,Fzd5,Pik3cd,Bmpr1a
376	GO:0006915,GO:0000122	apoptotic process (BP),negative regulation of transcription from RNA polymerase II promoter (BP)	5	690	31	37681	0.000232382	0.00114814	Dicer1,Rybp,Sirt1,Ahr,Gata6
409	GO:0008285,GO:0045944	negative regulation of cell proliferation (BP),positive regulation of transcription from RNA polymerase II promoter (BP)	5	690	74	37681	0.0115891	0.0177699	Myocd,Smad3,Mll1,Fzd5,Rarg
430	GO:0045944,GO:0010628	positive regulation of transcription from RNA polymerase II promoter (BP),positive regulation of gene expression (BP)	5	690	61	37681	0.00518979	0.00969633	Dicer1,Nfatc2,Pik3r1,Rarg,Nfat5
433	GO:0045944,GO:0043065	positive regulation of transcription from RNA polymerase II promoter (BP),positive regulation of apoptotic process (BP)	5	690	51	37681	0.00237884	0.00550932	Map3k1,Sirt1,Pik3r1,Rarg,Gata6
445	GO:0007612	learning (BP)	5	690	34	37681	0.000363722	0.0015258	Slc12a5,Bche,Slc24a2,Ntrk2,Cntn2
457	GO:0008286	insulin receptor signaling pathway (BP)	5	690	41	37681	0.00088162	0.00292558	Phip,Ptpra,Socs7,Pik3r1,Rhoq
472	GO:0006629,GO:0006631	lipid metabolic process (BP),fatty acid metabolic process (BP)	5	690	64	37681	0.0063612	0.0110493	Acsl1,Acaa1b,Crat,Cpt1a,Abhd5
474	GO:0016049	cell growth (BP)	5	690	35	37681	0.000417994	0.00171044	Sgms1,Rasgrp4,Entpd5,Socs5,Tgfbr3
478	GO:0007160	cell-matrix adhesion (BP)	5	690	53	37681	0.00282048	0.00631296	Itgb1,Frem1,Lims1,Bcl2l11,Cntn2
497	GO:0001570	vasculogenesis (BP)	5	690	62	37681	0.00556169	0.0100533	Myocd,Qk,Wars2,Ptprj,Ntrk2
536	GO:0030182	neuron differentiation (BP)	5	690	73	37681	0.0109669	0.0172116	Itm2c,En2,Rbpj,Btg2,Ntrk2
538	GO:2001141	regulation of RNA biosynthetic process (BP)	5	690	74	37681	0.0115891	0.0177699	Pml,Trib3,Sirt1,Icmt,Cbfb
550	GO:0051028	mRNA transport (BP)	5	690	62	37681	0.00556169	0.0100533	Hnrnpa3,Nxt2,Nup50,Qk,Fmr1
558	GO:0016042	lipid catabolic process (BP)	5	690	84	37681	0.0191672	0.0258796	Adora1,Mgll,Abhd4,Pla2g2d,Pafah1b1
567	GO:0009636	response to toxin (BP)	5	690	48	37681	0.00181363	0.00474387	Blmh,Ercc6,Mbp,Eif2ak2,Ahr
570	GO:0035264	multicellular organism growth (BP)	5	690	60	37681	0.00483583	0.00916334	Slc12a5,Dicer1,Icmt,Rarg,Brca2
580	GO:0000226	microtubule cytoskeleton organization (BP)	5	690	52	37681	0.00259285	0.00584268	Ranbp10,Tacc1,Pafah1b1,Ccdc88a,Cntn2
586	GO:0001666	response to hypoxia (BP)	5	690	94	37681	0.0294348	0.0368349	Adora1,Cd38,Smad3,Pml,Slc8a1
593	GO:0021987	cerebral cortex development (BP)	5	690	34	37681	0.000363722	0.0015258	Dicer1,Tacc1,Nde1,Pafah1b1,Ntrk2
603	GO:0042787	protein ubiquitination involved in ubiquitin-dependent protein catabolic process (BP)	5	690	43	37681	0.00109893	0.00330173	Trip12,Hectd3,Map3k1,Rnf144b,Rnf11
611	GO:0006417	regulation of translation (BP)	5	690	88	37681	0.0229358	0.0301145	Qk,Paip1,Lsm14a,Tnrc6c,Tnrc6b
617	GO:0042632	cholesterol homeostasis (BP)	5	690	47	37681	0.00164922	0.00436521	Abca1,Ldlrap1,Sirt1,Apoa5,Plscr3
618	GO:0001837	epithelial to mesenchymal transition (BP)	5	690	21	37681	0.32377	0.000299937	Snai2,Gsk3b,Rbpj,Tgfbr1,Tgfbr3
622	GO:0001568	blood vessel development (BP)	5	690	59	37681	0.00449933	0.00890521	Rapgef1,Dlx3,Crkl,Ahr,Tgfbr3
625	GO:0007010	cytoskeleton organization (BP)	5	690	84	37681	0.0191672	0.0258796	Phip,Diap1,1810043G02Rik,Fmnl2,Rhou
630	GO:0006694	steroid biosynthetic process (BP)	5	690	58	37681	0.00417984	0.00834716	Acbd3,Hsd3b6,Hsd3b2,Dhcr24,Hsd3b3
634	GO:0008344	adult locomotory behavior (BP)	5	690	43	37681	0.00109893	0.00330173	Eps8,Foxa2,Adam22,Pafah1b1,Cxcl12
648	GO:0008630	DNA damage response, signal transduction resulting in induction of apoptosis (BP)	5	690	19	37681	1.90712	0.000244624	Hic1,Ercc6,Pml,Sirt1,Brca2
650	GO:0007596	blood coagulation (BP)	5	690	62	37681	0.00556169	0.0100533	Papss2,Lnp,Anxa8,Foxa2,Ptprj
3	GO:0016477,GO:0007275,GO:0030154	cell migration (BP),multicellular organismal development (BP),cell differentiation (BP)	4	690	12	37681	4.90825	0.000430763	Scrib,Gsk3b,Mdk,Pafah1b1
17	GO:0030335,GO:0006351,GO:0006355	positive regulation of cell migration (BP),transcription, DNA-dependent (BP),regulation of transcription, DNA-dependent (BP)	4	690	11	37681	3.32032	0.000299278	Snai2,Smad3,Ets1,Onecut2
20	GO:0030335,GO:0045944	positive regulation of cell migration (BP),positive regulation of transcription from RNA polymerase II promoter (BP)	4	690	18	37681	0.000278005	0.00129671	Smad3,Ets1,Pik3r1,Onecut2
46	GO:0042493,GO:0045944	response to drug (BP),positive regulation of transcription from RNA polymerase II promoter (BP)	4	690	19	37681	0.000347054	0.00150315	Creb1,Nfatc2,Igf2,Gata6
54	GO:0007517	muscle organ development (BP)	4	690	50	37681	0.0131978	0.0196056	Dmd,Ky,Sirt1,Lmna
55	GO:0030334	regulation of cell migration (BP)	4	690	44	37681	0.00847504	0.0141321	Map3k1,Gna13,Cxcl12,Lmna
67	GO:0006351,GO:0006355,GO:0009952,GO:0045944	transcription, DNA-dependent (BP),regulation of transcription, DNA-dependent (BP),anterior/posterior pattern specification (BP),positive regulation of transcription from RNA polymerase II promoter (BP)	4	690	27	37681	0.00139924	0.00397146	Foxa2,Mll1,Rarg,Btg2
69	GO:0006351,GO:0006355,GO:0043066,GO:0045944	transcription, DNA-dependent (BP),regulation of transcription, DNA-dependent (BP),negative regulation of apoptotic process (BP),positive regulation of transcription from RNA polymerase II promoter (BP)	4	690	49	37681	0.0123162	0.0185857	Smad3,Sirt1,Btg2,Gata6
74	GO:0006351,GO:0006355,GO:0043066,GO:0043065	transcription, DNA-dependent (BP),regulation of transcription, DNA-dependent (BP),negative regulation of apoptotic process (BP),positive regulation of apoptotic process (BP)	4	690	13	37681	6.98692	0.000517808	Sirt1,Tsc22d1,Bcl6,Gata6
77	GO:0006351,GO:0006355,GO:0007165	transcription, DNA-dependent (BP),regulation of transcription, DNA-dependent (BP),signal transduction (BP)	4	690	53	37681	0.0160797	0.0224846	Clock,Arrb1,Stat6,Ahr
80	GO:0006351,GO:0006355,GO:0006915,GO:0000122	transcription, DNA-dependent (BP),regulation of transcription, DNA-dependent (BP),apoptotic process (BP),negative regulation of transcription from RNA polymerase II promoter (BP)	4	690	22	37681	0.000627043	0.00229801	Rybp,Sirt1,Ahr,Gata6
84	GO:0006351,GO:0006355,GO:0045893,GO:0008285	transcription, DNA-dependent (BP),regulation of transcription, DNA-dependent (BP),positive regulation of transcription, DNA-dependent (BP),negative regulation of cell proliferation (BP)	4	690	48	37681	0.0114732	0.0177144	Myocd,Smad3,Rbpj,Mll1
96	GO:0006351,GO:0006355,GO:0045893,GO:0000122,GO:0006357	transcription, DNA-dependent (BP),regulation of transcription, DNA-dependent (BP),positive regulation of transcription, DNA-dependent (BP),negative regulation of transcription from RNA polymerase II promoter (BP),regulation of transcription from RNA polymerase II promoter (BP)	4	690	35	37681	0.00371945	0.00777703	Myocd,Foxa2,Ahr,Gata6
99	GO:0006351,GO:0006355,GO:0045893,GO:0006357,GO:0010468	transcription, DNA-dependent (BP),regulation of transcription, DNA-dependent (BP),positive regulation of transcription, DNA-dependent (BP),regulation of transcription from RNA polymerase II promoter (BP),regulation of gene expression (BP)	4	690	9	37681	1.30539	0.000177693	Foxa2,Rbpj,Ahr,Gata6
102	GO:0006351,GO:0006355,GO:0045893,GO:0006366	transcription, DNA-dependent (BP),regulation of transcription, DNA-dependent (BP),positive regulation of transcription, DNA-dependent (BP),transcription from RNA polymerase II promoter (BP)	4	690	35	37681	0.00371945	0.00777703	Smad3,Ets1,Ahr,Gata6
104	GO:0006351,GO:0006355,GO:0042127	transcription, DNA-dependent (BP),regulation of transcription, DNA-dependent (BP),regulation of cell proliferation (BP)	4	690	46	37681	0.00990066	0.0161067	Stat6,Sirt1,Bcl6,Nr3c1
108	GO:0006351,GO:0006355,GO:0008285,GO:0045944	transcription, DNA-dependent (BP),regulation of transcription, DNA-dependent (BP),negative regulation of cell proliferation (BP),positive regulation of transcription from RNA polymerase II promoter (BP)	4	690	51	37681	0.0141185	0.0207424	Myocd,Smad3,Mll1,Rarg
110	GO:0006351,GO:0006355,GO:0008285,GO:0000122	transcription, DNA-dependent (BP),regulation of transcription, DNA-dependent (BP),negative regulation of cell proliferation (BP),negative regulation of transcription from RNA polymerase II promoter (BP)	4	690	42	37681	0.00719081	0.0123935	Myocd,Smad3,Rarg,Bcl6
119	GO:0006351,GO:0006355,GO:0045944,GO:0000122,GO:0006357	transcription, DNA-dependent (BP),regulation of transcription, DNA-dependent (BP),positive regulation of transcription from RNA polymerase II promoter (BP),negative regulation of transcription from RNA polymerase II promoter (BP),regulation of transcription from RNA polymerase II promoter (BP)	4	690	47	37681	0.0106682	0.016822	Myocd,Foxa2,Rarg,Gata6
121	GO:0006351,GO:0006355,GO:0045944,GO:0000122,GO:0045892	transcription, DNA-dependent (BP),regulation of transcription, DNA-dependent (BP),positive regulation of transcription from RNA polymerase II promoter (BP),negative regulation of transcription from RNA polymerase II promoter (BP),negative regulation of transcription, DNA-dependent (BP)	4	690	67	37681	0.0345304	0.0419522	Nfic,Sirt1,Zfp148,Gata6
127	GO:0006351,GO:0006355,GO:0045165	transcription, DNA-dependent (BP),regulation of transcription, DNA-dependent (BP),cell fate commitment (BP)	4	690	31	37681	0.00236778	0.00550282	Rbpj,Pml,Prdm1,Onecut2
128	GO:0006351,GO:0006355,GO:0001889	transcription, DNA-dependent (BP),regulation of transcription, DNA-dependent (BP),liver development (BP)	4	690	26	37681	0.00120932	0.00350703	Smad3,Ahr,Gata6,Onecut2
131	GO:0006351,GO:0006355,GO:0000122,GO:0001701	transcription, DNA-dependent (BP),regulation of transcription, DNA-dependent (BP),negative regulation of transcription from RNA polymerase II promoter (BP),in utero embryonic development (BP)	4	690	37	37681	0.00455855	0.00889051	Foxa2,Smad3,Prdm1,Gata6
133	GO:0006351,GO:0006355,GO:0000122,GO:0006357,GO:0010468	transcription, DNA-dependent (BP),regulation of transcription, DNA-dependent (BP),negative regulation of transcription from RNA polymerase II promoter (BP),regulation of transcription from RNA polymerase II promoter (BP),regulation of gene expression (BP)	4	690	6	37681	0.162384	0.43324	Foxa2,Rarg,Ahr,Gata6
135	GO:0006351,GO:0006355,GO:0000122,GO:0043065	transcription, DNA-dependent (BP),regulation of transcription, DNA-dependent (BP),negative regulation of transcription from RNA polymerase II promoter (BP),positive regulation of apoptotic process (BP)	4	690	21	37681	0.000520539	0.00195056	Sirt1,Rarg,Bcl6,Gata6
139	GO:0006351,GO:0006355,GO:0010628	transcription, DNA-dependent (BP),regulation of transcription, DNA-dependent (BP),positive regulation of gene expression (BP)	4	690	51	37681	0.0141185	0.0207424	Nfatc2,Prdm1,Rarg,Nfat5
173	GO:0007275,GO:0030154,GO:0007399,GO:0001764	multicellular organismal development (BP),cell differentiation (BP),nervous system development (BP),neuron migration (BP)	4	690	18	37681	0.000278005	0.00129671	Nav1,Nde1,Pafah1b1,Ntrk2
175	GO:0007275,GO:0030154,GO:0045944	multicellular organismal development (BP),cell differentiation (BP),positive regulation of transcription from RNA polymerase II promoter (BP)	4	690	66	37681	0.0329289	0.0405233	Gsk3b,Tcf4,Sirt1,Fzd5
182	GO:0007275,GO:0008284	multicellular organismal development (BP),positive regulation of cell proliferation (BP)	4	690	69	37681	0.0378668	0.0453449	Itgb1,Ereg,Sirt1,Ntrk2
190	GO:0007275,GO:0007049	multicellular organismal development (BP),cell cycle (BP)	4	690	40	37681	0.00604198	0.0107467	Smpd3,Wtap,Nde1,Pafah1b1
191	GO:0007275,GO:0001525	multicellular organismal development (BP),angiogenesis (BP)	4	690	59	37681	0.0229535	0.0300195	Ereg,Ephb4,Sirt1,Fzd5
205	GO:0006355,GO:0045893,GO:0008284	regulation of transcription, DNA-dependent (BP),positive regulation of transcription, DNA-dependent (BP),positive regulation of cell proliferation (BP)	4	690	50	37681	0.0131978	0.0196056	Myocd,Rbpj,Tgfbr1,Ets1
207	GO:0006355,GO:0045893,GO:0001701	regulation of transcription, DNA-dependent (BP),positive regulation of transcription, DNA-dependent (BP),in utero embryonic development (BP)	4	690	43	37681	0.00781562	0.013231	Foxa2,Smad3,Tgfbr1,Gata6
211	GO:0006355,GO:0007179	regulation of transcription, DNA-dependent (BP),transforming growth factor beta receptor signaling pathway (BP)	4	690	23	37681	0.000748118	0.00255895	Creb1,Smad3,Pml,Tgfbr1
224	GO:0006355,GO:0006917	regulation of transcription, DNA-dependent (BP),induction of apoptosis (BP)	4	690	34	37681	0.00334214	0.00719099	Smad3,Pml,Tgfbr1,Ets1
235	GO:0045665	negative regulation of neuron differentiation (BP)	4	690	56	37681	0.0193278	0.0260437	Itgb1,Foxa2,Jag1,Cntn2
238	GO:0043066,GO:0016310	negative regulation of apoptotic process (BP),phosphorylation (BP)	4	690	47	37681	0.0106682	0.016822	Sgms1,Gsk3b,Tgfbr1,Pik3r1
244	GO:0043066,GO:0045893	negative regulation of apoptotic process (BP),positive regulation of transcription, DNA-dependent (BP)	4	690	67	37681	0.0345304	0.0419522	Cd38,Smad3,Tgfbr1,Gata6
248	GO:0043066,GO:0045944,GO:0000122	negative regulation of apoptotic process (BP),positive regulation of transcription from RNA polymerase II promoter (BP),negative regulation of transcription from RNA polymerase II promoter (BP)	4	690	38	37681	0.00502218	0.00940953	Dicer1,Smad3,Sirt1,Gata6
256	GO:0043066,GO:0006917	negative regulation of apoptotic process (BP),induction of apoptosis (BP)	4	690	20	37681	0.000427556	0.00171795	Sh3rf1,Gsk3b,Smad3,Tgfbr1
262	GO:0016310,GO:0046777,GO:0006468,GO:0007165	phosphorylation (BP),protein autophosphorylation (BP),protein phosphorylation (BP),signal transduction (BP)	4	690	34	37681	0.00334214	0.00719099	Ulk2,Tgfbr1,Ripk1,Nek6
266	GO:0016310,GO:0006468,GO:0007165,GO:0006915	phosphorylation (BP),protein phosphorylation (BP),signal transduction (BP),apoptotic process (BP)	4	690	20	37681	0.000427556	0.00171795	Dapk1,Tgfbr1,Ripk1,Nek6
268	GO:0016310,GO:0006468,GO:0030154	phosphorylation (BP),protein phosphorylation (BP),cell differentiation (BP)	4	690	40	37681	0.00604198	0.0107467	Gsk3b,Tgfbr1,Bmpr1a,Ntrk2
270	GO:0016310,GO:0006468,GO:0007399	phosphorylation (BP),protein phosphorylation (BP),nervous system development (BP)	4	690	29	37681	0.00183966	0.00477453	Gsk3b,Ulk2,Bmpr1a,Ntrk2
274	GO:0016310,GO:0006468,GO:0006917	phosphorylation (BP),protein phosphorylation (BP),induction of apoptosis (BP)	4	690	15	37681	0.000129551	0.00078555	Dapk1,Gsk3b,Tgfbr1,Ripk1
275	GO:0016310,GO:0006468,GO:0018105	phosphorylation (BP),protein phosphorylation (BP),peptidyl-serine phosphorylation (BP)	4	690	46	37681	0.00990066	0.0161067	Gsk3b,Tgfbr1,Nek6,Ttbk2
290	GO:0045768	positive regulation of anti-apoptosis (BP)	4	690	39	37681	0.00551637	0.0101923	Rnf144b,Sirt1,Pik3r1,Btg2
300	GO:0006468,GO:0043065	protein phosphorylation (BP),positive regulation of apoptotic process (BP)	4	690	32	37681	0.00266728	0.00599015	Dapk1,Map3k1,Eif2ak2,Pik3r1
311	GO:0006810,GO:0015031,GO:0007264	transport (BP),protein transport (BP),small GTPase mediated signal transduction (BP)	4	690	53	37681	0.0160797	0.0224846	Rab14,Rab38,Rab34,Rab9b
312	GO:0006810,GO:0007165	transport (BP),signal transduction (BP)	4	690	63	37681	0.0283905	0.035662	Gria2,Arrb1,Gabrb2,Gria4
315	GO:0006810,GO:0016192,GO:0006886	transport (BP),vesicle-mediated transport (BP),intracellular protein transport (BP)	4	690	63	37681	0.0283905	0.035662	Tmed10,Stx17,Copz1,Ap3s2
319	GO:0006810,GO:0006811,GO:0006812,GO:0055085,GO:0034220	transport (BP),ion transport (BP),cation transport (BP),transmembrane transport (BP),ion transmembrane transport (BP)	4	690	42	37681	0.00719081	0.0123935	Atp1a1,Slc30a9,Slc9a10,Slc30a7
323	GO:0006810,GO:0006811,GO:0055085,GO:0034220,GO:0006814	transport (BP),ion transport (BP),transmembrane transport (BP),ion transmembrane transport (BP),sodium ion transport (BP)	4	690	26	37681	0.00120932	0.00350703	Slc12a5,Atp1a1,Slc9a10,Slc22a5
324	GO:0006810,GO:0006811,GO:0055085,GO:0006813	transport (BP),ion transport (BP),transmembrane transport (BP),potassium ion transport (BP)	4	690	60	37681	0.0242476	0.0314041	Slc12a5,Kcns2,Kcnq2,Atp1a1
329	GO:0006810,GO:0006811,GO:0034220,GO:0006821	transport (BP),ion transport (BP),ion transmembrane transport (BP),chloride transport (BP)	4	690	59	37681	0.0229535	0.0300195	Slc12a5,Glra2,Cftr,Gabrb2
340	GO:0006810,GO:0055085,GO:0006813,GO:0071805	transport (BP),transmembrane transport (BP),potassium ion transport (BP),potassium ion transmembrane transport (BP)	4	690	51	37681	0.0141185	0.0207424	Kcns2,Kcnq2,Atp1a1,Aqp1
342	GO:0006810,GO:0055085,GO:0006865,GO:0003333	transport (BP),transmembrane transport (BP),amino acid transport (BP),amino acid transmembrane transport (BP)	4	690	20	37681	0.000427556	0.00171795	Slc7a1,Slc7a8,Slc7a2,Slc36a1
350	GO:0006810,GO:0006897	transport (BP),endocytosis (BP)	4	690	38	37681	0.00502218	0.00940953	Syp,Arrb1,Rufy1,Rab34
351	GO:0006810,GO:0051028	transport (BP),mRNA transport (BP)	4	690	60	37681	0.0242476	0.0314041	Nxt2,Nup50,Qk,Fmr1
359	GO:0007186,GO:0007165,GO:0007193	G-protein coupled receptor signaling pathway (BP),signal transduction (BP),inhibition of adenylate cyclase activity by G-protein signaling pathway (BP)	4	690	14	37681	9.63998	0.000676828	Gnai1,Adora1,S1pr3,Gnai3
362	GO:0007165,GO:0006915,GO:0006917	signal transduction (BP),apoptotic process (BP),induction of apoptosis (BP)	4	690	11	37681	3.32032	0.000299278	Dapk1,Tgfbr1,Ripk1,Shisa5
370	GO:0007165,GO:0007264	signal transduction (BP),small GTPase mediated signal transduction (BP)	4	690	51	37681	0.0141185	0.0207424	Nkiras1,Ralgds,Rap2c,Rap2a
373	GO:0006915,GO:0045893	apoptotic process (BP),positive regulation of transcription, DNA-dependent (BP)	4	690	37	37681	0.00455855	0.00889051	Tgfbr1,Bcl10,Ahr,Gata6
375	GO:0006915,GO:0045944	apoptotic process (BP),positive regulation of transcription from RNA polymerase II promoter (BP)	4	690	48	37681	0.0114732	0.0177144	Dicer1,Sirt1,Ripk1,Gata6
378	GO:0006915,GO:0043065	apoptotic process (BP),positive regulation of apoptotic process (BP)	4	690	70	37681	0.0396018	0.0470845	Dapk1,Sirt1,Gata6,Bcl2l11
384	GO:0043154	negative regulation of cysteine-type endopeptidase activity involved in apoptotic process (BP)	4	690	60	37681	0.0242476	0.0314041	Sh3rf1,Arrb1,Serpinb9,Dhcr24
390	GO:0045893,GO:0006917	positive regulation of transcription, DNA-dependent (BP),induction of apoptosis (BP)	4	690	26	37681	0.00120932	0.00350703	Smad3,Tgfbr1,Ets1,Bcl10
402	GO:0030154,GO:0008284	cell differentiation (BP),positive regulation of cell proliferation (BP)	4	690	48	37681	0.0114732	0.0177144	Ereg,Tgfbr1,Sirt1,Ntrk2
405	GO:0030154,GO:0001525	cell differentiation (BP),angiogenesis (BP)	4	690	52	37681	0.015079	0.0217229	Ereg,Sirt1,Gna13,Fzd5
411	GO:0008285,GO:0008284	negative regulation of cell proliferation (BP),positive regulation of cell proliferation (BP)	4	690	46	37681	0.00990066	0.0161067	Myocd,Itgb1,Ereg,Rbpj
412	GO:0008285,GO:0045596	negative regulation of cell proliferation (BP),negative regulation of cell differentiation (BP)	4	690	9	37681	1.30539	0.000177693	Itgb1,Rbpj,Rarg,Bcl6
415	GO:0008285,GO:0006357	negative regulation of cell proliferation (BP),regulation of transcription from RNA polymerase II promoter (BP)	4	690	36	37681	0.00412461	0.00826161	Myocd,Rbpj,Fzd5,Rarg
416	GO:0008285,GO:0045892	negative regulation of cell proliferation (BP),negative regulation of transcription, DNA-dependent (BP)	4	690	58	37681	0.0217023	0.0287782	Ereg,Rbpj,Pml,Bcl6
417	GO:0008285,GO:0030308	negative regulation of cell proliferation (BP),negative regulation of cell growth (BP)	4	690	37	37681	0.00455855	0.00889051	Smad3,Pml,Bcl6,Ptprj
424	GO:0030512	negative regulation of transforming growth factor beta receptor signaling pathway (BP)	4	690	36	37681	0.00412461	0.00826161	Lemd3,Nr3c1,Tgfbr3,Onecut2
435	GO:0045944,GO:0006917	positive regulation of transcription from RNA polymerase II promoter (BP),induction of apoptosis (BP)	4	690	27	37681	0.00139924	0.00397146	Gsk3b,Smad3,Ripk1,Ets1
438	GO:0001889,GO:0001701	liver development (BP),in utero embryonic development (BP)	4	690	21	37681	0.000520539	0.00195056	Smad3,Icmt,Gata6,Tgfbr3
441	GO:0030336	negative regulation of cell migration (BP)	4	690	62	37681	0.0269659	0.0344564	Chrd,Rap2c,Rap2a,Ptprj
444	GO:0021766	hippocampus development (BP)	4	690	30	37681	0.00209225	0.00520719	Lrp8,Gsk3b,Mdk,Pafah1b1
449	GO:0055114,GO:0006694	oxidation-reduction process (BP),steroid biosynthetic process (BP)	4	690	35	37681	0.00371945	0.00777703	Hsd3b6,Hsd3b2,Dhcr24,Hsd3b3
465	GO:0009953	dorsal/ventral pattern formation (BP)	4	690	48	37681	0.0114732	0.0177144	Foxa2,Chrd,Bmpr1a,Dusp6
477	GO:0030097	hemopoiesis (BP)	4	690	66	37681	0.0329289	0.0405233	Ttc7,Rbpj,Twsg1,Brca2
486	GO:0042475	odontogenesis of dentin-containing tooth (BP)	4	690	49	37681	0.0123162	0.0185857	Fst,Nfic,Bmpr1a,Bcl2l11
490	GO:0001701,GO:0007492	in utero embryonic development (BP),endoderm development (BP)	4	690	15	37681	0.000129551	0.00078555	Foxa2,Smad3,Bmpr1a,Gata6
495	GO:0001569	patterning of blood vessels (BP)	4	690	38	37681	0.00502218	0.00940953	Gna13,Sema5a,Cxcl12,Ahr
496	GO:0030900	forebrain development (BP)	4	690	68	37681	0.0361763	0.043872	Ndst1,Twsg1,Chrd,Nde1
506	GO:0007155,GO:0007229	cell adhesion (BP),integrin-mediated signaling pathway (BP)	4	690	37	37681	0.00455855	0.00889051	Itgae,Itga8,Itgb1,Itga11
545	GO:0006917,GO:0006919	induction of apoptosis (BP),activation of cysteine-type endopeptidase activity involved in apoptotic process (BP)	4	690	31	37681	0.00236778	0.00550282	Smad3,Pml,Bcl10,Bcl2l11
561	GO:0050790,GO:0035556	regulation of catalytic activity (BP),intracellular signal transduction (BP)	4	690	30	37681	0.00209225	0.00520719	Arfgef2,Arhgef6,Rasgrp4,Arhgef12
564	GO:0043966	histone H3 acetylation (BP)	4	690	40	37681	0.00604198	0.0107467	Myst2,Phf15,Yeats2,Brca2
569	GO:0001503	ossification (BP)	4	690	69	37681	0.0378668	0.0453449	Stc1,Twsg1,Cbfb,Igf2
599	GO:0009968	negative regulation of signal transduction (BP)	4	690	48	37681	0.0114732	0.0177144	Gsk3b,Arrb1,Socs7,Socs5
601	GO:0030183	B cell differentiation (BP)	4	690	33	37681	0.00299174	0.00652121	Rbpj,Pik3r1,Bcl6,Ahr
606	GO:0001707	mesoderm formation (BP)	4	690	31	37681	0.00236778	0.00550282	Smad3,Twsg1,Chrd,Bmpr1a
616	GO:0008203	cholesterol metabolic process (BP)	4	690	58	37681	0.0217023	0.0287782	Abca1,Ldlrap1,Abca2,Dhcr24
624	GO:0030511	positive regulation of transforming growth factor beta receptor signaling pathway (BP)	4	690	18	37681	0.000278005	0.00129671	Itga8,Myocd,Furin,Tgfbr3
629	GO:0051781	positive regulation of cell division (BP)	4	690	39	37681	0.00551637	0.0101923	Ereg,Mdk,Igf2,Btc
631	GO:0043161	proteasomal ubiquitin-dependent protein catabolic process (BP)	4	690	48	37681	0.0114732	0.0177144	Hectd3,Cd2ap,Arrb1,Sirt1
636	GO:0031047	gene silencing by RNA (BP)	4	690	29	37681	0.00183966	0.00477453	Lin28b,Snip1,Tnrc6c,Tnrc6b
637	GO:0051272	positive regulation of cellular component movement (BP)	4	690	12	37681	4.90825	0.000430763	Actn4,Tgfbr1,Ets1,Bcl6
643	GO:0031532	actin cytoskeleton reorganization (BP)	4	690	33	37681	0.00299174	0.00652121	Eps8,Cxadr,Myh9,Rap2a
646	GO:0007266	Rho protein signal transduction (BP)	4	690	37	37681	0.00455855	0.00889051	Rhog,Gna13,Rock2,Bcl6
649	GO:0005977	glycogen metabolic process (BP)	4	690	31	37681	0.00236778	0.00550282	Ppp1r3b,Ppp1r2,Gsk3b,Agl
652	GO:0009966	regulation of signal transduction (BP)	4	690	23	37681	0.000748118	0.00255895	Ppp1r2,Acvr2a,Mgll,Furin
654	GO:0040008	regulation of growth (BP)	4	690	64	37681	0.0298592	0.037296	Phip,Tgfbr1,Socs7,Socs5
664	GO:0071479	cellular response to ionizing radiation (BP)	4	690	17	37681	0.000219396	0.00110028	Clock,Snai2,Hus1,Sirt1
0	GO:0006909	phagocytosis (BP)	3	690	31	37681	0.0187814	0.0254617	Tub,Elmod2,Elmo2
4	GO:0016477,GO:0007275,GO:0030154,GO:0021766	cell migration (BP),multicellular organismal development (BP),cell differentiation (BP),hippocampus development (BP)	3	690	3	37681	0.611398	9.70958	Gsk3b,Mdk,Pafah1b1
5	GO:0016477,GO:0007399	cell migration (BP),nervous system development (BP)	3	690	16	37681	0.00286551	0.00628715	Gsk3b,Pafah1b1,Ccdc88a
6	GO:0016477,GO:0008283	cell migration (BP),cell proliferation (BP)	3	690	9	37681	0.000472939	0.00179233	Scrib,Enpep,Gsk3b
10	GO:0030036,GO:0008360	actin cytoskeleton organization (BP),regulation of cell shape (BP)	3	690	16	37681	0.00286551	0.00628715	Diap1,Rhou,Rhoq
11	GO:0030036,GO:0007264	actin cytoskeleton organization (BP),small GTPase mediated signal transduction (BP)	3	690	13	37681	0.00152453	0.00410026	Rhog,Rhou,Rhoq
12	GO:0030036,GO:0007010	actin cytoskeleton organization (BP),cytoskeleton organization (BP)	3	690	16	37681	0.00286551	0.00628715	Diap1,Fmnl2,Rhou
13	GO:0030036,GO:0007266	actin cytoskeleton organization (BP),Rho protein signal transduction (BP)	3	690	7	37681	0.000202537	0.00104723	Rhog,Rock2,Bcl6
14	GO:0030036,GO:0016043	actin cytoskeleton organization (BP),cellular component organization (BP)	3	690	15	37681	0.00236014	0.0055626	Diap1,Fmnl2,Fmn1
15	GO:0030036,GO:0016601	actin cytoskeleton organization (BP),Rac protein signal transduction (BP)	3	690	5	37681	5.94798	0.000466742	Wasf2,Rhog,Rhou
18	GO:0030335,GO:0006351,GO:0006355,GO:0045944	positive regulation of cell migration (BP),transcription, DNA-dependent (BP),regulation of transcription, DNA-dependent (BP),positive regulation of transcription from RNA polymerase II promoter (BP)	3	690	7	37681	0.000202537	0.00104723	Smad3,Ets1,Onecut2
21	GO:0030335,GO:0008284	positive regulation of cell migration (BP),positive regulation of cell proliferation (BP)	3	690	37	37681	0.0299627	0.0372857	Itgb1,Ets1,Cxcl12
23	GO:0008360,GO:0007010	regulation of cell shape (BP),cytoskeleton organization (BP)	3	690	20	37681	0.00552485	0.0100961	Diap1,1810043G02Rik,Rhou
25	GO:0032259,GO:0006351,GO:0006355,GO:0016568,GO:0034968	methylation (BP),transcription, DNA-dependent (BP),regulation of transcription, DNA-dependent (BP),chromatin modification (BP),histone lysine methylation (BP)	3	690	18	37681	0.00406343	0.00818825	Setd7,Mll1,Whsc1l1
27	GO:0008152,GO:0042493	metabolic process (BP),response to drug (BP)	3	690	23	37681	0.0082413	0.0137768	Cd38,Atp1a1,Bche
29	GO:0008152,GO:0006810,GO:0006200,GO:0055085,GO:0034220	metabolic process (BP),transport (BP),ATP catabolic process (BP),transmembrane transport (BP),ion transmembrane transport (BP)	3	690	13	37681	0.00152453	0.00410026	Cftr,Atp1a1,Abca1
30	GO:0008152,GO:0007165	metabolic process (BP),signal transduction (BP)	3	690	40	37681	0.0366083	0.0440753	Pde10a,Pde7a,Smpd3
31	GO:0008152,GO:0045893	metabolic process (BP),positive regulation of transcription, DNA-dependent (BP)	3	690	10	37681	0.000666439	0.00235193	Rnf6,Cd38,Smarca5
34	GO:0008152,GO:0055114,GO:0006694	metabolic process (BP),oxidation-reduction process (BP),steroid biosynthetic process (BP)	3	690	13	37681	0.00152453	0.00410026	Hsd3b6,Hsd3b2,Hsd3b3
37	GO:0008152,GO:0009790	metabolic process (BP),embryo development (BP)	3	690	9	37681	0.000472939	0.00179233	Ndst1,Lrat,Smarca5
39	GO:0005975,GO:0005977	carbohydrate metabolic process (BP),glycogen metabolic process (BP)	3	690	21	37681	0.0063589	0.0111031	Ppp1r3b,Ppp1r2,Gsk3b
42	GO:0042493,GO:0006351,GO:0006355,GO:0045944	response to drug (BP),transcription, DNA-dependent (BP),regulation of transcription, DNA-dependent (BP),positive regulation of transcription from RNA polymerase II promoter (BP)	3	690	11	37681	0.000903902	0.00283053	Creb1,Nfatc2,Gata6
43	GO:0042493,GO:0043066	response to drug (BP),negative regulation of apoptotic process (BP)	3	690	18	37681	0.00406343	0.00818825	Cd38,Aqp1,Gata6
44	GO:0042493,GO:0006810,GO:0055085,GO:0006813	response to drug (BP),transport (BP),transmembrane transport (BP),potassium ion transport (BP)	3	690	4	37681	2.41215	0.000233174	Slc12a5,Atp1a1,Aqp1
45	GO:0042493,GO:0045893	response to drug (BP),positive regulation of transcription, DNA-dependent (BP)	3	690	15	37681	0.00236014	0.0055626	Cd38,Nfatc2,Gata6
48	GO:0042981,GO:0006355	regulation of apoptotic process (BP),regulation of transcription, DNA-dependent (BP)	3	690	31	37681	0.0187814	0.0254617	Creb1,Tgfbr1,Sirt1
49	GO:0042981,GO:0043066,GO:0006915	regulation of apoptotic process (BP),negative regulation of apoptotic process (BP),apoptotic process (BP)	3	690	19	37681	0.00476026	0.00904584	Dicer1,Tgfbr1,Sirt1
51	GO:0042981,GO:0006915,GO:0009791	regulation of apoptotic process (BP),apoptotic process (BP),post-embryonic development (BP)	3	690	6	37681	0.000117336	0.000731429	Dicer1,Tgfbr1,Bcl2l11
52	GO:0042981,GO:0006915,GO:0006917	regulation of apoptotic process (BP),apoptotic process (BP),induction of apoptosis (BP)	3	690	24	37681	0.00929223	0.0153035	Tgfbr1,Bcl10,Bcl2l11
53	GO:0042981,GO:0045944	regulation of apoptotic process (BP),positive regulation of transcription from RNA polymerase II promoter (BP)	3	690	28	37681	0.0142508	0.0206189	Dicer1,Creb1,Sirt1
63	GO:0006351,GO:0007275,GO:0006355,GO:0030154,GO:0000122	transcription, DNA-dependent (BP),multicellular organismal development (BP),regulation of transcription, DNA-dependent (BP),cell differentiation (BP),negative regulation of transcription from RNA polymerase II promoter (BP)	3	690	31	37681	0.0187814	0.0254617	Nr6a1,Tcf4,Sirt1
64	GO:0006351,GO:0007275,GO:0006355,GO:0045944,GO:0000122	transcription, DNA-dependent (BP),multicellular organismal development (BP),regulation of transcription, DNA-dependent (BP),positive regulation of transcription from RNA polymerase II promoter (BP),negative regulation of transcription from RNA polymerase II promoter (BP)	3	690	41	37681	0.0389774	0.0464248	Foxa2,Tcf4,Sirt1
70	GO:0006351,GO:0006355,GO:0043066,GO:0045944,GO:0000122	transcription, DNA-dependent (BP),regulation of transcription, DNA-dependent (BP),negative regulation of apoptotic process (BP),positive regulation of transcription from RNA polymerase II promoter (BP),negative regulation of transcription from RNA polymerase II promoter (BP)	3	690	23	37681	0.0082413	0.0137768	Smad3,Sirt1,Gata6
72	GO:0006351,GO:0006355,GO:0043066,GO:0000122,GO:0045892,GO:0043065	transcription, DNA-dependent (BP),regulation of transcription, DNA-dependent (BP),negative regulation of apoptotic process (BP),negative regulation of transcription from RNA polymerase II promoter (BP),negative regulation of transcription, DNA-dependent (BP),positive regulation of apoptotic process (BP)	3	690	7	37681	0.000202537	0.00104723	Sirt1,Bcl6,Gata6
73	GO:0006351,GO:0006355,GO:0043066,GO:0000122,GO:0030308	transcription, DNA-dependent (BP),regulation of transcription, DNA-dependent (BP),negative regulation of apoptotic process (BP),negative regulation of transcription from RNA polymerase II promoter (BP),negative regulation of cell growth (BP)	3	690	6	37681	0.000117336	0.000731429	Smad3,Sirt1,Bcl6
75	GO:0006351,GO:0006355,GO:0043066,GO:0006974	transcription, DNA-dependent (BP),regulation of transcription, DNA-dependent (BP),negative regulation of apoptotic process (BP),response to DNA damage stimulus (BP)	3	690	9	37681	0.000472939	0.00179233	Sirt1,Bcl6,Btg2
76	GO:0006351,GO:0006355,GO:0006810	transcription, DNA-dependent (BP),regulation of transcription, DNA-dependent (BP),transport (BP)	3	690	23	37681	0.0082413	0.0137768	Arrb1,Smad3,Slc30a9
78	GO:0006351,GO:0006355,GO:0007165,GO:0045944	transcription, DNA-dependent (BP),regulation of transcription, DNA-dependent (BP),signal transduction (BP),positive regulation of transcription from RNA polymerase II promoter (BP)	3	690	27	37681	0.0128963	0.0192867	Clock,Arrb1,Stat6
81	GO:0006351,GO:0006355,GO:0006915,GO:0045892	transcription, DNA-dependent (BP),regulation of transcription, DNA-dependent (BP),apoptotic process (BP),negative regulation of transcription, DNA-dependent (BP)	3	690	21	37681	0.0063589	0.0111031	Pml,Sirt1,Gata6
82	GO:0006351,GO:0006355,GO:0006915,GO:2001141	transcription, DNA-dependent (BP),regulation of transcription, DNA-dependent (BP),apoptotic process (BP),regulation of RNA biosynthetic process (BP)	3	690	6	37681	0.000117336	0.000731429	Pml,Trib3,Sirt1
85	GO:0006351,GO:0006355,GO:0045893,GO:0008285,GO:0045944	transcription, DNA-dependent (BP),regulation of transcription, DNA-dependent (BP),positive regulation of transcription, DNA-dependent (BP),negative regulation of cell proliferation (BP),positive regulation of transcription from RNA polymerase II promoter (BP)	3	690	36	37681	0.0279029	0.0352486	Myocd,Smad3,Mll1
88	GO:0006351,GO:0006355,GO:0045893,GO:0045944,GO:0000122,GO:0001701,GO:0007492	transcription, DNA-dependent (BP),regulation of transcription, DNA-dependent (BP),positive regulation of transcription, DNA-dependent (BP),positive regulation of transcription from RNA polymerase II promoter (BP),negative regulation of transcription from RNA polymerase II promoter (BP),in utero embryonic development (BP),endoderm development (BP)	3	690	3	37681	0.611398	9.70958	Foxa2,Smad3,Gata6
89	GO:0006351,GO:0006355,GO:0045893,GO:0045944,GO:0000122,GO:0006357	transcription, DNA-dependent (BP),regulation of transcription, DNA-dependent (BP),positive regulation of transcription, DNA-dependent (BP),positive regulation of transcription from RNA polymerase II promoter (BP),negative regulation of transcription from RNA polymerase II promoter (BP),regulation of transcription from RNA polymerase II promoter (BP)	3	690	30	37681	0.0171929	0.0238414	Myocd,Foxa2,Gata6
91	GO:0006351,GO:0006355,GO:0045893,GO:0045944,GO:0006367	transcription, DNA-dependent (BP),regulation of transcription, DNA-dependent (BP),positive regulation of transcription, DNA-dependent (BP),positive regulation of transcription from RNA polymerase II promoter (BP),transcription initiation from RNA polymerase II promoter (BP)	3	690	8	37681	0.000319644	0.00141194	Tcf4,Med14,Med13
92	GO:0006351,GO:0006355,GO:0045893,GO:0045944,GO:0006366	transcription, DNA-dependent (BP),regulation of transcription, DNA-dependent (BP),positive regulation of transcription, DNA-dependent (BP),positive regulation of transcription from RNA polymerase II promoter (BP),transcription from RNA polymerase II promoter (BP)	3	690	28	37681	0.0142508	0.0206189	Smad3,Ets1,Gata6
93	GO:0006351,GO:0006355,GO:0045893,GO:0001889,GO:0000122,GO:0006366	transcription, DNA-dependent (BP),regulation of transcription, DNA-dependent (BP),positive regulation of transcription, DNA-dependent (BP),liver development (BP),negative regulation of transcription from RNA polymerase II promoter (BP),transcription from RNA polymerase II promoter (BP)	3	690	7	37681	0.000202537	0.00104723	Smad3,Ahr,Gata6
94	GO:0006351,GO:0006355,GO:0045893,GO:0008284,GO:0006357	transcription, DNA-dependent (BP),regulation of transcription, DNA-dependent (BP),positive regulation of transcription, DNA-dependent (BP),positive regulation of cell proliferation (BP),regulation of transcription from RNA polymerase II promoter (BP)	3	690	13	37681	0.00152453	0.00410026	Myocd,Rbpj,Ets1
97	GO:0006351,GO:0006355,GO:0045893,GO:0000122,GO:0006357,GO:0010468	transcription, DNA-dependent (BP),regulation of transcription, DNA-dependent (BP),positive regulation of transcription, DNA-dependent (BP),negative regulation of transcription from RNA polymerase II promoter (BP),regulation of transcription from RNA polymerase II promoter (BP),regulation of gene expression (BP)	3	690	4	37681	2.41215	0.000233174	Foxa2,Ahr,Gata6
100	GO:0006351,GO:0006355,GO:0045893,GO:0006357,GO:0006366	transcription, DNA-dependent (BP),regulation of transcription, DNA-dependent (BP),positive regulation of transcription, DNA-dependent (BP),regulation of transcription from RNA polymerase II promoter (BP),transcription from RNA polymerase II promoter (BP)	3	690	15	37681	0.00236014	0.0055626	Ets1,Ahr,Gata6
103	GO:0006351,GO:0006355,GO:0007179	transcription, DNA-dependent (BP),regulation of transcription, DNA-dependent (BP),transforming growth factor beta receptor signaling pathway (BP)	3	690	17	37681	0.00343253	0.00726825	Creb1,Smad3,Pml
105	GO:0006351,GO:0006355,GO:0042127,GO:0045944	transcription, DNA-dependent (BP),regulation of transcription, DNA-dependent (BP),regulation of cell proliferation (BP),positive regulation of transcription from RNA polymerase II promoter (BP)	3	690	28	37681	0.0142508	0.0206189	Stat6,Sirt1,Nr3c1
106	GO:0006351,GO:0006355,GO:0042127,GO:0000122	transcription, DNA-dependent (BP),regulation of transcription, DNA-dependent (BP),regulation of cell proliferation (BP),negative regulation of transcription from RNA polymerase II promoter (BP)	3	690	21	37681	0.0063589	0.0111031	Stat6,Sirt1,Bcl6
109	GO:0006351,GO:0006355,GO:0008285,GO:0045944,GO:0000122	transcription, DNA-dependent (BP),regulation of transcription, DNA-dependent (BP),negative regulation of cell proliferation (BP),positive regulation of transcription from RNA polymerase II promoter (BP),negative regulation of transcription from RNA polymerase II promoter (BP)	3	690	32	37681	0.0204483	0.0272236	Myocd,Smad3,Rarg
111	GO:0006351,GO:0006355,GO:0008285,GO:0045596	transcription, DNA-dependent (BP),regulation of transcription, DNA-dependent (BP),negative regulation of cell proliferation (BP),negative regulation of cell differentiation (BP)	3	690	6	37681	0.000117336	0.000731429	Rbpj,Rarg,Bcl6
112	GO:0006351,GO:0006355,GO:0008285,GO:0006357	transcription, DNA-dependent (BP),regulation of transcription, DNA-dependent (BP),negative regulation of cell proliferation (BP),regulation of transcription from RNA polymerase II promoter (BP)	3	690	26	37681	0.0116189	0.0176132	Myocd,Rbpj,Rarg
113	GO:0006351,GO:0006355,GO:0008285,GO:0045892	transcription, DNA-dependent (BP),regulation of transcription, DNA-dependent (BP),negative regulation of cell proliferation (BP),negative regulation of transcription, DNA-dependent (BP)	3	690	39	37681	0.0343158	0.041844	Rbpj,Pml,Bcl6
114	GO:0006351,GO:0006355,GO:0008285,GO:0030308	transcription, DNA-dependent (BP),regulation of transcription, DNA-dependent (BP),negative regulation of cell proliferation (BP),negative regulation of cell growth (BP)	3	690	10	37681	0.000666439	0.00235193	Smad3,Pml,Bcl6
116	GO:0006351,GO:0006355,GO:0045944,GO:0001889	transcription, DNA-dependent (BP),regulation of transcription, DNA-dependent (BP),positive regulation of transcription from RNA polymerase II promoter (BP),liver development (BP)	3	690	20	37681	0.00552485	0.0100961	Smad3,Gata6,Onecut2
120	GO:0006351,GO:0006355,GO:0045944,GO:0000122,GO:0006357,GO:0010468	transcription, DNA-dependent (BP),regulation of transcription, DNA-dependent (BP),positive regulation of transcription from RNA polymerase II promoter (BP),negative regulation of transcription from RNA polymerase II promoter (BP),regulation of transcription from RNA polymerase II promoter (BP),regulation of gene expression (BP)	3	690	4	37681	2.41215	0.000233174	Foxa2,Rarg,Gata6
122	GO:0006351,GO:0006355,GO:0045944,GO:0000122,GO:0043065	transcription, DNA-dependent (BP),regulation of transcription, DNA-dependent (BP),positive regulation of transcription from RNA polymerase II promoter (BP),negative regulation of transcription from RNA polymerase II promoter (BP),positive regulation of apoptotic process (BP)	3	690	15	37681	0.00236014	0.0055626	Sirt1,Rarg,Gata6
123	GO:0006351,GO:0006355,GO:0045944,GO:0010628	transcription, DNA-dependent (BP),regulation of transcription, DNA-dependent (BP),positive regulation of transcription from RNA polymerase II promoter (BP),positive regulation of gene expression (BP)	3	690	36	37681	0.0279029	0.0352486	Nfatc2,Rarg,Nfat5
136	GO:0006351,GO:0006355,GO:0000122,GO:0007283	transcription, DNA-dependent (BP),regulation of transcription, DNA-dependent (BP),negative regulation of transcription from RNA polymerase II promoter (BP),spermatogenesis (BP)	3	690	15	37681	0.00236014	0.0055626	Nr6a1,Sirt1,Bcl6
137	GO:0006351,GO:0006355,GO:0000122,GO:0000902	transcription, DNA-dependent (BP),regulation of transcription, DNA-dependent (BP),negative regulation of transcription from RNA polymerase II promoter (BP),cell morphogenesis (BP)	3	690	8	37681	0.000319644	0.00141194	Tcfcp2l1,Bcl6,Ahr
138	GO:0006351,GO:0006355,GO:0043433	transcription, DNA-dependent (BP),regulation of transcription, DNA-dependent (BP),negative regulation of sequence-specific DNA binding transcription factor activity (BP)	3	690	26	37681	0.0116189	0.0176132	Cebpg,Foxa2,Sirt1
143	GO:0006351,GO:0006355,GO:0045892,GO:0030308	transcription, DNA-dependent (BP),regulation of transcription, DNA-dependent (BP),negative regulation of transcription, DNA-dependent (BP),negative regulation of cell growth (BP)	3	690	13	37681	0.00152453	0.00410026	Pml,Sirt1,Bcl6
150	GO:0006351,GO:0006355,GO:0006917	transcription, DNA-dependent (BP),regulation of transcription, DNA-dependent (BP),induction of apoptosis (BP)	3	690	31	37681	0.0187814	0.0254617	Smad3,Pml,Ets1
153	GO:0006351,GO:0006355,GO:0030183	transcription, DNA-dependent (BP),regulation of transcription, DNA-dependent (BP),B cell differentiation (BP)	3	690	12	37681	0.00118884	0.00350866	Rbpj,Bcl6,Ahr
154	GO:0006351,GO:0006355,GO:0006461	transcription, DNA-dependent (BP),regulation of transcription, DNA-dependent (BP),protein complex assembly (BP)	3	690	11	37681	0.000903902	0.00283053	Pml,Mll1,Zfp148
155	GO:0006351,GO:0006355,GO:0008630	transcription, DNA-dependent (BP),regulation of transcription, DNA-dependent (BP),DNA damage response, signal transduction resulting in induction of apoptosis (BP)	3	690	4	37681	2.41215	0.000233174	Hic1,Pml,Sirt1
156	GO:0006351,GO:0006355,GO:0071479	transcription, DNA-dependent (BP),regulation of transcription, DNA-dependent (BP),cellular response to ionizing radiation (BP)	3	690	4	37681	2.41215	0.000233174	Clock,Snai2,Sirt1
163	GO:0007275,GO:0045665	multicellular organismal development (BP),negative regulation of neuron differentiation (BP)	3	690	25	37681	0.0104178	0.0165051	Itgb1,Foxa2,Jag1
164	GO:0007275,GO:0045666	multicellular organismal development (BP),positive regulation of neuron differentiation (BP)	3	690	29	37681	0.0156829	0.0221152	Itgb1,Foxa2,Tcf4
166	GO:0007275,GO:0016310,GO:0006468	multicellular organismal development (BP),phosphorylation (BP),protein phosphorylation (BP)	3	690	39	37681	0.0343158	0.041844	Gsk3b,Ephb4,Ntrk2
167	GO:0007275,GO:0007409,GO:0030154	multicellular organismal development (BP),axonogenesis (BP),cell differentiation (BP)	3	690	12	37681	0.00118884	0.00350866	Ntng1,Gsk3b,Fzd5
169	GO:0007275,GO:0006810,GO:0030154	multicellular organismal development (BP),transport (BP),cell differentiation (BP)	3	690	21	37681	0.0063589	0.0111031	Qk,Slc9a10,Pafah1b1
174	GO:0007275,GO:0030154,GO:0007399,GO:0001764,GO:0021987	multicellular organismal development (BP),cell differentiation (BP),nervous system development (BP),neuron migration (BP),cerebral cortex development (BP)	3	690	4	37681	2.41215	0.000233174	Nde1,Pafah1b1,Ntrk2
176	GO:0007275,GO:0030154,GO:0008284	multicellular organismal development (BP),cell differentiation (BP),positive regulation of cell proliferation (BP)	3	690	29	37681	0.0156829	0.0221152	Ereg,Sirt1,Ntrk2
177	GO:0007275,GO:0030154,GO:0045892	multicellular organismal development (BP),cell differentiation (BP),negative regulation of transcription, DNA-dependent (BP)	3	690	35	37681	0.0259214	0.0332492	Gsk3b,Ereg,Sirt1
184	GO:0007275,GO:0010628	multicellular organismal development (BP),positive regulation of gene expression (BP)	3	690	38	37681	0.0321005	0.03965	Qk,Prdm1,Ntrk2
185	GO:0007275,GO:0001701	multicellular organismal development (BP),in utero embryonic development (BP)	3	690	41	37681	0.0389774	0.0464248	Itgb1,Foxa2,Prdm1
186	GO:0007275,GO:0030900	multicellular organismal development (BP),forebrain development (BP)	3	690	28	37681	0.0142508	0.0206189	Twsg1,Chrd,Nde1
188	GO:0007275,GO:0043065	multicellular organismal development (BP),positive regulation of apoptotic process (BP)	3	690	30	37681	0.0171929	0.0238414	Scrib,Itgb1,Sirt1
194	GO:0006355,GO:0009952,GO:0045893	regulation of transcription, DNA-dependent (BP),anterior/posterior pattern specification (BP),positive regulation of transcription, DNA-dependent (BP)	3	690	22	37681	0.00726393	0.0123284	Foxa2,Mll1,Tgfbr1
195	GO:0006355,GO:0009952,GO:0010468	regulation of transcription, DNA-dependent (BP),anterior/posterior pattern specification (BP),regulation of gene expression (BP)	3	690	7	37681	0.000202537	0.00104723	Foxa2,Tgfbr1,Rarg
197	GO:0006355,GO:0043066,GO:0006915	regulation of transcription, DNA-dependent (BP),negative regulation of apoptotic process (BP),apoptotic process (BP)	3	690	14	37681	0.00191402	0.00483581	Tgfbr1,Sirt1,Gata6
198	GO:0006355,GO:0043066,GO:0045893,GO:0001701	regulation of transcription, DNA-dependent (BP),negative regulation of apoptotic process (BP),positive regulation of transcription, DNA-dependent (BP),in utero embryonic development (BP)	3	690	15	37681	0.00236014	0.0055626	Smad3,Tgfbr1,Gata6
199	GO:0006355,GO:0043066,GO:0008284	regulation of transcription, DNA-dependent (BP),negative regulation of apoptotic process (BP),positive regulation of cell proliferation (BP)	3	690	33	37681	0.022194	0.029198	Tgfbr1,Sirt1,Tsc22d1
203	GO:0006355,GO:0006915,GO:0045893,GO:0010468	regulation of transcription, DNA-dependent (BP),apoptotic process (BP),positive regulation of transcription, DNA-dependent (BP),regulation of gene expression (BP)	3	690	5	37681	5.94798	0.000466742	Tgfbr1,Ahr,Gata6
206	GO:0006355,GO:0045893,GO:0008284,GO:0007507	regulation of transcription, DNA-dependent (BP),positive regulation of transcription, DNA-dependent (BP),positive regulation of cell proliferation (BP),heart development (BP)	3	690	12	37681	0.00118884	0.00350866	Myocd,Rbpj,Tgfbr1
208	GO:0006355,GO:0045893,GO:0001701,GO:0010468	regulation of transcription, DNA-dependent (BP),positive regulation of transcription, DNA-dependent (BP),in utero embryonic development (BP),regulation of gene expression (BP)	3	690	9	37681	0.000472939	0.00179233	Foxa2,Tgfbr1,Gata6
210	GO:0006355,GO:0045893,GO:0006917	regulation of transcription, DNA-dependent (BP),positive regulation of transcription, DNA-dependent (BP),induction of apoptosis (BP)	3	690	16	37681	0.00286551	0.00628715	Smad3,Tgfbr1,Ets1
212	GO:0006355,GO:0007179,GO:0006917	regulation of transcription, DNA-dependent (BP),transforming growth factor beta receptor signaling pathway (BP),induction of apoptosis (BP)	3	690	4	37681	2.41215	0.000233174	Smad3,Pml,Tgfbr1
219	GO:0006355,GO:0016567	regulation of transcription, DNA-dependent (BP),protein ubiquitination (BP)	3	690	13	37681	0.00152453	0.00410026	Rnf6,Arrb1,Sirt1
223	GO:0006355,GO:0030182	regulation of transcription, DNA-dependent (BP),neuron differentiation (BP)	3	690	39	37681	0.0343158	0.041844	En2,Rbpj,Btg2
225	GO:0006355,GO:0001837	regulation of transcription, DNA-dependent (BP),epithelial to mesenchymal transition (BP)	3	690	10	37681	0.000666439	0.00235193	Snai2,Rbpj,Tgfbr1
226	GO:0006355,GO:0060021	regulation of transcription, DNA-dependent (BP),palate development (BP)	3	690	33	37681	0.022194	0.029198	Prrx1,Snai2,Tgfbr1
227	GO:0006355,GO:0051272	regulation of transcription, DNA-dependent (BP),positive regulation of cellular component movement (BP)	3	690	4	37681	2.41215	0.000233174	Tgfbr1,Ets1,Bcl6
228	GO:0006355,GO:0048701	regulation of transcription, DNA-dependent (BP),embryonic cranial skeleton morphogenesis (BP)	3	690	16	37681	0.00286551	0.00628715	Prrx1,Smad3,Tgfbr1
229	GO:0009653	anatomical structure morphogenesis (BP)	3	690	17	37681	0.00343253	0.00726825	Foxa2,Ereg,Onecut2
231	GO:0009952,GO:0016310,GO:0006468	anterior/posterior pattern specification (BP),phosphorylation (BP),protein phosphorylation (BP)	3	690	7	37681	0.000202537	0.00104723	Acvr2a,Tgfbr1,Bmpr1a
232	GO:0009952,GO:0007389	anterior/posterior pattern specification (BP),pattern specification process (BP)	3	690	18	37681	0.00406343	0.00818825	Crkl,Foxa2,Bmpr1a
233	GO:0009952,GO:0001701	anterior/posterior pattern specification (BP),in utero embryonic development (BP)	3	690	15	37681	0.00236014	0.0055626	Foxa2,Tgfbr1,Bmpr1a
234	GO:0009952,GO:0007507	anterior/posterior pattern specification (BP),heart development (BP)	3	690	13	37681	0.00152453	0.00410026	Crkl,Tgfbr1,Bmpr1a
239	GO:0043066,GO:0016310,GO:0006468	negative regulation of apoptotic process (BP),phosphorylation (BP),protein phosphorylation (BP)	3	690	40	37681	0.0366083	0.0440753	Gsk3b,Tgfbr1,Pik3r1
240	GO:0043066,GO:0045768,GO:0045944	negative regulation of apoptotic process (BP),positive regulation of anti-apoptosis (BP),positive regulation of transcription from RNA polymerase II promoter (BP)	3	690	7	37681	0.000202537	0.00104723	Sirt1,Pik3r1,Btg2
243	GO:0043066,GO:0006915,GO:0045944,GO:0000122	negative regulation of apoptotic process (BP),apoptotic process (BP),positive regulation of transcription from RNA polymerase II promoter (BP),negative regulation of transcription from RNA polymerase II promoter (BP)	3	690	9	37681	0.000472939	0.00179233	Dicer1,Sirt1,Gata6
245	GO:0043066,GO:0030154	negative regulation of apoptotic process (BP),cell differentiation (BP)	3	690	40	37681	0.0366083	0.0440753	Gsk3b,Tgfbr1,Sirt1
249	GO:0043066,GO:0045944,GO:0045892	negative regulation of apoptotic process (BP),positive regulation of transcription from RNA polymerase II promoter (BP),negative regulation of transcription, DNA-dependent (BP)	3	690	31	37681	0.0187814	0.0254617	Gsk3b,Sirt1,Gata6
250	GO:0043066,GO:0045944,GO:0043065	negative regulation of apoptotic process (BP),positive regulation of transcription from RNA polymerase II promoter (BP),positive regulation of apoptotic process (BP)	3	690	18	37681	0.00406343	0.00818825	Sirt1,Pik3r1,Gata6
253	GO:0043066,GO:0010628	negative regulation of apoptotic process (BP),positive regulation of gene expression (BP)	3	690	35	37681	0.0259214	0.0332492	Sgms1,Dicer1,Pik3r1
257	GO:0043066,GO:0071456	negative regulation of apoptotic process (BP),cellular response to hypoxia (BP)	3	690	8	37681	0.000319644	0.00141194	Sirt1,Aqp1,Gata6
258	GO:0043066,GO:0001666	negative regulation of apoptotic process (BP),response to hypoxia (BP)	3	690	19	37681	0.00476026	0.00904584	Adora1,Cd38,Smad3
259	GO:0043066,GO:0001837	negative regulation of apoptotic process (BP),epithelial to mesenchymal transition (BP)	3	690	11	37681	0.000903902	0.00283053	Snai2,Gsk3b,Tgfbr1
263	GO:0016310,GO:0046777,GO:0006468,GO:0007165,GO:0006915	phosphorylation (BP),protein autophosphorylation (BP),protein phosphorylation (BP),signal transduction (BP),apoptotic process (BP)	3	690	11	37681	0.000903902	0.00283053	Tgfbr1,Ripk1,Nek6
267	GO:0016310,GO:0006468,GO:0007165,GO:0006915,GO:0006917	phosphorylation (BP),protein phosphorylation (BP),signal transduction (BP),apoptotic process (BP),induction of apoptosis (BP)	3	690	4	37681	2.41215	0.000233174	Dapk1,Tgfbr1,Ripk1
269	GO:0016310,GO:0006468,GO:0030154,GO:0007399	phosphorylation (BP),protein phosphorylation (BP),cell differentiation (BP),nervous system development (BP)	3	690	9	37681	0.000472939	0.00179233	Gsk3b,Bmpr1a,Ntrk2
271	GO:0016310,GO:0006468,GO:0045944	phosphorylation (BP),protein phosphorylation (BP),positive regulation of transcription from RNA polymerase II promoter (BP)	3	690	25	37681	0.0104178	0.0165051	Gsk3b,Ripk1,Pik3r1
272	GO:0016310,GO:0006468,GO:0043065	phosphorylation (BP),protein phosphorylation (BP),positive regulation of apoptotic process (BP)	3	690	25	37681	0.0104178	0.0165051	Dapk1,Eif2ak2,Pik3r1
277	GO:0016310,GO:0007165,GO:0030154	phosphorylation (BP),signal transduction (BP),cell differentiation (BP)	3	690	9	37681	0.000472939	0.00179233	Tgfbr1,Pik3cd,Bmpr1a
280	GO:0016310,GO:0010628	phosphorylation (BP),positive regulation of gene expression (BP)	3	690	16	37681	0.00286551	0.00628715	Sgms1,Pik3r1,Ntrk2
281	GO:0016310,GO:0006954	phosphorylation (BP),inflammatory response (BP)	3	690	19	37681	0.00476026	0.00904584	Sgms1,Map2k3,Pik3cd
284	GO:0006955,GO:0001701	immune response (BP),in utero embryonic development (BP)	3	690	3	37681	0.611398	9.70958	Smad3,Bmpr1a,Tgfbr3
286	GO:0030879	mammary gland development (BP)	3	690	31	37681	0.0187814	0.0254617	Creb1,Brca2,Bcl2l11
288	GO:0046777,GO:0006468,GO:0018105	protein autophosphorylation (BP),protein phosphorylation (BP),peptidyl-serine phosphorylation (BP)	3	690	22	37681	0.00726393	0.0123284	Map3k1,Tgfbr1,Nek6
292	GO:0007409,GO:0006468	axonogenesis (BP),protein phosphorylation (BP)	3	690	15	37681	0.00236014	0.0055626	Creb1,Gsk3b,Ulk2
293	GO:0007409,GO:0007399	axonogenesis (BP),nervous system development (BP)	3	690	19	37681	0.00476026	0.00904584	Ntng1,Gsk3b,Ulk2
294	GO:0007409,GO:0045944	axonogenesis (BP),positive regulation of transcription from RNA polymerase II promoter (BP)	3	690	13	37681	0.00152453	0.00410026	Creb1,Gsk3b,Fzd5
298	GO:0006468,GO:0007179	protein phosphorylation (BP),transforming growth factor beta receptor signaling pathway (BP)	3	690	19	37681	0.00476026	0.00904584	Map3k1,Creb1,Tgfbr1
310	GO:0006810,GO:0015031,GO:0006897	transport (BP),protein transport (BP),endocytosis (BP)	3	690	25	37681	0.0104178	0.0165051	Arrb1,Rufy1,Rab34
313	GO:0006810,GO:0007165,GO:0006811,GO:0034220	transport (BP),signal transduction (BP),ion transport (BP),ion transmembrane transport (BP)	3	690	32	37681	0.0204483	0.0272236	Gria2,Gabrb2,Gria4
328	GO:0006810,GO:0006811,GO:0034220,GO:0007268	transport (BP),ion transport (BP),ion transmembrane transport (BP),synaptic transmission (BP)	3	690	23	37681	0.0082413	0.0137768	Slc12a5,Gria2,Gria4
338	GO:0006810,GO:0055085,GO:0034220,GO:0003333	transport (BP),transmembrane transport (BP),ion transmembrane transport (BP),amino acid transmembrane transport (BP)	3	690	7	37681	0.000202537	0.00104723	Slc7a8,Slc36a1,Slc22a5
343	GO:0006810,GO:0055085,GO:0006865,GO:0003333,GO:0015807	transport (BP),transmembrane transport (BP),amino acid transport (BP),amino acid transmembrane transport (BP),L-amino acid transport (BP)	3	690	6	37681	0.000117336	0.000731429	Slc7a1,Slc7a8,Slc7a2
349	GO:0006810,GO:0008643	transport (BP),carbohydrate transport (BP)	3	690	35	37681	0.0259214	0.0332492	Pea15a,Slc2a12,Slc2a9
352	GO:0006810,GO:0007154	transport (BP),cell communication (BP)	3	690	29	37681	0.0156829	0.0221152	Snx16,Slc8a1,Snx4
354	GO:0015031,GO:0007154	protein transport (BP),cell communication (BP)	3	690	26	37681	0.0116189	0.0176132	Snx16,Fras1,Snx4
364	GO:0007165,GO:0030154,GO:0001701	signal transduction (BP),cell differentiation (BP),in utero embryonic development (BP)	3	690	7	37681	0.000202537	0.00104723	Tgfbr1,Gna13,Bmpr1a
367	GO:0007165,GO:0007049,GO:0051301	signal transduction (BP),cell cycle (BP),cell division (BP)	3	690	15	37681	0.00236014	0.0055626	Gnai1,Gnai3,Nek6
369	GO:0007165,GO:0006184,GO:0007264	signal transduction (BP),GTP catabolic process (BP),small GTPase mediated signal transduction (BP)	3	690	33	37681	0.022194	0.029198	Nkiras1,Rap2c,Rap2a
377	GO:0006915,GO:0001701	apoptotic process (BP),in utero embryonic development (BP)	3	690	21	37681	0.0063589	0.0111031	Tgfbr1,Gata6,Bcl2l11
380	GO:0006915,GO:0006917,GO:0006919	apoptotic process (BP),induction of apoptosis (BP),activation of cysteine-type endopeptidase activity involved in apoptotic process (BP)	3	690	17	37681	0.00343253	0.00726825	Pml,Bcl10,Bcl2l11
381	GO:0006915,GO:0048536	apoptotic process (BP),spleen development (BP)	3	690	6	37681	0.000117336	0.000731429	Dicer1,Ahr,Bcl2l11
388	GO:0045893,GO:0007049	positive regulation of transcription, DNA-dependent (BP),cell cycle (BP)	3	690	31	37681	0.0187814	0.0254617	Ahr,Npat,Brca2
389	GO:0045893,GO:0016568	positive regulation of transcription, DNA-dependent (BP),chromatin modification (BP)	3	690	38	37681	0.0321005	0.03965	Foxa2,Smarca5,Mll1
396	GO:0007179,GO:0045944	transforming growth factor beta receptor signaling pathway (BP),positive regulation of transcription from RNA polymerase II promoter (BP)	3	690	18	37681	0.00406343	0.00818825	Map3k1,Creb1,Smad3
397	GO:0007179,GO:0001701	transforming growth factor beta receptor signaling pathway (BP),in utero embryonic development (BP)	3	690	15	37681	0.00236014	0.0055626	Smad3,Tgfbr1,Tgfbr3
399	GO:0042127,GO:0007283,GO:0006974	regulation of cell proliferation (BP),spermatogenesis (BP),response to DNA damage stimulus (BP)	3	690	3	37681	0.611398	9.70958	Sirt1,Bcl6,Brca2
403	GO:0030154,GO:0008283	cell differentiation (BP),cell proliferation (BP)	3	690	17	37681	0.00343253	0.00726825	Scrib,Rasgrp4,Gsk3b
404	GO:0030154,GO:0007507	cell differentiation (BP),heart development (BP)	3	690	26	37681	0.0116189	0.0176132	Nrp2,Tgfbr1,Bmpr1a
406	GO:0030154,GO:0006917	cell differentiation (BP),induction of apoptosis (BP)	3	690	9	37681	0.000472939	0.00179233	Gsk3b,Casp14,Tgfbr1
410	GO:0008285,GO:0045944,GO:0006357	negative regulation of cell proliferation (BP),positive regulation of transcription from RNA polymerase II promoter (BP),regulation of transcription from RNA polymerase II promoter (BP)	3	690	24	37681	0.00929223	0.0153035	Myocd,Fzd5,Rarg
413	GO:0008285,GO:0045596,GO:0043065	negative regulation of cell proliferation (BP),negative regulation of cell differentiation (BP),positive regulation of apoptotic process (BP)	3	690	4	37681	2.41215	0.000233174	Itgb1,Rarg,Bcl6
414	GO:0008285,GO:0007507	negative regulation of cell proliferation (BP),heart development (BP)	3	690	28	37681	0.0142508	0.0206189	Myocd,Rbpj,Ptprj
418	GO:0008285,GO:0001525	negative regulation of cell proliferation (BP),angiogenesis (BP)	3	690	14	37681	0.00191402	0.00483581	Ereg,Rbpj,Fzd5
419	GO:0008285,GO:0001666	negative regulation of cell proliferation (BP),response to hypoxia (BP)	3	690	13	37681	0.00152453	0.00410026	Adora1,Smad3,Pml
427	GO:0045944,GO:0008286	positive regulation of transcription from RNA polymerase II promoter (BP),insulin receptor signaling pathway (BP)	3	690	14	37681	0.00191402	0.00483581	Phip,Pik3r1,Rhoq
428	GO:0045944,GO:0001934	positive regulation of transcription from RNA polymerase II promoter (BP),positive regulation of protein phosphorylation (BP)	3	690	30	37681	0.0171929	0.0238414	Sirt1,Pik3r1,Igf2
434	GO:0045944,GO:0001525	positive regulation of transcription from RNA polymerase II promoter (BP),angiogenesis (BP)	3	690	25	37681	0.0104178	0.0165051	Dicer1,Sirt1,Fzd5
436	GO:0045944,GO:0033138	positive regulation of transcription from RNA polymerase II promoter (BP),positive regulation of peptidyl-serine phosphorylation (BP)	3	690	18	37681	0.00406343	0.00818825	Phip,Gsk3b,Arrb1
440	GO:0060292	long term synaptic depression (BP)	3	690	11	37681	0.000903902	0.00283053	Mgll,Cd38,Slc24a2
442	GO:0007190,GO:0006171	activation of adenylate cyclase activity (BP),cAMP biosynthetic process (BP)	3	690	8	37681	0.000319644	0.00141194	Gnal,Adcy1,Adcy6
452	GO:0008284,GO:0001701	positive regulation of cell proliferation (BP),in utero embryonic development (BP)	3	690	30	37681	0.0171929	0.0238414	Itgb1,Tgfbr1,Icmt
453	GO:0008284,GO:0045892,GO:0001525	positive regulation of cell proliferation (BP),negative regulation of transcription, DNA-dependent (BP),angiogenesis (BP)	3	690	6	37681	0.000117336	0.000731429	Ereg,Rbpj,Sirt1
454	GO:0008284,GO:0043065	positive regulation of cell proliferation (BP),positive regulation of apoptotic process (BP)	3	690	31	37681	0.0187814	0.0254617	Itgb1,Sirt1,Tsc22d1
455	GO:0008284,GO:0008354	positive regulation of cell proliferation (BP),germ cell migration (BP)	3	690	5	37681	5.94798	0.000466742	Itgb1,Tgfbr1,Cxcl12
456	GO:0045840,GO:0051781	positive regulation of mitosis (BP),positive regulation of cell division (BP)	3	690	8	37681	0.000319644	0.00141194	Ereg,Igf2,Btc
458	GO:0001933	negative regulation of protein phosphorylation (BP)	3	690	32	37681	0.0204483	0.0272236	Arrb1,Smad3,Dusp6
461	GO:0007389,GO:0009953	pattern specification process (BP),dorsal/ventral pattern formation (BP)	3	690	14	37681	0.00191402	0.00483581	Foxa2,Chrd,Bmpr1a
463	GO:0000122,GO:0045596	negative regulation of transcription from RNA polymerase II promoter (BP),negative regulation of cell differentiation (BP)	3	690	19	37681	0.00476026	0.00904584	Fst,Rarg,Bcl6
467	GO:0016567,GO:0032088	protein ubiquitination (BP),negative regulation of NF-kappaB transcription factor activity (BP)	3	690	6	37681	0.000117336	0.000731429	Traf3,Arrb1,Sirt1
468	GO:0016567,GO:0043161	protein ubiquitination (BP),proteasomal ubiquitin-dependent protein catabolic process (BP)	3	690	27	37681	0.0128963	0.0192867	Hectd3,Arrb1,Sirt1
471	GO:0006629,GO:0008610	lipid metabolic process (BP),lipid biosynthetic process (BP)	3	690	24	37681	0.00929223	0.0153035	Mgll,Scd2,St8sia1
476	GO:0048469	cell maturation (BP)	3	690	36	37681	0.0279029	0.0352486	Lhx6,Fzd5,Cbfb
479	GO:0007160,GO:0007155	cell-matrix adhesion (BP),cell adhesion (BP)	3	690	29	37681	0.0156829	0.0221152	Itgb1,Frem1,Cntn2
488	GO:0001701,GO:0043065	in utero embryonic development (BP),positive regulation of apoptotic process (BP)	3	690	15	37681	0.00236014	0.0055626	Itgb1,Gata6,Bcl2l11
489	GO:0001701,GO:0006917	in utero embryonic development (BP),induction of apoptosis (BP)	3	690	10	37681	0.000666439	0.00235193	Smad3,Tgfbr1,Bcl2l11
491	GO:0001701,GO:0060021	in utero embryonic development (BP),palate development (BP)	3	690	15	37681	0.00236014	0.0055626	Tgfbr1,Bmpr1a,Tgfbr3
494	GO:0048538	thymus development (BP)	3	690	32	37681	0.0204483	0.0272236	Crkl,Tgfbr1,Bcl2l11
499	GO:0034613	cellular protein localization (BP)	3	690	35	37681	0.0259214	0.0332492	Exoc8,Rap2a,Cntn2
502	GO:0016337,GO:0007155	cell-cell adhesion (BP),cell adhesion (BP)	3	690	42	37681	0.0414225	0.0490742	Cxadr,Myh9,Ctnnd1
504	GO:0043065,GO:0007283	positive regulation of apoptotic process (BP),spermatogenesis (BP)	3	690	9	37681	0.000472939	0.00179233	Sirt1,Bcl6,Bcl2l11
508	GO:0030308,GO:0006917	negative regulation of cell growth (BP),induction of apoptosis (BP)	3	690	20	37681	0.00552485	0.0100961	Zmat3,Smad3,Pml
512	GO:0014070	response to organic cyclic compound (BP)	3	690	31	37681	0.0187814	0.0254617	Anxa7,Igf2,Ahr
515	GO:0009790,GO:0001837,GO:0060021	embryo development (BP),epithelial to mesenchymal transition (BP),palate development (BP)	3	690	3	37681	0.611398	9.70958	Snai2,Tgfbr1,Tgfbr3
519	GO:0007049,GO:0051301,GO:0021987	cell cycle (BP),cell division (BP),cerebral cortex development (BP)	3	690	4	37681	2.41215	0.000233174	Tacc1,Nde1,Pafah1b1
521	GO:0051384	response to glucocorticoid stimulus (BP)	3	690	29	37681	0.0156829	0.0221152	Bche,Agl,Pik3r1
534	GO:0006974,GO:0008630	response to DNA damage stimulus (BP),DNA damage response, signal transduction resulting in induction of apoptosis (BP)	3	690	13	37681	0.00152453	0.00410026	Ercc6,Sirt1,Brca2
535	GO:0006974,GO:0071479	response to DNA damage stimulus (BP),cellular response to ionizing radiation (BP)	3	690	10	37681	0.000666439	0.00235193	Clock,Hus1,Sirt1
542	GO:0006897,GO:0006898	endocytosis (BP),receptor-mediated endocytosis (BP)	3	690	21	37681	0.0063589	0.0111031	Tfrc,Lrp8,Ldlrap1
555	GO:0007264,GO:0050790,GO:0051056	small GTPase mediated signal transduction (BP),regulation of catalytic activity (BP),regulation of small GTPase mediated signal transduction (BP)	3	690	17	37681	0.00343253	0.00726825	Rasgrp4,Sos1,Ralgds
563	GO:0035556,GO:0009968	intracellular signal transduction (BP),negative regulation of signal transduction (BP)	3	690	13	37681	0.00152453	0.00410026	Gsk3b,Socs7,Socs5
566	GO:0051298	centrosome duplication (BP)	3	690	11	37681	0.000903902	0.00283053	Rock2,Nde1,Brca2
568	GO:0030514	negative regulation of BMP signaling pathway (BP)	3	690	28	37681	0.0142508	0.0206189	Lemd3,Twsg1,Chrd
573	GO:0007602	phototransduction (BP)	3	690	22	37681	0.00726393	0.0123284	Cds2,Arrb1,Tub
577	GO:0048146	positive regulation of fibroblast proliferation (BP)	3	690	41	37681	0.0389774	0.0464248	Ereg,Aqp1,Btc
581	GO:0031623	receptor internalization (BP)	3	690	29	37681	0.0156829	0.0221152	Gria2,Ldlrap1,Cntn2
583	GO:0051259	protein oligomerization (BP)	3	690	38	37681	0.0321005	0.03965	Tmed10,Map3k1,Bcl10
585	GO:0008543	fibroblast growth factor receptor signaling pathway (BP)	3	690	32	37681	0.0204483	0.0272236	Sos1,Ndst1,Rab14
589	GO:0009967	positive regulation of signal transduction (BP)	3	690	40	37681	0.0366083	0.0440753	Sh3rf1,Rapgef1,Ldlrap1
590	GO:0007265	Ras protein signal transduction (BP)	3	690	27	37681	0.0128963	0.0192867	Sos1,Dhcr24,Nras
602	GO:0045776	negative regulation of blood pressure (BP)	3	690	29	37681	0.0156829	0.0221152	Adora1,Gch1,Pik3r1
604	GO:0030890	positive regulation of B cell proliferation (BP)	3	690	36	37681	0.0279029	0.0352486	Cd38,Nfatc2,Bcl6
605	GO:0009411	response to UV (BP)	3	690	36	37681	0.0279029	0.0352486	Ercc6,Pml,Hus1
607	GO:0001707,GO:0045668	mesoderm formation (BP),negative regulation of osteoblast differentiation (BP)	3	690	4	37681	2.41215	0.000233174	Smad3,Twsg1,Chrd
608	GO:0045599	negative regulation of fat cell differentiation (BP)	3	690	27	37681	0.0128963	0.0192867	Jag1,Trib3,Sirt1
610	GO:0042771,GO:0008630	DNA damage response, signal transduction by p53 class mediator resulting in induction of apoptosis (BP),DNA damage response, signal transduction resulting in induction of apoptosis (BP)	3	690	3	37681	0.611398	9.70958	Pml,Sirt1,Brca2
612	GO:0007257	activation of JUN kinase activity (BP)	3	690	25	37681	0.0104178	0.0165051	Ercc6,Map3k1,Bcl10
613	GO:0007030	Golgi organization (BP)	3	690	28	37681	0.0142508	0.0206189	Tmed10,Syne1,Lman1
615	GO:0000910	cytokinesis (BP)	3	690	39	37681	0.0343158	0.041844	Myh9,Klhl21,Rock2
623	GO:0043393	regulation of protein binding (BP)	3	690	11	37681	0.000903902	0.00283053	Ldlrap1,Tgfbr1,Tgfbr3
626	GO:0042326	negative regulation of phosphorylation (BP)	3	690	31	37681	0.0187814	0.0254617	Trib3,Sirt1,Socs5
627	GO:0006641	triglyceride metabolic process (BP)	3	690	33	37681	0.022194	0.029198	Acsl1,Apoa5,Cpt1a
628	GO:0044419	interspecies interaction between organisms (BP)	3	690	19	37681	0.00476026	0.00904584	Pml,Ripk1,Etf1
632	GO:0001816	cytokine production (BP)	3	690	22	37681	0.00726393	0.0123284	S1pr3,Nfatc2,Nfat5
633	GO:0001782	B cell homeostasis (BP)	3	690	18	37681	0.00406343	0.00818825	Pik3cd,Ahr,Bcl2l11
635	GO:0045860	positive regulation of protein kinase activity (BP)	3	690	35	37681	0.0259214	0.0332492	Map2k3,Lrp8,Ereg
638	GO:0030501	positive regulation of bone mineralization (BP)	3	690	24	37681	0.00929223	0.0153035	Acvr2a,Smad3,Bmpr1a
639	GO:0006479	protein methylation (BP)	3	690	20	37681	0.00552485	0.0100961	Icmt,Btg2,Etf1
640	GO:0055007	cardiac muscle cell differentiation (BP)	3	690	19	37681	0.00476026	0.00904584	Myocd,Itgb1,Gata6
641	GO:0032886	regulation of microtubule-based process (BP)	3	690	11	37681	0.000903902	0.00283053	Diap1,Gsk3b,Tacc1
642	GO:0001649	osteoblast differentiation (BP)	3	690	39	37681	0.0343158	0.041844	Smad3,Chrd,Cbfb
644	GO:0050727	regulation of inflammatory response (BP)	3	690	26	37681	0.0116189	0.0176132	Slc7a2,Mgll,Bcl6
647	GO:0010332,GO:0008630	response to gamma radiation (BP),DNA damage response, signal transduction resulting in induction of apoptosis (BP)	3	690	4	37681	2.41215	0.000233174	Ercc6,Pml,Brca2
651	GO:0045930	negative regulation of mitotic cell cycle (BP)	3	690	18	37681	0.00406343	0.00818825	Scrib,Smad3,Pml
653	GO:0021983	pituitary gland development (BP)	3	690	22	37681	0.00726393	0.0123284	Creb1,Rbpj,Bmpr1a
655	GO:0071320	cellular response to cAMP (BP)	3	690	7	37681	0.000202537	0.00104723	Slc8a1,Aqp1,Ahr
656	GO:0048608	reproductive structure development (BP)	3	690	11	37681	0.000903902	0.00283053	Rarg,Slc22a5,Ahr
657	GO:0006096	glycolysis (BP)	3	690	37	37681	0.0299627	0.0372857	Entpd5,Pfkp,Adpgk
659	GO:0042692	muscle cell differentiation (BP)	3	690	9	37681	0.000472939	0.00179233	Syne1,Myocd,Qk
660	GO:0007173	epidermal growth factor receptor signaling pathway (BP)	3	690	22	37681	0.00726393	0.0123284	Ereg,Socs5,Btc
661	GO:0045885	positive regulation of survival gene product expression (BP)	3	690	14	37681	0.00191402	0.00483581	Snai2,Tgfbr1,Ptprj
662	GO:0000186	activation of MAPKK activity (BP)	3	690	25	37681	0.0104178	0.0165051	Adora1,Map3k1,Tgfbr1
663	GO:0048870	cell motility (BP)	3	690	11	37681	0.000903902	0.00283053	Myo10,Tgfbr1,Ets1
665	GO:0071222	cellular response to lipopolysaccharide (BP)	3	690	31	37681	0.0187814	0.0254617	Gbp6,Abca1,Cmpk2
666	GO:0030048	actin filament-based movement (BP)	3	690	14	37681	0.00191402	0.00483581	Wipf1,Wasf2,Myh9
