# Supplementary material for: MicroRNA-124 and -137 cooperativity controls caspase-3 activity through BCL2L13 in hippocampal neural stem cells
Source: Sci Rep. 2015 Jul 24;5:12448. doi: 10.1038/srep12448 (PMC4513647; doi:10.1038/srep12448)
Supplement: Supplementary Table 12 [file srep12448-s20.xls]

## Sheet: miR125a-3p.txt
# "1" : interaction predicted; "0" : interaction not predicted.
miRNA ID	miRNA Acc	Refseq	Symbol	Description	diana	microinspector	miranda	mirtarget2	mitarget	nbmirtar	pictar	pita	rna22	rnahybrid	targetscan
mmu-miR-125a-3p	MIMAT0004528	NM_001003898	Tardbp	TAR DNA binding protein	0	0	1	1	0	0	0	1	0	1	0
mmu-miR-125a-3p	MIMAT0004528	NM_001007465	Rffl	ring finger and FYVE like domain containing protein	0	0	1	1	0	0	0	1	0	1	0
mmu-miR-125a-3p	MIMAT0004528	NM_001013028	AI597468	expressed sequence AI597468	0	0	1	1	0	0	0	1	0	1	0
mmu-miR-125a-3p	MIMAT0004528	NM_001013833	Prkg1	protein kinase, cGMP-dependent, type I	0	0	1	1	0	0	0	1	0	1	0
mmu-miR-125a-3p	MIMAT0004528	NM_001024526	Larp4	La ribonucleoprotein domain family, member 4	0	0	1	1	0	0	0	1	0	1	0
mmu-miR-125a-3p	MIMAT0004528	NM_001024950	Zfp563	zinc finger protein 563	0	0	1	1	0	0	0	1	0	1	0
mmu-miR-125a-3p	MIMAT0004528	NM_001025093	Atf2	activating transcription factor 2	0	0	1	1	0	0	0	1	0	1	0
mmu-miR-125a-3p	MIMAT0004528	NM_001033167	Slc22a23	solute carrier family 22, member 23	0	0	1	1	0	0	0	1	0	1	0
mmu-miR-125a-3p	MIMAT0004528	NM_001033223	Lin7a	lin-7 homolog A (C. elegans)	0	0	1	1	0	0	0	1	0	1	0
mmu-miR-125a-3p	MIMAT0004528	NM_001033435	Gm885	gene model 885, (NCBI)	0	0	1	1	0	0	0	1	0	1	0
mmu-miR-125a-3p	MIMAT0004528	NM_001034962	Sorbs1	sorbin and SH3 domain containing 1	0	0	1	1	0	0	0	1	0	1	0
mmu-miR-125a-3p	MIMAT0004528	NM_001035239	Trpm3	transient receptor potential cation channel, subfamily M, member 3	0	0	1	1	0	0	0	1	0	1	0
mmu-miR-125a-3p	MIMAT0004528	NM_001035240	Trpm3	transient receptor potential cation channel, subfamily M, member 3	0	0	1	1	0	0	0	1	0	1	0
mmu-miR-125a-3p	MIMAT0004528	NM_001035241	Trpm3	transient receptor potential cation channel, subfamily M, member 3	0	0	1	1	0	0	0	1	0	1	0
mmu-miR-125a-3p	MIMAT0004528	NM_001035533	Akap2	A kinase (PRKA) anchor protein 2	0	0	1	1	0	0	0	1	0	1	0
mmu-miR-125a-3p	MIMAT0004528	NM_001037736	Arhgef10	Rho guanine nucleotide exchange factor (GEF) 10	0	0	1	1	0	0	0	1	0	1	0
mmu-miR-125a-3p	MIMAT0004528	NM_001038500	EG619517	predicted gene, EG619517	0	0	1	1	0	0	0	1	0	1	0
mmu-miR-125a-3p	MIMAT0004528	NM_001039354	Lin7a	lin-7 homolog A (C. elegans)	0	0	1	1	0	0	0	1	0	1	0
mmu-miR-125a-3p	MIMAT0004528	NM_001077398	Ldb2	LIM domain binding 2	0	0	1	1	0	0	0	1	0	1	0
mmu-miR-125a-3p	MIMAT0004528	NM_001080948	Larp4	La ribonucleoprotein domain family, member 4	0	0	1	1	0	0	0	1	0	1	0
mmu-miR-125a-3p	MIMAT0004528	NM_001081123	1100001E04Rik	RIKEN cDNA 1100001E04 gene	0	0	1	1	0	0	0	1	0	1	0
mmu-miR-125a-3p	MIMAT0004528	NM_001081135	Prrg3	proline rich Gla (G-carboxyglutamic acid) 3 (transmembrane)	0	0	1	1	0	0	0	1	0	1	0
mmu-miR-125a-3p	MIMAT0004528	NM_001081306	Ptprz1	protein tyrosine phosphatase, receptor type Z, polypeptide 1	0	0	1	1	0	0	0	1	0	1	0
mmu-miR-125a-3p	MIMAT0004528	NM_001081337	Sipa1l2	signal-induced proliferation-associated 1 like 2	0	0	1	1	0	0	0	1	0	1	0
mmu-miR-125a-3p	MIMAT0004528	NM_007422	Adss	adenylosuccinate synthetase, non muscle	0	0	1	1	0	0	0	1	0	1	0
mmu-miR-125a-3p	MIMAT0004528	NM_007462	Apc	adenomatosis polyposis coli	0	0	1	1	0	0	0	1	0	1	0
mmu-miR-125a-3p	MIMAT0004528	NM_007875	Dpagt1	dolichyl-phosphate (UDP-N-acetylglucosamine) acetylglucosaminephosphotransferase 1 (GlcNAc-1-P transferase)	0	0	1	1	0	0	0	1	0	1	0
mmu-miR-125a-3p	MIMAT0004528	NM_007929	Emp2	epithelial membrane protein 2	0	0	1	1	0	0	0	1	0	1	0
mmu-miR-125a-3p	MIMAT0004528	NM_007983	Faf1	Fas-associated factor 1	0	0	1	1	0	0	0	1	0	1	0
mmu-miR-125a-3p	MIMAT0004528	NM_008186	Gtf2h1	general transcription factor II H, polypeptide 1	0	0	1	1	0	0	0	1	0	1	0
mmu-miR-125a-3p	MIMAT0004528	NM_008343	Igfbp3	insulin-like growth factor binding protein 3	0	0	1	1	0	0	0	1	0	1	0
mmu-miR-125a-3p	MIMAT0004528	NM_008607	Mmp13	matrix metallopeptidase 13	0	0	1	1	0	0	0	1	0	1	0
mmu-miR-125a-3p	MIMAT0004528	NM_008780	Pax1	paired box gene 1	0	0	1	1	0	0	0	1	0	1	0
mmu-miR-125a-3p	MIMAT0004528	NM_009166	Sorbs1	sorbin and SH3 domain containing 1	0	0	1	1	0	0	0	1	0	1	0
mmu-miR-125a-3p	MIMAT0004528	NM_009289	Slk	STE20-like kinase (yeast)	0	0	1	1	0	0	0	1	0	1	0
mmu-miR-125a-3p	MIMAT0004528	NM_009297	Supt6h	suppressor of Ty 6 homolog (S. cerevisiae)	0	0	1	1	0	0	0	1	0	1	0
mmu-miR-125a-3p	MIMAT0004528	NM_009445	Ttk	Ttk protein kinase	0	0	1	1	0	0	0	1	0	1	0
mmu-miR-125a-3p	MIMAT0004528	NM_009537	Yy1	YY1 transcription factor	0	0	1	1	0	0	0	1	0	1	0
mmu-miR-125a-3p	MIMAT0004528	NM_009595	Abl2	v-abl Abelson murine leukemia viral oncogene homolog 2 (arg, Abelson-related gene)	0	0	1	1	0	0	0	1	0	1	0
mmu-miR-125a-3p	MIMAT0004528	NM_009649	Akap2	A kinase (PRKA) anchor protein 2	0	0	1	1	0	0	0	1	0	1	0
mmu-miR-125a-3p	MIMAT0004528	NM_009715	Atf2	activating transcription factor 2	0	0	1	1	0	0	0	1	0	1	0
mmu-miR-125a-3p	MIMAT0004528	NM_009764	Brca1	breast cancer 1	0	0	1	1	0	0	0	1	0	1	0
mmu-miR-125a-3p	MIMAT0004528	NM_010082	Adam28	a disintegrin and metallopeptidase domain 28	0	0	1	1	0	0	0	1	0	1	0
mmu-miR-125a-3p	MIMAT0004528	NM_010200	Fgf13	fibroblast growth factor 13	0	0	1	1	0	0	0	1	0	1	0
mmu-miR-125a-3p	MIMAT0004528	NM_010279	Gfra1	glial cell line derived neurotrophic factor family receptor alpha 1	0	0	1	1	0	0	0	1	0	1	0
mmu-miR-125a-3p	MIMAT0004528	NM_010698	Ldb2	LIM domain binding 2	0	0	1	1	0	0	0	1	0	1	0
mmu-miR-125a-3p	MIMAT0004528	NM_010718	Limk2	LIM motif-containing protein kinase 2	0	0	1	1	0	0	0	1	0	1	0
mmu-miR-125a-3p	MIMAT0004528	NM_010880	Ncl	nucleolin	0	0	1	1	0	0	0	1	0	1	0
mmu-miR-125a-3p	MIMAT0004528	NM_010903	Nfe2l3	nuclear factor, erythroid derived 2, like 3	0	0	1	1	0	0	0	1	0	1	0
mmu-miR-125a-3p	MIMAT0004528	NM_010946	Ntan1	N-terminal Asn amidase	0	0	1	1	0	0	0	1	0	1	0
mmu-miR-125a-3p	MIMAT0004528	NM_011276	Rnf12	ring finger protein 12	0	0	1	1	0	0	0	1	0	1	0
mmu-miR-125a-3p	MIMAT0004528	NM_011392	Slc34a1	solute carrier family 34 (sodium phosphate), member 1	0	0	1	1	0	0	0	1	0	1	0
mmu-miR-125a-3p	MIMAT0004528	NM_011641	Trp63	transformation related protein 63	0	0	1	1	0	0	0	1	0	1	0
mmu-miR-125a-3p	MIMAT0004528	NM_011801	Cfdp1	craniofacial development protein 1	0	0	1	1	0	0	0	1	0	1	0
mmu-miR-125a-3p	MIMAT0004528	NM_011990	Slc7a11	solute carrier family 7 (cationic amino acid transporter, y+ system), member 11	0	0	1	1	0	0	0	1	0	1	0
mmu-miR-125a-3p	MIMAT0004528	NM_013751	Hrasls	HRAS-like suppressor	0	0	1	1	0	0	0	1	0	1	0
mmu-miR-125a-3p	MIMAT0004528	NM_016671	Il27ra	interleukin 27 receptor, alpha	0	0	1	1	0	0	0	1	0	1	0
mmu-miR-125a-3p	MIMAT0004528	NM_016720	Neu3	neuraminidase 3	0	0	1	1	0	0	0	1	0	1	0
mmu-miR-125a-3p	MIMAT0004528	NM_016961	Mapk9	mitogen-activated protein kinase 9	0	0	1	1	0	0	0	1	0	1	0
mmu-miR-125a-3p	MIMAT0004528	NM_016969	Myadm	myeloid-associated differentiation marker	0	0	1	1	0	0	0	1	0	1	0
mmu-miR-125a-3p	MIMAT0004528	NM_017479	Myst4	MYST histone acetyltransferase monocytic leukemia 4	0	0	1	1	0	0	0	1	0	1	0
mmu-miR-125a-3p	MIMAT0004528	NM_019549	Plek	pleckstrin	0	0	1	1	0	0	0	1	0	1	0
mmu-miR-125a-3p	MIMAT0004528	NM_019645	Pkp1	plakophilin 1	0	0	1	1	0	0	0	1	0	1	0
mmu-miR-125a-3p	MIMAT0004528	NM_019789	Kcnip3	Kv channel interacting protein 3, calsenilin	0	0	1	1	0	0	0	1	0	1	0
mmu-miR-125a-3p	MIMAT0004528	NM_019806	Vapb	vesicle-associated membrane protein, associated protein B and C	0	0	1	1	0	0	0	1	0	1	0
mmu-miR-125a-3p	MIMAT0004528	NM_020265	Dkk2	dickkopf homolog 2 (Xenopus laevis)	0	0	1	1	0	0	0	1	0	1	0
mmu-miR-125a-3p	MIMAT0004528	NM_021609	Ccbp2	chemokine binding protein 2	0	0	1	1	0	0	0	1	0	1	0
mmu-miR-125a-3p	MIMAT0004528	NM_022420	Gprc5b	G protein-coupled receptor, family C, group 5, member B	0	0	1	1	0	0	0	1	0	1	0
mmu-miR-125a-3p	MIMAT0004528	NM_022988	Nif3l1	Ngg1 interacting factor 3-like 1 (S. pombe)	0	0	1	1	0	0	0	1	0	1	0
mmu-miR-125a-3p	MIMAT0004528	NM_023879	Rpgrip1	retinitis pigmentosa GTPase regulator interacting protein 1	0	0	1	1	0	0	0	1	0	1	0
mmu-miR-125a-3p	MIMAT0004528	NM_025466	Gkn1	gastrokine 1	0	0	1	1	0	0	0	1	0	1	0
mmu-miR-125a-3p	MIMAT0004528	NM_025884	Zfp830	zinc finger protein 830	0	0	1	1	0	0	0	1	0	1	0
mmu-miR-125a-3p	MIMAT0004528	NM_026262	4930524B15Rik	RIKEN cDNA 4930524B15 gene	0	0	1	1	0	0	0	1	0	1	0
mmu-miR-125a-3p	MIMAT0004528	NM_026490	Mrpl19	mitochondrial ribosomal protein L19	0	0	1	1	0	0	0	1	0	1	0
mmu-miR-125a-3p	MIMAT0004528	NM_026887	Ap1s2	adaptor-related protein complex 1, sigma 2 subunit	0	0	1	1	0	0	0	1	0	1	0
mmu-miR-125a-3p	MIMAT0004528	NM_027464	5730469M10Rik	RIKEN cDNA 5730469M10 gene	0	0	1	1	0	0	0	1	0	1	0
mmu-miR-125a-3p	MIMAT0004528	NM_027562	Clec2g	C-type lectin domain family 2, member g	0	0	1	1	0	0	0	1	0	1	0
mmu-miR-125a-3p	MIMAT0004528	NM_027722	Nudt4	nudix (nucleoside diphosphate linked moiety X)-type motif 4	0	0	1	1	0	0	0	1	0	1	0
mmu-miR-125a-3p	MIMAT0004528	NM_027764	Rcbtb1	regulator of chromosome condensation (RCC1) and BTB (POZ) domain containing protein 1	0	0	1	1	0	0	0	1	0	1	0
mmu-miR-125a-3p	MIMAT0004528	NM_028015	Lass5	LAG1 homolog, ceramide synthase 5	0	0	1	1	0	0	0	1	0	1	0
mmu-miR-125a-3p	MIMAT0004528	NM_028776	Scyl3	SCY1-like 3 (S. cerevisiae)	0	0	1	1	0	0	0	1	0	1	0
mmu-miR-125a-3p	MIMAT0004528	NM_029031	Shpk	sedoheptulokinase	0	0	1	1	0	0	0	1	0	1	0
mmu-miR-125a-3p	MIMAT0004528	NM_029153	Scamp1	secretory carrier membrane protein 1	0	0	1	1	0	0	0	1	0	1	0
mmu-miR-125a-3p	MIMAT0004528	NM_029879	Rgs7bp	regulator of G-protein signalling 7 binding protein	0	0	1	1	0	0	0	1	0	1	0
mmu-miR-125a-3p	MIMAT0004528	NM_053089	Narg1	NMDA receptor-regulated gene 1	0	0	1	1	0	0	0	1	0	1	0
mmu-miR-125a-3p	MIMAT0004528	NM_053129	Pcdhb4	protocadherin beta 4	0	0	1	1	0	0	0	1	0	1	0
mmu-miR-125a-3p	MIMAT0004528	NM_053268	Rasa2	RAS p21 protein activator 2	0	0	1	1	0	0	0	1	0	1	0
mmu-miR-125a-3p	MIMAT0004528	NM_053272	Dhcr24	24-dehydrocholesterol reductase	0	0	1	1	0	0	0	1	0	1	0
mmu-miR-125a-3p	MIMAT0004528	NM_133704	Sec22a	SEC22 vesicle trafficking protein-like A (S. cerevisiae)	0	0	1	1	0	0	0	1	0	1	0
mmu-miR-125a-3p	MIMAT0004528	NM_133823	Mmaa	methylmalonic aciduria (cobalamin deficiency) type A	0	0	1	1	0	0	0	1	0	1	0
mmu-miR-125a-3p	MIMAT0004528	NM_133957	Nfat5	nuclear factor of activated T-cells 5	0	0	1	1	0	0	0	1	0	1	0
mmu-miR-125a-3p	MIMAT0004528	NM_133975	Trip12	thyroid hormone receptor interactor 12	0	0	1	1	0	0	0	1	0	1	0
mmu-miR-125a-3p	MIMAT0004528	NM_138751	Tmem47	transmembrane protein 47	0	0	1	1	0	0	0	1	0	1	0
mmu-miR-125a-3p	MIMAT0004528	NM_139292	Reep6	receptor accessory protein 6	0	0	1	1	0	0	0	1	0	1	0
mmu-miR-125a-3p	MIMAT0004528	NM_144518	2900011O08Rik	RIKEN cDNA 2900011O08 gene	0	0	1	1	0	0	0	1	0	1	0
mmu-miR-125a-3p	MIMAT0004528	NM_144908	Galnt11	UDP-N-acetyl-alpha-D-galactosamine:polypeptide N-acetylgalactosaminyltransferase 11	0	0	1	1	0	0	0	1	0	1	0
mmu-miR-125a-3p	MIMAT0004528	NM_145217	Diras1	DIRAS family, GTP-binding RAS-like 1	0	0	1	1	0	0	0	1	0	1	0
mmu-miR-125a-3p	MIMAT0004528	NM_145925	Pttg1ip	pituitary tumor-transforming 1 interacting protein	0	0	1	1	0	0	0	1	0	1	0
mmu-miR-125a-3p	MIMAT0004528	NM_146193	Btbd1	BTB (POZ) domain containing 1	0	0	1	1	0	0	0	1	0	1	0
mmu-miR-125a-3p	MIMAT0004528	NM_153096	Zfp353	zinc finger protein 353	0	0	1	1	0	0	0	1	0	1	0
mmu-miR-125a-3p	MIMAT0004528	NM_153176	Spg7	spastic paraplegia 7 homolog (human)	0	0	1	1	0	0	0	1	0	1	0
mmu-miR-125a-3p	MIMAT0004528	NM_153390	Pxt1	peroxisomal, testis specific 1	0	0	1	1	0	0	0	1	0	1	0
mmu-miR-125a-3p	MIMAT0004528	NM_153525	Tmem41b	transmembrane protein 41B	0	0	1	1	0	0	0	1	0	1	0
mmu-miR-125a-3p	MIMAT0004528	NM_153581	Gpm6a	glycoprotein m6a	0	0	1	1	0	0	0	1	0	1	0
mmu-miR-125a-3p	MIMAT0004528	NM_172282	Tmco3	transmembrane and coiled-coil domains 3	0	0	1	1	0	0	0	1	0	1	0
mmu-miR-125a-3p	MIMAT0004528	NM_172405	Ccdc98	coiled-coil domain containing 98	0	0	1	1	0	0	0	1	0	1	0
mmu-miR-125a-3p	MIMAT0004528	NM_172469	Clic6	chloride intracellular channel 6	0	0	1	1	0	0	0	1	0	1	0
mmu-miR-125a-3p	MIMAT0004528	NM_172507	Sh3bgrl2	SH3 domain binding glutamic acid-rich protein like 2	0	0	1	1	0	0	0	1	0	1	0
mmu-miR-125a-3p	MIMAT0004528	NM_172509	Kctd7	potassium channel tetramerisation domain containing 7	0	0	1	1	0	0	0	1	0	1	0
mmu-miR-125a-3p	MIMAT0004528	NM_172717	Chfr	checkpoint with forkhead and ring finger domains	0	0	1	1	0	0	0	1	0	1	0
mmu-miR-125a-3p	MIMAT0004528	NM_172751	Arhgef10	Rho guanine nucleotide exchange factor (GEF) 10	0	0	1	1	0	0	0	1	0	1	0
mmu-miR-125a-3p	MIMAT0004528	NM_172827	Lnpep	leucyl/cystinyl aminopeptidase	0	0	1	1	0	0	0	1	0	1	0
mmu-miR-125a-3p	MIMAT0004528	NM_172867	Zfp462	zinc finger protein 462	0	0	1	1	0	0	0	1	0	1	0
mmu-miR-125a-3p	MIMAT0004528	NM_172870	Bnc2	basonuclin 2	0	0	1	1	0	0	0	1	0	1	0
mmu-miR-125a-3p	MIMAT0004528	NM_172930	6430550H21Rik	RIKEN cDNA 6430550H21 gene	0	0	1	1	0	0	0	1	0	1	0
mmu-miR-125a-3p	MIMAT0004528	NM_173446	AW121567	expressed sequence AW121567	0	0	1	1	0	0	0	1	0	1	0
mmu-miR-125a-3p	MIMAT0004528	NM_175275	Cntln	centlein, centrosomal protein	0	0	1	1	0	0	0	1	0	1	0
mmu-miR-125a-3p	MIMAT0004528	NM_175312	B630005N14Rik	RIKEN cDNA B630005N14 gene	0	0	1	1	0	0	0	1	0	1	0
mmu-miR-125a-3p	MIMAT0004528	NM_176966	Fsd1l	fibronectin type III and SPRY domain containing 1-like	0	0	1	1	0	0	0	1	0	1	0
mmu-miR-125a-3p	MIMAT0004528	NM_177625	Ttc5	tetratricopeptide repeat domain 5	0	0	1	1	0	0	0	1	0	1	0
mmu-miR-125a-3p	MIMAT0004528	NM_177639	Dlgap1	discs, large (Drosophila) homolog-associated protein 1	0	0	1	1	0	0	0	1	0	1	0
mmu-miR-125a-3p	MIMAT0004528	NM_178362	Sorbs1	sorbin and SH3 domain containing 1	0	0	1	1	0	0	0	1	0	1	0
mmu-miR-125a-3p	MIMAT0004528	NM_181444	Gprc5a	G protein-coupled receptor, family C, group 5, member A	0	0	1	1	0	0	0	1	0	1	0
mmu-miR-125a-3p	MIMAT0004528	NM_178644	Oaf	OAF homolog (Drosophila)	0	0	1	1	0	0	0	1	0	1	0
mmu-miR-125a-3p	MIMAT0004528	NM_178715	Tmem30b	transmembrane protein 30B	0	0	1	1	0	0	0	1	0	1	0
mmu-miR-125a-3p	MIMAT0004528	NM_178625	Tmem209	transmembrane protein 209	0	0	1	1	0	0	0	1	0	1	0
mmu-miR-125a-3p	MIMAT0004528	NM_199471	Tessp3	testis serine protease 3	0	0	1	1	0	0	0	1	0	1	0
mmu-miR-125a-3p	MIMAT0004528	NM_194340	C330019G07Rik	RIKEN cDNA C330019G07 gene	0	0	1	1	0	0	0	1	0	1	0
mmu-miR-125a-3p	MIMAT0004528	NM_207692	Mapk9	mitogen-activated protein kinase 9	0	0	1	1	0	0	0	1	0	1	0
mmu-miR-125a-3p	MIMAT0004528	NM_207633	Yipf6	Yip1 domain family, member 6	0	0	1	1	0	0	0	1	0	1	0
mmu-miR-125a-3p	MIMAT0004528	NM_199469	Nploc4	nuclear protein localization 4 homolog (S. cerevisiae)	0	0	1	1	0	0	0	1	0	1	0
mmu-miR-125a-3p	MIMAT0004528	NM_183187	BC055107	cDNA sequence BC055107	0	0	1	1	0	0	0	1	0	1	0
mmu-miR-125a-3p	MIMAT0004528	NM_182927	Spred3	sprouty-related, EVH1 domain containing 3	0	0	1	1	0	0	0	1	0	1	0
mmu-miR-125a-3p	MIMAT0004528	NM_182997	Prkab2	protein kinase, AMP-activated, beta 2 non-catalytic subunit	0	0	1	1	0	0	0	1	0	1	0
mmu-miR-125a-3p	MIMAT0004528	NM_183034	Plekhm1	pleckstrin homology domain containing, family M (with RUN domain) member 1	0	0	1	1	0	0	0	1	0	1	0
mmu-miR-125a-3p	MIMAT0004528	NM_198860	AI646023	expressed sequence AI646023	0	0	1	0	0	0	0	1	0	1	0
mmu-miR-125a-3p	MIMAT0004528	NM_198616	Ccdc85b	coiled-coil domain containing 85B	0	0	1	0	0	0	0	1	0	1	0
mmu-miR-125a-3p	MIMAT0004528	NM_198607	4930572J05Rik	RIKEN cDNA 4930572J05 gene	0	0	1	0	0	0	0	1	0	1	0
mmu-miR-125a-3p	MIMAT0004528	NM_198602	Cux1	cut-like homeobox 1	0	0	1	0	0	0	0	1	0	1	0
mmu-miR-125a-3p	MIMAT0004528	NM_198600	Pols	polymerase (DNA directed) sigma	0	0	1	0	0	0	0	1	0	1	0
mmu-miR-125a-3p	MIMAT0004528	NM_198311	Ttc8	tetratricopeptide repeat domain 8	0	0	1	0	0	0	0	1	0	1	0
mmu-miR-125a-3p	MIMAT0004528	NM_198300	Cpeb3	cytoplasmic polyadenylation element binding protein 3	0	0	1	0	0	0	0	1	0	1	0
mmu-miR-125a-3p	MIMAT0004528	NM_198294	Tanc1	tetratricopeptide repeat, ankyrin repeat and coiled-coil containing 1	0	0	1	0	0	0	0	1	0	1	0
mmu-miR-125a-3p	MIMAT0004528	NM_198248	Zbtb40	zinc finger and BTB domain containing 40	0	0	1	0	0	0	0	1	0	1	0
mmu-miR-125a-3p	MIMAT0004528	NM_198224	Ms4a13	membrane-spanning 4-domains, subfamily A, member 13	0	0	1	0	0	0	0	1	0	1	0
mmu-miR-125a-3p	MIMAT0004528	NM_198214	Snph	syntaphilin	0	0	1	0	0	0	0	1	0	1	0
mmu-miR-125a-3p	MIMAT0004528	NM_198617	Tspyl3	TSPY-like 3	0	0	1	0	0	0	0	1	0	1	0
mmu-miR-125a-3p	MIMAT0004528	NM_198619	2810408P10Rik	RIKEN cDNA 2810408P10 gene	0	0	1	0	0	0	0	1	0	1	0
mmu-miR-125a-3p	MIMAT0004528	NM_199029	Zfp395	zinc finger protein 395	0	0	1	0	0	0	0	1	0	1	0
mmu-miR-125a-3p	MIMAT0004528	NM_198671	Gse1	genetic suppressor element 1	0	0	1	0	0	0	0	1	0	1	0
mmu-miR-125a-3p	MIMAT0004528	NM_198861	BC046404	cDNA sequence BC046404	0	0	1	0	0	0	0	1	0	1	0
mmu-miR-125a-3p	MIMAT0004528	NM_198862	Nlgn2	neuroligin 2	0	0	1	0	0	0	0	1	0	1	0
mmu-miR-125a-3p	MIMAT0004528	NM_198620	Rundc3b	RUN domain containing 3B	0	0	1	0	0	0	0	1	0	1	0
mmu-miR-125a-3p	MIMAT0004528	NM_198654	Nsl1	NSL1, MIND kinetochore complex component, homolog (S. cerevisiae)	0	0	1	0	0	0	0	1	0	1	0
mmu-miR-125a-3p	MIMAT0004528	NM_198651	4430402I18Rik	RIKEN cDNA 4430402I18 gene	0	0	1	0	0	0	0	1	0	1	0
mmu-miR-125a-3p	MIMAT0004528	NM_198631	Zc3h4	zinc finger CCCH-type containing 4	0	0	1	0	0	0	0	1	0	1	0
mmu-miR-125a-3p	MIMAT0004528	NM_198625	BC060632	cDNA sequence BC060632	0	0	1	0	0	0	0	1	0	1	0
mmu-miR-125a-3p	MIMAT0004528	NM_198624	Ubqlnl	ubiquilin-like	0	0	1	0	0	0	0	1	0	1	0
mmu-miR-125a-3p	MIMAT0004528	NM_198959	Hcrtr1	hypocretin (orexin) receptor 1	0	0	1	0	0	0	0	1	0	1	0
mmu-miR-125a-3p	MIMAT0004528	NM_199025	Zbtb26	zinc finger and BTB domain containing 26	0	0	1	0	0	0	0	1	0	1	0
mmu-miR-125a-3p	MIMAT0004528	NM_199038	Casc4	cancer susceptibility candidate 4	0	0	1	0	0	0	0	1	0	1	0
mmu-miR-125a-3p	MIMAT0004528	NM_198169	Gmeb2	glucocorticoid modulatory element binding protein 2	0	0	1	0	0	0	0	1	0	1	0
mmu-miR-125a-3p	MIMAT0004528	NM_183428	Epb4.1	erythrocyte protein band 4.1	0	0	1	0	0	0	0	1	0	1	0
mmu-miR-125a-3p	MIMAT0004528	NM_183426	Sbno2	strawberry notch homolog 2 (Drosophila)	0	0	1	0	0	0	0	1	0	1	0
mmu-miR-125a-3p	MIMAT0004528	NM_183424	Qrfp	pyroglutamylated RFamide peptide	0	0	1	0	0	0	0	1	0	1	0
mmu-miR-125a-3p	MIMAT0004528	NM_183358	Gadd45gip1	growth arrest and DNA-damage-inducible, gamma interacting protein 1	0	0	1	0	0	0	0	1	0	1	0
mmu-miR-125a-3p	MIMAT0004528	NM_183313	EG330602	predicted gene, EG330602	0	0	1	0	0	0	0	1	0	1	0
mmu-miR-125a-3p	MIMAT0004528	NM_183290	4921517D22Rik	RIKEN cDNA 4921517D22 gene	0	0	1	0	0	0	0	1	0	1	0
mmu-miR-125a-3p	MIMAT0004528	NM_183285	Kctd2	potassium channel tetramerisation domain containing 2	0	0	1	0	0	0	0	1	0	1	0
mmu-miR-125a-3p	MIMAT0004528	NM_183262	Stk35	serine/threonine kinase 35	0	0	1	0	0	0	0	1	0	1	0
mmu-miR-125a-3p	MIMAT0004528	NM_183216	Scd4	stearoyl-coenzyme A desaturase 4	0	0	1	0	0	0	0	1	0	1	0
mmu-miR-125a-3p	MIMAT0004528	NM_183208	Zmiz1	zinc finger, MIZ-type containing 1	0	0	1	0	0	0	0	1	0	1	0
mmu-miR-125a-3p	MIMAT0004528	NM_183193	Foxi2	forkhead box I2	0	0	1	0	0	0	0	1	0	1	0
mmu-miR-125a-3p	MIMAT0004528	NM_183180	Tspan18	tetraspanin 18	0	0	1	0	0	0	0	1	0	1	0
mmu-miR-125a-3p	MIMAT0004528	NM_183161	1700019H03Rik	RIKEN cDNA 1700019H03 gene	0	0	1	0	0	0	0	1	0	1	0
mmu-miR-125a-3p	MIMAT0004528	NM_183144	Inpp5a	inositol polyphosphate-5-phosphatase A	0	0	1	0	0	0	0	1	0	1	0
mmu-miR-125a-3p	MIMAT0004528	NM_194262	Arid4b	AT rich interactive domain 4B (Rbp1 like)	0	0	1	0	0	0	0	1	0	1	0
mmu-miR-125a-3p	MIMAT0004528	NM_194263	Tbx20	T-box 20	0	0	1	0	0	0	0	1	0	1	0
mmu-miR-125a-3p	MIMAT0004528	NM_198164	Cdc2l6	cell division cycle 2-like 6 (CDK8-like)	0	0	1	0	0	0	0	1	0	1	0
mmu-miR-125a-3p	MIMAT0004528	NM_198162	Morc2a	microrchidia 2A	0	0	1	0	0	0	0	1	0	1	0
mmu-miR-125a-3p	MIMAT0004528	NM_198160	Smarcc2	SWI/SNF related, matrix associated, actin dependent regulator of chromatin, subfamily c, member 2	0	0	1	0	0	0	0	1	0	1	0
mmu-miR-125a-3p	MIMAT0004528	NM_198127	Abi2	abl-interactor 2	0	0	1	0	0	0	0	1	0	1	0
mmu-miR-125a-3p	MIMAT0004528	NM_198122	Arid4b	AT rich interactive domain 4B (Rbp1 like)	0	0	1	0	0	0	0	1	0	1	0
mmu-miR-125a-3p	MIMAT0004528	NM_198100	Tbkbp1	TBK1 binding protein 1	0	0	1	0	0	0	0	1	0	1	0
mmu-miR-125a-3p	MIMAT0004528	NM_198093	Elmo1	engulfment and cell motility 1, ced-12 homolog (C. elegans)	0	0	1	0	0	0	0	1	0	1	0
mmu-miR-125a-3p	MIMAT0004528	NM_198034	Sidt1	SID1 transmembrane family, member 1	0	0	1	0	0	0	0	1	0	1	0
mmu-miR-125a-3p	MIMAT0004528	NM_198029	Fermt1	fermitin family homolog 1 (Drosophila)	0	0	1	0	0	0	0	1	0	1	0
mmu-miR-125a-3p	MIMAT0004528	NM_198017	C430003P19Rik	RIKEN cDNA C430003P19 gene	0	0	1	0	0	0	0	1	0	1	0
mmu-miR-125a-3p	MIMAT0004528	NM_197985	Adipor2	adiponectin receptor 2	0	0	1	0	0	0	0	1	0	1	0
mmu-miR-125a-3p	MIMAT0004528	NM_194464	Mrvi1	MRV integration site 1	0	0	1	0	0	0	0	1	0	1	0
mmu-miR-125a-3p	MIMAT0004528	NM_194334	Tbc1d2b	TBC1 domain family, member 2B	0	0	1	0	0	0	0	1	0	1	0
mmu-miR-125a-3p	MIMAT0004528	NM_194268	Onecut2	one cut domain, family member 2	0	0	1	0	0	0	0	1	0	1	0
mmu-miR-125a-3p	MIMAT0004528	NM_183141	Elfn2	leucine rich repeat and fibronectin type III, extracellular 2	0	0	1	0	0	0	0	1	0	1	0
mmu-miR-125a-3p	MIMAT0004528	NM_199068	Foxk1	forkhead box K1	0	0	1	0	0	0	0	1	0	1	0
mmu-miR-125a-3p	MIMAT0004528	XM_987981	ENSMUSG00000056133	preditcted gene, ENSMUSG00000056133	0	0	1	1	0	0	0	0	0	1	0
mmu-miR-125a-3p	MIMAT0004528	NM_213727	9430069J07Rik	RIKEN cDNA 9430069J07 gene	0	0	1	0	0	0	0	1	0	1	0
mmu-miR-125a-3p	MIMAT0004528	NM_212473	A930008G19Rik	RIKEN cDNA A930008G19 gene	0	0	1	0	0	0	0	1	0	1	0
mmu-miR-125a-3p	MIMAT0004528	NM_212470	0610007C21Rik	RIKEN cDNA 0610007C21 gene	0	0	1	0	0	0	0	1	0	1	0
mmu-miR-125a-3p	MIMAT0004528	NM_212450	Ctdspl2	CTD (carboxy-terminal domain, RNA polymerase II, polypeptide A) small phosphatase like 2	0	0	1	0	0	0	0	1	0	1	0
mmu-miR-125a-3p	MIMAT0004528	NM_211357	Eya3	eyes absent 3 homolog (Drosophila)	0	0	1	0	0	0	0	1	0	1	0
mmu-miR-125a-3p	MIMAT0004528	NM_211138	Pcyt1b	phosphate cytidylyltransferase 1, choline, beta isoform	0	0	1	0	0	0	0	1	0	1	0
mmu-miR-125a-3p	MIMAT0004528	NM_210071	Eya3	eyes absent 3 homolog (Drosophila)	0	0	1	0	0	0	0	1	0	1	0
mmu-miR-125a-3p	MIMAT0004528	NM_207708	Syngr1	synaptogyrin 1	0	0	1	0	0	0	0	1	0	1	0
mmu-miR-125a-3p	MIMAT0004528	NM_207686	Elavl2	ELAV (embryonic lethal, abnormal vision, Drosophila)-like 2 (Hu antigen B)	0	0	1	0	0	0	0	1	0	1	0
mmu-miR-125a-3p	MIMAT0004528	NM_207682	Kif1b	kinesin family member 1B	0	0	1	0	0	0	0	1	0	1	0
mmu-miR-125a-3p	MIMAT0004528	NM_207681	Bcl2l11	BCL2-like 11 (apoptosis facilitator)	0	0	1	0	0	0	0	1	0	1	0
mmu-miR-125a-3p	MIMAT0004528	NM_207654	Efna5	ephrin A5	0	0	1	0	0	0	0	1	0	1	0
mmu-miR-125a-3p	MIMAT0004528	NM_207653	Cflar	CASP8 and FADD-like apoptosis regulator	0	0	1	0	0	0	0	1	0	1	0
mmu-miR-125a-3p	MIMAT0004528	NM_207649	Rcan2	regulator of calcineurin 2	0	0	1	0	0	0	0	1	0	1	0
mmu-miR-125a-3p	MIMAT0004528	NM_213733	Npepl1	aminopeptidase-like 1	0	0	1	0	0	0	0	1	0	1	0
mmu-miR-125a-3p	MIMAT0004528	XM_001002526	Irf2bp2	interferon regulatory factor 2 binding protein 2	0	0	1	1	0	0	0	0	0	1	0
mmu-miR-125a-3p	MIMAT0004528	XM_976757	EG665413	predicted gene, EG665413	0	0	1	1	0	0	0	0	0	1	0
mmu-miR-125a-3p	MIMAT0004528	XM_974939	EG544864	predicted gene, EG544864	0	0	1	1	0	0	0	0	0	1	0
mmu-miR-125a-3p	MIMAT0004528	XM_913583	F830016B08Rik	RIKEN cDNA F830016B08 gene	0	0	1	1	0	0	0	0	0	1	0
mmu-miR-125a-3p	MIMAT0004528	XM_912718	Trip11	thyroid hormone receptor interactor 11	0	0	1	1	0	0	0	0	0	1	0
mmu-miR-125a-3p	MIMAT0004528	XM_912450	5430427O19Rik	RIKEN cDNA 5430427O19 gene	0	0	1	1	0	0	0	0	0	1	0
mmu-miR-125a-3p	MIMAT0004528	XM_909931	Kctd16	potassium channel tetramerisation domain containing 16	0	0	1	1	0	0	0	0	0	1	0
mmu-miR-125a-3p	MIMAT0004528	XM_909079	LOC634379	similar to naked cuticle 1 homolog	0	0	1	1	0	0	0	0	0	1	0
mmu-miR-125a-3p	MIMAT0004528	XM_908790	LOC634148	similar to UDP-Gal:betaGal beta 1,3-galactosyltransferase, polypeptide 6	0	0	1	1	0	0	0	0	0	1	0
mmu-miR-125a-3p	MIMAT0004528	XM_900683	5430427O19Rik	RIKEN cDNA 5430427O19 gene	0	0	1	1	0	0	0	0	0	1	0
mmu-miR-125a-3p	MIMAT0004528	XM_897537	EG330070	predicted gene, EG330070	0	0	1	1	0	0	0	0	0	1	0
mmu-miR-125a-3p	MIMAT0004528	XM_284454	Irf2bp2	interferon regulatory factor 2 binding protein 2	0	0	1	1	0	0	0	0	0	1	0
mmu-miR-125a-3p	MIMAT0004528	XM_283765	5430433G21Rik	RIKEN cDNA 5430433G21 gene	0	0	1	1	0	0	0	0	0	1	0
mmu-miR-125a-3p	MIMAT0004528	XM_140380	F830016B08Rik	RIKEN cDNA F830016B08 gene	0	0	1	1	0	0	0	0	0	1	0
mmu-miR-125a-3p	MIMAT0004528	XM_001003239	Lcmt2	leucine carboxyl methyltransferase 2	0	0	1	1	0	0	0	0	0	1	0
mmu-miR-125a-3p	MIMAT0004528	NM_207624	Ace	angiotensin I converting enzyme (peptidyl-dipeptidase A) 1	0	0	1	0	0	0	0	1	0	1	0
mmu-miR-125a-3p	MIMAT0004528	NM_207623	Rnf138	ring finger protein 138	0	0	1	0	0	0	0	1	0	1	0
mmu-miR-125a-3p	MIMAT0004528	NM_207583	6430517E21Rik	RIKEN cDNA 6430517E21 gene	0	0	1	0	0	0	0	1	0	1	0
mmu-miR-125a-3p	MIMAT0004528	NM_201370	Wee2	WEE1 homolog 2 (S. pombe)	0	0	1	0	0	0	0	1	0	1	0
mmu-miR-125a-3p	MIMAT0004528	NM_201354	Gm672	gene model 672, (NCBI)	0	0	1	0	0	0	0	1	0	1	0
mmu-miR-125a-3p	MIMAT0004528	NM_201245	Mprip	myosin phosphatase Rho interacting protein	0	0	1	0	0	0	0	1	0	1	0
mmu-miR-125a-3p	MIMAT0004528	NM_201230	Fgfr1op	Fgfr1 oncogene partner	0	0	1	0	0	0	0	1	0	1	0
mmu-miR-125a-3p	MIMAT0004528	NM_199477	Ubie	UbiE-YGHL1 fusion protein	0	0	1	0	0	0	0	1	0	1	0
mmu-miR-125a-3p	MIMAT0004528	NM_199476	Rrm2b	ribonucleotide reductase M2 B (TP53 inducible)	0	0	1	0	0	0	0	1	0	1	0
mmu-miR-125a-3p	MIMAT0004528	NM_199473	Col8a2	collagen, type VIII, alpha 2	0	0	1	0	0	0	0	1	0	1	0
mmu-miR-125a-3p	MIMAT0004528	NM_199465	Nexn	nexilin	0	0	1	0	0	0	0	1	0	1	0
mmu-miR-125a-3p	MIMAT0004528	NM_199323	Tacc1	transforming, acidic coiled-coil containing protein 1	0	0	1	0	0	0	0	1	0	1	0
mmu-miR-125a-3p	MIMAT0004528	NM_199307	Ece1	endothelin converting enzyme 1	0	0	1	0	0	0	0	1	0	1	0
mmu-miR-125a-3p	MIMAT0004528	NM_199306	Wdtc1	WD and tetratricopeptide repeats 1	0	0	1	0	0	0	0	1	0	1	0
mmu-miR-125a-3p	MIMAT0004528	NM_199304	Zfp341	zinc finger protein 341	0	0	1	0	0	0	0	1	0	1	0
mmu-miR-125a-3p	MIMAT0004528	NM_199252	Unc93a	unc-93 homolog A (C. elegans)	0	0	1	0	0	0	0	1	0	1	0
mmu-miR-125a-3p	MIMAT0004528	NM_199221	Cd300lb	CD300 antigen like family member B	0	0	1	0	0	0	0	1	0	1	0
mmu-miR-125a-3p	MIMAT0004528	NM_201396	Sall4	sal-like 4 (Drosophila)	0	0	1	0	0	0	0	1	0	1	0
mmu-miR-125a-3p	MIMAT0004528	NM_201406	Pigs	phosphatidylinositol glycan anchor biosynthesis, class S	0	0	1	0	0	0	0	1	0	1	0
mmu-miR-125a-3p	MIMAT0004528	NM_207515	Mbnl2	muscleblind-like 2	0	0	1	0	0	0	0	1	0	1	0
mmu-miR-125a-3p	MIMAT0004528	NM_207301	Wrb	tryptophan rich basic protein	0	0	1	0	0	0	0	1	0	1	0
mmu-miR-125a-3p	MIMAT0004528	NM_207264	BC052040	cDNA sequence BC052040	0	0	1	0	0	0	0	1	0	1	0
mmu-miR-125a-3p	MIMAT0004528	NM_207255	Zfp532	zinc finger protein 532	0	0	1	0	0	0	0	1	0	1	0
mmu-miR-125a-3p	MIMAT0004528	NM_207246	Rasgrp3	RAS, guanyl releasing protein 3	0	0	1	0	0	0	0	1	0	1	0
mmu-miR-125a-3p	MIMAT0004528	NM_207239	Gtf3c1	general transcription factor III C 1	0	0	1	0	0	0	0	1	0	1	0
mmu-miR-125a-3p	MIMAT0004528	NM_207237	Man1c1	mannosidase, alpha, class 1C, member 1	0	0	1	0	0	0	0	1	0	1	0
mmu-miR-125a-3p	MIMAT0004528	NM_207214	Exoc5	exocyst complex component 5	0	0	1	0	0	0	0	1	0	1	0
mmu-miR-125a-3p	MIMAT0004528	NM_207203	BC068157	cDNA sequence BC068157	0	0	1	0	0	0	0	1	0	1	0
mmu-miR-125a-3p	MIMAT0004528	NM_207202	Ccdc120	coiled-coil domain containing 120	0	0	1	0	0	0	0	1	0	1	0
mmu-miR-125a-3p	MIMAT0004528	NM_206958	Ltbp1	latent transforming growth factor beta binding protein 1	0	0	1	0	0	0	0	1	0	1	0
mmu-miR-125a-3p	MIMAT0004528	NM_205820	Tlr13	toll-like receptor 13	0	0	1	0	0	0	0	1	0	1	0
mmu-miR-125a-3p	MIMAT0004528	NM_205810	Mrgprb1	MAS-related GPR, member B1	0	0	1	0	0	0	0	1	0	1	0
mmu-miR-125a-3p	MIMAT0004528	NM_201607	Pde4c	phosphodiesterase 4C, cAMP specific	0	0	1	0	0	0	0	1	0	1	0
mmu-miR-125a-3p	MIMAT0004528	NM_199200	BC025575	cDNA sequence BC025575	0	0	1	0	0	0	0	1	0	1	0
mmu-miR-125a-3p	MIMAT0004528	NM_183140	Zfp691	zinc finger protein 691	0	0	1	0	0	0	0	1	0	1	0
mmu-miR-125a-3p	MIMAT0004528	NM_178670	8030462N17Rik	RIKEN cDNA 8030462N17 gene	0	0	1	0	0	0	0	1	0	1	0
mmu-miR-125a-3p	MIMAT0004528	NM_178599	Commd8	COMM domain containing 8	0	0	1	0	0	0	0	1	0	1	0
mmu-miR-125a-3p	MIMAT0004528	NM_178593	Rcsd1	RCSD domain containing 1	0	0	1	0	0	0	0	1	0	1	0
mmu-miR-125a-3p	MIMAT0004528	NM_178576	Cpsf4	cleavage and polyadenylation specific factor 4	0	0	1	0	0	0	0	1	0	1	0
mmu-miR-125a-3p	MIMAT0004528	NM_178411	Zfp334	zinc finger protein 334	0	0	1	0	0	0	0	1	0	1	0
mmu-miR-125a-3p	MIMAT0004528	NM_178405	Atp1a2	ATPase, Na+/K+ transporting, alpha 2 polypeptide	0	0	1	0	0	0	0	1	0	1	0
mmu-miR-125a-3p	MIMAT0004528	NM_178397	Ubxd8	UBX domain containing 8	0	0	1	0	0	0	0	1	0	1	0
mmu-miR-125a-3p	MIMAT0004528	NM_178373	Cidec	cell death-inducing DFFA-like effector c	0	0	1	0	0	0	0	1	0	1	0
mmu-miR-125a-3p	MIMAT0004528	NM_178371	Slc9a8	solute carrier family 9 (sodium/hydrogen exchanger), member 8	0	0	1	0	0	0	0	1	0	1	0
mmu-miR-125a-3p	MIMAT0004528	NM_178357	Klf11	Kruppel-like factor 11	0	0	1	0	0	0	0	1	0	1	0
mmu-miR-125a-3p	MIMAT0004528	NM_178347	Cdc23	CDC23 (cell division cycle 23, yeast, homolog)	0	0	1	0	0	0	0	1	0	1	0
mmu-miR-125a-3p	MIMAT0004528	NM_178309	Brip1	BRCA1 interacting protein C-terminal helicase 1	0	0	1	0	0	0	0	1	0	1	0
mmu-miR-125a-3p	MIMAT0004528	NM_178267	Zfp827	zinc finger protein 827	0	0	1	0	0	0	0	1	0	1	0
mmu-miR-125a-3p	MIMAT0004528	NM_178256	Reps2	RALBP1 associated Eps domain containing protein 2	0	0	1	0	0	0	0	1	0	1	0
mmu-miR-125a-3p	MIMAT0004528	NM_178246	Smg5	Smg-5 homolog, nonsense mediated mRNA decay factor (C. elegans)	0	0	1	0	0	0	0	1	0	1	0
mmu-miR-125a-3p	MIMAT0004528	NM_178607	Rnf24	ring finger protein 24	0	0	1	0	0	0	0	1	0	1	0
mmu-miR-125a-3p	MIMAT0004528	NM_178609	E2f7	E2F transcription factor 7	0	0	1	0	0	0	0	1	0	1	0
mmu-miR-125a-3p	MIMAT0004528	NM_178664	B3gntl1	UDP-GlcNAc:betaGal beta-1,3-N-acetylglucosaminyltransferase-like 1	0	0	1	0	0	0	0	1	0	1	0
mmu-miR-125a-3p	MIMAT0004528	NM_178659	Jmjd4	jumonji domain containing 4	0	0	1	0	0	0	0	1	0	1	0
mmu-miR-125a-3p	MIMAT0004528	NM_178656	A530088H08Rik	RIKEN cDNA A530088H08 gene	0	0	1	0	0	0	0	1	0	1	0
mmu-miR-125a-3p	MIMAT0004528	NM_178655	Ank2	ankyrin 2, brain	0	0	1	0	0	0	0	1	0	1	0
mmu-miR-125a-3p	MIMAT0004528	NM_178647	Cggbp1	CGG triplet repeat binding protein 1	0	0	1	0	0	0	0	1	0	1	0
mmu-miR-125a-3p	MIMAT0004528	NM_178646	Tigd5	tigger transposable element derived 5	0	0	1	0	0	0	0	1	0	1	0
mmu-miR-125a-3p	MIMAT0004528	NM_178642	Tmem16a	transmembrane protein 16A	0	0	1	0	0	0	0	1	0	1	0
mmu-miR-125a-3p	MIMAT0004528	NM_178639	Sfxn5	sideroflexin 5	0	0	1	0	0	0	0	1	0	1	0
mmu-miR-125a-3p	MIMAT0004528	NM_178627	Poldip3	polymerase (DNA-directed), delta interacting protein 3	0	0	1	0	0	0	0	1	0	1	0
mmu-miR-125a-3p	MIMAT0004528	NM_178624	Fbxl2	F-box and leucine-rich repeat protein 2	0	0	1	0	0	0	0	1	0	1	0
mmu-miR-125a-3p	MIMAT0004528	NM_178623	2010005J08Rik	RIKEN cDNA 2010005J08 gene	0	0	1	0	0	0	0	1	0	1	0
mmu-miR-125a-3p	MIMAT0004528	NM_178618	2310040C09Rik	RIKEN cDNA 2310040C09 gene	0	0	1	0	0	0	0	1	0	1	0
mmu-miR-125a-3p	MIMAT0004528	NM_178615	Rgmb	RGM domain family, member B	0	0	1	0	0	0	0	1	0	1	0
mmu-miR-125a-3p	MIMAT0004528	NM_178611	Lair1	leukocyte-associated Ig-like receptor 1	0	0	1	0	0	0	0	1	0	1	0
mmu-miR-125a-3p	MIMAT0004528	NM_178244	Teddm1	transmembrane epididymal protein 1	0	0	1	0	0	0	0	1	0	1	0
mmu-miR-125a-3p	MIMAT0004528	NM_178243	5830403L16Rik	RIKEN cDNA 5830403L16 gene	0	0	1	0	0	0	0	1	0	1	0
mmu-miR-125a-3p	MIMAT0004528	NM_178227	Scn3b	sodium channel, voltage-gated, type III, beta	0	0	1	0	0	0	0	1	0	1	0
mmu-miR-125a-3p	MIMAT0004528	NM_177876	Vps37b	vacuolar protein sorting 37B (yeast)	0	0	1	0	0	0	0	1	0	1	0
mmu-miR-125a-3p	MIMAT0004528	NM_177854	6030405A18Rik	RIKEN cDNA 6030405A18 gene	0	0	1	0	0	0	0	1	0	1	0
mmu-miR-125a-3p	MIMAT0004528	NM_177845	Pla2g4e	phospholipase A2, group IVE	0	0	1	0	0	0	0	1	0	1	0
mmu-miR-125a-3p	MIMAT0004528	NM_177822	BC052484	cDNA sequence BC052484	0	0	1	0	0	0	0	1	0	1	0
mmu-miR-125a-3p	MIMAT0004528	NM_177813	EG328354	predicted gene, EG328354	0	0	1	0	0	0	0	1	0	1	0
mmu-miR-125a-3p	MIMAT0004528	NM_177762	Aak1	AP2 associated kinase 1	0	0	1	0	0	0	0	1	0	1	0
mmu-miR-125a-3p	MIMAT0004528	NM_177756	Glt25d2	glycosyltransferase 25 domain containing 2	0	0	1	0	0	0	0	1	0	1	0
mmu-miR-125a-3p	MIMAT0004528	NM_177743	C730027P07Rik	RIKEN cDNA C730027P07 gene	0	0	1	0	0	0	0	1	0	1	0
mmu-miR-125a-3p	MIMAT0004528	NM_177736	Lrrc61	leucine rich repeat containing 61	0	0	1	0	0	0	0	1	0	1	0
mmu-miR-125a-3p	MIMAT0004528	NM_177730	Impad1	inositol monophosphatase domain containing 1	0	0	1	0	0	0	0	1	0	1	0
mmu-miR-125a-3p	MIMAT0004528	NM_177726	Tgm6	transglutaminase 6	0	0	1	0	0	0	0	1	0	1	0
mmu-miR-125a-3p	MIMAT0004528	NM_177716	AI836003	expressed sequence AI836003	0	0	1	0	0	0	0	1	0	1	0
mmu-miR-125a-3p	MIMAT0004528	NM_177715	Kctd12	potassium channel tetramerisation domain containing 12	0	0	1	0	0	0	0	1	0	1	0
mmu-miR-125a-3p	MIMAT0004528	NM_177700	Atmin	ATM interactor	0	0	1	0	0	0	0	1	0	1	0
mmu-miR-125a-3p	MIMAT0004528	NM_177879	Sdk1	sidekick homolog 1 (chicken)	0	0	1	0	0	0	0	1	0	1	0
mmu-miR-125a-3p	MIMAT0004528	NM_177900	Hapln4	hyaluronan and proteoglycan link protein 4	0	0	1	0	0	0	0	1	0	1	0
mmu-miR-125a-3p	MIMAT0004528	NM_178220	Arrb1	arrestin, beta 1	0	0	1	0	0	0	0	1	0	1	0
mmu-miR-125a-3p	MIMAT0004528	NM_178218	Hist3h2a	histone cluster 3, H2a	0	0	1	0	0	0	0	1	0	1	0
mmu-miR-125a-3p	MIMAT0004528	NM_178194	Hist1h2be	histone cluster 1, H2be	0	0	1	0	0	0	0	1	0	1	0
mmu-miR-125a-3p	MIMAT0004528	NM_178119	Centg2	centaurin, gamma 2	0	0	1	0	0	0	0	1	0	1	0
mmu-miR-125a-3p	MIMAT0004528	NM_178116	Camta2	calmodulin binding transcription activator 2	0	0	1	0	0	0	0	1	0	1	0
mmu-miR-125a-3p	MIMAT0004528	NM_178110	Trim62	tripartite motif-containing 62	0	0	1	0	0	0	0	1	0	1	0
mmu-miR-125a-3p	MIMAT0004528	NM_178081	2210010L05Rik	RIKEN cDNA 2210010L05 gene	0	0	1	0	0	0	0	1	0	1	0
mmu-miR-125a-3p	MIMAT0004528	NM_178079	Pm20d1	peptidase M20 domain containing 1	0	0	1	0	0	0	0	1	0	1	0
mmu-miR-125a-3p	MIMAT0004528	NM_178051	Mterfd2	MTERF domain containing 2	0	0	1	0	0	0	0	1	0	1	0
mmu-miR-125a-3p	MIMAT0004528	NM_178047	Prom2	prominin 2	0	0	1	0	0	0	0	1	0	1	0
mmu-miR-125a-3p	MIMAT0004528	NM_178045	Rassf4	Ras association (RalGDS/AF-6) domain family member 4	0	0	1	0	0	0	0	1	0	1	0
mmu-miR-125a-3p	MIMAT0004528	NM_178041	Eif5	eukaryotic translation initiation factor 5	0	0	1	0	0	0	0	1	0	1	0
mmu-miR-125a-3p	MIMAT0004528	NM_178016	Pigk	phosphatidylinositol glycan anchor biosynthesis, class K	0	0	1	0	0	0	0	1	0	1	0
mmu-miR-125a-3p	MIMAT0004528	NM_177906	Opcml	opioid binding protein/cell adhesion molecule-like	0	0	1	0	0	0	0	1	0	1	0
mmu-miR-125a-3p	MIMAT0004528	NM_177697	Vwa3a	von Willebrand factor A domain containing 3A	0	0	1	0	0	0	0	1	0	1	0
mmu-miR-125a-3p	MIMAT0004528	NM_183087	5730507A09Rik	RIKEN cDNA 5730507A09 gene	0	0	1	0	0	0	0	1	0	1	0
mmu-miR-125a-3p	MIMAT0004528	NM_181072	Myo1e	myosin IE	0	0	1	0	0	0	0	1	0	1	0
mmu-miR-125a-3p	MIMAT0004528	NM_181071	Tanc2	tetratricopeptide repeat, ankyrin repeat and coiled-coil containing 2	0	0	1	0	0	0	0	1	0	1	0
mmu-miR-125a-3p	MIMAT0004528	NM_181070	Rab18	RAB18, member RAS oncogene family	0	0	1	0	0	0	0	1	0	1	0
mmu-miR-125a-3p	MIMAT0004528	NM_180960	Nnat	neuronatin	0	0	1	0	0	0	0	1	0	1	0
mmu-miR-125a-3p	MIMAT0004528	NM_180599	Mfap3	microfibrillar-associated protein 3	0	0	1	0	0	0	0	1	0	1	0
mmu-miR-125a-3p	MIMAT0004528	NM_178928	Afap1l1	actin filament associated protein 1-like 1	0	0	1	0	0	0	0	1	0	1	0
mmu-miR-125a-3p	MIMAT0004528	NM_178922	Hic2	hypermethylated in cancer 2	0	0	1	0	0	0	0	1	0	1	0
mmu-miR-125a-3p	MIMAT0004528	NM_178918	Utp15	UTP15, U3 small nucleolar ribonucleoprotein, homolog (yeast)	0	0	1	0	0	0	0	1	0	1	0
mmu-miR-125a-3p	MIMAT0004528	NM_178915	Tmem179	transmembrane protein 179	0	0	1	0	0	0	0	1	0	1	0
mmu-miR-125a-3p	MIMAT0004528	NM_178909	Wdr92	WD repeat domain 92	0	0	1	0	0	0	0	1	0	1	0
mmu-miR-125a-3p	MIMAT0004528	NM_178906	AI593442	expressed sequence AI593442	0	0	1	0	0	0	0	1	0	1	0
mmu-miR-125a-3p	MIMAT0004528	NM_178897	Tyw1	tRNA-yW synthesizing protein 1 homolog (S. cerevisiae)	0	0	1	0	0	0	0	1	0	1	0
mmu-miR-125a-3p	MIMAT0004528	NM_178890	Abtb2	ankyrin repeat and BTB (POZ) domain containing 2	0	0	1	0	0	0	0	1	0	1	0
mmu-miR-125a-3p	MIMAT0004528	NM_178887	Fibcd1	fibrinogen C domain containing 1	0	0	1	0	0	0	0	1	0	1	0
mmu-miR-125a-3p	MIMAT0004528	NM_181266	Zfp120	zinc finger protein 120	0	0	1	0	0	0	0	1	0	1	0
mmu-miR-125a-3p	MIMAT0004528	NM_181274	1200003I07Rik	RIKEN cDNA 1200003I07 gene	0	0	1	0	0	0	0	1	0	1	0
mmu-miR-125a-3p	MIMAT0004528	NM_183031	Ebi2	Epstein-Barr virus induced gene 2	0	0	1	0	0	0	0	1	0	1	0
mmu-miR-125a-3p	MIMAT0004528	NM_183029	Igf2bp2	insulin-like growth factor 2 mRNA binding protein 2	0	0	1	0	0	0	0	1	0	1	0
mmu-miR-125a-3p	MIMAT0004528	NM_183028	Pcmtd1	protein-L-isoaspartate (D-aspartate) O-methyltransferase domain containing 1	0	0	1	0	0	0	0	1	0	1	0
mmu-miR-125a-3p	MIMAT0004528	NM_183024	Raver2	ribonucleoprotein, PTB-binding 2	0	0	1	0	0	0	0	1	0	1	0
mmu-miR-125a-3p	MIMAT0004528	NM_182807	AI851790	expressed sequence AI851790	0	0	1	0	0	0	0	1	0	1	0
mmu-miR-125a-3p	MIMAT0004528	NM_181853	Trim66	tripartite motif-containing 66	0	0	1	0	0	0	0	1	0	1	0
mmu-miR-125a-3p	MIMAT0004528	NM_181815	4930534B04Rik	RIKEN cDNA 4930534B04 gene	0	0	1	0	0	0	0	1	0	1	0
mmu-miR-125a-3p	MIMAT0004528	NM_181751	Gpr119	G-protein coupled receptor 119	0	0	1	0	0	0	0	1	0	1	0
mmu-miR-125a-3p	MIMAT0004528	NM_181734	5830472M02Rik	RIKEN cDNA 5830472M02 gene	0	0	1	0	0	0	0	1	0	1	0
mmu-miR-125a-3p	MIMAT0004528	NM_181413	Anks1	ankyrin repeat and SAM domain containing 1	0	0	1	0	0	0	0	1	0	1	0
mmu-miR-125a-3p	MIMAT0004528	NM_181347	Dennd1b	DENN/MADD domain containing 1B	0	0	1	0	0	0	0	1	0	1	0
mmu-miR-125a-3p	MIMAT0004528	NM_181325	Slc25a15	solute carrier family 25 (mitochondrial carrier ornithine transporter), member 15	0	0	1	0	0	0	0	1	0	1	0
mmu-miR-125a-3p	MIMAT0004528	NM_181317	Kcns2	K+ voltage-gated channel, subfamily S, 2	0	0	1	0	0	0	0	1	0	1	0
mmu-miR-125a-3p	MIMAT0004528	NM_181278	B230219D22Rik	RIKEN cDNA B230219D22 gene	0	0	1	0	0	0	0	1	0	1	0
mmu-miR-125a-3p	MIMAT0004528	NM_178883	Scyl1bp1	SCY1-like 1 binding protein 1	0	0	1	0	0	0	0	1	0	1	0
mmu-miR-125a-3p	MIMAT0004528	NM_178870	Hs3st3a1	heparan sulfate (glucosamine) 3-O-sulfotransferase 3A1	0	0	1	0	0	0	0	1	0	1	0
mmu-miR-125a-3p	MIMAT0004528	NM_178797	Far2	fatty acyl CoA reductase 2	0	0	1	0	0	0	0	1	0	1	0
mmu-miR-125a-3p	MIMAT0004528	NM_178720	Zpld1	zona pellucida like domain containing 1	0	0	1	0	0	0	0	1	0	1	0
mmu-miR-125a-3p	MIMAT0004528	NM_178707	Zfp592	zinc finger protein 592	0	0	1	0	0	0	0	1	0	1	0
mmu-miR-125a-3p	MIMAT0004528	NM_178705	Luzp2	leucine zipper protein 2	0	0	1	0	0	0	0	1	0	1	0
mmu-miR-125a-3p	MIMAT0004528	NM_178700	Grsf1	G-rich RNA sequence binding factor 1	0	0	1	0	0	0	0	1	0	1	0
mmu-miR-125a-3p	MIMAT0004528	NM_178698	Pigv	phosphatidylinositol glycan anchor biosynthesis, class V	0	0	1	0	0	0	0	1	0	1	0
mmu-miR-125a-3p	MIMAT0004528	NM_178693	Coq4	coenzyme Q4 homolog (yeast)	0	0	1	0	0	0	0	1	0	1	0
mmu-miR-125a-3p	MIMAT0004528	NM_178692	C130074G19Rik	RIKEN cDNA C130074G19 gene	0	0	1	0	0	0	0	1	0	1	0
mmu-miR-125a-3p	MIMAT0004528	NM_178690	Rab3gap1	RAB3 GTPase activating protein subunit 1	0	0	1	0	0	0	0	1	0	1	0
mmu-miR-125a-3p	MIMAT0004528	NM_178689	6430537H07Rik	RIKEN cDNA 6430537H07 gene	0	0	1	0	0	0	0	1	0	1	0
mmu-miR-125a-3p	MIMAT0004528	NM_178682	4933426M11Rik	RIKEN cDNA 4933426M11 gene	0	0	1	0	0	0	0	1	0	1	0
mmu-miR-125a-3p	MIMAT0004528	NM_178678	Lrrtm3	leucine rich repeat transmembrane neuronal 3	0	0	1	0	0	0	0	1	0	1	0
mmu-miR-125a-3p	MIMAT0004528	NM_178675	Slc35f1	solute carrier family 35, member F1	0	0	1	0	0	0	0	1	0	1	0
mmu-miR-125a-3p	MIMAT0004528	NM_178673	Fstl5	follistatin-like 5	0	0	1	0	0	0	0	1	0	1	0
mmu-miR-125a-3p	MIMAT0004528	NM_178672	Scfd2	sec1 family domain containing 2	0	0	1	0	0	0	0	1	0	1	0
mmu-miR-125a-3p	MIMAT0004528	NM_178721	Cadm2	cell adhesion molecule 2	0	0	1	0	0	0	0	1	0	1	0
mmu-miR-125a-3p	MIMAT0004528	NM_178729	Fbxl5	F-box and leucine-rich repeat protein 5	0	0	1	0	0	0	0	1	0	1	0
mmu-miR-125a-3p	MIMAT0004528	NM_178788	Dctd	dCMP deaminase	0	0	1	0	0	0	0	1	0	1	0
mmu-miR-125a-3p	MIMAT0004528	NM_178787	A930037G23Rik	RIKEN cDNA A930037G23 gene	0	0	1	0	0	0	0	1	0	1	0
mmu-miR-125a-3p	MIMAT0004528	NM_178786	9530098N22Rik	RIKEN cDNA 9530098N22 gene	0	0	1	0	0	0	0	1	0	1	0
mmu-miR-125a-3p	MIMAT0004528	NM_178780	Ric3	resistance to inhibitors of cholinesterase 3 homolog (C. elegans)	0	0	1	0	0	0	0	1	0	1	0
mmu-miR-125a-3p	MIMAT0004528	NM_178778	A930041I02Rik	RIKEN cDNA A930041I02 gene	0	0	1	0	0	0	0	1	0	1	0
mmu-miR-125a-3p	MIMAT0004528	NM_178774	Prr18	proline rich region 18	0	0	1	0	0	0	0	1	0	1	0
mmu-miR-125a-3p	MIMAT0004528	NM_178772	Aadacl1	arylacetamide deacetylase-like 1	0	0	1	0	0	0	0	1	0	1	0
mmu-miR-125a-3p	MIMAT0004528	NM_178764	B930006L02Rik	RIKEN cDNA B930006L02 gene	0	0	1	0	0	0	0	1	0	1	0
mmu-miR-125a-3p	MIMAT0004528	NM_178755	Agbl2	ATP/GTP binding protein-like 2	0	0	1	1	0	0	0	0	0	1	0
mmu-miR-125a-3p	MIMAT0004528	NM_178750	Ss18l1	synovial sarcoma translocation gene on chromosome 18-like 1	0	0	1	0	0	0	0	1	0	1	0
mmu-miR-125a-3p	MIMAT0004528	NM_178745	6330442E10Rik	RIKEN cDNA 6330442E10 gene	0	0	1	0	0	0	0	1	0	1	0
mmu-miR-125a-3p	MIMAT0004528	NM_178744	Zbtb1	zinc finger and BTB domain containing 1	0	0	1	0	0	0	0	1	0	1	0
mmu-miR-125a-3p	MIMAT0004528	NM_178743	Slc26a11	solute carrier family 26, member 11	0	0	1	0	0	0	0	1	0	1	0
mmu-miR-125a-3p	MIMAT0004528	NM_178735	A730069N07Rik	RIKEN cDNA A730069N07 gene	0	0	1	0	0	0	0	1	0	1	0
mmu-miR-125a-3p	MIMAT0004528	NM_178671	Ubxd3	UBX domain containing 3	0	0	1	0	0	0	0	1	0	1	0
mmu-miR-125a-3p	MIMAT0004528	NM_001001160	Fbxo41	F-box protein 41	0	0	1	0	0	0	0	1	0	1	0
mmu-miR-125a-3p	MIMAT0004528	NM_001001176	Taf9b	TAF9B RNA polymerase II, TATA box binding protein (TBP)-associated factor	0	0	1	0	0	0	0	1	0	1	0
mmu-miR-125a-3p	MIMAT0004528	NM_001001321	Slc35d2	solute carrier family 35, member D2	0	0	1	0	0	0	0	1	0	1	0
mmu-miR-125a-3p	MIMAT0004528	NM_001001447	Zscan22	zinc finger and SCAN domain containing 22	0	0	1	0	0	0	0	1	0	1	0
mmu-miR-125a-3p	MIMAT0004528	NM_001001488	Atp8b1	ATPase, class I, type 8B, member 1	0	0	1	0	0	0	0	1	0	1	0
mmu-miR-125a-3p	MIMAT0004528	NM_001001806	Zfp36l2	zinc finger protein 36, C3H type-like 2	0	0	1	0	0	0	0	1	0	1	0
mmu-miR-125a-3p	MIMAT0004528	NM_001001882	Rtel1	regulator of telomere elongation helicase 1	0	0	1	0	0	0	0	1	0	1	0
mmu-miR-125a-3p	MIMAT0004528	NM_001001982	A430105I19Rik	RIKEN cDNA A430105I19 gene	0	0	1	0	0	0	0	1	0	1	0
mmu-miR-125a-3p	MIMAT0004528	NM_001001986	8430427H17Rik	RIKEN cDNA 8430427H17 gene	0	0	1	0	0	0	0	1	0	1	0
mmu-miR-125a-3p	MIMAT0004528	NM_001002764	Smg6	Smg-6 homolog, nonsense mediated mRNA decay factor (C. elegans)	0	0	1	0	0	0	0	1	0	1	0
mmu-miR-125a-3p	MIMAT0004528	NM_001003717	Osbpl8	oxysterol binding protein-like 8	0	0	1	0	0	0	0	1	0	1	0
mmu-miR-125a-3p	MIMAT0004528	NM_001003815	Epb4.1l1	erythrocyte protein band 4.1-like 1	0	0	1	0	0	0	0	1	0	1	0
mmu-miR-125a-3p	MIMAT0004528	NM_001003899	Tardbp	TAR DNA binding protein	0	0	1	0	0	0	0	1	0	1	0
mmu-miR-125a-3p	MIMAT0004528	NM_001003917	Atg9a	autophagy-related 9A (yeast)	0	0	1	0	0	0	0	1	0	1	0
mmu-miR-125a-3p	MIMAT0004528	NM_001003919	Ddx11	DEAD/H (Asp-Glu-Ala-Asp/His) box polypeptide 11 (CHL1-like helicase homolog, S. cerevisiae)	0	0	1	0	0	0	0	1	0	1	0
mmu-miR-125a-3p	MIMAT0004528	NM_001003933	Rtn3	reticulon 3	0	0	1	0	0	0	0	1	0	1	0
mmu-miR-125a-3p	MIMAT0004528	NM_001003934	Rtn3	reticulon 3	0	0	1	0	0	0	0	1	0	1	0
mmu-miR-125a-3p	MIMAT0004528	NM_001003946	Als2cr13	amyotrophic lateral sclerosis 2 (juvenile) chromosome region, candidate 13 (human)	0	0	1	0	0	0	0	1	0	1	0
mmu-miR-125a-3p	MIMAT0004528	NM_001003963	Dnmt3b	DNA methyltransferase 3B	0	0	1	0	0	0	0	1	0	1	0
mmu-miR-125a-3p	MIMAT0004528	NM_001003971	Senp7	SUMO1/sentrin specific peptidase 7	0	0	1	0	0	0	0	1	0	1	0
mmu-miR-125a-3p	MIMAT0004528	NM_001004025	Ppp3r2	protein phosphatase 3, regulatory subunit B, alpha isoform (calcineurin B, type II)	0	0	1	0	0	0	0	1	0	1	0
mmu-miR-125a-3p	MIMAT0004528	NM_001004062	Crtc1	CREB regulated transcription coactivator 1	0	0	1	0	0	0	0	1	0	1	0
mmu-miR-125a-3p	MIMAT0004528	NM_001004151	Rtp1	receptor transporter protein 1	0	0	1	0	0	0	0	1	0	1	0
mmu-miR-125a-3p	MIMAT0004528	NM_001004177	Celsr2	cadherin, EGF LAG seven-pass G-type receptor 2 (flamingo homolog, Drosophila)	0	0	1	0	0	0	0	1	0	1	0
mmu-miR-125a-3p	MIMAT0004528	NM_001004362	2610008E11Rik	RIKEN cDNA 2610008E11 gene	0	0	1	0	0	0	0	1	0	1	0
mmu-miR-125a-3p	MIMAT0004528	NM_001004367	Cxxc4	CXXC finger 4	0	0	1	0	0	0	0	1	0	1	0
mmu-miR-125a-3p	MIMAT0004528	NM_001005223	Znhit3	zinc finger, HIT type 3	0	0	1	0	0	0	0	1	0	1	0
mmu-miR-125a-3p	MIMAT0004528	NM_001005232	Dbx1	developing brain homeobox 1	0	0	1	0	0	0	0	1	0	1	0
mmu-miR-125a-3p	MIMAT0004528	NM_001005423	Mreg	melanoregulin	0	0	1	0	0	0	0	1	0	1	0
mmu-miR-125a-3p	MIMAT0004528	NM_001005475	Iqsec2	IQ motif and Sec7 domain 2	0	0	1	0	0	0	0	1	0	1	0
mmu-miR-125a-3p	MIMAT0004528	NM_001005506	Txlna	taxilin alpha	0	0	1	0	0	0	0	1	0	1	0
mmu-miR-125a-3p	MIMAT0004528	NM_001005605	Aebp2	AE binding protein 2	0	0	1	0	0	0	0	1	0	1	0
mmu-miR-125a-3p	MIMAT0004528	NM_001006664	Epb4.1l1	erythrocyte protein band 4.1-like 1	0	0	1	0	0	0	0	1	0	1	0
mmu-miR-125a-3p	MIMAT0004528	NM_001007570	Slc25a42	solute carrier family 25, member 42	0	0	1	0	0	0	0	1	0	1	0
mmu-miR-125a-3p	MIMAT0004528	NM_001008230	Rtp2	receptor transporter protein 2	0	0	1	0	0	0	0	1	0	1	0
mmu-miR-125a-3p	MIMAT0004528	NM_001008533	Adora1	adenosine A1 receptor	0	0	1	0	0	0	0	1	0	1	0
mmu-miR-125a-3p	MIMAT0004528	NM_001008542	Mxi1	Max interacting protein 1	0	0	1	0	0	0	0	1	0	1	0
mmu-miR-125a-3p	MIMAT0004528	NM_001008545	Tardbp	TAR DNA binding protein	0	0	1	0	0	0	0	1	0	1	0
mmu-miR-125a-3p	MIMAT0004528	NM_001008546	Tardbp	TAR DNA binding protein	0	0	1	0	0	0	0	1	0	1	0
mmu-miR-125a-3p	MIMAT0004528	NM_001008548	Pde2a	phosphodiesterase 2A, cGMP-stimulated	0	0	1	0	0	0	0	1	0	1	0
mmu-miR-125a-3p	MIMAT0004528	NM_001009573	Unc13d	unc-13 homolog D (C. elegans)	0	0	1	0	0	0	0	1	0	1	0
mmu-miR-125a-3p	MIMAT0004528	NM_001009935	Txnip	thioredoxin interacting protein	0	0	1	0	0	0	0	1	0	1	0
mmu-miR-125a-3p	MIMAT0004528	NM_001010833	Mdc1	mediator of DNA damage checkpoint 1	0	0	1	0	0	0	0	1	0	1	0
mmu-miR-125a-3p	MIMAT0004528	NM_001010834	Slc10a5	solute carrier family 10 (sodium/bile acid cotransporter family), member 5	0	0	1	0	0	0	0	1	0	1	0
mmu-miR-125a-3p	MIMAT0004528	NM_001010937	Gjb6	gap junction protein, beta 6	0	0	1	0	0	0	0	1	0	1	0
mmu-miR-125a-3p	MIMAT0004528	NM_001010973	Hrh2	histamine receptor H2	0	0	1	0	0	0	0	1	0	1	0
mmu-miR-125a-3p	MIMAT0004528	NM_001012273	Birc5	baculoviral IAP repeat-containing 5	0	0	1	0	0	0	0	1	0	1	0
mmu-miR-125a-3p	MIMAT0004528	NM_001012477	Cxcl12	chemokine (C-X-C motif) ligand 12	0	0	1	0	0	0	0	1	0	1	0
mmu-miR-125a-3p	MIMAT0004528	NM_001013019	Lrrn4cl	LRRN4 C-terminal like	0	0	1	0	0	0	0	1	0	1	0
mmu-miR-125a-3p	MIMAT0004528	NM_001013025	Tgfbrap1	transforming growth factor, beta receptor associated protein 1	0	0	1	0	0	0	0	1	0	1	0
mmu-miR-125a-3p	MIMAT0004528	NM_001013360	Npcd	neuronal pentraxin with chromo domain	0	0	1	0	0	0	0	1	0	1	0
mmu-miR-125a-3p	MIMAT0004528	NM_001013362	Npcd	neuronal pentraxin with chromo domain	0	0	1	0	0	0	0	1	0	1	0
mmu-miR-125a-3p	MIMAT0004528	NM_001013368	E2f8	E2F transcription factor 8	0	0	1	0	0	0	0	1	0	1	0
mmu-miR-125a-3p	MIMAT0004528	NM_001013386	Rasl10b	RAS-like, family 10, member B	0	0	1	0	0	0	0	1	0	1	0
mmu-miR-125a-3p	MIMAT0004528	NM_001013392	Rreb1	ras responsive element binding protein 1	0	0	1	0	0	0	0	1	0	1	0
mmu-miR-125a-3p	MIMAT0004528	NM_001013411	Nkain2	Na+/K+ transporting ATPase interacting 2	0	0	1	0	0	0	0	1	0	1	0
mmu-miR-125a-3p	MIMAT0004528	NM_001013755	5730409E04Rik	RIKEN cDNA 5730409E04Rik gene	0	0	1	0	0	0	0	1	0	1	0
mmu-miR-125a-3p	MIMAT0004528	NM_001013758	BC072620	cDNA sequence BC072620	0	0	1	0	0	0	0	1	0	1	0
mmu-miR-125a-3p	MIMAT0004528	NM_001013777	Zfp488	zinc finger protein 488	0	0	1	0	0	0	0	1	0	1	0
mmu-miR-125a-3p	MIMAT0004528	NM_001013778	BC068110	cDNA sequence BC068110	0	0	1	0	0	0	0	1	0	1	0
mmu-miR-125a-3p	MIMAT0004528	NM_001013806	Ankrd13c	ankyrin repeat domain 13c	0	0	1	0	0	0	0	1	0	1	0
mmu-miR-125a-3p	MIMAT0004528	NM_001013820	EG434674	predicted gene, EG434674	0	0	1	0	0	0	0	1	0	1	0
mmu-miR-125a-3p	MIMAT0004528	NM_001013829	Shf	Src homology 2 domain containing F	0	0	1	0	0	0	0	1	0	1	0
mmu-miR-125a-3p	MIMAT0004528	NM_001014761	Scn2b	sodium channel, voltage-gated, type II, beta	0	0	1	0	0	0	0	1	0	1	0
mmu-miR-125a-3p	MIMAT0004528	NM_001017959	Lamp2	lysosomal-associated membrane protein 2	0	0	1	0	0	0	0	1	0	1	0
mmu-miR-125a-3p	MIMAT0004528	NM_001017966	Ddi2	DNA-damage inducible protein 2	0	0	1	0	0	0	0	1	0	1	0
mmu-miR-125a-3p	MIMAT0004528	NM_001024206	Trappc1	trafficking protein particle complex 1	0	0	1	0	0	0	0	1	0	1	0
mmu-miR-125a-3p	MIMAT0004528	NM_001024468	Bcat1	branched chain aminotransferase 1, cytosolic	0	0	1	0	0	0	0	1	0	1	0
mmu-miR-125a-3p	MIMAT0004528	NM_001024606	4833426J09Rik	RIKEN cDNA 4833426J09 gene	0	0	1	0	0	0	0	1	0	1	0
mmu-miR-125a-3p	MIMAT0004528	NM_001024616	B230208H17Rik	RIKEN cDNA B230208H17 gene	0	0	1	0	0	0	0	1	0	1	0
mmu-miR-125a-3p	MIMAT0004528	NM_001024619	Tsku	tsukushin	0	0	1	0	0	0	0	1	0	1	0
mmu-miR-125a-3p	MIMAT0004528	NM_001024707	Lrp3	low density lipoprotein receptor-related protein 3	0	0	1	0	0	0	0	1	0	1	0
mmu-miR-125a-3p	MIMAT0004528	NM_001024717	Gal3st3	galactose-3-O-sulfotransferase 3	0	0	1	0	0	0	0	1	0	1	0
mmu-miR-125a-3p	MIMAT0004528	NM_001024837	Adarb1	adenosine deaminase, RNA-specific, B1	0	0	1	0	0	0	0	1	0	1	0
mmu-miR-125a-3p	MIMAT0004528	NM_001024856	Ttbk2	tau tubulin kinase 2	0	0	1	0	0	0	0	1	0	1	0
mmu-miR-125a-3p	MIMAT0004528	NM_001024857	Ttbk2	tau tubulin kinase 2	0	0	1	0	0	0	0	1	0	1	0
mmu-miR-125a-3p	MIMAT0004528	NM_001024927	Pitpnm3	PITPNM family member 3	0	0	1	0	0	0	0	1	0	1	0
mmu-miR-125a-3p	MIMAT0004528	NM_001024955	Pik3r1	phosphatidylinositol 3-kinase, regulatory subunit, polypeptide 1 (p85 alpha)	0	0	1	0	0	0	0	1	0	1	0
mmu-miR-125a-3p	MIMAT0004528	NM_001025245	Mbp	myelin basic protein	0	0	1	0	0	0	0	1	0	1	0
mmu-miR-125a-3p	MIMAT0004528	NM_001025263	Tpd52	tumor protein D52	0	0	1	0	0	0	0	1	0	1	0
mmu-miR-125a-3p	MIMAT0004528	NM_001025381	Gpr17	G protein-coupled receptor 17	0	0	1	0	0	0	0	1	0	1	0
mmu-miR-125a-3p	MIMAT0004528	NM_001025382	EG574403	predicted gene, EG574403	0	0	1	0	0	0	0	1	0	1	0
mmu-miR-125a-3p	MIMAT0004528	NM_001025395	Src	Rous sarcoma oncogene	0	0	1	0	0	0	0	1	0	1	0
mmu-miR-125a-3p	MIMAT0004528	NM_001025559	Sox6	SRY-box containing gene 6	0	0	1	0	0	0	0	1	0	1	0
mmu-miR-125a-3p	MIMAT0004528	NM_001025560	Sox6	SRY-box containing gene 6	0	0	1	0	0	0	0	1	0	1	0
mmu-miR-125a-3p	MIMAT0004528	NM_001025571	Sh2d2a	SH2 domain protein 2A	0	0	1	0	0	0	0	1	0	1	0
mmu-miR-125a-3p	MIMAT0004528	NM_001025581	Kcnc2	potassium voltage gated channel, Shaw-related subfamily, member 2	0	0	1	0	0	0	0	1	0	1	0
mmu-miR-125a-3p	MIMAT0004528	NM_001025594	Zbtb43	zinc finger and BTB domain containing 43	0	0	1	0	0	0	0	1	0	1	0
mmu-miR-125a-3p	MIMAT0004528	NM_001025597	Ikzf1	IKAROS family zinc finger 1	0	0	1	0	0	0	0	1	0	1	0
mmu-miR-125a-3p	MIMAT0004528	NM_001025613	Otud7b	OTU domain containing 7B	0	0	1	0	0	0	0	1	0	1	0
mmu-miR-125a-3p	MIMAT0004528	NM_001025614	Otud7b	OTU domain containing 7B	0	0	1	0	0	0	0	1	0	1	0
mmu-miR-125a-3p	MIMAT0004528	NM_001025618	Cant1	calcium activated nucleotidase 1	0	0	1	0	0	0	0	1	0	1	0
mmu-miR-125a-3p	MIMAT0004528	NM_001025779	Cdc6	cell division cycle 6 homolog (S. cerevisiae)	0	0	1	0	0	0	0	1	0	1	0
mmu-miR-125a-3p	MIMAT0004528	NM_001026214	Entpd5	ectonucleoside triphosphate diphosphohydrolase 5	0	0	1	0	0	0	0	1	0	1	0
mmu-miR-125a-3p	MIMAT0004528	NM_001029850	Magi1	membrane associated guanylate kinase, WW and PDZ domain containing 1	0	0	1	0	0	0	0	1	0	1	0
mmu-miR-125a-3p	MIMAT0004528	NM_001029856	Atad5	ATPase family, AAA domain containing 5	0	0	1	0	0	0	0	1	0	1	0
mmu-miR-125a-3p	MIMAT0004528	NM_001029868	Pdzd4	PDZ domain containing 4	0	0	1	0	0	0	0	1	0	1	0
mmu-miR-125a-3p	MIMAT0004528	NM_001029890	Mex3a	mex3 homolog A (C. elegans)	0	0	1	0	0	0	0	1	0	1	0
mmu-miR-125a-3p	MIMAT0004528	NM_001029934	Usp32	ubiquitin specific peptidase 32	0	0	1	0	0	0	0	1	0	1	0
mmu-miR-125a-3p	MIMAT0004528	NM_001029938	Rilp	Rab interacting lysosomal protein	0	0	1	0	0	0	0	1	0	1	0
mmu-miR-125a-3p	MIMAT0004528	NM_001031772	Lin28b	lin-28 homolog B (C. elegans)	0	0	1	0	0	0	0	1	0	1	0
mmu-miR-125a-3p	MIMAT0004528	NM_001031808	Mrpl41	mitochondrial ribosomal protein L41	0	0	1	0	0	0	0	1	0	1	0
mmu-miR-125a-3p	MIMAT0004528	NM_001031814	2610207I05Rik	RIKEN cDNA 2610207I05 gene	0	0	1	0	0	0	0	1	0	1	0
mmu-miR-125a-3p	MIMAT0004528	NM_001031851	Agxt2	alanine-glyoxylate aminotransferase 2	0	0	1	0	0	0	0	1	0	1	0
mmu-miR-125a-3p	MIMAT0004528	NM_001033134	2610002J02Rik	RIKEN cDNA 2610002J02 gene	0	0	1	0	0	0	0	1	0	1	0
mmu-miR-125a-3p	MIMAT0004528	NM_001033135	Rnf149	ring finger protein 149	0	0	1	0	0	0	0	1	0	1	0
mmu-miR-125a-3p	MIMAT0004528	NM_001033139	AI846148	expressed sequence AI846148	0	0	1	0	0	0	0	1	0	1	0
mmu-miR-125a-3p	MIMAT0004528	NM_001033158	Rasl12	RAS-like, family 12	0	0	1	0	0	0	0	1	0	1	0
mmu-miR-125a-3p	MIMAT0004528	NM_001033164	2510002D24Rik	RIKEN cDNA 2510002D24 gene	0	0	1	0	0	0	0	1	0	1	0
mmu-miR-125a-3p	MIMAT0004528	NM_001033175	Cln6	ceroid-lipofuscinosis, neuronal 6	0	0	1	0	0	0	0	1	0	1	0
mmu-miR-125a-3p	MIMAT0004528	NM_001033191	Ard1b	ARD1 homolog B (S. cerevisiae)	0	0	1	0	0	0	0	1	0	1	0
mmu-miR-125a-3p	MIMAT0004528	NM_001033202	Usp30	ubiquitin specific peptidase 30	0	0	1	0	0	0	0	1	0	1	0
mmu-miR-125a-3p	MIMAT0004528	NM_001033221	AU023871	expressed sequence AU023871	0	0	1	0	0	0	0	1	0	1	0
mmu-miR-125a-3p	MIMAT0004528	NM_001033237	Yeats2	YEATS domain containing 2	0	0	1	0	0	0	0	1	0	1	0
mmu-miR-125a-3p	MIMAT0004528	NM_001033238	Cblb	Casitas B-lineage lymphoma b	0	0	1	0	0	0	0	1	0	1	0
mmu-miR-125a-3p	MIMAT0004528	NM_001033273	5031439G07Rik	RIKEN cDNA 5031439G07 gene	0	0	1	0	0	0	0	1	0	1	0
mmu-miR-125a-3p	MIMAT0004528	NM_001033279	D17Wsu92e	DNA segment, Chr 17, Wayne State University 92, expressed	0	0	1	0	0	0	0	1	0	1	0
mmu-miR-125a-3p	MIMAT0004528	NM_001033281	Prdm6	PR domain containing 6	0	0	1	0	0	0	0	1	0	1	0
mmu-miR-125a-3p	MIMAT0004528	NM_001033290	Gpr55	G protein-coupled receptor 55	0	0	1	0	0	0	0	1	0	1	0
mmu-miR-125a-3p	MIMAT0004528	NM_001033291	Usp40	ubiquitin specific peptidase 40	0	0	1	0	0	0	0	1	0	1	0
mmu-miR-125a-3p	MIMAT0004528	NM_001033292	Espnl	espin-like	0	0	1	0	0	0	0	1	0	1	0
mmu-miR-125a-3p	MIMAT0004528	NM_001033301	Fhdc1	FH2 domain containing 1	0	0	1	0	0	0	0	1	0	1	0
mmu-miR-125a-3p	MIMAT0004528	NM_001033304	5330417C22Rik	RIKEN cDNA 5330417C22 gene	0	0	1	0	0	0	0	1	0	1	0
mmu-miR-125a-3p	MIMAT0004528	NM_001033311	BC023744	cDNA sequence BC023744	0	0	1	0	0	0	0	1	0	1	0
mmu-miR-125a-3p	MIMAT0004528	NM_001033312	Fbxl18	F-box and leucine-rich repeat protein 18	0	0	1	0	0	0	0	1	0	1	0
mmu-miR-125a-3p	MIMAT0004528	NM_001033322	Gucy1a2	guanylate cyclase 1, soluble, alpha 2	0	0	1	0	0	0	0	1	0	1	0
mmu-miR-125a-3p	MIMAT0004528	NM_001033338	Rimbp3	RIMS binding protein 3	0	0	1	0	0	0	0	1	0	1	0
mmu-miR-125a-3p	MIMAT0004528	NM_001033348	A230067G21Rik	RIKEN cDNA A230067G21 gene	0	0	1	0	0	0	0	1	0	1	0
mmu-miR-125a-3p	MIMAT0004528	NM_001033352	Klhl21	kelch-like 21 (Drosophila)	0	0	1	0	0	0	0	1	0	1	0
mmu-miR-125a-3p	MIMAT0004528	NM_001033354	Iqsec3	IQ motif and Sec7 domain 3	0	0	1	0	0	0	0	1	0	1	0
mmu-miR-125a-3p	MIMAT0004528	NM_001033365	Gm628	gene model 628, (NCBI)	0	0	1	0	0	0	0	1	0	1	0
mmu-miR-125a-3p	MIMAT0004528	NM_001033369	Acvr1c	activin A receptor, type IC	0	0	1	0	0	0	0	1	0	1	0
mmu-miR-125a-3p	MIMAT0004528	NM_001033382	Cacna2d4	calcium channel, voltage-dependent, alpha 2/delta subunit 4	0	0	1	0	0	0	0	1	0	1	0
mmu-miR-125a-3p	MIMAT0004528	NM_001033389	Fubp3	far upstream element (FUSE) binding protein 3	0	0	1	0	0	0	0	1	0	1	0
mmu-miR-125a-3p	MIMAT0004528	NM_001033419	Ceacam16	CEA-related cell adhesion molecule 16	0	0	1	0	0	0	0	1	0	1	0
mmu-miR-125a-3p	MIMAT0004528	NM_001033422	Thoc2	THO complex 2	0	0	1	0	0	0	0	1	0	1	0
mmu-miR-125a-3p	MIMAT0004528	NM_001033426	Gm851	gene model 851, (NCBI)	0	0	1	0	0	0	0	1	0	1	0
mmu-miR-125a-3p	MIMAT0004528	NM_001033439	Lrch1	leucine-rich repeats and calponin homology (CH) domain containing 1	0	0	1	0	0	0	0	1	0	1	0
mmu-miR-125a-3p	MIMAT0004528	NM_001033440	Gm1587	gene model 1587, (NCBI)	0	0	1	0	0	0	0	1	0	1	0
mmu-miR-125a-3p	MIMAT0004528	NM_001033441	Alg10b	asparagine-linked glycosylation 10 homolog B (yeast, alpha-1,2-glucosyltransferase)	0	0	1	0	0	0	0	1	0	1	0
mmu-miR-125a-3p	MIMAT0004528	NM_001033445	Gm944	gene model 944, (NCBI)	0	0	1	0	0	0	0	1	0	1	0
mmu-miR-125a-3p	MIMAT0004528	NM_001033452	Gm1967	gene model 1967, (NCBI)	0	0	1	0	0	0	0	1	0	1	0
mmu-miR-125a-3p	MIMAT0004528	NM_001033454	AI427809	expressed sequence AI427809	0	0	1	0	0	0	0	1	0	1	0
mmu-miR-125a-3p	MIMAT0004528	NM_001033475	Tmed8	transmembrane emp24 domain containing 8	0	0	1	0	0	0	0	1	0	1	0
mmu-miR-125a-3p	MIMAT0004528	NM_001033500	Wdr72	WD repeat domain 72	0	0	1	0	0	0	0	1	0	1	0
mmu-miR-125a-3p	MIMAT0004528	NM_001033525	Kcnk6	potassium inwardly-rectifying channel, subfamily K, member 6	0	0	1	0	0	0	0	1	0	1	0
mmu-miR-125a-3p	MIMAT0004528	NM_001033535	Tnfaip8l3	tumor necrosis factor, alpha-induced protein 8-like 3	0	0	1	0	0	0	0	1	0	1	0
mmu-miR-125a-3p	MIMAT0004528	NM_001033541	EG331493	predicted gene, EG331493	0	0	1	0	0	0	0	1	0	1	0
mmu-miR-125a-3p	MIMAT0004528	NM_001033543	Il20rb	interleukin 20 receptor beta	0	0	1	0	0	0	0	1	0	1	0
mmu-miR-125a-3p	MIMAT0004528	NM_001033633	Slc2a13	solute carrier family 2 (facilitated glucose transporter), member 13	0	0	1	0	0	0	0	1	0	1	0
mmu-miR-125a-3p	MIMAT0004528	NM_001033789	EG545253	predicted gene, EG545253	0	0	1	0	0	0	0	1	0	1	0
mmu-miR-125a-3p	MIMAT0004528	NM_001033879	Tubal3	tubulin, alpha-like 3	0	0	1	0	0	0	0	1	0	1	0
mmu-miR-125a-3p	MIMAT0004528	NM_001033979	Ldlrad2	low density lipoprotein receptor A domain containing 2	0	0	1	0	0	0	0	1	0	1	0
mmu-miR-125a-3p	MIMAT0004528	NM_001034013	Accn1	amiloride-sensitive cation channel 1, neuronal (degenerin)	0	0	1	0	0	0	0	1	0	1	0
mmu-miR-125a-3p	MIMAT0004528	NM_001034085	Ppp2r1b	protein phosphatase 2 (formerly 2A), regulatory subunit A (PR 65), beta isoform	0	0	1	0	0	0	0	1	0	1	0
mmu-miR-125a-3p	MIMAT0004528	NM_001034865	Nek10	NIMA (never in mitosis gene a)- related kinase 10	0	0	1	0	0	0	0	1	0	1	0
mmu-miR-125a-3p	MIMAT0004528	NM_001034874	Gm879	gene model 879, (NCBI)	0	0	1	0	0	0	0	1	0	1	0
mmu-miR-125a-3p	MIMAT0004528	NM_001034881	EG432870	predicted gene, EG432870	0	0	1	0	0	0	0	1	0	1	0
mmu-miR-125a-3p	MIMAT0004528	NM_001034882	EG432879	predicted gene, EG432879	0	0	1	0	0	0	0	1	0	1	0
mmu-miR-125a-3p	MIMAT0004528	NM_001034887	OTTMUSG00000012686	predicted gene, OTTMUSG00000012686	0	0	1	0	0	0	0	1	0	1	0
mmu-miR-125a-3p	MIMAT0004528	NM_001034891	2210404J11Rik	RIKEN cDNA 2210404J11 gene	0	0	1	0	0	0	0	1	0	1	0
mmu-miR-125a-3p	MIMAT0004528	NM_001034898	Ms4a15	membrane-spanning 4-domains, subfamily A, member 15	0	0	1	0	0	0	0	1	0	1	0
mmu-miR-125a-3p	MIMAT0004528	NM_001034902	EG545861	predicted gene, EG545861	0	0	1	0	0	0	0	1	0	1	0
mmu-miR-125a-3p	MIMAT0004528	NM_001034906	EG547109	predicted gene, EG547109	0	0	1	0	0	0	0	1	0	1	0
mmu-miR-125a-3p	MIMAT0004528	NM_001036293	Nrbf2	nuclear receptor binding factor 2	0	0	1	0	0	0	0	1	0	1	0
mmu-miR-125a-3p	MIMAT0004528	NM_001036684	Atp2b2	ATPase, Ca++ transporting, plasma membrane 2	0	0	1	0	0	0	0	1	0	1	0
mmu-miR-125a-3p	MIMAT0004528	NM_001037098	Btbd14a	BTB (POZ) domain containing 14A	0	0	1	0	0	0	0	1	0	1	0
mmu-miR-125a-3p	MIMAT0004528	NM_001037099	Cacnb4	calcium channel, voltage-dependent, beta 4 subunit	0	0	1	0	0	0	0	1	0	1	0
mmu-miR-125a-3p	MIMAT0004528	NM_001037136	Centg2	centaurin, gamma 2	0	0	1	0	0	0	0	1	0	1	0
mmu-miR-125a-3p	MIMAT0004528	NM_001037177	Nfatc2	nuclear factor of activated T-cells, cytoplasmic, calcineurin-dependent 2	0	0	1	0	0	0	0	1	0	1	0
mmu-miR-125a-3p	MIMAT0004528	NM_001037724	Adcy7	adenylate cyclase 7	0	0	1	0	0	0	0	1	0	1	0
mmu-miR-125a-3p	MIMAT0004528	NM_001037725	Als2cr13	amyotrophic lateral sclerosis 2 (juvenile) chromosome region, candidate 13 (human)	0	0	1	0	0	0	0	1	0	1	0
mmu-miR-125a-3p	MIMAT0004528	NM_001037740	D330017J20Rik	RIKEN cDNA D330017J20 gene	0	0	1	0	0	0	0	1	0	1	0
mmu-miR-125a-3p	MIMAT0004528	NM_001037759	Sgk3	serum/glucocorticoid regulated kinase 3	0	0	1	0	0	0	0	1	0	1	0
mmu-miR-125a-3p	MIMAT0004528	NM_001037877	Tcf25	transcription factor 25 (basic helix-loop-helix)	0	0	1	0	0	0	0	1	0	1	0
mmu-miR-125a-3p	MIMAT0004528	NM_001038587	Adar	adenosine deaminase, RNA-specific	0	0	1	0	0	0	0	1	0	1	0
mmu-miR-125a-3p	MIMAT0004528	NM_001038621	Rabgap1l	RAB GTPase activating protein 1-like	0	0	1	0	0	0	0	1	0	1	0
mmu-miR-125a-3p	MIMAT0004528	NM_001038635	Stk35	serine/threonine kinase 35	0	0	1	0	0	0	0	1	0	1	0
mmu-miR-125a-3p	MIMAT0004528	NM_001038642	Ets1	E26 avian leukemia oncogene 1, 5" domain	0	0	1	0	0	0	0	1	0	1	0
mmu-miR-125a-3p	MIMAT0004528	NM_001038698	Elavl4	ELAV (embryonic lethal, abnormal vision, Drosophila)-like 4 (Hu antigen D)	0	0	1	0	0	0	0	1	0	1	0
mmu-miR-125a-3p	MIMAT0004528	NM_001038703	Gpr146	G protein-coupled receptor 146	0	0	1	0	0	0	0	1	0	1	0
mmu-miR-125a-3p	MIMAT0004528	NM_001038710	Tmod2	tropomodulin 2	0	0	1	0	0	0	0	1	0	1	0
mmu-miR-125a-3p	MIMAT0004528	NM_001038846	Rcsd1	RCSD domain containing 1	0	0	1	0	0	0	0	1	0	1	0
mmu-miR-125a-3p	MIMAT0004528	NM_001038993	Rnf38	ring finger protein 38	0	0	1	0	0	0	0	1	0	1	0
mmu-miR-125a-3p	MIMAT0004528	NM_001038999	Atp8a1	ATPase, aminophospholipid transporter (APLT), class I, type 8A, member 1	0	0	1	0	0	0	0	1	0	1	0
mmu-miR-125a-3p	MIMAT0004528	NM_001039000	Kif5a	kinesin family member 5A	0	0	1	0	0	0	0	1	0	1	0
mmu-miR-125a-3p	MIMAT0004528	NM_001039038	F430201B04Rik	RIKEN cDNA F430201B04 gene	0	0	1	0	0	0	0	1	0	1	0
mmu-miR-125a-3p	MIMAT0004528	NM_001039051	Pkib	protein kinase inhibitor beta, cAMP dependent, testis specific	0	0	1	0	0	0	0	1	0	1	0
mmu-miR-125a-3p	MIMAT0004528	NM_001039052	Pkib	protein kinase inhibitor beta, cAMP dependent, testis specific	0	0	1	0	0	0	0	1	0	1	0
mmu-miR-125a-3p	MIMAT0004528	NM_001039055	Pofut1	protein O-fucosyltransferase 1	0	0	1	0	0	0	0	1	0	1	0
mmu-miR-125a-3p	MIMAT0004528	NM_001039060	Klhl15	kelch-like 15 (Drosophila)	0	0	1	0	0	0	0	1	0	1	0
mmu-miR-125a-3p	MIMAT0004528	NM_001039075	Ldb3	LIM domain binding 3	0	0	1	0	0	0	0	1	0	1	0
mmu-miR-125a-3p	MIMAT0004528	NM_001039076	Ldb3	LIM domain binding 3	0	0	1	0	0	0	0	1	0	1	0
mmu-miR-125a-3p	MIMAT0004528	NM_001039080	Rbms2	RNA binding motif, single stranded interacting protein 2	0	0	1	0	0	0	0	1	0	1	0
mmu-miR-125a-3p	MIMAT0004528	NM_001039087	Rapgef1	Rap guanine nucleotide exchange factor (GEF) 1	0	0	1	0	0	0	0	1	0	1	0
mmu-miR-125a-3p	MIMAT0004528	NM_001039088	Seh1l	SEH1-like (S. cerevisiae	0	0	1	0	0	0	0	1	0	1	0
mmu-miR-125a-3p	MIMAT0004528	NM_001039089	Sel1l	sel-1 suppressor of lin-12-like (C. elegans)	0	0	1	0	0	0	0	1	0	1	0
mmu-miR-125a-3p	MIMAT0004528	NM_001039090	Skil	SKI-like	0	0	1	0	0	0	0	1	0	1	0
mmu-miR-125a-3p	MIMAT0004528	NM_001039092	Tom1l2	target of myb1-like 2 (chicken)	0	0	1	0	0	0	0	1	0	1	0
mmu-miR-125a-3p	MIMAT0004528	NM_001039150	Cd44	CD44 antigen	0	0	1	0	0	0	0	1	0	1	0
mmu-miR-125a-3p	MIMAT0004528	NM_001039157	Ube2j2	ubiquitin-conjugating enzyme E2, J2 homolog (yeast)	0	0	1	0	0	0	0	1	0	1	0
mmu-miR-125a-3p	MIMAT0004528	NM_001039158	Ube2j2	ubiquitin-conjugating enzyme E2, J2 homolog (yeast)	0	0	1	0	0	0	0	1	0	1	0
mmu-miR-125a-3p	MIMAT0004528	NM_001039170	Eif4e2	eukaryotic translation initiation factor 4E member 2	0	0	1	0	0	0	0	1	0	1	0
mmu-miR-125a-3p	MIMAT0004528	NM_001039175	Elovl1	elongation of very long chain fatty acids (FEN1/Elo2, SUR4/Elo3, yeast)-like 1	0	0	1	0	0	0	0	1	0	1	0
mmu-miR-125a-3p	MIMAT0004528	NM_001039179	Bicd2	bicaudal D homolog 2 (Drosophila)	0	0	1	0	0	0	0	1	0	1	0
mmu-miR-125a-3p	MIMAT0004528	NM_001039185	Ceacam1	CEA-related cell adhesion molecule 1	0	0	1	0	0	0	0	1	0	1	0
mmu-miR-125a-3p	MIMAT0004528	NM_001039186	Ceacam1	CEA-related cell adhesion molecule 1	0	0	1	0	0	0	0	1	0	1	0
mmu-miR-125a-3p	MIMAT0004528	NM_001039187	Ceacam1	CEA-related cell adhesion molecule 1	0	0	1	0	0	0	0	1	0	1	0
mmu-miR-125a-3p	MIMAT0004528	NM_001039188	Rreb1	ras responsive element binding protein 1	0	0	1	0	0	0	0	1	0	1	0
mmu-miR-125a-3p	MIMAT0004528	NM_001039194	Aifm2	apoptosis-inducing factor, mitochondrion-associated 2	0	0	1	0	0	0	0	1	0	1	0
mmu-miR-125a-3p	MIMAT0004528	NM_001039198	Zfhx2	zinc finger homeobox 2	0	0	1	0	0	0	0	1	0	1	0
mmu-miR-125a-3p	MIMAT0004528	NM_001039200	C230096C10Rik	RIKEN cDNA C230096C10 gene	0	0	1	0	0	0	0	1	0	1	0
mmu-miR-125a-3p	MIMAT0004528	NM_001039214	Mex3c	mex3 homolog C (C. elegans)	0	0	1	0	0	0	0	1	0	1	0
mmu-miR-125a-3p	MIMAT0004528	NM_001039234	Nlrp1c	NLR family, pyrin domain containing 1C	0	0	1	0	0	0	0	1	0	1	0
mmu-miR-125a-3p	MIMAT0004528	NM_001039252	EG639653	predicted gene, EG639653	0	0	1	0	0	0	0	1	0	1	0
mmu-miR-125a-3p	MIMAT0004528	NM_001039347	Kcnd3	potassium voltage-gated channel, Shal-related family, member 3	0	0	1	0	0	0	0	1	0	1	0
mmu-miR-125a-3p	MIMAT0004528	NM_001039394	Rab43	RAB43, member RAS oncogene family	0	0	1	0	0	0	0	1	0	1	0
mmu-miR-125a-3p	MIMAT0004528	NM_001039472	Kif21b	kinesin family member 21B	0	0	1	0	0	0	0	1	0	1	0
mmu-miR-125a-3p	MIMAT0004528	NM_001039483	Tmco1	transmembrane and coiled-coil domains 1	0	0	1	0	0	0	0	1	0	1	0
mmu-miR-125a-3p	MIMAT0004528	NM_001039484	Kcnj10	potassium inwardly-rectifying channel, subfamily J, member 10	0	0	1	0	0	0	0	1	0	1	0
mmu-miR-125a-3p	MIMAT0004528	NM_001039485	9430028L06Rik	RIKEN cDNA 9430028L06 gene	0	0	1	0	0	0	0	1	0	1	0
mmu-miR-125a-3p	MIMAT0004528	NM_001039493	Plekhm3	pleckstrin homology domain containing, family M, member 3	0	0	1	0	0	0	0	1	0	1	0
mmu-miR-125a-3p	MIMAT0004528	NM_001039510	Adora1	adenosine A1 receptor	0	0	1	0	0	0	0	1	0	1	0
mmu-miR-125a-3p	MIMAT0004528	NM_001039515	Arl4a	ADP-ribosylation factor-like 4A	0	0	1	0	0	0	0	1	0	1	0
mmu-miR-125a-3p	MIMAT0004528	NM_001039521	Rrn3	RRN3 RNA polymerase I transcription factor homolog (yeast)	0	0	1	0	0	0	0	1	0	1	0
mmu-miR-125a-3p	MIMAT0004528	NM_001039546	Myo6	myosin VI	0	0	1	0	0	0	0	1	0	1	0
mmu-miR-125a-3p	MIMAT0004528	NM_001039552	2210404J11Rik	RIKEN cDNA 2210404J11 gene	0	0	1	0	0	0	0	1	0	1	0
mmu-miR-125a-3p	MIMAT0004528	NM_001039586	Glyctk	glycerate kinase	0	0	1	0	0	0	0	1	0	1	0
mmu-miR-125a-3p	MIMAT0004528	NM_001039646	LOC626578	macrophage activation 2 like LOC626578	0	0	1	0	0	0	0	1	0	1	0
mmu-miR-125a-3p	MIMAT0004528	NM_001039723	Tmem120b	transmembrane protein 120B	0	0	1	0	0	0	0	1	0	1	0
mmu-miR-125a-3p	MIMAT0004528	NM_001039939	Asxl1	additional sex combs like 1 (Drosophila)	0	0	1	0	0	0	0	1	0	1	0
mmu-miR-125a-3p	MIMAT0004528	NM_001039965	1200003I07Rik	RIKEN cDNA 1200003I07 gene	0	0	1	0	0	0	0	1	0	1	0
mmu-miR-125a-3p	MIMAT0004528	NM_001039967	1200003I07Rik	RIKEN cDNA 1200003I07 gene	0	0	1	0	0	0	0	1	0	1	0
mmu-miR-125a-3p	MIMAT0004528	NM_001040106	Aak1	AP2 associated kinase 1	0	0	1	0	0	0	0	1	0	1	0
mmu-miR-125a-3p	MIMAT0004528	NM_001040131	Eif4g2	eukaryotic translation initiation factor 4, gamma 2	0	0	1	0	0	0	0	1	0	1	0
mmu-miR-125a-3p	MIMAT0004528	NM_001040136	4930408O21Rik	RIKEN cDNA 4930408O21 gene	0	0	1	0	0	0	0	1	0	1	0
mmu-miR-125a-3p	MIMAT0004528	NM_001040137	4930408O21Rik	RIKEN cDNA 4930408O21 gene	0	0	1	0	0	0	0	1	0	1	0
mmu-miR-125a-3p	MIMAT0004528	NM_001040396	2810407C02Rik	RIKEN cDNA 2810407C02 gene	0	0	1	0	0	0	0	1	0	1	0
mmu-miR-125a-3p	MIMAT0004528	NM_001040426	Thsd4	thrombospondin, type I, domain containing 4	0	0	1	0	0	0	0	1	0	1	0
mmu-miR-125a-3p	MIMAT0004528	NM_001040611	Peg10	paternally expressed 10	0	0	1	0	0	0	0	1	0	1	0
mmu-miR-125a-3p	MIMAT0004528	NM_001040682	Clmn	calmin	0	0	1	0	0	0	0	1	0	1	0
mmu-miR-125a-3p	MIMAT0004528	NM_001040689	Rspo4	R-spondin family, member 4	0	0	1	0	0	0	0	1	0	1	0
mmu-miR-125a-3p	MIMAT0004528	NM_001040690	Rap1gds1	RAP1, GTP-GDP dissociation stimulator 1	0	0	1	0	0	0	0	1	0	1	0
mmu-miR-125a-3p	MIMAT0004528	NM_001040695	Uevld	UEV and lactate/malate dehyrogenase domains	0	0	1	0	0	0	0	1	0	1	0
mmu-miR-125a-3p	MIMAT0004528	NM_001040700	BC051019	cDNA sequence BC051019	0	0	1	0	0	0	0	1	0	1	0
mmu-miR-125a-3p	MIMAT0004528	NM_001042514	Txnrd1	thioredoxin reductase 1	0	0	1	0	0	0	0	1	0	1	0
mmu-miR-125a-3p	MIMAT0004528	NM_001042565	Wsb1	WD repeat and SOCS box-containing 1	0	0	1	0	0	0	0	1	0	1	0
mmu-miR-125a-3p	MIMAT0004528	NM_001042592	Arrdc4	arrestin domain containing 4	0	0	1	0	0	0	0	1	0	1	0
mmu-miR-125a-3p	MIMAT0004528	NM_001042607	Ryk	receptor-like tyrosine kinase	0	0	1	0	0	0	0	1	0	1	0
mmu-miR-125a-3p	MIMAT0004528	NM_001042650	Dcun1d2	DCN1, defective in cullin neddylation 1, domain containing 2 (S. cerevisiae)	0	0	1	0	0	0	0	1	0	1	0
mmu-miR-125a-3p	MIMAT0004528	NM_001042651	Dcun1d2	DCN1, defective in cullin neddylation 1, domain containing 2 (S. cerevisiae)	0	0	1	0	0	0	0	1	0	1	0
mmu-miR-125a-3p	MIMAT0004528	NM_001042659	Fzd5	frizzled homolog 5 (Drosophila)	0	0	1	0	0	0	0	1	0	1	0
mmu-miR-125a-3p	MIMAT0004528	NM_001042719	Ddhd1	DDHD domain containing 1	0	0	1	0	0	0	0	1	0	1	0
mmu-miR-125a-3p	MIMAT0004528	NM_001042743	Mast2	microtubule associated serine/threonine kinase 2	0	0	1	0	0	0	0	1	0	1	0
mmu-miR-125a-3p	MIMAT0004528	NM_001043228	Dntt	deoxynucleotidyltransferase, terminal	0	0	1	0	0	0	0	1	0	1	0
mmu-miR-125a-3p	MIMAT0004528	NM_001043322	Fmn1	formin 1	0	0	1	0	0	0	0	1	0	1	0
mmu-miR-125a-3p	MIMAT0004528	NM_001043335	Eml1	echinoderm microtubule associated protein like 1	0	0	1	0	0	0	0	1	0	1	0
mmu-miR-125a-3p	MIMAT0004528	NM_001044308	Cacna1i	calcium channel, voltage-dependent, alpha 1I subunit	0	0	1	0	0	0	0	1	0	1	0
mmu-miR-125a-3p	MIMAT0004528	NM_001044383	Ubtf	upstream binding transcription factor, RNA polymerase I	0	0	1	0	0	0	0	1	0	1	0
mmu-miR-125a-3p	MIMAT0004528	NM_001044386	Zfx	zinc finger protein X-linked	0	0	1	0	0	0	0	1	0	1	0
mmu-miR-125a-3p	MIMAT0004528	NM_001045481	Ifi203	interferon activated gene 203	0	0	1	0	0	0	0	1	0	1	0
mmu-miR-125a-3p	MIMAT0004528	NM_001045533	2014-03-04	membrane-associated ring finger (C3HC4) 4	0	0	1	0	0	0	0	1	0	1	0
mmu-miR-125a-3p	MIMAT0004528	NM_001047159	Net1	neuroepithelial cell transforming gene 1	0	0	1	0	0	0	0	1	0	1	0
mmu-miR-125a-3p	MIMAT0004528	NM_001048206	Traf3	Tnf receptor-associated factor 3	0	0	1	0	0	0	0	1	0	1	0
mmu-miR-125a-3p	MIMAT0004528	NM_001048207	Gypc	glycophorin C	0	0	1	0	0	0	0	1	0	1	0
mmu-miR-125a-3p	MIMAT0004528	NM_001048227	Dbndd2	dysbindin (dystrobrevin binding protein 1) domain containing 2	0	0	1	0	0	0	0	1	0	1	0
mmu-miR-125a-3p	MIMAT0004528	NM_001048228	Dbndd2	dysbindin (dystrobrevin binding protein 1) domain containing 2	0	0	1	0	0	0	0	1	0	1	0
mmu-miR-125a-3p	MIMAT0004528	NM_001048229	Dbndd2	dysbindin (dystrobrevin binding protein 1) domain containing 2	0	0	1	0	0	0	0	1	0	1	0
mmu-miR-125a-3p	MIMAT0004528	NM_001076681	1810012P15Rik	RIKEN cDNA 1810012P15 gene	0	0	1	0	0	0	0	1	0	1	0
mmu-miR-125a-3p	MIMAT0004528	NM_001077202	Hs6st2	heparan sulfate 6-O-sulfotransferase 2	0	0	1	0	0	0	0	1	0	1	0
mmu-miR-125a-3p	MIMAT0004528	NM_001077364	Tsc22d3	TSC22 domain family 3	0	0	1	0	0	0	0	1	0	1	0
mmu-miR-125a-3p	MIMAT0004528	NM_001077496	Evi2b	ecotropic viral integration site 2b	0	0	1	0	0	0	0	1	0	1	0
mmu-miR-125a-3p	MIMAT0004528	NM_001077499	Scn8a	sodium channel, voltage-gated, type VIII, alpha	0	0	1	0	0	0	0	1	0	1	0
mmu-miR-125a-3p	MIMAT0004528	NM_001077661	2010005J08Rik	RIKEN cDNA 2010005J08 gene	0	0	1	0	0	0	0	1	0	1	0
mmu-miR-125a-3p	MIMAT0004528	NM_001078649	Tmem134	transmembrane protein 134	0	0	1	0	0	0	0	1	0	1	0
mmu-miR-125a-3p	MIMAT0004528	NM_001079814	3930401K13Rik	RIKEN cDNA 3930401K13 gene	0	0	1	0	0	0	0	1	0	1	0
mmu-miR-125a-3p	MIMAT0004528	NM_001079830	Trim33	tripartite motif-containing 33	0	0	1	0	0	0	0	1	0	1	0
mmu-miR-125a-3p	MIMAT0004528	NM_001079849	Paip1	polyadenylate binding protein-interacting protein 1	0	0	1	0	0	0	0	1	0	1	0
mmu-miR-125a-3p	MIMAT0004528	NM_001079909	Fgfr1	fibroblast growth factor receptor 1	0	0	1	0	0	0	0	1	0	1	0
mmu-miR-125a-3p	MIMAT0004528	NM_001080134	Tmpo	thymopoietin	0	0	1	0	0	0	0	1	0	1	0
mmu-miR-125a-3p	MIMAT0004528	NM_001080388	Mark2	MAP/microtubule affinity-regulating kinase 2	0	0	1	0	0	0	0	1	0	1	0
mmu-miR-125a-3p	MIMAT0004528	NM_001080389	Mark2	MAP/microtubule affinity-regulating kinase 2	0	0	1	0	0	0	0	1	0	1	0
mmu-miR-125a-3p	MIMAT0004528	NM_001080390	Mark2	MAP/microtubule affinity-regulating kinase 2	0	0	1	0	0	0	0	1	0	1	0
mmu-miR-125a-3p	MIMAT0004528	NM_001080557	Vamp1	vesicle-associated membrane protein 1	0	0	1	0	0	0	0	1	0	1	0
mmu-miR-125a-3p	MIMAT0004528	NM_001080769	Uhrf1bp1	UHRF1 (ICBP90) binding protein 1	0	0	1	0	0	0	0	1	0	1	0
mmu-miR-125a-3p	MIMAT0004528	NM_001080774	Myo1c	myosin IC	0	0	1	0	0	0	0	1	0	1	0
mmu-miR-125a-3p	MIMAT0004528	NM_001080775	Myo1c	myosin IC	0	0	1	0	0	0	0	1	0	1	0
mmu-miR-125a-3p	MIMAT0004528	NM_001080777	1700029F12Rik	RIKEN cDNA 1700029F12 gene	0	0	1	0	0	0	0	1	0	1	0
mmu-miR-125a-3p	MIMAT0004528	NM_001080795	G3bp2	GTPase activating protein (SH3 domain) binding protein 2	0	0	1	0	0	0	0	1	0	1	0
mmu-miR-125a-3p	MIMAT0004528	NM_001080796	G3bp2	GTPase activating protein (SH3 domain) binding protein 2	0	0	1	0	0	0	0	1	0	1	0
mmu-miR-125a-3p	MIMAT0004528	NM_001080797	G3bp2	GTPase activating protein (SH3 domain) binding protein 2	0	0	1	0	0	0	0	1	0	1	0
mmu-miR-125a-3p	MIMAT0004528	NM_001080798	Aff1	AF4/FMR2 family, member 1	0	0	1	0	0	0	0	1	0	1	0
mmu-miR-125a-3p	MIMAT0004528	NM_001080814	Fat3	FAT tumor suppressor homolog 3 (Drosophila)	0	0	1	0	0	0	0	1	0	1	0
mmu-miR-125a-3p	MIMAT0004528	NM_001080819	Arid1a	AT rich interactive domain 1A (Swi1 like)	0	0	1	0	0	0	0	1	0	1	0
mmu-miR-125a-3p	MIMAT0004528	NM_001080925	Rapgefl1	Rap guanine nucleotide exchange factor (GEF)-like 1	0	0	1	0	0	0	0	1	0	1	0
mmu-miR-125a-3p	MIMAT0004528	NM_001080926	Lrp8	low density lipoprotein receptor-related protein 8, apolipoprotein e receptor	0	0	1	0	0	0	0	1	0	1	0
mmu-miR-125a-3p	MIMAT0004528	NM_001080929	Cdr2l	cerebellar degeneration-related protein 2-like	0	0	1	0	0	0	0	1	0	1	0
mmu-miR-125a-3p	MIMAT0004528	NM_001080932	Foxk2	forkhead box K2	0	0	1	0	0	0	0	1	0	1	0
mmu-miR-125a-3p	MIMAT0004528	NM_001080964	Sp2	Sp2 transcription factor	0	0	1	0	0	0	0	1	0	1	0
mmu-miR-125a-3p	MIMAT0004528	NM_001080974	Sri	sorcin	0	0	1	0	0	0	0	1	0	1	0
mmu-miR-125a-3p	MIMAT0004528	NM_001081064	Pdzd2	PDZ domain containing 2	0	0	1	0	0	0	0	1	0	1	0
mmu-miR-125a-3p	MIMAT0004528	NM_001081071	Lycat	lysocardiolipin acyltransferase	0	0	1	0	0	0	0	1	0	1	0
mmu-miR-125a-3p	MIMAT0004528	NM_001081086	Ppig	peptidyl-prolyl isomerase G (cyclophilin G)	0	0	1	0	0	0	0	1	0	1	0
mmu-miR-125a-3p	MIMAT0004528	NM_001081093	Arfip1	ADP-ribosylation factor interacting protein 1	0	0	1	0	0	0	0	1	0	1	0
mmu-miR-125a-3p	MIMAT0004528	NM_001081094	2410019A14Rik	RIKEN cDNA 2410019A14 gene	0	0	1	0	0	0	0	1	0	1	0
mmu-miR-125a-3p	MIMAT0004528	NM_001081101	4933407H18Rik	RIKEN cDNA 4933407H18 gene	0	0	1	0	0	0	0	1	0	1	0
mmu-miR-125a-3p	MIMAT0004528	NM_001081110	Cd8a	CD8 antigen, alpha chain	0	0	1	0	0	0	0	1	0	1	0
mmu-miR-125a-3p	MIMAT0004528	NM_001081116	Arhgef17	Rho guanine nucleotide exchange factor (GEF) 17	0	0	1	0	0	0	0	1	0	1	0
mmu-miR-125a-3p	MIMAT0004528	NM_001081124	Mtap7d2	MAP7 domain containing 2	0	0	1	0	0	0	0	1	0	1	0
mmu-miR-125a-3p	MIMAT0004528	NM_001081133	Kif16b	kinesin family member 16B	0	0	1	0	0	0	0	1	0	1	0
mmu-miR-125a-3p	MIMAT0004528	NM_001081137	2010204N08Rik	RIKEN cDNA 2010204N08 gene	0	0	1	0	0	0	0	1	0	1	0
mmu-miR-125a-3p	MIMAT0004528	NM_001081144	Zfp518b	zinc finger protein 518B	0	0	1	0	0	0	0	1	0	1	0
mmu-miR-125a-3p	MIMAT0004528	NM_001081147	Oxtr	oxytocin receptor	0	0	1	0	0	0	0	1	0	1	0
mmu-miR-125a-3p	MIMAT0004528	NM_001081148	Cyp2b23	cytochrome P450, family 2, subfamily b, polypeptide 23	0	0	1	0	0	0	0	1	0	1	0
mmu-miR-125a-3p	MIMAT0004528	NM_001081149	Myst3	MYST histone acetyltransferase (monocytic leukemia) 3	0	0	1	0	0	0	0	1	0	1	0
mmu-miR-125a-3p	MIMAT0004528	NM_001081151	Gan	giant axonal neuropathy	0	0	1	0	0	0	0	1	0	1	0
mmu-miR-125a-3p	MIMAT0004528	NM_001081152	Npat	nuclear protein in the AT region	0	0	1	0	0	0	0	1	0	1	0
mmu-miR-125a-3p	MIMAT0004528	NM_001081155	Rap1gap	Rap1 GTPase-activating protein	0	0	1	0	0	0	0	1	0	1	0
mmu-miR-125a-3p	MIMAT0004528	NM_001081163	Chsy1	carbohydrate (chondroitin) synthase 1	0	0	1	0	0	0	0	1	0	1	0
mmu-miR-125a-3p	MIMAT0004528	NM_001081164	Otud4	OTU domain containing 4	0	0	1	0	0	0	0	1	0	1	0
mmu-miR-125a-3p	MIMAT0004528	NM_001081166	Phf21b	PHD finger protein 21B	0	0	1	0	0	0	0	1	0	1	0
mmu-miR-125a-3p	MIMAT0004528	NM_001081170	Pacs2	phosphofurin acidic cluster sorting protein 2	0	0	1	0	0	0	0	1	0	1	0
mmu-miR-125a-3p	MIMAT0004528	NM_001081174	6330545A04Rik	RIKEN cDNA 6330545A04 gene	0	0	1	0	0	0	0	1	0	1	0
mmu-miR-125a-3p	MIMAT0004528	NM_001081176	Polr3g	polymerase (RNA) III (DNA directed) polypeptide G	0	0	1	0	0	0	0	1	0	1	0
mmu-miR-125a-3p	MIMAT0004528	NM_001081186	D630042F21Rik	RIKEN cDNA D630042F21 gene	0	0	1	0	0	0	0	1	0	1	0
mmu-miR-125a-3p	MIMAT0004528	NM_001081191	Eml5	echinoderm microtubule associated protein like 5	0	0	1	0	0	0	0	1	0	1	0
mmu-miR-125a-3p	MIMAT0004528	NM_001081193	Lemd3	LEM domain containing 3	0	0	1	0	0	0	0	1	0	1	0
mmu-miR-125a-3p	MIMAT0004528	NM_001081196	Hnrnpul2	heterogeneous nuclear ribonucleoprotein U-like 2	0	0	1	0	0	0	0	1	0	1	0
mmu-miR-125a-3p	MIMAT0004528	NM_001081201	Dpy19l4	dpy-19-like 4 (C. elegans)	0	0	1	0	0	0	0	1	0	1	0
mmu-miR-125a-3p	MIMAT0004528	NM_001081203	Sbno1	sno, strawberry notch homolog 1 (Drosophila)	0	0	1	0	0	0	0	1	0	1	0
mmu-miR-125a-3p	MIMAT0004528	NM_001081204	B3galtl	beta 1,3-galactosyltransferase-like	0	0	1	0	0	0	0	1	0	1	0
mmu-miR-125a-3p	MIMAT0004528	NM_001081205	Npal1	NIPA-like domain containing 1	0	0	1	0	0	0	0	1	0	1	0
mmu-miR-125a-3p	MIMAT0004528	NM_001081220	Gpr179	G protein-coupled receptor 179	0	0	1	0	0	0	0	1	0	1	0
mmu-miR-125a-3p	MIMAT0004528	NM_001081221	Ercc6	excision repair cross-complementing rodent repair deficiency, complementation group 6	0	0	1	0	0	0	0	1	0	1	0
mmu-miR-125a-3p	MIMAT0004528	NM_001081225	6030443O07Rik	RIKEN cDNA 6030443O07 gene	0	0	1	0	0	0	0	1	0	1	0
mmu-miR-125a-3p	MIMAT0004528	NM_001081227	6330403A02Rik	RIKEN cDNA 6330403A02 gene	0	0	1	0	0	0	0	1	0	1	0
mmu-miR-125a-3p	MIMAT0004528	NM_001081230	Mtap9	microtubule-associated protein 9	0	0	1	0	0	0	0	1	0	1	0
mmu-miR-125a-3p	MIMAT0004528	NM_001081231	Lhfpl3	lipoma HMGIC fusion partner-like 3	0	0	1	0	0	0	0	1	0	1	0
mmu-miR-125a-3p	MIMAT0004528	NM_001081232	D5Ertd579e	DNA segment, Chr 5, ERATO Doi 579, expressed	0	0	1	0	0	0	0	1	0	1	0
mmu-miR-125a-3p	MIMAT0004528	NM_001081237	Klhdc5	kelch domain containing 5	0	0	1	0	0	0	0	1	0	1	0
mmu-miR-125a-3p	MIMAT0004528	NM_001081242	Tln2	talin 2	0	0	1	0	0	0	0	1	0	1	0
mmu-miR-125a-3p	MIMAT0004528	NM_001081252	Ugcgl2	UDP-glucose ceramide glucosyltransferase-like 2	0	0	1	0	0	0	0	1	0	1	0
mmu-miR-125a-3p	MIMAT0004528	NM_001081255	Lrch3	leucine-rich repeats and calponin homology (CH) domain containing 3	0	0	1	0	0	0	0	1	0	1	0
mmu-miR-125a-3p	MIMAT0004528	NM_001081258	Kif14	kinesin family member 14	0	0	1	0	0	0	0	1	0	1	0
mmu-miR-125a-3p	MIMAT0004528	NM_001081259	Flvcr1	feline leukemia virus subgroup C cellular receptor 1	0	0	1	0	0	0	0	1	0	1	0
mmu-miR-125a-3p	MIMAT0004528	NM_001081263	Slc44a5	solute carrier family 44, member 5	0	0	1	0	0	0	0	1	0	1	0
mmu-miR-125a-3p	MIMAT0004528	NM_001081269	Whsc1l1	Wolf-Hirschhorn syndrome candidate 1-like 1 (human)	0	0	1	0	0	0	0	1	0	1	0
mmu-miR-125a-3p	MIMAT0004528	NM_001081276	Clasp1	CLIP associating protein 1	0	0	1	0	0	0	0	1	0	1	0
mmu-miR-125a-3p	MIMAT0004528	NM_001081277	Ak5	adenylate kinase 5	0	0	1	0	0	0	0	1	0	1	0
mmu-miR-125a-3p	MIMAT0004528	NM_001081282	Ibtk	inhibitor of Bruton agammaglobulinemia tyrosine kinase	0	0	1	0	0	0	0	1	0	1	0
mmu-miR-125a-3p	MIMAT0004528	NM_001081304	Atf6	activating transcription factor 6	0	0	1	0	0	0	0	1	0	1	0
mmu-miR-125a-3p	MIMAT0004528	NM_001081320	Cyb561d1	cytochrome b-561 domain containing 1	0	0	1	0	0	0	0	1	0	1	0
mmu-miR-125a-3p	MIMAT0004528	NM_001081323	Mphosph9	M-phase phosphoprotein 9	0	0	1	0	0	0	0	1	0	1	0
mmu-miR-125a-3p	MIMAT0004528	NM_001081324	Neto2	neuropilin (NRP) and tolloid (TLL)-like 2	0	0	1	0	0	0	0	1	0	1	0
mmu-miR-125a-3p	MIMAT0004528	NM_001081360	Camsap1l1	calmodulin regulated spectrin-associated protein 1-like 1	0	0	1	0	0	0	0	1	0	1	0
mmu-miR-125a-3p	MIMAT0004528	NM_001081363	Cenpf	centromere protein F	0	0	1	0	0	0	0	1	0	1	0
mmu-miR-125a-3p	MIMAT0004528	NM_001081367	Kctd17	potassium channel tetramerisation domain containing 17	0	0	1	0	0	0	0	1	0	1	0
mmu-miR-125a-3p	MIMAT0004528	NM_001081370	Shank2	SH3/ankyrin domain gene 2	0	0	1	0	0	0	0	1	0	1	0
mmu-miR-125a-3p	MIMAT0004528	NM_001081371	Dmxl1	Dmx-like 1	0	0	1	0	0	0	0	1	0	1	0
mmu-miR-125a-3p	MIMAT0004528	NM_001081376	Chd5	chromodomain helicase DNA binding protein 5	0	0	1	0	0	0	0	1	0	1	0
mmu-miR-125a-3p	MIMAT0004528	NM_001081378	C330002I19Rik	RIKEN cDNA C330002I19 gene	0	0	1	0	0	0	0	1	0	1	0
mmu-miR-125a-3p	MIMAT0004528	NM_001081379	Ankrd11	ankyrin repeat domain 11	0	0	1	0	0	0	0	1	0	1	0
mmu-miR-125a-3p	MIMAT0004528	NM_001081388	Rimbp2	RIMS binding protein 2	0	0	1	0	0	0	0	1	0	1	0
mmu-miR-125a-3p	MIMAT0004528	NM_001081403	Klhl14	kelch-like 14 (Drosophila)	0	0	1	0	0	0	0	1	0	1	0
mmu-miR-125a-3p	MIMAT0004528	NM_001081415	Samd1	sterile alpha motif domain containing 1	0	0	1	0	0	0	0	1	0	1	0
mmu-miR-125a-3p	MIMAT0004528	NM_001081420	BC026590	cDNA sequence BC026590	0	0	1	0	0	0	0	1	0	1	0
mmu-miR-125a-3p	MIMAT0004528	NM_001081421	Galntl1	UDP-N-acetyl-alpha-D-galactosamine:polypeptide N-acetylgalactosaminyltransferase-like 1	0	0	1	0	0	0	0	1	0	1	0
mmu-miR-125a-3p	MIMAT0004528	NM_001081425	Rbm24	RNA binding motif protein 24	0	0	1	0	0	0	0	1	0	1	0
mmu-miR-125a-3p	MIMAT0004528	NM_001081433	Ankrd44	ankyrin repeat domain 44	0	0	1	0	0	0	0	1	0	1	0
mmu-miR-125a-3p	MIMAT0004528	NM_001081434	Osbpl7	oxysterol binding protein-like 7	0	0	1	0	0	0	0	1	0	1	0
mmu-miR-125a-3p	MIMAT0004528	NM_001081445	Ncam1	neural cell adhesion molecule 1	0	0	1	0	0	0	0	1	0	1	0
mmu-miR-125a-3p	MIMAT0004528	NM_001081446	Iqck	IQ motif containing K	0	0	1	0	0	0	0	1	0	1	0
mmu-miR-125a-3p	MIMAT0004528	NM_001081454	Furin	furin (paired basic amino acid cleaving enzyme)	0	0	1	0	0	0	0	1	0	1	0
mmu-miR-125a-3p	MIMAT0004528	NM_001081462	Gtf2ird1	general transcription factor II I repeat domain-containing 1	0	0	1	0	0	0	0	1	0	1	0
mmu-miR-125a-3p	MIMAT0004528	NM_001081463	Gtf2ird1	general transcription factor II I repeat domain-containing 1	0	0	1	0	0	0	0	1	0	1	0
mmu-miR-125a-3p	MIMAT0004528	NM_001081471	ENSMUSG00000058057	predicted gene, ENSMUSG00000058057	0	0	1	0	0	0	0	1	0	1	0
mmu-miR-125a-3p	MIMAT0004528	NM_001081495	Acbd4	acyl-Coenzyme A binding domain containing 4	0	0	1	0	0	0	0	1	0	1	0
mmu-miR-125a-3p	MIMAT0004528	NM_001081567	Mapk10	mitogen-activated protein kinase 10	0	0	1	0	0	0	0	1	0	1	0
mmu-miR-125a-3p	MIMAT0004528	NM_001081641	Pitpnm3	PITPNM family member 3	0	0	1	0	0	0	0	1	0	1	0
mmu-miR-125a-3p	MIMAT0004528	NM_001081643	Xlr3b	X-linked lymphocyte-regulated 3B	0	0	1	0	0	0	0	1	0	1	0
mmu-miR-125a-3p	MIMAT0004528	NM_001081650	Rgs3	regulator of G-protein signaling 3	0	0	1	0	0	0	0	1	0	1	0
mmu-miR-125a-3p	MIMAT0004528	NM_001081746	EG665378	predicted gene, EG665378	0	0	1	0	0	0	0	1	0	1	0
mmu-miR-125a-3p	MIMAT0004528	NM_001081756	E030049G20Rik	RIKEN cDNA E030049G20 gene	0	0	1	0	0	0	0	1	0	1	0
mmu-miR-125a-3p	MIMAT0004528	NM_001081960	Clasp2	CLIP associating protein 2	0	0	1	0	0	0	0	1	0	1	0
mmu-miR-125a-3p	MIMAT0004528	NM_001081971	Gm1337	gene model 1337, (NCBI)	0	0	1	0	0	0	0	1	0	1	0
mmu-miR-125a-3p	MIMAT0004528	NM_001081977	Rnf144a	ring finger protein 144A	0	0	1	0	0	0	0	1	0	1	0
mmu-miR-125a-3p	MIMAT0004528	NM_001081979	Mecp2	methyl CpG binding protein 2	0	0	1	0	0	0	0	1	0	1	0
mmu-miR-125a-3p	MIMAT0004528	NM_001082414	Sh3d19	SH3 domain protein D19	0	0	1	0	0	0	0	1	0	1	0
mmu-miR-125a-3p	MIMAT0004528	NM_001082476	Ndor1	NADPH dependent diflavin oxidoreductase 1	0	0	1	0	0	0	0	1	0	1	0
mmu-miR-125a-3p	MIMAT0004528	NM_001082483	Efr3b	EFR3 homolog B (S. cerevisiae)	0	0	1	0	0	0	0	1	0	1	0
mmu-miR-125a-3p	MIMAT0004528	NM_001082553	Rab27b	RAB27b, member RAS oncogene family	0	0	1	0	0	0	0	1	0	1	0
mmu-miR-125a-3p	MIMAT0004528	NM_001082960	Itgam	integrin alpha M	0	0	1	0	0	0	0	1	0	1	0
mmu-miR-125a-3p	MIMAT0004528	NM_001083110	Pja1	praja1, RING-H2 motif containing	0	0	1	0	0	0	0	1	0	1	0
mmu-miR-125a-3p	MIMAT0004528	NM_001083118	Terf2	telomeric repeat binding factor 2	0	0	1	0	0	0	0	1	0	1	0
mmu-miR-125a-3p	MIMAT0004528	NM_001083125	Lhx6	LIM homeobox protein 6	0	0	1	0	0	0	0	1	0	1	0
mmu-miR-125a-3p	MIMAT0004528	NM_001083126	Lhx6	LIM homeobox protein 6	0	0	1	0	0	0	0	1	0	1	0
mmu-miR-125a-3p	MIMAT0004528	NM_001083318	Etv3	ets variant gene 3	0	0	1	0	0	0	0	1	0	1	0
mmu-miR-125a-3p	MIMAT0004528	NM_001083320	Magi1	membrane associated guanylate kinase, WW and PDZ domain containing 1	0	0	1	0	0	0	0	1	0	1	0
mmu-miR-125a-3p	MIMAT0004528	NM_001083322	Klrk1	killer cell lectin-like receptor subfamily K, member 1	0	0	1	0	0	0	0	1	0	1	0
mmu-miR-125a-3p	MIMAT0004528	NM_001083341	Mboat2	membrane bound O-acyltransferase domain containing 2	0	0	1	0	0	0	0	1	0	1	0
mmu-miR-125a-3p	MIMAT0004528	NM_001083342	Ptchd2	patched domain containing 2	0	0	1	0	0	0	0	1	0	1	0
mmu-miR-125a-3p	MIMAT0004528	NM_001083880	1600012H06Rik	RIKEN cDNA 1600012H06 gene	0	0	1	0	0	0	0	1	0	1	0
mmu-miR-125a-3p	MIMAT0004528	NM_001083881	1600012H06Rik	RIKEN cDNA 1600012H06 gene	0	0	1	0	0	0	0	1	0	1	0
mmu-miR-125a-3p	MIMAT0004528	NM_001083882	1600012H06Rik	RIKEN cDNA 1600012H06 gene	0	0	1	0	0	0	0	1	0	1	0
mmu-miR-125a-3p	MIMAT0004528	NM_001083890	4932441B19Rik	RIKEN cDNA 4932441B19 gene	0	0	1	0	0	0	0	1	0	1	0
mmu-miR-125a-3p	MIMAT0004528	NM_001083894	Liph	lipase, member H	0	0	1	0	0	0	0	1	0	1	0
mmu-miR-125a-3p	MIMAT0004528	NM_001083902	Slc12a8	solute carrier family 12 (potassium/chloride transporters), member 8	0	0	1	0	0	0	0	1	0	1	0
mmu-miR-125a-3p	MIMAT0004528	NM_001083917	Scn3b	sodium channel, voltage-gated, type III, beta	0	0	1	0	0	0	0	1	0	1	0
mmu-miR-125a-3p	MIMAT0004528	NM_001083934	Myom1	myomesin 1	0	0	1	0	0	0	0	1	0	1	0
mmu-miR-125a-3p	MIMAT0004528	NM_001083958	Zfp655	zinc finger protein 655	0	0	1	0	0	0	0	1	0	1	0
mmu-miR-125a-3p	MIMAT0004528	NM_001085355	Arid1b	AT rich interactive domain 1B (Swi1 like)	0	0	1	0	0	0	0	1	0	1	0
mmu-miR-125a-3p	MIMAT0004528	NM_001085373	Mcc	mutated in colorectal cancers	0	0	1	0	0	0	0	1	0	1	0
mmu-miR-125a-3p	MIMAT0004528	NM_001085374	Mcc	mutated in colorectal cancers	0	0	1	0	0	0	0	1	0	1	0
mmu-miR-125a-3p	MIMAT0004528	NM_001085415	Zfp467	zinc finger protein 467	0	0	1	0	0	0	0	1	0	1	0
mmu-miR-125a-3p	MIMAT0004528	NM_001085416	Zfp467	zinc finger protein 467	0	0	1	0	0	0	0	1	0	1	0
mmu-miR-125a-3p	MIMAT0004528	NM_001085421	Tspyl5	testis-specific protein, Y-encoded-like 5	0	0	1	0	0	0	0	1	0	1	0
mmu-miR-125a-3p	MIMAT0004528	NM_001085492	Rere	arginine glutamic acid dipeptide (RE) repeats	0	0	1	0	0	0	0	1	0	1	0
mmu-miR-125a-3p	MIMAT0004528	NM_001085495	Arfgef2	ADP-ribosylation factor guanine nucleotide-exchange factor 2 (brefeldin A-inhibited)	0	0	1	0	0	0	0	1	0	1	0
mmu-miR-125a-3p	MIMAT0004528	NM_001093764	Myadm	myeloid-associated differentiation marker	0	0	1	0	0	0	0	1	0	1	0
mmu-miR-125a-3p	MIMAT0004528	NM_001093765	Myadm	myeloid-associated differentiation marker	0	0	1	0	0	0	0	1	0	1	0
mmu-miR-125a-3p	MIMAT0004528	NM_001093766	Myadm	myeloid-associated differentiation marker	0	0	1	0	0	0	0	1	0	1	0
mmu-miR-125a-3p	MIMAT0004528	NM_001093776	Myt1l	myelin transcription factor 1-like	0	0	1	0	0	0	0	1	0	1	0
mmu-miR-125a-3p	MIMAT0004528	NM_001093778	Myt1l	myelin transcription factor 1-like	0	0	1	0	0	0	0	1	0	1	0
mmu-miR-125a-3p	MIMAT0004528	NM_001098203	Hic1	hypermethylated in cancer 1	0	0	1	0	0	0	0	1	0	1	0
mmu-miR-125a-3p	MIMAT0004528	NM_001098225	Adam22	a disintegrin and metallopeptidase domain 22	0	0	1	0	0	0	0	1	0	1	0
mmu-miR-125a-3p	MIMAT0004528	NM_001098476	Grsf1	G-rich RNA sequence binding factor 1	0	0	1	0	0	0	0	1	0	1	0
mmu-miR-125a-3p	MIMAT0004528	NM_001098810	Ptrh2	peptidyl-tRNA hydrolase 2	0	0	1	0	0	0	0	1	0	1	0
mmu-miR-125a-3p	MIMAT0004528	NM_001099328	OTTMUSG00000017459	predicted gene, OTTMUSG00000017459	0	0	1	0	0	0	0	1	0	1	0
mmu-miR-125a-3p	MIMAT0004528	NM_001099624	Rapgef2	Rap guanine nucleotide exchange factor (GEF) 2	0	0	1	0	0	0	0	1	0	1	0
mmu-miR-125a-3p	MIMAT0004528	NM_007377	Aatk	apoptosis-associated tyrosine kinase	0	0	1	0	0	0	0	1	0	1	0
mmu-miR-125a-3p	MIMAT0004528	NM_007378	Abca4	ATP-binding cassette, sub-family A (ABC1), member 4	0	0	1	0	0	0	0	1	0	1	0
mmu-miR-125a-3p	MIMAT0004528	NM_007379	Abca2	ATP-binding cassette, sub-family A (ABC1), member 2	0	0	1	0	0	0	0	1	0	1	0
mmu-miR-125a-3p	MIMAT0004528	NM_007384	Accn1	amiloride-sensitive cation channel 1, neuronal (degenerin)	0	0	1	0	0	0	0	1	0	1	0
mmu-miR-125a-3p	MIMAT0004528	NM_007389	Chrna1	cholinergic receptor, nicotinic, alpha polypeptide 1 (muscle)	0	0	1	0	0	0	0	1	0	1	0
mmu-miR-125a-3p	MIMAT0004528	NM_007402	Adam7	a disintegrin and metallopeptidase domain 7	0	0	1	0	0	0	0	1	0	1	0
mmu-miR-125a-3p	MIMAT0004528	NM_007405	Adcy6	adenylate cyclase 6	0	0	1	0	0	0	0	1	0	1	0
mmu-miR-125a-3p	MIMAT0004528	NM_007408	Adfp	adipose differentiation related protein	0	0	1	0	0	0	0	1	0	1	0
mmu-miR-125a-3p	MIMAT0004528	NM_007424	Acan	aggrecan	0	0	1	0	0	0	0	1	0	1	0
mmu-miR-125a-3p	MIMAT0004528	NM_007434	Akt2	thymoma viral proto-oncogene 2	0	0	1	0	0	0	0	1	0	1	0
mmu-miR-125a-3p	MIMAT0004528	NM_007436	Aldh3a1	aldehyde dehydrogenase family 3, subfamily A1	0	0	1	0	0	0	0	1	0	1	0
mmu-miR-125a-3p	MIMAT0004528	NM_007454	Ap1b1	adaptor protein complex AP-1, beta 1 subunit	0	0	1	0	0	0	0	1	0	1	0
mmu-miR-125a-3p	MIMAT0004528	NM_007459	Ap2a2	adaptor protein complex AP-2, alpha 2 subunit	0	0	1	0	0	0	0	1	0	1	0
mmu-miR-125a-3p	MIMAT0004528	NM_007470	Apod	apolipoprotein D	0	0	1	0	0	0	0	1	0	1	0
mmu-miR-125a-3p	MIMAT0004528	NM_007477	Arf2	ADP-ribosylation factor 2	0	0	1	0	0	0	0	1	0	1	0
mmu-miR-125a-3p	MIMAT0004528	NM_007487	Arl4a	ADP-ribosylation factor-like 4A	0	0	1	0	0	0	0	1	0	1	0
mmu-miR-125a-3p	MIMAT0004528	NM_007488	Arnt2	aryl hydrocarbon receptor nuclear translocator 2	0	0	1	0	0	0	0	1	0	1	0
mmu-miR-125a-3p	MIMAT0004528	NM_007495	Astn1	astrotactin 1	0	0	1	0	0	0	0	1	0	1	0
mmu-miR-125a-3p	MIMAT0004528	NM_007496	Zfhx3	zinc finger homeobox 3	0	0	1	0	0	0	0	1	0	1	0
mmu-miR-125a-3p	MIMAT0004528	NM_007506	Atp5g1	ATP synthase, H+ transporting, mitochondrial F0 complex, subunit c (subunit 9), isoform 1	0	0	1	0	0	0	0	1	0	1	0
mmu-miR-125a-3p	MIMAT0004528	NM_007509	Atp6v1b2	ATPase, H+ transporting, lysosomal V1 subunit B2	0	0	1	0	0	0	0	1	0	1	0
mmu-miR-125a-3p	MIMAT0004528	NM_007520	Bach1	BTB and CNC homology 1	0	0	1	0	0	0	0	1	0	1	0
mmu-miR-125a-3p	MIMAT0004528	NM_007532	Bcat1	branched chain aminotransferase 1, cytosolic	0	0	1	0	0	0	0	1	0	1	0
mmu-miR-125a-3p	MIMAT0004528	NM_007533	Bckdha	branched chain ketoacid dehydrogenase E1, alpha polypeptide	0	0	1	0	0	0	0	1	0	1	0
mmu-miR-125a-3p	MIMAT0004528	NM_007538	Opn1sw	opsin 1 (cone pigments), short-wave-sensitive (color blindness, tritan)	0	0	1	0	0	0	0	1	0	1	0
mmu-miR-125a-3p	MIMAT0004528	NM_007543	Ceacam2	CEA-related cell adhesion molecule 2	0	0	1	0	0	0	0	1	0	1	0
mmu-miR-125a-3p	MIMAT0004528	NM_007544	Bid	BH3 interacting domain death agonist	0	0	1	0	0	0	0	1	0	1	0
mmu-miR-125a-3p	MIMAT0004528	NM_007548	Prdm1	PR domain containing 1, with ZNF domain	0	0	1	0	0	0	0	1	0	1	0
mmu-miR-125a-3p	MIMAT0004528	NM_007560	Bmpr1b	bone morphogenetic protein receptor, type 1B	0	0	1	0	0	0	0	1	0	1	0
mmu-miR-125a-3p	MIMAT0004528	NM_007563	Bpgm	2,3-bisphosphoglycerate mutase	0	0	1	0	0	0	0	1	0	1	0
mmu-miR-125a-3p	MIMAT0004528	NM_007567	Bsn	bassoon	0	0	1	0	0	0	0	1	0	1	0
mmu-miR-125a-3p	MIMAT0004528	NM_007577	C5ar1	complement component 5a receptor 1	0	0	1	0	0	0	0	1	0	1	0
mmu-miR-125a-3p	MIMAT0004528	NM_007584	Ddr1	discoidin domain receptor family, member 1	0	0	1	0	0	0	0	1	0	1	0
mmu-miR-125a-3p	MIMAT0004528	NM_007591	Calr	calreticulin	0	0	1	0	0	0	0	1	0	1	0
mmu-miR-125a-3p	MIMAT0004528	NM_007594	Calu	calumenin	0	0	1	0	0	0	0	1	0	1	0
mmu-miR-125a-3p	MIMAT0004528	NM_007598	Cap1	CAP, adenylate cyclase-associated protein 1 (yeast)	0	0	1	0	0	0	0	1	0	1	0
mmu-miR-125a-3p	MIMAT0004528	NM_007602	Capn5	calpain 5	0	0	1	0	0	0	0	1	0	1	0
mmu-miR-125a-3p	MIMAT0004528	NM_007616	Cav1	caveolin, caveolae protein 1	0	0	1	0	0	0	0	1	0	1	0
mmu-miR-125a-3p	MIMAT0004528	NM_007627	Cckbr	cholecystokinin B receptor	0	0	1	0	0	0	0	1	0	1	0
mmu-miR-125a-3p	MIMAT0004528	NM_007646	Cd38	CD38 antigen	0	0	1	0	0	0	0	1	0	1	0
mmu-miR-125a-3p	MIMAT0004528	NM_007647	Entpd5	ectonucleoside triphosphate diphosphohydrolase 5	0	0	1	0	0	0	0	1	0	1	0
mmu-miR-125a-3p	MIMAT0004528	NM_007650	Cd5	CD5 antigen	0	0	1	0	0	0	0	1	0	1	0
mmu-miR-125a-3p	MIMAT0004528	NM_007664	Cdh2	cadherin 2	0	0	1	0	0	0	0	1	0	1	0
mmu-miR-125a-3p	MIMAT0004528	NM_007669	Cdkn1a	cyclin-dependent kinase inhibitor 1A (P21)	0	0	1	0	0	0	0	1	0	1	0
mmu-miR-125a-3p	MIMAT0004528	NM_007670	Cdkn2b	cyclin-dependent kinase inhibitor 2B (p15, inhibits CDK4)	0	0	1	0	0	0	0	1	0	1	0
mmu-miR-125a-3p	MIMAT0004528	NM_007681	Cenpa	centromere protein A	0	0	1	0	0	0	0	1	0	1	0
mmu-miR-125a-3p	MIMAT0004528	NM_007688	Cfl2	cofilin 2, muscle	0	0	1	0	0	0	0	1	0	1	0
mmu-miR-125a-3p	MIMAT0004528	NM_007698	Chrm1	cholinergic receptor, muscarinic 1, CNS	0	0	1	0	0	0	0	1	0	1	0
mmu-miR-125a-3p	MIMAT0004528	NM_007701	Vsx2	visual system homeobox 2	0	0	1	0	0	0	0	1	0	1	0
mmu-miR-125a-3p	MIMAT0004528	NM_007707	Socs3	suppressor of cytokine signaling 3	0	0	1	0	0	0	0	1	0	1	0
mmu-miR-125a-3p	MIMAT0004528	NM_007752	Cp	ceruloplasmin	0	0	1	0	0	0	0	1	0	1	0
mmu-miR-125a-3p	MIMAT0004528	NM_007753	Cpa3	carboxypeptidase A3, mast cell	0	0	1	0	0	0	0	1	0	1	0
mmu-miR-125a-3p	MIMAT0004528	NM_007756	Cplx1	complexin 1	0	0	1	0	0	0	0	1	0	1	0
mmu-miR-125a-3p	MIMAT0004528	NM_007760	Crat	carnitine acetyltransferase	0	0	1	0	0	0	0	1	0	1	0
mmu-miR-125a-3p	MIMAT0004528	NM_007783	Csk	c-src tyrosine kinase	0	0	1	0	0	0	0	1	0	1	0
mmu-miR-125a-3p	MIMAT0004528	NM_007784	Csn1s1	casein alpha s1	0	0	1	0	0	0	0	1	0	1	0
mmu-miR-125a-3p	MIMAT0004528	NM_007786	Csn3	casein kappa	0	0	1	0	0	0	0	1	0	1	0
mmu-miR-125a-3p	MIMAT0004528	NM_007788	Csnk2a1	casein kinase 2, alpha 1 polypeptide	0	0	1	0	0	0	0	1	0	1	0
mmu-miR-125a-3p	MIMAT0004528	NM_007789	Ncan	neurocan	0	0	1	0	0	0	0	1	0	1	0
mmu-miR-125a-3p	MIMAT0004528	NM_007798	Ctsb	cathepsin B	0	0	1	0	0	0	0	1	0	1	0
mmu-miR-125a-3p	MIMAT0004528	NM_007808	Cycs	cytochrome c, somatic	0	0	1	0	0	0	0	1	0	1	0
mmu-miR-125a-3p	MIMAT0004528	NM_007819	Cyp3a13	cytochrome P450, family 3, subfamily a, polypeptide 13	0	0	1	0	0	0	0	1	0	1	0
mmu-miR-125a-3p	MIMAT0004528	NM_007832	Dck	deoxycytidine kinase	0	0	1	0	0	0	0	1	0	1	0
mmu-miR-125a-3p	MIMAT0004528	NM_007834	Dscr3	Down syndrome critical region gene 3	0	0	1	0	0	0	0	1	0	1	0
mmu-miR-125a-3p	MIMAT0004528	NM_007838	Ddost	dolichyl-di-phosphooligosaccharide-protein glycotransferase	0	0	1	0	0	0	0	1	0	1	0
mmu-miR-125a-3p	MIMAT0004528	NM_007857	Dhh	desert hedgehog	0	0	1	0	0	0	0	1	0	1	0
mmu-miR-125a-3p	MIMAT0004528	NM_007860	Dio1	deiodinase, iodothyronine, type I	0	0	1	0	0	0	0	1	0	1	0
mmu-miR-125a-3p	MIMAT0004528	NM_007863	Mpp3	membrane protein, palmitoylated 3 (MAGUK p55 subfamily member 3)	0	0	1	0	0	0	0	1	0	1	0
mmu-miR-125a-3p	MIMAT0004528	NM_007867	Dlx4	distal-less homeobox 4	0	0	1	0	0	0	0	1	0	1	0
mmu-miR-125a-3p	MIMAT0004528	NM_007872	Dnmt3a	DNA methyltransferase 3A	0	0	1	0	0	0	0	1	0	1	0
mmu-miR-125a-3p	MIMAT0004528	NM_007896	Mapre1	microtubule-associated protein, RP/EB family, member 1	0	0	1	0	0	0	0	1	0	1	0
mmu-miR-125a-3p	MIMAT0004528	NM_007901	S1pr1	sphingosine-1-phosphate receptor 1	0	0	1	0	0	0	0	1	0	1	0
mmu-miR-125a-3p	MIMAT0004528	NM_007903	Edn3	endothelin 3	0	0	1	0	0	0	0	1	0	1	0
mmu-miR-125a-3p	MIMAT0004528	NM_007904	Ednrb	endothelin receptor type B	0	0	1	0	0	0	0	1	0	1	0
mmu-miR-125a-3p	MIMAT0004528	NM_007914	Ehf	ets homologous factor	0	0	1	0	0	0	0	1	0	1	0
mmu-miR-125a-3p	MIMAT0004528	NM_007916	Ddx19a	DEAD (Asp-Glu-Ala-Asp) box polypeptide 19a	0	0	1	0	0	0	0	1	0	1	0
mmu-miR-125a-3p	MIMAT0004528	NM_007920	Elf1	E74-like factor 1	0	0	1	0	0	0	0	1	0	1	0
mmu-miR-125a-3p	MIMAT0004528	NM_007922	Elk1	ELK1, member of ETS oncogene family	0	0	1	0	0	0	0	1	0	1	0
mmu-miR-125a-3p	MIMAT0004528	NM_007925	Eln	elastin	0	0	1	0	0	0	0	1	0	1	0
mmu-miR-125a-3p	MIMAT0004528	NM_007930	Enc1	ectodermal-neural cortex 1	0	0	1	0	0	0	0	1	0	1	0
mmu-miR-125a-3p	MIMAT0004528	NM_007932	Eng	endoglin	0	0	1	0	0	0	0	1	0	1	0
mmu-miR-125a-3p	MIMAT0004528	NM_007934	Enpep	glutamyl aminopeptidase	0	0	1	0	0	0	0	1	0	1	0
mmu-miR-125a-3p	MIMAT0004528	NM_007936	Epha4	Eph receptor A4	0	0	1	0	0	0	0	1	0	1	0
mmu-miR-125a-3p	MIMAT0004528	NM_007949	Ercc2	excision repair cross-complementing rodent repair deficiency, complementation group 2	0	0	1	0	0	0	0	1	0	1	0
mmu-miR-125a-3p	MIMAT0004528	NM_007964	Evi5	ecotropic viral integration site 5	0	0	1	0	0	0	0	1	0	1	0
mmu-miR-125a-3p	MIMAT0004528	NM_007966	Evx1	even skipped homeotic gene 1 homolog	0	0	1	0	0	0	0	1	0	1	0
mmu-miR-125a-3p	MIMAT0004528	NM_007978	F8a	factor 8-associated gene A	0	0	1	0	0	0	0	1	0	1	0
mmu-miR-125a-3p	MIMAT0004528	NM_007979	F9	coagulation factor IX	0	0	1	0	0	0	0	1	0	1	0
mmu-miR-125a-3p	MIMAT0004528	NM_007981	Acsl1	acyl-CoA synthetase long-chain family member 1	0	0	1	0	0	0	0	1	0	1	0
mmu-miR-125a-3p	MIMAT0004528	NM_007986	Fap	fibroblast activation protein	0	0	1	0	0	0	0	1	0	1	0
mmu-miR-125a-3p	MIMAT0004528	NM_007998	Fech	ferrochelatase	0	0	1	0	0	0	0	1	0	1	0
mmu-miR-125a-3p	MIMAT0004528	NM_008002	Fgf10	fibroblast growth factor 10	0	0	1	0	0	0	0	1	0	1	0
mmu-miR-125a-3p	MIMAT0004528	NM_008003	Fgf15	fibroblast growth factor 15	0	0	1	0	0	0	0	1	0	1	0
mmu-miR-125a-3p	MIMAT0004528	NM_008027	Flot1	flotillin 1	0	0	1	0	0	0	0	1	0	1	0
mmu-miR-125a-3p	MIMAT0004528	NM_008031	Fmr1	fragile X mental retardation syndrome 1 homolog	0	0	1	0	0	0	0	1	0	1	0
mmu-miR-125a-3p	MIMAT0004528	NM_008037	Fosl2	fos-like antigen 2	0	0	1	0	0	0	0	1	0	1	0
mmu-miR-125a-3p	MIMAT0004528	NM_008045	Fshb	follicle stimulating hormone beta	0	0	1	0	0	0	0	1	0	1	0
mmu-miR-125a-3p	MIMAT0004528	NM_008052	Dtx1	deltex 1 homolog (Drosophila)	0	0	1	0	0	0	0	1	0	1	0
mmu-miR-125a-3p	MIMAT0004528	NM_008057	Fzd7	frizzled homolog 7 (Drosophila)	0	0	1	0	0	0	0	1	0	1	0
mmu-miR-125a-3p	MIMAT0004528	NM_008060	Ganab	alpha glucosidase 2 alpha neutral subunit	0	0	1	0	0	0	0	1	0	1	0
mmu-miR-125a-3p	MIMAT0004528	NM_008064	Gaa	glucosidase, alpha, acid	0	0	1	0	0	0	0	1	0	1	0
mmu-miR-125a-3p	MIMAT0004528	NM_008068	Gabra6	gamma-aminobutyric acid (GABA-A) receptor, subunit alpha 6	0	0	1	0	0	0	0	1	0	1	0
mmu-miR-125a-3p	MIMAT0004528	NM_008073	Gabrg2	gamma-aminobutyric acid (GABA-A) receptor, subunit gamma 2	0	0	1	0	0	0	0	1	0	1	0
mmu-miR-125a-3p	MIMAT0004528	NM_008078	Gad2	glutamic acid decarboxylase 2	0	0	1	0	0	0	0	1	0	1	0
mmu-miR-125a-3p	MIMAT0004528	NM_008099	Gcet2	germinal center expressed transcript 2	0	0	1	0	0	0	0	1	0	1	0
mmu-miR-125a-3p	MIMAT0004528	NM_008104	Gcm2	glial cells missing homolog 2 (Drosophila)	0	0	1	0	0	0	0	1	0	1	0
mmu-miR-125a-3p	MIMAT0004528	NM_008108	Gdf3	growth differentiation factor 3	0	0	1	0	0	0	0	1	0	1	0
mmu-miR-125a-3p	MIMAT0004528	NM_008128	Gjb6	gap junction protein, beta 6	0	0	1	0	0	0	0	1	0	1	0
mmu-miR-125a-3p	MIMAT0004528	NM_008131	Glul	glutamate-ammonia ligase (glutamine synthetase)	0	0	1	0	0	0	0	1	0	1	0
mmu-miR-125a-3p	MIMAT0004528	NM_008135	Slc6a9	solute carrier family 6 (neurotransmitter transporter, glycine), member 9	0	0	1	0	0	0	0	1	0	1	0
mmu-miR-125a-3p	MIMAT0004528	NM_008159	Gpr33	G protein-coupled receptor 33	0	0	1	0	0	0	0	1	0	1	0
mmu-miR-125a-3p	MIMAT0004528	NM_008172	Grin2d	glutamate receptor, ionotropic, NMDA2D (epsilon 4)	0	0	1	0	0	0	0	1	0	1	0
mmu-miR-125a-3p	MIMAT0004528	NM_008216	Has2	hyaluronan synthase 2	0	0	1	0	0	0	0	1	0	1	0
mmu-miR-125a-3p	MIMAT0004528	NM_008217	Has3	hyaluronan synthase 3	0	0	1	0	0	0	0	1	0	1	0
mmu-miR-125a-3p	MIMAT0004528	NM_008224	Hcfc1	host cell factor C1	0	0	1	0	0	0	0	1	0	1	0
mmu-miR-125a-3p	MIMAT0004528	NM_008240	Foxj1	forkhead box J1	0	0	1	0	0	0	0	1	0	1	0
mmu-miR-125a-3p	MIMAT0004528	NM_008256	Hmgcs2	3-hydroxy-3-methylglutaryl-Coenzyme A synthase 2	0	0	1	0	0	0	0	1	0	1	0
mmu-miR-125a-3p	MIMAT0004528	NM_008263	Hoxa10	homeo box A10	0	0	1	0	0	0	0	1	0	1	0
mmu-miR-125a-3p	MIMAT0004528	NM_008265	Hoxa4	homeo box A4	0	0	1	0	0	0	0	1	0	1	0
mmu-miR-125a-3p	MIMAT0004528	NM_008270	Hoxb9	homeo box B9	0	0	1	0	0	0	0	1	0	1	0
mmu-miR-125a-3p	MIMAT0004528	NM_008274	Hoxd12	homeo box D12	0	0	1	0	0	0	0	1	0	1	0
mmu-miR-125a-3p	MIMAT0004528	NM_008276	Hoxd8	homeo box D8	0	0	1	0	0	0	0	1	0	1	0
mmu-miR-125a-3p	MIMAT0004528	NM_008285	Hrh1	histamine receptor H1	0	0	1	0	0	0	0	1	0	1	0
mmu-miR-125a-3p	MIMAT0004528	NM_008298	Dnaja1	DnaJ (Hsp40) homolog, subfamily A, member 1	0	0	1	0	0	0	0	1	0	1	0
mmu-miR-125a-3p	MIMAT0004528	NM_008304	Sdc2	syndecan 2	0	0	1	0	0	0	0	1	0	1	0
mmu-miR-125a-3p	MIMAT0004528	NM_008306	Ndst1	N-deacetylase/N-sulfotransferase (heparan glucosaminyl) 1	0	0	1	0	0	0	0	1	0	1	0
mmu-miR-125a-3p	MIMAT0004528	NM_008311	Htr2b	5-hydroxytryptamine (serotonin) receptor 2B	0	0	1	0	0	0	0	1	0	1	0
mmu-miR-125a-3p	MIMAT0004528	NM_008313	Htr4	5 hydroxytryptamine (serotonin) receptor 4	0	0	1	0	0	0	0	1	0	1	0
mmu-miR-125a-3p	MIMAT0004528	NM_008314	Htr5a	5-hydroxytryptamine (serotonin) receptor 5A	0	0	1	0	0	0	0	1	0	1	0
mmu-miR-125a-3p	MIMAT0004528	NM_008324	Indo	indoleamine-pyrrole 2,3 dioxygenase	0	0	1	0	0	0	0	1	0	1	0
mmu-miR-125a-3p	MIMAT0004528	NM_008325	Idua	iduronidase, alpha-L-	0	0	1	0	0	0	0	1	0	1	0
mmu-miR-125a-3p	MIMAT0004528	NM_008328	Ifi203	interferon activated gene 203	0	0	1	0	0	0	0	1	0	1	0
mmu-miR-125a-3p	MIMAT0004528	NM_008360	Il18	interleukin 18	0	0	1	0	0	0	0	1	0	1	0
mmu-miR-125a-3p	MIMAT0004528	NM_008362	Il1r1	interleukin 1 receptor, type I	0	0	1	0	0	0	0	1	0	1	0
mmu-miR-125a-3p	MIMAT0004528	NM_008364	Il1rap	interleukin 1 receptor accessory protein	0	0	1	0	0	0	0	1	0	1	0
mmu-miR-125a-3p	MIMAT0004528	NM_008368	Il2rb	interleukin 2 receptor, beta chain	0	0	1	0	0	0	0	1	0	1	0
mmu-miR-125a-3p	MIMAT0004528	NM_008378	Impact	imprinted and ancient	0	0	1	0	0	0	0	1	0	1	0
mmu-miR-125a-3p	MIMAT0004528	NM_008381	Inhbb	inhibin beta-B	0	0	1	0	0	0	0	1	0	1	0
mmu-miR-125a-3p	MIMAT0004528	NM_008397	Itga6	integrin alpha 6	0	0	1	0	0	0	0	1	0	1	0
mmu-miR-125a-3p	MIMAT0004528	NM_008401	Itgam	integrin alpha M	0	0	1	0	0	0	0	1	0	1	0
mmu-miR-125a-3p	MIMAT0004528	NM_008409	Itm2a	integral membrane protein 2A	0	0	1	0	0	0	0	1	0	1	0
mmu-miR-125a-3p	MIMAT0004528	NM_008420	Kcnb1	potassium voltage gated channel, Shab-related subfamily, member 1	0	0	1	0	0	0	0	1	0	1	0
mmu-miR-125a-3p	MIMAT0004528	NM_008421	Kcnc1	potassium voltage gated channel, Shaw-related subfamily, member 1	0	0	1	0	0	0	0	1	0	1	0
mmu-miR-125a-3p	MIMAT0004528	NM_008424	Kcne1	potassium voltage-gated channel, Isk-related subfamily, member 1	0	0	1	0	0	0	0	1	0	1	0
mmu-miR-125a-3p	MIMAT0004528	NM_008429	Kcnj9	potassium inwardly-rectifying channel, subfamily J, member 9	0	0	1	0	0	0	0	1	0	1	0
mmu-miR-125a-3p	MIMAT0004528	NM_008444	Kif3b	kinesin family member 3B	0	0	1	0	0	0	0	1	0	1	0
mmu-miR-125a-3p	MIMAT0004528	NM_008448	Kif5b	kinesin family member 5B	0	0	1	0	0	0	0	1	0	1	0
mmu-miR-125a-3p	MIMAT0004528	NM_008451	Klc2	kinesin light chain 2	0	0	1	0	0	0	0	1	0	1	0
mmu-miR-125a-3p	MIMAT0004528	NM_008453	Klf3	Kruppel-like factor 3 (basic)	0	0	1	0	0	0	0	1	0	1	0
mmu-miR-125a-3p	MIMAT0004528	NM_008475	Krt4	keratin 4	0	0	1	0	0	0	0	1	0	1	0
mmu-miR-125a-3p	MIMAT0004528	NM_008500	Lhx6	LIM homeobox protein 6	0	0	1	0	0	0	0	1	0	1	0
mmu-miR-125a-3p	MIMAT0004528	NM_008506	Mycl1	v-myc myelocytomatosis viral oncogene homolog 1, lung carcinoma derived (avian)	0	0	1	0	0	0	0	1	0	1	0
mmu-miR-125a-3p	MIMAT0004528	NM_008509	Lpl	lipoprotein lipase	0	0	1	0	0	0	0	1	0	1	0
mmu-miR-125a-3p	MIMAT0004528	NM_008528	Blnk	B-cell linker	0	0	1	0	0	0	0	1	0	1	0
mmu-miR-125a-3p	MIMAT0004528	NM_008558	Max	Max protein	0	0	1	0	0	0	0	1	0	1	0
mmu-miR-125a-3p	MIMAT0004528	NM_008561	Mc3r	melanocortin 3 receptor	0	0	1	0	0	0	0	1	0	1	0
mmu-miR-125a-3p	MIMAT0004528	NM_008564	Mcm2	minichromosome maintenance deficient 2 mitotin (S. cerevisiae)	0	0	1	0	0	0	0	1	0	1	0
mmu-miR-125a-3p	MIMAT0004528	NM_008571	Mcpt2	mast cell protease 2	0	0	1	0	0	0	0	1	0	1	0
mmu-miR-125a-3p	MIMAT0004528	NM_008606	Mmp11	matrix metallopeptidase 11	0	0	1	0	0	0	0	1	0	1	0
mmu-miR-125a-3p	MIMAT0004528	NM_008615	Me1	malic enzyme 1, NADP(+)-dependent, cytosolic	0	0	1	0	0	0	0	1	0	1	0
mmu-miR-125a-3p	MIMAT0004528	NM_008620	Gbp4	guanylate binding protein 4	0	0	1	0	0	0	0	1	0	1	0
mmu-miR-125a-3p	MIMAT0004528	NM_008621	Mpp1	membrane protein, palmitoylated	0	0	1	0	0	0	0	1	0	1	0
mmu-miR-125a-3p	MIMAT0004528	NM_008626	Mrc2	mannose receptor, C type 2	0	0	1	0	0	0	0	1	0	1	0
mmu-miR-125a-3p	MIMAT0004528	NM_008627	Meis3	Meis homeobox 3	0	0	1	0	0	0	0	1	0	1	0
mmu-miR-125a-3p	MIMAT0004528	NM_008641	Mast2	microtubule associated serine/threonine kinase 2	0	0	1	0	0	0	0	1	0	1	0
mmu-miR-125a-3p	MIMAT0004528	NM_008663	Myo7a	myosin VIIa	0	0	1	0	0	0	0	1	0	1	0
mmu-miR-125a-3p	MIMAT0004528	NM_008666	Myt1l	myelin transcription factor 1-like	0	0	1	0	0	0	0	1	0	1	0
mmu-miR-125a-3p	MIMAT0004528	NM_008672	Nap1l4	nucleosome assembly protein 1-like 4	0	0	1	0	0	0	0	1	0	1	0
mmu-miR-125a-3p	MIMAT0004528	NM_008675	Nbl1	neuroblastoma, suppression of tumorigenicity 1	0	0	1	0	0	0	0	1	0	1	0
mmu-miR-125a-3p	MIMAT0004528	NM_008676	Nbr1	neighbor of Brca1 gene 1	0	0	1	0	0	0	0	1	0	1	0
mmu-miR-125a-3p	MIMAT0004528	NM_008688	Nfic	nuclear factor I/C	0	0	1	0	0	0	0	1	0	1	0
mmu-miR-125a-3p	MIMAT0004528	NM_008702	Nlk	nemo like kinase	0	0	1	0	0	0	0	1	0	1	0
mmu-miR-125a-3p	MIMAT0004528	NM_008704	Nme1	non-metastatic cells 1, protein (NM23A) expressed in	0	0	1	0	0	0	0	1	0	1	0
mmu-miR-125a-3p	MIMAT0004528	NM_008716	Notch3	Notch gene homolog 3 (Drosophila)	0	0	1	0	0	0	0	1	0	1	0
mmu-miR-125a-3p	MIMAT0004528	NM_008720	Npc1	Niemann Pick type C1	0	0	1	0	0	0	0	1	0	1	0
mmu-miR-125a-3p	MIMAT0004528	NM_008730	Nptx1	neuronal pentraxin 1	0	0	1	0	0	0	0	1	0	1	0
mmu-miR-125a-3p	MIMAT0004528	NM_008736	Nrl	neural retina leucine zipper gene	0	0	1	0	0	0	0	1	0	1	0
mmu-miR-125a-3p	MIMAT0004528	NM_008739	Nsd1	nuclear receptor-binding SET-domain protein 1	0	0	1	0	0	0	0	1	0	1	0
mmu-miR-125a-3p	MIMAT0004528	NM_008741	Nsg2	neuron specific gene family member 2	0	0	1	0	0	0	0	1	0	1	0
mmu-miR-125a-3p	MIMAT0004528	NM_008744	Ntn1	netrin 1	0	0	1	0	0	0	0	1	0	1	0
mmu-miR-125a-3p	MIMAT0004528	NM_008745	Ntrk2	neurotrophic tyrosine kinase, receptor, type 2	0	0	1	0	0	0	0	1	0	1	0
mmu-miR-125a-3p	MIMAT0004528	NM_008749	Nucb1	nucleobindin 1	0	0	1	0	0	0	0	1	0	1	0
mmu-miR-125a-3p	MIMAT0004528	NM_008751	Nxph1	neurexophilin 1	0	0	1	0	0	0	0	1	0	1	0
mmu-miR-125a-3p	MIMAT0004528	NM_008760	Ogn	osteoglycin	0	0	1	0	0	0	0	1	0	1	0
mmu-miR-125a-3p	MIMAT0004528	NM_008773	P2ry2	purinergic receptor P2Y, G-protein coupled 2	0	0	1	0	0	0	0	1	0	1	0
mmu-miR-125a-3p	MIMAT0004528	NM_008783	Pbx1	pre B-cell leukemia transcription factor 1	0	0	1	0	0	0	0	1	0	1	0
mmu-miR-125a-3p	MIMAT0004528	NM_008800	Pde1b	phosphodiesterase 1B, Ca2+-calmodulin dependent	0	0	1	0	0	0	0	1	0	1	0
mmu-miR-125a-3p	MIMAT0004528	NM_008801	Pde6d	phosphodiesterase 6D, cGMP-specific, rod, delta	0	0	1	0	0	0	0	1	0	1	0
mmu-miR-125a-3p	MIMAT0004528	NM_008812	Padi2	peptidyl arginine deiminase, type II	0	0	1	0	0	0	0	1	0	1	0
mmu-miR-125a-3p	MIMAT0004528	NM_008813	Enpp1	ectonucleotide pyrophosphatase/phosphodiesterase 1	0	0	1	0	0	0	0	1	0	1	0
mmu-miR-125a-3p	MIMAT0004528	NM_008815	Etv4	ets variant gene 4 (E1A enhancer binding protein, E1AF)	0	0	1	0	0	0	0	1	0	1	0
mmu-miR-125a-3p	MIMAT0004528	NM_008817	Peg3	paternally expressed 3	0	0	1	0	0	0	0	1	0	1	0
mmu-miR-125a-3p	MIMAT0004528	NM_008820	Pepd	peptidase D	0	0	1	0	0	0	0	1	0	1	0
mmu-miR-125a-3p	MIMAT0004528	NM_008825	Pfkfb2	6-phosphofructo-2-kinase/fructose-2,6-biphosphatase 2	0	0	1	0	0	0	0	1	0	1	0
mmu-miR-125a-3p	MIMAT0004528	NM_008842	Pim1	proviral integration site 1	0	0	1	0	0	0	0	1	0	1	0
mmu-miR-125a-3p	MIMAT0004528	NM_008850	Pitpna	phosphatidylinositol transfer protein, alpha	0	0	1	0	0	0	0	1	0	1	0
mmu-miR-125a-3p	MIMAT0004528	NM_008853	Pja1	praja1, RING-H2 motif containing	0	0	1	0	0	0	0	1	0	1	0
mmu-miR-125a-3p	MIMAT0004528	NM_008855	Prkcb1	protein kinase C, beta 1	0	0	1	0	0	0	0	1	0	1	0
mmu-miR-125a-3p	MIMAT0004528	NM_008857	Prkci	protein kinase C, iota	0	0	1	0	0	0	0	1	0	1	0
mmu-miR-125a-3p	MIMAT0004528	NM_008862	Pkia	protein kinase inhibitor, alpha	0	0	1	0	0	0	0	1	0	1	0
mmu-miR-125a-3p	MIMAT0004528	NM_008863	Pkib	protein kinase inhibitor beta, cAMP dependent, testis specific	0	0	1	0	0	0	0	1	0	1	0
mmu-miR-125a-3p	MIMAT0004528	NM_008867	Pla2r1	phospholipase A2 receptor 1	0	0	1	0	0	0	0	1	0	1	0
mmu-miR-125a-3p	MIMAT0004528	NM_008868	Pla2g2c	phospholipase A2, group IIC	0	0	1	0	0	0	0	1	0	1	0
mmu-miR-125a-3p	MIMAT0004528	NM_008882	Plxna2	plexin A2	0	0	1	0	0	0	0	1	0	1	0
mmu-miR-125a-3p	MIMAT0004528	NM_008895	Pomc	pro-opiomelanocortin-alpha	0	0	1	0	0	0	0	1	0	1	0
mmu-miR-125a-3p	MIMAT0004528	NM_008910	Ppm1a	protein phosphatase 1A, magnesium dependent, alpha isoform	0	0	1	0	0	0	0	1	0	1	0
mmu-miR-125a-3p	MIMAT0004528	NM_008917	Ppt1	palmitoyl-protein thioesterase 1	0	0	1	0	0	0	0	1	0	1	0
mmu-miR-125a-3p	MIMAT0004528	NM_008924	Prkar2a	protein kinase, cAMP dependent regulatory, type II alpha	0	0	1	0	0	0	0	1	0	1	0
mmu-miR-125a-3p	MIMAT0004528	NM_008960	Pten	phosphatase and tensin homolog	0	0	1	0	0	0	0	1	0	1	0
mmu-miR-125a-3p	MIMAT0004528	NM_008962	Ptgdr	prostaglandin D receptor	0	0	1	0	0	0	0	1	0	1	0
mmu-miR-125a-3p	MIMAT0004528	NM_008974	Ptp4a2	protein tyrosine phosphatase 4a2	0	0	1	0	0	0	0	1	0	1	0
mmu-miR-125a-3p	MIMAT0004528	NM_008975	Ptp4a3	protein tyrosine phosphatase 4a3	0	0	1	0	0	0	0	1	0	1	0
mmu-miR-125a-3p	MIMAT0004528	NM_008976	Ptpn14	protein tyrosine phosphatase, non-receptor type 14	0	0	1	0	0	0	0	1	0	1	0
mmu-miR-125a-3p	MIMAT0004528	NM_008980	Ptpra	protein tyrosine phosphatase, receptor type, A	0	0	1	0	0	0	0	1	0	1	0
mmu-miR-125a-3p	MIMAT0004528	NM_008990	Pvrl2	poliovirus receptor-related 2	0	0	1	0	0	0	0	1	0	1	0
mmu-miR-125a-3p	MIMAT0004528	NM_008992	Abcd4	ATP-binding cassette, sub-family D (ALD), member 4	0	0	1	0	0	0	0	1	0	1	0
mmu-miR-125a-3p	MIMAT0004528	NM_008996	Rab1	RAB1, member RAS oncogene family	0	0	1	0	0	0	0	1	0	1	0
mmu-miR-125a-3p	MIMAT0004528	NM_008997	Rab11b	RAB11B, member RAS oncogene family	0	0	1	0	0	0	0	1	0	1	0
mmu-miR-125a-3p	MIMAT0004528	NM_008999	Rab23	RAB23, member RAS oncogene family	0	0	1	0	0	0	0	1	0	1	0
mmu-miR-125a-3p	MIMAT0004528	NM_009003	Rab4a	RAB4A, member RAS oncogene family	0	0	1	0	0	0	0	1	0	1	0
mmu-miR-125a-3p	MIMAT0004528	NM_009007	Rac1	RAS-related C3 botulinum substrate 1	0	0	1	0	0	0	0	1	0	1	0
mmu-miR-125a-3p	MIMAT0004528	NM_009012	Rad50	RAD50 homolog (S. cerevisiae)	0	0	1	0	0	0	0	1	0	1	0
mmu-miR-125a-3p	MIMAT0004528	NM_009019	Rag1	recombination activating gene 1	0	0	1	0	0	0	0	1	0	1	0
mmu-miR-125a-3p	MIMAT0004528	NM_009026	Rasd1	RAS, dexamethasone-induced 1	0	0	1	0	0	0	0	1	0	1	0
mmu-miR-125a-3p	MIMAT0004528	NM_009040	Rdh16	retinol dehydrogenase 16	0	0	1	0	0	0	0	1	0	1	0
mmu-miR-125a-3p	MIMAT0004528	NM_009053	Rfng	RFNG O-fucosylpeptide 3-beta-N-acetylglucosaminyltransferase	0	0	1	0	0	0	0	1	0	1	0
mmu-miR-125a-3p	MIMAT0004528	NM_009056	Rfx2	regulatory factor X, 2 (influences HLA class II expression)	0	0	1	0	0	0	0	1	0	1	0
mmu-miR-125a-3p	MIMAT0004528	NM_009062	Rgs4	regulator of G-protein signaling 4	0	0	1	0	0	0	0	1	0	1	0
mmu-miR-125a-3p	MIMAT0004528	NM_009065	Rit2	Ras-like without CAAX 2	0	0	1	0	0	0	0	1	0	1	0
mmu-miR-125a-3p	MIMAT0004528	NM_009072	Rock2	Rho-associated coiled-coil containing protein kinase 2	0	0	1	0	0	0	0	1	0	1	0
mmu-miR-125a-3p	MIMAT0004528	NM_009097	Rps6ka1	ribosomal protein S6 kinase polypeptide 1	0	0	1	0	0	0	0	1	0	1	0
mmu-miR-125a-3p	MIMAT0004528	NM_009123	Nkx1-2	NK1 transcription factor related, locus 2 (Drosophila)	0	0	1	0	0	0	0	1	0	1	0
mmu-miR-125a-3p	MIMAT0004528	NM_009127	Scd1	stearoyl-Coenzyme A desaturase 1	0	0	1	0	0	0	0	1	0	1	0
mmu-miR-125a-3p	MIMAT0004528	NM_009130	Scg3	secretogranin III	0	0	1	0	0	0	0	1	0	1	0
mmu-miR-125a-3p	MIMAT0004528	NM_009142	Cx3cl1	chemokine (C-X3-C motif) ligand 1	0	0	1	0	0	0	0	1	0	1	0
mmu-miR-125a-3p	MIMAT0004528	NM_009146	Frrs1	ferric-chelate reductase 1	0	0	1	0	0	0	0	1	0	1	0
mmu-miR-125a-3p	MIMAT0004528	NM_009149	Glg1	golgi apparatus protein 1	0	0	1	0	0	0	0	1	0	1	0
mmu-miR-125a-3p	MIMAT0004528	NM_009154	Sema5a	sema domain, seven thrombospondin repeats (type 1 and type 1-like), transmembrane domain (TM) and short cytoplasmic domain, (semaphorin) 5A	0	0	1	0	0	0	0	1	0	1	0
mmu-miR-125a-3p	MIMAT0004528	NM_009158	Mapk10	mitogen-activated protein kinase 10	0	0	1	0	0	0	0	1	0	1	0
mmu-miR-125a-3p	MIMAT0004528	NM_009174	Siah2	seven in absentia 2	0	0	1	0	0	0	0	1	0	1	0
mmu-miR-125a-3p	MIMAT0004528	NM_009176	St3gal3	ST3 beta-galactoside alpha-2,3-sialyltransferase 3	0	0	1	0	0	0	0	1	0	1	0
mmu-miR-125a-3p	MIMAT0004528	NM_009181	St8sia2	ST8 alpha-N-acetyl-neuraminide alpha-2,8-sialyltransferase 2	0	0	1	0	0	0	0	1	0	1	0
mmu-miR-125a-3p	MIMAT0004528	NM_009191	Clpb	ClpB caseinolytic peptidase B homolog (E. coli)	0	0	1	0	0	0	0	1	0	1	0
mmu-miR-125a-3p	MIMAT0004528	NM_009196	Slc16a1	solute carrier family 16 (monocarboxylic acid transporters), member 1	0	0	1	0	0	0	0	1	0	1	0
mmu-miR-125a-3p	MIMAT0004528	NM_009209	Slc6a2	solute carrier family 6 (neurotransmitter transporter, noradrenalin), member 2	0	0	1	0	0	0	0	1	0	1	0
mmu-miR-125a-3p	MIMAT0004528	NM_009211	Smarcc1	SWI/SNF related, matrix associated, actin dependent regulator of chromatin, subfamily c, member 1	0	0	1	0	0	0	0	1	0	1	0
mmu-miR-125a-3p	MIMAT0004528	NM_009219	Sstr4	somatostatin receptor 4	0	0	1	0	0	0	0	1	0	1	0
mmu-miR-125a-3p	MIMAT0004528	NM_009229	Sntb2	syntrophin, basic 2	0	0	1	0	0	0	0	1	0	1	0
mmu-miR-125a-3p	MIMAT0004528	NM_009230	Soat1	sterol O-acyltransferase 1	0	0	1	0	0	0	0	1	0	1	0
mmu-miR-125a-3p	MIMAT0004528	NM_009239	Sp4	trans-acting transcription factor 4	0	0	1	0	0	0	0	1	0	1	0
mmu-miR-125a-3p	MIMAT0004528	NM_009269	Sptlc1	serine palmitoyltransferase, long chain base subunit 1	0	0	1	0	0	0	0	1	0	1	0
mmu-miR-125a-3p	MIMAT0004528	NM_009271	Src	Rous sarcoma oncogene	0	0	1	0	0	0	0	1	0	1	0
mmu-miR-125a-3p	MIMAT0004528	NM_009285	Stc1	stanniocalcin 1	0	0	1	0	0	0	0	1	0	1	0
mmu-miR-125a-3p	MIMAT0004528	NM_009298	Surf6	surfeit gene 6	0	0	1	0	0	0	0	1	0	1	0
mmu-miR-125a-3p	MIMAT0004528	NM_009305	Syp	synaptophysin	0	0	1	0	0	0	0	1	0	1	0
mmu-miR-125a-3p	MIMAT0004528	NM_009308	Syt4	synaptotagmin IV	0	0	1	0	0	0	0	1	0	1	0
mmu-miR-125a-3p	MIMAT0004528	NM_009313	Tacr1	tachykinin receptor 1	0	0	1	0	0	0	0	1	0	1	0
mmu-miR-125a-3p	MIMAT0004528	NM_009320	Slc6a6	solute carrier family 6 (neurotransmitter transporter, taurine), member 6	0	0	1	0	0	0	0	1	0	1	0
mmu-miR-125a-3p	MIMAT0004528	NM_009327	Hnf1a	HNF1 homeobox A	0	0	1	0	0	0	0	1	0	1	0
mmu-miR-125a-3p	MIMAT0004528	NM_009330	Hnf1b	HNF1 homeobox B	0	0	1	0	0	0	0	1	0	1	0
mmu-miR-125a-3p	MIMAT0004528	NM_009331	Tcf7	transcription factor 7, T-cell specific	0	0	1	0	0	0	0	1	0	1	0
mmu-miR-125a-3p	MIMAT0004528	NM_009358	Ppp2r5d	protein phosphatase 2, regulatory subunit B (B56), delta isoform	0	0	1	0	0	0	0	1	0	1	0
mmu-miR-125a-3p	MIMAT0004528	NM_009366	Tsc22d1	TSC22 domain family, member 1	0	0	1	0	0	0	0	1	0	1	0
mmu-miR-125a-3p	MIMAT0004528	NM_009370	Tgfbr1	transforming growth factor, beta receptor I	0	0	1	0	0	0	0	1	0	1	0
mmu-miR-125a-3p	MIMAT0004528	NM_009392	Tlx2	T-cell leukemia, homeobox 2	0	0	1	0	0	0	0	1	0	1	0
mmu-miR-125a-3p	MIMAT0004528	NM_009395	Tnfaip1	tumor necrosis factor, alpha-induced protein 1 (endothelial)	0	0	1	0	0	0	0	1	0	1	0
mmu-miR-125a-3p	MIMAT0004528	NM_009399	Tnfrsf11a	tumor necrosis factor receptor superfamily, member 11a	0	0	1	0	0	0	0	1	0	1	0
mmu-miR-125a-3p	MIMAT0004528	NM_009408	Top1	topoisomerase (DNA) I	0	0	1	0	0	0	0	1	0	1	0
mmu-miR-125a-3p	MIMAT0004528	NM_009415	Tpi1	triosephosphate isomerase 1	0	0	1	0	0	0	0	1	0	1	0
mmu-miR-125a-3p	MIMAT0004528	NM_009423	Traf4	Tnf receptor associated factor 4	0	0	1	0	0	0	0	1	0	1	0
mmu-miR-125a-3p	MIMAT0004528	NM_009425	Tnfsf10	tumor necrosis factor (ligand) superfamily, member 10	0	0	1	0	0	0	0	1	0	1	0
mmu-miR-125a-3p	MIMAT0004528	NM_009433	Tspyl1	testis-specific protein, Y-encoded-like 1	0	0	1	0	0	0	0	1	0	1	0
mmu-miR-125a-3p	MIMAT0004528	NM_009453	Zrsr2	zinc finger (CCCH type), RNA binding motif and serine/arginine rich 2	0	0	1	0	0	0	0	1	0	1	0
mmu-miR-125a-3p	MIMAT0004528	NM_009458	Ube2b	ubiquitin-conjugating enzyme E2B, RAD6 homology (S. cerevisiae)	0	0	1	0	0	0	0	1	0	1	0
mmu-miR-125a-3p	MIMAT0004528	NM_009464	Ucp3	uncoupling protein 3 (mitochondrial, proton carrier)	0	0	1	0	0	0	0	1	0	1	0
mmu-miR-125a-3p	MIMAT0004528	NM_009465	Axl	AXL receptor tyrosine kinase	0	0	1	0	0	0	0	1	0	1	0
mmu-miR-125a-3p	MIMAT0004528	NM_009472	Unc5c	unc-5 homolog C (C. elegans)	0	0	1	0	0	0	0	1	0	1	0
mmu-miR-125a-3p	MIMAT0004528	NM_009486	Vmn2r89	vomeronasal 2, receptor 89	0	0	1	0	0	0	0	1	0	1	0
mmu-miR-125a-3p	MIMAT0004528	NM_009496	Vamp1	vesicle-associated membrane protein 1	0	0	1	0	0	0	0	1	0	1	0
mmu-miR-125a-3p	MIMAT0004528	NM_009500	Vav2	vav 2 oncogene	0	0	1	0	0	0	0	1	0	1	0
mmu-miR-125a-3p	MIMAT0004528	NM_009513	Nrsn1	neurensin 1	0	0	1	0	0	0	0	1	0	1	0
mmu-miR-125a-3p	MIMAT0004528	NM_009515	Was	Wiskott-Aldrich syndrome homolog (human)	0	0	1	0	0	0	0	1	0	1	0
mmu-miR-125a-3p	MIMAT0004528	NM_009516	Wee1	wee 1 homolog (S. pombe)	0	0	1	0	0	0	0	1	0	1	0
mmu-miR-125a-3p	MIMAT0004528	NM_009517	Zmat3	zinc finger matrin type 3	0	0	1	0	0	0	0	1	0	1	0
mmu-miR-125a-3p	MIMAT0004528	NM_009522	Wnt3a	wingless-related MMTV integration site 3A	0	0	1	0	0	0	0	1	0	1	0
mmu-miR-125a-3p	MIMAT0004528	NM_009525	Wnt5b	wingless-related MMTV integration site 5B	0	0	1	0	0	0	0	1	0	1	0
mmu-miR-125a-3p	MIMAT0004528	NM_009527	Wnt7a	wingless-related MMTV integration site 7A	0	0	1	0	0	0	0	1	0	1	0
mmu-miR-125a-3p	MIMAT0004528	NM_009535	Yes1	Yamaguchi sarcoma viral (v-yes) oncogene homolog 1	0	0	1	0	0	0	0	1	0	1	0
mmu-miR-125a-3p	MIMAT0004528	NM_009546	Trim25	tripartite motif-containing 25	0	0	1	0	0	0	0	1	0	1	0
mmu-miR-125a-3p	MIMAT0004528	NM_009551	Zfand5	zinc finger, AN1-type domain 5	0	0	1	0	0	0	0	1	0	1	0
mmu-miR-125a-3p	MIMAT0004528	NM_009565	Zbtb7b	zinc finger and BTB domain containing 7B	0	0	1	0	0	0	0	1	0	1	0
mmu-miR-125a-3p	MIMAT0004528	NM_009567	Zfp93	zinc finger protein 93	0	0	1	0	0	0	0	1	0	1	0
mmu-miR-125a-3p	MIMAT0004528	NM_009578	Ikzf1	IKAROS family zinc finger 1	0	0	1	0	0	0	0	1	0	1	0
mmu-miR-125a-3p	MIMAT0004528	NM_009594	Abl1	c-abl oncogene 1, receptor tyrosine kinase	0	0	1	0	0	0	0	1	0	1	0
mmu-miR-125a-3p	MIMAT0004528	NM_009597	Accn2	amiloride-sensitive cation channel 2, neuronal	0	0	1	0	0	0	0	1	0	1	0
mmu-miR-125a-3p	MIMAT0004528	NM_009602	Chrnb2	cholinergic receptor, nicotinic, beta polypeptide 2 (neuronal)	0	0	1	0	0	0	0	1	0	1	0
mmu-miR-125a-3p	MIMAT0004528	NM_009622	Adcy1	adenylate cyclase 1	0	0	1	0	0	0	0	1	0	1	0
mmu-miR-125a-3p	MIMAT0004528	NM_009633	Adra2b	adrenergic receptor, alpha 2b	0	0	1	0	0	0	0	1	0	1	0
mmu-miR-125a-3p	MIMAT0004528	NM_009640	Angpt1	angiopoietin 1	0	0	1	0	0	0	0	1	0	1	0
mmu-miR-125a-3p	MIMAT0004528	NM_009642	Agtrap	angiotensin II, type I receptor-associated protein	0	0	1	0	0	0	0	1	0	1	0
mmu-miR-125a-3p	MIMAT0004528	NM_009644	Ahrr	aryl-hydrocarbon receptor repressor	0	0	1	0	0	0	0	1	0	1	0
mmu-miR-125a-3p	MIMAT0004528	NM_009670	Ank3	ankyrin 3, epithelial	0	0	1	0	0	0	0	1	0	1	0
mmu-miR-125a-3p	MIMAT0004528	NM_009671	Ankfy1	ankyrin repeat and FYVE domain containing 1	0	0	1	0	0	0	0	1	0	1	0
mmu-miR-125a-3p	MIMAT0004528	NM_009682	Ap3s2	adaptor-related protein complex 3, sigma 2 subunit	0	0	1	0	0	0	0	1	0	1	0
mmu-miR-125a-3p	MIMAT0004528	NM_009686	Apbb2	amyloid beta (A4) precursor protein-binding, family B, member 2	0	0	1	0	0	0	0	1	0	1	0
mmu-miR-125a-3p	MIMAT0004528	NM_009691	Aplp2	amyloid beta (A4) precursor-like protein 2	0	0	1	0	0	0	0	1	0	1	0
mmu-miR-125a-3p	MIMAT0004528	NM_009712	Arsb	arylsulfatase B	0	0	1	0	0	0	0	1	0	1	0
mmu-miR-125a-3p	MIMAT0004528	NM_009713	Arsa	arylsulfatase A	0	0	1	0	0	0	0	1	0	1	0
mmu-miR-125a-3p	MIMAT0004528	NM_009723	Atp2b2	ATPase, Ca++ transporting, plasma membrane 2	0	0	1	0	0	0	0	1	0	1	0
mmu-miR-125a-3p	MIMAT0004528	NM_009730	Atrn	attractin	0	0	1	0	0	0	0	1	0	1	0
mmu-miR-125a-3p	MIMAT0004528	NM_009736	Bag1	Bcl2-associated athanogene 1	0	0	1	0	0	0	0	1	0	1	0
mmu-miR-125a-3p	MIMAT0004528	NM_009739	Bckdk	branched chain ketoacid dehydrogenase kinase	0	0	1	0	0	0	0	1	0	1	0
mmu-miR-125a-3p	MIMAT0004528	NM_009740	Bcl10	B-cell leukemia/lymphoma 10	0	0	1	0	0	0	0	1	0	1	0
mmu-miR-125a-3p	MIMAT0004528	NM_009741	Bcl2	B-cell leukemia/lymphoma 2	0	0	1	0	0	0	0	1	0	1	0
mmu-miR-125a-3p	MIMAT0004528	NM_009754	Bcl2l11	BCL2-like 11 (apoptosis facilitator)	0	0	1	0	0	0	0	1	0	1	0
mmu-miR-125a-3p	MIMAT0004528	NM_009758	Bmpr1a	bone morphogenetic protein receptor, type 1A	0	0	1	0	0	0	0	1	0	1	0
mmu-miR-125a-3p	MIMAT0004528	NM_009761	Bnip3l	BCL2/adenovirus E1B interacting protein 3-like	0	0	1	0	0	0	0	1	0	1	0
mmu-miR-125a-3p	MIMAT0004528	NM_009773	Bub1b	budding uninhibited by benzimidazoles 1 homolog, beta (S. cerevisiae)	0	0	1	0	0	0	0	1	0	1	0
mmu-miR-125a-3p	MIMAT0004528	NM_009782	Cacna1e	calcium channel, voltage-dependent, R type, alpha 1E subunit	0	0	1	0	0	0	0	1	0	1	0
mmu-miR-125a-3p	MIMAT0004528	NM_009792	Camk2a	calcium/calmodulin-dependent protein kinase II alpha	0	0	1	0	0	0	0	1	0	1	0
mmu-miR-125a-3p	MIMAT0004528	NM_009795	Capns1	calpain, small subunit 1	0	0	1	0	0	0	0	1	0	1	0
mmu-miR-125a-3p	MIMAT0004528	NM_009805	Cflar	CASP8 and FADD-like apoptosis regulator	0	0	1	0	0	0	0	1	0	1	0
mmu-miR-125a-3p	MIMAT0004528	NM_009812	Casp8	caspase 8	0	0	1	0	0	0	0	1	0	1	0
mmu-miR-125a-3p	MIMAT0004528	NM_009839	Cct6b	chaperonin subunit 6b (zeta)	0	0	1	0	0	0	0	1	0	1	0
mmu-miR-125a-3p	MIMAT0004528	NM_009846	Cd24a	CD24a antigen	0	0	1	0	0	0	0	1	0	1	0
mmu-miR-125a-3p	MIMAT0004528	NM_009856	Cd83	CD83 antigen	0	0	1	0	0	0	0	1	0	1	0
mmu-miR-125a-3p	MIMAT0004528	NM_009873	Cdk6	cyclin-dependent kinase 6	0	0	1	0	0	0	0	1	0	1	0
mmu-miR-125a-3p	MIMAT0004528	NM_009875	Cdkn1b	cyclin-dependent kinase inhibitor 1B	0	0	1	0	0	0	0	1	0	1	0
mmu-miR-125a-3p	MIMAT0004528	NM_009884	Cebpg	CCAAT/enhancer binding protein (C/EBP), gamma	0	0	1	0	0	0	0	1	0	1	0
mmu-miR-125a-3p	MIMAT0004528	NM_009886	Celsr1	cadherin, EGF LAG seven-pass G-type receptor 1 (flamingo homolog, Drosophila)	0	0	1	0	0	0	0	1	0	1	0
mmu-miR-125a-3p	MIMAT0004528	NM_009923	Cnp	2",3"-cyclic nucleotide 3" phosphodiesterase	0	0	1	0	0	0	0	1	0	1	0
mmu-miR-125a-3p	MIMAT0004528	NM_009948	Cpt1b	carnitine palmitoyltransferase 1b, muscle	0	0	1	0	0	0	0	1	0	1	0
mmu-miR-125a-3p	MIMAT0004528	NM_009950	Cradd	CASP2 and RIPK1 domain containing adaptor with death domain	0	0	1	0	0	0	0	1	0	1	0
mmu-miR-125a-3p	MIMAT0004528	NM_009952	Creb1	cAMP responsive element binding protein 1	0	0	1	0	0	0	0	1	0	1	0
mmu-miR-125a-3p	MIMAT0004528	NM_009955	Dpysl2	dihydropyrimidinase-like 2	0	0	1	0	0	0	0	1	0	1	0
mmu-miR-125a-3p	MIMAT0004528	NM_009963	Cry2	cryptochrome 2 (photolyase-like)	0	0	1	0	0	0	0	1	0	1	0
mmu-miR-125a-3p	MIMAT0004528	NM_009968	Cryz	crystallin, zeta	0	0	1	0	0	0	0	1	0	1	0
mmu-miR-125a-3p	MIMAT0004528	NM_009980	Ctbp2	C-terminal binding protein 2	0	0	1	0	0	0	0	1	0	1	0
mmu-miR-125a-3p	MIMAT0004528	NM_009982	Ctsc	cathepsin C	0	0	1	0	0	0	0	1	0	1	0
mmu-miR-125a-3p	MIMAT0004528	NM_009994	Cyp1b1	cytochrome P450, family 1, subfamily b, polypeptide 1	0	0	1	0	0	0	0	1	0	1	0
mmu-miR-125a-3p	MIMAT0004528	NM_010016	Cd55	CD55 antigen	0	0	1	0	0	0	0	1	0	1	0
mmu-miR-125a-3p	MIMAT0004528	NM_010020	Slc6a3	solute carrier family 6 (neurotransmitter transporter, dopamine), member 3	0	0	1	0	0	0	0	1	0	1	0
mmu-miR-125a-3p	MIMAT0004528	NM_010025	Dcx	doublecortin	0	0	1	0	0	0	0	1	0	1	0
mmu-miR-125a-3p	MIMAT0004528	NM_010049	Dhfr	dihydrofolate reductase	0	0	1	0	0	0	0	1	0	1	0
mmu-miR-125a-3p	MIMAT0004528	NM_010050	Dio2	deiodinase, iodothyronine, type II	0	0	1	0	0	0	0	1	0	1	0
mmu-miR-125a-3p	MIMAT0004528	NM_010051	Dkk1	dickkopf homolog 1 (Xenopus laevis)	0	0	1	0	0	0	0	1	0	1	0
mmu-miR-125a-3p	MIMAT0004528	NM_010065	Dnm1	dynamin 1	0	0	1	0	0	0	0	1	0	1	0
mmu-miR-125a-3p	MIMAT0004528	NM_010068	Dnmt3b	DNA methyltransferase 3B	0	0	1	0	0	0	0	1	0	1	0
mmu-miR-125a-3p	MIMAT0004528	NM_010080	Dspp	dentin sialophosphoprotein	0	0	1	0	0	0	0	1	0	1	0
mmu-miR-125a-3p	MIMAT0004528	NM_010085	Adam26a	a disintegrin and metallopeptidase domain 26A (testase 3)	0	0	1	0	0	0	0	1	0	1	0
mmu-miR-125a-3p	MIMAT0004528	NM_010095	Ebf2	early B-cell factor 2	0	0	1	0	0	0	0	1	0	1	0
mmu-miR-125a-3p	MIMAT0004528	NM_010099	Eda	ectodysplasin-A	0	0	1	0	0	0	0	1	0	1	0
mmu-miR-125a-3p	MIMAT0004528	NM_010100	Edar	ectodysplasin-A receptor	0	0	1	0	0	0	0	1	0	1	0
mmu-miR-125a-3p	MIMAT0004528	NM_010101	S1pr3	sphingosine-1-phosphate receptor 3	0	0	1	0	0	0	0	1	0	1	0
mmu-miR-125a-3p	MIMAT0004528	NM_010110	Efnb1	ephrin B1	0	0	1	0	0	0	0	1	0	1	0
mmu-miR-125a-3p	MIMAT0004528	NM_010111	Efnb2	ephrin B2	0	0	1	0	0	0	0	1	0	1	0
mmu-miR-125a-3p	MIMAT0004528	NM_010155	Erf	Ets2 repressor factor	0	0	1	0	0	0	0	1	0	1	0
mmu-miR-125a-3p	MIMAT0004528	NM_010160	Cugbp2	CUG triplet repeat, RNA binding protein 2	0	0	1	0	0	0	0	1	0	1	0
mmu-miR-125a-3p	MIMAT0004528	NM_010164	Eya1	eyes absent 1 homolog (Drosophila)	0	0	1	0	0	0	0	1	0	1	0
mmu-miR-125a-3p	MIMAT0004528	NM_010166	Eya3	eyes absent 3 homolog (Drosophila)	0	0	1	0	0	0	0	1	0	1	0
mmu-miR-125a-3p	MIMAT0004528	NM_010167	Eya4	eyes absent 4 homolog (Drosophila)	0	0	1	0	0	0	0	1	0	1	0
mmu-miR-125a-3p	MIMAT0004528	NM_010173	Faah	fatty acid amide hydrolase	0	0	1	0	0	0	0	1	0	1	0
mmu-miR-125a-3p	MIMAT0004528	NM_010175	Fadd	Fas (TNFRSF6)-associated via death domain	0	0	1	0	0	0	0	1	0	1	0
mmu-miR-125a-3p	MIMAT0004528	NM_010191	Fdft1	farnesyl diphosphate farnesyl transferase 1	0	0	1	0	0	0	0	1	0	1	0
mmu-miR-125a-3p	MIMAT0004528	NM_010193	Fem1b	feminization 1 homolog b (C. elegans)	0	0	1	0	0	0	0	1	0	1	0
mmu-miR-125a-3p	MIMAT0004528	NM_010204	Fgf6	fibroblast growth factor 6	0	0	1	0	0	0	0	1	0	1	0
mmu-miR-125a-3p	MIMAT0004528	NM_010206	Fgfr1	fibroblast growth factor receptor 1	0	0	1	0	0	0	0	1	0	1	0
mmu-miR-125a-3p	MIMAT0004528	NM_010208	Fgr	Gardner-Rasheed feline sarcoma viral (Fgr) oncogene homolog	0	0	1	0	0	0	0	1	0	1	0
mmu-miR-125a-3p	MIMAT0004528	NM_010220	Fkbp5	FK506 binding protein 5	0	0	1	0	0	0	0	1	0	1	0
mmu-miR-125a-3p	MIMAT0004528	NM_010227	Flna	filamin, alpha	0	0	1	0	0	0	0	1	0	1	0
mmu-miR-125a-3p	MIMAT0004528	NM_010230	Fmn1	formin 1	0	0	1	0	0	0	0	1	0	1	0
mmu-miR-125a-3p	MIMAT0004528	NM_010243	Fut9	fucosyltransferase 9	0	0	1	0	0	0	0	1	0	1	0
mmu-miR-125a-3p	MIMAT0004528	NM_010260	Gbp2	guanylate binding protein 2	0	0	1	0	0	0	0	1	0	1	0
mmu-miR-125a-3p	MIMAT0004528	NM_010264	Nr6a1	nuclear receptor subfamily 6, group A, member 1	0	0	1	0	0	0	0	1	0	1	0
mmu-miR-125a-3p	MIMAT0004528	NM_010266	Gda	guanine deaminase	0	0	1	0	0	0	0	1	0	1	0
mmu-miR-125a-3p	MIMAT0004528	NM_010267	Gdap1	ganglioside-induced differentiation-associated-protein 1	0	0	1	0	0	0	0	1	0	1	0
mmu-miR-125a-3p	MIMAT0004528	NM_010275	Gdnf	glial cell line derived neurotrophic factor	0	0	1	0	0	0	0	1	0	1	0
mmu-miR-125a-3p	MIMAT0004528	NM_010286	Tsc22d3	TSC22 domain family 3	0	0	1	0	0	0	0	1	0	1	0
mmu-miR-125a-3p	MIMAT0004528	NM_010306	Gnai3	guanine nucleotide binding protein (G protein), alpha inhibiting 3	0	0	1	0	0	0	0	1	0	1	0
mmu-miR-125a-3p	MIMAT0004528	NM_010307	Gnal	guanine nucleotide binding protein, alpha stimulating, olfactory type	0	0	1	0	0	0	0	1	0	1	0
mmu-miR-125a-3p	MIMAT0004528	NM_010316	Gng3	guanine nucleotide binding protein (G protein), gamma 3	0	0	1	0	0	0	0	1	0	1	0
mmu-miR-125a-3p	MIMAT0004528	NM_010327	Gp1bb	glycoprotein Ib, beta polypeptide	0	0	1	0	0	0	0	1	0	1	0
mmu-miR-125a-3p	MIMAT0004528	NM_010333	S1pr2	sphingosine-1-phosphate receptor 2	0	0	1	0	0	0	0	1	0	1	0
mmu-miR-125a-3p	MIMAT0004528	NM_010345	Grb10	growth factor receptor bound protein 10	0	0	1	0	0	0	0	1	0	1	0
mmu-miR-125a-3p	MIMAT0004528	NM_010367	Magi1	membrane associated guanylate kinase, WW and PDZ domain containing 1	0	0	1	0	0	0	0	1	0	1	0
mmu-miR-125a-3p	MIMAT0004528	NM_010394	H2-Q7	histocompatibility 2, Q region locus 7	0	0	1	0	0	0	0	1	0	1	0
mmu-miR-125a-3p	MIMAT0004528	NM_010413	Hdac6	histone deacetylase 6	0	0	1	0	0	0	0	1	0	1	0
mmu-miR-125a-3p	MIMAT0004528	NM_010430	Hic1	hypermethylated in cancer 1	0	0	1	0	0	0	0	1	0	1	0
mmu-miR-125a-3p	MIMAT0004528	NM_010435	Hira	histone cell cycle regulation defective homolog A (S. cerevisiae)	0	0	1	0	0	0	0	1	0	1	0
mmu-miR-125a-3p	MIMAT0004528	NM_010446	Foxa2	forkhead box A2	0	0	1	0	0	0	0	1	0	1	0
mmu-miR-125a-3p	MIMAT0004528	NM_010470	Hp1bp3	heterochromatin protein 1, binding protein 3	0	0	1	0	0	0	0	1	0	1	0
mmu-miR-125a-3p	MIMAT0004528	NM_010472	Hrb	HIV-1 Rev binding protein	0	0	1	0	0	0	0	1	0	1	0
mmu-miR-125a-3p	MIMAT0004528	NM_010476	Hsd17b7	hydroxysteroid (17-beta) dehydrogenase 7	0	0	1	0	0	0	0	1	0	1	0
mmu-miR-125a-3p	MIMAT0004528	NM_010483	Htr5b	5-hydroxytryptamine (serotonin) receptor 5B	0	0	1	0	0	0	0	1	0	1	0
mmu-miR-125a-3p	MIMAT0004528	NM_010485	Elavl1	ELAV (embryonic lethal, abnormal vision, Drosophila)-like 1 (Hu antigen R)	0	0	1	0	0	0	0	1	0	1	0
mmu-miR-125a-3p	MIMAT0004528	NM_010486	Elavl2	ELAV (embryonic lethal, abnormal vision, Drosophila)-like 2 (Hu antigen B)	0	0	1	0	0	0	0	1	0	1	0
mmu-miR-125a-3p	MIMAT0004528	NM_010512	Igf1	insulin-like growth factor 1	0	0	1	0	0	0	0	1	0	1	0
mmu-miR-125a-3p	MIMAT0004528	NM_010513	Igf1r	insulin-like growth factor I receptor	0	0	1	0	0	0	0	1	0	1	0
mmu-miR-125a-3p	MIMAT0004528	NM_010514	Igf2	insulin-like growth factor 2	0	0	1	0	0	0	0	1	0	1	0
mmu-miR-125a-3p	MIMAT0004528	NM_010546	Ikbkb	inhibitor of kappaB kinase beta	0	0	1	0	0	0	0	1	0	1	0
mmu-miR-125a-3p	MIMAT0004528	NM_010551	Il16	interleukin 16	0	0	1	0	0	0	0	1	0	1	0
mmu-miR-125a-3p	MIMAT0004528	NM_010554	Il1a	interleukin 1 alpha	0	0	1	0	0	0	0	1	0	1	0
mmu-miR-125a-3p	MIMAT0004528	NM_010559	Il6ra	interleukin 6 receptor, alpha	0	0	1	0	0	0	0	1	0	1	0
mmu-miR-125a-3p	MIMAT0004528	NM_010572	Irs4	insulin receptor substrate 4	0	0	1	0	0	0	0	1	0	1	0
mmu-miR-125a-3p	MIMAT0004528	NM_010576	Itga4	integrin alpha 4	0	0	1	0	0	0	0	1	0	1	0
mmu-miR-125a-3p	MIMAT0004528	NM_010579	Eif6	eukaryotic translation initiation factor 6	0	0	1	0	0	0	0	1	0	1	0
mmu-miR-125a-3p	MIMAT0004528	NM_010583	Itk	IL2-inducible T-cell kinase	0	0	1	0	0	0	0	1	0	1	0
mmu-miR-125a-3p	MIMAT0004528	NM_010587	Itsn1	intersectin 1 (SH3 domain protein 1A)	0	0	1	0	0	0	0	1	0	1	0
mmu-miR-125a-3p	MIMAT0004528	NM_010593	Jup	junction plakoglobin	0	0	1	0	0	0	0	1	0	1	0
mmu-miR-125a-3p	MIMAT0004528	NM_010600	Kcnh1	potassium voltage-gated channel, subfamily H (eag-related), member 1	0	0	1	0	0	0	0	1	0	1	0
mmu-miR-125a-3p	MIMAT0004528	NM_010602	Kcnj11	potassium inwardly rectifying channel, subfamily J, member 11	0	0	1	0	0	0	0	1	0	1	0
mmu-miR-125a-3p	MIMAT0004528	NM_010605	Kcnj5	potassium inwardly-rectifying channel, subfamily J, member 5	0	0	1	0	0	0	0	1	0	1	0
mmu-miR-125a-3p	MIMAT0004528	NM_010608	Kcnk3	potassium channel, subfamily K, member 3	0	0	1	0	0	0	0	1	0	1	0
mmu-miR-125a-3p	MIMAT0004528	NM_010613	Khsrp	KH-type splicing regulatory protein	0	0	1	0	0	0	0	1	0	1	0
mmu-miR-125a-3p	MIMAT0004528	NM_010657	Hivep3	human immunodeficiency virus type I enhancer binding protein 3	0	0	1	0	0	0	0	1	0	1	0
mmu-miR-125a-3p	MIMAT0004528	NM_010668	Krt2	keratin 2	0	0	1	0	0	0	0	1	0	1	0
mmu-miR-125a-3p	MIMAT0004528	NM_010688	Lasp1	LIM and SH3 protein 1	0	0	1	0	0	0	0	1	0	1	0
mmu-miR-125a-3p	MIMAT0004528	NM_010705	Lgals3	lectin, galactose binding, soluble 3	0	0	1	0	0	0	0	1	0	1	0
mmu-miR-125a-3p	MIMAT0004528	NM_010710	Lhx2	LIM homeobox protein 2	0	0	1	0	0	0	0	1	0	1	0
mmu-miR-125a-3p	MIMAT0004528	NM_010714	Lhx9	LIM homeobox protein 9	0	0	1	0	0	0	0	1	0	1	0
mmu-miR-125a-3p	MIMAT0004528	NM_010716	Lig3	ligase III, DNA, ATP-dependent	0	0	1	0	0	0	0	1	0	1	0
mmu-miR-125a-3p	MIMAT0004528	NM_010726	Phyh	phytanoyl-CoA hydroxylase	0	0	1	0	0	0	0	1	0	1	0
mmu-miR-125a-3p	MIMAT0004528	NM_010728	Lox	lysyl oxidase	0	0	1	0	0	0	0	1	0	1	0
mmu-miR-125a-3p	MIMAT0004528	NM_010731	Zbtb7a	zinc finger and BTB domain containing 7a	0	0	1	0	0	0	0	1	0	1	0
mmu-miR-125a-3p	MIMAT0004528	NM_010743	Il1rl1	interleukin 1 receptor-like 1	0	0	1	0	0	0	0	1	0	1	0
mmu-miR-125a-3p	MIMAT0004528	NM_010758	Mag	myelin-associated glycoprotein	0	0	1	0	0	0	0	1	0	1	0
mmu-miR-125a-3p	MIMAT0004528	NM_010772	Maz	MYC-associated zinc finger protein (purine-binding transcription factor)	0	0	1	0	0	0	0	1	0	1	0
mmu-miR-125a-3p	MIMAT0004528	NM_010773	Mbd2	methyl-CpG binding domain protein 2	0	0	1	0	0	0	0	1	0	1	0
mmu-miR-125a-3p	MIMAT0004528	NM_010788	Mecp2	methyl CpG binding protein 2	0	0	1	0	0	0	0	1	0	1	0
mmu-miR-125a-3p	MIMAT0004528	NM_010806	Mllt4	myeloid/lymphoid or mixed-lineage leukemia (trithorax homolog, Drosophila); translocated to, 4	0	0	1	0	0	0	0	1	0	1	0
mmu-miR-125a-3p	MIMAT0004528	NM_010811	Ndst2	N-deacetylase/N-sulfotransferase (heparan glucosaminyl) 2	0	0	1	0	0	0	0	1	0	1	0
mmu-miR-125a-3p	MIMAT0004528	NM_010813	Mnt	max binding protein	0	0	1	0	0	0	0	1	0	1	0
mmu-miR-125a-3p	MIMAT0004528	NM_010815	Grap2	GRB2-related adaptor protein 2	0	0	1	0	0	0	0	1	0	1	0
mmu-miR-125a-3p	MIMAT0004528	NM_010831	Snf1lk	SNF1-like kinase	0	0	1	0	0	0	0	1	0	1	0
mmu-miR-125a-3p	MIMAT0004528	NM_010835	Msx1	homeobox, msh-like 1	0	0	1	0	0	0	0	1	0	1	0
mmu-miR-125a-3p	MIMAT0004528	NM_010840	Mthfr	5,10-methylenetetrahydrofolate reductase	0	0	1	0	0	0	0	1	0	1	0
mmu-miR-125a-3p	MIMAT0004528	NM_010844	Muc5ac	mucin 5, subtypes A and C, tracheobronchial/gastric	0	0	1	0	0	0	0	1	0	1	0
mmu-miR-125a-3p	MIMAT0004528	NM_010846	Mx1	myxovirus (influenza virus) resistance 1	0	0	1	0	0	0	0	1	0	1	0
mmu-miR-125a-3p	MIMAT0004528	NM_010847	Mxi1	Max interacting protein 1	0	0	1	0	0	0	0	1	0	1	0
mmu-miR-125a-3p	MIMAT0004528	NM_010871	Birc1f	baculoviral IAP repeat-containing 1f	0	0	1	0	0	0	0	1	0	1	0
mmu-miR-125a-3p	MIMAT0004528	NM_010881	Ncoa1	nuclear receptor coactivator 1	0	0	1	0	0	0	0	1	0	1	0
mmu-miR-125a-3p	MIMAT0004528	NM_010895	Neurod2	neurogenic differentiation 2	0	0	1	0	0	0	0	1	0	1	0
mmu-miR-125a-3p	MIMAT0004528	NM_010898	Nf2	neurofibromatosis 2	0	0	1	0	0	0	0	1	0	1	0
mmu-miR-125a-3p	MIMAT0004528	NM_010901	Nfatc3	nuclear factor of activated T-cells, cytoplasmic, calcineurin-dependent 3	0	0	1	0	0	0	0	1	0	1	0
mmu-miR-125a-3p	MIMAT0004528	NM_010917	Nid1	nidogen 1	0	0	1	0	0	0	0	1	0	1	0
mmu-miR-125a-3p	MIMAT0004528	NM_010921	Nkx3-1	NK-3 transcription factor, locus 1 (Drosophila)	0	0	1	0	0	0	0	1	0	1	0
mmu-miR-125a-3p	MIMAT0004528	NM_010923	Nnat	neuronatin	0	0	1	0	0	0	0	1	0	1	0
mmu-miR-125a-3p	MIMAT0004528	NM_010925	Rrp1	ribosomal RNA processing 1 homolog (S. cerevisiae)	0	0	1	0	0	0	0	1	0	1	0
mmu-miR-125a-3p	MIMAT0004528	NM_010928	Notch2	Notch gene homolog 2 (Drosophila)	0	0	1	0	0	0	0	1	0	1	0
mmu-miR-125a-3p	MIMAT0004528	NM_010929	Notch4	Notch gene homolog 4 (Drosophila)	0	0	1	0	0	0	0	1	0	1	0
mmu-miR-125a-3p	MIMAT0004528	NM_010938	Nrf1	nuclear respiratory factor 1	0	0	1	0	0	0	0	1	0	1	0
mmu-miR-125a-3p	MIMAT0004528	NM_010942	Nsg1	neuron specific gene family member 1	0	0	1	0	0	0	0	1	0	1	0
mmu-miR-125a-3p	MIMAT0004528	NM_010947	Ntn2l	netrin 2-like (chicken)	0	0	1	0	0	0	0	1	0	1	0
mmu-miR-125a-3p	MIMAT0004528	NM_010956	Ogdh	oxoglutarate dehydrogenase (lipoamide)	0	0	1	0	0	0	0	1	0	1	0
mmu-miR-125a-3p	MIMAT0004528	NM_011020	Hspa4l	heat shock protein 4 like	0	0	1	0	0	0	0	1	0	1	0
mmu-miR-125a-3p	MIMAT0004528	NM_011026	P2rx4	purinergic receptor P2X, ligand-gated ion channel 4	0	0	1	0	0	0	0	1	0	1	0
mmu-miR-125a-3p	MIMAT0004528	NM_011030	P4ha1	procollagen-proline, 2-oxoglutarate 4-dioxygenase (proline 4-hydroxylase), alpha 1 polypeptide	0	0	1	0	0	0	0	1	0	1	0
mmu-miR-125a-3p	MIMAT0004528	NM_011032	P4hb	prolyl 4-hydroxylase, beta polypeptide	0	0	1	0	0	0	0	1	0	1	0
mmu-miR-125a-3p	MIMAT0004528	NM_011046	Furin	furin (paired basic amino acid cleaving enzyme)	0	0	1	0	0	0	0	1	0	1	0
mmu-miR-125a-3p	MIMAT0004528	NM_011060	Padi3	peptidyl arginine deiminase, type III	0	0	1	0	0	0	0	1	0	1	0
mmu-miR-125a-3p	MIMAT0004528	NM_011062	Pdpk1	3-phosphoinositide dependent protein kinase-1	0	0	1	0	0	0	0	1	0	1	0
mmu-miR-125a-3p	MIMAT0004528	NM_011067	Per3	period homolog 3 (Drosophila)	0	0	1	0	0	0	0	1	0	1	0
mmu-miR-125a-3p	MIMAT0004528	NM_011074	Pftk1	PFTAIRE protein kinase 1	0	0	1	0	0	0	0	1	0	1	0
mmu-miR-125a-3p	MIMAT0004528	NM_011077	Phex	phosphate regulating gene with homologies to endopeptidases on the X chromosome (hypophosphatemia, vitamin D resistant rickets)	0	0	1	0	0	0	0	1	0	1	0
mmu-miR-125a-3p	MIMAT0004528	NM_011087	Pira1	paired-Ig-like receptor A1	0	0	1	0	0	0	0	1	0	1	0
mmu-miR-125a-3p	MIMAT0004528	NM_011089	Pira2	paired-Ig-like receptor A2	0	0	1	0	0	0	0	1	0	1	0
mmu-miR-125a-3p	MIMAT0004528	NM_011127	Prrx1	paired related homeobox 1	0	0	1	0	0	0	0	1	0	1	0
mmu-miR-125a-3p	MIMAT0004528	NM_011145	Ppard	peroxisome proliferator activator receptor delta	0	0	1	0	0	0	0	1	0	1	0
mmu-miR-125a-3p	MIMAT0004528	NM_011162	Mapk8ip1	mitogen-activated protein kinase 8 interacting protein 1	0	0	1	0	0	0	0	1	0	1	0
mmu-miR-125a-3p	MIMAT0004528	NM_011192	Psme3	proteaseome (prosome, macropain) 28 subunit, 3	0	0	1	0	0	0	0	1	0	1	0
mmu-miR-125a-3p	MIMAT0004528	NM_011200	Ptp4a1	protein tyrosine phosphatase 4a1	0	0	1	0	0	0	0	1	0	1	0
mmu-miR-125a-3p	MIMAT0004528	NM_011201	Ptpn1	protein tyrosine phosphatase, non-receptor type 1	0	0	1	0	0	0	0	1	0	1	0
mmu-miR-125a-3p	MIMAT0004528	NM_011214	Ptpru	protein tyrosine phosphatase, receptor type, U	0	0	1	0	0	0	0	1	0	1	0
mmu-miR-125a-3p	MIMAT0004528	NM_011235	Rad51l3	RAD51-like 3 (S. cerevisiae)	0	0	1	0	0	0	0	1	0	1	0
mmu-miR-125a-3p	MIMAT0004528	NM_011237	Rad9	RAD9 homolog (S. pombe)	0	0	1	0	0	0	0	1	0	1	0
mmu-miR-125a-3p	MIMAT0004528	NM_011241	Rangap1	RAN GTPase activating protein 1	0	0	1	0	0	0	0	1	0	1	0
mmu-miR-125a-3p	MIMAT0004528	NM_011246	Rasgrp1	RAS guanyl releasing protein 1	0	0	1	0	0	0	0	1	0	1	0
mmu-miR-125a-3p	MIMAT0004528	NM_011262	Dpf2	D4, zinc and double PHD fingers family 2	0	0	1	0	0	0	0	1	0	1	0
mmu-miR-125a-3p	MIMAT0004528	NM_011266	Rfxank	regulatory factor X-associated ankyrin-containing protein	0	0	1	0	0	0	0	1	0	1	0
mmu-miR-125a-3p	MIMAT0004528	NM_011271	Rnase1	ribonuclease, RNase A family, 1 (pancreatic)	0	0	1	0	0	0	0	1	0	1	0
mmu-miR-125a-3p	MIMAT0004528	NM_011278	Rnf4	ring finger protein 4	0	0	1	0	0	0	0	1	0	1	0
mmu-miR-125a-3p	MIMAT0004528	NM_011286	Rph3a	rabphilin 3A	0	0	1	0	0	0	0	1	0	1	0
mmu-miR-125a-3p	MIMAT0004528	NM_011299	Rps6ka2	ribosomal protein S6 kinase, polypeptide 2	0	0	1	0	0	0	0	1	0	1	0
mmu-miR-125a-3p	MIMAT0004528	NM_011305	Rxra	retinoid X receptor alpha	0	0	1	0	0	0	0	1	0	1	0
mmu-miR-125a-3p	MIMAT0004528	NM_011330	Ccl11	small chemokine (C-C motif) ligand 11	0	0	1	0	0	0	0	1	0	1	0
mmu-miR-125a-3p	MIMAT0004528	NM_011338	Ccl9	chemokine (C-C motif) ligand 9	0	0	1	0	0	0	0	1	0	1	0
mmu-miR-125a-3p	MIMAT0004528	NM_011341	Sdf4	stromal cell derived factor 4	0	0	1	0	0	0	0	1	0	1	0
mmu-miR-125a-3p	MIMAT0004528	NM_011344	Sel1l	sel-1 suppressor of lin-12-like (C. elegans)	0	0	1	0	0	0	0	1	0	1	0
mmu-miR-125a-3p	MIMAT0004528	NM_011348	Sema3e	sema domain, immunoglobulin domain (Ig), short basic domain, secreted, (semaphorin) 3E	0	0	1	0	0	0	0	1	0	1	0
mmu-miR-125a-3p	MIMAT0004528	NM_011356	Frzb	frizzled-related protein	0	0	1	0	0	0	0	1	0	1	0
mmu-miR-125a-3p	MIMAT0004528	NM_011361	Sgk1	serum/glucocorticoid regulated kinase 1	0	0	1	0	0	0	0	1	0	1	0
mmu-miR-125a-3p	MIMAT0004528	NM_011364	Sh2d1a	SH2 domain protein 1A	0	0	1	0	0	0	0	1	0	1	0
mmu-miR-125a-3p	MIMAT0004528	NM_011371	St6galnac1	ST6 (alpha-N-acetyl-neuraminyl-2,3-beta-galactosyl-1,3)-N-acetylgalactosaminide alpha-2,6-sialyltransferase 1	0	0	1	0	0	0	0	1	0	1	0
mmu-miR-125a-3p	MIMAT0004528	NM_011374	St8sia1	ST8 alpha-N-acetyl-neuraminide alpha-2,8-sialyltransferase 1	0	0	1	0	0	0	0	1	0	1	0
mmu-miR-125a-3p	MIMAT0004528	NM_011382	Six4	sine oculis-related homeobox 4 homolog (Drosophila)	0	0	1	0	0	0	0	1	0	1	0
mmu-miR-125a-3p	MIMAT0004528	NM_011384	Six6	sine oculis-related homeobox 6 homolog (Drosophila)	0	0	1	0	0	0	0	1	0	1	0
mmu-miR-125a-3p	MIMAT0004528	NM_011385	Ski	ski sarcoma viral oncogene homolog (avian)	0	0	1	0	0	0	0	1	0	1	0
mmu-miR-125a-3p	MIMAT0004528	NM_011386	Skil	SKI-like	0	0	1	0	0	0	0	1	0	1	0
mmu-miR-125a-3p	MIMAT0004528	NM_011396	Slc22a5	solute carrier family 22 (organic cation transporter), member 5	0	0	1	0	0	0	0	1	0	1	0
mmu-miR-125a-3p	MIMAT0004528	NM_011404	Slc7a5	solute carrier family 7 (cationic amino acid transporter, y+ system), member 5	0	0	1	0	0	0	0	1	0	1	0
mmu-miR-125a-3p	MIMAT0004528	NM_011406	Slc8a1	solute carrier family 8 (sodium/calcium exchanger), member 1	0	0	1	0	0	0	0	1	0	1	0
mmu-miR-125a-3p	MIMAT0004528	NM_011416	Smarca2	SWI/SNF related, matrix associated, actin dependent regulator of chromatin, subfamily a, member 2	0	0	1	0	0	0	0	1	0	1	0
mmu-miR-125a-3p	MIMAT0004528	NM_011445	Sox6	SRY-box containing gene 6	0	0	1	0	0	0	0	1	0	1	0
mmu-miR-125a-3p	MIMAT0004528	NM_011448	Sox9	SRY-box containing gene 9	0	0	1	0	0	0	0	1	0	1	0
mmu-miR-125a-3p	MIMAT0004528	NM_011452	Serpinb9b	serine (or cysteine) peptidase inhibitor, clade B, member 9b	0	0	1	0	0	0	0	1	0	1	0
mmu-miR-125a-3p	MIMAT0004528	NM_011453	Serpinb9c	serine (or cysteine) peptidase inhibitor, clade B, member 9c	0	0	1	0	0	0	0	1	0	1	0
mmu-miR-125a-3p	MIMAT0004528	NM_011481	Srms	src-related kinase lacking C-terminal regulatory tyrosine and N-terminal myristylation sites	0	0	1	0	0	0	0	1	0	1	0
mmu-miR-125a-3p	MIMAT0004528	NM_011490	Stau1	staufen (RNA binding protein) homolog 1 (Drosophila)	0	0	1	0	0	0	0	1	0	1	0
mmu-miR-125a-3p	MIMAT0004528	NM_011500	Strn	striatin, calmodulin binding protein	0	0	1	0	0	0	0	1	0	1	0
mmu-miR-125a-3p	MIMAT0004528	NM_011506	Sucla2	succinate-Coenzyme A ligase, ADP-forming, beta subunit	0	0	1	0	0	0	0	1	0	1	0
mmu-miR-125a-3p	MIMAT0004528	NM_011510	Abcc8	ATP-binding cassette, sub-family C (CFTR/MRP), member 8	0	0	1	0	0	0	0	1	0	1	0
mmu-miR-125a-3p	MIMAT0004528	NM_011518	Syk	spleen tyrosine kinase	0	0	1	0	0	0	0	1	0	1	0
mmu-miR-125a-3p	MIMAT0004528	NM_011519	Sdc1	syndecan 1	0	0	1	0	0	0	0	1	0	1	0
mmu-miR-125a-3p	MIMAT0004528	NM_011521	Sdc4	syndecan 4	0	0	1	0	0	0	0	1	0	1	0
mmu-miR-125a-3p	MIMAT0004528	NM_011522	Syngr3	synaptogyrin 3	0	0	1	0	0	0	0	1	0	1	0
mmu-miR-125a-3p	MIMAT0004528	NM_011527	Tal1	T-cell acute lymphocytic leukemia 1	0	0	1	0	0	0	0	1	0	1	0
mmu-miR-125a-3p	MIMAT0004528	NM_011541	Tcea1	transcription elongation factor A (SII) 1	0	0	1	0	0	0	0	1	0	1	0
mmu-miR-125a-3p	MIMAT0004528	NM_011551	Ubtf	upstream binding transcription factor, RNA polymerase I	0	0	1	0	0	0	0	1	0	1	0
mmu-miR-125a-3p	MIMAT0004528	NM_011563	Prdx2	peroxiredoxin 2	0	0	1	0	0	0	0	1	0	1	0
mmu-miR-125a-3p	MIMAT0004528	NM_011566	Tead3	TEA domain family member 3	0	0	1	0	0	0	0	1	0	1	0
mmu-miR-125a-3p	MIMAT0004528	NM_011568	Thoc4	THO complex 4	0	0	1	0	0	0	0	1	0	1	0
mmu-miR-125a-3p	MIMAT0004528	NM_011573	Tex264	testis expressed gene 264	0	0	1	0	0	0	0	1	0	1	0
mmu-miR-125a-3p	MIMAT0004528	NM_011580	Thbs1	thrombospondin 1	0	0	1	0	0	0	0	1	0	1	0
mmu-miR-125a-3p	MIMAT0004528	NM_011585	Tia1	cytotoxic granule-associated RNA binding protein 1	0	0	1	0	0	0	0	1	0	1	0
mmu-miR-125a-3p	MIMAT0004528	NM_011595	Timp3	tissue inhibitor of metalloproteinase 3	0	0	1	0	0	0	0	1	0	1	0
mmu-miR-125a-3p	MIMAT0004528	NM_011603	Tbpl1	TATA box binding protein-like 1	0	0	1	0	0	0	0	1	0	1	0
mmu-miR-125a-3p	MIMAT0004528	NM_011632	Traf3	Tnf receptor-associated factor 3	0	0	1	0	0	0	0	1	0	1	0
mmu-miR-125a-3p	MIMAT0004528	NM_011636	Plscr1	phospholipid scramblase 1	0	0	1	0	0	0	0	1	0	1	0
mmu-miR-125a-3p	MIMAT0004528	NM_011638	Tfrc	transferrin receptor	0	0	1	0	0	0	0	1	0	1	0
mmu-miR-125a-3p	MIMAT0004528	NM_011674	Ugt8a	UDP galactosyltransferase 8A	0	0	1	0	0	0	0	1	0	1	0
mmu-miR-125a-3p	MIMAT0004528	NM_011680	Usf2	upstream transcription factor 2	0	0	1	0	0	0	0	1	0	1	0
mmu-miR-125a-3p	MIMAT0004528	NM_011682	Utrn	utrophin	0	0	1	0	0	0	0	1	0	1	0
mmu-miR-125a-3p	MIMAT0004528	NM_011696	Vdac3	voltage-dependent anion channel 3	0	0	1	0	0	0	0	1	0	1	0
mmu-miR-125a-3p	MIMAT0004528	NM_011702	Vip	vasoactive intestinal polypeptide	0	0	1	0	0	0	0	1	0	1	0
mmu-miR-125a-3p	MIMAT0004528	NM_011716	Wfs1	Wolfram syndrome 1 homolog (human)	0	0	1	0	0	0	0	1	0	1	0
mmu-miR-125a-3p	MIMAT0004528	NM_011719	Wnt9b	wingless-type MMTV integration site 9B	0	0	1	0	0	0	0	1	0	1	0
mmu-miR-125a-3p	MIMAT0004528	NM_011727	Xlr3c	X-linked lymphocyte-regulated 3C	0	0	1	0	0	0	0	1	0	1	0
mmu-miR-125a-3p	MIMAT0004528	NM_011734	Siae	sialic acid acetylesterase	0	0	1	0	0	0	0	1	0	1	0
mmu-miR-125a-3p	MIMAT0004528	NM_011743	Zfp106	zinc finger protein 106	0	0	1	0	0	0	0	1	0	1	0
mmu-miR-125a-3p	MIMAT0004528	NM_011748	Zfp14	zinc finger protein 14	0	0	1	0	0	0	0	1	0	1	0
mmu-miR-125a-3p	MIMAT0004528	NM_011780	Adam23	a disintegrin and metallopeptidase domain 23	0	0	1	0	0	0	0	1	0	1	0
mmu-miR-125a-3p	MIMAT0004528	NM_011782	Adamts5	a disintegrin-like and metallopeptidase (reprolysin type) with thrombospondin type 1 motif, 5 (aggrecanase-2)	0	0	1	0	0	0	0	1	0	1	0
mmu-miR-125a-3p	MIMAT0004528	NM_011784	Aplnr	apelin receptor	0	0	1	0	0	0	0	1	0	1	0
mmu-miR-125a-3p	MIMAT0004528	NM_011799	Cdc6	cell division cycle 6 homolog (S. cerevisiae)	0	0	1	0	0	0	0	1	0	1	0
mmu-miR-125a-3p	MIMAT0004528	NM_011800	Cdh20	cadherin 20	0	0	1	0	0	0	0	1	0	1	0
mmu-miR-125a-3p	MIMAT0004528	NM_011803	Klf6	Kruppel-like factor 6	0	0	1	0	0	0	0	1	0	1	0
mmu-miR-125a-3p	MIMAT0004528	NM_011804	Creg1	cellular repressor of E1A-stimulated genes 1	0	0	1	0	0	0	0	1	0	1	0
mmu-miR-125a-3p	MIMAT0004528	NM_011805	Dido1	death inducer-obliterator 1	0	0	1	0	0	0	0	1	0	1	0
mmu-miR-125a-3p	MIMAT0004528	NM_011806	Dmtf1	cyclin D binding myb-like transcription factor 1	0	0	1	0	0	0	0	1	0	1	0
mmu-miR-125a-3p	MIMAT0004528	NM_011807	Dlg2	discs, large homolog 2 (Drosophila)	0	0	1	0	0	0	0	1	0	1	0
mmu-miR-125a-3p	MIMAT0004528	NM_011813	Fiz1	Flt3 interacting zinc finger protein 1	0	0	1	0	0	0	0	1	0	1	0
mmu-miR-125a-3p	MIMAT0004528	NM_011816	G3bp2	GTPase activating protein (SH3 domain) binding protein 2	0	0	1	0	0	0	0	1	0	1	0
mmu-miR-125a-3p	MIMAT0004528	NM_011824	Grem1	gremlin 1	0	0	1	0	0	0	0	1	0	1	0
mmu-miR-125a-3p	MIMAT0004528	NM_011828	Hs2st1	heparan sulfate 2-O-sulfotransferase 1	0	0	1	0	0	0	0	1	0	1	0
mmu-miR-125a-3p	MIMAT0004528	NM_011836	Lamc3	laminin gamma 3	0	0	1	0	0	0	0	1	0	1	0
mmu-miR-125a-3p	MIMAT0004528	NM_011839	Mab21l2	mab-21-like 2 (C. elegans)	0	0	1	0	0	0	0	1	0	1	0
mmu-miR-125a-3p	MIMAT0004528	NM_011861	Pacsin1	protein kinase C and casein kinase substrate in neurons 1	0	0	1	0	0	0	0	1	0	1	0
mmu-miR-125a-3p	MIMAT0004528	NM_011877	Ptpn21	protein tyrosine phosphatase, non-receptor type 21	0	0	1	0	0	0	0	1	0	1	0
mmu-miR-125a-3p	MIMAT0004528	NM_011884	Rngtt	RNA guanylyltransferase and 5"-phosphatase	0	0	1	0	0	0	0	1	0	1	0
mmu-miR-125a-3p	MIMAT0004528	NM_011886	Scamp3	secretory carrier membrane protein 3	0	0	1	0	0	0	0	1	0	1	0
mmu-miR-125a-3p	MIMAT0004528	NM_011890	Sgcb	sarcoglycan, beta (dystrophin-associated glycoprotein)	0	0	1	0	0	0	0	1	0	1	0
mmu-miR-125a-3p	MIMAT0004528	NM_011924	Avpr1b	arginine vasopressin receptor 1B	0	0	1	0	0	0	0	1	0	1	0
mmu-miR-125a-3p	MIMAT0004528	NM_011926	Ceacam1	CEA-related cell adhesion molecule 1	0	0	1	0	0	0	0	1	0	1	0
mmu-miR-125a-3p	MIMAT0004528	NM_011936	Fto	fat mass and obesity associated	0	0	1	0	0	0	0	1	0	1	0
mmu-miR-125a-3p	MIMAT0004528	NM_011941	Mapkbp1	mitogen-activated protein kinase binding protein 1	0	0	1	0	0	0	0	1	0	1	0
mmu-miR-125a-3p	MIMAT0004528	NM_011943	Map2k6	mitogen-activated protein kinase kinase 6	0	0	1	0	0	0	0	1	0	1	0
mmu-miR-125a-3p	MIMAT0004528	NM_011949	Mapk1	mitogen-activated protein kinase 1	0	0	1	0	0	0	0	1	0	1	0
mmu-miR-125a-3p	MIMAT0004528	NM_011960	Parg	poly (ADP-ribose) glycohydrolase	0	0	1	0	0	0	0	1	0	1	0
mmu-miR-125a-3p	MIMAT0004528	NM_011976	Sema4g	sema domain, immunoglobulin domain (Ig), transmembrane domain (TM) and short cytoplasmic domain, (semaphorin) 4G	0	0	1	0	0	0	0	1	0	1	0
mmu-miR-125a-3p	MIMAT0004528	NM_011984	Homer3	homer homolog 3 (Drosophila)	0	0	1	0	0	0	0	1	0	1	0
mmu-miR-125a-3p	MIMAT0004528	NM_011989	Slc27a4	solute carrier family 27 (fatty acid transporter), member 4	0	0	1	0	0	0	0	1	0	1	0
mmu-miR-125a-3p	MIMAT0004528	NM_011994	Abcd2	ATP-binding cassette, sub-family D (ALD), member 2	0	0	1	0	0	0	0	1	0	1	0
mmu-miR-125a-3p	MIMAT0004528	NM_011997	Casp8ap2	caspase 8 associated protein 2	0	0	1	0	0	0	0	1	0	1	0
mmu-miR-125a-3p	MIMAT0004528	NM_011998	Chst4	carbohydrate (chondroitin 6/keratan) sulfotransferase 4	0	0	1	0	0	0	0	1	0	1	0
mmu-miR-125a-3p	MIMAT0004528	NM_012000	Cln8	ceroid-lipofuscinosis, neuronal 8	0	0	1	0	0	0	0	1	0	1	0
mmu-miR-125a-3p	MIMAT0004528	NM_012006	Acot1	acyl-CoA thioesterase 1	0	0	1	0	0	0	0	1	0	1	0
mmu-miR-125a-3p	MIMAT0004528	NM_012009	Sh2d1b1	SH2 domain protein 1B1	0	0	1	0	0	0	0	1	0	1	0
mmu-miR-125a-3p	MIMAT0004528	NM_012010	Eif2s3x	eukaryotic translation initiation factor 2, subunit 3, structural gene X-linked	0	0	1	0	0	0	0	1	0	1	0
mmu-miR-125a-3p	MIMAT0004528	NM_012026	Rgnef	Rho-guanine nucleotide exchange factor	0	0	1	0	0	0	0	1	0	1	0
mmu-miR-125a-3p	MIMAT0004528	NM_012027	Mprip	myosin phosphatase Rho interacting protein	0	0	1	0	0	0	0	1	0	1	0
mmu-miR-125a-3p	MIMAT0004528	NM_012032	Serinc3	serine incorporator 3	0	0	1	0	0	0	0	1	0	1	0
mmu-miR-125a-3p	MIMAT0004528	NM_012037	Vat1	vesicle amine transport protein 1 homolog (T californica)	0	0	1	0	0	0	0	1	0	1	0
mmu-miR-125a-3p	MIMAT0004528	NM_012051	Etv3	ets variant gene 3	0	0	1	0	0	0	0	1	0	1	0
mmu-miR-125a-3p	MIMAT0004528	NM_012052	Rps3	ribosomal protein S3	0	0	1	0	0	0	0	1	0	1	0
mmu-miR-125a-3p	MIMAT0004528	NM_013463	Gla	galactosidase, alpha	0	0	1	0	0	0	0	1	0	1	0
mmu-miR-125a-3p	MIMAT0004528	NM_013464	Ahr	aryl-hydrocarbon receptor	0	0	1	0	0	0	0	1	0	1	0
mmu-miR-125a-3p	MIMAT0004528	NM_013477	Atp6v0d1	ATPase, H+ transporting, lysosomal V0 subunit D1	0	0	1	0	0	0	0	1	0	1	0
mmu-miR-125a-3p	MIMAT0004528	NM_013503	Drd5	dopamine receptor 5	0	0	1	0	0	0	0	1	0	1	0
mmu-miR-125a-3p	MIMAT0004528	NM_013510	Epb4.1l1	erythrocyte protein band 4.1-like 1	0	0	1	0	0	0	0	1	0	1	0
mmu-miR-125a-3p	MIMAT0004528	NM_013512	Epb4.1l4a	erythrocyte protein band 4.1-like 4a	0	0	1	0	0	0	0	1	0	1	0
mmu-miR-125a-3p	MIMAT0004528	NM_013519	Foxc2	forkhead box C2	0	0	1	0	0	0	0	1	0	1	0
mmu-miR-125a-3p	MIMAT0004528	NM_013529	Gfpt2	glutamine fructose-6-phosphate transaminase 2	0	0	1	0	0	0	0	1	0	1	0
mmu-miR-125a-3p	MIMAT0004528	NM_013531	Gnb4	guanine nucleotide binding protein (G protein), beta 4	0	0	1	0	0	0	0	1	0	1	0
mmu-miR-125a-3p	MIMAT0004528	NM_013547	Hgd	homogentisate 1, 2-dioxygenase	0	0	1	0	0	0	0	1	0	1	0
mmu-miR-125a-3p	MIMAT0004528	NM_013552	Hmmr	hyaluronan mediated motility receptor (RHAMM)	0	0	1	0	0	0	0	1	0	1	0
mmu-miR-125a-3p	MIMAT0004528	NM_013586	Loxl3	lysyl oxidase-like 3	0	0	1	0	0	0	0	1	0	1	0
mmu-miR-125a-3p	MIMAT0004528	NM_013592	Matn4	matrilin 4	0	0	1	0	0	0	0	1	0	1	0
mmu-miR-125a-3p	MIMAT0004528	NM_013595	Mbd3	methyl-CpG binding domain protein 3	0	0	1	0	0	0	0	1	0	1	0
mmu-miR-125a-3p	MIMAT0004528	NM_013622	Oprd1	opioid receptor, delta 1	0	0	1	0	0	0	0	1	0	1	0
mmu-miR-125a-3p	MIMAT0004528	NM_013625	Pafah1b1	platelet-activating factor acetylhydrolase, isoform 1b, beta1 subunit	0	0	1	0	0	0	0	1	0	1	0
mmu-miR-125a-3p	MIMAT0004528	NM_013634	Med1	mediator complex subunit 1	0	0	1	0	0	0	0	1	0	1	0
mmu-miR-125a-3p	MIMAT0004528	NM_013641	Ptger1	prostaglandin E receptor 1 (subtype EP1)	0	0	1	0	0	0	0	1	0	1	0
mmu-miR-125a-3p	MIMAT0004528	NM_013672	Sp1	trans-acting transcription factor 1	0	0	1	0	0	0	0	1	0	1	0
mmu-miR-125a-3p	MIMAT0004528	NM_013674	Irf4	interferon regulatory factor 4	0	0	1	0	0	0	0	1	0	1	0
mmu-miR-125a-3p	MIMAT0004528	NM_013675	Spnb1	spectrin beta 1	0	0	1	0	0	0	0	1	0	1	0
mmu-miR-125a-3p	MIMAT0004528	NM_013681	Syn2	synapsin II	0	0	1	0	0	0	0	1	0	1	0
mmu-miR-125a-3p	MIMAT0004528	NM_013690	Tek	endothelial-specific receptor tyrosine kinase	0	0	1	0	0	0	0	1	0	1	0
mmu-miR-125a-3p	MIMAT0004528	NM_013720	Mga	MAX gene associated	0	0	1	0	0	0	0	1	0	1	0
mmu-miR-125a-3p	MIMAT0004528	NM_013729	Mixl1	Mix1 homeobox-like 1 (Xenopus laevis)	0	0	1	0	0	0	0	1	0	1	0
mmu-miR-125a-3p	MIMAT0004528	NM_013733	Chaf1a	chromatin assembly factor 1, subunit A (p150)	0	0	1	0	0	0	0	1	0	1	0
mmu-miR-125a-3p	MIMAT0004528	NM_013745	Nufip1	nuclear fragile X mental retardation protein interacting protein 1	0	0	1	0	0	0	0	1	0	1	0
mmu-miR-125a-3p	MIMAT0004528	NM_013755	Gyg	glycogenin	0	0	1	0	0	0	0	1	0	1	0
mmu-miR-125a-3p	MIMAT0004528	NM_013757	Sytl4	synaptotagmin-like 4	0	0	1	0	0	0	0	1	0	1	0
mmu-miR-125a-3p	MIMAT0004528	NM_013763	Tbl2	transducin (beta)-like 2	0	0	1	0	0	0	0	1	0	1	0
mmu-miR-125a-3p	MIMAT0004528	NM_013767	Csnk1e	casein kinase 1, epsilon	0	0	1	0	0	0	0	1	0	1	0
mmu-miR-125a-3p	MIMAT0004528	NM_013774	Tcl1b4	T-cell leukemia/lymphoma 1B, 4	0	0	1	0	0	0	0	1	0	1	0
mmu-miR-125a-3p	MIMAT0004528	NM_013785	Ihpk1	inositol hexaphosphate kinase 1	0	0	1	0	0	0	0	1	0	1	0
mmu-miR-125a-3p	MIMAT0004528	NM_013814	Galnt1	UDP-N-acetyl-alpha-D-galactosamine:polypeptide N-acetylgalactosaminyltransferase 1	0	0	1	0	0	0	0	1	0	1	0
mmu-miR-125a-3p	MIMAT0004528	NM_013835	Trove2	TROVE domain family, member 2	0	0	1	0	0	0	0	1	0	1	0
mmu-miR-125a-3p	MIMAT0004528	NM_013837	Tpst1	protein-tyrosine sulfotransferase 1	0	0	1	0	0	0	0	1	0	1	0
mmu-miR-125a-3p	MIMAT0004528	NM_013868	Hspb7	heat shock protein family, member 7 (cardiovascular)	0	0	1	0	0	0	0	1	0	1	0
mmu-miR-125a-3p	MIMAT0004528	NM_013881	Ulk2	Unc-51 like kinase 2 (C. elegans)	0	0	1	0	0	0	0	1	0	1	0
mmu-miR-125a-3p	MIMAT0004528	NM_013885	Clic4	chloride intracellular channel 4 (mitochondrial)	0	0	1	0	0	0	0	1	0	1	0
mmu-miR-125a-3p	MIMAT0004528	NM_013886	Hdgfrp3	hepatoma-derived growth factor, related protein 3	0	0	1	0	0	0	0	1	0	1	0
mmu-miR-125a-3p	MIMAT0004528	NM_013905	Heyl	hairy/enhancer-of-split related with YRPW motif-like	0	0	1	0	0	0	0	1	0	1	0
mmu-miR-125a-3p	MIMAT0004528	NM_013907	Fbxw4	F-box and WD-40 domain protein 4	0	0	1	0	0	0	0	1	0	1	0
mmu-miR-125a-3p	MIMAT0004528	NM_013914	Snai3	snail homolog 3 (Drosophila)	0	0	1	0	0	0	0	1	0	1	0
mmu-miR-125a-3p	MIMAT0004528	NM_013921	Tmprss8	transmembrane protease, serine 8 (intestinal)	0	0	1	0	0	0	0	1	0	1	0
mmu-miR-125a-3p	MIMAT0004528	NM_013923	Rnf19a	ring finger protein 19A	0	0	1	0	0	0	0	1	0	1	0
mmu-miR-125a-3p	MIMAT0004528	NM_013924	Abt1	activator of basal transcription 1	0	0	1	0	0	0	0	1	0	1	0
mmu-miR-125a-3p	MIMAT0004528	NM_013927	Cngb3	cyclic nucleotide gated channel beta 3	0	0	1	0	0	0	0	1	0	1	0
mmu-miR-125a-3p	MIMAT0004528	NM_013931	Mapk8ip3	mitogen-activated protein kinase 8 interacting protein 3	0	0	1	0	0	0	0	1	0	1	0
mmu-miR-125a-3p	MIMAT0004528	NM_015729	Acox1	acyl-Coenzyme A oxidase 1, palmitoyl	0	0	1	0	0	0	0	1	0	1	0
mmu-miR-125a-3p	MIMAT0004528	NM_015745	Rbp3	retinol binding protein 3, interstitial	0	0	1	0	0	0	0	1	0	1	0
mmu-miR-125a-3p	MIMAT0004528	NM_015747	Slc20a1	solute carrier family 20, member 1	0	0	1	0	0	0	0	1	0	1	0
mmu-miR-125a-3p	MIMAT0004528	NM_015754	Rbbp9	retinoblastoma binding protein 9	0	0	1	0	0	0	0	1	0	1	0
mmu-miR-125a-3p	MIMAT0004528	NM_015768	Prok2	prokineticin 2	0	0	1	0	0	0	0	1	0	1	0
mmu-miR-125a-3p	MIMAT0004528	NM_015775	Tmprss2	transmembrane protease, serine 2	0	0	1	0	0	0	0	1	0	1	0
mmu-miR-125a-3p	MIMAT0004528	NM_015790	Icosl	icos ligand	0	0	1	0	0	0	0	1	0	1	0
mmu-miR-125a-3p	MIMAT0004528	NM_015791	Fbxo8	F-box protein 8	0	0	1	0	0	0	0	1	0	1	0
mmu-miR-125a-3p	MIMAT0004528	NM_015819	Hs6st2	heparan sulfate 6-O-sulfotransferase 2	0	0	1	0	0	0	0	1	0	1	0
mmu-miR-125a-3p	MIMAT0004528	NM_015824	Orc3l	origin recognition complex, subunit 3-like (S. cerevisiae)	0	0	1	0	0	0	0	1	0	1	0
mmu-miR-125a-3p	MIMAT0004528	NM_015829	Slc25a13	solute carrier family 25 (mitochondrial carrier, adenine nucleotide translocator), member 13	0	0	1	0	0	0	0	1	0	1	0
mmu-miR-125a-3p	MIMAT0004528	NM_016660	Hmga1	high mobility group AT-hook 1	0	0	1	0	0	0	0	1	0	1	0
mmu-miR-125a-3p	MIMAT0004528	NM_016666	Aip	aryl-hydrocarbon receptor-interacting protein	0	0	1	0	0	0	0	1	0	1	0
mmu-miR-125a-3p	MIMAT0004528	NM_016676	Rab10	RAB10, member RAS oncogene family	0	0	1	0	0	0	0	1	0	1	0
mmu-miR-125a-3p	MIMAT0004528	NM_016681	Chek2	CHK2 checkpoint homolog (S. pombe)	0	0	1	0	0	0	0	1	0	1	0
mmu-miR-125a-3p	MIMAT0004528	NM_016683	Zkscan5	zinc finger with KRAB and SCAN domains 5	0	0	1	0	0	0	0	1	0	1	0
mmu-miR-125a-3p	MIMAT0004528	NM_016684	Zscan12	zinc finger and SCAN domain containing 12	0	0	1	0	0	0	0	1	0	1	0
mmu-miR-125a-3p	MIMAT0004528	NM_016701	Nes	nestin	0	0	1	0	0	0	0	1	0	1	0
mmu-miR-125a-3p	MIMAT0004528	NM_016711	Tmod2	tropomodulin 2	0	0	1	0	0	0	0	1	0	1	0
mmu-miR-125a-3p	MIMAT0004528	NM_016719	Grb14	growth factor receptor bound protein 14	0	0	1	0	0	0	0	1	0	1	0
mmu-miR-125a-3p	MIMAT0004528	NM_016740	S100a11	S100 calcium binding protein A11 (calgizzarin)	0	0	1	0	0	0	0	1	0	1	0
mmu-miR-125a-3p	MIMAT0004528	NM_016741	Scarb1	scavenger receptor class B, member 1	0	0	1	0	0	0	0	1	0	1	0
mmu-miR-125a-3p	MIMAT0004528	NM_016742	Cdc37	cell division cycle 37 homolog (S. cerevisiae)	0	0	1	0	0	0	0	1	0	1	0
mmu-miR-125a-3p	MIMAT0004528	NM_016775	Dnajc5	DnaJ (Hsp40) homolog, subfamily C, member 5	0	0	1	0	0	0	0	1	0	1	0
mmu-miR-125a-3p	MIMAT0004528	NM_016778	Bok	Bcl-2-related ovarian killer protein	0	0	1	0	0	0	0	1	0	1	0
mmu-miR-125a-3p	MIMAT0004528	NM_016802	Rhoa	ras homolog gene family, member A	0	0	1	0	0	0	0	1	0	1	0
mmu-miR-125a-3p	MIMAT0004528	NM_016810	Gosr1	golgi SNAP receptor complex member 1	0	0	1	0	0	0	0	1	0	1	0
mmu-miR-125a-3p	MIMAT0004528	NM_016851	Irf6	interferon regulatory factor 6	0	0	1	0	0	0	0	1	0	1	0
mmu-miR-125a-3p	MIMAT0004528	NM_016856	Cpsf2	cleavage and polyadenylation specific factor 2	0	0	1	0	0	0	0	1	0	1	0
mmu-miR-125a-3p	MIMAT0004528	NM_016858	Rab33b	RAB33B, member of RAS oncogene family	0	0	1	0	0	0	0	1	0	1	0
mmu-miR-125a-3p	MIMAT0004528	NM_016866	Stk39	serine/threonine kinase 39, STE20/SPS1 homolog (yeast)	0	0	1	0	0	0	0	1	0	1	0
mmu-miR-125a-3p	MIMAT0004528	NM_016875	Ybx2	Y box protein 2	0	0	1	0	0	0	0	1	0	1	0
mmu-miR-125a-3p	MIMAT0004528	NM_016898	Cd164	CD164 antigen	0	0	1	0	0	0	0	1	0	1	0
mmu-miR-125a-3p	MIMAT0004528	NM_016906	Sec61a1	Sec61 alpha 1 subunit (S. cerevisiae)	0	0	1	0	0	0	0	1	0	1	0
mmu-miR-125a-3p	MIMAT0004528	NM_016918	Nudt5	nudix (nucleoside diphosphate linked moiety X)-type motif 5	0	0	1	0	0	0	0	1	0	1	0
mmu-miR-125a-3p	MIMAT0004528	NM_016960	Ccl20	chemokine (C-C motif) ligand 20	0	0	1	0	0	0	0	1	0	1	0
mmu-miR-125a-3p	MIMAT0004528	NM_016967	Olig2	oligodendrocyte transcription factor 2	0	0	1	0	0	0	0	1	0	1	0
mmu-miR-125a-3p	MIMAT0004528	NM_016968	Olig1	oligodendrocyte transcription factor 1	0	0	1	0	0	0	0	1	0	1	0
mmu-miR-125a-3p	MIMAT0004528	NM_017378	Pcdh12	protocadherin 12	0	0	1	0	0	0	0	1	0	1	0
mmu-miR-125a-3p	MIMAT0004528	NM_017390	Svs2	seminal vesicle secretory protein 2	0	0	1	0	0	0	0	1	0	1	0
mmu-miR-125a-3p	MIMAT0004528	NM_017391	Slc5a3	solute carrier family 5 (inositol transporters), member 3	0	0	1	0	0	0	0	1	0	1	0
mmu-miR-125a-3p	MIMAT0004528	NM_017392	Celsr2	cadherin, EGF LAG seven-pass G-type receptor 2 (flamingo homolog, Drosophila)	0	0	1	0	0	0	0	1	0	1	0
mmu-miR-125a-3p	MIMAT0004528	NM_017395	Rfx5	regulatory factor X, 5 (influences HLA class II expression)	0	0	1	0	0	0	0	1	0	1	0
mmu-miR-125a-3p	MIMAT0004528	NM_017400	Sh3gl3	SH3-domain GRB2-like 3	0	0	1	0	0	0	0	1	0	1	0
mmu-miR-125a-3p	MIMAT0004528	NM_017470	Dnalc4	dynein, axonemal, light chain 4	0	0	1	0	0	0	0	1	0	1	0
mmu-miR-125a-3p	MIMAT0004528	NM_017475	Rragc	Ras-related GTP binding C	0	0	1	0	0	0	0	1	0	1	0
mmu-miR-125a-3p	MIMAT0004528	NM_018729	Cd244	CD244 natural killer cell receptor 2B4	0	0	1	0	0	0	0	1	0	1	0
mmu-miR-125a-3p	MIMAT0004528	NM_018733	Scn1a	sodium channel, voltage-gated, type I, alpha	0	0	1	0	0	0	0	1	0	1	0
mmu-miR-125a-3p	MIMAT0004528	NM_018741	Igfbpl1	insulin-like growth factor binding protein-like 1	0	0	1	0	0	0	0	1	0	1	0
mmu-miR-125a-3p	MIMAT0004528	NM_018747	Akap7	A kinase (PRKA) anchor protein 7	0	0	1	0	0	0	0	1	0	1	0
mmu-miR-125a-3p	MIMAT0004528	NM_018768	Stx8	syntaxin 8	0	0	1	0	0	0	0	1	0	1	0
mmu-miR-125a-3p	MIMAT0004528	NM_018774	Phc2	polyhomeotic-like 2 (Drosophila)	0	0	1	0	0	0	0	1	0	1	0
mmu-miR-125a-3p	MIMAT0004528	NM_018788	Extl3	exostoses (multiple)-like 3	0	0	1	0	0	0	0	1	0	1	0
mmu-miR-125a-3p	MIMAT0004528	NM_018800	Syt6	synaptotagmin VI	0	0	1	0	0	0	0	1	0	1	0
mmu-miR-125a-3p	MIMAT0004528	NM_018807	Plagl2	pleiomorphic adenoma gene-like 2	0	0	1	0	0	0	0	1	0	1	0
mmu-miR-125a-3p	MIMAT0004528	NM_018814	Pcnx	pecanex homolog (Drosophila)	0	0	1	0	0	0	0	1	0	1	0
mmu-miR-125a-3p	MIMAT0004528	NM_018818	Chm	choroidermia	0	0	1	0	0	0	0	1	0	1	0
mmu-miR-125a-3p	MIMAT0004528	NM_018828	Fnbp4	formin binding protein 4	0	0	1	0	0	0	0	1	0	1	0
mmu-miR-125a-3p	MIMAT0004528	NM_018858	Pebp1	phosphatidylethanolamine binding protein 1	0	0	1	0	0	0	0	1	0	1	0
mmu-miR-125a-3p	MIMAT0004528	NM_018862	Agpat1	1-acylglycerol-3-phosphate O-acyltransferase 1 (lysophosphatidic acid acyltransferase, alpha)	0	0	1	0	0	0	0	1	0	1	0
mmu-miR-125a-3p	MIMAT0004528	NM_018882	Gpr56	G protein-coupled receptor 56	0	0	1	0	0	0	0	1	0	1	0
mmu-miR-125a-3p	MIMAT0004528	NM_018887	Cyp39a1	cytochrome P450, family 39, subfamily a, polypeptide 1	0	0	1	0	0	0	0	1	0	1	0
mmu-miR-125a-3p	MIMAT0004528	NM_019405	Cetn2	centrin 2	0	0	1	0	0	0	0	1	0	1	0
mmu-miR-125a-3p	MIMAT0004528	NM_019412	Prx	periaxin	0	0	1	0	0	0	0	1	0	1	0
mmu-miR-125a-3p	MIMAT0004528	NM_019419	Arl6ip1	ADP-ribosylation factor-like 6 interacting protein 1	0	0	1	0	0	0	0	1	0	1	0
mmu-miR-125a-3p	MIMAT0004528	NM_019423	Elovl2	elongation of very long chain fatty acids (FEN1/Elo2, SUR4/Elo3, yeast)-like 2	0	0	1	0	0	0	0	1	0	1	0
mmu-miR-125a-3p	MIMAT0004528	NM_019437	Rfk	riboflavin kinase	0	0	1	0	0	0	0	1	0	1	0
mmu-miR-125a-3p	MIMAT0004528	NM_019440	Iigp2	interferon inducible GTPase 2	0	0	1	0	0	0	0	1	0	1	0
mmu-miR-125a-3p	MIMAT0004528	NM_019441	Ppt2	palmitoyl-protein thioesterase 2	0	0	1	0	0	0	0	1	0	1	0
mmu-miR-125a-3p	MIMAT0004528	NM_019471	Mmp10	matrix metallopeptidase 10	0	0	1	0	0	0	0	1	0	1	0
mmu-miR-125a-3p	MIMAT0004528	NM_019475	Olfr157	olfactory receptor 157	0	0	1	0	0	0	0	1	0	1	0
mmu-miR-125a-3p	MIMAT0004528	NM_019480	Ebag9	estrogen receptor-binding fragment-associated gene 9	0	0	1	0	0	0	0	1	0	1	0
mmu-miR-125a-3p	MIMAT0004528	NM_019483	Smad9	MAD homolog 9 (Drosophila)	0	0	1	0	0	0	0	1	0	1	0
mmu-miR-125a-3p	MIMAT0004528	NM_019487	Hebp2	heme binding protein 2	0	0	1	0	0	0	0	1	0	1	0
mmu-miR-125a-3p	MIMAT0004528	NM_019488	Slc2a8	solute carrier family 2, (facilitated glucose transporter), member 8	0	0	1	0	0	0	0	1	0	1	0
mmu-miR-125a-3p	MIMAT0004528	NM_019489	Ppie	peptidylprolyl isomerase E (cyclophilin E)	0	0	1	0	0	0	0	1	0	1	0
mmu-miR-125a-3p	MIMAT0004528	NM_019491	Rala	v-ral simian leukemia viral oncogene homolog A (ras related)	0	0	1	0	0	0	0	1	0	1	0
mmu-miR-125a-3p	MIMAT0004528	NM_019492	Rgs3	regulator of G-protein signaling 3	0	0	1	0	0	0	0	1	0	1	0
mmu-miR-125a-3p	MIMAT0004528	NM_019503	Fxyd1	FXYD domain-containing ion transport regulator 1	0	0	1	0	0	0	0	1	0	1	0
mmu-miR-125a-3p	MIMAT0004528	NM_019505	Dgke	diacylglycerol kinase, epsilon	0	0	1	0	0	0	0	1	0	1	0
mmu-miR-125a-3p	MIMAT0004528	NM_019506	Gdf2	growth differentiation factor 2	0	0	1	0	0	0	0	1	0	1	0
mmu-miR-125a-3p	MIMAT0004528	NM_019510	Trpc3	transient receptor potential cation channel, subfamily C, member 3	0	0	1	0	0	0	0	1	0	1	0
mmu-miR-125a-3p	MIMAT0004528	NM_019540	Pfpl	pore forming protein-like	0	0	1	0	0	0	0	1	0	1	0
mmu-miR-125a-3p	MIMAT0004528	NM_019553	Ddx21	DEAD (Asp-Glu-Ala-Asp) box polypeptide 21	0	0	1	0	0	0	0	1	0	1	0
mmu-miR-125a-3p	MIMAT0004528	NM_019571	Tspan5	tetraspanin 5	0	0	1	0	0	0	0	1	0	1	0
mmu-miR-125a-3p	MIMAT0004528	NM_019572	Hdac7	histone deacetylase 7	0	0	1	0	0	0	0	1	0	1	0
mmu-miR-125a-3p	MIMAT0004528	NM_019574	Patz1	POZ (BTB) and AT hook containing zinc finger 1	0	0	1	0	0	0	0	1	0	1	0
mmu-miR-125a-3p	MIMAT0004528	NM_019581	Gtpbp2	GTP binding protein 2	0	0	1	0	0	0	0	1	0	1	0
mmu-miR-125a-3p	MIMAT0004528	NM_019588	Plce1	phospholipase C, epsilon 1	0	0	1	0	0	0	0	1	0	1	0
mmu-miR-125a-3p	MIMAT0004528	NM_019632	Napb	N-ethylmaleimide sensitive fusion protein attachment protein beta	0	0	1	0	0	0	0	1	0	1	0
mmu-miR-125a-3p	MIMAT0004528	NM_019636	Tbc1d1	TBC1 domain family, member 1	0	0	1	0	0	0	0	1	0	1	0
mmu-miR-125a-3p	MIMAT0004528	NM_019653	Wsb1	WD repeat and SOCS box-containing 1	0	0	1	0	0	0	0	1	0	1	0
mmu-miR-125a-3p	MIMAT0004528	NM_019659	Kcnj1	potassium inwardly-rectifying channel, subfamily J, member 1	0	0	1	0	0	0	0	1	0	1	0
mmu-miR-125a-3p	MIMAT0004528	NM_019660	Mycbp	c-myc binding protein	0	0	1	0	0	0	0	1	0	1	0
mmu-miR-125a-3p	MIMAT0004528	NM_019661	Ykt6	YKT6 homolog (S. Cerevisiae)	0	0	1	0	0	0	0	1	0	1	0
mmu-miR-125a-3p	MIMAT0004528	NM_019676	Plcd1	phospholipase C, delta 1	0	0	1	0	0	0	0	1	0	1	0
mmu-miR-125a-3p	MIMAT0004528	NM_019681	Freq	frequenin homolog (Drosophila)	0	0	1	0	0	0	0	1	0	1	0
mmu-miR-125a-3p	MIMAT0004528	NM_019691	Gria4	glutamate receptor, ionotropic, AMPA4 (alpha 4)	0	0	1	0	0	0	0	1	0	1	0
mmu-miR-125a-3p	MIMAT0004528	NM_019711	Rbms2	RNA binding motif, single stranded interacting protein 2	0	0	1	0	0	0	0	1	0	1	0
mmu-miR-125a-3p	MIMAT0004528	NM_019737	B4galt6	UDP-Gal:betaGlcNAc beta 1,4-galactosyltransferase, polypeptide 6	0	0	1	0	0	0	0	1	0	1	0
mmu-miR-125a-3p	MIMAT0004528	NM_019743	Rybp	RING1 and YY1 binding protein	0	0	1	0	0	0	0	1	0	1	0
mmu-miR-125a-3p	MIMAT0004528	NM_019747	Zfp113	zinc finger protein 113	0	0	1	0	0	0	0	1	0	1	0
mmu-miR-125a-3p	MIMAT0004528	NM_019748	Sae1	SUMO1 activating enzyme subunit 1	0	0	1	0	0	0	0	1	0	1	0
mmu-miR-125a-3p	MIMAT0004528	NM_019759	Dpt	dermatopontin	0	0	1	0	0	0	0	1	0	1	0
mmu-miR-125a-3p	MIMAT0004528	NM_019764	Amotl2	angiomotin like 2	0	0	1	0	0	0	0	1	0	1	0
mmu-miR-125a-3p	MIMAT0004528	NM_019788	Pldn	pallidin	0	0	1	0	0	0	0	1	0	1	0
mmu-miR-125a-3p	MIMAT0004528	NM_019794	Dnaja2	DnaJ (Hsp40) homolog, subfamily A, member 2	0	0	1	0	0	0	0	1	0	1	0
mmu-miR-125a-3p	MIMAT0004528	NM_019798	Pde4a	phosphodiesterase 4A, cAMP specific	0	0	1	0	0	0	0	1	0	1	0
mmu-miR-125a-3p	MIMAT0004528	NM_019807	Acpp	acid phosphatase, prostate	0	0	1	0	0	0	0	1	0	1	0
mmu-miR-125a-3p	MIMAT0004528	NM_019814	Higd1a	HIG1 domain family, member 1A	0	0	1	0	0	0	0	1	0	1	0
mmu-miR-125a-3p	MIMAT0004528	NM_019818	Timm22	translocase of inner mitochondrial membrane 22 homolog (yeast)	0	0	1	0	0	0	0	1	0	1	0
mmu-miR-125a-3p	MIMAT0004528	NM_019827	Gsk3b	glycogen synthase kinase 3 beta	0	0	1	0	0	0	0	1	0	1	0
mmu-miR-125a-3p	MIMAT0004528	NM_019835	B4galt5	UDP-Gal:betaGlcNAc beta 1,4-galactosyltransferase, polypeptide 5	0	0	1	0	0	0	0	1	0	1	0
mmu-miR-125a-3p	MIMAT0004528	NM_019837	Nudt3	nudix (nucleotide diphosphate linked moiety X)-type motif 3	0	0	1	0	0	0	0	1	0	1	0
mmu-miR-125a-3p	MIMAT0004528	NM_019866	Spib	Spi-B transcription factor (Spi-1/PU.1 related)	0	0	1	0	0	0	0	1	0	1	0
mmu-miR-125a-3p	MIMAT0004528	NM_019912	Ube2d2	ubiquitin-conjugating enzyme E2D 2	0	0	1	0	0	0	0	1	0	1	0
mmu-miR-125a-3p	MIMAT0004528	NM_019914	Mllt11	myeloid/lymphoid or mixed-lineage leukemia (trithorax homolog, Drosophila); translocated to, 11	0	0	1	0	0	0	0	1	0	1	0
mmu-miR-125a-3p	MIMAT0004528	NM_019919	Ltbp1	latent transforming growth factor beta binding protein 1	0	0	1	0	0	0	0	1	0	1	0
mmu-miR-125a-3p	MIMAT0004528	NM_019925	Gpr132	G protein-coupled receptor 132	0	0	1	0	0	0	0	1	0	1	0
mmu-miR-125a-3p	MIMAT0004528	NM_019929	Sumo3	SMT3 suppressor of mif two 3 homolog 3 (yeast)	0	0	1	0	0	0	0	1	0	1	0
mmu-miR-125a-3p	MIMAT0004528	NM_019935	Ovol1	OVO homolog-like 1 (Drosophila)	0	0	1	0	0	0	0	1	0	1	0
mmu-miR-125a-3p	MIMAT0004528	NM_019941	Zfp235	zinc finger protein 235	0	0	1	0	0	0	0	1	0	1	0
mmu-miR-125a-3p	MIMAT0004528	NM_019948	Clec4e	C-type lectin domain family 4, member e	0	0	1	0	0	0	0	1	0	1	0
mmu-miR-125a-3p	MIMAT0004528	NM_019972	Sort1	sortilin 1	0	0	1	0	0	0	0	1	0	1	0
mmu-miR-125a-3p	MIMAT0004528	NM_019978	Dclk1	doublecortin-like kinase 1	0	0	1	0	0	0	0	1	0	1	0
mmu-miR-125a-3p	MIMAT0004528	NM_019982	Sez6l	seizure related 6 homolog like	0	0	1	0	0	0	0	1	0	1	0
mmu-miR-125a-3p	MIMAT0004528	NM_019986	Habp4	hyaluronic acid binding protein 4	0	0	1	0	0	0	0	1	0	1	0
mmu-miR-125a-3p	MIMAT0004528	NM_020006	Cdc42ep4	CDC42 effector protein (Rho GTPase binding) 4	0	0	1	0	0	0	0	1	0	1	0
mmu-miR-125a-3p	MIMAT0004528	NM_020010	Cyp51	cytochrome P450, family 51	0	0	1	0	0	0	0	1	0	1	0
mmu-miR-125a-3p	MIMAT0004528	NM_020028	Lpar2	lysophosphatidic acid receptor 2	0	0	1	0	0	0	0	1	0	1	0
mmu-miR-125a-3p	MIMAT0004528	NM_020043	Nope	neighbor of Punc E11	0	0	1	0	0	0	0	1	0	1	0
mmu-miR-125a-3p	MIMAT0004528	NM_020256	Zbtb33	zinc finger and BTB domain containing 33	0	0	1	0	0	0	0	1	0	1	0
mmu-miR-125a-3p	MIMAT0004528	NM_020258	Slc37a2	solute carrier family 37 (glycerol-3-phosphate transporter), member 2	0	0	1	0	0	0	0	1	0	1	0
mmu-miR-125a-3p	MIMAT0004528	NM_020271	Pdxp	pyridoxal (pyridoxine, vitamin B6) phosphatase	0	0	1	0	0	0	0	1	0	1	0
mmu-miR-125a-3p	MIMAT0004528	NM_020276	Nelf	nasal embryonic LHRH factor	0	0	1	0	0	0	0	1	0	1	0
mmu-miR-125a-3p	MIMAT0004528	NM_020283	B3galt1	UDP-Gal:betaGlcNAc beta 1,3-galactosyltransferase, polypeptide 1	0	0	1	0	0	0	0	1	0	1	0
mmu-miR-125a-3p	MIMAT0004528	NM_020285	Tssc4	tumor-suppressing subchromosomal transferable fragment 4	0	0	1	0	0	0	0	1	0	1	0
mmu-miR-125a-3p	MIMAT0004528	NM_020286	Tspan32	tetraspanin 32	0	0	1	0	0	0	0	1	0	1	0
mmu-miR-125a-3p	MIMAT0004528	NM_020293	Cldn9	claudin 9	0	0	1	0	0	0	0	1	0	1	0
mmu-miR-125a-3p	MIMAT0004528	NM_020295	Lmbr1	limb region 1	0	0	1	0	0	0	0	1	0	1	0
mmu-miR-125a-3p	MIMAT0004528	NM_020497	Zfp276	zinc finger protein (C2H2 type) 276	0	0	1	0	0	0	0	1	0	1	0
mmu-miR-125a-3p	MIMAT0004528	NM_020507	Tob2	transducer of ERBB2, 2	0	0	1	0	0	0	0	1	0	1	0
mmu-miR-125a-3p	MIMAT0004528	NM_020557	Cmpk2	cytidine monophosphate (UMP-CMP) kinase 2, mitochondrial	0	0	1	0	0	0	0	1	0	1	0
mmu-miR-125a-3p	MIMAT0004528	NM_020577	As3mt	arsenic (+3 oxidation state) methyltransferase	0	0	1	0	0	0	0	1	0	1	0
mmu-miR-125a-3p	MIMAT0004528	NM_020589	Zfp467	zinc finger protein 467	0	0	1	0	0	0	0	1	0	1	0
mmu-miR-125a-3p	MIMAT0004528	NM_020601	Tbl1x	transducin (beta)-like 1 X-linked	0	0	1	0	0	0	0	1	0	1	0
mmu-miR-125a-3p	MIMAT0004528	NM_020611	Srd5a3	steroid 5 alpha-reductase 3	0	0	1	0	0	0	0	1	0	1	0
mmu-miR-125a-3p	MIMAT0004528	NM_020621	P2ry4	pyrimidinergic receptor P2Y, G-protein coupled, 4	0	0	1	0	0	0	0	1	0	1	0
mmu-miR-125a-3p	MIMAT0004528	NM_021022	Abcb11	ATP-binding cassette, sub-family B (MDR/TAP), member 11	0	0	1	0	0	0	0	1	0	1	0
mmu-miR-125a-3p	MIMAT0004528	NM_021284	Kras	v-Ki-ras2 Kirsten rat sarcoma viral oncogene homolog	0	0	1	0	0	0	0	1	0	1	0
mmu-miR-125a-3p	MIMAT0004528	NM_021288	Tyms	thymidylate synthase	0	0	1	0	0	0	0	1	0	1	0
mmu-miR-125a-3p	MIMAT0004528	NM_021292	Evc	Ellis van Creveld gene homolog (human)	0	0	1	0	0	0	0	1	0	1	0
mmu-miR-125a-3p	MIMAT0004528	NM_021296	Grpel2	GrpE-like 2, mitochondrial	0	0	1	0	0	0	0	1	0	1	0
mmu-miR-125a-3p	MIMAT0004528	NM_021297	Tlr4	toll-like receptor 4	0	0	1	0	0	0	0	1	0	1	0
mmu-miR-125a-3p	MIMAT0004528	NM_021299	Ak3	adenylate kinase 3	0	0	1	0	0	0	0	1	0	1	0
mmu-miR-125a-3p	MIMAT0004528	NM_021308	Piwil2	piwi-like homolog 2 (Drosophila)	0	0	1	0	0	0	0	1	0	1	0
mmu-miR-125a-3p	MIMAT0004528	NM_021316	Cend1	cell cycle exit and neuronal differentiation 1	0	0	1	0	0	0	0	1	0	1	0
mmu-miR-125a-3p	MIMAT0004528	NM_021327	Tnip1	TNFAIP3 interacting protein 1	0	0	1	0	0	0	0	1	0	1	0
mmu-miR-125a-3p	MIMAT0004528	NM_021328	Bin3	bridging integrator 3	0	0	1	0	0	0	0	1	0	1	0
mmu-miR-125a-3p	MIMAT0004528	NM_021345	Ptplad1	protein tyrosine phosphatase-like A domain containing 1	0	0	1	0	0	0	0	1	0	1	0
mmu-miR-125a-3p	MIMAT0004528	NM_021353	Slc26a3	solute carrier family 26, member 3	0	0	1	0	0	0	0	1	0	1	0
mmu-miR-125a-3p	MIMAT0004528	NM_021355	Fmod	fibromodulin	0	0	1	0	0	0	0	1	0	1	0
mmu-miR-125a-3p	MIMAT0004528	NM_021362	Pappa	pregnancy-associated plasma protein A	0	0	1	0	0	0	0	1	0	1	0
mmu-miR-125a-3p	MIMAT0004528	NM_021363	Svs3a	seminal vesicle secretion 3A	0	0	1	0	0	0	0	1	0	1	0
mmu-miR-125a-3p	MIMAT0004528	NM_021382	Tacr3	tachykinin receptor 3	0	0	1	0	0	0	0	1	0	1	0
mmu-miR-125a-3p	MIMAT0004528	NM_021384	Rsad2	radical S-adenosyl methionine domain containing 2	0	0	1	0	0	0	0	1	0	1	0
mmu-miR-125a-3p	MIMAT0004528	NM_021402	Ube2j2	ubiquitin-conjugating enzyme E2, J2 homolog (yeast)	0	0	1	0	0	0	0	1	0	1	0
mmu-miR-125a-3p	MIMAT0004528	NM_021406	Trem1	triggering receptor expressed on myeloid cells 1	0	0	1	0	0	0	0	1	0	1	0
mmu-miR-125a-3p	MIMAT0004528	NM_021411	Rab37	RAB37, member of RAS oncogene family	0	0	1	0	0	0	0	1	0	1	0
mmu-miR-125a-3p	MIMAT0004528	NM_021412	Mmp19	matrix metallopeptidase 19	0	0	1	0	0	0	0	1	0	1	0
mmu-miR-125a-3p	MIMAT0004528	NM_021418	AB041550	hypothetical protein, MNCb-4779	0	0	1	0	0	0	0	1	0	1	0
mmu-miR-125a-3p	MIMAT0004528	NM_021422	Dnaja4	DnaJ (Hsp40) homolog, subfamily A, member 4	0	0	1	0	0	0	0	1	0	1	0
mmu-miR-125a-3p	MIMAT0004528	NM_021424	Pvrl1	poliovirus receptor-related 1	0	0	1	0	0	0	0	1	0	1	0
mmu-miR-125a-3p	MIMAT0004528	NM_021437	1700123O20Rik	RIKEN cDNA 1700123O20 gene	0	0	1	0	0	0	0	1	0	1	0
mmu-miR-125a-3p	MIMAT0004528	NM_021449	Crbn	cereblon	0	0	1	0	0	0	0	1	0	1	0
mmu-miR-125a-3p	MIMAT0004528	NM_021450	Trpm7	transient receptor potential cation channel, subfamily M, member 7	0	0	1	0	0	0	0	1	0	1	0
mmu-miR-125a-3p	MIMAT0004528	NM_021456	Ces1	carboxylesterase 1	0	0	1	0	0	0	0	1	0	1	0
mmu-miR-125a-3p	MIMAT0004528	NM_021457	Fzd1	frizzled homolog 1 (Drosophila)	0	0	1	0	0	0	0	1	0	1	0
mmu-miR-125a-3p	MIMAT0004528	NM_021462	Mknk2	MAP kinase-interacting serine/threonine kinase 2	0	0	1	0	0	0	0	1	0	1	0
mmu-miR-125a-3p	MIMAT0004528	NM_021500	Maea	macrophage erythroblast attacher	0	0	1	0	0	0	0	1	0	1	0
mmu-miR-125a-3p	MIMAT0004528	NM_021506	Sh3rf1	SH3 domain containing ring finger 1	0	0	1	0	0	0	0	1	0	1	0
mmu-miR-125a-3p	MIMAT0004528	NM_021525	Rcl1	RNA terminal phosphate cyclase-like 1	0	0	1	0	0	0	0	1	0	1	0
mmu-miR-125a-3p	MIMAT0004528	NM_021530	Slc4a8	solute carrier family 4 (anion exchanger), member 8	0	0	1	0	0	0	0	1	0	1	0
mmu-miR-125a-3p	MIMAT0004528	NM_021531	Carm1	coactivator-associated arginine methyltransferase 1	0	0	1	0	0	0	0	1	0	1	0
mmu-miR-125a-3p	MIMAT0004528	NM_021536	Rhot1	ras homolog gene family, member T1	0	0	1	0	0	0	0	1	0	1	0
mmu-miR-125a-3p	MIMAT0004528	NM_021544	Scn5a	sodium channel, voltage-gated, type V, alpha	0	0	1	0	0	0	0	1	0	1	0
mmu-miR-125a-3p	MIMAT0004528	NM_021546	Necab3	N-terminal EF-hand calcium binding protein 3	0	0	1	0	0	0	0	1	0	1	0
mmu-miR-125a-3p	MIMAT0004528	NM_021555	Brp16	brain protein 16	0	0	1	0	0	0	0	1	0	1	0
mmu-miR-125a-3p	MIMAT0004528	NM_021563	Erbb2ip	Erbb2 interacting protein	0	0	1	0	0	0	0	1	0	1	0
mmu-miR-125a-3p	MIMAT0004528	NM_021600	Chrnd	cholinergic receptor, nicotinic, delta polypeptide	0	0	1	0	0	0	0	1	0	1	0
mmu-miR-125a-3p	MIMAT0004528	NM_021606	Nek6	NIMA (never in mitosis gene a)-related expressed kinase 6	0	0	1	0	0	0	0	1	0	1	0
mmu-miR-125a-3p	MIMAT0004528	NM_021704	Cxcl12	chemokine (C-X-C motif) ligand 12	0	0	1	0	0	0	0	1	0	1	0
mmu-miR-125a-3p	MIMAT0004528	NM_021793	Tmem8	transmembrane protein 8 (five membrane-spanning domains)	0	0	1	0	0	0	0	1	0	1	0
mmu-miR-125a-3p	MIMAT0004528	NM_021881	Qk	quaking	0	0	1	0	0	0	0	1	0	1	0
mmu-miR-125a-3p	MIMAT0004528	NM_021885	Tub	tubby candidate gene	0	0	1	0	0	0	0	1	0	1	0
mmu-miR-125a-3p	MIMAT0004528	NM_021890	Fads3	fatty acid desaturase 3	0	0	1	0	0	0	0	1	0	1	0
mmu-miR-125a-3p	MIMAT0004528	NM_021893	Cd274	CD274 antigen	0	0	1	0	0	0	0	1	0	1	0
mmu-miR-125a-3p	MIMAT0004528	NM_021896	Gucy1a3	guanylate cyclase 1, soluble, alpha 3	0	0	1	0	0	0	0	1	0	1	0
mmu-miR-125a-3p	MIMAT0004528	NM_022015	Taf8	TAF8 RNA polymerase II, TATA box binding protein (TBP)-associated factorq	0	0	1	0	0	0	0	1	0	1	0
mmu-miR-125a-3p	MIMAT0004528	NM_022021	Cables1	Cdk5 and Abl enzyme substrate 1	0	0	1	0	0	0	0	1	0	1	0
mmu-miR-125a-3p	MIMAT0004528	NM_022025	Slc5a7	solute carrier family 5 (choline transporter), member 7	0	0	1	0	0	0	0	1	0	1	0
mmu-miR-125a-3p	MIMAT0004528	NM_022314	Tpm3	tropomyosin 3, gamma	0	0	1	0	0	0	0	1	0	1	0
mmu-miR-125a-3p	MIMAT0004528	NM_022318	Popdc2	popeye domain containing 2	0	0	1	0	0	0	0	1	0	1	0
mmu-miR-125a-3p	MIMAT0004528	NM_022324	Sdf2l1	stromal cell-derived factor 2-like 1	0	0	1	0	0	0	0	1	0	1	0
mmu-miR-125a-3p	MIMAT0004528	NM_022327	Ralb	v-ral simian leukemia viral oncogene homolog B (ras related)	0	0	1	0	0	0	0	1	0	1	0
mmu-miR-125a-3p	MIMAT0004528	NM_022415	Ptges	prostaglandin E synthase	0	0	1	0	0	0	0	1	0	1	0
mmu-miR-125a-3p	MIMAT0004528	NM_022424	Fndc4	fibronectin type III domain containing 4	0	0	1	0	0	0	0	1	0	1	0
mmu-miR-125a-3p	MIMAT0004528	NM_022427	Gpr88	G-protein coupled receptor 88	0	0	1	0	0	0	0	1	0	1	0
mmu-miR-125a-3p	MIMAT0004528	NM_022435	Sp5	trans-acting transcription factor 5	0	0	1	0	0	0	0	1	0	1	0
mmu-miR-125a-3p	MIMAT0004528	NM_022657	Fgf23	fibroblast growth factor 23	0	0	1	0	0	0	0	1	0	1	0
mmu-miR-125a-3p	MIMAT0004528	NM_022721	Fzd5	frizzled homolog 5 (Drosophila)	0	0	1	0	0	0	0	1	0	1	0
mmu-miR-125a-3p	MIMAT0004528	NM_022724	Suv39h2	suppressor of variegation 3-9 homolog 2 (Drosophila)	0	0	1	0	0	0	0	1	0	1	0
mmu-miR-125a-3p	MIMAT0004528	NM_022886	Scel	sciellin	0	0	1	0	0	0	0	1	0	1	0
mmu-miR-125a-3p	MIMAT0004528	NM_022887	Tsc1	tuberous sclerosis 1	0	0	1	0	0	0	0	1	0	1	0
mmu-miR-125a-3p	MIMAT0004528	NM_022890	Cldn12	claudin 12	0	0	1	0	0	0	0	1	0	1	0
mmu-miR-125a-3p	MIMAT0004528	NM_022980	Rcan3	regulator of calcineurin 3	0	0	1	0	0	0	0	1	0	1	0
mmu-miR-125a-3p	MIMAT0004528	NM_022981	Zfp110	zinc finger protein 110	0	0	1	0	0	0	0	1	0	1	0
mmu-miR-125a-3p	MIMAT0004528	NM_022984	Retn	resistin	0	0	1	0	0	0	0	1	0	1	0
mmu-miR-125a-3p	MIMAT0004528	NM_022997	Vps35	vacuolar protein sorting 35	0	0	1	0	0	0	0	1	0	1	0
mmu-miR-125a-3p	MIMAT0004528	NM_023041	Pex19	peroxisome biogenesis factor 19	0	0	1	0	0	0	0	1	0	1	0
mmu-miR-125a-3p	MIMAT0004528	NM_023045	Xpo7	exportin 7	0	0	1	0	0	0	0	1	0	1	0
mmu-miR-125a-3p	MIMAT0004528	NM_023047	Dpysl5	dihydropyrimidinase-like 5	0	0	1	0	0	0	0	1	0	1	0
mmu-miR-125a-3p	MIMAT0004528	NM_023053	Twsg1	twisted gastrulation homolog 1 (Drosophila)	0	0	1	0	0	0	0	1	0	1	0
mmu-miR-125a-3p	MIMAT0004528	NM_023066	Asph	aspartate-beta-hydroxylase	0	0	1	0	0	0	0	1	0	1	0
mmu-miR-125a-3p	MIMAT0004528	NM_023115	Pcdh15	protocadherin 15	0	0	1	0	0	0	0	1	0	1	0
mmu-miR-125a-3p	MIMAT0004528	NM_023117	Cdc25b	cell division cycle 25 homolog B (S. pombe)	0	0	1	0	0	0	0	1	0	1	0
mmu-miR-125a-3p	MIMAT0004528	NM_023134	Sftpa1	surfactant associated protein A1	0	0	1	0	0	0	0	1	0	1	0
mmu-miR-125a-3p	MIMAT0004528	NM_023141	Tor3a	torsin family 3, member A	0	0	1	0	0	0	0	1	0	1	0
mmu-miR-125a-3p	MIMAT0004528	NM_023200	Ppp1r7	protein phosphatase 1, regulatory (inhibitor) subunit 7	0	0	1	0	0	0	0	1	0	1	0
mmu-miR-125a-3p	MIMAT0004528	NM_023230	Ube2v1	ubiquitin-conjugating enzyme E2 variant 1	0	0	1	0	0	0	0	1	0	1	0
mmu-miR-125a-3p	MIMAT0004528	NM_023232	Diablo	diablo homolog (Drosophila)	0	0	1	0	0	0	0	1	0	1	0
mmu-miR-125a-3p	MIMAT0004528	NM_023240	Eef1d	eukaryotic translation elongation factor 1 delta (guanine nucleotide exchange protein)	0	0	1	0	0	0	0	1	0	1	0
mmu-miR-125a-3p	MIMAT0004528	NM_023266	Zfp120	zinc finger protein 120	0	0	1	0	0	0	0	1	0	1	0
mmu-miR-125a-3p	MIMAT0004528	NM_023275	Rhoj	ras homolog gene family, member J	0	0	1	0	0	0	0	1	0	1	0
mmu-miR-125a-3p	MIMAT0004528	NM_023305	Ubap1	ubiquitin-associated protein 1	0	0	1	0	0	0	0	1	0	1	0
mmu-miR-125a-3p	MIMAT0004528	NM_023311	Yipf5	Yip1 domain family, member 5	0	0	1	0	0	0	0	1	0	1	0
mmu-miR-125a-3p	MIMAT0004528	NM_023336	Brd3	bromodomain containing 3	0	0	1	0	0	0	0	1	0	1	0
mmu-miR-125a-3p	MIMAT0004528	NM_023371	Pin1	protein (peptidyl-prolyl cis/trans isomerase) NIMA-interacting 1	0	0	1	0	0	0	0	1	0	1	0
mmu-miR-125a-3p	MIMAT0004528	NM_023386	Rtp4	receptor transporter protein 4	0	0	1	0	0	0	0	1	0	1	0
mmu-miR-125a-3p	MIMAT0004528	NM_023397	1810034K20Rik	RIKEN cDNA 1810034K20 gene	0	0	1	0	0	0	0	1	0	1	0
mmu-miR-125a-3p	MIMAT0004528	NM_023463	Ly6g6c	lymphocyte antigen 6 complex, locus G6C	0	0	1	0	0	0	0	1	0	1	0
mmu-miR-125a-3p	MIMAT0004528	NM_023464	Ssna1	Sjogren"s syndrome nuclear autoantigen 1	0	0	1	0	0	0	0	1	0	1	0
mmu-miR-125a-3p	MIMAT0004528	NM_023472	Ankra2	ankyrin repeat, family A (RFXANK-like), 2	0	0	1	0	0	0	0	1	0	1	0
mmu-miR-125a-3p	MIMAT0004528	NM_023585	Ube2v2	ubiquitin-conjugating enzyme E2 variant 2	0	0	1	0	0	0	0	1	0	1	0
mmu-miR-125a-3p	MIMAT0004528	NM_023587	Ptplb	protein tyrosine phosphatase-like (proline instead of catalytic arginine), member b	0	0	1	0	0	0	0	1	0	1	0
mmu-miR-125a-3p	MIMAT0004528	NM_023595	Dut	deoxyuridine triphosphatase	0	0	1	0	0	0	0	1	0	1	0
mmu-miR-125a-3p	MIMAT0004528	NM_023625	1300012G16Rik	RIKEN cDNA 1300012G16 gene	0	0	1	0	0	0	0	1	0	1	0
mmu-miR-125a-3p	MIMAT0004528	NM_023631	Aox4	aldehyde oxidase 4	0	0	1	0	0	0	0	1	0	1	0
mmu-miR-125a-3p	MIMAT0004528	NM_023635	Rab27a	RAB27A, member RAS oncogene family	0	0	1	0	0	0	0	1	0	1	0
mmu-miR-125a-3p	MIMAT0004528	NM_023689	Spock3	sparc/osteonectin, cwcv and kazal-like domains proteoglycan 3	0	0	1	0	0	0	0	1	0	1	0
mmu-miR-125a-3p	MIMAT0004528	NM_023719	Txnip	thioredoxin interacting protein	0	0	1	0	0	0	0	1	0	1	0
mmu-miR-125a-3p	MIMAT0004528	NM_023739	Nfx1	nuclear transcription factor, X-box binding 1	0	0	1	0	0	0	0	1	0	1	0
mmu-miR-125a-3p	MIMAT0004528	NM_023755	Tcfcp2l1	transcription factor CP2-like 1	0	0	1	0	0	0	0	1	0	1	0
mmu-miR-125a-3p	MIMAT0004528	NM_023785	Ppbp	pro-platelet basic protein	0	0	1	0	0	0	0	1	0	1	0
mmu-miR-125a-3p	MIMAT0004528	NM_023792	Pank1	pantothenate kinase 1	0	0	1	0	0	0	0	1	0	1	0
mmu-miR-125a-3p	MIMAT0004528	NM_023794	Etv5	ets variant gene 5	0	0	1	0	0	0	0	1	0	1	0
mmu-miR-125a-3p	MIMAT0004528	NM_023815	Trp53rk	transformation related protein 53 regulating kinase	0	0	1	0	0	0	0	1	0	1	0
mmu-miR-125a-3p	MIMAT0004528	NM_023854	Arfgap2	ADP-ribosylation factor GTPase activating protein 2	0	0	1	0	0	0	0	1	0	1	0
mmu-miR-125a-3p	MIMAT0004528	NM_023908	Slco3a1	solute carrier organic anion transporter family, member 3a1	0	0	1	0	0	0	0	1	0	1	0
mmu-miR-125a-3p	MIMAT0004528	NM_024124	Hdac9	histone deacetylase 9	0	0	1	0	0	0	0	1	0	1	0
mmu-miR-125a-3p	MIMAT0004528	NM_024182	Riok3	RIO kinase 3 (yeast)	0	0	1	0	0	0	0	1	0	1	0
mmu-miR-125a-3p	MIMAT0004528	NM_024191	Arl2bp	ADP-ribosylation factor-like 2 binding protein	0	0	1	0	0	0	0	1	0	1	0
mmu-miR-125a-3p	MIMAT0004528	NM_024194	Lrrc40	leucine rich repeat containing 40	0	0	1	0	0	0	0	1	0	1	0
mmu-miR-125a-3p	MIMAT0004528	NM_024196	Tbc1d20	TBC1 domain family, member 20	0	0	1	0	0	0	0	1	0	1	0
mmu-miR-125a-3p	MIMAT0004528	NM_024201	Ccdc127	coiled-coil domain containing 127	0	0	1	0	0	0	0	1	0	1	0
mmu-miR-125a-3p	MIMAT0004528	NM_024203	4932442K08Rik	RIKEN cDNA 4932442K08 gene	0	0	1	0	0	0	0	1	0	1	0
mmu-miR-125a-3p	MIMAT0004528	NM_024221	Pdhb	pyruvate dehydrogenase (lipoamide) beta	0	0	1	0	0	0	0	1	0	1	0
mmu-miR-125a-3p	MIMAT0004528	NM_024226	Rtn4	reticulon 4	0	0	1	0	0	0	0	1	0	1	0
mmu-miR-125a-3p	MIMAT0004528	NM_024237	Fbln7	fibulin 7	0	0	1	0	0	0	0	1	0	1	0
mmu-miR-125a-3p	MIMAT0004528	NM_024246	Tmem79	transmembrane protein 79	0	0	1	0	0	0	0	1	0	1	0
mmu-miR-125a-3p	MIMAT0004528	NM_024249	Slc38a10	solute carrier family 38, member 10	0	0	1	0	0	0	0	1	0	1	0
mmu-miR-125a-3p	MIMAT0004528	NM_024251	2010301N04Rik	RIKEN cDNA 2010301N04 gene	0	0	1	0	0	0	0	1	0	1	0
mmu-miR-125a-3p	MIMAT0004528	NM_024263	Mxra8	matrix-remodelling associated 8	0	0	1	0	0	0	0	1	0	1	0
mmu-miR-125a-3p	MIMAT0004528	NM_024272	Ssbp2	single-stranded DNA binding protein 2	0	0	1	0	0	0	0	1	0	1	0
mmu-miR-125a-3p	MIMAT0004528	NM_024274	Fars2	phenylalanine-tRNA synthetase 2 (mitochondrial)	0	0	1	0	0	0	0	1	0	1	0
mmu-miR-125a-3p	MIMAT0004528	NM_024282	5830417C01Rik	RIKEN cDNA 5830417C01 gene	0	0	1	0	0	0	0	1	0	1	0
mmu-miR-125a-3p	MIMAT0004528	NM_024288	Rmnd5a	required for meiotic nuclear division 5 homolog A (S. cerevisiae)	0	0	1	0	0	0	0	1	0	1	0
mmu-miR-125a-3p	MIMAT0004528	NM_024290	Tnfrsf23	tumor necrosis factor receptor superfamily, member 23	0	0	1	0	0	0	0	1	0	1	0
mmu-miR-125a-3p	MIMAT0004528	NM_024291	Ky	kyphoscoliosis peptidase	0	0	1	0	0	0	0	1	0	1	0
mmu-miR-125a-3p	MIMAT0004528	NM_024433	Mtap	methylthioadenosine phosphorylase	0	0	1	0	0	0	0	1	0	1	0
mmu-miR-125a-3p	MIMAT0004528	NM_024451	Unc84a	unc-84 homolog A (C. elegans)	0	0	1	0	0	0	0	1	0	1	0
mmu-miR-125a-3p	MIMAT0004528	NM_024465	Abhd12	abhydrolase domain containing 12	0	0	1	0	0	0	0	1	0	1	0
mmu-miR-125a-3p	MIMAT0004528	NM_024467	Zfp319	zinc finger protein 319	0	0	1	0	0	0	0	1	0	1	0
mmu-miR-125a-3p	MIMAT0004528	NM_024499	Sgta	small glutamine-rich tetratricopeptide repeat (TPR)-containing, alpha	0	0	1	0	0	0	0	1	0	1	0
mmu-miR-125a-3p	MIMAT0004528	NM_025278	Gng12	guanine nucleotide binding protein (G protein), gamma 12	0	0	1	0	0	0	0	1	0	1	0
mmu-miR-125a-3p	MIMAT0004528	NM_025291	Sra1	steroid receptor RNA activator 1	0	0	1	0	0	0	0	1	0	1	0
mmu-miR-125a-3p	MIMAT0004528	NM_025292	Synj2bp	synaptojanin 2 binding protein	0	0	1	0	0	0	0	1	0	1	0
mmu-miR-125a-3p	MIMAT0004528	NM_025294	Gtlf3b	gene trap locus F3b	0	0	1	0	0	0	0	1	0	1	0
mmu-miR-125a-3p	MIMAT0004528	NM_025301	Mrpl17	mitochondrial ribosomal protein L17	0	0	1	0	0	0	0	1	0	1	0
mmu-miR-125a-3p	MIMAT0004528	NM_025313	Atp5d	ATP synthase, H+ transporting, mitochondrial F1 complex, delta subunit	0	0	1	0	0	0	0	1	0	1	0
mmu-miR-125a-3p	MIMAT0004528	NM_025316	Ndufb5	NADH dehydrogenase (ubiquinone) 1 beta subcomplex, 5	0	0	1	0	0	0	0	1	0	1	0
mmu-miR-125a-3p	MIMAT0004528	NM_025317	Mrpl54	mitochondrial ribosomal protein L54	0	0	1	0	0	0	0	1	0	1	0
mmu-miR-125a-3p	MIMAT0004528	NM_025347	Ypel3	yippee-like 3 (Drosophila)	0	0	1	0	0	0	0	1	0	1	0
mmu-miR-125a-3p	MIMAT0004528	NM_025359	Tspan13	tetraspanin 13	0	0	1	0	0	0	0	1	0	1	0
mmu-miR-125a-3p	MIMAT0004528	NM_025401	Ubl5	ubiquitin-like 5	0	0	1	0	0	0	0	1	0	1	0
mmu-miR-125a-3p	MIMAT0004528	NM_025403	Nola3	nucleolar protein family A, member 3	0	0	1	0	0	0	0	1	0	1	0
mmu-miR-125a-3p	MIMAT0004528	NM_025419	1110059G10Rik	RIKEN cDNA 1110059G10 gene	0	0	1	0	0	0	0	1	0	1	0
mmu-miR-125a-3p	MIMAT0004528	NM_025423	1110059E24Rik	RIKEN cDNA 1110059E24 gene	0	0	1	0	0	0	0	1	0	1	0
mmu-miR-125a-3p	MIMAT0004528	NM_025433	Rpl7l1	ribosomal protein L7-like 1	0	0	1	0	0	0	0	1	0	1	0
mmu-miR-125a-3p	MIMAT0004528	NM_025436	Sc4mol	sterol-C4-methyl oxidase-like	0	0	1	0	0	0	0	1	0	1	0
mmu-miR-125a-3p	MIMAT0004528	NM_025449	Nicn1	nicolin 1	0	0	1	0	0	0	0	1	0	1	0
mmu-miR-125a-3p	MIMAT0004528	NM_025450	Mrps17	mitochondrial ribosomal protein S17	0	0	1	0	0	0	0	1	0	1	0
mmu-miR-125a-3p	MIMAT0004528	NM_025451	Camk2n1	calcium/calmodulin-dependent protein kinase II inhibitor 1	0	0	1	0	0	0	0	1	0	1	0
mmu-miR-125a-3p	MIMAT0004528	NM_025452	Tmem54	transmembrane protein 54	0	0	1	0	0	0	0	1	0	1	0
mmu-miR-125a-3p	MIMAT0004528	NM_025461	1810020G14Rik	RIKEN cDNA 1810020G14 gene	0	0	1	0	0	0	0	1	0	1	0
mmu-miR-125a-3p	MIMAT0004528	NM_025465	1810029B16Rik	RIKEN cDNA 1810029B16 gene	0	0	1	0	0	0	0	1	0	1	0
mmu-miR-125a-3p	MIMAT0004528	NM_025474	Mrps14	mitochondrial ribosomal protein S14	0	0	1	0	0	0	0	1	0	1	0
mmu-miR-125a-3p	MIMAT0004528	NM_025496	Cdrt4	CMT1A duplicated region transcript 4	0	0	1	0	0	0	0	1	0	1	0
mmu-miR-125a-3p	MIMAT0004528	NM_025503	1700029P11Rik	RIKEN cDNA 1700029P11 gene	0	0	1	0	0	0	0	1	0	1	0
mmu-miR-125a-3p	MIMAT0004528	NM_025505	Blzf1	basic leucine zipper nuclear factor 1	0	0	1	0	0	0	0	1	0	1	0
mmu-miR-125a-3p	MIMAT0004528	NM_025538	Alkbh7	alkB, alkylation repair homolog 7 (E. coli)	0	0	1	0	0	0	0	1	0	1	0
mmu-miR-125a-3p	MIMAT0004528	NM_025559	1810046J19Rik	RIKEN cDNA 1810046J19 gene	0	0	1	0	0	0	0	1	0	1	0
mmu-miR-125a-3p	MIMAT0004528	NM_025562	Fis1	fission 1 (mitochondrial outer membrane) homolog (yeast)	0	0	1	0	0	0	0	1	0	1	0
mmu-miR-125a-3p	MIMAT0004528	NM_025563	2010012O05Rik	RIKEN cDNA 2010012O05 gene	0	0	1	0	0	0	0	1	0	1	0
mmu-miR-125a-3p	MIMAT0004528	NM_025578	Mrps25	mitochondrial ribosomal protein S25	0	0	1	0	0	0	0	1	0	1	0
mmu-miR-125a-3p	MIMAT0004528	NM_025590	Acot11	acyl-CoA thioesterase 11	0	0	1	0	0	0	0	1	0	1	0
mmu-miR-125a-3p	MIMAT0004528	NM_025606	Mrpl16	mitochondrial ribosomal protein L16	0	0	1	0	0	0	0	1	0	1	0
mmu-miR-125a-3p	MIMAT0004528	NM_025609	Map3k7ip1	mitogen-activated protein kinase kinase kinase 7 interacting protein 1	0	0	1	0	0	0	0	1	0	1	0
mmu-miR-125a-3p	MIMAT0004528	NM_025610	Asrgl1	asparaginase like 1	0	0	1	0	0	0	0	1	0	1	0
mmu-miR-125a-3p	MIMAT0004528	NM_025617	2210012G02Rik	RIKEN cDNA 2210012G02 gene	0	0	1	0	0	0	0	1	0	1	0
mmu-miR-125a-3p	MIMAT0004528	NM_025618	Sri	sorcin	0	0	1	0	0	0	0	1	0	1	0
mmu-miR-125a-3p	MIMAT0004528	NM_025626	3110001A13Rik	RIKEN cDNA 3110001A13 gene	0	0	1	0	0	0	0	1	0	1	0
mmu-miR-125a-3p	MIMAT0004528	NM_025661	Ormdl3	ORM1-like 3 (S. cerevisiae)	0	0	1	0	0	0	0	1	0	1	0
mmu-miR-125a-3p	MIMAT0004528	NM_025662	Pigk	phosphatidylinositol glycan anchor biosynthesis, class K	0	0	1	0	0	0	0	1	0	1	0
mmu-miR-125a-3p	MIMAT0004528	NM_025670	5730403B10Rik	RIKEN cDNA 5730403B10 gene	0	0	1	0	0	0	0	1	0	1	0
mmu-miR-125a-3p	MIMAT0004528	NM_025673	Golph3	golgi phosphoprotein 3	0	0	1	0	0	0	0	1	0	1	0
mmu-miR-125a-3p	MIMAT0004528	NM_025691	Srp72	signal recognition particle 72	0	0	1	0	0	0	0	1	0	1	0
mmu-miR-125a-3p	MIMAT0004528	NM_025703	Tceal8	transcription elongation factor A (SII)-like 8	0	0	1	0	0	0	0	1	0	1	0
mmu-miR-125a-3p	MIMAT0004528	NM_025718	Dnase1l2	deoxyribonuclease 1-like 2	0	0	1	0	0	0	0	1	0	1	0
mmu-miR-125a-3p	MIMAT0004528	NM_025729	Map3k7ip3	mitogen-activated protein kinase kinase kinase 7 interacting protein 3	0	0	1	0	0	0	0	1	0	1	0
mmu-miR-125a-3p	MIMAT0004528	NM_025732	4921520G13Rik	RIKEN cDNA 4921520G13 gene	0	0	1	0	0	0	0	1	0	1	0
mmu-miR-125a-3p	MIMAT0004528	NM_025734	Kcng4	potassium voltage-gated channel, subfamily G, member 4	0	0	1	0	0	0	0	1	0	1	0
mmu-miR-125a-3p	MIMAT0004528	NM_025747	4933411K20Rik	RIKEN cDNA 4933411K20 gene	0	0	1	0	0	0	0	1	0	1	0
mmu-miR-125a-3p	MIMAT0004528	NM_025757	4933439F18Rik	RIKEN cDNA 4933439F18 gene	0	0	1	0	0	0	0	1	0	1	0
mmu-miR-125a-3p	MIMAT0004528	NM_025770	Atg10	autophagy-related 10 (yeast)	0	0	1	0	0	0	0	1	0	1	0
mmu-miR-125a-3p	MIMAT0004528	NM_025776	Rbm22	RNA binding motif protein 22	0	0	1	0	0	0	0	1	0	1	0
mmu-miR-125a-3p	MIMAT0004528	NM_025778	Bcl2l14	Bcl2-like 14 (apoptosis facilitator)	0	0	1	0	0	0	0	1	0	1	0
mmu-miR-125a-3p	MIMAT0004528	NM_025793	Wdr45l	Wdr45 like	0	0	1	0	0	0	0	1	0	1	0
mmu-miR-125a-3p	MIMAT0004528	NM_025794	Etfdh	electron transferring flavoprotein, dehydrogenase	0	0	1	0	0	0	0	1	0	1	0
mmu-miR-125a-3p	MIMAT0004528	NM_025802	Pnpla2	patatin-like phospholipase domain containing 2	0	0	1	0	0	0	0	1	0	1	0
mmu-miR-125a-3p	MIMAT0004528	NM_025804	Tcf25	transcription factor 25 (basic helix-loop-helix)	0	0	1	0	0	0	0	1	0	1	0
mmu-miR-125a-3p	MIMAT0004528	NM_025809	Clec14a	C-type lectin domain family 14, member a	0	0	1	0	0	0	0	1	0	1	0
mmu-miR-125a-3p	MIMAT0004528	NM_025823	Pcyox1	prenylcysteine oxidase 1	0	0	1	0	0	0	0	1	0	1	0
mmu-miR-125a-3p	MIMAT0004528	NM_025830	Wwp2	WW domain containing E3 ubiquitin protein ligase 2	0	0	1	0	0	0	0	1	0	1	0
mmu-miR-125a-3p	MIMAT0004528	NM_025852	Rexo1	REX1, RNA exonuclease 1 homolog (S. cerevisiae)	0	0	1	0	0	0	0	1	0	1	0
mmu-miR-125a-3p	MIMAT0004528	NM_025862	Acad8	acyl-Coenzyme A dehydrogenase family, member 8	0	0	1	0	0	0	0	1	0	1	0
mmu-miR-125a-3p	MIMAT0004528	NM_025863	Trim59	tripartite motif-containing 59	0	0	1	0	0	0	0	1	0	1	0
mmu-miR-125a-3p	MIMAT0004528	NM_025864	Tmem206	transmembrane protein 206	0	0	1	0	0	0	0	1	0	1	0
mmu-miR-125a-3p	MIMAT0004528	NM_025866	Cdca7	cell division cycle associated 7	0	0	1	0	0	0	0	1	0	1	0
mmu-miR-125a-3p	MIMAT0004528	NM_025867	Serpinb11	serine (or cysteine) peptidase inhibitor, clade B (ovalbumin), member 11	0	0	1	0	0	0	0	1	0	1	0
mmu-miR-125a-3p	MIMAT0004528	NM_025885	Med19	mediator of RNA polymerase II transcription, subunit 19 homolog (yeast)	0	0	1	0	0	0	0	1	0	1	0
mmu-miR-125a-3p	MIMAT0004528	NM_025895	Med28	mediator of RNA polymerase II transcription, subunit 28 homolog (yeast)	0	0	1	0	0	0	0	1	0	1	0
mmu-miR-125a-3p	MIMAT0004528	NM_025901	Polr3k	polymerase (RNA) III (DNA directed) polypeptide K	0	0	1	0	0	0	0	1	0	1	0
mmu-miR-125a-3p	MIMAT0004528	NM_025902	Cisd2	CDGSH iron sulfur domain 2	0	0	1	0	0	0	0	1	0	1	0
mmu-miR-125a-3p	MIMAT0004528	NM_025905	Ttc23	tetratricopeptide repeat domain 23	0	0	1	0	0	0	0	1	0	1	0
mmu-miR-125a-3p	MIMAT0004528	NM_025912	2010011I20Rik	RIKEN cDNA 2010011I20 gene	0	0	1	0	0	0	0	1	0	1	0
mmu-miR-125a-3p	MIMAT0004528	NM_025929	2010109I03Rik	RIKEN cDNA 2010109I03 gene	0	0	1	0	0	0	0	1	0	1	0
mmu-miR-125a-3p	MIMAT0004528	NM_025931	Rabl4	RAB, member of RAS oncogene family-like 4	0	0	1	0	0	0	0	1	0	1	0
mmu-miR-125a-3p	MIMAT0004528	NM_025937	Nkap	NFKB activating protein	0	0	1	0	0	0	0	1	0	1	0
mmu-miR-125a-3p	MIMAT0004528	NM_025947	Dynlrb1	dynein light chain roadblock-type 1	0	0	1	0	0	0	0	1	0	1	0
mmu-miR-125a-3p	MIMAT0004528	NM_025965	Ssr1	signal sequence receptor, alpha	0	0	1	0	0	0	0	1	0	1	0
mmu-miR-125a-3p	MIMAT0004528	NM_025967	D16Ertd472e	DNA segment, Chr 16, ERATO Doi 472, expressed	0	0	1	0	0	0	0	1	0	1	0
mmu-miR-125a-3p	MIMAT0004528	NM_025968	Ptgr1	prostaglandin reductase 1	0	0	1	0	0	0	0	1	0	1	0
mmu-miR-125a-3p	MIMAT0004528	NM_025985	Ube2g1	ubiquitin-conjugating enzyme E2G 1 (UBC7 homolog, C. elegans)	0	0	1	0	0	0	0	1	0	1	0
mmu-miR-125a-3p	MIMAT0004528	NM_025988	Acbd4	acyl-Coenzyme A binding domain containing 4	0	0	1	0	0	0	0	1	0	1	0
mmu-miR-125a-3p	MIMAT0004528	NM_025997	2610204K14Rik	RIKEN cDNA 2610204K14 gene	0	0	1	0	0	0	0	1	0	1	0
mmu-miR-125a-3p	MIMAT0004528	NM_026002	Mtdh	Metadherin	0	0	1	0	0	0	0	1	0	1	0
mmu-miR-125a-3p	MIMAT0004528	NM_026028	Ccdc77	coiled-coil domain containing 77	0	0	1	0	0	0	0	1	0	1	0
mmu-miR-125a-3p	MIMAT0004528	NM_026032	Lsm1	LSM1 homolog, U6 small nuclear RNA associated (S. cerevisiae)	0	0	1	0	0	0	0	1	0	1	0
mmu-miR-125a-3p	MIMAT0004528	NM_026033	Gatad1	GATA zinc finger domain containing 1	0	0	1	0	0	0	0	1	0	1	0
mmu-miR-125a-3p	MIMAT0004528	NM_026037	Mboat2	membrane bound O-acyltransferase domain containing 2	0	0	1	0	0	0	0	1	0	1	0
mmu-miR-125a-3p	MIMAT0004528	NM_026045	Prpf18	PRP18 pre-mRNA processing factor 18 homolog (yeast)	0	0	1	0	0	0	0	1	0	1	0
mmu-miR-125a-3p	MIMAT0004528	NM_026046	Zfp329	zinc finger protein 329	0	0	1	0	0	0	0	1	0	1	0
mmu-miR-125a-3p	MIMAT0004528	NM_026073	Rabl5	RAB, member of RAS oncogene family-like 5	0	0	1	0	0	0	0	1	0	1	0
mmu-miR-125a-3p	MIMAT0004528	NM_026079	Ikbkap	inhibitor of kappa light polypeptide enhancer in B-cells, kinase complex-associated protein	0	0	1	0	0	0	0	1	0	1	0
mmu-miR-125a-3p	MIMAT0004528	NM_026085	3110049J23Rik	RIKEN cDNA 3110049J23 gene	0	0	1	0	0	0	0	1	0	1	0
mmu-miR-125a-3p	MIMAT0004528	NM_026091	1700037H04Rik	RIKEN cDNA 1700037H04 gene	0	0	1	0	0	0	0	1	0	1	0
mmu-miR-125a-3p	MIMAT0004528	NM_026130	Srpr	signal recognition particle receptor ("docking protein")	0	0	1	0	0	0	0	1	0	1	0
mmu-miR-125a-3p	MIMAT0004528	NM_026145	Kctd10	potassium channel tetramerisation domain containing 10	0	0	1	0	0	0	0	1	0	1	0
mmu-miR-125a-3p	MIMAT0004528	NM_026164	Pnpla8	patatin-like phospholipase domain containing 8	0	0	1	0	0	0	0	1	0	1	0
mmu-miR-125a-3p	MIMAT0004528	NM_026165	Slc25a46	solute carrier family 25, member 46	0	0	1	0	0	0	0	1	0	1	0
mmu-miR-125a-3p	MIMAT0004528	NM_026168	Ergic2	ERGIC and golgi 2	0	0	1	0	0	0	0	1	0	1	0
mmu-miR-125a-3p	MIMAT0004528	NM_026169	Frmd8	FERM domain containing 8	0	0	1	0	0	0	0	1	0	1	0
mmu-miR-125a-3p	MIMAT0004528	NM_026170	Ergic1	endoplasmic reticulum-golgi intermediate compartment (ERGIC) 1	0	0	1	0	0	0	0	1	0	1	0
mmu-miR-125a-3p	MIMAT0004528	NM_026172	Decr1	2,4-dienoyl CoA reductase 1, mitochondrial	0	0	1	0	0	0	0	1	0	1	0
mmu-miR-125a-3p	MIMAT0004528	NM_026177	1200011I18Rik	RIKEN cDNA 1200011I18 gene	0	0	1	0	0	0	0	1	0	1	0
mmu-miR-125a-3p	MIMAT0004528	NM_026184	Ero1lb	ERO1-like beta (S. cerevisiae)	0	0	1	0	0	0	0	1	0	1	0
mmu-miR-125a-3p	MIMAT0004528	NM_026185	1300007F04Rik	RIKEN cDNA 1300007F04 gene	0	0	1	0	0	0	0	1	0	1	0
mmu-miR-125a-3p	MIMAT0004528	NM_026202	Ccdc50	coiled-coil domain containing 50	0	0	1	0	0	0	0	1	0	1	0
mmu-miR-125a-3p	MIMAT0004528	NM_026214	Kctd4	potassium channel tetramerisation domain containing 4	0	0	1	0	0	0	0	1	0	1	0
mmu-miR-125a-3p	MIMAT0004528	NM_026236	Wdr48	WD repeat domain 48	0	0	1	0	0	0	0	1	0	1	0
mmu-miR-125a-3p	MIMAT0004528	NM_026263	4930519G04Rik	RIKEN cDNA 4930519G04 gene	0	0	1	0	0	0	0	1	0	1	0
mmu-miR-125a-3p	MIMAT0004528	NM_026268	Dusp6	dual specificity phosphatase 6	0	0	1	0	0	0	0	1	0	1	0
mmu-miR-125a-3p	MIMAT0004528	NM_026272	Narf	nuclear prelamin A recognition factor	0	0	1	0	0	0	0	1	0	1	0
mmu-miR-125a-3p	MIMAT0004528	NM_026276	Aasdhppt	aminoadipate-semialdehyde dehydrogenase-phosphopantetheinyl transferase	0	0	1	0	0	0	0	1	0	1	0
mmu-miR-125a-3p	MIMAT0004528	NM_026283	Samd8	sterile alpha motif domain containing 8	0	0	1	0	0	0	0	1	0	1	0
mmu-miR-125a-3p	MIMAT0004528	NM_026331	Slc25a37	solute carrier family 25, member 37	0	0	1	0	0	0	0	1	0	1	0
mmu-miR-125a-3p	MIMAT0004528	NM_026341	Nudt13	nudix (nucleoside diphosphate linked moiety X)-type motif 13	0	0	1	0	0	0	0	1	0	1	0
mmu-miR-125a-3p	MIMAT0004528	NM_026353	4930570C03Rik	RIKEN cDNA 4930570C03 gene	0	0	1	0	0	0	0	1	0	1	0
mmu-miR-125a-3p	MIMAT0004528	NM_026365	Jagn1	jagunal homolog 1 (Drosophila)	0	0	1	0	0	0	0	1	0	1	0
mmu-miR-125a-3p	MIMAT0004528	NM_026380	Rgs8	regulator of G-protein signaling 8	0	0	1	0	0	0	0	1	0	1	0
mmu-miR-125a-3p	MIMAT0004528	NM_026389	Poldip2	polymerase (DNA-directed), delta interacting protein 2	0	0	1	0	0	0	0	1	0	1	0
mmu-miR-125a-3p	MIMAT0004528	NM_026402	Atg3	autophagy-related 3 (yeast)	0	0	1	0	0	0	0	1	0	1	0
mmu-miR-125a-3p	MIMAT0004528	NM_026416	S100a16	S100 calcium binding protein A16	0	0	1	0	0	0	0	1	0	1	0
mmu-miR-125a-3p	MIMAT0004528	NM_026417	Yipf4	Yip1 domain family, member 4	0	0	1	0	0	0	0	1	0	1	0
mmu-miR-125a-3p	MIMAT0004528	NM_026431	1810043G02Rik	RIKEN cDNA 1810043G02 gene	0	0	1	0	0	0	0	1	0	1	0
mmu-miR-125a-3p	MIMAT0004528	NM_026436	Tmem86a	transmembrane protein 86A	0	0	1	0	0	0	0	1	0	1	0
mmu-miR-125a-3p	MIMAT0004528	NM_026450	Zfp169	zinc finger protein 169	0	0	1	0	0	0	0	1	0	1	0
mmu-miR-125a-3p	MIMAT0004528	NM_026451	1600012H06Rik	RIKEN cDNA 1600012H06 gene	0	0	1	0	0	0	0	1	0	1	0
mmu-miR-125a-3p	MIMAT0004528	NM_026495	Btbd14a	BTB (POZ) domain containing 14A	0	0	1	0	0	0	0	1	0	1	0
mmu-miR-125a-3p	MIMAT0004528	NM_026496	Grhl2	grainyhead-like 2 (Drosophila)	0	0	1	0	0	0	0	1	0	1	0
mmu-miR-125a-3p	MIMAT0004528	NM_026501	1300010M03Rik	RIKEN cDNA 1300010M03 gene	0	0	1	0	0	0	0	1	0	1	0
mmu-miR-125a-3p	MIMAT0004528	NM_026503	1110058L19Rik	RIKEN cDNA 1110058L19 gene	0	0	1	0	0	0	0	1	0	1	0
mmu-miR-125a-3p	MIMAT0004528	NM_026515	2810417H13Rik	RIKEN cDNA 2810417H13 gene	0	0	1	0	0	0	0	1	0	1	0
mmu-miR-125a-3p	MIMAT0004528	NM_026519	Tmem85	transmembrane protein 85	0	0	1	0	0	0	0	1	0	1	0
mmu-miR-125a-3p	MIMAT0004528	NM_026522	Chid1	chitinase domain containing 1	0	0	1	0	0	0	0	1	0	1	0
mmu-miR-125a-3p	MIMAT0004528	NM_026528	2700060E02Rik	RIKEN cDNA 2700060E02 gene	0	0	1	0	0	0	0	1	0	1	0
mmu-miR-125a-3p	MIMAT0004528	NM_026534	3110003A22Rik	RIKEN cDNA 3110003A22 gene	0	0	1	0	0	0	0	1	0	1	0
mmu-miR-125a-3p	MIMAT0004528	NM_026574	Inoc1	INO80 complex homolog 1 (S. cerevisiae)	0	0	1	0	0	0	0	1	0	1	0
mmu-miR-125a-3p	MIMAT0004528	NM_026577	Arl13b	ADP-ribosylation factor-like 13B	0	0	1	0	0	0	0	1	0	1	0
mmu-miR-125a-3p	MIMAT0004528	NM_026579	D10Wsu102e	DNA segment, Chr 10, Wayne State University 102, expressed	0	0	1	0	0	0	0	1	0	1	0
mmu-miR-125a-3p	MIMAT0004528	NM_026580	Otub2	OTU domain, ubiquitin aldehyde binding 2	0	0	1	0	0	0	0	1	0	1	0
mmu-miR-125a-3p	MIMAT0004528	NM_026593	D730048I06Rik	RIKEN cDNA D730048I06 gene	0	0	1	0	0	0	0	1	0	1	0
mmu-miR-125a-3p	MIMAT0004528	NM_026599	Cgnl1	cingulin-like 1	0	0	1	0	0	0	0	1	0	1	0
mmu-miR-125a-3p	MIMAT0004528	NM_026626	Efcab2	EF-hand calcium binding domain 2	0	0	1	0	0	0	0	1	0	1	0
mmu-miR-125a-3p	MIMAT0004528	NM_026630	Gtsf1l	gametocyte specific factor 1-like	0	0	1	0	0	0	0	1	0	1	0
mmu-miR-125a-3p	MIMAT0004528	NM_026637	A030007L17Rik	RIKEN cDNA A030007L17 gene	0	0	1	0	0	0	0	1	0	1	0
mmu-miR-125a-3p	MIMAT0004528	NM_026643	2410017P07Rik	RIKEN cDNA 2410017P07 gene	0	0	1	0	0	0	0	1	0	1	0
mmu-miR-125a-3p	MIMAT0004528	NM_026669	Tegt	testis enhanced gene transcript	0	0	1	0	0	0	0	1	0	1	0
mmu-miR-125a-3p	MIMAT0004528	NM_026674	Aph1c	anterior pharynx defective 1c homolog (C. elegans)	0	0	1	0	0	0	0	1	0	1	0
mmu-miR-125a-3p	MIMAT0004528	NM_026685	Tmem174	transmembrane protein 174	0	0	1	0	0	0	0	1	0	1	0
mmu-miR-125a-3p	MIMAT0004528	NM_026697	Rab14	RAB14, member RAS oncogene family	0	0	1	0	0	0	0	1	0	1	0
mmu-miR-125a-3p	MIMAT0004528	NM_026708	Tlcd1	TLC domain containing 1	0	0	1	0	0	0	0	1	0	1	0
mmu-miR-125a-3p	MIMAT0004528	NM_026718	Ankrd13a	ankyrin repeat domain 13a	0	0	1	0	0	0	0	1	0	1	0
mmu-miR-125a-3p	MIMAT0004528	NM_026742	1110007M04Rik	RIKEN cDNA 1110007M04 gene	0	0	1	0	0	0	0	1	0	1	0
mmu-miR-125a-3p	MIMAT0004528	NM_026743	Tspan11	tetraspanin 11	0	0	1	0	0	0	0	1	0	1	0
mmu-miR-125a-3p	MIMAT0004528	NM_026756	Nfic	nuclear factor I/C	0	0	1	0	0	0	0	1	0	1	0
mmu-miR-125a-3p	MIMAT0004528	NM_026775	Tmed10	transmembrane emp24-like trafficking protein 10 (yeast)	0	0	1	0	0	0	0	1	0	1	0
mmu-miR-125a-3p	MIMAT0004528	NM_026797	Dbndd2	dysbindin (dystrobrevin binding protein 1) domain containing 2	0	0	1	0	0	0	0	1	0	1	0
mmu-miR-125a-3p	MIMAT0004528	NM_026828	D2Bwg1335e	DNA segment, Chr 2, Brigham & Women"s Genetics 1335 expressed	0	0	1	0	0	0	0	1	0	1	0
mmu-miR-125a-3p	MIMAT0004528	NM_026830	Rreb1	ras responsive element binding protein 1	0	0	1	0	0	0	0	1	0	1	0
mmu-miR-125a-3p	MIMAT0004528	NM_026838	Srpx2	sushi-repeat-containing protein, X-linked 2	0	0	1	0	0	0	0	1	0	1	0
mmu-miR-125a-3p	MIMAT0004528	NM_026842	Ubqln1	ubiquilin 1	0	0	1	0	0	0	0	1	0	1	0
mmu-miR-125a-3p	MIMAT0004528	NM_026849	Mtmr14	myotubularin related protein 14	0	0	1	0	0	0	0	1	0	1	0
mmu-miR-125a-3p	MIMAT0004528	NM_026886	1500001A10Rik	RIKEN cDNA 1500001A10 gene	0	0	1	0	0	0	0	1	0	1	0
mmu-miR-125a-3p	MIMAT0004528	NM_026891	Cdan1	congenital dyserythropoietic anemia, type I (human)	0	0	1	0	0	0	0	1	0	1	0
mmu-miR-125a-3p	MIMAT0004528	NM_026907	Sectm1b	secreted and transmembrane 1B	0	0	1	0	0	0	0	1	0	1	0
mmu-miR-125a-3p	MIMAT0004528	NM_026933	Triap1	TP53 regulated inhibitor of apoptosis 1	0	0	1	0	0	0	0	1	0	1	0
mmu-miR-125a-3p	MIMAT0004528	NM_026940	Ydjc	YdjC homolog (bacterial)	0	0	1	0	0	0	0	1	0	1	0
mmu-miR-125a-3p	MIMAT0004528	NM_026955	2200002K05Rik	RIKEN cDNA 2200002K05 gene	0	0	1	0	0	0	0	1	0	1	0
mmu-miR-125a-3p	MIMAT0004528	NM_026965	Comtd1	catechol-O-methyltransferase domain containing 1	0	0	1	0	0	0	0	1	0	1	0
mmu-miR-125a-3p	MIMAT0004528	NM_026976	Faim3	Fas apoptotic inhibitory molecule 3	0	0	1	0	0	0	0	1	0	1	0
mmu-miR-125a-3p	MIMAT0004528	NM_026988	Ptms	parathymosin	0	0	1	0	0	0	0	1	0	1	0
mmu-miR-125a-3p	MIMAT0004528	NM_027008	Kctd5	potassium channel tetramerisation domain containing 5	0	0	1	0	0	0	0	1	0	1	0
mmu-miR-125a-3p	MIMAT0004528	NM_027045	Gcap14	granule cell antiserum positive 14	0	0	1	0	0	0	0	1	0	1	0
mmu-miR-125a-3p	MIMAT0004528	NM_027103	1700030J22Rik	RIKEN cDNA 1700030J22 gene	0	0	1	0	0	0	0	1	0	1	0
mmu-miR-125a-3p	MIMAT0004528	NM_027104	2310002L09Rik	RIKEN cDNA 2310002L09 gene	0	0	1	0	0	0	0	1	0	1	0
mmu-miR-125a-3p	MIMAT0004528	NM_027109	Dnase1l1	deoxyribonuclease 1-like 1	0	0	1	0	0	0	0	1	0	1	0
mmu-miR-125a-3p	MIMAT0004528	NM_027133	Lnp	limb and neural patterns	0	0	1	0	0	0	0	1	0	1	0
mmu-miR-125a-3p	MIMAT0004528	NM_027144	Arhgef12	Rho guanine nucleotide exchange factor (GEF) 12	0	0	1	0	0	0	0	1	0	1	0
mmu-miR-125a-3p	MIMAT0004528	NM_027187	Rnaseh2a	ribonuclease H2, large subunit	0	0	1	0	0	0	0	1	0	1	0
mmu-miR-125a-3p	MIMAT0004528	NM_027192	Ttl	tubulin tyrosine ligase	0	0	1	0	0	0	0	1	0	1	0
mmu-miR-125a-3p	MIMAT0004528	NM_027203	Leng1	leukocyte receptor cluster (LRC) member 1	0	0	1	0	0	0	0	1	0	1	0
mmu-miR-125a-3p	MIMAT0004528	NM_027250	2010305A19Rik	RIKEN cDNA 2010305A19 gene	0	0	1	0	0	0	0	1	0	1	0
mmu-miR-125a-3p	MIMAT0004528	NM_027288	Manba	mannosidase, beta A, lysosomal	0	0	1	0	0	0	0	1	0	1	0
mmu-miR-125a-3p	MIMAT0004528	NM_027299	Degs2	degenerative spermatocyte homolog 2 (Drosophila), lipid desaturase	0	0	1	0	0	0	0	1	0	1	0
mmu-miR-125a-3p	MIMAT0004528	NM_027324	Sfxn1	sideroflexin 1	0	0	1	0	0	0	0	1	0	1	0
mmu-miR-125a-3p	MIMAT0004528	NM_027326	Mllt3	myeloid/lymphoid or mixed-lineage leukemia (trithorax homolog, Drosophila); translocated to, 3	0	0	1	0	0	0	0	1	0	1	0
mmu-miR-125a-3p	MIMAT0004528	NM_027347	Med23	mediator complex subunit 23	0	0	1	0	0	0	0	1	0	1	0
mmu-miR-125a-3p	MIMAT0004528	NM_027353	Cd2bp2	CD2 antigen (cytoplasmic tail) binding protein 2	0	0	1	0	0	0	0	1	0	1	0
mmu-miR-125a-3p	MIMAT0004528	NM_027355	Rnf168	ring finger protein 168	0	0	1	0	0	0	0	1	0	1	0
mmu-miR-125a-3p	MIMAT0004528	NM_027373	Afap1	actin filament associated protein 1	0	0	1	0	0	0	0	1	0	1	0
mmu-miR-125a-3p	MIMAT0004528	NM_027400	Lman1	lectin, mannose-binding, 1	0	0	1	0	0	0	0	1	0	1	0
mmu-miR-125a-3p	MIMAT0004528	NM_027416	Calml3	calmodulin-like 3	0	0	1	0	0	0	0	1	0	1	0
mmu-miR-125a-3p	MIMAT0004528	NM_027425	Rufy2	RUN and FYVE domain-containing 2	0	0	1	0	0	0	0	1	0	1	0
mmu-miR-125a-3p	MIMAT0004528	NM_027426	2610109H07Rik	RIKEN cDNA 2610109H07 gene	0	0	1	0	0	0	0	1	0	1	0
mmu-miR-125a-3p	MIMAT0004528	NM_027432	Wdr77	WD repeat domain 77	0	0	1	0	0	0	0	1	0	1	0
mmu-miR-125a-3p	MIMAT0004528	NM_027434	2610304G08Rik	RIKEN cDNA 2610304G08 gene	0	0	1	0	0	0	0	1	0	1	0
mmu-miR-125a-3p	MIMAT0004528	NM_027442	Ddo	D-aspartate oxidase	0	0	1	0	0	0	0	1	0	1	0
mmu-miR-125a-3p	MIMAT0004528	NM_027453	Btf3l4	basic transcription factor 3-like 4	0	0	1	0	0	0	0	1	0	1	0
mmu-miR-125a-3p	MIMAT0004528	NM_027460	Slc25a33	solute carrier family 25, member 33	0	0	1	0	0	0	0	1	0	1	0
mmu-miR-125a-3p	MIMAT0004528	NM_027472	5730455P16Rik	RIKEN cDNA 5730455P16 gene	0	0	1	0	0	0	0	1	0	1	0
mmu-miR-125a-3p	MIMAT0004528	NM_027475	Ecd	ecdysoneless homolog (Drosophila)	0	0	1	0	0	0	0	1	0	1	0
mmu-miR-125a-3p	MIMAT0004528	NM_027491	Rragd	Ras-related GTP binding D	0	0	1	0	0	0	0	1	0	1	0
mmu-miR-125a-3p	MIMAT0004528	NM_027519	6330406I15Rik	RIKEN cDNA 6330406I15 gene	0	0	1	0	0	0	0	1	0	1	0
mmu-miR-125a-3p	MIMAT0004528	NM_027600	4921504E06Rik	RIKEN cDNA 4921504E06 gene	0	0	1	0	0	0	0	1	0	1	0
mmu-miR-125a-3p	MIMAT0004528	NM_027602	Nsun7	NOL1/NOP2/Sun domain family, member 7	0	0	1	0	0	0	0	1	0	1	0
mmu-miR-125a-3p	MIMAT0004528	NM_027616	4921528I01Rik	RIKEN cDNA 4921528I01 gene	0	0	1	0	0	0	0	1	0	1	0
mmu-miR-125a-3p	MIMAT0004528	NM_027619	Ttc14	tetratricopeptide repeat domain 14	0	0	1	0	0	0	0	1	0	1	0
mmu-miR-125a-3p	MIMAT0004528	NM_027698	Exod1	exonuclease domain containing 1	0	0	1	0	0	0	0	1	0	1	0
mmu-miR-125a-3p	MIMAT0004528	NM_027742	Lrrfip2	leucine rich repeat (in FLII) interacting protein 2	0	0	1	0	0	0	0	1	0	1	0
mmu-miR-125a-3p	MIMAT0004528	NM_027839	Ceacam20	CEA-related cell adhesion molecule 20	0	0	1	0	0	0	0	1	0	1	0
mmu-miR-125a-3p	MIMAT0004528	NM_027881	Osbpl3	oxysterol binding protein-like 3	0	0	1	0	0	0	0	1	0	1	0
mmu-miR-125a-3p	MIMAT0004528	NM_027882	Cic	capicua homolog (Drosophila)	0	0	1	0	0	0	0	1	0	1	0
mmu-miR-125a-3p	MIMAT0004528	NM_027885	Smug1	single-strand selective monofunctional uracil DNA glycosylase	0	0	1	0	0	0	0	1	0	1	0
mmu-miR-125a-3p	MIMAT0004528	NM_027907	Agxt2l1	alanine-glyoxylate aminotransferase 2-like 1	0	0	1	0	0	0	0	1	0	1	0
mmu-miR-125a-3p	MIMAT0004528	NM_027909	C2cd2l	C2 calcium-dependent domain containing 2-like	0	0	1	0	0	0	0	1	0	1	0
mmu-miR-125a-3p	MIMAT0004528	NM_027911	Raver1	ribonucleoprotein, PTB-binding 1	0	0	1	0	0	0	0	1	0	1	0
mmu-miR-125a-3p	MIMAT0004528	NM_027920	2014-03-08	membrane-associated ring finger (C3HC4) 8	0	0	1	0	0	0	0	1	0	1	0
mmu-miR-125a-3p	MIMAT0004528	NM_027921	Slc16a14	solute carrier family 16 (monocarboxylic acid transporters), member 14	0	0	1	0	0	0	0	1	0	1	0
mmu-miR-125a-3p	MIMAT0004528	NM_027930	2610016C23Rik	RIKEN cDNA 2610016C23 gene	0	0	1	0	0	0	0	1	0	1	0
mmu-miR-125a-3p	MIMAT0004528	NM_027947	Zbtb43	zinc finger and BTB domain containing 43	0	0	1	0	0	0	0	1	0	1	0
mmu-miR-125a-3p	MIMAT0004528	NM_027978	Coq2	coenzyme Q2 homolog, prenyltransferase (yeast)	0	0	1	0	0	0	0	1	0	1	0
mmu-miR-125a-3p	MIMAT0004528	NM_027992	Tmem106b	transmembrane protein 106B	0	0	1	0	0	0	0	1	0	1	0
mmu-miR-125a-3p	MIMAT0004528	NM_028009	Rpusd1	RNA pseudouridylate synthase domain containing 1	0	0	1	0	0	0	0	1	0	1	0
mmu-miR-125a-3p	MIMAT0004528	NM_028019	Rnf135	ring finger protein 135	0	0	1	0	0	0	0	1	0	1	0
mmu-miR-125a-3p	MIMAT0004528	NM_028028	Zswim1	zinc finger, SWIM domain containing 1	0	0	1	0	0	0	0	1	0	1	0
mmu-miR-125a-3p	MIMAT0004528	NM_028040	Rpusd4	RNA pseudouridylate synthase domain containing 4	0	0	1	0	0	0	0	1	0	1	0
mmu-miR-125a-3p	MIMAT0004528	NM_028041	Ddx54	DEAD (Asp-Glu-Ala-Asp) box polypeptide 54	0	0	1	0	0	0	0	1	0	1	0
mmu-miR-125a-3p	MIMAT0004528	NM_028053	Tmem38b	transmembrane protein 38B	0	0	1	0	0	0	0	1	0	1	0
mmu-miR-125a-3p	MIMAT0004528	NM_028059	Zfp654	zinc finger protein 654	0	0	1	0	0	0	0	1	0	1	0
mmu-miR-125a-3p	MIMAT0004528	NM_028061	Cyb561d1	cytochrome b-561 domain containing 1	0	0	1	0	0	0	0	1	0	1	0
mmu-miR-125a-3p	MIMAT0004528	NM_028065	Cnpy3	canopy 3 homolog (zebrafish)	0	0	1	0	0	0	0	1	0	1	0
mmu-miR-125a-3p	MIMAT0004528	NM_028079	2010111I01Rik	RIKEN cDNA 2010111I01 gene	0	0	1	0	0	0	0	1	0	1	0
mmu-miR-125a-3p	MIMAT0004528	NM_028087	Gcnt3	glucosaminyl (N-acetyl) transferase 3, mucin type	0	0	1	0	0	0	0	1	0	1	0
mmu-miR-125a-3p	MIMAT0004528	NM_028091	Osgepl1	O-sialoglycoprotein endopeptidase-like 1	0	0	1	0	0	0	0	1	0	1	0
mmu-miR-125a-3p	MIMAT0004528	NM_028099	Dusp11	dual specificity phosphatase 11 (RNA/RNP complex 1-interacting)	0	0	1	0	0	0	0	1	0	1	0
mmu-miR-125a-3p	MIMAT0004528	NM_028101	2610003J06Rik	RIKEN cDNA 2610003J06 gene	0	0	1	0	0	0	0	1	0	1	0
mmu-miR-125a-3p	MIMAT0004528	NM_028127	Frmd6	FERM domain containing 6	0	0	1	0	0	0	0	1	0	1	0
mmu-miR-125a-3p	MIMAT0004528	NM_028128	Rfc5	replication factor C (activator 1) 5	0	0	1	0	0	0	0	1	0	1	0
mmu-miR-125a-3p	MIMAT0004528	NM_028130	Zfp157	zinc finger protein 157	0	0	1	0	0	0	0	1	0	1	0
mmu-miR-125a-3p	MIMAT0004528	NM_028133	Egln3	EGL nine homolog 3 (C. elegans)	0	0	1	0	0	0	0	1	0	1	0
mmu-miR-125a-3p	MIMAT0004528	NM_028139	Atxn7l1	ataxin 7-like 1	0	0	1	0	0	0	0	1	0	1	0
mmu-miR-125a-3p	MIMAT0004528	NM_028151	Skiv2l2	superkiller viralicidic activity 2-like 2 (S. cerevisiae)	0	0	1	0	0	0	0	1	0	1	0
mmu-miR-125a-3p	MIMAT0004528	NM_028152	Mms19	MMS19 (MET18 S. cerevisiae)	0	0	1	0	0	0	0	1	0	1	0
mmu-miR-125a-3p	MIMAT0004528	NM_028162	Tbc1d5	TBC1 domain family, member 5	0	0	1	0	0	0	0	1	0	1	0
mmu-miR-125a-3p	MIMAT0004528	NM_028175	Lrrc8e	leucine rich repeat containing 8 family, member E	0	0	1	0	0	0	0	1	0	1	0
mmu-miR-125a-3p	MIMAT0004528	NM_028185	Lsm11	U7 snRNP-specific Sm-like protein LSM11	0	0	1	0	0	0	0	1	0	1	0
mmu-miR-125a-3p	MIMAT0004528	NM_028221	2310065K24Rik	RIKEN cDNA 2310065K24 gene	0	0	1	0	0	0	0	1	0	1	0
mmu-miR-125a-3p	MIMAT0004528	NM_028227	Brap	BRCA1 associated protein	0	0	1	0	0	0	0	1	0	1	0
mmu-miR-125a-3p	MIMAT0004528	NM_028234	Prr8	proline rich 8	0	0	1	0	0	0	0	1	0	1	0
mmu-miR-125a-3p	MIMAT0004528	NM_028236	Ceacam18	CEA-related cell adhesion molecule 1	0	0	1	0	0	0	0	1	0	1	0
mmu-miR-125a-3p	MIMAT0004528	NM_028264	Tmem55a	transmembrane protein 55A	0	0	1	0	0	0	0	1	0	1	0
mmu-miR-125a-3p	MIMAT0004528	NM_028317	2810030E01Rik	RIKEN cDNA 2810030E01 gene	0	0	1	0	0	0	0	1	0	1	0
mmu-miR-125a-3p	MIMAT0004528	NM_028319	Zfp518	zinc finger protein 518	0	0	1	0	0	0	0	1	0	1	0
mmu-miR-125a-3p	MIMAT0004528	NM_028343	Tmem135	transmembrane protein 135	0	0	1	0	0	0	0	1	0	1	0
mmu-miR-125a-3p	MIMAT0004528	NM_028352	Pgm3	phosphoglucomutase 3	0	0	1	0	0	0	0	1	0	1	0
mmu-miR-125a-3p	MIMAT0004528	NM_028407	Gcap14	granule cell antiserum positive 14	0	0	1	0	0	0	0	1	0	1	0
mmu-miR-125a-3p	MIMAT0004528	NM_028492	Ccdc103	coiled-coil domain containing 103	0	0	1	0	0	0	0	1	0	1	0
mmu-miR-125a-3p	MIMAT0004528	NM_028536	1700054N08Rik	RIKEN cDNA 1700054N08 gene	0	0	1	0	0	0	0	1	0	1	0
mmu-miR-125a-3p	MIMAT0004528	NM_028540	1700057K13Rik	RIKEN cDNA 1700057K13 gene	0	0	1	0	0	0	0	1	0	1	0
mmu-miR-125a-3p	MIMAT0004528	NM_028550	1700074P13Rik	RIKEN cDNA 1700074P13 gene	0	0	1	0	0	0	0	1	0	1	0
mmu-miR-125a-3p	MIMAT0004528	NM_028614	Ppp2r1b	protein phosphatase 2 (formerly 2A), regulatory subunit A (PR 65), beta isoform	0	0	1	0	0	0	0	1	0	1	0
mmu-miR-125a-3p	MIMAT0004528	NM_028622	Lce1c	late cornified envelope 1C	0	0	1	0	0	0	0	1	0	1	0
mmu-miR-125a-3p	MIMAT0004528	NM_028623	Cst6	cystatin E/M	0	0	1	0	0	0	0	1	0	1	0
mmu-miR-125a-3p	MIMAT0004528	NM_028627	Psd	pleckstrin and Sec7 domain containing	0	0	1	0	0	0	0	1	0	1	0
mmu-miR-125a-3p	MIMAT0004528	NM_028643	Efha1	EF hand domain family A1	0	0	1	0	0	0	0	1	0	1	0
[truncated: 816 more rows]

## Sheet: miR124&125a-3p GO
Id	Items	Items_Details	Support	List size	Reference Support	Reference size	Hyp	Hyp_c	Genes
135	GO:0006355	regulation of transcription, DNA-dependent (BP)	82	585	1738	37681	3.26924e-14	1.80789e-11	Sall4,Six4,Nkap,Rreb1,Hic1,Hbp1,Hif1an,Nr6a1,Fubp1,Ovol1,Mga,Tbx22,Tcfcp2l1,Zxdc,Onecut3,Prrx1,Sp4,Cebpg,Zscan12,Zscan22,Zfp697,Supt6h,Lin28b,Aff4,Map3k9,Hivep3,Rxra,Lhx2,Sbno2,Zfp512,Dpf2,Creb1,Tcf25,Hdac7,Foxa2,Fosl2,Arrb1,Cbfa2t2,Setd7,Crtc3,Ehf,Grhl2,Six6,Lhx6,Nfatc2,Suv39h2,Erf,Arnt2,Prdm1,Zfp276,Hlf,Nfic,E2f7,Zfp120,Zfp367,Nfx1,Sox9,Tgfbr1,Rybp,Mycbp,Spib,Rab18,Eya3,Yeats2,Ets1,Zfp192,Camta…
53	GO:0006351	transcription, DNA-dependent (BP)	78	585	1614	37681	6.83651e-14	1.8903e-12	Sall4,Nkap,Rreb1,Hic1,Hbp1,Hif1an,Nr6a1,Fubp1,Ovol1,Mga,Tbx22,Tcfcp2l1,Zxdc,Onecut3,Sp4,Cebpg,Zscan12,Zscan22,Zfp697,Supt6h,Aff1,Aff4,Map3k9,Hivep3,Rxra,Lhx2,Sbno2,Zfp512,Dpf2,Creb1,Tcf25,Hdac7,Foxa2,Fosl2,Arrb1,Setd7,Crtc3,Ehf,Grhl2,Lhx6,Nfatc2,Suv39h2,Erf,Fubp3,Ppp1r1b,Arnt2,Prdm1,Zfp276,Hlf,Nfic,E2f7,Zfp120,Zfp367,Nfx1,Sox9,Rybp,Spib,Eya3,Dido1,Ets1,Zfp192,Camta2,Sp1,Zbtb7b,Tsc22d1,Abt1,Heyl,M…
58	GO:0006351,GO:0006355	transcription, DNA-dependent (BP),regulation of transcription, DNA-dependent (BP)	73	585	1549	37681	3.92817e-12	7.24092e-10	Sall4,Nkap,Rreb1,Hic1,Hbp1,Hif1an,Nr6a1,Fubp1,Ovol1,Mga,Tbx22,Tcfcp2l1,Zxdc,Onecut3,Sp4,Cebpg,Zscan12,Zscan22,Zfp697,Supt6h,Aff4,Map3k9,Hivep3,Rxra,Lhx2,Sbno2,Zfp512,Dpf2,Creb1,Tcf25,Hdac7,Foxa2,Fosl2,Arrb1,Setd7,Crtc3,Ehf,Grhl2,Lhx6,Nfatc2,Suv39h2,Erf,Arnt2,Prdm1,Zfp276,Hlf,Nfic,E2f7,Zfp120,Zfp367,Nfx1,Sox9,Rybp,Spib,Eya3,Ets1,Zfp192,Camta2,Sp1,Zbtb7b,Tsc22d1,Abt1,Heyl,Ahr,Tbx19,Npat,Whsc1l1,Nfa…
237	GO:0006810	transport (BP)	67	585	1620	37681	4.10367e-08	5.67333e-06	Slc12a8,Sfxn1,Chrnb2,Kcns2,Clic6,Trpm3,Cacna1e,Osbpl8,Tmed10,Lasp1,Pitpna,Slc26a11,Rab10,Sdad1,Rtn3,Snx18,Syp,Vps37b,Slc16a1,Ryr3,Rab3d,Slc4a8,Acbd3,Qk,Ykt6,Arrb1,Atg4b,Crat,Vps35,Akt2,Slc25a46,Arf2,Slc2a13,Slc25a13,Kcnj11,Aldh1l2,Sorbs1,Slc8a1,Tmem38a,Slc36a1,Cacnb4,Slc31a1,Fxyd1,Cacna1i,Rab18,Cyb561d1,Rab14,Spire1,Ap3s2,Fmr1,Kcnc2,Slc25a37,Lman1,Scn2b,Slc5a3,Gria4,Rab11fip5,Slc7a5,Pafah1b1,Bicd…
21	GO:0008152	metabolic process (BP)	51	585	1664	37681	0.368577	0.000107275	Gstt3,Galnt10,Decr1,Sh3rf1,Pnpla2,B3gnt7,Thsd4,Zfp91,Phex,Hsd17b7,Acsl1,Bcat1,Parp16,Ndst1,Kif5b,Atp8a1,Nudt19,Extl3,Ykt6,Cd38,Atg4b,Rnf19a,Abhd12,Usp32,Myh10,Ttl,Smarca5,Ece1,Aldh1l2,Acpp,Gfpt2,Sptlc1,Chsy1,Pgm3,Hsd3b2,Kif21b,Eya3,Entpd5,Rffl,Rnf216,Ganab,Acad9,Furin,Mgrn1,Gaa,B3gntl1,Ptprz1,Dctd,Agxt2l1,Dnm1,Rnf144a
188	GO:0016310	phosphorylation (BP)	35	585	689	37681	1.2722e-05	0.0100504	Dgke,Wee2,Map3k9,Stk39,Rps6ka1,Gsk3b,Nek10,Ak3,Pkib,Mapk4,Akt2,Nek9,Sgk1,Trp53rk,Ulk2,Rfk,Pskh1,Etnk2,Cdk6,Cmpk2,Bmpr1b,Tgfbr1,Aak1,Stk35,Rock2,Pik3r1,Bmpr1a,Pdpk1,Nek6,Abl2,Wee1,Mapk1,Ntrk2,Ttbk2,Ryk
226	GO:0006468	protein phosphorylation (BP)	32	585	569	37681	5.58131e-05	0.00617293	Wee2,Ptpra,Map3k9,Stk39,Rps6ka1,Creb1,Gsk3b,Nek10,Mapk4,Akt2,Nek9,Sgk1,Trp53rk,Ulk2,Pskh1,Cdk6,Bmpr1b,Tgfbr1,Pim1,Aak1,Stk35,Rock2,Pik3r1,Bmpr1a,Pdpk1,Nek6,Cdc25b,Wee1,Mapk1,Ntrk2,Ttbk2,Ryk
341	GO:0045944	positive regulation of transcription from RNA polymerase II promoter (BP)	31	585	643	37681	0.00371975	0.228558	Sall4,Six4,Brca1,Rxra,Lhx2,Dicer1,Creb1,Gsk3b,Foxa2,Arrb1,Cbfa2t2,Akt2,Nfatc2,Fubp3,Plagl2,Arnt2,Nfic,Sox9,Eya1,Klf6,Fzd5,Ets1,Camta2,Pik3r1,Sp1,Zbtb7b,Igf2,Heyl,Tbx19,Nfat5,Onecut2
115	GO:0007275	multicellular organismal development (BP)	29	585	872	37681	0.000123159	0.00086211	Six4,Lnp,Hic1,Nr6a1,Prrx1,Prr15,Tmem2,Efnb1,Amigo1,Gsk3b,Qk,Foxa2,Akt2,Six6,Lhx6,Twsg1,Sema6d,Prdm1,Rab18,Eya3,Fzd5,Slc7a5,Pafah1b1,Zbtb7b,Fat3,Heyl,Ntrk2,Wnt9a,Ebf2
193	GO:0016310,GO:0006468	phosphorylation (BP),protein phosphorylation (BP)	28	585	460	37681	0.000118788	0.0109483	Wee2,Map3k9,Stk39,Rps6ka1,Gsk3b,Nek10,Mapk4,Akt2,Nek9,Sgk1,Trp53rk,Ulk2,Pskh1,Cdk6,Bmpr1b,Tgfbr1,Aak1,Stk35,Rock2,Pik3r1,Bmpr1a,Pdpk1,Nek6,Wee1,Mapk1,Ntrk2,Ttbk2,Ryk
244	GO:0006810,GO:0006811	transport (BP),ion transport (BP)	25	585	549	37681	0.215949	7.46372	Slc12a8,Sfxn1,Chrnb2,Kcns2,Clic6,Trpm3,Cacna1e,Lasp1,Slc26a11,Ryr3,Slc4a8,Kcnj11,Slc8a1,Tmem38a,Cacnb4,Slc31a1,Fxyd1,Cacna1i,Kcnc2,Slc25a37,Scn2b,Slc5a3,Gria4,Slc9a8,Slc22a5
377	GO:0000122	negative regulation of transcription from RNA polymerase II promoter (BP)	24	585	490	37681	0.0977622	4.15865	Sall4,Hic1,Cav1,Nr6a1,Ovol1,Tbx22,Tcfcp2l1,Prrx1,Rxra,Dicer1,Tcf25,Hdac7,Foxa2,Prdm1,Nfic,Cbx6,Rfx5,Wwp2,Nfx1,Rybp,Yeats2,Ahr,Wnt9a,Etv3
296	GO:0006915	apoptotic process (BP)	23	585	504	37681	0.528852	0.000116982	Ppm1f,Bcl2l13,Rtn3,Map3k9,Peg10,Dpf2,Dicer1,Traf3,Akt2,Cflar,Sgk1,Ece1,Tgfbr1,Rybp,Rffl,Rnf216,Dido1,Peg3,Nek6,Bcl10,Ahr,Bcl2l11,Tns4
306	GO:0045893	positive regulation of transcription, DNA-dependent (BP)	23	585	510	37681	0.640945	0.000136324	Six4,Zxdc,Aff1,Hivep3,Rxra,Rps6ka1,Lhx2,Foxa2,Fosl2,Cd38,Ehf,Nfatc2,Fubp3,Smarca5,Arnt2,Sox9,Tgfbr1,Ets1,Sp1,Bcl10,Ahr,Npat,Ebf2
432	GO:0007049	cell cycle (BP)	22	585	533	37681	3.88405	0.000413054	Brca1,Specc1l,Mcm2,Gnai3,Mapk4,Bin3,Nek9,Suv39h2,E2f7,Fanci,Klhl21,Cdk6,Rala,Tacc1,Pafah1b1,Nek6,Cdc25b,Wee1,Mapk1,Ahr,Npat,E2f8
323	GO:0030154	cell differentiation (BP)	21	585	570	37681	0.000274953	0.00140786	Nr6a1,Rasgrp4,Efnb1,Amigo1,Peg10,Gsk3b,Qk,Lhx6,Suv39h2,Twsg1,Sema6d,Cdk6,Bmpr1b,Sox9,Tgfbr1,Fzd5,Slc7a5,Pafah1b1,Zbtb7b,Bmpr1a,Ntrk2
150	GO:0006355,GO:0045944	regulation of transcription, DNA-dependent (BP),positive regulation of transcription from RNA polymerase II promoter (BP)	20	585	430	37681	1.63642	0.000258554	Sall4,Six4,Rxra,Lhx2,Creb1,Foxa2,Arrb1,Cbfa2t2,Nfatc2,Arnt2,Nfic,Sox9,Ets1,Camta2,Sp1,Zbtb7b,Heyl,Tbx19,Nfat5,Onecut2
166	GO:0043066	negative regulation of apoptotic process (BP)	20	585	340	37681	0.0479039	2.40826	Ube2b,Sh3rf1,Adora1,Rps6ka1,Cln8,Dicer1,Gsk3b,Cd38,Akt2,Cflar,Sgk1,Cd44,Arnt2,Sox9,Tgfbr1,Pim1,Eya1,Pik3r1,Tsc22d1,Cxcl12
274	GO:0015031	protein transport (BP)	20	585	486	37681	0.89766	0.000709151	Tmed10,Rab27b,Rab10,Sdad1,Snx18,Vps37b,Rab3d,Fras1,Ykt6,Arrb1,Atg4b,Vps35,Arf2,Rab43,Rab18,Rab14,Ap3s2,Lman1,Rab11fip5,Rab9b
111	GO:0006351,GO:0045944	transcription, DNA-dependent (BP),positive regulation of transcription from RNA polymerase II promoter (BP)	19	585	396	37681	1.72859	0.000265531	Sall4,Rxra,Lhx2,Creb1,Foxa2,Arrb1,Nfatc2,Fubp3,Arnt2,Nfic,Sox9,Ets1,Camta2,Sp1,Zbtb7b,Heyl,Tbx19,Nfat5,Onecut2
75	GO:0006351,GO:0006355,GO:0045944	transcription, DNA-dependent (BP),regulation of transcription, DNA-dependent (BP),positive regulation of transcription from RNA polymerase II promoter (BP)	18	585	392	37681	5.05132	0.000507887	Sall4,Rxra,Lhx2,Creb1,Foxa2,Arrb1,Nfatc2,Arnt2,Nfic,Sox9,Ets1,Camta2,Sp1,Zbtb7b,Heyl,Tbx19,Nfat5,Onecut2
153	GO:0006355,GO:0000122	regulation of transcription, DNA-dependent (BP),negative regulation of transcription from RNA polymerase II promoter (BP)	18	585	347	37681	0.10127	0.000180652	Sall4,Hic1,Nr6a1,Ovol1,Tbx22,Tcfcp2l1,Prrx1,Rxra,Tcf25,Hdac7,Foxa2,Prdm1,Nfic,Nfx1,Rybp,Yeats2,Ahr,Etv3
467	GO:0007264	small GTPase mediated signal transduction (BP)	18	585	191	37681	0.000138456	0.00095708	Rabl5,Rab27b,Rab10,Rasgrp4,Rab3d,Arf2,Rab43,Rap2a,Rab18,Rap2b,Rab14,Rit2,Rala,Rhou,Rab9b,Rhoj,G3bp2,Grlf1
108	GO:0006351,GO:0045893	transcription, DNA-dependent (BP),positive regulation of transcription, DNA-dependent (BP)	17	585	338	37681	2.62534	0.000372259	Zxdc,Aff1,Hivep3,Rxra,Lhx2,Foxa2,Fosl2,Ehf,Nfatc2,Fubp3,Arnt2,Sox9,Ets1,Sp1,Ahr,Npat,Ebf2
143	GO:0006355,GO:0045893	regulation of transcription, DNA-dependent (BP),positive regulation of transcription, DNA-dependent (BP)	17	585	362	37681	6.16252	0.000587564	Six4,Zxdc,Hivep3,Rxra,Lhx2,Foxa2,Fosl2,Ehf,Nfatc2,Arnt2,Sox9,Tgfbr1,Ets1,Sp1,Ahr,Npat,Ebf2
238	GO:0006810,GO:0015031	transport (BP),protein transport (BP)	17	585	448	37681	0.000737011	0.00271711	Tmed10,Rab10,Sdad1,Snx18,Vps37b,Rab3d,Ykt6,Arrb1,Atg4b,Vps35,Arf2,Rab18,Rab14,Ap3s2,Lman1,Rab11fip5,Rab9b
361	GO:0055114	oxidation-reduction process (BP)	17	585	617	37681	0.0173353	0.023966	Hif1an,Decr1,Hsd17b7,Pcyox1,Dio2,P4ha1,Vat1,Asph,Creg2,Aldh1l2,Txnrd1,Tyw1,Hsd3b2,Acad9,Fto,Dhcr24,Dhfr
88	GO:0006351,GO:0006355,GO:0000122	transcription, DNA-dependent (BP),regulation of transcription, DNA-dependent (BP),negative regulation of transcription from RNA polymerase II promoter (BP)	16	585	325	37681	5.79524	0.00056224	Sall4,Hic1,Nr6a1,Ovol1,Tbx22,Tcfcp2l1,Rxra,Tcf25,Hdac7,Foxa2,Prdm1,Nfic,Nfx1,Rybp,Ahr,Etv3
409	GO:0006357	regulation of transcription from RNA polymerase II promoter (BP)	16	585	262	37681	0.410603	9.46097	Onecut3,Sp4,Cebpg,Supt6h,Rxra,Foxa2,Zfp367,Abca2,Sox9,Fzd5,Ets1,Camta2,Sp1,Abt1,Heyl,Ahr
64	GO:0006351,GO:0006355,GO:0045893	transcription, DNA-dependent (BP),regulation of transcription, DNA-dependent (BP),positive regulation of transcription, DNA-dependent (BP)	15	585	332	37681	0.000248616	0.0012849	Zxdc,Hivep3,Rxra,Lhx2,Foxa2,Fosl2,Ehf,Nfatc2,Arnt2,Sox9,Ets1,Sp1,Ahr,Npat,Ebf2
315	GO:0055085	transmembrane transport (BP)	15	585	444	37681	0.00440369	0.0086051	Slc12a8,Sfxn1,Kcns2,Slc26a11,Slc16a1,Slc4a8,Atp8a1,Slc2a13,Slc25a13,Slc8a1,Slc36a1,Slc5a3,Slc7a5,Slc9a8,Slc22a5
422	GO:0007155	cell adhesion (BP)	15	585	450	37681	0.0049702	0.0093487	Pcdh15,Cdh2,Gp1bb,Cd164,Nid1,Amigo1,Mpzl3,Ncam1,Cd44,Astn1,Fat3,Itga11,Sdk1,Cntn2,Acan
93	GO:0006351,GO:0006355,GO:0006357	transcription, DNA-dependent (BP),regulation of transcription, DNA-dependent (BP),regulation of transcription from RNA polymerase II promoter (BP)	14	585	188	37681	0.164935	6.08061	Onecut3,Sp4,Cebpg,Supt6h,Rxra,Foxa2,Zfp367,Sox9,Ets1,Camta2,Sp1,Abt1,Heyl,Ahr
266	GO:0006810,GO:0055085	transport (BP),transmembrane transport (BP)	14	585	414	37681	0.00577528	0.0105753	Slc12a8,Sfxn1,Kcns2,Slc26a11,Slc16a1,Slc4a8,Slc2a13,Slc25a13,Slc8a1,Slc36a1,Slc5a3,Slc7a5,Slc9a8,Slc22a5
317	GO:0034220	ion transmembrane transport (BP)	14	585	331	37681	0.000755572	0.00269569	Sfxn1,Chrnb2,Lasp1,Slc26a11,Pcyox1,Slc4a8,Atp8a1,Kcnj11,Slc36a1,Fxyd1,Scn2b,Gria4,Slc9a8,Slc22a5
332	GO:0007399	nervous system development (BP)	14	585	279	37681	0.000135668	0.000893145	Efnb1,Amigo1,Lhx2,Cln8,Gsk3b,Hdac7,Lhx6,Sema6d,Ulk2,Slc7a5,Pafah1b1,Bmpr1a,Pofut1,Ntrk2
416	GO:0045892	negative regulation of transcription, DNA-dependent (BP)	14	585	413	37681	0.00565784	0.0103946	Nkap,Brca1,Tbx22,Sbno2,Gsk3b,Hdac7,Cd38,Cbfa2t2,Nfic,Wwp2,Sox9,Yeats2,Heyl,Grlf1
116	GO:0007275,GO:0006355	multicellular organismal development (BP),regulation of transcription, DNA-dependent (BP)	13	585	316	37681	0.00147407	0.00409629	Six4,Hic1,Nr6a1,Prrx1,Foxa2,Six6,Lhx6,Prdm1,Rab18,Eya3,Zbtb7b,Heyl,Ebf2
124	GO:0007275,GO:0030154	multicellular organismal development (BP),cell differentiation (BP)	13	585	417	37681	0.0143069	0.0213254	Nr6a1,Efnb1,Amigo1,Gsk3b,Qk,Lhx6,Twsg1,Sema6d,Fzd5,Slc7a5,Pafah1b1,Zbtb7b,Ntrk2
269	GO:0006810,GO:0034220	transport (BP),ion transmembrane transport (BP)	12	585	280	37681	0.0015728	0.00430573	Sfxn1,Chrnb2,Lasp1,Slc26a11,Slc4a8,Kcnj11,Slc36a1,Fxyd1,Scn2b,Gria4,Slc9a8,Slc22a5
401	GO:0010628	positive regulation of gene expression (BP)	12	585	156	37681	0.649488	0.000133025	Dicer1,Qk,Akt2,Nfatc2,Cd44,Prdm1,Cdk6,Sox9,Pik3r1,Zbtb7b,Ntrk2,Nfat5
436	GO:0007049,GO:0051301	cell cycle (BP),cell division (BP)	12	585	285	37681	0.00182296	0.0046243	Specc1l,Gnai3,Bin3,Nek9,Klhl21,Cdk6,Rala,Tacc1,Pafah1b1,Nek6,Cdc25b,Wee1
450	GO:0006974	response to DNA damage stimulus (BP)	12	585	308	37681	0.00342982	0.00723927	Rad51l3,Ube2b,Brca1,Ercc6,Zbtb40,Nfatc2,Sgk1,Fanci,Eya3,Fto,Atmin,Mapk1
455	GO:0006897	endocytosis (BP)	12	585	130	37681	0.0095875	4.41824	Tfrc,Cav1,Trip10,Snx18,Syp,Wasf2,Lrp8,Arrb1,Rin1,Aak1,Ankfy1,Dnm1
252	GO:0006810,GO:0006811,GO:0034220	transport (BP),ion transport (BP),ion transmembrane transport (BP)	11	585	253	37681	0.00217073	0.0051742	Sfxn1,Chrnb2,Lasp1,Slc26a11,Slc4a8,Kcnj11,Fxyd1,Scn2b,Gria4,Slc9a8,Slc22a5
333	GO:0008285	negative regulation of cell proliferation (BP)	11	585	279	37681	0.00455412	0.00886771	Cav1,Nf2,Adora1,Rxra,Asph,E2f7,Sox9,Fzd5,Ptges,Dhcr24,Wnt9a
339	GO:0034765	regulation of ion transmembrane transport (BP)	11	585	176	37681	0.000104983	0.000763889	Kcns2,Clic6,Cacna1e,Kctd10,Kcnj11,Cacnb4,Kctd12,Cacna1i,Kcnc2,Scn2b,Kctd5
396	GO:0008283	cell proliferation (BP)	11	585	160	37681	4.44592	0.000455295	Sh2d2a,Enpep,Rasgrp4,Gsk3b,Myh10,Txnrd1,Pim1,Entpd5,Tacc1,Furin,E2f8
403	GO:0001701	in utero embryonic development (BP)	11	585	227	37681	0.000917392	0.00311238	Sall4,Ube2b,Foxa2,Myo1e,Myh10,Prdm1,Etnk2,Tgfbr1,Sp1,Bmpr1a,Bcl2l11
461	GO:0006184	GTP catabolic process (BP)	11	585	134	37681	0.845778	0.000155905	Gbp5,Gnal,Rab27b,Gnai3,Tubg1,Rap2a,Rap2b,Rab14,Rit2,Rala,Dnm1
477	GO:0035556	intracellular signal transduction (BP)	11	585	237	37681	0.00129823	0.00383914	Arfgef2,Dgke,Rasgrp4,Adcy1,Plekhm3,Gsk3b,Ppp1r1b,Adcy6,Rock2,Arhgef12,Mapk1
30	GO:0005975	carbohydrate metabolic process (BP)	10	585	174	37681	0.000418902	0.00176834	Galm,B4galt6,Gsk3b,Akt2,Gfpt2,Pgm3,Ganab,Gaa,Igf2,Pofut1
36	GO:0042981	regulation of apoptotic process (BP)	10	585	157	37681	0.000183778	0.00110466	Bcl2l13,Dicer1,Creb1,Traf3,Cflar,Sox9,Tgfbr1,Pdpk1,Bcl10,Bcl2l11
157	GO:0006355,GO:0045892	regulation of transcription, DNA-dependent (BP),negative regulation of transcription, DNA-dependent (BP)	10	585	284	37681	0.0139807	0.0208955	Nkap,Tbx22,Sbno2,Hdac7,Cbfa2t2,Nfic,Sox9,Yeats2,Heyl,Grlf1
194	GO:0016310,GO:0006468,GO:0007165	phosphorylation (BP),protein phosphorylation (BP),signal transduction (BP)	10	585	95	37681	0.233429	7.59331	Map3k9,Mapk4,Ulk2,Tgfbr1,Pik3r1,Bmpr1a,Pdpk1,Nek6,Mapk1,Ryk
218	GO:0007409	axonogenesis (BP)	10	585	87	37681	0.103253	4.07851	Adcy1,Amigo1,Creb1,Gsk3b,Myh10,Ulk2,Fzd5,Ptprz1,Ryk,Cntn2
307	GO:0045893,GO:0045944	positive regulation of transcription, DNA-dependent (BP),positive regulation of transcription from RNA polymerase II promoter (BP)	10	585	242	37681	0.00483798	0.00913106	Six4,Rxra,Lhx2,Foxa2,Nfatc2,Fubp3,Arnt2,Sox9,Ets1,Sp1
318	GO:0043547	positive regulation of GTPase activity (BP)	10	585	175	37681	0.000438242	0.00183597	Tbc1d1,Rangap1,Snx18,Tbc1d14,Arrb1,Ankrd27,Rin1,Arhgef12,Rgs4,Grlf1
381	GO:0016567	protein ubiquitination (BP)	10	585	145	37681	9.54749	0.000723255	Ube2b,Brca1,Hectd3,Traf3,Arrb1,Ube2g1,Fbxl5,Klhl21,Wwp2,Mgrn1
10	GO:0030036	actin cytoskeleton organization (BP)	9	585	103	37681	3.38979	0.000426035	Nf2,Wasf2,Myh10,Fmnl2,Rock2,Pafah1b1,Rhou,Fmn1,Rhoj
52	GO:0006470	protein dephosphorylation (BP)	9	585	118	37681	9.83754	0.000735157	Ppm1f,Ptpra,Dusp18,Eya1,Eya3,Ptp4a3,Cdc25b,Dusp6,Dusp7
54	GO:0006351,GO:0007275,GO:0006355	transcription, DNA-dependent (BP),multicellular organismal development (BP),regulation of transcription, DNA-dependent (BP)	9	585	271	37681	0.0266441	0.0337167	Hic1,Nr6a1,Foxa2,Lhx6,Prdm1,Eya3,Zbtb7b,Heyl,Ebf2
109	GO:0006351,GO:0045893,GO:0045944	transcription, DNA-dependent (BP),positive regulation of transcription, DNA-dependent (BP),positive regulation of transcription from RNA polymerase II promoter (BP)	9	585	193	37681	0.00337039	0.00716855	Rxra,Lhx2,Foxa2,Nfatc2,Fubp3,Arnt2,Sox9,Ets1,Sp1
144	GO:0006355,GO:0045893,GO:0045944	regulation of transcription, DNA-dependent (BP),positive regulation of transcription, DNA-dependent (BP),positive regulation of transcription from RNA polymerase II promoter (BP)	9	585	206	37681	0.00514945	0.00962042	Six4,Rxra,Lhx2,Foxa2,Nfatc2,Arnt2,Sox9,Ets1,Sp1
247	GO:0006810,GO:0006811,GO:0055085	transport (BP),ion transport (BP),transmembrane transport (BP)	9	585	231	37681	0.0105285	0.0170241	Slc12a8,Sfxn1,Kcns2,Slc26a11,Slc4a8,Slc8a1,Slc5a3,Slc9a8,Slc22a5
295	GO:0016192	vesicle-mediated transport (BP)	9	585	168	37681	0.00131714	0.00387434	Tmed10,Arfgef2,Vamp1,Rtn3,Muted,Ykt6,Arf2,Ap3s2,Lman1
324	GO:0030154,GO:0007399	cell differentiation (BP),nervous system development (BP)	9	585	145	37681	0.000461667	0.00190524	Efnb1,Amigo1,Gsk3b,Lhx6,Sema6d,Slc7a5,Pafah1b1,Bmpr1a,Ntrk2
336	GO:0006813	potassium ion transport (BP)	9	585	141	37681	0.000376203	0.00170525	Slc12a8,Kcns2,Kctd10,Kcnj11,Tmem38a,Kctd12,Kcnc2,Kctd5,Slc9a8
418	GO:0016055	Wnt receptor signaling pathway (BP)	9	585	172	37681	0.00155001	0.00426446	Hic1,Hbp1,Lrrfip2,Gsk3b,Cd44,Fzd5,Rspo2,Wnt9a,Ryk
12	GO:0030335	positive regulation of cell migration (BP)	8	585	115	37681	0.000444865	0.0018497	Ccl11,Akt2,Furin,Fgfr1op,Ets1,Pik3r1,Cxcl12,Onecut2
48	GO:0016311	dephosphorylation (BP)	8	585	186	37681	0.00888929	0.015033	Ptpra,Acpp,Dusp18,Eya3,Ptp4a3,Ptprz1,Dusp6,Dusp7
50	GO:0035335,GO:0006470	peptidyl-tyrosine dephosphorylation (BP),protein dephosphorylation (BP)	8	585	75	37681	2.17812	0.000316974	Ptpra,Dusp18,Eya1,Eya3,Ptp4a3,Cdc25b,Dusp6,Dusp7
65	GO:0006351,GO:0006355,GO:0045893,GO:0045944	transcription, DNA-dependent (BP),regulation of transcription, DNA-dependent (BP),positive regulation of transcription, DNA-dependent (BP),positive regulation of transcription from RNA polymerase II promoter (BP)	8	585	190	37681	0.0100279	0.0165043	Rxra,Lhx2,Foxa2,Nfatc2,Arnt2,Sox9,Ets1,Sp1
105	GO:0006351,GO:0007165	transcription, DNA-dependent (BP),signal transduction (BP)	8	585	57	37681	0.272407	8.36896	Map3k9,Arrb1,Ppp1r1b,Arnt2,Sox9,Mapk1,Ahr,Grlf1
125	GO:0007275,GO:0030154,GO:0007399	multicellular organismal development (BP),cell differentiation (BP),nervous system development (BP)	8	585	128	37681	0.000902949	0.00308229	Efnb1,Amigo1,Gsk3b,Lhx6,Sema6d,Slc7a5,Pafah1b1,Ntrk2
257	GO:0006810,GO:0006811,GO:0034765	transport (BP),ion transport (BP),regulation of ion transmembrane transport (BP)	8	585	153	37681	0.00279454	0.00625659	Kcns2,Clic6,Cacna1e,Kcnj11,Cacnb4,Cacna1i,Kcnc2,Scn2b
275	GO:0015031,GO:0007264	protein transport (BP),small GTPase mediated signal transduction (BP)	8	585	66	37681	0.837838	0.000159767	Rab27b,Rab10,Rab3d,Arf2,Rab43,Rab18,Rab14,Rab9b
302	GO:0043154	negative regulation of cysteine-type endopeptidase activity involved in apoptotic process (BP)	8	585	60	37681	0.404939	9.73615	Sh3rf1,Rps6ka1,Arrb1,Akt2,Cflar,Cd44,Dhcr24,Wnt9a
338	GO:0006813,GO:0071805	potassium ion transport (BP),potassium ion transmembrane transport (BP)	8	585	122	37681	0.00065915	0.0024629	Kcns2,Kctd10,Kcnj11,Tmem38a,Kctd12,Kcnc2,Kctd5,Slc9a8
348	GO:0045944,GO:0006357	positive regulation of transcription from RNA polymerase II promoter (BP),regulation of transcription from RNA polymerase II promoter (BP)	8	585	127	37681	0.000857953	0.00300283	Rxra,Foxa2,Sox9,Fzd5,Ets1,Camta2,Sp1,Heyl
408	GO:0007507	heart development (BP)	8	585	157	37681	0.0032726	0.00698745	Sall4,Rxra,Fgf15,Ece1,Sox9,Tgfbr1,Bmpr1a,Pofut1
431	GO:0009790	embryo development (BP)	8	585	104	37681	0.000224666	0.00118324	Aplp2,Ndst1,Twsg1,Smarca5,Tgfbr1,Pgm3,Rab14,Kif1b
439	GO:0010468	regulation of gene expression (BP)	8	585	92	37681	9.54669	0.000733239	Fubp1,Tob2,Foxa2,Fubp3,Cdk6,Tgfbr1,Ahr,Npat
458	GO:0006917	induction of apoptosis (BP)	8	585	164	37681	0.00425945	0.00841242	Zmat3,Sh3rf1,Gsk3b,Plagl2,Tgfbr1,Ets1,Bcl10,Bcl2l11
497	GO:0001666	response to hypoxia (BP)	8	585	94	37681	0.000111124	0.000798073	Chrnb2,Cav1,Adora1,Fosl2,Cd38,Arnt2,Ece1,Slc8a1
501	GO:0009967	positive regulation of signal transduction (BP)	8	585	40	37681	0.0159815	0.883779	Sh2d2a,Cav1,Sh3rf1,Rapgef1,Grb10,Akt2,Sorbs1,Sh2d1a
3	GO:0006816	calcium ion transport (BP)	7	585	128	37681	0.00394803	0.00808615	Chrnb2,Cacna1e,Cav1,Slc8a1,Cacnb4,Cacna1i,Slc24a2
42	GO:0042981,GO:0006915	regulation of apoptotic process (BP),apoptotic process (BP)	7	585	84	37681	0.000338432	0.00154672	Bcl2l13,Dicer1,Traf3,Cflar,Tgfbr1,Bcl10,Bcl2l11
82	GO:0006351,GO:0006355,GO:0045944,GO:0006357	transcription, DNA-dependent (BP),regulation of transcription, DNA-dependent (BP),positive regulation of transcription from RNA polymerase II promoter (BP),regulation of transcription from RNA polymerase II promoter (BP)	7	585	109	37681	0.00159855	0.00435466	Rxra,Foxa2,Sox9,Ets1,Camta2,Sp1,Heyl
128	GO:0007275,GO:0045944	multicellular organismal development (BP),positive regulation of transcription from RNA polymerase II promoter (BP)	7	585	147	37681	0.00828869	0.014147	Six4,Gsk3b,Foxa2,Akt2,Fzd5,Zbtb7b,Heyl
139	GO:0006355,GO:0007165	regulation of transcription, DNA-dependent (BP),signal transduction (BP)	7	585	76	37681	0.000181698	0.00110417	Map3k9,Arrb1,Arnt2,Sox9,Tgfbr1,Ahr,Grlf1
171	GO:0043066,GO:0006468	negative regulation of apoptotic process (BP),protein phosphorylation (BP)	7	585	47	37681	0.770112	0.000152097	Rps6ka1,Gsk3b,Akt2,Sgk1,Tgfbr1,Pim1,Pik3r1
178	GO:0043066,GO:0045944	negative regulation of apoptotic process (BP),positive regulation of transcription from RNA polymerase II promoter (BP)	7	585	89	37681	0.000481751	0.0019305	Dicer1,Gsk3b,Akt2,Arnt2,Sox9,Eya1,Pik3r1
216	GO:0046777,GO:0006468	protein autophosphorylation (BP),protein phosphorylation (BP)	7	585	139	37681	0.00616814	0.0111107	Map3k9,Ulk2,Tgfbr1,Pim1,Aak1,Nek6,Ntrk2
230	GO:0006468,GO:0007049	protein phosphorylation (BP),cell cycle (BP)	7	585	90	37681	0.000515492	0.00205084	Mapk4,Nek9,Cdk6,Nek6,Cdc25b,Wee1,Mapk1
273	GO:0006810,GO:0007264	transport (BP),small GTPase mediated signal transduction (BP)	7	585	57	37681	2.83166	0.000391477	Rab10,Rab3d,Arf2,Rab18,Rab14,Rab9b,G3bp2
316	GO:0055085,GO:0034220	transmembrane transport (BP),ion transmembrane transport (BP)	7	585	142	37681	0.00690934	0.0122857	Sfxn1,Slc26a11,Slc4a8,Atp8a1,Slc36a1,Slc9a8,Slc22a5
347	GO:0045944,GO:0010628	positive regulation of transcription from RNA polymerase II promoter (BP),positive regulation of gene expression (BP)	7	585	61	37681	4.42927	0.000462148	Dicer1,Akt2,Nfatc2,Sox9,Pik3r1,Zbtb7b,Nfat5
355	GO:0007626	locomotory behavior (BP)	7	585	75	37681	0.000167175	0.00106262	Chrnb2,Pcdh15,Cacna1e,Aplp2,Astn1,Gaa,Slc22a5
390	GO:0008610	lipid biosynthetic process (BP)	7	585	108	37681	0.00151578	0.00419113	Brca1,Hsd17b7,Acbd3,Elovl1,St8sia1,Ptges,Dhcr24
441	GO:0060041	retina development in camera-type eye (BP)	7	585	53	37681	1.74171	0.000260315	Cln8,Rpgrip1,Myh10,Tub,Bmpr1b,Sox9,Mfrp
460	GO:0007411	axon guidance (BP)	7	585	100	37681	0.000967326	0.00312825	Dpysl5,Efnb1,Lhx2,Myh10,Sema5a,Ryk,Cntn2
535	GO:0006814	sodium ion transport (BP)	7	585	123	37681	0.00316814	0.00681705	Slc4a8,Slc8a1,Slc8a2,Scn2b,Slc5a3,Slc9a8,Slc22a5
537	GO:0006874	cellular calcium ion homeostasis (BP)	7	585	69	37681	9.84385	0.00072582	Stc1,Cav1,Ryr3,Slc8a1,Cacnb4,Fxyd1,Slc24a2
0	GO:0016477	cell migration (BP)	6	585	116	37681	0.00963587	0.0160019	Cdh2,Enpep,Gsk3b,Cd44,Astn1,Pafah1b1
16	GO:0008360	regulation of cell shape (BP)	6	585	85	37681	0.00211827	0.00516036	Ccl11,1810043G02Rik,Myh10,Rhou,Rhoj,Grlf1
34	GO:0042493	response to drug (BP)	6	585	123	37681	0.0126162	0.0193799	Ube2b,Creb1,Cd38,Nfatc2,Kcnj11,Igf2
49	GO:0016311,GO:0035335,GO:0006470	dephosphorylation (BP),peptidyl-tyrosine dephosphorylation (BP),protein dephosphorylation (BP)	6	585	68	37681	0.000661208	0.00245401	Ptpra,Dusp18,Eya3,Ptp4a3,Dusp6,Dusp7
60	GO:0006351,GO:0006355,GO:0007165	transcription, DNA-dependent (BP),regulation of transcription, DNA-dependent (BP),signal transduction (BP)	6	585	53	37681	0.000168704	0.00104824	Map3k9,Arrb1,Arnt2,Sox9,Ahr,Grlf1
69	GO:0006351,GO:0006355,GO:0045893,GO:0006357	transcription, DNA-dependent (BP),regulation of transcription, DNA-dependent (BP),positive regulation of transcription, DNA-dependent (BP),regulation of transcription from RNA polymerase II promoter (BP)	6	585	78	37681	0.00136233	0.00398607	Rxra,Foxa2,Sox9,Ets1,Sp1,Ahr
103	GO:0006351,GO:0006355,GO:0006366	transcription, DNA-dependent (BP),regulation of transcription, DNA-dependent (BP),transcription from RNA polymerase II promoter (BP)	6	585	81	37681	0.00165558	0.0044016	Creb1,Fosl2,Arrb1,Ets1,Abt1,Ahr
112	GO:0006351,GO:0007049	transcription, DNA-dependent (BP),cell cycle (BP)	6	585	77	37681	0.00127398	0.00384978	Suv39h2,E2f7,Mapk1,Ahr,Npat,E2f8
131	GO:0007275,GO:0000122	multicellular organismal development (BP),negative regulation of transcription from RNA polymerase II promoter (BP)	6	585	132	37681	0.0173277	0.0240155	Hic1,Nr6a1,Prrx1,Foxa2,Prdm1,Wnt9a
167	GO:0043066,GO:0016310,GO:0006468	negative regulation of apoptotic process (BP),phosphorylation (BP),protein phosphorylation (BP)	6	585	40	37681	3.34505	0.000430189	Rps6ka1,Gsk3b,Akt2,Sgk1,Tgfbr1,Pik3r1
189	GO:0016310,GO:0046777,GO:0006468	phosphorylation (BP),protein autophosphorylation (BP),protein phosphorylation (BP)	6	585	133	37681	0.0179164	0.0247077	Map3k9,Ulk2,Tgfbr1,Aak1,Nek6,Ntrk2
199	GO:0016310,GO:0006468,GO:0030154	phosphorylation (BP),protein phosphorylation (BP),cell differentiation (BP)	6	585	40	37681	3.34505	0.000430189	Gsk3b,Cdk6,Bmpr1b,Tgfbr1,Bmpr1a,Ntrk2
205	GO:0016310,GO:0006468,GO:0007049	phosphorylation (BP),protein phosphorylation (BP),cell cycle (BP)	6	585	79	37681	0.00145527	0.00423561	Mapk4,Nek9,Cdk6,Nek6,Wee1,Mapk1
210	GO:0016310,GO:0006468,GO:0018105	phosphorylation (BP),protein phosphorylation (BP),peptidyl-serine phosphorylation (BP)	6	585	46	37681	7.54456	0.00061355	Gsk3b,Sgk1,Tgfbr1,Nek6,Mapk1,Ttbk2
241	GO:0006810,GO:0015031,GO:0007264	transport (BP),protein transport (BP),small GTPase mediated signal transduction (BP)	6	585	53	37681	0.000168704	0.00104824	Rab10,Rab3d,Arf2,Rab18,Rab14,Rab9b
243	GO:0006810,GO:0016192	transport (BP),vesicle-mediated transport (BP)	6	585	139	37681	0.0217385	0.0284193	Tmed10,Rtn3,Ykt6,Arf2,Ap3s2,Lman1
254	GO:0006810,GO:0006811,GO:0006813	transport (BP),ion transport (BP),potassium ion transport (BP)	6	585	109	37681	0.0071947	0.0127114	Slc12a8,Kcns2,Kcnj11,Tmem38a,Kcnc2,Slc9a8
263	GO:0006810,GO:0006811,GO:0006814	transport (BP),ion transport (BP),sodium ion transport (BP)	6	585	116	37681	0.00963587	0.0160019	Slc4a8,Slc8a1,Scn2b,Slc5a3,Slc9a8,Slc22a5
267	GO:0006810,GO:0055085,GO:0034220	transport (BP),transmembrane transport (BP),ion transmembrane transport (BP)	6	585	125	37681	0.0135745	0.0203987	Sfxn1,Slc26a11,Slc4a8,Slc36a1,Slc9a8,Slc22a5
289	GO:0007165,GO:0007049	signal transduction (BP),cell cycle (BP)	6	585	34	37681	1.26829	0.000219176	Gnai3,Mapk4,Rala,Nek6,Mapk1,Ahr
291	GO:0007165,GO:0006184	signal transduction (BP),GTP catabolic process (BP)	6	585	50	37681	0.000121453	0.000861072	Gnal,Gnai3,Rap2a,Rap2b,Rit2,Rala
337	GO:0006813,GO:0034765,GO:0071805	potassium ion transport (BP),regulation of ion transmembrane transport (BP),potassium ion transmembrane transport (BP)	6	585	95	37681	0.00369846	0.0076601	Kcns2,Kctd10,Kcnj11,Kctd12,Kcnc2,Kctd5
349	GO:0045944,GO:0045892	positive regulation of transcription from RNA polymerase II promoter (BP),negative regulation of transcription, DNA-dependent (BP)	6	585	125	37681	0.0135745	0.0203987	Brca1,Gsk3b,Cbfa2t2,Nfic,Sox9,Heyl
440	GO:0001525	angiogenesis (BP)	6	585	159	37681	0.0383303	0.0463822	Enpep,Wasf2,Dicer1,Adra2b,Fzd5,Pofut1
462	GO:0006184,GO:0007264	GTP catabolic process (BP),small GTPase mediated signal transduction (BP)	6	585	54	37681	0.000187324	0.00111387	Rab27b,Rap2a,Rap2b,Rab14,Rit2,Rala
473	GO:0007219	Notch signaling pathway (BP)	6	585	64	37681	0.000477173	0.00195464	Nkap,Aph1c,Aph1b,Cdk6,Pofut1,Heyl
529	GO:0008344	adult locomotory behavior (BP)	6	585	43	37681	5.10762	0.000504377	Pcdh15,Cln8,Foxa2,Adam22,Pafah1b1,Cxcl12
4	GO:0006816,GO:0006810,GO:0006811	calcium ion transport (BP),transport (BP),ion transport (BP)	5	585	90	37681	0.0132363	0.0200538	Chrnb2,Cacna1e,Slc8a1,Cacnb4,Cacna1i
67	GO:0006351,GO:0006355,GO:0045893,GO:0045944,GO:0006357	transcription, DNA-dependent (BP),regulation of transcription, DNA-dependent (BP),positive regulation of transcription, DNA-dependent (BP),positive regulation of transcription from RNA polymerase II promoter (BP),regulation of transcription from RNA polymerase II promoter (BP)	5	585	58	37681	0.00206328	0.00504863	Rxra,Foxa2,Sox9,Ets1,Sp1
91	GO:0006351,GO:0006355,GO:0010628	transcription, DNA-dependent (BP),regulation of transcription, DNA-dependent (BP),positive regulation of gene expression (BP)	5	585	51	37681	0.00115588	0.00359103	Nfatc2,Prdm1,Sox9,Zbtb7b,Nfat5
97	GO:0006351,GO:0006355,GO:0007049	transcription, DNA-dependent (BP),regulation of transcription, DNA-dependent (BP),cell cycle (BP)	5	585	73	37681	0.00559741	0.0103179	Suv39h2,E2f7,Ahr,Npat,E2f8
107	GO:0006351,GO:0006915	transcription, DNA-dependent (BP),apoptotic process (BP)	5	585	85	37681	0.0105157	0.0170533	Map3k9,Dpf2,Rybp,Dido1,Ahr
113	GO:0006351,GO:0010468	transcription, DNA-dependent (BP),regulation of gene expression (BP)	5	585	35	37681	0.000195833	0.00113995	Fubp1,Foxa2,Fubp3,Ahr,Npat
119	GO:0007275,GO:0006355,GO:0000122	multicellular organismal development (BP),regulation of transcription, DNA-dependent (BP),negative regulation of transcription from RNA polymerase II promoter (BP)	5	585	94	37681	0.0157273	0.0224734	Hic1,Nr6a1,Prrx1,Foxa2,Prdm1
122	GO:0007275,GO:0006810	multicellular organismal development (BP),transport (BP)	5	585	30	37681	9.16409	0.000713766	Qk,Akt2,Rab18,Slc7a5,Pafah1b1
133	GO:0007275,GO:0010628	multicellular organismal development (BP),positive regulation of gene expression (BP)	5	585	38	37681	0.000291418	0.00143888	Qk,Akt2,Prdm1,Zbtb7b,Ntrk2
142	GO:0006355,GO:0006915	regulation of transcription, DNA-dependent (BP),apoptotic process (BP)	5	585	91	37681	0.0138321	0.0207295	Map3k9,Dpf2,Tgfbr1,Rybp,Ahr
152	GO:0006355,GO:0008284	regulation of transcription, DNA-dependent (BP),positive regulation of cell proliferation (BP)	5	585	87	37681	0.0115531	0.0182539	Arnt2,Sox9,Tgfbr1,Ets1,Tsc22d1
155	GO:0006355,GO:0001701	regulation of transcription, DNA-dependent (BP),in utero embryonic development (BP)	5	585	78	37681	0.00738825	0.0130118	Sall4,Foxa2,Prdm1,Tgfbr1,Sp1
158	GO:0006355,GO:0010468	regulation of transcription, DNA-dependent (BP),regulation of gene expression (BP)	5	585	39	37681	0.000330037	0.0015467	Fubp1,Foxa2,Tgfbr1,Ahr,Npat
160	GO:0009952	anterior/posterior pattern specification (BP)	5	585	119	37681	0.0383968	0.0463612	Foxa2,Grsf1,Tgfbr1,Bmpr1a,Wnt9a
172	GO:0043066,GO:0007165	negative regulation of apoptotic process (BP),signal transduction (BP)	5	585	61	37681	0.0025791	0.00584525	Adora1,Arnt2,Sox9,Tgfbr1,Pik3r1
174	GO:0043066,GO:0006915	negative regulation of apoptotic process (BP),apoptotic process (BP)	5	585	64	37681	0.00318249	0.00682138	Dicer1,Akt2,Cflar,Sgk1,Tgfbr1
175	GO:0043066,GO:0043154	negative regulation of apoptotic process (BP),negative regulation of cysteine-type endopeptidase activity involved in apoptotic process (BP)	5	585	34	37681	0.000170015	0.00104465	Sh3rf1,Rps6ka1,Akt2,Cflar,Cd44
176	GO:0043066,GO:0045893	negative regulation of apoptotic process (BP),positive regulation of transcription, DNA-dependent (BP)	5	585	67	37681	0.00388141	0.00797926	Rps6ka1,Cd38,Arnt2,Sox9,Tgfbr1
181	GO:0043066,GO:0008284	negative regulation of apoptotic process (BP),positive regulation of cell proliferation (BP)	5	585	89	37681	0.0126579	0.0193901	Arnt2,Sox9,Tgfbr1,Tsc22d1,Cxcl12
182	GO:0043066,GO:0010628	negative regulation of apoptotic process (BP),positive regulation of gene expression (BP)	5	585	35	37681	0.000195833	0.00113995	Dicer1,Akt2,Cd44,Sox9,Pik3r1
197	GO:0016310,GO:0006468,GO:0006915	phosphorylation (BP),protein phosphorylation (BP),apoptotic process (BP)	5	585	67	37681	0.00388141	0.00797926	Map3k9,Akt2,Sgk1,Tgfbr1,Nek6
214	GO:0043410	positive regulation of MAPK cascade (BP)	5	585	73	37681	0.00559741	0.0103179	Cdh2,Lpar2,Igf2,Ntrk2,Ryk
232	GO:0006468,GO:0007049,GO:0051301	protein phosphorylation (BP),cell cycle (BP),cell division (BP)	5	585	36	37681	0.000224533	0.00119391	Nek9,Cdk6,Nek6,Cdc25b,Wee1
233	GO:0006468,GO:0007067	protein phosphorylation (BP),mitosis (BP)	5	585	24	37681	2.95168	0.000398117	Wee2,Nek9,Nek6,Cdc25b,Wee1
235	GO:0009887	organ morphogenesis (BP)	5	585	99	37681	0.0192567	0.0262289	Ndst1,Gsk3b,Eya1,Igf2,Mapk1
239	GO:0006810,GO:0015031,GO:0016192	transport (BP),protein transport (BP),vesicle-mediated transport (BP)	5	585	116	37681	0.0349888	0.0428071	Tmed10,Ykt6,Arf2,Ap3s2,Lman1
248	GO:0006810,GO:0006811,GO:0055085,GO:0034220	transport (BP),ion transport (BP),transmembrane transport (BP),ion transmembrane transport (BP)	5	585	107	37681	0.0259183	0.0328734	Sfxn1,Slc26a11,Slc4a8,Slc9a8,Slc22a5
251	GO:0006810,GO:0006811,GO:0055085,GO:0006814	transport (BP),ion transport (BP),transmembrane transport (BP),sodium ion transport (BP)	5	585	81	37681	0.00863574	0.014694	Slc4a8,Slc8a1,Slc5a3,Slc9a8,Slc22a5
256	GO:0006810,GO:0006811,GO:0006813,GO:0071805	transport (BP),ion transport (BP),potassium ion transport (BP),potassium ion transmembrane transport (BP)	5	585	96	37681	0.0170825	0.0237352	Kcns2,Kcnj11,Tmem38a,Kcnc2,Slc9a8
282	GO:0007165,GO:0006915	signal transduction (BP),apoptotic process (BP)	5	585	70	37681	0.00468377	0.0088703	Map3k9,Traf3,Tgfbr1,Nek6,Ahr
287	GO:0007165,GO:0045944	signal transduction (BP),positive regulation of transcription from RNA polymerase II promoter (BP)	5	585	70	37681	0.00468377	0.0088703	Arrb1,Arnt2,Sox9,Fzd5,Pik3r1
293	GO:0007165,GO:0007264	signal transduction (BP),small GTPase mediated signal transduction (BP)	5	585	51	37681	0.00115588	0.00359103	Rap2a,Rap2b,Rit2,Rala,Grlf1
308	GO:0045893,GO:0010468	positive regulation of transcription, DNA-dependent (BP),regulation of gene expression (BP)	5	585	32	37681	0.000126227	0.000841008	Foxa2,Fubp3,Tgfbr1,Ahr,Npat
312	GO:0006812	cation transport (BP)	5	585	105	37681	0.0241322	0.0309631	Sfxn1,Chrnb2,Trpm3,Atp8a1,Slc9a8
328	GO:0030154,GO:0010628	cell differentiation (BP),positive regulation of gene expression (BP)	5	585	29	37681	7.73512	0.00061993	Qk,Cdk6,Sox9,Zbtb7b,Ntrk2
352	GO:0045165	cell fate commitment (BP)	5	585	49	37681	0.000962439	0.00313076	Prdm1,Sox9,Eya1,Tbx19,Onecut2
367	GO:0008286	insulin receptor signaling pathway (BP)	5	585	41	37681	0.000418759	0.00178134	Ptpra,Grb10,Akt2,Sorbs1,Pik3r1
380	GO:0009953	dorsal/ventral pattern formation (BP)	5	585	48	37681	0.000875281	0.0030064	Lhx2,Foxa2,Bmpr1b,Bmpr1a,Dusp6
415	GO:0001570	vasculogenesis (BP)	5	585	62	37681	0.0027701	0.00625252	Cav1,Hdac7,Qk,Myo1e,Ntrk2
443	GO:0007601	visual perception (BP)	5	585	101	37681	0.0208026	0.027922	Chrnb2,Pcdh15,Cln8,Rpgrip1,Mfrp
447	GO:0006887	exocytosis (BP)	5	585	71	37681	0.00497557	0.00932709	Arfgef2,Rab3d,Myh10,Txlna,Rala
464	GO:0001764	neuron migration (BP)	5	585	90	37681	0.0132363	0.0200538	Myh10,Pafah1b1,Cxcl12,Ntrk2,Cntn2
471	GO:0001843	neural tube closure (BP)	5	585	61	37681	0.0025791	0.00584525	Sall4,Lhx2,Rock2,Bcl10,Grlf1
479	GO:0009636	response to toxin (BP)	5	585	48	37681	0.000875281	0.0030064	Ercc6,Mbp,Arnt2,Mapk1,Ahr
484	GO:0030307	positive regulation of cell growth (BP)	5	585	58	37681	0.00206328	0.00504863	Extl3,Cd38,Sgk1,Tgfbr1,Fgfr1op
491	GO:0000226	microtubule cytoskeleton organization (BP)	5	585	52	37681	0.00126273	0.00383674	Ttl,Tacc1,Pafah1b1,Wee1,Cntn2
506	GO:0050885	neuromuscular process controlling balance (BP)	5	585	41	37681	0.000418759	0.00178134	Aplp2,Cln8,Myh10,Gaa,Pafah1b1
516	GO:0033138	positive regulation of peptidyl-serine phosphorylation (BP)	5	585	41	37681	0.000418759	0.00178134	Cav1,Gsk3b,Arrb1,Akt2,Cd44
517	GO:0006417	regulation of translation (BP)	5	585	88	37681	0.0120969	0.0190587	Qk,Akt2,Paip1,Poldip3,Tnrc6b
524	GO:0007010	cytoskeleton organization (BP)	5	585	84	37681	0.0100217	0.0165433	Ccl11,1810043G02Rik,Fmnl2,Sgcb,Rhou
526	GO:0043161	proteasomal ubiquitin-dependent protein catabolic process (BP)	5	585	48	37681	0.000875281	0.0030064	Ube2b,Hectd3,Arrb1,Wwp2,Rnf216
533	GO:0032880	regulation of protein localization (BP)	5	585	33	37681	0.000146878	0.00095557	Tbc1d1,Cdh2,Sgk1,Rab14,Aak1
9	GO:0006816,GO:0006874	calcium ion transport (BP),cellular calcium ion homeostasis (BP)	4	585	26	37681	0.000655264	0.00246504	Cav1,Slc8a1,Cacnb4,Slc24a2
14	GO:0030335,GO:0045944	positive regulation of cell migration (BP),positive regulation of transcription from RNA polymerase II promoter (BP)	4	585	18	37681	0.000147991	0.000951619	Akt2,Ets1,Pik3r1,Onecut2
22	GO:0008152,GO:0005975	metabolic process (BP),carbohydrate metabolic process (BP)	4	585	63	37681	0.0166556	0.0234963	Gfpt2,Pgm3,Ganab,Gaa
38	GO:0042981,GO:0043066	regulation of apoptotic process (BP),negative regulation of apoptotic process (BP)	4	585	34	37681	0.00184294	0.00454977	Dicer1,Cflar,Sox9,Tgfbr1
41	GO:0042981,GO:0007165	regulation of apoptotic process (BP),signal transduction (BP)	4	585	30	37681	0.00114368	0.00359349	Traf3,Sox9,Tgfbr1,Pdpk1
57	GO:0006351,GO:0007275,GO:0006355,GO:0000122	transcription, DNA-dependent (BP),multicellular organismal development (BP),regulation of transcription, DNA-dependent (BP),negative regulation of transcription from RNA polymerase II promoter (BP)	4	585	84	37681	0.0419867	0.0499326	Hic1,Nr6a1,Foxa2,Prdm1
63	GO:0006351,GO:0006355,GO:0006915	transcription, DNA-dependent (BP),regulation of transcription, DNA-dependent (BP),apoptotic process (BP)	4	585	83	37681	0.0404646	0.04854	Map3k9,Dpf2,Rybp,Ahr
79	GO:0006351,GO:0006355,GO:0045944,GO:0010628	transcription, DNA-dependent (BP),regulation of transcription, DNA-dependent (BP),positive regulation of transcription from RNA polymerase II promoter (BP),positive regulation of gene expression (BP)	4	585	36	37681	0.00228434	0.00539847	Nfatc2,Sox9,Zbtb7b,Nfat5
85	GO:0006351,GO:0006355,GO:0045165	transcription, DNA-dependent (BP),regulation of transcription, DNA-dependent (BP),cell fate commitment (BP)	4	585	31	37681	0.00129713	0.00385652	Prdm1,Sox9,Tbx19,Onecut2
87	GO:0006351,GO:0006355,GO:0008284	transcription, DNA-dependent (BP),regulation of transcription, DNA-dependent (BP),positive regulation of cell proliferation (BP)	4	585	80	37681	0.0360901	0.0439599	Arnt2,Sox9,Ets1,Tsc22d1
92	GO:0006351,GO:0006355,GO:0001701	transcription, DNA-dependent (BP),regulation of transcription, DNA-dependent (BP),in utero embryonic development (BP)	4	585	70	37681	0.0235734	0.0304581	Sall4,Foxa2,Prdm1,Sp1
98	GO:0006351,GO:0006355,GO:0010468	transcription, DNA-dependent (BP),regulation of transcription, DNA-dependent (BP),regulation of gene expression (BP)	4	585	34	37681	0.00184294	0.00454977	Fubp1,Foxa2,Ahr,Npat
110	GO:0006351,GO:0045893,GO:0010468	transcription, DNA-dependent (BP),positive regulation of transcription, DNA-dependent (BP),regulation of gene expression (BP)	4	585	24	37681	0.000477324	0.00192671	Foxa2,Fubp3,Ahr,Npat
134	GO:0007275,GO:0016055	multicellular organismal development (BP),Wnt receptor signaling pathway (BP)	4	585	63	37681	0.0166556	0.0234963	Hic1,Gsk3b,Fzd5,Wnt9a
137	GO:0006355,GO:0043066,GO:0008284	regulation of transcription, DNA-dependent (BP),negative regulation of apoptotic process (BP),positive regulation of cell proliferation (BP)	4	585	33	37681	0.00164613	0.00439763	Arnt2,Sox9,Tgfbr1,Tsc22d1
141	GO:0006355,GO:0007165,GO:0045893	regulation of transcription, DNA-dependent (BP),signal transduction (BP),positive regulation of transcription, DNA-dependent (BP)	4	585	21	37681	0.000278953	0.00138974	Arnt2,Sox9,Tgfbr1,Ahr
145	GO:0006355,GO:0045893,GO:0008284	regulation of transcription, DNA-dependent (BP),positive regulation of transcription, DNA-dependent (BP),positive regulation of cell proliferation (BP)	4	585	50	37681	0.007533	0.013018	Arnt2,Sox9,Tgfbr1,Ets1
148	GO:0006355,GO:0045893,GO:0010468	regulation of transcription, DNA-dependent (BP),positive regulation of transcription, DNA-dependent (BP),regulation of gene expression (BP)	4	585	26	37681	0.000655264	0.00246504	Foxa2,Tgfbr1,Ahr,Npat
156	GO:0006355,GO:0007507	regulation of transcription, DNA-dependent (BP),heart development (BP)	4	585	59	37681	0.0133534	0.0201761	Sall4,Rxra,Sox9,Tgfbr1
163	GO:0045666	positive regulation of neuron differentiation (BP)	4	585	72	37681	0.0258251	0.0328305	Foxa2,Adra2b,Cxcl12,Heyl
164	GO:0001822	kidney development (BP)	4	585	79	37681	0.0346958	0.0425428	Ovol1,Myo1e,Tgfbr1,Bcl2l11
180	GO:0043066,GO:0045944,GO:0010628	negative regulation of apoptotic process (BP),positive regulation of transcription from RNA polymerase II promoter (BP),positive regulation of gene expression (BP)	4	585	21	37681	0.000278953	0.00138974	Dicer1,Akt2,Sox9,Pik3r1
190	GO:0016310,GO:0046777,GO:0006468,GO:0007165	phosphorylation (BP),protein autophosphorylation (BP),protein phosphorylation (BP),signal transduction (BP)	4	585	34	37681	0.00184294	0.00454977	Map3k9,Ulk2,Tgfbr1,Nek6
201	GO:0016310,GO:0006468,GO:0007399	phosphorylation (BP),protein phosphorylation (BP),nervous system development (BP)	4	585	29	37681	0.00100341	0.00322607	Gsk3b,Ulk2,Bmpr1a,Ntrk2
203	GO:0016310,GO:0006468,GO:0010628	phosphorylation (BP),protein phosphorylation (BP),positive regulation of gene expression (BP)	4	585	13	37681	3.67811	0.000398823	Akt2,Cdk6,Pik3r1,Ntrk2
207	GO:0016310,GO:0006468,GO:0007049,GO:0051301	phosphorylation (BP),protein phosphorylation (BP),cell cycle (BP),cell division (BP)	4	585	30	37681	0.00114368	0.00359349	Nek9,Cdk6,Nek6,Wee1
208	GO:0016310,GO:0006468,GO:0007067	phosphorylation (BP),protein phosphorylation (BP),mitosis (BP)	4	585	22	37681	0.000336773	0.00155196	Wee2,Nek9,Nek6,Wee1
212	GO:0016310,GO:0035556	phosphorylation (BP),intracellular signal transduction (BP)	4	585	51	37681	0.00807574	0.0139124	Dgke,Gsk3b,Rock2,Mapk1
219	GO:0007409,GO:0006468	axonogenesis (BP),protein phosphorylation (BP)	4	585	15	37681	6.85049	0.000642088	Creb1,Gsk3b,Ulk2,Ryk
228	GO:0006468,GO:0045944	protein phosphorylation (BP),positive regulation of transcription from RNA polymerase II promoter (BP)	4	585	42	37681	0.00403457	0.00799683	Creb1,Gsk3b,Akt2,Pik3r1
231	GO:0006468,GO:0007049,GO:0007067,GO:0051301	protein phosphorylation (BP),cell cycle (BP),mitosis (BP),cell division (BP)	4	585	22	37681	0.000336773	0.00155196	Nek9,Nek6,Cdc25b,Wee1
234	GO:0031175	neuron projection development (BP)	4	585	76	37681	0.0307042	0.038156	Myh10,Cd44,Ryk,Cntn2
245	GO:0006810,GO:0006811,GO:0006812	transport (BP),ion transport (BP),cation transport (BP)	4	585	81	37681	0.0375163	0.0454967	Sfxn1,Chrnb2,Trpm3,Slc9a8
253	GO:0006810,GO:0006811,GO:0034220,GO:0006814	transport (BP),ion transport (BP),ion transmembrane transport (BP),sodium ion transport (BP)	4	585	38	37681	0.00279354	0.0062798	Slc4a8,Scn2b,Slc9a8,Slc22a5
261	GO:0006810,GO:0006811,GO:0042391	transport (BP),ion transport (BP),regulation of membrane potential (BP)	4	585	34	37681	0.00184294	0.00454977	Chrnb2,Kcnj11,Cacnb4,Cacna1i
264	GO:0006810,GO:0006811,GO:0006874	transport (BP),ion transport (BP),cellular calcium ion homeostasis (BP)	4	585	20	37681	0.000228616	0.00119269	Ryr3,Slc8a1,Cacnb4,Fxyd1
265	GO:0006810,GO:0006811,GO:0050877	transport (BP),ion transport (BP),neurological system process (BP)	4	585	8	37681	0.383081	9.62925	Chrnb2,Cacna1e,Kcnj11,Cacnb4
268	GO:0006810,GO:0055085,GO:0003333	transport (BP),transmembrane transport (BP),amino acid transmembrane transport (BP)	4	585	42	37681	0.00403457	0.00799683	Slc25a13,Slc36a1,Slc7a5,Slc22a5
283	GO:0007165,GO:0043547	signal transduction (BP),positive regulation of GTPase activity (BP)	4	585	73	37681	0.0269977	0.0340861	Rangap1,Arrb1,Rin1,Grlf1
284	GO:0007165,GO:0030154	signal transduction (BP),cell differentiation (BP)	4	585	42	37681	0.00403457	0.00799683	Sox9,Tgfbr1,Fzd5,Bmpr1a
292	GO:0007165,GO:0006184,GO:0007264	signal transduction (BP),GTP catabolic process (BP),small GTPase mediated signal transduction (BP)	4	585	33	37681	0.00164613	0.00439763	Rap2a,Rap2b,Rit2,Rala
305	GO:0008542	visual learning (BP)	4	585	37	37681	0.00253016	0.00595396	Chrnb2,Cacna1e,Sgk1,Ppp1r1b
321	GO:0007179	transforming growth factor beta receptor signaling pathway (BP)	4	585	58	37681	0.012599	0.0194074	Creb1,Ltbp1,Bmpr1b,Tgfbr1
340	GO:0030512	negative regulation of transforming growth factor beta receptor signaling pathway (BP)	4	585	36	37681	0.00228434	0.00539847	Peg10,Lemd3,Pdpk1,Onecut2
342	GO:0045944,GO:0045165	positive regulation of transcription from RNA polymerase II promoter (BP),cell fate commitment (BP)	4	585	30	37681	0.00114368	0.00359349	Sox9,Eya1,Tbx19,Onecut2
343	GO:0045944,GO:0001934	positive regulation of transcription from RNA polymerase II promoter (BP),positive regulation of protein phosphorylation (BP)	4	585	30	37681	0.00114368	0.00359349	Akt2,Sox9,Pik3r1,Igf2
356	GO:0007628	adult walking behavior (BP)	4	585	33	37681	0.00164613	0.00439763	Pcdh15,Cln8,Cacnb4,Cntn2
360	GO:0007612	learning (BP)	4	585	34	37681	0.00184294	0.00454977	Chrnb2,Slc24a2,Ntrk2,Cntn2
366	GO:0032869	cellular response to insulin stimulus (BP)	4	585	40	37681	0.00337539	0.00715168	Akt2,Sgk1,Sorbs1,Pdpk1
371	GO:0046326	positive regulation of glucose import (BP)	4	585	27	37681	0.000759841	0.00267638	Fgf15,Adipor2,Akt2,Sorbs1
374	GO:0048704	embryonic skeletal system morphogenesis (BP)	4	585	52	37681	0.00864349	0.0146621	Six4,Prrx1,Eya1,Wnt9a
383	GO:0016567,GO:0043161	protein ubiquitination (BP),proteasomal ubiquitin-dependent protein catabolic process (BP)	4	585	27	37681	0.000759841	0.00267638	Ube2b,Hectd3,Arrb1,Wwp2
384	GO:0043433	negative regulation of sequence-specific DNA binding transcription factor activity (BP)	4	585	54	37681	0.00985579	0.0163181	Cebpg,Foxa2,Wwp2,Pim1
394	GO:0030097	hemopoiesis (BP)	4	585	66	37681	0.0194393	0.0264127	Myo1e,Twsg1,Cdk6,Pgm3
400	GO:0060070	canonical Wnt receptor signaling pathway (BP)	4	585	79	37681	0.0346958	0.0425428	Ube2b,Gsk3b,Fzd5,Wnt9a
402	GO:0042475	odontogenesis of dentin-containing tooth (BP)	4	585	49	37681	0.00701483	0.0124333	Nf2,Nfic,Bmpr1a,Bcl2l11
407	GO:0043627	response to estrogen stimulus (BP)	4	585	33	37681	0.00164613	0.00439763	Cav1,Brca1,Tgfbr1,Mapk1
411	GO:0048538	thymus development (BP)	4	585	32	37681	0.0014644	0.00423986	Six4,Cacnb4,Tgfbr1,Bcl2l11
413	GO:0030900	forebrain development (BP)	4	585	68	37681	0.0214453	0.0281025	Aplp2,Ndst1,Twsg1,Grlf1
424	GO:0007155,GO:0007156	cell adhesion (BP),homophilic cell adhesion (BP)	4	585	61	37681	0.014947	0.0216947	Pcdh15,Cdh2,Amigo1,Fat3
430	GO:0009888	tissue development (BP)	4	585	31	37681	0.00129713	0.00385652	Sall4,Twsg1,Gaa,Dhcr24
448	GO:0009791	post-embryonic development (BP)	4	585	84	37681	0.0419867	0.0499326	Dicer1,Etnk2,Tgfbr1,Bcl2l11
454	GO:0008104	protein localization (BP)	4	585	68	37681	0.0214453	0.0281025	Cav1,Bin3,Dhcr24,Tns4
457	GO:0090090	negative regulation of canonical Wnt receptor signaling pathway (BP)	4	585	63	37681	0.0166556	0.0234963	Cdh2,Cav1,Mcc,Sox9
463	GO:0007018	microtubule-based movement (BP)	4	585	65	37681	0.0184816	0.0252354	Kif5b,Kif21b,Bicd2,Kif1b
465	GO:0007154	cell communication (BP)	4	585	80	37681	0.0360901	0.0439599	Zcchc14,Snx18,Fras1,Slc8a1
474	GO:0016042	lipid catabolic process (BP)	4	585	84	37681	0.0419867	0.0499326	Pnpla2,Adora1,Abhd4,Pafah1b1
478	GO:0070588	calcium ion transmembrane transport (BP)	4	585	71	37681	0.0246837	0.0315974	Cacna1e,Gpm6a,Cacnb4,Cacna1i
480	GO:0048536	spleen development (BP)	4	585	26	37681	0.000655264	0.00246504	Dicer1,Cacnb4,Ahr,Bcl2l11
482	GO:0001503	ossification (BP)	4	585	69	37681	0.0224939	0.0292686	Stc1,Twsg1,Sp1,Igf2
487	GO:0006338	chromatin remodeling (BP)	4	585	47	37681	0.0060503	0.010934	Cebpg,Suv39h2,Smarca5,Sox9
490	GO:0070534	protein K63-linked ubiquitination (BP)	4	585	21	37681	0.000278953	0.00138974	Ube2b,Zfp91,Ube2g1,Wwp2
492	GO:0016485	protein processing (BP)	4	585	43	37681	0.00439459	0.00861776	Aph1c,Aph1b,Ece1,Furin
494	GO:0006464	protein modification process (BP)	4	585	69	37681	0.0224939	0.0292686	Padi2,Hectd3,Ttl,Wwp2
498	GO:0043010	camera-type eye development (BP)	4	585	55	37681	0.0105012	0.0170798	Twsg1,Bmpr1b,Ahr,Grlf1
502	GO:0000165	MAPK cascade (BP)	4	585	55	37681	0.0105012	0.0170798	Cav1,Ndst1,Adra2b,Mapk1
503	GO:0021987	cerebral cortex development (BP)	4	585	34	37681	0.00184294	0.00454977	Dicer1,Tacc1,Pafah1b1,Ntrk2
504	GO:0006006	glucose metabolic process (BP)	4	585	53	37681	0.00923669	0.0154317	Akt2,Kcnj11,Pik3r1,Igf2
507	GO:0009968	negative regulation of signal transduction (BP)	4	585	48	37681	0.00652076	0.0117077	Cav1,Gsk3b,Arrb1,Rgs4
512	GO:0001707	mesoderm formation (BP)	4	585	31	37681	0.00129713	0.00385652	Nf2,Twsg1,Txnrd1,Bmpr1a
523	GO:0060021	palate development (BP)	4	585	63	37681	0.0166556	0.0234963	Prrx1,Asph,Tgfbr1,Bmpr1a
525	GO:0006694	steroid biosynthetic process (BP)	4	585	58	37681	0.012599	0.0194074	Hsd17b7,Acbd3,Hsd3b2,Dhcr24
532	GO:0051216	cartilage development (BP)	4	585	61	37681	0.014947	0.0216947	Prrx1,Bmpr1b,Sox9,Bmpr1a
539	GO:0006302	double-strand break repair (BP)	4	585	43	37681	0.00439459	0.00861776	Brca1,Smarca5,Eya1,Eya3
541	GO:0007596	blood coagulation (BP)	4	585	62	37681	0.0157867	0.0225002	Lnp,Gp1bb,Foxa2,Pldn
547	GO:0045739	positive regulation of DNA repair (BP)	4	585	24	37681	0.000477324	0.00192671	Brca1,Cebpg,Eya1,Eya3
1	GO:0016477,GO:0007155	cell migration (BP),cell adhesion (BP)	3	585	22	37681	0.00460198	0.0087755	Cdh2,Cd44,Astn1
2	GO:0007015	actin filament organization (BP)	3	585	36	37681	0.0181845	0.0248912	Pcdh15,Ccl11,Abl2
5	GO:0006816,GO:0006810,GO:0006811,GO:0034765,GO:0070588	calcium ion transport (BP),transport (BP),ion transport (BP),regulation of ion transmembrane transport (BP),calcium ion transmembrane transport (BP)	3	585	33	37681	0.0143776	0.0209783	Cacna1e,Cacnb4,Cacna1i
6	GO:0006816,GO:0006810,GO:0006811,GO:0042391	calcium ion transport (BP),transport (BP),ion transport (BP),regulation of membrane potential (BP)	3	585	11	37681	0.000559773	0.00214968	Chrnb2,Cacnb4,Cacna1i
7	GO:0006816,GO:0006810,GO:0006811,GO:0050877	calcium ion transport (BP),transport (BP),ion transport (BP),neurological system process (BP)	3	585	6	37681	7.19058	0.000593491	Chrnb2,Cacna1e,Cacnb4
8	GO:0006816,GO:0001666	calcium ion transport (BP),response to hypoxia (BP)	3	585	10	37681	0.000411853	0.00179335	Chrnb2,Cav1,Slc8a1
11	GO:0030036,GO:0008360	actin cytoskeleton organization (BP),regulation of cell shape (BP)	3	585	16	37681	0.00179312	0.00456956	Myh10,Rhou,Rhoj
13	GO:0030335,GO:0043066	positive regulation of cell migration (BP),negative regulation of apoptotic process (BP)	3	585	30	37681	0.0110709	0.0175421	Akt2,Pik3r1,Cxcl12
15	GO:0030335,GO:0008284	positive regulation of cell migration (BP),positive regulation of cell proliferation (BP)	3	585	37	37681	0.0195658	0.0263258	Fgfr1op,Ets1,Cxcl12
17	GO:0008360,GO:0007264	regulation of cell shape (BP),small GTPase mediated signal transduction (BP)	3	585	6	37681	7.19058	0.000593491	Rhou,Rhoj,Grlf1
18	GO:0008360,GO:0007010	regulation of cell shape (BP),cytoskeleton organization (BP)	3	585	20	37681	0.00348587	0.00724695	Ccl11,1810043G02Rik,Rhou
20	GO:0032259,GO:0006351,GO:0006355,GO:0016568,GO:0034968	methylation (BP),transcription, DNA-dependent (BP),regulation of transcription, DNA-dependent (BP),chromatin modification (BP),histone lysine methylation (BP)	3	585	18	37681	0.00255326	0.00583453	Setd7,Suv39h2,Whsc1l1
25	GO:0008152,GO:0006915	metabolic process (BP),apoptotic process (BP)	3	585	48	37681	0.0384683	0.0462455	Ece1,Rffl,Rnf216
28	GO:0008152,GO:0008283	metabolic process (BP),cell proliferation (BP)	3	585	8	37681	0.000196711	0.00105613	Myh10,Entpd5,Furin
29	GO:0008152,GO:0009790	metabolic process (BP),embryo development (BP)	3	585	9	37681	0.000291661	0.00137853	Ndst1,Smarca5,Pgm3
31	GO:0005975,GO:0045944	carbohydrate metabolic process (BP),positive regulation of transcription from RNA polymerase II promoter (BP)	3	585	6	37681	7.19058	0.000593491	Gsk3b,Akt2,Igf2
32	GO:0005975,GO:0005977	carbohydrate metabolic process (BP),glycogen metabolic process (BP)	3	585	21	37681	0.00402036	0.00805528	Gsk3b,Akt2,Gaa
35	GO:0042493,GO:0045944	response to drug (BP),positive regulation of transcription from RNA polymerase II promoter (BP)	3	585	19	37681	0.00299728	0.0064746	Creb1,Nfatc2,Igf2
37	GO:0042981,GO:0006355	regulation of apoptotic process (BP),regulation of transcription, DNA-dependent (BP)	3	585	31	37681	0.0121181	0.0187711	Creb1,Sox9,Tgfbr1
39	GO:0042981,GO:0043066,GO:0006915	regulation of apoptotic process (BP),negative regulation of apoptotic process (BP),apoptotic process (BP)	3	585	19	37681	0.00299728	0.0064746	Dicer1,Cflar,Tgfbr1
40	GO:0042981,GO:0006468	regulation of apoptotic process (BP),protein phosphorylation (BP)	3	585	15	37681	0.00147382	0.00411629	Creb1,Tgfbr1,Pdpk1
43	GO:0042981,GO:0006915,GO:0009791	regulation of apoptotic process (BP),apoptotic process (BP),post-embryonic development (BP)	3	585	6	37681	7.19058	0.000593491	Dicer1,Tgfbr1,Bcl2l11
44	GO:0042981,GO:0006915,GO:0006917	regulation of apoptotic process (BP),apoptotic process (BP),induction of apoptosis (BP)	3	585	24	37681	0.00591109	0.0107175	Tgfbr1,Bcl10,Bcl2l11
45	GO:0042981,GO:0045893	regulation of apoptotic process (BP),positive regulation of transcription, DNA-dependent (BP)	3	585	20	37681	0.00348587	0.00724695	Sox9,Tgfbr1,Bcl10
46	GO:0042981,GO:0045944	regulation of apoptotic process (BP),positive regulation of transcription from RNA polymerase II promoter (BP)	3	585	28	37681	0.00913939	0.0153154	Dicer1,Creb1,Sox9
51	GO:0000188	inactivation of MAPK activity (BP)	3	585	18	37681	0.00255326	0.00583453	Cav1,Dusp6,Dusp7
59	GO:0006351,GO:0006355,GO:0043066,GO:0008284	transcription, DNA-dependent (BP),regulation of transcription, DNA-dependent (BP),negative regulation of apoptotic process (BP),positive regulation of cell proliferation (BP)	3	585	30	37681	0.0110709	0.0175421	Arnt2,Sox9,Tsc22d1
61	GO:0006351,GO:0006355,GO:0007165,GO:0045893	transcription, DNA-dependent (BP),regulation of transcription, DNA-dependent (BP),signal transduction (BP),positive regulation of transcription, DNA-dependent (BP)	3	585	16	37681	0.00179312	0.00456956	Arnt2,Sox9,Ahr
62	GO:0006351,GO:0006355,GO:0007165,GO:0045944	transcription, DNA-dependent (BP),regulation of transcription, DNA-dependent (BP),signal transduction (BP),positive regulation of transcription from RNA polymerase II promoter (BP)	3	585	27	37681	0.00825399	0.0141314	Arrb1,Arnt2,Sox9
66	GO:0006351,GO:0006355,GO:0045893,GO:0045944,GO:0008284	transcription, DNA-dependent (BP),regulation of transcription, DNA-dependent (BP),positive regulation of transcription, DNA-dependent (BP),positive regulation of transcription from RNA polymerase II promoter (BP),positive regulation of cell proliferation (BP)	3	585	38	37681	0.0210034	0.0276545	Arnt2,Sox9,Ets1
68	GO:0006351,GO:0006355,GO:0045893,GO:0000122,GO:0006357	transcription, DNA-dependent (BP),regulation of transcription, DNA-dependent (BP),positive regulation of transcription, DNA-dependent (BP),negative regulation of transcription from RNA polymerase II promoter (BP),regulation of transcription from RNA polymerase II promoter (BP)	3	585	35	37681	0.0168595	0.0234844	Rxra,Foxa2,Ahr
70	GO:0006351,GO:0006355,GO:0045893,GO:0010468	transcription, DNA-dependent (BP),regulation of transcription, DNA-dependent (BP),positive regulation of transcription, DNA-dependent (BP),regulation of gene expression (BP)	3	585	23	37681	0.00523187	0.00970881	Foxa2,Ahr,Npat
71	GO:0006351,GO:0006355,GO:0045893,GO:0006366	transcription, DNA-dependent (BP),regulation of transcription, DNA-dependent (BP),positive regulation of transcription, DNA-dependent (BP),transcription from RNA polymerase II promoter (BP)	3	585	35	37681	0.0168595	0.0234844	Fosl2,Ets1,Ahr
76	GO:0006351,GO:0006355,GO:0045944,GO:0031018	transcription, DNA-dependent (BP),regulation of transcription, DNA-dependent (BP),positive regulation of transcription from RNA polymerase II promoter (BP),endocrine pancreas development (BP)	3	585	11	37681	0.000559773	0.00214968	Foxa2,Sox9,Onecut2
77	GO:0006351,GO:0006355,GO:0045944,GO:0045165	transcription, DNA-dependent (BP),regulation of transcription, DNA-dependent (BP),positive regulation of transcription from RNA polymerase II promoter (BP),cell fate commitment (BP)	3	585	21	37681	0.00402036	0.00805528	Sox9,Tbx19,Onecut2
80	GO:0006351,GO:0006355,GO:0045944,GO:0001701	transcription, DNA-dependent (BP),regulation of transcription, DNA-dependent (BP),positive regulation of transcription from RNA polymerase II promoter (BP),in utero embryonic development (BP)	3	585	46	37681	0.0345298	0.0425277	Sall4,Foxa2,Sp1
81	GO:0006351,GO:0006355,GO:0045944,GO:0007507	transcription, DNA-dependent (BP),regulation of transcription, DNA-dependent (BP),positive regulation of transcription from RNA polymerase II promoter (BP),heart development (BP)	3	585	31	37681	0.0121181	0.0187711	Sall4,Rxra,Sox9
86	GO:0006351,GO:0006355,GO:0001889	transcription, DNA-dependent (BP),regulation of transcription, DNA-dependent (BP),liver development (BP)	3	585	26	37681	0.00742131	0.0128651	Sp1,Ahr,Onecut2
89	GO:0006351,GO:0006355,GO:0000122,GO:0001701	transcription, DNA-dependent (BP),regulation of transcription, DNA-dependent (BP),negative regulation of transcription from RNA polymerase II promoter (BP),in utero embryonic development (BP)	3	585	37	37681	0.0195658	0.0263258	Sall4,Foxa2,Prdm1
94	GO:0006351,GO:0006355,GO:0006357,GO:0006366	transcription, DNA-dependent (BP),regulation of transcription, DNA-dependent (BP),regulation of transcription from RNA polymerase II promoter (BP),transcription from RNA polymerase II promoter (BP)	3	585	29	37681	0.0100782	0.0164888	Ets1,Abt1,Ahr
96	GO:0006351,GO:0006355,GO:0043065	transcription, DNA-dependent (BP),regulation of transcription, DNA-dependent (BP),positive regulation of apoptotic process (BP)	3	585	40	37681	0.0240479	0.0309267	Map3k9,Rxra,Tsc22d1
99	GO:0006351,GO:0006355,GO:0007283	transcription, DNA-dependent (BP),regulation of transcription, DNA-dependent (BP),spermatogenesis (BP)	3	585	41	37681	0.0256547	0.032689	Nr6a1,Ovol1,Sox9
101	GO:0006351,GO:0006355,GO:0001843	transcription, DNA-dependent (BP),regulation of transcription, DNA-dependent (BP),neural tube closure (BP)	3	585	15	37681	0.00147382	0.00411629	Sall4,Lhx2,Grlf1
102	GO:0006351,GO:0006355,GO:0006338	transcription, DNA-dependent (BP),regulation of transcription, DNA-dependent (BP),chromatin remodeling (BP)	3	585	34	37681	0.0155906	0.0223357	Cebpg,Suv39h2,Sox9
106	GO:0006351,GO:0007165,GO:0009636	transcription, DNA-dependent (BP),signal transduction (BP),response to toxin (BP)	3	585	5	37681	3.63737	0.000402293	Arnt2,Mapk1,Ahr
120	GO:0007275,GO:0016310,GO:0006468	multicellular organismal development (BP),phosphorylation (BP),protein phosphorylation (BP)	3	585	39	37681	0.0224974	0.029136	Gsk3b,Akt2,Ntrk2
121	GO:0007275,GO:0007409,GO:0030154	multicellular organismal development (BP),axonogenesis (BP),cell differentiation (BP)	3	585	12	37681	0.000737771	0.00264927	Amigo1,Gsk3b,Fzd5
123	GO:0007275,GO:0006810,GO:0030154	multicellular organismal development (BP),transport (BP),cell differentiation (BP)	3	585	21	37681	0.00402036	0.00805528	Qk,Slc7a5,Pafah1b1
127	GO:0007275,GO:0030154,GO:0010628	multicellular organismal development (BP),cell differentiation (BP),positive regulation of gene expression (BP)	3	585	19	37681	0.00299728	0.0064746	Qk,Zbtb7b,Ntrk2
129	GO:0007275,GO:0045944,GO:0006357	multicellular organismal development (BP),positive regulation of transcription from RNA polymerase II promoter (BP),regulation of transcription from RNA polymerase II promoter (BP)	3	585	30	37681	0.0110709	0.0175421	Foxa2,Fzd5,Heyl
130	GO:0007275,GO:0048704	multicellular organismal development (BP),embryonic skeletal system morphogenesis (BP)	3	585	38	37681	0.0210034	0.0276545	Six4,Prrx1,Wnt9a
132	GO:0007275,GO:0060070,GO:0016055	multicellular organismal development (BP),canonical Wnt receptor signaling pathway (BP),Wnt receptor signaling pathway (BP)	3	585	38	37681	0.0210034	0.0276545	Gsk3b,Fzd5,Wnt9a
136	GO:0006355,GO:0043066,GO:0007165,GO:0045893,GO:0008284	regulation of transcription, DNA-dependent (BP),negative regulation of apoptotic process (BP),signal transduction (BP),positive regulation of transcription, DNA-dependent (BP),positive regulation of cell proliferation (BP)	3	585	7	37681	0.000124381	0.000838812	Arnt2,Sox9,Tgfbr1
140	GO:0006355,GO:0007165,GO:0006915	regulation of transcription, DNA-dependent (BP),signal transduction (BP),apoptotic process (BP)	3	585	10	37681	0.000411853	0.00179335	Map3k9,Tgfbr1,Ahr
146	GO:0006355,GO:0045893,GO:0001701	regulation of transcription, DNA-dependent (BP),positive regulation of transcription, DNA-dependent (BP),in utero embryonic development (BP)	3	585	43	37681	0.029037	0.0361655	Foxa2,Tgfbr1,Sp1
147	GO:0006355,GO:0045893,GO:0007507	regulation of transcription, DNA-dependent (BP),positive regulation of transcription, DNA-dependent (BP),heart development (BP)	3	585	38	37681	0.0210034	0.0276545	Rxra,Sox9,Tgfbr1
159	GO:0006355,GO:0048701	regulation of transcription, DNA-dependent (BP),embryonic cranial skeleton morphogenesis (BP)	3	585	16	37681	0.00179312	0.00456956	Six4,Prrx1,Tgfbr1
161	GO:0009952,GO:0001701	anterior/posterior pattern specification (BP),in utero embryonic development (BP)	3	585	15	37681	0.00147382	0.00411629	Foxa2,Tgfbr1,Bmpr1a
162	GO:0009952,GO:0007492	anterior/posterior pattern specification (BP),endoderm development (BP)	3	585	16	37681	0.00179312	0.00456956	Foxa2,Bmpr1a,Wnt9a
165	GO:0001822,GO:0001701	kidney development (BP),in utero embryonic development (BP)	3	585	16	37681	0.00179312	0.00456956	Myo1e,Tgfbr1,Bcl2l11
168	GO:0043066,GO:0016310,GO:0006468,GO:0006915	negative regulation of apoptotic process (BP),phosphorylation (BP),protein phosphorylation (BP),apoptotic process (BP)	3	585	12	37681	0.000737771	0.00264927	Akt2,Sgk1,Tgfbr1
169	GO:0043066,GO:0016310,GO:0006468,GO:0045944	negative regulation of apoptotic process (BP),phosphorylation (BP),protein phosphorylation (BP),positive regulation of transcription from RNA polymerase II promoter (BP)	3	585	7	37681	0.000124381	0.000838812	Gsk3b,Akt2,Pik3r1
170	GO:0043066,GO:0016310,GO:0006468,GO:0018105	negative regulation of apoptotic process (BP),phosphorylation (BP),protein phosphorylation (BP),peptidyl-serine phosphorylation (BP)	3	585	11	37681	0.000559773	0.00214968	Gsk3b,Sgk1,Tgfbr1
173	GO:0043066,GO:0007165,GO:0045944	negative regulation of apoptotic process (BP),signal transduction (BP),positive regulation of transcription from RNA polymerase II promoter (BP)	3	585	19	37681	0.00299728	0.0064746	Arnt2,Sox9,Pik3r1
177	GO:0043066,GO:0030154,GO:0001837	negative regulation of apoptotic process (BP),cell differentiation (BP),epithelial to mesenchymal transition (BP)	3	585	6	37681	7.19058	0.000593491	Gsk3b,Sox9,Tgfbr1
179	GO:0043066,GO:0045944,GO:0001934,GO:0010628	negative regulation of apoptotic process (BP),positive regulation of transcription from RNA polymerase II promoter (BP),positive regulation of protein phosphorylation (BP),positive regulation of gene expression (BP)	3	585	4	37681	1.47199	0.000239414	Akt2,Sox9,Pik3r1
184	GO:0043066,GO:0006917	negative regulation of apoptotic process (BP),induction of apoptosis (BP)	3	585	20	37681	0.00348587	0.00724695	Sh3rf1,Gsk3b,Tgfbr1
185	GO:0043066,GO:0030307	negative regulation of apoptotic process (BP),positive regulation of cell growth (BP)	3	585	26	37681	0.00742131	0.0128651	Cd38,Sgk1,Tgfbr1
186	GO:0043066,GO:0001666	negative regulation of apoptotic process (BP),response to hypoxia (BP)	3	585	19	37681	0.00299728	0.0064746	Adora1,Cd38,Arnt2
187	GO:0043066,GO:0033138	negative regulation of apoptotic process (BP),positive regulation of peptidyl-serine phosphorylation (BP)	3	585	22	37681	0.00460198	0.0087755	Gsk3b,Akt2,Cd44
191	GO:0016310,GO:0046777,GO:0006468,GO:0007165,GO:0006915	phosphorylation (BP),protein autophosphorylation (BP),protein phosphorylation (BP),signal transduction (BP),apoptotic process (BP)	3	585	11	37681	0.000559773	0.00214968	Map3k9,Tgfbr1,Nek6
192	GO:0016310,GO:0007409,GO:0006468	phosphorylation (BP),axonogenesis (BP),protein phosphorylation (BP)	3	585	13	37681	0.000948068	0.00310226	Gsk3b,Ulk2,Ryk
195	GO:0016310,GO:0006468,GO:0007165,GO:0007049	phosphorylation (BP),protein phosphorylation (BP),signal transduction (BP),cell cycle (BP)	3	585	12	37681	0.000737771	0.00264927	Mapk4,Nek6,Mapk1
196	GO:0016310,GO:0006468,GO:0007165,GO:0018105	phosphorylation (BP),protein phosphorylation (BP),signal transduction (BP),peptidyl-serine phosphorylation (BP)	3	585	13	37681	0.000948068	0.00310226	Tgfbr1,Nek6,Mapk1
198	GO:0016310,GO:0006468,GO:0006915,GO:0018105	phosphorylation (BP),protein phosphorylation (BP),apoptotic process (BP),peptidyl-serine phosphorylation (BP)	3	585	10	37681	0.000411853	0.00179335	Sgk1,Tgfbr1,Nek6
200	GO:0016310,GO:0006468,GO:0030154,GO:0007399	phosphorylation (BP),protein phosphorylation (BP),cell differentiation (BP),nervous system development (BP)	3	585	9	37681	0.000291661	0.00137853	Gsk3b,Bmpr1a,Ntrk2
202	GO:0016310,GO:0006468,GO:0032869	phosphorylation (BP),protein phosphorylation (BP),cellular response to insulin stimulus (BP)	3	585	11	37681	0.000559773	0.00214968	Akt2,Sgk1,Pdpk1
204	GO:0016310,GO:0006468,GO:0006950	phosphorylation (BP),protein phosphorylation (BP),response to stress (BP)	3	585	34	37681	0.0155906	0.0223357	Map3k9,Gsk3b,Sgk1
206	GO:0016310,GO:0006468,GO:0007049,GO:0007067,GO:0051301	phosphorylation (BP),protein phosphorylation (BP),cell cycle (BP),mitosis (BP),cell division (BP)	3	585	20	37681	0.00348587	0.00724695	Nek9,Nek6,Wee1
209	GO:0016310,GO:0006468,GO:0035556	phosphorylation (BP),protein phosphorylation (BP),intracellular signal transduction (BP)	3	585	43	37681	0.029037	0.0361655	Gsk3b,Rock2,Mapk1
211	GO:0016310,GO:0001701	phosphorylation (BP),in utero embryonic development (BP)	3	585	16	37681	0.00179312	0.00456956	Etnk2,Tgfbr1,Bmpr1a
215	GO:0030879	mammary gland development (BP)	3	585	31	37681	0.0121181	0.0187711	Cav1,Creb1,Bcl2l11
220	GO:0007409,GO:0031175,GO:0007411	axonogenesis (BP),neuron projection development (BP),axon guidance (BP)	3	585	3	37681	0.037231	9.80416	Myh10,Ryk,Cntn2
221	GO:0007409,GO:0007165	axonogenesis (BP),signal transduction (BP)	3	585	15	37681	0.00147382	0.00411629	Ulk2,Fzd5,Ryk
222	GO:0007409,GO:0007399	axonogenesis (BP),nervous system development (BP)	3	585	19	37681	0.00299728	0.0064746	Amigo1,Gsk3b,Ulk2
223	GO:0007409,GO:0045944	axonogenesis (BP),positive regulation of transcription from RNA polymerase II promoter (BP)	3	585	13	37681	0.000948068	0.00310226	Creb1,Gsk3b,Fzd5
224	GO:0007409,GO:0016055	axonogenesis (BP),Wnt receptor signaling pathway (BP)	3	585	14	37681	0.00119276	0.00364418	Gsk3b,Fzd5,Ryk
225	GO:0046328	regulation of JNK cascade (BP)	3	585	18	37681	0.00255326	0.00583453	Sh3rf1,Akt2,Rap2a
227	GO:0006468,GO:0007179	protein phosphorylation (BP),transforming growth factor beta receptor signaling pathway (BP)	3	585	19	37681	0.00299728	0.0064746	Creb1,Bmpr1b,Tgfbr1
229	GO:0006468,GO:0008286	protein phosphorylation (BP),insulin receptor signaling pathway (BP)	3	585	8	37681	0.000196711	0.00105613	Ptpra,Akt2,Pik3r1
236	GO:0009887,GO:0045944	organ morphogenesis (BP),positive regulation of transcription from RNA polymerase II promoter (BP)	3	585	41	37681	0.0256547	0.032689	Gsk3b,Eya1,Igf2
249	GO:0006810,GO:0006811,GO:0055085,GO:0034220,GO:0006814	transport (BP),ion transport (BP),transmembrane transport (BP),ion transmembrane transport (BP),sodium ion transport (BP)	3	585	26	37681	0.00742131	0.0128651	Slc4a8,Slc9a8,Slc22a5
258	GO:0006810,GO:0006811,GO:0034765,GO:0042391	transport (BP),ion transport (BP),regulation of ion transmembrane transport (BP),regulation of membrane potential (BP)	3	585	16	37681	0.00179312	0.00456956	Kcnj11,Cacnb4,Cacna1i
259	GO:0006810,GO:0006811,GO:0034765,GO:0050877	transport (BP),ion transport (BP),regulation of ion transmembrane transport (BP),neurological system process (BP)	3	585	5	37681	3.63737	0.000402293	Cacna1e,Kcnj11,Cacnb4
260	GO:0006810,GO:0006811,GO:0007626	transport (BP),ion transport (BP),locomotory behavior (BP)	3	585	12	37681	0.000737771	0.00264927	Chrnb2,Cacna1e,Slc22a5
262	GO:0006810,GO:0006811,GO:0042391,GO:0050877	transport (BP),ion transport (BP),regulation of membrane potential (BP),neurological system process (BP)	3	585	7	37681	0.000124381	0.000838812	Chrnb2,Kcnj11,Cacnb4
270	GO:0006810,GO:0007268	transport (BP),synaptic transmission (BP)	3	585	40	37681	0.0240479	0.0309267	Syp,Gria4,Pafah1b1
271	GO:0006810,GO:0006897	transport (BP),endocytosis (BP)	3	585	38	37681	0.0210034	0.0276545	Snx18,Syp,Arrb1
278	GO:0007186,GO:0007165,GO:0000187	G-protein coupled receptor signaling pathway (BP),signal transduction (BP),activation of MAPK activity (BP)	3	585	9	37681	0.000291661	0.00137853	Lpar2,Arrb1,Adra2b
279	GO:0007186,GO:0007165,GO:0007193	G-protein coupled receptor signaling pathway (BP),signal transduction (BP),inhibition of adenylate cyclase activity by G-protein signaling pathway (BP)	3	585	14	37681	0.00119276	0.00364418	Adora1,S1pr3,Gnai3
280	GO:0007186,GO:0043547	G-protein coupled receptor signaling pathway (BP),positive regulation of GTPase activity (BP)	3	585	21	37681	0.00402036	0.00805528	Arrb1,Arhgef12,Rgs4
285	GO:0007165,GO:0030154,GO:0007507	signal transduction (BP),cell differentiation (BP),heart development (BP)	3	585	3	37681	0.037231	9.80416	Sox9,Tgfbr1,Bmpr1a
286	GO:0007165,GO:0008285	signal transduction (BP),negative regulation of cell proliferation (BP)	3	585	42	37681	0.0273178	0.0343335	Adora1,Sox9,Fzd5
288	GO:0007165,GO:0006357	signal transduction (BP),regulation of transcription from RNA polymerase II promoter (BP)	3	585	23	37681	0.00523187	0.00970881	Sox9,Fzd5,Ahr
290	GO:0007165,GO:0007049,GO:0051301	signal transduction (BP),cell cycle (BP),cell division (BP)	3	585	15	37681	0.00147382	0.00411629	Gnai3,Rala,Nek6
294	GO:0007165,GO:0001666	signal transduction (BP),response to hypoxia (BP)	3	585	16	37681	0.00179312	0.00456956	Chrnb2,Adora1,Arnt2
297	GO:0006915,GO:0045893	apoptotic process (BP),positive regulation of transcription, DNA-dependent (BP)	3	585	37	37681	0.0195658	0.0263258	Tgfbr1,Bcl10,Ahr
298	GO:0006915,GO:0000122	apoptotic process (BP),negative regulation of transcription from RNA polymerase II promoter (BP)	3	585	31	37681	0.0121181	0.0187711	Dicer1,Rybp,Ahr
299	GO:0006915,GO:0006950	apoptotic process (BP),response to stress (BP)	3	585	15	37681	0.00147382	0.00411629	Map3k9,Sgk1,Ahr
300	GO:0006915,GO:0048536	apoptotic process (BP),spleen development (BP)	3	585	6	37681	7.19058	0.000593491	Dicer1,Ahr,Bcl2l11
303	GO:0043154,GO:0033138	negative regulation of cysteine-type endopeptidase activity involved in apoptotic process (BP),positive regulation of peptidyl-serine phosphorylation (BP)	3	585	8	37681	0.000196711	0.00105613	Arrb1,Akt2,Cd44
304	GO:0050852	T cell receptor signaling pathway (BP)	3	585	30	37681	0.0110709	0.0175421	Cacnb4,Bcl10,Mapk1
309	GO:0045893,GO:0006917	positive regulation of transcription, DNA-dependent (BP),induction of apoptosis (BP)	3	585	26	37681	0.00742131	0.0128651	Tgfbr1,Ets1,Bcl10
310	GO:0045893,GO:0001666	positive regulation of transcription, DNA-dependent (BP),response to hypoxia (BP)	3	585	18	37681	0.00255326	0.00583453	Fosl2,Cd38,Arnt2
319	GO:0043547,GO:0006897	positive regulation of GTPase activity (BP),endocytosis (BP)	3	585	10	37681	0.000411853	0.00179335	Snx18,Arrb1,Rin1
326	GO:0030154,GO:0008284	cell differentiation (BP),positive regulation of cell proliferation (BP)	3	585	48	37681	0.0384683	0.0462455	Sox9,Tgfbr1,Ntrk2
327	GO:0030154,GO:0001501	cell differentiation (BP),skeletal system development (BP)	3	585	16	37681	0.00179312	0.00456956	Bmpr1b,Sox9,Tgfbr1
329	GO:0030154,GO:0007049	cell differentiation (BP),cell cycle (BP)	3	585	30	37681	0.0110709	0.0175421	Suv39h2,Cdk6,Pafah1b1
330	GO:0030154,GO:0030509	cell differentiation (BP),BMP signaling pathway (BP)	3	585	13	37681	0.000948068	0.00310226	Twsg1,Bmpr1b,Bmpr1a
331	GO:0030154,GO:0051216	cell differentiation (BP),cartilage development (BP)	3	585	25	37681	0.00664061	0.011846	Bmpr1b,Sox9,Bmpr1a
334	GO:0008285,GO:0045944,GO:0006357	negative regulation of cell proliferation (BP),positive regulation of transcription from RNA polymerase II promoter (BP),regulation of transcription from RNA polymerase II promoter (BP)	3	585	24	37681	0.00591109	0.0107175	Rxra,Sox9,Fzd5
344	GO:0045944,GO:0001934,GO:0006006	positive regulation of transcription from RNA polymerase II promoter (BP),positive regulation of protein phosphorylation (BP),glucose metabolic process (BP)	3	585	5	37681	3.63737	0.000402293	Akt2,Pik3r1,Igf2
346	GO:0045944,GO:0030324	positive regulation of transcription from RNA polymerase II promoter (BP),lung development (BP)	3	585	37	37681	0.0195658	0.0263258	Dicer1,Foxa2,Sp1
350	GO:0045944,GO:0006917	positive regulation of transcription from RNA polymerase II promoter (BP),induction of apoptosis (BP)	3	585	27	37681	0.00825399	0.0141314	Gsk3b,Plagl2,Ets1
351	GO:0045944,GO:0033138	positive regulation of transcription from RNA polymerase II promoter (BP),positive regulation of peptidyl-serine phosphorylation (BP)	3	585	18	37681	0.00255326	0.00583453	Gsk3b,Arrb1,Akt2
353	GO:0007613	memory (BP)	3	585	44	37681	0.0308122	0.0381189	Chrnb2,Slc24a2,Igf2
357	GO:0007190,GO:0006171	activation of adenylate cyclase activity (BP),cAMP biosynthetic process (BP)	3	585	8	37681	0.000196711	0.00105613	Gnal,Adcy1,Adcy6
358	GO:0006469	negative regulation of protein kinase activity (BP)	3	585	44	37681	0.0308122	0.0381189	Nf2,Fgfr1op,Pdpk1
359	GO:0021766	hippocampus development (BP)	3	585	30	37681	0.0110709	0.0175421	Lrp8,Gsk3b,Pafah1b1
362	GO:0055114,GO:0006694	oxidation-reduction process (BP),steroid biosynthetic process (BP)	3	585	35	37681	0.0168595	0.0234844	Hsd17b7,Hsd3b2,Dhcr24
365	GO:0008284,GO:0007507	positive regulation of cell proliferation (BP),heart development (BP)	3	585	31	37681	0.0121181	0.0187711	Fgf15,Sox9,Tgfbr1
368	GO:0008286,GO:0009967	insulin receptor signaling pathway (BP),positive regulation of signal transduction (BP)	3	585	6	37681	7.19058	0.000593491	Grb10,Akt2,Sorbs1
370	GO:0003007	heart morphogenesis (BP)	3	585	49	37681	0.0405196	0.0485007	Rxra,Gaa,Bmpr1a
372	GO:0045725	positive regulation of glycogen biosynthetic process (BP)	3	585	13	37681	0.000948068	0.00310226	Akt2,Sorbs1,Igf2
375	GO:0048704,GO:0048856	embryonic skeletal system morphogenesis (BP),anatomical structure development (BP)	3	585	5	37681	3.63737	0.000402293	Six4,Eya1,Wnt9a
376	GO:0048704,GO:0042472	embryonic skeletal system morphogenesis (BP),inner ear morphogenesis (BP)	3	585	6	37681	7.19058	0.000593491	Six4,Prrx1,Eya1
379	GO:0000122,GO:0030326	negative regulation of transcription from RNA polymerase II promoter (BP),embryonic limb morphogenesis (BP)	3	585	22	37681	0.00460198	0.0087755	Sall4,Prrx1,Dicer1
382	GO:0016567,GO:0070534	protein ubiquitination (BP),protein K63-linked ubiquitination (BP)	3	585	9	37681	0.000291661	0.00137853	Ube2b,Ube2g1,Wwp2
385	GO:0042552	myelination (BP)	3	585	33	37681	0.0143776	0.0209783	Amigo1,Mbp,Qk
389	GO:0033077	T cell differentiation in thymus (BP)	3	585	32	37681	0.0132202	0.0201398	Zfp36l2,Cdk6,Fzd5
392	GO:0008610,GO:0006694	lipid biosynthetic process (BP),steroid biosynthetic process (BP)	3	585	34	37681	0.0155906	0.0223357	Hsd17b7,Acbd3,Dhcr24
393	GO:0043407	negative regulation of MAP kinase activity (BP)	3	585	33	37681	0.0143776	0.0209783	Cav1,Gsk3b,Dusp7
398	GO:0030324,GO:0001701	lung development (BP),in utero embryonic development (BP)	3	585	33	37681	0.0143776	0.0209783	Foxa2,Sp1,Bmpr1a
399	GO:0002053,GO:0051216	positive regulation of mesenchymal cell proliferation (BP),cartilage development (BP)	3	585	8	37681	0.000196711	0.00105613	Prrx1,Sox9,Bmpr1a
404	GO:0001701,GO:0007507	in utero embryonic development (BP),heart development (BP)	3	585	36	37681	0.0181845	0.0248912	Sall4,Tgfbr1,Bmpr1a
405	GO:0001701,GO:0009791	in utero embryonic development (BP),post-embryonic development (BP)	3	585	15	37681	0.00147382	0.00411629	Etnk2,Tgfbr1,Bcl2l11
406	GO:0043588	skin development (BP)	3	585	42	37681	0.0273178	0.0343335	Ovol1,Fras1,Dhcr24
410	GO:0042733	embryonic digit morphogenesis (BP)	3	585	47	37681	0.0364715	0.044327	Lnp,Ece1,Bmpr1a
412	GO:0001569	patterning of blood vessels (BP)	3	585	38	37681	0.0210034	0.0276545	Sema5a,Cxcl12,Ahr
414	GO:0030900,GO:0009790	forebrain development (BP),embryo development (BP)	3	585	8	37681	0.000196711	0.00105613	Aplp2,Ndst1,Twsg1
417	GO:0034613	cellular protein localization (BP)	3	585	35	37681	0.0168595	0.0234844	Rap2a,Eya1,Cntn2
420	GO:0045671	negative regulation of osteoclast differentiation (BP)	3	585	17	37681	0.00215239	0.00515268	Tob2,Clec2g,Pik3r1
423	GO:0007155,GO:0007157	cell adhesion (BP),heterophilic cell-cell adhesion (BP)	3	585	21	37681	0.00402036	0.00805528	Cdh2,Cd164,Amigo1
433	GO:0007049,GO:0010468	cell cycle (BP),regulation of gene expression (BP)	3	585	5	37681	3.63737	0.000402293	Cdk6,Ahr,Npat
437	GO:0007049,GO:0051301,GO:0000226	cell cycle (BP),cell division (BP),microtubule cytoskeleton organization (BP)	3	585	5	37681	3.63737	0.000402293	Tacc1,Pafah1b1,Wee1
442	GO:0060041,GO:0007601	retina development in camera-type eye (BP),visual perception (BP)	3	585	17	37681	0.00215239	0.00515268	Cln8,Rpgrip1,Mfrp
445	GO:0007017	microtubule-based process (BP)	3	585	33	37681	0.0143776	0.0209783	Kif5b,Tubg1,Pafah1b1
456	GO:0006897,GO:0006898	endocytosis (BP),receptor-mediated endocytosis (BP)	3	585	21	37681	0.00402036	0.00805528	Tfrc,Lrp8,Dnm1
468	GO:0007264,GO:0017157	small GTPase mediated signal transduction (BP),regulation of exocytosis (BP)	3	585	8	37681	0.000196711	0.00105613	Rab27b,Rab3d,Rala
469	GO:0001502	cartilage condensation (BP)	3	585	17	37681	0.00215239	0.00515268	Bmpr1b,Sox9,Acan
470	GO:0030199	collagen fibril organization (BP)	3	585	28	37681	0.00913939	0.0153154	P4ha1,Tgfbr1,Acan
472	GO:0048705	skeletal system morphogenesis (BP)	3	585	43	37681	0.029037	0.0361655	Tgfbr1,Fmn1,Ryk
476	GO:0050790,GO:0035556	regulation of catalytic activity (BP),intracellular signal transduction (BP)	3	585	30	37681	0.0110709	0.0175421	Arfgef2,Rasgrp4,Arhgef12
481	GO:0030514	negative regulation of BMP signaling pathway (BP)	3	585	28	37681	0.00913939	0.0153154	Cav1,Lemd3,Twsg1
485	GO:0007602	phototransduction (BP)	3	585	22	37681	0.00460198	0.0087755	Cds2,Arrb1,Tub
493	GO:0051259	protein oligomerization (BP)	3	585	38	37681	0.0210034	0.0276545	Cav1,Tmed10,Bcl10
495	GO:0008543	fibroblast growth factor receptor signaling pathway (BP)	3	585	32	37681	0.0132202	0.0201398	Ndst1,Fgf15,Rab14
496	GO:0055072	iron ion homeostasis (BP)	3	585	29	37681	0.0100782	0.0164888	Sfxn1,Fbxl5,Slc25a37
499	GO:0000132	establishment of mitotic spindle orientation (BP)	3	585	13	37681	0.000948068	0.00310226	Gpsm2,Eya1,Pafah1b1
500	GO:0060487	lung epithelial cell differentiation (BP)	3	585	9	37681	0.000291661	0.00137853	Foxa2,Gpsm2,Eya1
508	GO:0009968,GO:0033138	negative regulation of signal transduction (BP),positive regulation of peptidyl-serine phosphorylation (BP)	3	585	4	37681	1.47199	0.000239414	Cav1,Gsk3b,Arrb1
509	GO:0030183	B cell differentiation (BP)	3	585	33	37681	0.0143776	0.0209783	Hdac7,Pik3r1,Ahr
510	GO:0042787	protein ubiquitination involved in ubiquitin-dependent protein catabolic process (BP)	3	585	43	37681	0.029037	0.0361655	Trip12,Hectd3,Wwp2
511	GO:0030890	positive regulation of B cell proliferation (BP)	3	585	36	37681	0.0181845	0.0248912	Chrnb2,Cd38,Nfatc2
513	GO:0045494	photoreceptor cell maintenance (BP)	3	585	24	37681	0.00591109	0.0107175	Pcdh15,Ercc6,Cln8
514	GO:0010212,GO:0006302,GO:0045739	response to ionizing radiation (BP),double-strand break repair (BP),positive regulation of DNA repair (BP)	3	585	10	37681	0.000411853	0.00179335	Brca1,Eya1,Eya3
515	GO:0045880	positive regulation of smoothened signaling pathway (BP)	3	585	18	37681	0.00255326	0.00583453	Prrx1,Evc,Wnt9a
519	GO:0043268	positive regulation of potassium ion transport (BP)	3	585	8	37681	0.000196711	0.00105613	Hbp1,Adora1,Stk39
520	GO:0000910	cytokinesis (BP)	3	585	39	37681	0.0224974	0.029136	Klhl21,Rala,Rock2
522	GO:0050680	negative regulation of epithelial cell proliferation (BP)	3	585	45	37681	0.0326432	0.040294	Mcc,Cdk6,Sox9
527	GO:0031398	positive regulation of protein ubiquitination (BP)	3	585	38	37681	0.0210034	0.0276545	Brca1,Arrb1,Bcl10
528	GO:0001816	cytokine production (BP)	3	585	22	37681	0.00460198	0.0087755	S1pr3,Nfatc2,Nfat5
530	GO:0043085	positive regulation of catalytic activity (BP)	3	585	33	37681	0.0143776	0.0209783	Aph1c,Aph1b,Igf2
531	GO:0045860	positive regulation of protein kinase activity (BP)	3	585	35	37681	0.0168595	0.0234844	Lrp8,Cdc25b,Sdc4
536	GO:0045727	positive regulation of translation (BP)	3	585	34	37681	0.0155906	0.0223357	Paip1,Poldip3,Mapk1
538	GO:0008630	DNA damage response, signal transduction resulting in induction of apoptosis (BP)	3	585	19	37681	0.00299728	0.0064746	Hic1,Brca1,Ercc6
540	GO:0001892	embryonic placenta development (BP)	3	585	25	37681	0.00664061	0.011846	Prdm1,Slc8a1,Sp1
542	GO:0070371	ERK1 and ERK2 cascade (BP)	3	585	18	37681	0.00255326	0.00583453	Ccl11,Sox9,Mapk1
543	GO:0045668	negative regulation of osteoblast differentiation (BP)	3	585	33	37681	0.0143776	0.0209783	Hdac7,Twsg1,Cdk6
544	GO:0021983	pituitary gland development (BP)	3	585	22	37681	0.00460198	0.0087755	Creb1,Bmpr1a,Tbx19
545	GO:0007611	learning or memory (BP)	3	585	34	37681	0.0155906	0.0223357	Ncam1,Tmod2,Pafah1b1
546	GO:0021522	spinal cord motor neuron differentiation (BP)	3	585	17	37681	0.00215239	0.00515268	Cln8,Dicer1,Abt1
549	GO:0050853	B cell receptor signaling pathway (BP)	3	585	26	37681	0.00742131	0.0128651	Cd38,Nfatc2,Mapk1
550	GO:0045664	regulation of neuron differentiation (BP)	3	585	19	37681	0.00299728	0.0064746	Dicer1,D0H4S114,Eya1
551	GO:0070936	protein K48-linked ubiquitination (BP)	3	585	31	37681	0.0121181	0.0187711	Ube2b,Ube2g1,Rnf216
552	GO:0060037	pharyngeal system development (BP)	3	585	14	37681	0.00119276	0.00364418	Ece1,Tgfbr1,Eya1
