# Supplementary material for: MicroRNA-124 and -137 cooperativity controls caspase-3 activity through BCL2L13 in hippocampal neural stem cells
Source: Sci Rep. 2015 Jul 24;5:12448. doi: 10.1038/srep12448 (PMC4513647; doi:10.1038/srep12448)
Supplement: Supplementary Table 13 [file srep12448-s21.xls]

## Sheet: miR125b-3p.txt
# "1" : interaction predicted; "0" : interaction not predicted.
miRNA ID	miRNA Acc	Refseq	Symbol	Description	diana	microinspector	miranda	mirtarget2	mitarget	nbmirtar	pictar	pita	rna22	rnahybrid	targetscan
mmu-miR-125b-3p	MIMAT0004669	NM_011933	Decr2	2-4-dienoyl-Coenzyme A reductase 2, peroxisomal	0	0	1	1	0	0	0	1	0	1	0
mmu-miR-125b-3p	MIMAT0004669	NM_134110	Kcne2	potassium voltage-gated channel, Isk-related subfamily, gene 2	0	0	1	1	0	0	0	1	0	1	0
mmu-miR-125b-3p	MIMAT0004669	NM_007822	Cyp4a14	cytochrome P450, family 4, subfamily a, polypeptide 14	0	0	1	1	0	0	0	1	0	1	0
mmu-miR-125b-3p	MIMAT0004669	NM_029066	Wbp2nl	WBP2 N-terminal like	0	0	1	1	0	0	0	1	0	1	0
mmu-miR-125b-3p	MIMAT0004669	NM_009481	Usp9x	ubiquitin specific peptidase 9, X chromosome	0	0	1	1	0	0	0	1	0	1	0
mmu-miR-125b-3p	MIMAT0004669	NM_053015	Mlph	melanophilin	0	0	1	1	0	0	0	1	0	1	0
mmu-miR-125b-3p	MIMAT0004669	NM_030018	Tmem50b	transmembrane protein 50B	0	0	1	0	0	0	0	1	0	1	0
mmu-miR-125b-3p	MIMAT0004669	NM_029839	Trub1	TruB pseudouridine (psi) synthase homolog 1 (E. coli)	0	0	1	0	0	0	0	1	0	1	0
mmu-miR-125b-3p	MIMAT0004669	NM_029786	Pomgnt1	protein O-linked mannose beta1,2-N-acetylglucosaminyltransferase	0	0	1	0	0	0	0	1	0	1	0
mmu-miR-125b-3p	MIMAT0004669	NM_030256	Bcl9l	B-cell CLL/lymphoma 9-like	0	0	1	0	0	0	0	1	0	1	0
mmu-miR-125b-3p	MIMAT0004669	NM_030184	Armc9	armadillo repeat containing 9	0	0	1	0	0	0	0	1	0	1	0
mmu-miR-125b-3p	MIMAT0004669	NM_030599	Klrb1b	killer cell lectin-like receptor subfamily B member 1B	0	0	1	0	0	0	0	1	0	1	0
mmu-miR-125b-3p	MIMAT0004669	NM_130878	Pcdh21	protocadherin 21	0	0	1	0	0	0	0	1	0	1	0
mmu-miR-125b-3p	MIMAT0004669	NM_030708	Zfhx4	zinc finger homeodomain 4	0	0	1	0	0	0	0	1	0	1	0
mmu-miR-125b-3p	MIMAT0004669	NM_030732	Tbl1xr1	transducin (beta)-like 1X-linked receptor 1	0	0	1	0	0	0	0	1	0	1	0
mmu-miR-125b-3p	MIMAT0004669	NM_030889	Sorcs2	sortilin-related VPS10 domain containing receptor 2	0	0	1	0	0	0	0	1	0	1	0
mmu-miR-125b-3p	MIMAT0004669	NM_031199	Tgfa	transforming growth factor alpha	0	0	1	0	0	0	0	1	0	1	0
mmu-miR-125b-3p	MIMAT0004669	NM_031997	Tmem2	transmembrane protein 2	0	0	1	0	0	0	0	1	0	1	0
mmu-miR-125b-3p	MIMAT0004669	NM_053107	Gpr45	G protein-coupled receptor 45	0	0	1	0	0	0	0	1	0	1	0
mmu-miR-125b-3p	MIMAT0004669	NM_029766	Dtl	denticleless homolog (Drosophila)	0	0	1	0	0	0	0	1	0	1	0
mmu-miR-125b-3p	MIMAT0004669	NM_029752	Bri3bp	Bri3 binding protein	0	0	1	0	0	0	0	1	0	1	0
mmu-miR-125b-3p	MIMAT0004669	NM_029639	1600029D21Rik	RIKEN cDNA 1600029D21 gene	0	0	1	0	0	0	0	1	0	1	0
mmu-miR-125b-3p	MIMAT0004669	NM_028013	Endod1	endonuclease domain containing 1	0	0	1	0	0	0	0	1	0	1	0
mmu-miR-125b-3p	MIMAT0004669	NM_028042	Ercc8	excision repaiross-complementing rodent repair deficiency, complementation group 8	0	0	1	0	0	0	0	1	0	1	0
mmu-miR-125b-3p	MIMAT0004669	NM_028072	Sulf2	sulfatase 2	0	0	1	0	0	0	0	1	0	1	0
mmu-miR-125b-3p	MIMAT0004669	NM_028152	Mms19	MMS19 (MET18 S. cerevisiae)	0	0	1	0	0	0	0	1	0	1	0
mmu-miR-125b-3p	MIMAT0004669	NM_028166	1600014C10Rik	RIKEN cDNA 1600014C10 gene	0	0	1	0	0	0	0	1	0	1	0
mmu-miR-125b-3p	MIMAT0004669	NM_028335	Zfp248	zinc finger protein 248	0	0	1	0	0	0	0	1	0	1	0
mmu-miR-125b-3p	MIMAT0004669	NM_028636	Man2c1	mannosidase, alpha, class 2C, member 1	0	0	1	0	0	0	0	1	0	1	0
mmu-miR-125b-3p	MIMAT0004669	NM_028705	Herc3	hect domain and RLD 3	0	0	1	0	0	0	0	1	0	1	0
mmu-miR-125b-3p	MIMAT0004669	NM_028732	4632428N05Rik	RIKEN cDNA 4632428N05 gene	0	0	1	0	0	0	0	1	0	1	0
mmu-miR-125b-3p	MIMAT0004669	NM_028903	Scara5	scavenger receptor class A, member 5 (putative)	0	0	1	0	0	0	0	1	0	1	0
mmu-miR-125b-3p	MIMAT0004669	NM_028973	Lrrc15	leucine rich repeat containing 15	0	0	1	0	0	0	0	1	0	1	0
mmu-miR-125b-3p	MIMAT0004669	NM_029277	Arhgap12	Rho GTPase activating protein 12	0	0	1	0	0	0	0	1	0	1	0
mmu-miR-125b-3p	MIMAT0004669	NM_029331	1700019G17Rik	RIKEN cDNA 1700019G17 gene	0	0	1	0	0	0	0	1	0	1	0
mmu-miR-125b-3p	MIMAT0004669	NM_029438	Smurf1	SMAD specific E3 ubiquitin protein ligase 1	0	0	1	0	0	0	0	1	0	1	0
mmu-miR-125b-3p	MIMAT0004669	NM_029586	Ccdc46	coiled-coil domain containing 46	0	0	1	0	0	0	0	1	0	1	0
mmu-miR-125b-3p	MIMAT0004669	NM_027915	Ap2b1	adaptor-related protein complex 2, beta 1 subunit	0	0	1	0	0	0	0	1	0	1	0
mmu-miR-125b-3p	MIMAT0004669	NM_053129	Pcdhb4	protocadherin beta 4	0	0	1	0	0	0	0	1	0	1	0
mmu-miR-125b-3p	MIMAT0004669	NM_134076	Abhd4	abhydrolase domain containing 4	0	0	1	0	0	0	0	1	0	1	0
mmu-miR-125b-3p	MIMAT0004669	NM_134078	Chmp7	CHMP family, member 7	0	0	1	0	0	0	0	1	0	1	0
mmu-miR-125b-3p	MIMAT0004669	NM_134079	Adk	adenosine kinase	0	0	1	0	0	0	0	1	0	1	0
mmu-miR-125b-3p	MIMAT0004669	NM_134093	Letmd1	LETM1 domain containing 1	0	0	1	0	0	0	0	1	0	1	0
mmu-miR-125b-3p	MIMAT0004669	NM_134122	Nrm	nurim (nuclear envelope membrane protein)	0	0	1	0	0	0	0	1	0	1	0
mmu-miR-125b-3p	MIMAT0004669	NM_134135	Slc39a3	solute carrier family 39 (zinc transporter), member 3	0	0	1	0	0	0	0	1	0	1	0
mmu-miR-125b-3p	MIMAT0004669	NM_134151	Yars	tyrosyl-tRNA synthetase	0	0	1	0	0	0	0	1	0	1	0
mmu-miR-125b-3p	MIMAT0004669	NM_138651	Cds2	CDP-diacylglycerol synthase (phosphatidate cytidylyltransferase) 2	0	0	1	0	0	0	0	1	0	1	0
mmu-miR-125b-3p	MIMAT0004669	NM_139059	Csnk1d	casein kinase 1, delta	0	0	1	0	0	0	0	1	0	1	0
mmu-miR-125b-3p	MIMAT0004669	NM_139061	Vps54	vacuolar protein sorting 54 (yeast)	0	0	1	0	0	0	0	1	0	1	0
mmu-miR-125b-3p	MIMAT0004669	NM_144527	Ccdc21	coiled-coil domain containing 21	0	0	1	0	0	0	0	1	0	1	0
mmu-miR-125b-3p	MIMAT0004669	NM_144533	Nmnat3	nicotinamide nucleotide adenylyltransferase 3	0	0	1	0	0	0	0	1	0	1	0
mmu-miR-125b-3p	MIMAT0004669	NM_144803	Chrna2	cholinergic receptor, nicotinic, alpha polypeptide 2 (neuronal)	0	0	1	0	0	0	0	1	0	1	0
mmu-miR-125b-3p	MIMAT0004669	NM_144825	Taok1	TAO kinase 1	0	0	1	0	0	0	0	1	0	1	0
mmu-miR-125b-3p	MIMAT0004669	NM_144862	Lims2	LIM and senescent cell antigen like domains 2	0	0	1	0	0	0	0	1	0	1	0
mmu-miR-125b-3p	MIMAT0004669	NM_133967	Zdhhc7	zinc finger, DHHC domain containing 7	0	0	1	0	0	0	0	1	0	1	0
mmu-miR-125b-3p	MIMAT0004669	NM_133849	Hrh3	histamine receptor H3	0	0	1	0	0	0	0	1	0	1	0
mmu-miR-125b-3p	MIMAT0004669	NM_053186	Cnnm3	cyclin M3	0	0	1	0	0	0	0	1	0	1	0
mmu-miR-125b-3p	MIMAT0004669	NM_054044	Gpr124	G protein-coupled receptor 124	0	0	1	0	0	0	0	1	0	1	0
mmu-miR-125b-3p	MIMAT0004669	NM_080455	Tshz2	teashirt zinc finger family member 2	0	0	1	0	0	0	0	1	0	1	0
mmu-miR-125b-3p	MIMAT0004669	NM_080464	Ppp1r3a	protein phosphatase 1, regulatory (inhibitor) subunit 3A	0	0	1	0	0	0	0	1	0	1	0
mmu-miR-125b-3p	MIMAT0004669	NM_080471	Ankrd6	ankyrin repeat domain 6	0	0	1	0	0	0	0	1	0	1	0
mmu-miR-125b-3p	MIMAT0004669	NM_080595	Emid1	EMI domain containing 1	0	0	1	0	0	0	0	1	0	1	0
mmu-miR-125b-3p	MIMAT0004669	NM_080644	Cacng5	calcium channel, voltage-dependent, gamma subunit 5	0	0	1	0	0	0	0	1	0	1	0
mmu-miR-125b-3p	MIMAT0004669	NM_130458	Sp7	trans-acting transcription factor 7	0	0	1	0	0	0	0	1	0	1	0
mmu-miR-125b-3p	MIMAT0004669	NM_133222	Eltd1	EGF, latrophilin seven transmembrane domain containing 1	0	0	1	0	0	0	0	1	0	1	0
mmu-miR-125b-3p	MIMAT0004669	NM_133697	1110003E01Rik	RIKEN cDNA 1110003E01 gene	0	0	1	0	0	0	0	1	0	1	0
mmu-miR-125b-3p	MIMAT0004669	NM_133717	Rab43	RAB43, member RAS oncogene family	0	0	1	0	0	0	0	1	0	1	0
mmu-miR-125b-3p	MIMAT0004669	NM_133741	Snrk	SNF related kinase	0	0	1	0	0	0	0	1	0	1	0
mmu-miR-125b-3p	MIMAT0004669	NM_133752	Opa1	optic atrophy 1 homolog (human)	0	0	1	0	0	0	0	1	0	1	0
mmu-miR-125b-3p	MIMAT0004669	NM_133772	Ssbp4	single stranded DNA binding protein 4	0	0	1	0	0	0	0	1	0	1	0
mmu-miR-125b-3p	MIMAT0004669	NM_133808	Hdlbp	high density lipoprotein (HDL) binding protein	0	0	1	0	0	0	0	1	0	1	0
mmu-miR-125b-3p	MIMAT0004669	NM_144865	Reep2	receptor accessory protein 2	0	0	1	0	0	0	0	1	0	1	0
mmu-miR-125b-3p	MIMAT0004669	NM_019834	Git2	G protein-coupled receptor kinase-interactor 2	0	0	1	0	0	0	0	1	0	1	0
mmu-miR-125b-3p	MIMAT0004669	NM_022980	Rcan3	regulator of calcineurin 3	0	0	1	0	0	0	0	1	0	1	0
mmu-miR-125b-3p	MIMAT0004669	NM_023045	Xpo7	exportin 7	0	0	1	0	0	0	0	1	0	1	0
mmu-miR-125b-3p	MIMAT0004669	NM_023179	Atp6v1g2	ATPase, H+ transporting, lysosomal V1 subunit G2	0	0	1	0	0	0	0	1	0	1	0
mmu-miR-125b-3p	MIMAT0004669	NM_023824	Paqr4	progestin and adipoQ receptor family member IV	0	0	1	0	0	0	0	1	0	1	0
mmu-miR-125b-3p	MIMAT0004669	NM_024209	Ppp6c	protein phosphatase 6, catalytic subunit	0	0	1	0	0	0	0	1	0	1	0
mmu-miR-125b-3p	MIMAT0004669	NM_025301	Mrpl17	mitochondrial ribosomal protein L17	0	0	1	0	0	0	0	1	0	1	0
mmu-miR-125b-3p	MIMAT0004669	NM_025333	0610038F07Rik	RIKEN cDNA 0610038F07 gene	0	0	1	0	0	0	0	1	0	1	0
mmu-miR-125b-3p	MIMAT0004669	NM_025411	1110049F12Rik	RIKEN cDNA 1110049F12 gene	0	0	1	0	0	0	0	1	0	1	0
mmu-miR-125b-3p	MIMAT0004669	NM_025419	1110059G10Rik	RIKEN cDNA 1110059G10 gene	0	0	1	0	0	0	0	1	0	1	0
mmu-miR-125b-3p	MIMAT0004669	NM_025574	Pigy	phosphatidylinositol glycan anchor biosynthesis, class Y	0	0	1	0	0	0	0	1	0	1	0
mmu-miR-125b-3p	MIMAT0004669	NM_025576	Ptpmt1	protein tyrosine phosphatase, mitochondrial 1	0	0	1	0	0	0	0	1	0	1	0
mmu-miR-125b-3p	MIMAT0004669	NM_025578	Mrps25	mitochondrial ribosomal protein S25	0	0	1	0	0	0	0	1	0	1	0
mmu-miR-125b-3p	MIMAT0004669	NM_025605	2400001E08Rik	RIKEN cDNA 2400001E08 gene	0	0	1	0	0	0	0	1	0	1	0
mmu-miR-125b-3p	MIMAT0004669	NM_025685	Col27a1	collagen, type XXVII, alpha 1	0	0	1	0	0	0	0	1	0	1	0
mmu-miR-125b-3p	MIMAT0004669	NM_025741	Trpd52l3	tumor protein D52-like 3	0	0	1	0	0	0	0	1	0	1	0
mmu-miR-125b-3p	MIMAT0004669	NM_022721	Fzd5	frizzled homolog 5 (Drosophila)	0	0	1	0	0	0	0	1	0	1	0
mmu-miR-125b-3p	MIMAT0004669	NM_022004	Fxyd6	FXYD domain-containing ion transport regulator 6	0	0	1	0	0	0	0	1	0	1	0
mmu-miR-125b-3p	MIMAT0004669	NM_021712	Slc18a3	solute carrier family 18 (vesicular monoamine), member 3	0	0	1	0	0	0	0	1	0	1	0
mmu-miR-125b-3p	MIMAT0004669	NM_019978	Dclk1	doublecortin-like kinase 1	0	0	1	0	0	0	0	1	0	1	0
mmu-miR-125b-3p	MIMAT0004669	NM_020010	Cyp51	cytochrome P450, family 51	0	0	1	0	0	0	0	1	0	1	0
mmu-miR-125b-3p	MIMAT0004669	NM_020278	Lgi1	leucine-rich repeat LGI family, member 1	0	0	1	0	0	0	0	1	0	1	0
mmu-miR-125b-3p	MIMAT0004669	NM_020329	Dolpp1	dolichyl pyrophosphate phosphatase 1	0	0	1	0	0	0	0	1	0	1	0
mmu-miR-125b-3p	MIMAT0004669	NM_020333	Slc12a5	solute carrier family 12, member 5	0	0	1	0	0	0	0	1	0	1	0
mmu-miR-125b-3p	MIMAT0004669	NM_020517	Lenep	lens epithelial protein	0	0	1	0	0	0	0	1	0	1	0
mmu-miR-125b-3p	MIMAT0004669	NM_020585	Golga7	golgi autoantigen, golgin subfamily a, 7	0	0	1	0	0	0	0	1	0	1	0
mmu-miR-125b-3p	MIMAT0004669	NM_020616	D930014E17Rik	RIKEN cDNA D930014E17 gene	0	0	1	0	0	0	0	1	0	1	0
mmu-miR-125b-3p	MIMAT0004669	NM_021284	Kras	v-Ki-ras2 Kirsten rat sarcoma viral oncogene homolog	0	0	1	0	0	0	0	1	0	1	0
mmu-miR-125b-3p	MIMAT0004669	NM_021295	Lancl1	LanC (bacterial lantibiotic synthetase component C)-like 1	0	0	1	0	0	0	0	1	0	1	0
mmu-miR-125b-3p	MIMAT0004669	NM_021326	Rbak	RB-associated KRAB repressor	0	0	1	0	0	0	0	1	0	1	0
mmu-miR-125b-3p	MIMAT0004669	NM_021414	Ahcyl2	S-adenosylhomocysteine hydrolase-like 2	0	0	1	0	0	0	0	1	0	1	0
mmu-miR-125b-3p	MIMAT0004669	NM_021434	Gpr180	G protein-coupled receptor 180	0	0	1	0	0	0	0	1	0	1	0
mmu-miR-125b-3p	MIMAT0004669	NM_021543	Pcdh8	protocadherin 8	0	0	1	0	0	0	0	1	0	1	0
mmu-miR-125b-3p	MIMAT0004669	NM_021565	Midn	midnolin	0	0	1	0	0	0	0	1	0	1	0
mmu-miR-125b-3p	MIMAT0004669	NM_025778	Bcl2l14	Bcl2-like 14 (apoptosis facilitator)	0	0	1	0	0	0	0	1	0	1	0
mmu-miR-125b-3p	MIMAT0004669	NM_025804	Tcf25	transcription factor 25 (basic helix-loop-helix)	0	0	1	0	0	0	0	1	0	1	0
mmu-miR-125b-3p	MIMAT0004669	NM_025811	Nhlrc2	NHL repeat containing 2	0	0	1	0	0	0	0	1	0	1	0
mmu-miR-125b-3p	MIMAT0004669	NM_026719	Lmbrd1	LMBR1 domain containing 1	0	0	1	0	0	0	0	1	0	1	0
mmu-miR-125b-3p	MIMAT0004669	NM_026886	1500001A10Rik	RIKEN cDNA 1500001A10 gene	0	0	1	0	0	0	0	1	0	1	0
mmu-miR-125b-3p	MIMAT0004669	NM_026891	Cdan1	congenital dyserythropoietic anemia, type I (human)	0	0	1	0	0	0	0	1	0	1	0
mmu-miR-125b-3p	MIMAT0004669	NM_026917	Zdhhc3	zinc finger, DHHC domain containing 3	0	0	1	0	0	0	0	1	0	1	0
mmu-miR-125b-3p	MIMAT0004669	NM_026967	Rhebl1	Ras homolog enriched in brain like 1	0	0	1	0	0	0	0	1	0	1	0
mmu-miR-125b-3p	MIMAT0004669	NM_027052	Slc38a4	solute carrier family 38, member 4	0	0	1	0	0	0	0	1	0	1	0
mmu-miR-125b-3p	MIMAT0004669	NM_027143	9130227C08Rik	RIKEN cDNA 9130227C08Rik gene	0	0	1	0	0	0	0	1	0	1	0
mmu-miR-125b-3p	MIMAT0004669	NM_027211	Anxa13	annexin A13	0	0	1	0	0	0	0	1	0	1	0
mmu-miR-125b-3p	MIMAT0004669	NM_027462	Wars2	tryptophanyl tRNA synthetase 2 (mitochondrial)	0	0	1	0	0	0	0	1	0	1	0
mmu-miR-125b-3p	MIMAT0004669	NM_027568	4733401H21Rik	RIKEN cDNA 4733401H21 gene	0	0	1	0	0	0	0	1	0	1	0
mmu-miR-125b-3p	MIMAT0004669	NM_027619	Ttc14	tetratricopeptide repeat domain 14	0	0	1	0	0	0	0	1	0	1	0
mmu-miR-125b-3p	MIMAT0004669	NM_027817	Grap	GRB2-related adaptor protein	0	0	1	0	0	0	0	1	0	1	0
mmu-miR-125b-3p	MIMAT0004669	NM_027865	Tmem25	transmembrane protein 25	0	0	1	0	0	0	0	1	0	1	0
mmu-miR-125b-3p	MIMAT0004669	NM_027873	Ubiad1	UbiA prenyltransferase domain containing 1	0	0	1	0	0	0	0	1	0	1	0
mmu-miR-125b-3p	MIMAT0004669	NM_027874	Csnk1d	casein kinase 1, delta	0	0	1	0	0	0	0	1	0	1	0
mmu-miR-125b-3p	MIMAT0004669	NM_026651	Pomgnt1	protein O-linked mannose beta1,2-N-acetylglucosaminyltransferase	0	0	1	0	0	0	0	1	0	1	0
mmu-miR-125b-3p	MIMAT0004669	NM_026562	Cntd1	cyclin N-terminal domain containing 1	0	0	1	0	0	0	0	1	0	1	0
mmu-miR-125b-3p	MIMAT0004669	NM_026434	Rbm18	RNA binding motif protein 18	0	0	1	0	0	0	0	1	0	1	0
mmu-miR-125b-3p	MIMAT0004669	NM_025824	Bzw1	basic leucine zipper and W2 domains 1	0	0	1	0	0	0	0	1	0	1	0
mmu-miR-125b-3p	MIMAT0004669	NM_025828	Lman2	lectin, mannose-binding 2	0	0	1	0	0	0	0	1	0	1	0
mmu-miR-125b-3p	MIMAT0004669	NM_025904	1600012F09Rik	RIKEN cDNA 1600012F09 gene	0	0	1	0	0	0	0	1	0	1	0
mmu-miR-125b-3p	MIMAT0004669	NM_025918	Ccdc43	coiled-coil domain containing 43	0	0	1	0	0	0	0	1	0	1	0
mmu-miR-125b-3p	MIMAT0004669	NM_025938	Rpp14	ribonuclease P 14 subunit (human)	0	0	1	0	0	0	0	1	0	1	0
mmu-miR-125b-3p	MIMAT0004669	NM_025943	Dzip1	DAZ interacting protein 1	0	0	1	0	0	0	0	1	0	1	0
mmu-miR-125b-3p	MIMAT0004669	NM_025958	Cand2	cullin-associated and neddylation-dissociated 2 (putative)	0	0	1	0	0	0	0	1	0	1	0
mmu-miR-125b-3p	MIMAT0004669	NM_025978	Ttc14	tetratricopeptide repeat domain 14	0	0	1	0	0	0	0	1	0	1	0
mmu-miR-125b-3p	MIMAT0004669	NM_026111	Qpctl	glutaminyl-peptide cyclotransferase-like	0	0	1	0	0	0	0	1	0	1	0
mmu-miR-125b-3p	MIMAT0004669	NM_026202	Ccdc50	coiled-coil domain containing 50	0	0	1	0	0	0	0	1	0	1	0
mmu-miR-125b-3p	MIMAT0004669	NM_026218	Fgfr1op2	FGFR1 oncogene partner 2	0	0	1	0	0	0	0	1	0	1	0
mmu-miR-125b-3p	MIMAT0004669	NM_026331	Slc25a37	solute carrier family 25, member 37	0	0	1	0	0	0	0	1	0	1	0
mmu-miR-125b-3p	MIMAT0004669	NM_026352	Ppid	peptidylprolyl isomerase D (cyclophilin D)	0	0	1	0	0	0	0	1	0	1	0
mmu-miR-125b-3p	MIMAT0004669	NM_026370	Myst1	MYST histone acetyltransferase 1	0	0	1	0	0	0	0	1	0	1	0
mmu-miR-125b-3p	MIMAT0004669	NM_026374	Ilf2	interleukin enhancer binding factor 2	0	0	1	0	0	0	0	1	0	1	0
mmu-miR-125b-3p	MIMAT0004669	NM_027893	Pvrl4	poliovirus receptor-related 4	0	0	1	0	0	0	0	1	0	1	0
mmu-miR-125b-3p	MIMAT0004669	NM_177034	Apba1	amyloid beta (A4) precursor protein binding, family A, member 1	0	0	1	0	0	0	0	1	0	1	0
mmu-miR-125b-3p	MIMAT0004669	NM_177781	Trpa1	transient receptor potential cation channel, subfamily A, member 1	0	0	1	0	0	0	0	1	0	1	0
mmu-miR-125b-3p	MIMAT0004669	NM_177784	Klhl23	kelch-like 23 (Drosophila)	0	0	1	0	0	0	0	1	0	1	0
mmu-miR-125b-3p	MIMAT0004669	NM_177794	Tmem26	transmembrane protein 26	0	0	1	0	0	0	0	1	0	1	0
mmu-miR-125b-3p	MIMAT0004669	NM_178041	Eif5	eukaryotic translation initiation factor 5	0	0	1	0	0	0	0	1	0	1	0
mmu-miR-125b-3p	MIMAT0004669	NM_178141	3830406C13Rik	RIKEN cDNA 3830406C13 gene	0	0	1	0	0	0	0	1	0	1	0
mmu-miR-125b-3p	MIMAT0004669	NM_178142	Lcorl	ligand dependent nuclear receptor corepressor-like	0	0	1	0	0	0	0	1	0	1	0
mmu-miR-125b-3p	MIMAT0004669	NM_178396	Car12	carbonic anyhydrase 12	0	0	1	0	0	0	0	1	0	1	0
mmu-miR-125b-3p	MIMAT0004669	NM_178440	Myo1g	myosin IG	0	0	1	0	0	0	0	1	0	1	0
mmu-miR-125b-3p	MIMAT0004669	NM_178604	Txnl4a	thioredoxin-like 4A	0	0	1	0	0	0	0	1	0	1	0
mmu-miR-125b-3p	MIMAT0004669	NM_178623	2010005J08Rik	RIKEN cDNA 2010005J08 gene	0	0	1	0	0	0	0	1	0	1	0
mmu-miR-125b-3p	MIMAT0004669	NM_178641	Inpp5f	inositol polyphosphate-5-phosphatase F	0	0	1	0	0	0	0	1	0	1	0
mmu-miR-125b-3p	MIMAT0004669	NM_178679	Zfp365	zinc finger protein 365	0	0	1	0	0	0	0	1	0	1	0
mmu-miR-125b-3p	MIMAT0004669	NM_178691	Yod1	YOD1 OTU deubiquitinating enzyme 1 homologue (S. cerevisiae)	0	0	1	0	0	0	0	1	0	1	0
mmu-miR-125b-3p	MIMAT0004669	NM_178700	Grsf1	G-rich RNA sequence binding factor 1	0	0	1	0	0	0	0	1	0	1	0
mmu-miR-125b-3p	MIMAT0004669	NM_178751	Orai2	ORAI calcium release-activated calcium modulator 2	0	0	1	0	0	0	0	1	0	1	0
mmu-miR-125b-3p	MIMAT0004669	NM_177762	Aak1	AP2 associated kinase 1	0	0	1	0	0	0	0	1	0	1	0
mmu-miR-125b-3p	MIMAT0004669	NM_177716	AI836003	expressed sequence AI836003	0	0	1	0	0	0	0	1	0	1	0
mmu-miR-125b-3p	MIMAT0004669	NM_177687	Crebl2	cAMP responsive element binding protein-like 2	0	0	1	0	0	0	0	1	0	1	0
mmu-miR-125b-3p	MIMAT0004669	NM_177078	Adrbk2	adrenergic receptor kinase, beta 2	0	0	1	0	0	0	0	1	0	1	0
mmu-miR-125b-3p	MIMAT0004669	NM_177129	Cntn2	contactin 2	0	0	1	0	0	0	0	1	0	1	0
mmu-miR-125b-3p	MIMAT0004669	NM_177190	Tcp11l1	t-complex 11 like 1	0	0	1	0	0	0	0	1	0	1	0
mmu-miR-125b-3p	MIMAT0004669	NM_177226	Zfp629	zinc finger protein 629	0	0	1	0	0	0	0	1	0	1	0
mmu-miR-125b-3p	MIMAT0004669	NM_177239	Mysm1	myb-like, SWIRM and MPN domains 1	0	0	1	0	0	0	0	1	0	1	0
mmu-miR-125b-3p	MIMAT0004669	NM_177242	Pptc7	PTC7 protein phosphatase homolog (S. cerevisiae)	0	0	1	0	0	0	0	1	0	1	0
mmu-miR-125b-3p	MIMAT0004669	NM_177292	Wscd2	WSC domain containing 2	0	0	1	0	0	0	0	1	0	1	0
mmu-miR-125b-3p	MIMAT0004669	NM_177305	Arl4c	ADP-ribosylation factor-like 4C	0	0	1	0	0	0	0	1	0	1	0
mmu-miR-125b-3p	MIMAT0004669	NM_177330	Ghsr	growth hormone secretagogue receptor	0	0	1	0	0	0	0	1	0	1	0
mmu-miR-125b-3p	MIMAT0004669	NM_177391	C920005C14Rik	RIKEN cDNA C920005C14 gene	0	0	1	0	0	0	0	1	0	1	0
mmu-miR-125b-3p	MIMAT0004669	NM_177586	Eif5a2	eukaryotic translation initiation factor 5A2	0	0	1	0	0	0	0	1	0	1	0
mmu-miR-125b-3p	MIMAT0004669	NM_177592	Tmem164	transmembrane protein 164	0	0	1	0	0	0	0	1	0	1	0
mmu-miR-125b-3p	MIMAT0004669	NM_177608	3110001I20Rik	RIKEN cDNA 3110001I20 gene	0	0	1	0	0	0	0	1	0	1	0
mmu-miR-125b-3p	MIMAT0004669	NM_177619	Myst2	MYST histone acetyltransferase 2	0	0	1	0	0	0	0	1	0	1	0
mmu-miR-125b-3p	MIMAT0004669	NM_177630	Ldoc1l	leucine zipper, down-regulated in cancer 1-like	0	0	1	0	0	0	0	1	0	1	0
mmu-miR-125b-3p	MIMAT0004669	NM_178760	Gpr107	G protein-coupled receptor 107	0	0	1	0	0	0	0	1	0	1	0
mmu-miR-125b-3p	MIMAT0004669	NM_178778	A930041I02Rik	RIKEN cDNA A930041I02 gene	0	0	1	0	0	0	0	1	0	1	0
mmu-miR-125b-3p	MIMAT0004669	NM_178779	Rnf152	ring finger protein 152	0	0	1	0	0	0	0	1	0	1	0
mmu-miR-125b-3p	MIMAT0004669	NM_198414	Paqr9	progestin and adipoQ receptor family member IX	0	0	1	0	0	0	0	1	0	1	0
mmu-miR-125b-3p	MIMAT0004669	NM_198671	Gse1	genetic suppressor element 1	0	0	1	0	0	0	0	1	0	1	0
mmu-miR-125b-3p	MIMAT0004669	NM_199012	Fchsd2	FCH and double SH3 domains 2	0	0	1	0	0	0	0	1	0	1	0
mmu-miR-125b-3p	MIMAT0004669	NM_199056	Ippk	inositol 1,3,4,5,6-pentakisphosphate 2-kinase	0	0	1	0	0	0	0	1	0	1	0
mmu-miR-125b-3p	MIMAT0004669	NM_201368	Xkr8	X Kell blood group precursor related family member 8 homolog	0	0	1	0	0	0	0	1	0	1	0
mmu-miR-125b-3p	MIMAT0004669	NM_201385	Plec1	plectin 1	0	0	1	0	0	0	0	1	0	1	0
mmu-miR-125b-3p	MIMAT0004669	NM_201388	Plec1	plectin 1	0	0	1	0	0	0	0	1	0	1	0
mmu-miR-125b-3p	MIMAT0004669	NM_201389	Plec1	plectin 1	0	0	1	0	0	0	0	1	0	1	0
mmu-miR-125b-3p	MIMAT0004669	NM_201390	Plec1	plectin 1	0	0	1	0	0	0	0	1	0	1	0
mmu-miR-125b-3p	MIMAT0004669	NM_201392	Plec1	plectin 1	0	0	1	0	0	0	0	1	0	1	0
mmu-miR-125b-3p	MIMAT0004669	NM_201393	Plec1	plectin 1	0	0	1	0	0	0	0	1	0	1	0
mmu-miR-125b-3p	MIMAT0004669	NM_201394	Plec1	plectin 1	0	0	1	0	0	0	0	1	0	1	0
mmu-miR-125b-3p	MIMAT0004669	NM_207245	BC066107	cDNA sequence BC066107	0	0	1	0	0	0	0	1	0	1	0
mmu-miR-125b-3p	MIMAT0004669	NM_207657	5031410I06Rik	RIKEN cDNA 5031410I06 gene	0	0	1	0	0	0	0	1	0	1	0
mmu-miR-125b-3p	MIMAT0004669	XM_909931	Kctd16	potassium channel tetramerisation domain containing 16	0	0	1	1	0	0	0	0	0	1	0
mmu-miR-125b-3p	MIMAT0004669	NM_198035	Zbtb39	zinc finger and BTB domain containing 39	0	0	1	0	0	0	0	1	0	1	0
mmu-miR-125b-3p	MIMAT0004669	NM_198006	6330578E17Rik	RIKEN cDNA 6330578E17 gene	0	0	1	0	0	0	0	1	0	1	0
mmu-miR-125b-3p	MIMAT0004669	NM_197990	1700025G04Rik	RIKEN cDNA 1700025G04 gene	0	0	1	0	0	0	0	1	0	1	0
mmu-miR-125b-3p	MIMAT0004669	NM_178798	Slc7a6	solute carrier family 7 (cationic amino acid transporter, y+ system), member 6	0	0	1	0	0	0	0	1	0	1	0
mmu-miR-125b-3p	MIMAT0004669	NM_178886	Ldlrad3	low density lipoprotein receptor class A domain containing 3	0	0	1	0	0	0	0	1	0	1	0
mmu-miR-125b-3p	MIMAT0004669	NM_178896	Dcun1d4	DCN1, defective in cullin neddylation 1, domain containing 4 (S. cerevisiae)	0	0	1	0	0	0	0	1	0	1	0
mmu-miR-125b-3p	MIMAT0004669	NM_178916	Rfesd	Rieske (Fe-S) domain containing	0	0	1	0	0	0	0	1	0	1	0
mmu-miR-125b-3p	MIMAT0004669	NM_181071	Tanc2	tetratricopeptide repeat, ankyrin repeat and coiled-coil containing 2	0	0	1	0	0	0	0	1	0	1	0
mmu-miR-125b-3p	MIMAT0004669	NM_181277	Col14a1	collagen, type XIV, alpha 1	0	0	1	0	0	0	0	1	0	1	0
mmu-miR-125b-3p	MIMAT0004669	NM_181399	Usp6nl	USP6 N-terminal like	0	0	1	0	0	0	0	1	0	1	0
mmu-miR-125b-3p	MIMAT0004669	NM_181579	Pof1b	premature ovarian failure 1B	0	0	1	0	0	0	0	1	0	1	0
mmu-miR-125b-3p	MIMAT0004669	NM_181729	Muc6	mucin 6, gastric	0	0	1	0	0	0	0	1	0	1	0
mmu-miR-125b-3p	MIMAT0004669	NM_183174	Homez	homeodomain leucine zipper-encoding gene	0	0	1	0	0	0	0	1	0	1	0
mmu-miR-125b-3p	MIMAT0004669	NM_183417	Cdk2	cyclin-dependent kinase 2	0	0	1	0	0	0	0	1	0	1	0
mmu-miR-125b-3p	MIMAT0004669	NM_183427	Glra2	glycine receptor, alpha 2 subunit	0	0	1	0	0	0	0	1	0	1	0
mmu-miR-125b-3p	MIMAT0004669	NM_184053	Calu	calumenin	0	0	1	0	0	0	0	1	0	1	0
mmu-miR-125b-3p	MIMAT0004669	NM_197940	Wipf2	WAS/WASL interacting protein family, member 2	0	0	1	0	0	0	0	1	0	1	0
mmu-miR-125b-3p	MIMAT0004669	NM_197943	Sgsm2	small G protein signaling modulator 2	0	0	1	0	0	0	0	1	0	1	0
mmu-miR-125b-3p	MIMAT0004669	XM_922121	LOC636328	hypothetical protein LOC636328	0	0	1	1	0	0	0	0	0	1	0
mmu-miR-125b-3p	MIMAT0004669	NM_144867	Slmo1	slowmo homolog 1 (Drosophila)	0	0	1	0	0	0	0	1	0	1	0
mmu-miR-125b-3p	MIMAT0004669	NM_147126	Mfrp	membrane-type frizzled-related protein	0	0	1	0	0	0	0	1	0	1	0
mmu-miR-125b-3p	MIMAT0004669	NM_152818	Osbp2	oxysterol binding protein 2	0	0	1	0	0	0	0	1	0	1	0
mmu-miR-125b-3p	MIMAT0004669	NM_152823	Unc5cl	unc-5 homolog C (C. elegans)-like	0	0	1	0	0	0	0	1	0	1	0
mmu-miR-125b-3p	MIMAT0004669	NM_153075	Catsper2	cation channel, sperm associated 2	0	0	1	0	0	0	0	1	0	1	0
mmu-miR-125b-3p	MIMAT0004669	NM_153079	Nmur2	neuromedin U receptor 2	0	0	1	0	0	0	0	1	0	1	0
mmu-miR-125b-3p	MIMAT0004669	NM_153103	Kif1c	kinesin family member 1C	0	0	1	0	0	0	0	1	0	1	0
mmu-miR-125b-3p	MIMAT0004669	NM_153134	Irgq	immunity-related GTPase family, Q	0	0	1	0	0	0	0	1	0	1	0
mmu-miR-125b-3p	MIMAT0004669	NM_153136	Nudt18	nudix (nucleoside diphosphate linked moiety X)-type motif 18	0	0	1	0	0	0	0	1	0	1	0
mmu-miR-125b-3p	MIMAT0004669	NM_153393	Col23a1	collagen, type XXIII, alpha 1	0	0	1	0	0	0	0	1	0	1	0
mmu-miR-125b-3p	MIMAT0004669	NM_153410	Gpsm1	G-protein signalling modulator 1 (AGS3-like, C. elegans)	0	0	1	0	0	0	0	1	0	1	0
mmu-miR-125b-3p	MIMAT0004669	NM_153574	D430015B01Rik	RIKEN cDNA D430015B01 gene	0	0	1	0	0	0	0	1	0	1	0
mmu-miR-125b-3p	MIMAT0004669	NM_153749	Mill1	MHC I like leukocyte 1	0	0	1	0	0	0	0	1	0	1	0
mmu-miR-125b-3p	MIMAT0004669	NM_153794	4933403F05Rik	RIKEN cDNA 4933403F05 gene	0	0	1	0	0	0	0	1	0	1	0
mmu-miR-125b-3p	MIMAT0004669	NM_172124	B3gat2	beta-1,3-glucuronyltransferase 2 (glucuronosyltransferase S)	0	0	1	0	0	0	0	1	0	1	0
mmu-miR-125b-3p	MIMAT0004669	NM_172256	Dync2li1	dynein cytoplasmic 2 light intermediate chain 1	0	0	1	0	0	0	0	1	0	1	0
mmu-miR-125b-3p	MIMAT0004669	NM_146156	Pdik1l	PDLIM1 interacting kinase 1 like	0	0	1	0	0	0	0	1	0	1	0
mmu-miR-125b-3p	MIMAT0004669	NM_146094	Fads1	fatty acid desaturase 1	0	0	1	0	0	0	0	1	0	1	0
mmu-miR-125b-3p	MIMAT0004669	NM_146081	Ppp4r1	protein phosphatase 4, regulatory subunit 1	0	0	1	0	0	0	0	1	0	1	0
mmu-miR-125b-3p	MIMAT0004669	NM_145151	Crebzf	CREB/ATF bZIP transcription factor	0	0	1	0	0	0	0	1	0	1	0
mmu-miR-125b-3p	MIMAT0004669	NM_145398	Casd1	CAS1 domain containing 1	0	0	1	0	0	0	0	1	0	1	0
mmu-miR-125b-3p	MIMAT0004669	NM_145412	5830457O10Rik	RIKEN cDNA 5830457O10 gene	0	0	1	0	0	0	0	1	0	1	0
mmu-miR-125b-3p	MIMAT0004669	NM_145458	Pxk	PX domain containing serine/threonine kinase	0	0	1	0	0	0	0	1	0	1	0
mmu-miR-125b-3p	MIMAT0004669	NM_145469	Npal2	NIPA-like domain containing 2	0	0	1	0	0	0	0	1	0	1	0
mmu-miR-125b-3p	MIMAT0004669	NM_145473	Csdc2	cold shock domain containing C2, RNA binding	0	0	1	0	0	0	0	1	0	1	0
mmu-miR-125b-3p	MIMAT0004669	NM_145524	Mettl8	methyltransferase like 8	0	0	1	0	0	0	0	1	0	1	0
mmu-miR-125b-3p	MIMAT0004669	NM_145533	Smox	spermine oxidase	0	0	1	0	0	0	0	1	0	1	0
mmu-miR-125b-3p	MIMAT0004669	NM_145571	Mobkl1b	MOB1, Mps One Binder kinase activator-like 1B (yeast)	0	0	1	0	0	0	0	1	0	1	0
mmu-miR-125b-3p	MIMAT0004669	NM_145587	Sbk1	SH3-binding kinase 1	0	0	1	0	0	0	0	1	0	1	0
mmu-miR-125b-3p	MIMAT0004669	NM_145614	Dlat	dihydrolipoamide S-acetyltransferase (E2 component of pyruvate dehydrogenase complex)	0	0	1	0	0	0	0	1	0	1	0
mmu-miR-125b-3p	MIMAT0004669	NM_145688	Ccdc46	coiled-coil domain containing 46	0	0	1	0	0	0	0	1	0	1	0
mmu-miR-125b-3p	MIMAT0004669	NM_145969	A630054L15Rik	RIKEN cDNA A630054L15 gene	0	0	1	0	0	0	0	1	0	1	0
mmu-miR-125b-3p	MIMAT0004669	NM_146000	Bud13	BUD13 homolog (yeast)	0	0	1	0	0	0	0	1	0	1	0
mmu-miR-125b-3p	MIMAT0004669	NM_146051	3830406C13Rik	RIKEN cDNA 3830406C13 gene	0	0	1	0	0	0	0	1	0	1	0
mmu-miR-125b-3p	MIMAT0004669	NM_172271	Slc6a17	solute carrier family 6 (neurotransmitter transporter), member 17	0	0	1	0	0	0	0	1	0	1	0
mmu-miR-125b-3p	MIMAT0004669	NM_172298	Tshz3	teashirt zinc finger family member 3	0	0	1	0	0	0	0	1	0	1	0
mmu-miR-125b-3p	MIMAT0004669	NM_172379	AA536717	expressed sequence AA536717	0	0	1	0	0	0	0	1	0	1	0
mmu-miR-125b-3p	MIMAT0004669	NM_173427	Klhdc7a	kelch domain containing 7A	0	0	1	0	0	0	0	1	0	1	0
mmu-miR-125b-3p	MIMAT0004669	NM_173439	Fbxo45	F-box protein 45	0	0	1	0	0	0	0	1	0	1	0
mmu-miR-125b-3p	MIMAT0004669	NM_173781	Rab6b	RAB6B, member RAS oncogene family	0	0	1	0	0	0	0	1	0	1	0
mmu-miR-125b-3p	MIMAT0004669	NM_174996	D4Ertd22e	DNA segment, Chr 4, ERATO Doi 22, expressed	0	0	1	0	0	0	0	1	0	1	0
mmu-miR-125b-3p	MIMAT0004669	NM_175088	Mdfic	MyoD family inhibitor domain containing	0	0	1	0	0	0	0	1	0	1	0
mmu-miR-125b-3p	MIMAT0004669	NM_175091	Tnks	tankyrase, TRF1-interacting ankyrin-related ADP-ribose polymerase	0	0	1	0	0	0	0	1	0	1	0
mmu-miR-125b-3p	MIMAT0004669	NM_175201	Rnf38	ring finger protein 38	0	0	1	0	0	0	0	1	0	1	0
mmu-miR-125b-3p	MIMAT0004669	NM_175224	Metap1	methionyl aminopeptidase 1	0	0	1	0	0	0	0	1	0	1	0
mmu-miR-125b-3p	MIMAT0004669	NM_175258	Rapgef6	Rap guanine nucleotide exchange factor (GEF) 6	0	0	1	0	0	0	0	1	0	1	0
mmu-miR-125b-3p	MIMAT0004669	NM_175316	Slco2b1	solute carrier organic anion transporter family, member 2b1	0	0	1	0	0	0	0	1	0	1	0
mmu-miR-125b-3p	MIMAT0004669	NM_175317	Eftud1	elongation factor Tu GTP binding domain containing 1	0	0	1	0	0	0	0	1	0	1	0
mmu-miR-125b-3p	MIMAT0004669	NM_175414	Tspan9	tetraspanin 9	0	0	1	0	0	0	0	1	0	1	0
mmu-miR-125b-3p	MIMAT0004669	NM_175423	Orai1	ORAI calcium release-activated calcium modulator 1	0	0	1	0	0	0	0	1	0	1	0
mmu-miR-125b-3p	MIMAT0004669	NM_175470	Gpr61	G protein-coupled receptor 61	0	0	1	0	0	0	0	1	0	1	0
mmu-miR-125b-3p	MIMAT0004669	NM_175770	Taf7	TAF7 RNA polymerase II, TATA box binding protein (TBP)-associated factor	0	0	1	0	0	0	0	1	0	1	0
mmu-miR-125b-3p	MIMAT0004669	NM_173394	Ticam2	toll-like receptor adaptor molecule 2	0	0	1	0	0	0	0	1	0	1	0
mmu-miR-125b-3p	MIMAT0004669	NM_173388	Slc43a2	solute carrier family 43, member 2	0	0	1	0	0	0	0	1	0	1	0
mmu-miR-125b-3p	MIMAT0004669	NM_173363	Eif5	eukaryotic translation initiation factor 5	0	0	1	0	0	0	0	1	0	1	0
mmu-miR-125b-3p	MIMAT0004669	NM_172396	9130011J15Rik	RIKEN cDNA 9130011J15 gene	0	0	1	0	0	0	0	1	0	1	0
mmu-miR-125b-3p	MIMAT0004669	NM_172397	Limd2	LIM domain containing 2	0	0	1	0	0	0	0	1	0	1	0
mmu-miR-125b-3p	MIMAT0004669	NM_172414	2810002I04Rik	RIKEN cDNA 2810002I04 gene	0	0	1	0	0	0	0	1	0	1	0
mmu-miR-125b-3p	MIMAT0004669	NM_172424	Med13l	mediator complex subunit 13-like	0	0	1	0	0	0	0	1	0	1	0
mmu-miR-125b-3p	MIMAT0004669	NM_172441	Shroom2	shroom family member 2	0	0	1	0	0	0	0	1	0	1	0
mmu-miR-125b-3p	MIMAT0004669	NM_172453	Pif1	PIF1 5"-to-3" DNA helicase homolog (S. cerevisiae)	0	0	1	0	0	0	0	1	0	1	0
mmu-miR-125b-3p	MIMAT0004669	NM_172516	Ripk5	receptor interacting protein kinase 5	0	0	1	0	0	0	0	1	0	1	0
mmu-miR-125b-3p	MIMAT0004669	NM_172557	Rufy1	RUN and FYVE domain containing 1	0	0	1	0	0	0	0	1	0	1	0
mmu-miR-125b-3p	MIMAT0004669	NM_172600	6720456H20Rik	RIKEN cDNA 6720456H20 gene	0	0	1	0	0	0	0	1	0	1	0
mmu-miR-125b-3p	MIMAT0004669	NM_172666	Agps	alkylglycerone phosphate synthase	0	0	1	0	0	0	0	1	0	1	0
mmu-miR-125b-3p	MIMAT0004669	NM_172677	Ythdf3	YTH domain family 3	0	0	1	0	0	0	0	1	0	1	0
mmu-miR-125b-3p	MIMAT0004669	NM_172716	Pcgf3	polycomb group ring finger 3	0	0	1	0	0	0	0	1	0	1	0
mmu-miR-125b-3p	MIMAT0004669	NM_172860	Cbfa2t2	core-binding factor, runt domain, alpha subunit 2, translocated to, 2 (human)	0	0	1	0	0	0	0	1	0	1	0
mmu-miR-125b-3p	MIMAT0004669	NM_172861	Slc7a14	solute carrier family 7 (cationic amino acid transporter, y+ system), member 14	0	0	1	0	0	0	0	1	0	1	0
mmu-miR-125b-3p	MIMAT0004669	NM_172925	Klhl31	kelch-like 31 (Drosophila)	0	0	1	0	0	0	0	1	0	1	0
mmu-miR-125b-3p	MIMAT0004669	NM_176958	Hif1an	hypoxia-inducible factor 1, alpha subunit inhibitor	0	0	1	0	0	0	0	1	0	1	0
mmu-miR-125b-3p	MIMAT0004669	NM_019680	Elf4	E74-like factor 4 (ets domain transcription factor)	0	0	1	0	0	0	0	1	0	1	0
mmu-miR-125b-3p	MIMAT0004669	NM_001039484	Kcnj10	potassium inwardly-rectifying channel, subfamily J, member 10	0	0	1	0	0	0	0	1	0	1	0
mmu-miR-125b-3p	MIMAT0004669	NM_001077360	Git2	G protein-coupled receptor kinase-interactor 2	0	0	1	0	0	0	0	1	0	1	0
mmu-miR-125b-3p	MIMAT0004669	NM_001077495	Pik3r1	phosphatidylinositol 3-kinase, regulatory subunit, polypeptide 1 (p85 alpha)	0	0	1	0	0	0	0	1	0	1	0
mmu-miR-125b-3p	MIMAT0004669	NM_001077661	2010005J08Rik	RIKEN cDNA 2010005J08 gene	0	0	1	0	0	0	0	1	0	1	0
mmu-miR-125b-3p	MIMAT0004669	NM_001079690	Slc12a1	solute carrier family 12, member 1	0	0	1	0	0	0	0	1	0	1	0
mmu-miR-125b-3p	MIMAT0004669	NM_001079844	Gpc6	glypican 6	0	0	1	0	0	0	0	1	0	1	0
mmu-miR-125b-3p	MIMAT0004669	NM_001080548	Usp6nl	USP6 N-terminal like	0	0	1	0	0	0	0	1	0	1	0
mmu-miR-125b-3p	MIMAT0004669	NM_001080948	Larp4	La ribonucleoprotein domain family, member 4	0	0	1	0	0	0	0	1	0	1	0
mmu-miR-125b-3p	MIMAT0004669	NM_001081119	Abhd13	abhydrolase domain containing 13	0	0	1	0	0	0	0	1	0	1	0
mmu-miR-125b-3p	MIMAT0004669	NM_001081153	Unc13c	unc-13 homolog C (C. elegans)	0	0	1	0	0	0	0	1	0	1	0
mmu-miR-125b-3p	MIMAT0004669	NM_001081186	D630042F21Rik	RIKEN cDNA D630042F21 gene	0	0	1	0	0	0	0	1	0	1	0
mmu-miR-125b-3p	MIMAT0004669	NM_001081230	Mtap9	microtubule-associated protein 9	0	0	1	0	0	0	0	1	0	1	0
mmu-miR-125b-3p	MIMAT0004669	NM_001081237	Klhdc5	kelch domain containing 5	0	0	1	0	0	0	0	1	0	1	0
mmu-miR-125b-3p	MIMAT0004669	NM_001081252	Ugcgl2	UDP-glucose ceramide glucosyltransferase-like 2	0	0	1	0	0	0	0	1	0	1	0
mmu-miR-125b-3p	MIMAT0004669	NM_001081255	Lrch3	leucine-rich repeats and calponin homology (CH) domain containing 3	0	0	1	0	0	0	0	1	0	1	0
mmu-miR-125b-3p	MIMAT0004669	NM_001081256	Jmjd1b	jumonji domain containing 1B	0	0	1	0	0	0	0	1	0	1	0
mmu-miR-125b-3p	MIMAT0004669	NM_001077359	Git2	G protein-coupled receptor kinase-interactor 2	0	0	1	0	0	0	0	1	0	1	0
mmu-miR-125b-3p	MIMAT0004669	NM_001077354	C77370	expressed sequence C77370	0	0	1	0	0	0	0	1	0	1	0
mmu-miR-125b-3p	MIMAT0004669	NM_001048208	Med14	mediator complex subunit 14	0	0	1	0	0	0	0	1	0	1	0
mmu-miR-125b-3p	MIMAT0004669	NM_001039493	Plekhm3	pleckstrin homology domain containing, family M, member 3	0	0	1	0	0	0	0	1	0	1	0
mmu-miR-125b-3p	MIMAT0004669	NM_001039537	Lif	leukemia inhibitory factor	0	0	1	0	0	0	0	1	0	1	0
mmu-miR-125b-3p	MIMAT0004669	NM_001039546	Myo6	myosin VI	0	0	1	0	0	0	0	1	0	1	0
mmu-miR-125b-3p	MIMAT0004669	NM_001039551	Cnnm3	cyclin M3	0	0	1	0	0	0	0	1	0	1	0
mmu-miR-125b-3p	MIMAT0004669	NM_001039692	Arhgap12	Rho GTPase activating protein 12	0	0	1	0	0	0	0	1	0	1	0
mmu-miR-125b-3p	MIMAT0004669	NM_001040689	Rspo4	R-spondin family, member 4	0	0	1	0	0	0	0	1	0	1	0
mmu-miR-125b-3p	MIMAT0004669	NM_001042408	Txnl4a	thioredoxin-like 4A	0	0	1	0	0	0	0	1	0	1	0
mmu-miR-125b-3p	MIMAT0004669	NM_001042484	Golga7	golgi autoantigen, golgin subfamily a, 7	0	0	1	0	0	0	0	1	0	1	0
mmu-miR-125b-3p	MIMAT0004669	NM_001042623	Phc1	polyhomeotic-like 1 (Drosophila)	0	0	1	0	0	0	0	1	0	1	0
mmu-miR-125b-3p	MIMAT0004669	NM_001042659	Fzd5	frizzled homolog 5 (Drosophila)	0	0	1	0	0	0	0	1	0	1	0
mmu-miR-125b-3p	MIMAT0004669	NM_001043322	Fmn1	formin 1	0	0	1	0	0	0	0	1	0	1	0
mmu-miR-125b-3p	MIMAT0004669	NM_001044308	Cacna1i	calcium channel, voltage-dependent, alpha 1I subunit	0	0	1	0	0	0	0	1	0	1	0
mmu-miR-125b-3p	MIMAT0004669	NM_001044747	Zfp68	zinc finger protein 68	0	0	1	0	0	0	0	1	0	1	0
mmu-miR-125b-3p	MIMAT0004669	NM_001045482	Rbak	RB-associated KRAB repressor	0	0	1	0	0	0	0	1	0	1	0
mmu-miR-125b-3p	MIMAT0004669	NM_001048167	Mtap6	microtubule-associated protein 6	0	0	1	0	0	0	0	1	0	1	0
mmu-miR-125b-3p	MIMAT0004669	NM_001081323	Mphosph9	M-phase phosphoprotein 9	0	0	1	0	0	0	0	1	0	1	0
mmu-miR-125b-3p	MIMAT0004669	NM_001081324	Neto2	neuropilin (NRP) and tolloid (TLL)-like 2	0	0	1	0	0	0	0	1	0	1	0
mmu-miR-125b-3p	MIMAT0004669	NM_007495	Astn1	astrotactin 1	0	0	1	0	0	0	0	1	0	1	0
mmu-miR-125b-3p	MIMAT0004669	NM_007570	Btg2	B-cell translocation gene 2, anti-proliferative	0	0	1	0	0	0	0	1	0	1	0
mmu-miR-125b-3p	MIMAT0004669	NM_007594	Calu	calumenin	0	0	1	0	0	0	0	1	0	1	0
mmu-miR-125b-3p	MIMAT0004669	NM_007595	Camk2b	calcium/calmodulin-dependent protein kinase II, beta	0	0	1	0	0	0	0	1	0	1	0
mmu-miR-125b-3p	MIMAT0004669	NM_007616	Cav1	caveolin, caveolae protein 1	0	0	1	0	0	0	0	1	0	1	0
mmu-miR-125b-3p	MIMAT0004669	NM_007698	Chrm1	cholinergic receptor, muscarinic 1, CNS	0	0	1	0	0	0	0	1	0	1	0
mmu-miR-125b-3p	MIMAT0004669	NM_007704	Inadl	InaD-like (Drosophila)	0	0	1	0	0	0	0	1	0	1	0
mmu-miR-125b-3p	MIMAT0004669	NM_007757	Cpox	coproporphyrinogen oxidase	0	0	1	0	0	0	0	1	0	1	0
mmu-miR-125b-3p	MIMAT0004669	NM_007786	Csn3	casein kappa	0	0	1	0	0	0	0	1	0	1	0
mmu-miR-125b-3p	MIMAT0004669	NM_007798	Ctsb	cathepsin B	0	0	1	0	0	0	0	1	0	1	0
mmu-miR-125b-3p	MIMAT0004669	NM_007831	Dcc	deleted in colorectal carcinoma	0	0	1	0	0	0	0	1	0	1	0
mmu-miR-125b-3p	MIMAT0004669	NM_007889	Dvl3	dishevelled 3, dsh homolog (Drosophila)	0	0	1	0	0	0	0	1	0	1	0
mmu-miR-125b-3p	MIMAT0004669	NM_007901	S1pr1	sphingosine-1-phosphate receptor 1	0	0	1	0	0	0	0	1	0	1	0
mmu-miR-125b-3p	MIMAT0004669	NM_007904	Ednrb	endothelin receptor type B	0	0	1	0	0	0	0	1	0	1	0
mmu-miR-125b-3p	MIMAT0004669	NM_007905	Phc1	polyhomeotic-like 1 (Drosophila)	0	0	1	0	0	0	0	1	0	1	0
mmu-miR-125b-3p	MIMAT0004669	NM_007422	Adss	adenylosuccinate synthetase, non muscle	0	0	1	0	0	0	0	1	0	1	0
mmu-miR-125b-3p	MIMAT0004669	NM_007407	Adcyap1r1	adenylate cyclase activating polypeptide 1 receptor 1	0	0	1	0	0	0	0	1	0	1	0
mmu-miR-125b-3p	MIMAT0004669	NM_007400	Adam12	a disintegrin and metallopeptidase domain 12 (meltrin alpha)	0	0	1	0	0	0	0	1	0	1	0
mmu-miR-125b-3p	MIMAT0004669	NM_001081356	2610030H06Rik	RIKEN cDNA 2610030H06 gene	0	0	1	0	0	0	0	1	0	1	0
mmu-miR-125b-3p	MIMAT0004669	NM_001081416	Fndc1	fibronectin type III domain containing 1	0	0	1	0	0	0	0	1	0	1	0
mmu-miR-125b-3p	MIMAT0004669	NM_001081420	BC026590	cDNA sequence BC026590	0	0	1	0	0	0	0	1	0	1	0
mmu-miR-125b-3p	MIMAT0004669	NM_001081549	Rcan1	regulator of calcineurin 1	0	0	1	0	0	0	0	1	0	1	0
mmu-miR-125b-3p	MIMAT0004669	NM_001081567	Mapk10	mitogen-activated protein kinase 10	0	0	1	0	0	0	0	1	0	1	0
mmu-miR-125b-3p	MIMAT0004669	NM_001081979	Mecp2	methyl CpG binding protein 2	0	0	1	0	0	0	0	1	0	1	0
mmu-miR-125b-3p	MIMAT0004669	NM_001082960	Itgam	integrin alpha M	0	0	1	0	0	0	0	1	0	1	0
mmu-miR-125b-3p	MIMAT0004669	NM_001083342	Ptchd2	patched domain containing 2	0	0	1	0	0	0	0	1	0	1	0
mmu-miR-125b-3p	MIMAT0004669	NM_001085373	Mcc	mutated in colorectal cancers	0	0	1	0	0	0	0	1	0	1	0
mmu-miR-125b-3p	MIMAT0004669	NM_001085374	Mcc	mutated in colorectal cancers	0	0	1	0	0	0	0	1	0	1	0
mmu-miR-125b-3p	MIMAT0004669	NM_001085385	1600014C10Rik	RIKEN cDNA 1600014C10 gene	0	0	1	0	0	0	0	1	0	1	0
mmu-miR-125b-3p	MIMAT0004669	NM_001093775	Myt1l	myelin transcription factor 1-like	0	0	1	0	0	0	0	1	0	1	0
mmu-miR-125b-3p	MIMAT0004669	NM_001093776	Myt1l	myelin transcription factor 1-like	0	0	1	0	0	0	0	1	0	1	0
mmu-miR-125b-3p	MIMAT0004669	NM_001098476	Grsf1	G-rich RNA sequence binding factor 1	0	0	1	0	0	0	0	1	0	1	0
mmu-miR-125b-3p	MIMAT0004669	NM_001099296	Grrp1	glycine/arginine rich protein 1	0	0	1	0	0	0	0	1	0	1	0
mmu-miR-125b-3p	MIMAT0004669	NM_008002	Fgf10	fibroblast growth factor 10	0	0	1	0	0	0	0	1	0	1	0
mmu-miR-125b-3p	MIMAT0004669	NM_001039472	Kif21b	kinesin family member 21B	0	0	1	0	0	0	0	1	0	1	0
mmu-miR-125b-3p	MIMAT0004669	NM_001001181	BC031181	cDNA sequence BC031181	0	0	1	0	0	0	0	1	0	1	0
mmu-miR-125b-3p	MIMAT0004669	NM_001012451	Ankrd6	ankyrin repeat domain 6	0	0	1	0	0	0	0	1	0	1	0
mmu-miR-125b-3p	MIMAT0004669	NM_001013012	Zfp787	zinc finger protein 787	0	0	1	0	0	0	0	1	0	1	0
mmu-miR-125b-3p	MIMAT0004669	NM_001013367	Prkaa1	protein kinase, AMP-activated, alpha 1 catalytic subunit	0	0	1	0	0	0	0	1	0	1	0
mmu-miR-125b-3p	MIMAT0004669	NM_001013390	Scn4b	sodium channel, type IV, beta	0	0	1	0	0	0	0	1	0	1	0
mmu-miR-125b-3p	MIMAT0004669	NM_001013805	EG433634	predicted gene, EG433634	0	0	1	0	0	0	0	1	0	1	0
mmu-miR-125b-3p	MIMAT0004669	NM_001017966	Ddi2	DNA-damage inducible protein 2	0	0	1	0	0	0	0	1	0	1	0
mmu-miR-125b-3p	MIMAT0004669	NM_001024526	Larp4	La ribonucleoprotein domain family, member 4	0	0	1	0	0	0	0	1	0	1	0
mmu-miR-125b-3p	MIMAT0004669	NM_001024857	Ttbk2	tau tubulin kinase 2	0	0	1	0	0	0	0	1	0	1	0
mmu-miR-125b-3p	MIMAT0004669	NM_001024950	Zfp563	zinc finger protein 563	0	0	1	0	0	0	0	1	0	1	0
mmu-miR-125b-3p	MIMAT0004669	NM_001024955	Pik3r1	phosphatidylinositol 3-kinase, regulatory subunit, polypeptide 1 (p85 alpha)	0	0	1	0	0	0	0	1	0	1	0
mmu-miR-125b-3p	MIMAT0004669	NM_001025074	Ntrk2	neurotrophic tyrosine kinase, receptor, type 2	0	0	1	0	0	0	0	1	0	1	0
mmu-miR-125b-3p	MIMAT0004669	NM_001025245	Mbp	myelin basic protein	0	0	1	0	0	0	0	1	0	1	0
mmu-miR-125b-3p	MIMAT0004669	NM_001025372	Adcyap1r1	adenylate cyclase activating polypeptide 1 receptor 1	0	0	1	0	0	0	0	1	0	1	0
mmu-miR-125b-3p	MIMAT0004669	NM_001025382	EG574403	predicted gene, EG574403	0	0	1	0	0	0	0	1	0	1	0
mmu-miR-125b-3p	MIMAT0004669	NM_001025581	Kcnc2	potassium voltage gated channel, Shaw-related subfamily, member 2	0	0	1	0	0	0	0	1	0	1	0
mmu-miR-125b-3p	MIMAT0004669	NM_001012450	Ankrd6	ankyrin repeat domain 6	0	0	1	0	0	0	0	1	0	1	0
mmu-miR-125b-3p	MIMAT0004669	NM_001010834	Slc10a5	solute carrier family 10 (sodium/bile acid cotransporter family), member 5	0	0	1	0	0	0	0	1	0	1	0
mmu-miR-125b-3p	MIMAT0004669	NM_001010825	Ficd	FIC domain containing	0	0	1	0	0	0	0	1	0	1	0
mmu-miR-125b-3p	MIMAT0004669	NM_001001184	Ccdc111	coiled-coil domain containing 111	0	0	1	0	0	0	0	1	0	1	0
mmu-miR-125b-3p	MIMAT0004669	NM_001001798	Atp11c	Atpase, class VI, type 11C	0	0	1	0	0	0	0	1	0	1	0
mmu-miR-125b-3p	MIMAT0004669	NM_001001986	8430427H17Rik	RIKEN cDNA 8430427H17 gene	0	0	1	0	0	0	0	1	0	1	0
mmu-miR-125b-3p	MIMAT0004669	NM_001003953	Fbxl10	F-box and leucine-rich repeat protein 10	0	0	1	0	0	0	0	1	0	1	0
mmu-miR-125b-3p	MIMAT0004669	NM_001003960	Dnmt3b	DNA methyltransferase 3B	0	0	1	0	0	0	0	1	0	1	0
mmu-miR-125b-3p	MIMAT0004669	NM_001003961	Dnmt3b	DNA methyltransferase 3B	0	0	1	0	0	0	0	1	0	1	0
mmu-miR-125b-3p	MIMAT0004669	NM_001003963	Dnmt3b	DNA methyltransferase 3B	0	0	1	0	0	0	0	1	0	1	0
mmu-miR-125b-3p	MIMAT0004669	NM_001005358	BC018101	cDNA sequence BC018101	0	0	1	0	0	0	0	1	0	1	0
mmu-miR-125b-3p	MIMAT0004669	NM_001005370	Spin2	spindlin family, member 2	0	0	1	0	0	0	0	1	0	1	0
mmu-miR-125b-3p	MIMAT0004669	NM_001005506	Txlna	taxilin alpha	0	0	1	0	0	0	0	1	0	1	0
mmu-miR-125b-3p	MIMAT0004669	NM_001005863	Mtus1	mitochondrial tumor suppressor 1	0	0	1	0	0	0	0	1	0	1	0
mmu-miR-125b-3p	MIMAT0004669	NM_001005864	Mtus1	mitochondrial tumor suppressor 1	0	0	1	0	0	0	0	1	0	1	0
mmu-miR-125b-3p	MIMAT0004669	NM_001005866	Fbxl10	F-box and leucine-rich repeat protein 10	0	0	1	0	0	0	0	1	0	1	0
mmu-miR-125b-3p	MIMAT0004669	NM_001007268	Dusp13	dual specificity phosphatase 13	0	0	1	0	0	0	0	1	0	1	0
mmu-miR-125b-3p	MIMAT0004669	NM_001008230	Rtp2	receptor transporter protein 2	0	0	1	0	0	0	0	1	0	1	0
mmu-miR-125b-3p	MIMAT0004669	NM_001025597	Ikzf1	IKAROS family zinc finger 1	0	0	1	0	0	0	0	1	0	1	0
mmu-miR-125b-3p	MIMAT0004669	NM_001025615	Ccdc50	coiled-coil domain containing 50	0	0	1	0	0	0	0	1	0	1	0
mmu-miR-125b-3p	MIMAT0004669	NM_001037877	Tcf25	transcription factor 25 (basic helix-loop-helix)	0	0	1	0	0	0	0	1	0	1	0
mmu-miR-125b-3p	MIMAT0004669	NM_001037940	Dnajb6	DnaJ (Hsp40) homolog, subfamily B, member 6	0	0	1	0	0	0	0	1	0	1	0
mmu-miR-125b-3p	MIMAT0004669	NM_001038642	Ets1	E26 avian leukemia oncogene 1, 5" domain	0	0	1	0	0	0	0	1	0	1	0
mmu-miR-125b-3p	MIMAT0004669	NM_001038655	Gng7	guanine nucleotide binding protein (G protein), gamma 7	0	0	1	0	0	0	0	1	0	1	0
mmu-miR-125b-3p	MIMAT0004669	NM_001038993	Rnf38	ring finger protein 38	0	0	1	0	0	0	0	1	0	1	0
mmu-miR-125b-3p	MIMAT0004669	NM_001039050	Pkib	protein kinase inhibitor beta, cAMP dependent, testis specific	0	0	1	0	0	0	0	1	0	1	0
mmu-miR-125b-3p	MIMAT0004669	NM_001039051	Pkib	protein kinase inhibitor beta, cAMP dependent, testis specific	0	0	1	0	0	0	0	1	0	1	0
mmu-miR-125b-3p	MIMAT0004669	NM_001039052	Pkib	protein kinase inhibitor beta, cAMP dependent, testis specific	0	0	1	0	0	0	0	1	0	1	0
mmu-miR-125b-3p	MIMAT0004669	NM_001039071	Ldb3	LIM domain binding 3	0	0	1	0	0	0	0	1	0	1	0
mmu-miR-125b-3p	MIMAT0004669	NM_001039074	Ldb3	LIM domain binding 3	0	0	1	0	0	0	0	1	0	1	0
mmu-miR-125b-3p	MIMAT0004669	NM_001039079	Prkcz	protein kinase C, zeta	0	0	1	0	0	0	0	1	0	1	0
mmu-miR-125b-3p	MIMAT0004669	NM_001039090	Skil	SKI-like	0	0	1	0	0	0	0	1	0	1	0
mmu-miR-125b-3p	MIMAT0004669	NM_001039150	Cd44	CD44 antigen	0	0	1	0	0	0	0	1	0	1	0
mmu-miR-125b-3p	MIMAT0004669	NM_001039169	Eif4e2	eukaryotic translation initiation factor 4E member 2	0	0	1	0	0	0	0	1	0	1	0
mmu-miR-125b-3p	MIMAT0004669	NM_001039351	Nolc1	nucleolar and coiled-body phosphoprotein 1	0	0	1	0	0	0	0	1	0	1	0
mmu-miR-125b-3p	MIMAT0004669	NM_001037863	Atp11c	Atpase, class VI, type 11C	0	0	1	0	0	0	0	1	0	1	0
mmu-miR-125b-3p	MIMAT0004669	NM_001037764	Rai1	retinoic acid induced 1	0	0	1	0	0	0	0	1	0	1	0
mmu-miR-125b-3p	MIMAT0004669	NM_001034887	OTTMUSG00000012686	predicted gene, OTTMUSG00000012686	0	0	1	0	0	0	0	1	0	1	0
mmu-miR-125b-3p	MIMAT0004669	NM_001033191	Ard1b	ARD1 homolog B (S. cerevisiae)	0	0	1	0	0	0	0	1	0	1	0
mmu-miR-125b-3p	MIMAT0004669	NM_001033221	AU023871	expressed sequence AU023871	0	0	1	0	0	0	0	1	0	1	0
mmu-miR-125b-3p	MIMAT0004669	NM_001033275	Glt8d3	glycosyltransferase 8 domain containing 3	0	0	1	0	0	0	0	1	0	1	0
mmu-miR-125b-3p	MIMAT0004669	NM_001033292	Espnl	espin-like	0	0	1	0	0	0	0	1	0	1	0
mmu-miR-125b-3p	MIMAT0004669	NM_001033343	Sec31b	Sec31 homolog B (S. cerevisiae)	0	0	1	0	0	0	0	1	0	1	0
mmu-miR-125b-3p	MIMAT0004669	NM_001033347	D430041D05Rik	RIKEN cDNA D430041D05 gene	0	0	1	0	0	0	0	1	0	1	0
mmu-miR-125b-3p	MIMAT0004669	NM_001033369	Acvr1c	activin A receptor, type IC	0	0	1	0	0	0	0	1	0	1	0
mmu-miR-125b-3p	MIMAT0004669	NM_001033385	D630037F22Rik	RIKEN cDNA D630037F22 gene	0	0	1	0	0	0	0	1	0	1	0
mmu-miR-125b-3p	MIMAT0004669	NM_001033475	Tmed8	transmembrane emp24 domain containing 8	0	0	1	0	0	0	0	1	0	1	0
mmu-miR-125b-3p	MIMAT0004669	NM_001033476	Ahnak2	AHNAK nucleoprotein 2	0	0	1	0	0	0	0	1	0	1	0
mmu-miR-125b-3p	MIMAT0004669	NM_001033491	Gm1965	gene model 1965, (NCBI)	0	0	1	0	0	0	0	1	0	1	0
mmu-miR-125b-3p	MIMAT0004669	NM_001033525	Kcnk6	potassium inwardly-rectifying channel, subfamily K, member 6	0	0	1	0	0	0	0	1	0	1	0
mmu-miR-125b-3p	MIMAT0004669	NM_001033759	Tmem2	transmembrane protein 2	0	0	1	0	0	0	0	1	0	1	0
mmu-miR-125b-3p	MIMAT0004669	NM_001034851	1810015C04Rik	RIKEN cDNA 1810015C04 gene	0	0	1	0	0	0	0	1	0	1	0
mmu-miR-125b-3p	MIMAT0004669	NM_001034865	Nek10	NIMA (never in mitosis gene a)- related kinase 10	0	0	1	0	0	0	0	1	0	1	0
mmu-miR-125b-3p	MIMAT0004669	NM_001039394	Rab43	RAB43, member RAS oncogene family	0	0	1	0	0	0	0	1	0	1	0
mmu-miR-125b-3p	MIMAT0004669	NM_010587	Itsn1	intersectin 1 (SH3 domain protein 1A)	0	0	1	0	0	0	0	1	0	1	0
mmu-miR-125b-3p	MIMAT0004669	NM_011281	Rorc	RAR-related orphan receptor gamma	0	0	1	0	0	0	0	1	0	1	0
mmu-miR-125b-3p	MIMAT0004669	NM_011303	Dhrs3	dehydrogenase/reductase (SDR family) member 3	0	0	1	0	0	0	0	1	0	1	0
mmu-miR-125b-3p	MIMAT0004669	NM_011372	St6galnac3	ST6 (alpha-N-acetyl-neuraminyl-2,3-beta-galactosyl-1,3)-N-acetylgalactosaminide alpha-2,6-sialyltransferase 3	0	0	1	0	0	0	0	1	0	1	0
mmu-miR-125b-3p	MIMAT0004669	NM_011373	St6galnac4	ST6 (alpha-N-acetyl-neuraminyl-2,3-beta-galactosyl-1,3)-N-acetylgalactosaminide alpha-2,6-sialyltransferase 4	0	0	1	0	0	0	0	1	0	1	0
mmu-miR-125b-3p	MIMAT0004669	NM_011406	Slc8a1	solute carrier family 8 (sodium/calcium exchanger), member 1	0	0	1	0	0	0	0	1	0	1	0
mmu-miR-125b-3p	MIMAT0004669	NM_011485	Star	steroidogenic acute regulatory protein	0	0	1	0	0	0	0	1	0	1	0
mmu-miR-125b-3p	MIMAT0004669	NM_011578	Tgfbr3	transforming growth factor, beta receptor III	0	0	1	0	0	0	0	1	0	1	0
mmu-miR-125b-3p	MIMAT0004669	NM_011779	Coro1c	coronin, actin binding protein 1C	0	0	1	0	0	0	0	1	0	1	0
mmu-miR-125b-3p	MIMAT0004669	NM_011808	Ets1	E26 avian leukemia oncogene 1, 5" domain	0	0	1	0	0	0	0	1	0	1	0
mmu-miR-125b-3p	MIMAT0004669	NM_011809	Ets2	E26 avian leukemia oncogene 2, 3" domain	0	0	1	0	0	0	0	1	0	1	0
mmu-miR-125b-3p	MIMAT0004669	NM_011821	Gpc6	glypican 6	0	0	1	0	0	0	0	1	0	1	0
mmu-miR-125b-3p	MIMAT0004669	NM_011877	Ptpn21	protein tyrosine phosphatase, non-receptor type 21	0	0	1	0	0	0	0	1	0	1	0
mmu-miR-125b-3p	MIMAT0004669	NM_011918	Ldb3	LIM domain binding 3	0	0	1	0	0	0	0	1	0	1	0
mmu-miR-125b-3p	MIMAT0004669	NM_011924	Avpr1b	arginine vasopressin receptor 1B	0	0	1	0	0	0	0	1	0	1	0
mmu-miR-125b-3p	MIMAT0004669	NM_011945	Map3k1	mitogen-activated protein kinase kinase kinase 1	0	0	1	0	0	0	0	1	0	1	0
mmu-miR-125b-3p	MIMAT0004669	NM_011201	Ptpn1	protein tyrosine phosphatase, non-receptor type 1	0	0	1	0	0	0	0	1	0	1	0
mmu-miR-125b-3p	MIMAT0004669	NM_011197	Ptgfrn	prostaglandin F2 receptor negative regulator	0	0	1	0	0	0	0	1	0	1	0
mmu-miR-125b-3p	MIMAT0004669	NM_011161	Mapk11	mitogen-activated protein kinase 11	0	0	1	0	0	0	0	1	0	1	0
mmu-miR-125b-3p	MIMAT0004669	NM_010656	Sspn	sarcospan	0	0	1	0	0	0	0	1	0	1	0
mmu-miR-125b-3p	MIMAT0004669	NM_010688	Lasp1	LIM and SH3 protein 1	0	0	1	0	0	0	0	1	0	1	0
mmu-miR-125b-3p	MIMAT0004669	NM_010703	Lef1	lymphoid enhancer binding factor 1	0	0	1	0	0	0	0	1	0	1	0
mmu-miR-125b-3p	MIMAT0004669	NM_010731	Zbtb7a	zinc finger and BTB domain containing 7a	0	0	1	0	0	0	0	1	0	1	0
mmu-miR-125b-3p	MIMAT0004669	NM_010737	Klrb1a	killer cell lectin-like receptor subfamily B member 1A	0	0	1	0	0	0	0	1	0	1	0
mmu-miR-125b-3p	MIMAT0004669	NM_010749	M6pr	mannose-6-phosphate receptor, cation dependent	0	0	1	0	0	0	0	1	0	1	0
mmu-miR-125b-3p	MIMAT0004669	NM_010788	Mecp2	methyl CpG binding protein 2	0	0	1	0	0	0	0	1	0	1	0
mmu-miR-125b-3p	MIMAT0004669	NM_010808	Mmp24	matrix metallopeptidase 24	0	0	1	0	0	0	0	1	0	1	0
mmu-miR-125b-3p	MIMAT0004669	NM_010851	Myd88	myeloid differentiation primary response gene 88	0	0	1	0	0	0	0	1	0	1	0
mmu-miR-125b-3p	MIMAT0004669	NM_010918	Nktr	natural killer tumor recognition sequence	0	0	1	0	0	0	0	1	0	1	0
mmu-miR-125b-3p	MIMAT0004669	NM_011063	Pea15a	phosphoprotein enriched in astrocytes 15A	0	0	1	0	0	0	0	1	0	1	0
mmu-miR-125b-3p	MIMAT0004669	NM_011078	Phf2	PHD finger protein 2	0	0	1	0	0	0	0	1	0	1	0
mmu-miR-125b-3p	MIMAT0004669	NM_011097	Pitx1	paired-like homeodomain transcription factor 1	0	0	1	0	0	0	0	1	0	1	0
mmu-miR-125b-3p	MIMAT0004669	NM_011112	Papola	poly (A) polymerase alpha	0	0	1	0	0	0	0	1	0	1	0
mmu-miR-125b-3p	MIMAT0004669	NM_011122	Plod1	procollagen-lysine, 2-oxoglutarate 5-dioxygenase 1	0	0	1	0	0	0	0	1	0	1	0
mmu-miR-125b-3p	MIMAT0004669	NM_011982	Homer1	homer homolog 1 (Drosophila)	0	0	1	0	0	0	0	1	0	1	0
mmu-miR-125b-3p	MIMAT0004669	NM_011989	Slc27a4	solute carrier family 27 (fatty acid transporter), member 4	0	0	1	0	0	0	0	1	0	1	0
mmu-miR-125b-3p	MIMAT0004669	NM_016718	Ninj2	ninjurin 2	0	0	1	0	0	0	0	1	0	1	0
mmu-miR-125b-3p	MIMAT0004669	NM_016866	Stk39	serine/threonine kinase 39, STE20/SPS1 homolog (yeast)	0	0	1	0	0	0	0	1	0	1	0
mmu-miR-125b-3p	MIMAT0004669	NM_016966	Phgdh	3-phosphoglycerate dehydrogenase	0	0	1	0	0	0	0	1	0	1	0
mmu-miR-125b-3p	MIMAT0004669	NM_018733	Scn1a	sodium channel, voltage-gated, type I, alpha	0	0	1	0	0	0	0	1	0	1	0
mmu-miR-125b-3p	MIMAT0004669	NM_018742	Bet1l	blocked early in transport 1 homolog (S. cerevisiae)-like	0	0	1	0	0	0	0	1	0	1	0
mmu-miR-125b-3p	MIMAT0004669	NM_018745	Azin1	antizyme inhibitor 1	0	0	1	0	0	0	0	1	0	1	0
mmu-miR-125b-3p	MIMAT0004669	NM_018747	Akap7	A kinase (PRKA) anchor protein 7	0	0	1	0	0	0	0	1	0	1	0
mmu-miR-125b-3p	MIMAT0004669	NM_018760	Slc4a4	solute carrier family 4 (anion exchanger), member 4	0	0	1	0	0	0	0	1	0	1	0
mmu-miR-125b-3p	MIMAT0004669	NM_018804	Syt11	synaptotagmin XI	0	0	1	0	0	0	0	1	0	1	0
mmu-miR-125b-3p	MIMAT0004669	NM_018832	Magix	MAGI family member, X-linked	0	0	1	0	0	0	0	1	0	1	0
mmu-miR-125b-3p	MIMAT0004669	NM_019400	Rabep1	rabaptin, RAB GTPase binding effector protein 1	0	0	1	0	0	0	0	1	0	1	0
mmu-miR-125b-3p	MIMAT0004669	NM_019412	Prx	periaxin	0	0	1	0	0	0	0	1	0	1	0
mmu-miR-125b-3p	MIMAT0004669	NM_019446	Barhl1	BarH-like 1 (Drosophila)	0	0	1	0	0	0	0	1	0	1	0
mmu-miR-125b-3p	MIMAT0004669	NM_019448	Dnmt3l	DNA (cytosine-5-)-methyltransferase 3-like	0	0	1	0	0	0	0	1	0	1	0
mmu-miR-125b-3p	MIMAT0004669	NM_019466	Rcan1	regulator of calcineurin 1	0	0	1	0	0	0	0	1	0	1	0
mmu-miR-125b-3p	MIMAT0004669	NM_016686	Vezf1	vascular endothelial zinc finger 1	0	0	1	0	0	0	0	1	0	1	0
mmu-miR-125b-3p	MIMAT0004669	NM_015818	Hs6st1	heparan sulfate 6-O-sulfotransferase 1	0	0	1	0	0	0	0	1	0	1	0
mmu-miR-125b-3p	MIMAT0004669	NM_015802	Dlc1	deleted in liver cancer 1	0	0	1	0	0	0	0	1	0	1	0
mmu-miR-125b-3p	MIMAT0004669	NM_012017	Zfp346	zinc finger protein 346	0	0	1	0	0	0	0	1	0	1	0
mmu-miR-125b-3p	MIMAT0004669	NM_012028	St6galnac5	ST6 (alpha-N-acetyl-neuraminyl-2,3-beta-galactosyl-1,3)-N-acetylgalactosaminide alpha-2,6-sialyltransferase 5	0	0	1	0	0	0	0	1	0	1	0
mmu-miR-125b-3p	MIMAT0004669	NM_012033	Tinag	tubulointerstitial nephritis antigen	0	0	1	0	0	0	0	1	0	1	0
mmu-miR-125b-3p	MIMAT0004669	NM_013473	Anxa8	annexin A8	0	0	1	0	0	0	0	1	0	1	0
mmu-miR-125b-3p	MIMAT0004669	NM_013598	Kitl	kit ligand	0	0	1	0	0	0	0	1	0	1	0
mmu-miR-125b-3p	MIMAT0004669	NM_013657	Sema3c	sema domain, immunoglobulin domain (Ig), short basic domain, secreted, (semaphorin) 3C	0	0	1	0	0	0	0	1	0	1	0
mmu-miR-125b-3p	MIMAT0004669	NM_013720	Mga	MAX gene associated	0	0	1	0	0	0	0	1	0	1	0
mmu-miR-125b-3p	MIMAT0004669	NM_013739	Dok3	docking protein 3	0	0	1	0	0	0	0	1	0	1	0
mmu-miR-125b-3p	MIMAT0004669	NM_013743	Pdk4	pyruvate dehydrogenase kinase, isoenzyme 4	0	0	1	0	0	0	0	1	0	1	0
mmu-miR-125b-3p	MIMAT0004669	NM_013799	Ate1	arginine-tRNA-protein transferase 1	0	0	1	0	0	0	0	1	0	1	0
mmu-miR-125b-3p	MIMAT0004669	NM_013842	Xbp1	X-box binding protein 1	0	0	1	0	0	0	0	1	0	1	0
mmu-miR-125b-3p	MIMAT0004669	NM_013848	Ermap	erythroblast membrane-associated protein	0	0	1	0	0	0	0	1	0	1	0
mmu-miR-125b-3p	MIMAT0004669	NM_013849	Dusp13	dual specificity phosphatase 13	0	0	1	0	0	0	0	1	0	1	0
mmu-miR-125b-3p	MIMAT0004669	NM_013903	Mmp20	matrix metallopeptidase 20 (enamelysin)	0	0	1	0	0	0	0	1	0	1	0
mmu-miR-125b-3p	MIMAT0004669	NM_013910	Fbxl10	F-box and leucine-rich repeat protein 10	0	0	1	0	0	0	0	1	0	1	0
mmu-miR-125b-3p	MIMAT0004669	NM_019505	Dgke	diacylglycerol kinase, epsilon	0	0	1	0	0	0	0	1	0	1	0
mmu-miR-125b-3p	MIMAT0004669	NM_010576	Itga4	integrin alpha 4	0	0	1	0	0	0	0	1	0	1	0
mmu-miR-125b-3p	MIMAT0004669	NM_008008	Fgf7	fibroblast growth factor 7	0	0	1	0	0	0	0	1	0	1	0
mmu-miR-125b-3p	MIMAT0004669	NM_008730	Nptx1	neuronal pentraxin 1	0	0	1	0	0	0	0	1	0	1	0
mmu-miR-125b-3p	MIMAT0004669	NM_008739	Nsd1	nuclear receptor-binding SET-domain protein 1	0	0	1	0	0	0	0	1	0	1	0
mmu-miR-125b-3p	MIMAT0004669	NM_008745	Ntrk2	neurotrophic tyrosine kinase, receptor, type 2	0	0	1	0	0	0	0	1	0	1	0
mmu-miR-125b-3p	MIMAT0004669	NM_008783	Pbx1	pre B-cell leukemia transcription factor 1	0	0	1	0	0	0	0	1	0	1	0
mmu-miR-125b-3p	MIMAT0004669	NM_008820	Pepd	peptidase D	0	0	1	0	0	0	0	1	0	1	0
mmu-miR-125b-3p	MIMAT0004669	NM_008827	Pgf	placental growth factor	0	0	1	0	0	0	0	1	0	1	0
mmu-miR-125b-3p	MIMAT0004669	NM_008832	Phka1	phosphorylase kinase alpha 1	0	0	1	0	0	0	0	1	0	1	0
mmu-miR-125b-3p	MIMAT0004669	NM_008855	Prkcb1	protein kinase C, beta 1	0	0	1	0	0	0	0	1	0	1	0
mmu-miR-125b-3p	MIMAT0004669	NM_008860	Prkcz	protein kinase C, zeta	0	0	1	0	0	0	0	1	0	1	0
mmu-miR-125b-3p	MIMAT0004669	NM_008863	Pkib	protein kinase inhibitor beta, cAMP dependent, testis specific	0	0	1	0	0	0	0	1	0	1	0
mmu-miR-125b-3p	MIMAT0004669	NM_008873	Plau	plasminogen activator, urokinase	0	0	1	0	0	0	0	1	0	1	0
mmu-miR-125b-3p	MIMAT0004669	NM_008943	Psen1	presenilin 1	0	0	1	0	0	0	0	1	0	1	0
mmu-miR-125b-3p	MIMAT0004669	NM_008999	Rab23	RAB23, member RAS oncogene family	0	0	1	0	0	0	0	1	0	1	0
mmu-miR-125b-3p	MIMAT0004669	NM_009146	Frrs1	ferric-chelate reductase 1	0	0	1	0	0	0	0	1	0	1	0
mmu-miR-125b-3p	MIMAT0004669	NM_009151	Selplg	selectin, platelet (p-selectin) ligand	0	0	1	0	0	0	0	1	0	1	0
mmu-miR-125b-3p	MIMAT0004669	NM_008666	Myt1l	myelin transcription factor 1-like	0	0	1	0	0	0	0	1	0	1	0
mmu-miR-125b-3p	MIMAT0004669	NM_008527	Klrb1c	killer cell lectin-like receptor subfamily B member 1C	0	0	1	0	0	0	0	1	0	1	0
mmu-miR-125b-3p	MIMAT0004669	NM_008526	Klrb1b	killer cell lectin-like receptor subfamily B member 1B	0	0	1	0	0	0	0	1	0	1	0
mmu-miR-125b-3p	MIMAT0004669	NM_008010	Fgfr3	fibroblast growth factor receptor 3	0	0	1	0	0	0	0	1	0	1	0
mmu-miR-125b-3p	MIMAT0004669	NM_008057	Fzd7	frizzled homolog 7 (Drosophila)	0	0	1	0	0	0	0	1	0	1	0
mmu-miR-125b-3p	MIMAT0004669	NM_008101	Gcgr	glucagon receptor	0	0	1	0	0	0	0	1	0	1	0
mmu-miR-125b-3p	MIMAT0004669	NM_008125	Gjb2	gap junction protein, beta 2	0	0	1	0	0	0	0	1	0	1	0
mmu-miR-125b-3p	MIMAT0004669	NM_008173	Nr3c1	nuclear receptor subfamily 3, group C, member 1	0	0	1	0	0	0	0	1	0	1	0
mmu-miR-125b-3p	MIMAT0004669	NM_008227	Hcn3	hyperpolarization-activated, cyclic nucleotide-gated K+ 3	0	0	1	0	0	0	0	1	0	1	0
mmu-miR-125b-3p	MIMAT0004669	NM_008231	Hdgf	hepatoma-derived growth factor	0	0	1	0	0	0	0	1	0	1	0
mmu-miR-125b-3p	MIMAT0004669	NM_008330	Ifi47	interferon gamma inducible protein 47	0	0	1	0	0	0	0	1	0	1	0
mmu-miR-125b-3p	MIMAT0004669	NM_008359	Il17ra	interleukin 17 receptor A	0	0	1	0	0	0	0	1	0	1	0
mmu-miR-125b-3p	MIMAT0004669	NM_008401	Itgam	integrin alpha M	0	0	1	0	0	0	0	1	0	1	0
mmu-miR-125b-3p	MIMAT0004669	NM_008403	Itgb1bp1	integrin beta 1 binding protein 1	0	0	1	0	0	0	0	1	0	1	0
mmu-miR-125b-3p	MIMAT0004669	NM_008420	Kcnb1	potassium voltage gated channel, Shab-related subfamily, member 1	0	0	1	0	0	0	0	1	0	1	0
mmu-miR-125b-3p	MIMAT0004669	NM_008429	Kcnj9	potassium inwardly-rectifying channel, subfamily J, member 9	0	0	1	0	0	0	0	1	0	1	0
mmu-miR-125b-3p	MIMAT0004669	NM_008468	Kpna6	karyopherin (importin) alpha 6	0	0	1	0	0	0	0	1	0	1	0
mmu-miR-125b-3p	MIMAT0004669	NM_008501	Lif	leukemia inhibitory factor	0	0	1	0	0	0	0	1	0	1	0
mmu-miR-125b-3p	MIMAT0004669	NM_009153	Sema3b	sema domain, immunoglobulin domain (Ig), short basic domain, secreted, (semaphorin) 3B	0	0	1	0	0	0	0	1	0	1	0
mmu-miR-125b-3p	MIMAT0004669	NM_009158	Mapk10	mitogen-activated protein kinase 10	0	0	1	0	0	0	0	1	0	1	0
mmu-miR-125b-3p	MIMAT0004669	NM_010015	Dad1	defender against cell death 1	0	0	1	0	0	0	0	1	0	1	0
mmu-miR-125b-3p	MIMAT0004669	NM_010049	Dhfr	dihydrofolate reductase	0	0	1	0	0	0	0	1	0	1	0
mmu-miR-125b-3p	MIMAT0004669	NM_010053	Dlx1	distal-less homeobox 1	0	0	1	0	0	0	0	1	0	1	0
mmu-miR-125b-3p	MIMAT0004669	NM_010054	Dlx2	distal-less homeobox 2	0	0	1	0	0	0	0	1	0	1	0
mmu-miR-125b-3p	MIMAT0004669	NM_010068	Dnmt3b	DNA methyltransferase 3B	0	0	1	0	0	0	0	1	0	1	0
mmu-miR-125b-3p	MIMAT0004669	NM_010080	Dspp	dentin sialophosphoprotein	0	0	1	0	0	0	0	1	0	1	0
mmu-miR-125b-3p	MIMAT0004669	NM_010107	Efna1	ephrin A1	0	0	1	0	0	0	0	1	0	1	0
mmu-miR-125b-3p	MIMAT0004669	NM_010128	Emp1	epithelial membrane protein 1	0	0	1	0	0	0	0	1	0	1	0
mmu-miR-125b-3p	MIMAT0004669	NM_010197	Fgf1	fibroblast growth factor 1	0	0	1	0	0	0	0	1	0	1	0
mmu-miR-125b-3p	MIMAT0004669	NM_010230	Fmn1	formin 1	0	0	1	0	0	0	0	1	0	1	0
mmu-miR-125b-3p	MIMAT0004669	NM_010264	Nr6a1	nuclear receptor subfamily 6, group A, member 1	0	0	1	0	0	0	0	1	0	1	0
mmu-miR-125b-3p	MIMAT0004669	NM_010276	Gem	GTP binding protein (gene overexpressed in skeletal muscle)	0	0	1	0	0	0	0	1	0	1	0
mmu-miR-125b-3p	MIMAT0004669	NM_010319	Gng7	guanine nucleotide binding protein (G protein), gamma 7	0	0	1	0	0	0	0	1	0	1	0
mmu-miR-125b-3p	MIMAT0004669	NM_010486	Elavl2	ELAV (embryonic lethal, abnormal vision, Drosophila)-like 2 (Hu antigen B)	0	0	1	0	0	0	0	1	0	1	0
mmu-miR-125b-3p	MIMAT0004669	NM_010514	Igf2	insulin-like growth factor 2	0	0	1	0	0	0	0	1	0	1	0
mmu-miR-125b-3p	MIMAT0004669	NM_009946	Cplx2	complexin 2	0	0	1	0	0	0	0	1	0	1	0
mmu-miR-125b-3p	MIMAT0004669	NM_009851	Cd44	CD44 antigen	0	0	1	0	0	0	0	1	0	1	0
mmu-miR-125b-3p	MIMAT0004669	NM_009824	Cbfa2t3	core-binding factor, runt domain, alpha subunit 2, translocated to, 3 (human)	0	0	1	0	0	0	0	1	0	1	0
mmu-miR-125b-3p	MIMAT0004669	NM_009177	St3gal1	ST3 beta-galactoside alpha-2,3-sialyltransferase 1	0	0	1	0	0	0	0	1	0	1	0
mmu-miR-125b-3p	MIMAT0004669	NM_009182	St8sia3	ST8 alpha-N-acetyl-neuraminide alpha-2,8-sialyltransferase 3	0	0	1	0	0	0	0	1	0	1	0
mmu-miR-125b-3p	MIMAT0004669	NM_009231	Sos1	Son of sevenless homolog 1 (Drosophila)	0	0	1	0	0	0	0	1	0	1	0
mmu-miR-125b-3p	MIMAT0004669	NM_009281	Zfp143	zinc finger protein 143	0	0	1	0	0	0	0	1	0	1	0
mmu-miR-125b-3p	MIMAT0004669	NM_009285	Stc1	stanniocalcin 1	0	0	1	0	0	0	0	1	0	1	0
mmu-miR-125b-3p	MIMAT0004669	NM_009390	Tll1	tolloid-like	0	0	1	0	0	0	0	1	0	1	0
mmu-miR-125b-3p	MIMAT0004669	NM_009395	Tnfaip1	tumor necrosis factor, alpha-induced protein 1 (endothelial)	0	0	1	0	0	0	0	1	0	1	0
mmu-miR-125b-3p	MIMAT0004669	NM_009456	Ube2l3	ubiquitin-conjugating enzyme E2L 3	0	0	1	0	0	0	0	1	0	1	0
mmu-miR-125b-3p	MIMAT0004669	NM_009578	Ikzf1	IKAROS family zinc finger 1	0	0	1	0	0	0	0	1	0	1	0
mmu-miR-125b-3p	MIMAT0004669	NM_009595	Abl2	v-abl Abelson murine leukemia viral oncogene homolog 2 (arg, Abelson-related gene)	0	0	1	0	0	0	0	1	0	1	0
mmu-miR-125b-3p	MIMAT0004669	NM_009671	Ankfy1	ankyrin repeat and FYVE domain containing 1	0	0	1	0	0	0	0	1	0	1	0
mmu-miR-125b-3p	MIMAT0004669	NM_009694	Apobec2	apolipoprotein B editing complex 2	0	0	1	0	0	0	0	1	0	1	0
mmu-miR-125b-3p	MIMAT0004669	NM_009725	Atp5f1	ATP synthase, H+ transporting, mitochondrial F0 complex, subunit b, isoform 1	0	0	1	1	0	0	0	0	0	1	0
mmu-miR-125b-3p	MIMAT0004669	NM_009739	Bckdk	branched chain ketoacid dehydrogenase kinase	0	0	1	0	0	0	0	1	0	1	0
mmu-miR-125b-3p	MIMAT0004669	NM_009741	Bcl2	B-cell leukemia/lymphoma 2	0	0	1	0	0	0	0	1	0	1	0
mmu-miR-125b-3p	MIMAT0004669	NM_010531	Il18bp	interleukin 18 binding protein	0	0	1	0	0	0	0	1	0	1	0

## Sheet: miR124&125b-3p GO
Id	Items	Items_Details	Support	List size	Reference Support	Reference size	Hyp	Hyp_c	Genes
26	GO:0006810	transport (BP)	18	139	1620	37681	3.04532	0.000314683	Slc12a5,Slc12a1,Glra2,Lasp1,Scn4b,Syt11,Osbp2,Cnnm3,Cplx2,Slc8a1,Pea15a,Rufy1,Cacng5,Cacna1i,Kcnc2,Slc25a37,Lmbrd1,Lman2
14	GO:0016310	phosphorylation (BP)	17	139	689	37681	8.11886e-05	0.00503369	Dgke,Sbk1,Csnk1d,Stk39,Ippk,Git2,Nek10,Pkib,Phka1,Pdik1l,Snrk,Fgfr3,Aak1,Pik3r1,Abl2,Ntrk2,Ttbk2
8	GO:0006355	regulation of transcription, DNA-dependent (BP)	14	139	1738	37681	0.00506666	0.00872591	Cbfa2t3,Myst2,Hif1an,Nr6a1,Mga,Cand2,Tcf25,Cbfa2t2,Dlx2,Ets2,Med14,Ets1,Btg2,Nr3c1
22	GO:0006468	protein phosphorylation (BP)	13	139	569	37681	0.0213113	0.066065	St3gal1,Sbk1,Csnk1d,Stk39,Map3k1,Nek10,Pdik1l,Snrk,Fgfr3,Aak1,Pik3r1,Ntrk2,Ttbk2
40	GO:0045944	positive regulation of transcription from RNA polymerase II promoter (BP)	12	139	643	37681	0.512143	7.93822	Cbfa2t3,Map3k1,Cbfa2t2,Dlx2,Ets2,Med14,Fzd5,Ets1,Pik3r1,Igf2,Btg2,Nr3c1
4	GO:0006351,GO:0006355	transcription, DNA-dependent (BP),regulation of transcription, DNA-dependent (BP)	11	139	1549	37681	0.0286755	0.0362833	Cbfa2t3,Myst2,Hif1an,Nr6a1,Mga,Cand2,Tcf25,Med14,Ets1,Btg2,Nr3c1
17	GO:0016310,GO:0006468	phosphorylation (BP),protein phosphorylation (BP)	11	139	460	37681	0.122606	2.53387	Sbk1,Csnk1d,Stk39,Nek10,Pdik1l,Snrk,Fgfr3,Aak1,Pik3r1,Ntrk2,Ttbk2
27	GO:0006810,GO:0006811	transport (BP),ion transport (BP)	11	139	549	37681	0.662898	8.21994	Slc12a5,Slc12a1,Glra2,Lasp1,Scn4b,Cnnm3,Slc8a1,Cacng5,Cacna1i,Kcnc2,Slc25a37
36	GO:0030154	cell differentiation (BP)	9	139	570	37681	0.000280292	0.00157983	Cbfa2t3,Nr6a1,Dzip1,Dlx2,Pgf,Cplx2,Fgfr3,Fzd5,Ntrk2
11	GO:0006355,GO:0045944	regulation of transcription, DNA-dependent (BP),positive regulation of transcription from RNA polymerase II promoter (BP)	8	139	430	37681	0.000206527	0.00182924	Cbfa2t3,Cbfa2t2,Dlx2,Ets2,Med14,Ets1,Btg2,Nr3c1
6	GO:0007275	multicellular organismal development (BP)	7	139	872	37681	0.0433285	0.0497475	Nr6a1,Tmem2,Dzip1,Dlx2,Pgf,Fzd5,Ntrk2
7	GO:0007275,GO:0030154	multicellular organismal development (BP),cell differentiation (BP)	6	139	417	37681	0.00463477	0.00821017	Nr6a1,Dzip1,Dlx2,Pgf,Fzd5,Ntrk2
50	GO:0007155	cell adhesion (BP)	6	139	450	37681	0.00665484	0.0108579	Cd44,Adam12,Astn1,Pcdh8,Pvrl4,Cntn2
5	GO:0006351,GO:0006355,GO:0045944	transcription, DNA-dependent (BP),regulation of transcription, DNA-dependent (BP),positive regulation of transcription from RNA polymerase II promoter (BP)	5	139	392	37681	0.015382	0.0216747	Cbfa2t3,Med14,Ets1,Btg2,Nr3c1
19	GO:0046777	protein autophosphorylation (BP)	5	139	151	37681	0.000252536	0.00173969	Map3k1,Phka1,Fgfr3,Aak1,Ntrk2
46	GO:0000122	negative regulation of transcription from RNA polymerase II promoter (BP)	5	139	490	37681	0.035618	0.0441663	Cav1,Nr6a1,Tcf25,Dlx2,Fgfr3
52	GO:0001525	angiogenesis (BP)	5	139	159	37681	0.000320398	0.00165539	Vezf1,Pgf,Hs6st1,Tgfa,Fzd5
0	GO:0006816	calcium ion transport (BP)	4	139	128	37681	0.00132798	0.0039207	Cav1,Slc8a1,Cacng5,Cacna1i
13	GO:0043066	negative regulation of apoptotic process (BP)	4	139	340	37681	0.0376207	0.045735	Cd44,Fgfr3,Pik3r1,Btg2
15	GO:0016310,GO:0046777	phosphorylation (BP),protein autophosphorylation (BP)	4	139	140	37681	0.00184451	0.00423553	Phka1,Fgfr3,Aak1,Ntrk2
20	GO:0046777,GO:0006468	protein autophosphorylation (BP),protein phosphorylation (BP)	4	139	139	37681	0.00179688	0.00428488	Map3k1,Fgfr3,Aak1,Ntrk2
29	GO:0006810,GO:0006811,GO:0034220	transport (BP),ion transport (BP),ion transmembrane transport (BP)	4	139	253	37681	0.0145976	0.0210477	Slc12a5,Slc12a1,Glra2,Lasp1
32	GO:0006810,GO:0006811,GO:0034765	transport (BP),ion transport (BP),regulation of ion transmembrane transport (BP)	4	139	153	37681	0.0025455	0.005091	Scn4b,Cacng5,Cacna1i,Kcnc2
33	GO:0006810,GO:0006811,GO:0006814	transport (BP),ion transport (BP),sodium ion transport (BP)	4	139	116	37681	0.00092218	0.00300922	Slc12a5,Slc12a1,Scn4b,Slc8a1
44	GO:0008284	positive regulation of cell proliferation (BP)	4	139	348	37681	0.0404032	0.0481731	Fgfr3,Tgfa,Ets1,Ntrk2
45	GO:0001934	positive regulation of protein phosphorylation (BP)	4	139	116	37681	0.00092218	0.00300922	Csnk1d,Tgfa,Pik3r1,Igf2
53	GO:0006897	endocytosis (BP)	4	139	130	37681	0.00140599	0.00379006	Cav1,Rufy1,Aak1,Ankfy1
1	GO:0006816,GO:0006810,GO:0006811	calcium ion transport (BP),transport (BP),ion transport (BP)	3	139	90	37681	0.00456606	0.00832634	Slc8a1,Cacng5,Cacna1i
3	GO:0005975	carbohydrate metabolic process (BP)	3	139	174	37681	0.026841	0.0354072	Man2c1,Phka1,Igf2
9	GO:0006355,GO:0045893,GO:0045944	regulation of transcription, DNA-dependent (BP),positive regulation of transcription, DNA-dependent (BP),positive regulation of transcription from RNA polymerase II promoter (BP)	3	139	206	37681	0.0410639	0.048037	Ets2,Med14,Ets1
10	GO:0006355,GO:0030154	regulation of transcription, DNA-dependent (BP),cell differentiation (BP)	3	139	175	37681	0.0272373	0.0351816	Cbfa2t3,Nr6a1,Dlx2
16	GO:0016310,GO:0046777,GO:0006468	phosphorylation (BP),protein autophosphorylation (BP),protein phosphorylation (BP)	3	139	133	37681	0.0132865	0.0200919	Fgfr3,Aak1,Ntrk2
18	GO:0043410	positive regulation of MAPK cascade (BP)	3	139	73	37681	0.00252986	0.00522838	Fgfr3,Igf2,Ntrk2
21	GO:0045768	positive regulation of anti-apoptosis (BP)	3	139	39	37681	0.000407303	0.00180377	Cav1,Pik3r1,Btg2
23	GO:0006468,GO:0043065	protein phosphorylation (BP),positive regulation of apoptotic process (BP)	3	139	32	37681	0.000225268	0.00174582	Map3k1,Fgfr3,Pik3r1
24	GO:0006468,GO:0018105	protein phosphorylation (BP),peptidyl-serine phosphorylation (BP)	3	139	49	37681	0.000799295	0.00291508	Sbk1,Map3k1,Ttbk2
25	GO:0031175	neuron projection development (BP)	3	139	76	37681	0.00283661	0.00549592	Cd44,Btg2,Cntn2
28	GO:0006810,GO:0006811,GO:0055085,GO:0006814	transport (BP),ion transport (BP),transmembrane transport (BP),sodium ion transport (BP)	3	139	81	37681	0.00339688	0.00638202	Slc12a5,Slc12a1,Slc8a1
30	GO:0006810,GO:0006811,GO:0034220,GO:0006821	transport (BP),ion transport (BP),ion transmembrane transport (BP),chloride transport (BP)	3	139	59	37681	0.00137294	0.00386919	Slc12a5,Slc12a1,Glra2
31	GO:0006810,GO:0006811,GO:0006813	transport (BP),ion transport (BP),potassium ion transport (BP)	3	139	109	37681	0.00775619	0.0123304	Slc12a5,Slc12a1,Kcnc2
37	GO:0030154,GO:0045944	cell differentiation (BP),positive regulation of transcription from RNA polymerase II promoter (BP)	3	139	98	37681	0.00578653	0.00969635	Cbfa2t3,Dlx2,Fzd5
38	GO:0030154,GO:0000122	cell differentiation (BP),negative regulation of transcription from RNA polymerase II promoter (BP)	3	139	63	37681	0.00165918	0.00411477	Nr6a1,Dlx2,Fgfr3
41	GO:0045944,GO:0006357	positive regulation of transcription from RNA polymerase II promoter (BP),regulation of transcription from RNA polymerase II promoter (BP)	3	139	127	37681	0.0117412	0.0181989	Med14,Fzd5,Ets1
42	GO:0007612	learning (BP)	3	139	34	37681	0.000270312	0.00167593	Slc12a5,Ntrk2,Cntn2
47	GO:0010628	positive regulation of gene expression (BP)	3	139	156	37681	0.0202423	0.0278894	Cd44,Pik3r1,Ntrk2
48	GO:0001570	vasculogenesis (BP)	3	139	62	37681	0.00158442	0.00409308	Cav1,Wars2,Ntrk2
49	GO:0016055	Wnt receptor signaling pathway (BP)	3	139	172	37681	0.0260576	0.0351211	Csnk1d,Cd44,Fzd5
51	GO:0006916	anti-apoptosis (BP)	3	139	134	37681	0.0135548	0.0200095	Pea15a,Tgfa,Nr3c1
56	GO:0000165	MAPK cascade (BP)	3	139	55	37681	0.00111994	0.00347183	Cav1,Map3k1,Fgfr3
57	GO:0090263	positive regulation of canonical Wnt receptor signaling pathway (BP)	3	139	44	37681	0.000582355	0.00240707	Cav1,Csnk1d,Fgfr3
58	GO:0050731	positive regulation of peptidyl-tyrosine phosphorylation (BP)	3	139	70	37681	0.00224456	0.00479872	Cd44,Fgfr3,Igf2
59	GO:0050680	negative regulation of epithelial cell proliferation (BP)	3	139	45	37681	0.000622274	0.00241131	Mcc,Fgfr3,Tgfbr3
60	GO:0051781	positive regulation of cell division (BP)	3	139	39	37681	0.000407303	0.00180377	Pgf,Tgfa,Igf2
61	GO:0006874	cellular calcium ion homeostasis (BP)	3	139	69	37681	0.00215413	0.00476987	Stc1,Cav1,Slc8a1
