# Supplementary material for: MicroRNA-124 and -137 cooperativity controls caspase-3 activity through BCL2L13 in hippocampal neural stem cells
Source: Sci Rep. 2015 Jul 24;5:12448. doi: 10.1038/srep12448 (PMC4513647; doi:10.1038/srep12448)
Supplement: Supplementary Table 14 [file srep12448-s22.xls]

## Sheet: miR135a.txt
# "1" : interaction predicted; "0" : interaction not predicted.
miRNA ID	miRNA Acc	Refseq	Symbol	Description	diana	microinspector	miranda	mirtarget2	mitarget	nbmirtar	pictar	pita	rna22	rnahybrid	targetscan
mmu-miR-135a	MIMAT0000147	NM_001005419	Ado	2-aminoethanethiol (cysteamine) dioxygenase	0	0	1	1	0	0	1	1	0	1	0
mmu-miR-135a	MIMAT0000147	NM_001005863	Mtus1	mitochondrial tumor suppressor 1	0	0	1	1	0	0	1	1	0	1	0
mmu-miR-135a	MIMAT0000147	NM_001005864	Mtus1	mitochondrial tumor suppressor 1	0	0	1	1	0	0	1	1	0	1	0
mmu-miR-135a	MIMAT0000147	NM_001038625	Sertad2	SERTA domain containing 2	0	0	1	1	0	0	1	1	0	1	0
mmu-miR-135a	MIMAT0000147	NM_001038999	Atp8a1	ATPase, aminophospholipid transporter (APLT), class I, type 8A, member 1	0	0	1	1	0	0	1	1	0	1	0
mmu-miR-135a	MIMAT0000147	NM_007395	Acvr1b	activin A receptor, type 1B	0	0	1	1	0	0	1	1	0	1	0
mmu-miR-135a	MIMAT0000147	NM_007451	Slc25a5	solute carrier family 25 (mitochondrial carrier, adenine nucleotide translocator), member 5	0	0	1	1	0	0	1	1	0	1	0
mmu-miR-135a	MIMAT0000147	NM_007520	Bach1	BTB and CNC homology 1	0	0	1	1	0	0	1	1	0	1	0
mmu-miR-135a	MIMAT0000147	NM_007635	Ccng2	cyclin G2	0	0	1	1	0	0	1	1	0	1	0
mmu-miR-135a	MIMAT0000147	NM_007711	Clcn3	chloride channel 3	0	0	1	1	0	0	1	1	0	1	0
mmu-miR-135a	MIMAT0000147	NM_007756	Cplx1	complexin 1	0	0	1	1	0	0	1	1	0	1	0
mmu-miR-135a	MIMAT0000147	NM_007982	Ptk2	PTK2 protein tyrosine kinase 2	0	0	1	1	0	0	1	1	0	1	0
mmu-miR-135a	MIMAT0000147	NM_008263	Hoxa10	homeo box A10	0	0	1	1	0	0	1	1	0	1	0
mmu-miR-135a	MIMAT0000147	NM_008516	Lrrn1	leucine rich repeat protein 1, neuronal	0	0	1	1	0	0	1	1	0	1	0
mmu-miR-135a	MIMAT0000147	NM_009172	Siah1a	seven in absentia 1A	0	0	1	1	0	0	1	1	0	1	0
mmu-miR-135a	MIMAT0000147	NM_009625	Adcyap1	adenylate cyclase activating polypeptide 1	0	0	1	1	0	0	1	1	0	1	0
mmu-miR-135a	MIMAT0000147	NM_009670	Ank3	ankyrin 3, epithelial	0	0	1	1	0	0	1	1	0	1	0
mmu-miR-135a	MIMAT0000147	NM_009727	Atp8a1	ATPase, aminophospholipid transporter (APLT), class I, type 8A, member 1	0	0	1	1	0	0	1	1	0	1	0
mmu-miR-135a	MIMAT0000147	NM_010243	Fut9	fucosyltransferase 9	0	0	1	1	0	0	1	1	0	1	0
mmu-miR-135a	MIMAT0000147	NM_010431	Hif1a	hypoxia inducible factor 1, alpha subunit	0	0	1	1	0	0	1	1	0	1	0
mmu-miR-135a	MIMAT0000147	NM_010637	Klf4	Kruppel-like factor 4 (gut)	0	0	1	1	0	0	1	1	0	1	0
mmu-miR-135a	MIMAT0000147	NM_013703	Vldlr	very low density lipoprotein receptor	0	0	1	1	0	0	1	1	0	1	0
mmu-miR-135a	MIMAT0000147	NM_016846	Rgl1	ral guanine nucleotide dissociation stimulator,-like 1	0	0	1	1	0	0	1	1	0	1	0
mmu-miR-135a	MIMAT0000147	NM_016875	Ybx2	Y box protein 2	0	0	1	1	0	0	1	1	0	1	0
mmu-miR-135a	MIMAT0000147	NM_016886	Gria3	glutamate receptor, ionotropic, AMPA3 (alpha 3)	0	0	1	1	0	0	1	1	0	1	0
mmu-miR-135a	MIMAT0000147	NM_019665	Arl6	ADP-ribosylation factor-like 6	0	0	1	1	0	0	1	1	0	1	0
mmu-miR-135a	MIMAT0000147	NM_020585	Golga7	golgi autoantigen, golgin subfamily a, 7	0	0	1	1	0	0	1	1	0	1	0
mmu-miR-135a	MIMAT0000147	NM_021326	Rbak	RB-associated KRAB repressor	0	0	1	1	0	0	1	1	0	1	0
mmu-miR-135a	MIMAT0000147	NM_021372	Sertad2	SERTA domain containing 2	0	0	1	1	0	0	1	1	0	1	0
mmu-miR-135a	MIMAT0000147	NM_022025	Slc5a7	solute carrier family 5 (choline transporter), member 7	0	0	1	1	0	0	1	1	0	1	0
mmu-miR-135a	MIMAT0000147	NM_023324	Peli1	pellino 1	0	0	1	1	0	0	1	1	0	1	0
mmu-miR-135a	MIMAT0000147	NM_025883	Zdhhc6	zinc finger, DHHC domain containing 6	0	0	1	1	0	0	1	1	0	1	0
mmu-miR-135a	MIMAT0000147	NM_026168	Ergic2	ERGIC and golgi 2	0	0	1	1	0	0	1	1	0	1	0
mmu-miR-135a	MIMAT0000147	NM_026174	Entpd4	ectonucleoside triphosphate diphosphohydrolase 4	0	0	1	1	0	0	1	1	0	1	0
mmu-miR-135a	MIMAT0000147	NM_028059	Zfp654	zinc finger protein 654	0	0	1	1	0	0	1	1	0	1	0
mmu-miR-135a	MIMAT0000147	NM_053103	Entpd7	ectonucleoside triphosphate diphosphohydrolase 7	0	0	1	1	0	0	1	1	0	1	0
mmu-miR-135a	MIMAT0000147	NM_080562	Ubox5	U box domain containing 5	0	0	1	1	0	0	1	1	0	1	0
mmu-miR-135a	MIMAT0000147	NM_138606	Pim2	proviral integration site 2	0	0	1	1	0	0	1	1	0	1	0
mmu-miR-135a	MIMAT0000147	NM_144792	Sgms1	sphingomyelin synthase 1	0	0	1	1	0	0	1	1	0	1	0
mmu-miR-135a	MIMAT0000147	NM_145823	Pitpnc1	phosphatidylinositol transfer protein, cytoplasmic 1	0	0	1	1	0	0	1	1	0	1	0
mmu-miR-135a	MIMAT0000147	NM_146005	Ank3	ankyrin 3, epithelial	0	0	1	1	0	0	1	1	0	1	0
mmu-miR-135a	MIMAT0000147	NM_148931	Slc6a5	solute carrier family 6 (neurotransmitter transporter, glycine), member 5	0	0	1	1	0	0	1	1	0	1	0
mmu-miR-135a	MIMAT0000147	NM_153587	Rps6ka5	ribosomal protein S6 kinase, polypeptide 5	0	0	1	1	0	0	1	1	0	1	0
mmu-miR-135a	MIMAT0000147	NM_170687	Ank3	ankyrin 3, epithelial	0	0	1	1	0	0	1	1	0	1	0
mmu-miR-135a	MIMAT0000147	NM_170688	Ank3	ankyrin 3, epithelial	0	0	1	1	0	0	1	1	0	1	0
mmu-miR-135a	MIMAT0000147	NM_170689	Ank3	ankyrin 3, epithelial	0	0	1	1	0	0	1	1	0	1	0
mmu-miR-135a	MIMAT0000147	NM_170690	Ank3	ankyrin 3, epithelial	0	0	1	1	0	0	1	1	0	1	0
mmu-miR-135a	MIMAT0000147	NM_170728	Ank3	ankyrin 3, epithelial	0	0	1	1	0	0	1	1	0	1	0
mmu-miR-135a	MIMAT0000147	NM_172426	Slc24a2	solute carrier family 24 (sodium/potassium/calcium exchanger), member 2	0	0	1	1	0	0	1	1	0	1	0
mmu-miR-135a	MIMAT0000147	NM_172591	Fcho2	FCH domain only 2	0	0	1	1	0	0	1	1	0	1	0
mmu-miR-135a	MIMAT0000147	NM_172677	Ythdf3	YTH domain family 3	0	0	1	1	0	0	1	1	0	1	0
mmu-miR-135a	MIMAT0000147	NM_172958	Mtmr12	myotubularin related protein 12	0	0	1	1	0	0	1	1	0	1	0
mmu-miR-135a	MIMAT0000147	NM_175258	Rapgef6	Rap guanine nucleotide exchange factor (GEF) 6	0	0	1	1	0	0	1	1	0	1	0
mmu-miR-135a	MIMAT0000147	NM_175749	Nup153	nucleoporin 153	0	0	1	1	0	0	1	1	0	1	0
mmu-miR-135a	MIMAT0000147	NM_183186	Foxn3	forkhead box N3	0	0	1	1	0	0	1	1	0	1	0
mmu-miR-135a	MIMAT0000147	NM_177383	Gpr21	G protein-coupled receptor 21	0	0	1	1	0	0	1	1	0	1	0
mmu-miR-135a	MIMAT0000147	NM_176958	Hif1an	hypoxia-inducible factor 1, alpha subunit inhibitor	0	0	1	1	0	0	1	1	0	1	0
mmu-miR-135a	MIMAT0000147	NM_207623	Rnf138	ring finger protein 138	0	0	1	0	0	0	1	1	0	1	0
mmu-miR-135a	MIMAT0000147	NM_177756	Glt25d2	glycosyltransferase 25 domain containing 2	0	0	1	1	0	0	0	1	0	1	0
mmu-miR-135a	MIMAT0000147	NM_207650	Dtna	dystrobrevin alpha	0	0	1	0	0	0	1	1	0	1	0
mmu-miR-135a	MIMAT0000147	NM_175647	Dmrta1	doublesex and mab-3 related transcription factor like family A1	0	0	1	1	0	0	0	1	0	1	0
mmu-miR-135a	MIMAT0000147	NM_178935	4932441K18Rik	RIKEN cDNA 4932441K18 gene	0	0	1	0	0	0	1	1	0	1	0
mmu-miR-135a	MIMAT0000147	NM_175561	Pcnxl2	pecanex-like 2 (Drosophila)	0	0	1	1	0	0	0	1	0	1	0
mmu-miR-135a	MIMAT0000147	NM_198292	Tex2	testis expressed gene 2	0	0	1	0	0	0	1	1	0	1	0
mmu-miR-135a	MIMAT0000147	NM_175524	C130060K24Rik	RIKEN cDNA C130060K24 gene	0	0	1	1	0	0	0	1	0	1	0
mmu-miR-135a	MIMAT0000147	NM_177282	Mical2	microtubule associated monoxygenase, calponin and LIM domain containing 2	0	0	1	0	0	0	1	1	0	1	0
mmu-miR-135a	MIMAT0000147	NM_207258	BC048651	cDNA sequence BC048651	0	0	1	1	0	0	0	1	0	1	0
mmu-miR-135a	MIMAT0000147	NM_177178	Lmbrd2	LMBR1 domain containing 2	0	0	1	0	0	0	1	1	0	1	0
mmu-miR-135a	MIMAT0000147	NM_181853	Trim66	tripartite motif-containing 66	0	0	1	0	0	0	1	1	0	1	0
mmu-miR-135a	MIMAT0000147	NM_182994	Arl5a	ADP-ribosylation factor-like 5A	0	0	1	1	0	0	0	1	0	1	0
mmu-miR-135a	MIMAT0000147	NM_177092	Msrb3	methionine sulfoxide reductase B3	0	0	1	0	0	0	1	1	0	1	0
mmu-miR-135a	MIMAT0000147	NM_183019	Arhgef4	Rho guanine nucleotide exchange factor (GEF) 4	0	0	1	0	0	0	1	1	0	1	0
mmu-miR-135a	MIMAT0000147	NM_199028	AK122525	cDNA sequence AK122525	0	0	1	0	0	0	1	1	0	1	0
mmu-miR-135a	MIMAT0000147	NM_183028	Pcmtd1	protein-L-isoaspartate (D-aspartate) O-methyltransferase domain containing 1	0	0	1	1	0	0	0	1	0	1	0
mmu-miR-135a	MIMAT0000147	NM_183029	Igf2bp2	insulin-like growth factor 2 mRNA binding protein 2	0	0	1	1	0	0	0	1	0	1	0
mmu-miR-135a	MIMAT0000147	NM_177718	1600021P15Rik	RIKEN cDNA 1600021P15 gene	0	0	1	0	0	0	1	1	0	1	0
mmu-miR-135a	MIMAT0000147	NM_181416	Arhgap11a	Rho GTPase activating protein 11A	0	0	1	1	0	0	0	1	0	1	0
mmu-miR-135a	MIMAT0000147	NM_198423	Bahcc1	BAH domain and coiled-coil containing 1	0	0	1	1	0	0	0	1	0	1	0
mmu-miR-135a	MIMAT0000147	NM_178065	1110018G07Rik	RIKEN cDNA 1110018G07 gene	0	0	1	0	0	0	1	1	0	1	0
mmu-miR-135a	MIMAT0000147	NM_177715	Kctd12	potassium channel tetramerisation domain containing 12	0	0	1	0	0	0	1	1	0	1	0
mmu-miR-135a	MIMAT0000147	NM_178723	Zfp385b	zinc finger protein 385B	0	0	0	1	0	0	1	1	0	1	0
mmu-miR-135a	MIMAT0000147	NM_177546	Pcyt1b	phosphate cytidylyltransferase 1, choline, beta isoform	0	0	1	0	0	0	1	1	0	1	0
mmu-miR-135a	MIMAT0000147	NM_207669	Gabpb1	GA repeat binding protein, beta 1	0	0	1	0	0	0	1	1	0	1	0
mmu-miR-135a	MIMAT0000147	NM_178803	Aebp2	AE binding protein 2	0	0	1	0	0	0	1	1	0	1	0
mmu-miR-135a	MIMAT0000147	NM_178754	Arhgap6	Rho GTPase activating protein 6	0	0	1	1	0	0	0	1	0	1	0
mmu-miR-135a	MIMAT0000147	NM_178716	Tnpo1	transportin 1	0	0	1	0	0	0	1	1	0	1	0
mmu-miR-135a	MIMAT0000147	NM_198111	Akap6	A kinase (PRKA) anchor protein 6	0	0	1	1	0	0	0	1	0	1	0
mmu-miR-135a	MIMAT0000147	NM_211138	Pcyt1b	phosphate cytidylyltransferase 1, choline, beta isoform	0	0	1	0	0	0	1	1	0	1	0
mmu-miR-135a	MIMAT0000147	NM_178872	Trim36	tripartite motif-containing 36	0	0	1	1	0	0	0	1	0	1	0
mmu-miR-135a	MIMAT0000147	NM_001003829	Jph4	junctophilin 4	0	0	1	1	0	0	0	1	0	1	0
mmu-miR-135a	MIMAT0000147	NM_001004761	Gpr158	G protein-coupled receptor 158	0	0	1	0	0	0	1	1	0	1	0
mmu-miR-135a	MIMAT0000147	NM_001005605	Aebp2	AE binding protein 2	0	0	1	0	0	0	1	1	0	1	0
mmu-miR-135a	MIMAT0000147	NM_001005865	Mtus1	mitochondrial tumor suppressor 1	0	0	1	1	0	0	0	1	0	1	0
mmu-miR-135a	MIMAT0000147	NM_001013577	1110054O05Rik	RIKEN cDNA 1110054O05 gene	0	0	1	1	0	0	0	1	0	1	0
mmu-miR-135a	MIMAT0000147	NM_001013784	E130309D14Rik	RIKEN cDNA E130309D14 gene	0	0	1	0	0	0	1	1	0	1	0
mmu-miR-135a	MIMAT0000147	NM_001014288	Ptprd	protein tyrosine phosphatase, receptor type, D	0	0	1	0	0	0	1	1	0	1	0
mmu-miR-135a	MIMAT0000147	NM_001018042	Sp3	trans-acting transcription factor 3	0	0	0	1	0	0	1	1	0	1	0
mmu-miR-135a	MIMAT0000147	NM_001024474	Diras2	DIRAS family, GTP-binding RAS-like 2	0	0	1	0	0	0	1	1	0	1	0
mmu-miR-135a	MIMAT0000147	NM_001025372	Adcyap1r1	adenylate cyclase activating polypeptide 1 receptor 1	0	0	1	0	0	0	1	1	0	1	0
mmu-miR-135a	MIMAT0000147	NM_001029837	Pik3cd	phosphatidylinositol 3-kinase catalytic delta polypeptide	0	0	1	0	0	0	1	1	0	1	0
mmu-miR-135a	MIMAT0000147	NM_001033330	Frmpd4	FERM and PDZ domain containing 4	0	0	1	0	0	0	1	1	0	1	0
mmu-miR-135a	MIMAT0000147	NM_001033355	Zfp568	zinc finger protein 568	0	0	1	1	0	0	0	1	0	1	0
mmu-miR-135a	MIMAT0000147	NM_001033375	A230046K03Rik	RIKEN cDNA A230046K03 gene	0	0	1	0	0	0	1	1	0	1	0
mmu-miR-135a	MIMAT0000147	NM_001033427	Lyg2	lysozyme G-like 2	0	0	1	1	0	0	0	1	0	1	0
mmu-miR-135a	MIMAT0000147	NM_001033457	Gm1040	gene model 1040, (NCBI)	0	0	1	1	0	0	0	1	0	1	0
mmu-miR-135a	MIMAT0000147	NM_001033573	Zdhhc6	zinc finger, DHHC domain containing 6	0	0	0	1	0	0	1	1	0	1	0
mmu-miR-135a	MIMAT0000147	NM_001034030	Limk2	LIM motif-containing protein kinase 2	0	0	1	0	0	0	1	1	0	1	0
mmu-miR-135a	MIMAT0000147	NM_001034883	EG432982	predicted gene, EG432982	0	0	1	1	0	0	0	1	0	1	0
mmu-miR-135a	MIMAT0000147	NM_001037957	Dyrk1b	dual-specificity tyrosine-(Y)-phosphorylation regulated kinase 1b	0	0	1	0	0	0	1	1	0	1	0
mmu-miR-135a	MIMAT0000147	NM_001039129	Hnrnpa1	heterogeneous nuclear ribonucleoprotein A1	0	0	1	0	0	0	1	1	0	1	0
mmu-miR-135a	MIMAT0000147	NM_001039185	Ceacam1	CEA-related cell adhesion molecule 1	0	0	1	1	0	0	0	1	0	1	0
mmu-miR-135a	MIMAT0000147	NM_001042484	Golga7	golgi autoantigen, golgin subfamily a, 7	0	0	1	1	0	0	0	1	0	1	0
mmu-miR-135a	MIMAT0000147	NM_001044719	D17Wsu92e	DNA segment, Chr 17, Wayne State University 92, expressed	0	0	1	1	0	0	0	1	0	1	0
mmu-miR-135a	MIMAT0000147	NM_001045482	Rbak	RB-associated KRAB repressor	0	0	1	1	0	0	0	1	0	1	0
mmu-miR-135a	MIMAT0000147	NM_001048177	Jak2	Janus kinase 2	0	0	1	1	0	0	0	1	0	1	0
mmu-miR-135a	MIMAT0000147	NM_001080775	Myo1c	myosin IC	0	0	1	1	0	0	0	1	0	1	0
mmu-miR-135a	MIMAT0000147	NM_001080977	Rsbn1l	round spermatid basic protein 1-like	0	0	1	1	0	0	0	1	0	1	0
mmu-miR-135a	MIMAT0000147	NM_001081105	Rhoh	ras homolog gene family, member H	0	0	1	1	0	0	0	1	0	1	0
mmu-miR-135a	MIMAT0000147	NM_001081113	Ipo8	importin 8	0	0	1	1	0	0	0	1	0	1	0
mmu-miR-135a	MIMAT0000147	NM_001081213	Ermp1	endoplasmic reticulum metallopeptidase 1	0	0	1	1	0	0	0	1	0	1	0
mmu-miR-135a	MIMAT0000147	NM_001081216	Phip	pleckstrin homology domain interacting protein	0	0	1	1	0	0	0	1	0	1	0
mmu-miR-135a	MIMAT0000147	NM_001081233	EG433923	predicted gene, EG433923	0	0	1	1	0	0	0	1	0	1	0
mmu-miR-135a	MIMAT0000147	NM_001081324	Neto2	neuropilin (NRP) and tolloid (TLL)-like 2	0	0	1	1	0	0	0	1	0	1	0
mmu-miR-135a	MIMAT0000147	NM_007407	Adcyap1r1	adenylate cyclase activating polypeptide 1 receptor 1	0	0	1	0	0	0	1	1	0	1	0
mmu-miR-135a	MIMAT0000147	NM_007466	Api5	apoptosis inhibitor 5	0	0	1	0	0	0	1	1	0	1	0
mmu-miR-135a	MIMAT0000147	NM_007964	Evi5	ecotropic viral integration site 5	0	0	1	0	0	0	1	1	0	1	0
mmu-miR-135a	MIMAT0000147	NM_008026	Fli1	Friend leukemia integration 1	0	0	1	1	0	0	0	1	0	1	0
mmu-miR-135a	MIMAT0000147	NM_008070	Gabrb2	gamma-aminobutyric acid (GABA-A) receptor, subunit beta 2	0	0	1	1	0	0	0	1	0	1	0
mmu-miR-135a	MIMAT0000147	NM_008091	Gata3	GATA binding protein 3	0	0	1	0	0	0	1	1	0	1	0
mmu-miR-135a	MIMAT0000147	NM_008142	Gnb1	guanine nucleotide binding protein (G protein), beta 1	0	0	1	1	0	0	0	1	0	1	0
mmu-miR-135a	MIMAT0000147	NM_008308	Htr1a	5-hydroxytryptamine (serotonin) receptor 1A	0	0	1	0	0	0	1	1	0	1	0
mmu-miR-135a	MIMAT0000147	NM_008413	Jak2	Janus kinase 2	0	0	1	1	0	0	0	1	0	1	0
mmu-miR-135a	MIMAT0000147	NM_008548	Man1a	mannosidase 1, alpha	0	0	0	1	0	0	1	1	0	1	0
mmu-miR-135a	MIMAT0000147	NM_008549	Man2a1	mannosidase 2, alpha 1	0	0	1	1	0	0	0	1	0	1	0
mmu-miR-135a	MIMAT0000147	NM_008659	Myo1c	myosin IC	0	0	1	1	0	0	0	1	0	1	0
mmu-miR-135a	MIMAT0000147	NM_008802	Pde7a	phosphodiesterase 7A	0	0	1	0	0	0	1	1	0	1	0
mmu-miR-135a	MIMAT0000147	NM_008840	Pik3cd	phosphatidylinositol 3-kinase catalytic delta polypeptide	0	0	1	0	0	0	1	1	0	1	0
mmu-miR-135a	MIMAT0000147	NM_009119	Sap18	Sin3-associated polypeptide 18	0	0	1	1	0	0	0	1	0	1	0
mmu-miR-135a	MIMAT0000147	NM_009152	Sema3a	sema domain, immunoglobulin domain (Ig), short basic domain, secreted, (semaphorin) 3A	0	0	1	1	0	0	0	1	0	1	0
mmu-miR-135a	MIMAT0000147	NM_009154	Sema5a	sema domain, seven thrombospondin repeats (type 1 and type 1-like), transmembrane domain (TM) and short cytoplasmic domain, (semaphorin) 5A	0	0	1	1	0	0	0	1	0	1	0
mmu-miR-135a	MIMAT0000147	NM_009260	Spnb2	spectrin beta 2	0	0	1	0	0	0	1	1	0	1	0
mmu-miR-135a	MIMAT0000147	NM_009307	Syt2	synaptotagmin II	0	0	1	1	0	0	0	1	0	1	0
mmu-miR-135a	MIMAT0000147	NM_009333	Tcf7l2	transcription factor 7-like 2, T-cell specific, HMG-box	0	0	1	1	0	0	0	1	0	1	0
mmu-miR-135a	MIMAT0000147	NM_009370	Tgfbr1	transforming growth factor, beta receptor I	0	0	1	0	0	0	1	1	0	1	0
mmu-miR-135a	MIMAT0000147	NM_009398	Tnfaip6	tumor necrosis factor alpha induced protein 6	0	0	1	1	0	0	0	1	0	1	0
mmu-miR-135a	MIMAT0000147	NM_009487	Vmn2r89	vomeronasal 2, receptor 89	0	0	1	1	0	0	0	1	0	1	0
mmu-miR-135a	MIMAT0000147	NM_009521	Wnt3	wingless-related MMTV integration site 3	0	0	1	1	0	0	0	1	0	1	0
mmu-miR-135a	MIMAT0000147	NM_009674	Anxa7	annexin A7	0	0	1	1	0	0	0	1	0	1	0
mmu-miR-135a	MIMAT0000147	NM_009707	Arhgap6	Rho GTPase activating protein 6	0	0	1	1	0	0	0	1	0	1	0
mmu-miR-135a	MIMAT0000147	NM_009721	Atp1b1	ATPase, Na+/K+ transporting, beta 1 polypeptide	0	0	1	0	0	0	1	1	0	1	0
mmu-miR-135a	MIMAT0000147	NM_009758	Bmpr1a	bone morphogenetic protein receptor, type 1A	0	0	1	1	0	0	0	1	0	1	0
mmu-miR-135a	MIMAT0000147	NM_009782	Cacna1e	calcium channel, voltage-dependent, R type, alpha 1E subunit	0	0	1	1	0	0	0	1	0	1	0
mmu-miR-135a	MIMAT0000147	NM_009946	Cplx2	complexin 2	0	0	1	1	0	0	0	1	0	1	0
mmu-miR-135a	MIMAT0000147	NM_010164	Eya1	eyes absent 1 homolog (Drosophila)	0	0	1	1	0	0	0	1	0	1	0
mmu-miR-135a	MIMAT0000147	NM_010237	Frk	fyn-related kinase	0	0	1	1	0	0	0	1	0	1	0
mmu-miR-135a	MIMAT0000147	NM_010252	Gabrg1	gamma-aminobutyric acid (GABA-A) receptor, subunit gamma 1	0	0	1	1	0	0	0	1	0	1	0
mmu-miR-135a	MIMAT0000147	NM_010298	Glrb	glycine receptor, beta subunit	0	0	1	1	0	0	0	1	0	1	0
mmu-miR-135a	MIMAT0000147	NM_010447	Hnrnpa1	heterogeneous nuclear ribonucleoprotein A1	0	0	1	0	0	0	1	1	0	1	0
mmu-miR-135a	MIMAT0000147	NM_010606	Kcnj6	potassium inwardly-rectifying channel, subfamily J, member 6	0	0	1	0	0	0	1	1	0	1	0
mmu-miR-135a	MIMAT0000147	NM_010762	Mal	myelin and lymphocyte protein, T-cell differentiation protein	0	0	1	1	0	0	0	1	0	1	0
mmu-miR-135a	MIMAT0000147	NM_011049	Pctk1	PCTAIRE-motif protein kinase 1	0	0	1	0	0	0	1	1	0	1	0
mmu-miR-135a	MIMAT0000147	NM_011083	Pik3c2a	phosphatidylinositol 3-kinase, C2 domain containing, alpha polypeptide	0	0	1	0	0	0	1	1	0	1	0
mmu-miR-135a	MIMAT0000147	NM_011256	Pitpnm2	phosphatidylinositol transfer protein, membrane-associated 2	0	0	1	0	0	0	1	1	0	1	0
mmu-miR-135a	MIMAT0000147	NM_011294	Sub1	SUB1 homolog (S. cerevisiae)	0	0	1	0	0	0	1	1	0	1	0
mmu-miR-135a	MIMAT0000147	NM_011406	Slc8a1	solute carrier family 8 (sodium/calcium exchanger), member 1	0	0	1	1	0	0	0	1	0	1	0
mmu-miR-135a	MIMAT0000147	NM_011764	Zfp90	zinc finger protein 90	0	0	1	1	0	0	0	1	0	1	0
mmu-miR-135a	MIMAT0000147	NM_011774	Slc30a4	solute carrier family 30 (zinc transporter), member 4	0	0	0	1	0	0	1	1	0	1	0
mmu-miR-135a	MIMAT0000147	NM_011792	Bace1	beta-site APP cleaving enzyme 1	0	0	1	0	0	0	1	1	0	1	0
mmu-miR-135a	MIMAT0000147	NM_011804	Creg1	cellular repressor of E1A-stimulated genes 1	0	0	1	1	0	0	0	1	0	1	0
mmu-miR-135a	MIMAT0000147	NM_011812	Fbln5	fibulin 5	0	0	1	1	0	0	0	1	0	1	0
mmu-miR-135a	MIMAT0000147	NM_011926	Ceacam1	CEA-related cell adhesion molecule 1	0	0	1	1	0	0	0	1	0	1	0
mmu-miR-135a	MIMAT0000147	NM_013508	Elk3	ELK3, member of ETS oncogene family	0	0	1	0	0	0	1	1	0	1	0
mmu-miR-135a	MIMAT0000147	NM_013838	Trpc6	transient receptor potential cation channel, subfamily C, member 6	0	0	1	1	0	0	0	1	0	1	0
mmu-miR-135a	MIMAT0000147	NM_013866	Zfp385a	zinc finger protein 385A	0	0	1	0	0	0	1	1	0	1	0
mmu-miR-135a	MIMAT0000147	NM_013874	Dpf1	D4, zinc and double PHD fingers family 1	0	0	1	0	0	0	1	1	0	1	0
mmu-miR-135a	MIMAT0000147	NM_013875	Pde7b	phosphodiesterase 7B	0	0	1	0	0	0	1	1	0	1	0
mmu-miR-135a	MIMAT0000147	NM_013885	Clic4	chloride intracellular channel 4 (mitochondrial)	0	0	1	1	0	0	0	1	0	1	0
mmu-miR-135a	MIMAT0000147	NM_013900	Mfi2	antigen p97 (melanoma associated) identified by monoclonal antibodies 133.2 and 96.5	0	0	1	1	0	0	0	1	0	1	0
mmu-miR-135a	MIMAT0000147	NM_015751	Abce1	ATP-binding cassette, sub-family E (OABP), member 1	0	0	1	0	0	0	1	1	0	1	0
mmu-miR-135a	MIMAT0000147	NM_015771	Lats2	large tumor suppressor 2	0	0	1	1	0	0	0	1	0	1	0
mmu-miR-135a	MIMAT0000147	NM_016678	Reck	reversion-inducing-cysteine-rich protein with kazal motifs	0	0	1	0	0	0	1	1	0	1	0
mmu-miR-135a	MIMAT0000147	NM_016769	Smad3	MAD homolog 3 (Drosophila)	0	0	1	1	0	0	0	1	0	1	0
mmu-miR-135a	MIMAT0000147	NM_016807	Sdcbp	syndecan binding protein	0	0	0	1	0	0	1	1	0	1	0
mmu-miR-135a	MIMAT0000147	NM_017381	Zranb2	zinc finger, RAN-binding domain containing 2	0	0	0	1	0	0	1	1	0	1	0
mmu-miR-135a	MIMAT0000147	NM_017395	Rfx5	regulatory factor X, 5 (influences HLA class II expression)	0	0	1	1	0	0	0	1	0	1	0
mmu-miR-135a	MIMAT0000147	NM_018782	Calcrl	calcitonin receptor-like	0	0	1	1	0	0	0	1	0	1	0
mmu-miR-135a	MIMAT0000147	NM_018871	Ywhag	tyrosine 3-monooxygenase/tryptophan 5-monooxygenase activation protein, gamma polypeptide	0	0	1	0	0	0	1	1	0	1	0
mmu-miR-135a	MIMAT0000147	NM_019423	Elovl2	elongation of very long chain fatty acids (FEN1/Elo2, SUR4/Elo3, yeast)-like 2	0	0	1	0	0	0	1	1	0	1	0
mmu-miR-135a	MIMAT0000147	NM_019545	Hao3	hydroxyacid oxidase (glycolate oxidase) 3	0	0	1	1	0	0	0	1	0	1	0
mmu-miR-135a	MIMAT0000147	NM_019677	Plcb1	phospholipase C, beta 1	0	0	0	1	0	0	1	1	0	1	0
mmu-miR-135a	MIMAT0000147	NM_019706	Rnf138	ring finger protein 138	0	0	1	0	0	0	1	1	0	1	0
mmu-miR-135a	MIMAT0000147	NM_019759	Dpt	dermatopontin	0	0	1	1	0	0	0	1	0	1	0
mmu-miR-135a	MIMAT0000147	NM_019796	Syncrip	synaptotagmin binding, cytoplasmic RNA interacting protein	0	0	1	1	0	0	0	1	0	1	0
mmu-miR-135a	MIMAT0000147	NM_019797	Trip4	thyroid hormone receptor interactor 4	0	0	1	1	0	0	0	1	0	1	0
mmu-miR-135a	MIMAT0000147	NM_019812	Sirt1	sirtuin 1 (silent mating type information regulation 2, homolog) 1 (S. cerevisiae)	0	0	1	0	0	0	1	1	0	1	0
mmu-miR-135a	MIMAT0000147	NM_019827	Gsk3b	glycogen synthase kinase 3 beta	0	0	1	0	0	0	1	1	0	1	0
mmu-miR-135a	MIMAT0000147	NM_020046	Dhodh	dihydroorotate dehydrogenase	0	0	1	1	0	0	0	1	0	1	0
mmu-miR-135a	MIMAT0000147	NM_020618	Smarce1	SWI/SNF related, matrix associated, actin dependent regulator of chromatin, subfamily e, member 1	0	0	1	0	0	0	1	1	0	1	0
mmu-miR-135a	MIMAT0000147	NM_021297	Tlr4	toll-like receptor 4	0	0	1	1	0	0	0	1	0	1	0
mmu-miR-135a	MIMAT0000147	NM_021308	Piwil2	piwi-like homolog 2 (Drosophila)	0	0	1	1	0	0	0	1	0	1	0
mmu-miR-135a	MIMAT0000147	NM_021388	Extl2	exostoses (multiple)-like 2	0	0	1	0	0	0	1	1	0	1	0
mmu-miR-135a	MIMAT0000147	NM_021439	Chst11	carbohydrate sulfotransferase 11	0	0	1	0	0	0	1	1	0	1	0
mmu-miR-135a	MIMAT0000147	NM_021450	Trpm7	transient receptor potential cation channel, subfamily M, member 7	0	0	0	1	0	0	1	1	0	1	0
mmu-miR-135a	MIMAT0000147	NM_023055	Slc9a3r2	solute carrier family 9 (sodium/hydrogen exchanger), member 3 regulator 2	0	0	1	0	0	0	1	1	0	1	0
mmu-miR-135a	MIMAT0000147	NM_023115	Pcdh15	protocadherin 15	0	0	1	1	0	0	0	1	0	1	0
mmu-miR-135a	MIMAT0000147	NM_023670	Igf2bp3	insulin-like growth factor 2 mRNA binding protein 3	0	0	1	1	0	0	0	1	0	1	0
mmu-miR-135a	MIMAT0000147	NM_023755	Tcfcp2l1	transcription factor CP2-like 1	0	0	1	1	0	0	0	1	0	1	0
mmu-miR-135a	MIMAT0000147	NM_024251	2010301N04Rik	RIKEN cDNA 2010301N04 gene	0	0	1	1	0	0	0	1	0	1	0
mmu-miR-135a	MIMAT0000147	NM_024438	Dusp19	dual specificity phosphatase 19	0	0	1	1	0	0	0	1	0	1	0
mmu-miR-135a	MIMAT0000147	NM_024478	Grpel1	GrpE-like 1, mitochondrial	0	0	1	1	0	0	0	1	0	1	0
mmu-miR-135a	MIMAT0000147	NM_025439	Tmem9	transmembrane protein 9	0	0	0	1	0	0	1	1	0	1	0
mmu-miR-135a	MIMAT0000147	NM_025564	Magohb	mago-nashi homolog B (Drosophila)	0	0	1	1	0	0	0	1	0	1	0
mmu-miR-135a	MIMAT0000147	NM_025729	Map3k7ip3	mitogen-activated protein kinase kinase kinase 7 interacting protein 3	0	0	1	1	0	0	0	1	0	1	0
mmu-miR-135a	MIMAT0000147	NM_025824	Bzw1	basic leucine zipper and W2 domains 1	0	0	1	0	0	0	1	1	0	1	0
mmu-miR-135a	MIMAT0000147	NM_025840	Bzw2	basic leucine zipper and W2 domains 2	0	0	1	0	0	0	1	1	0	1	0
mmu-miR-135a	MIMAT0000147	NM_025965	Ssr1	signal sequence receptor, alpha	0	0	1	0	0	0	1	1	0	1	0
mmu-miR-135a	MIMAT0000147	NM_025982	Tspan31	tetraspanin 31	0	0	1	1	0	0	0	1	0	1	0
mmu-miR-135a	MIMAT0000147	NM_025984	Lce1a1	late cornified envelope 1A1	0	0	1	1	0	0	0	1	0	1	0
mmu-miR-135a	MIMAT0000147	NM_026002	Mtdh	Metadherin	0	0	1	1	0	0	0	1	0	1	0
mmu-miR-135a	MIMAT0000147	NM_026013	Tmem77	transmembrane protein 77	0	0	1	0	0	0	1	1	0	1	0
mmu-miR-135a	MIMAT0000147	NM_026176	Pdcl	phosducin-like	0	0	1	1	0	0	0	1	0	1	0
mmu-miR-135a	MIMAT0000147	NM_026451	1600012H06Rik	RIKEN cDNA 1600012H06 gene	0	0	1	1	0	0	0	1	0	1	0
mmu-miR-135a	MIMAT0000147	NM_026490	Mrpl19	mitochondrial ribosomal protein L19	0	0	1	1	0	0	0	1	0	1	0
mmu-miR-135a	MIMAT0000147	NM_026557	Rchy1	ring finger and CHY zinc finger domain containing 1	0	0	1	1	0	0	0	1	0	1	0
mmu-miR-135a	MIMAT0000147	NM_026629	2410066E13Rik	RIKEN cDNA 2410066E13 gene	0	0	1	0	0	0	1	1	0	1	0
mmu-miR-135a	MIMAT0000147	NM_026647	Zdhhc21	zinc finger, DHHC domain containing 21	0	0	1	1	0	0	0	1	0	1	0
mmu-miR-135a	MIMAT0000147	NM_026721	Slc39a13	solute carrier family 39 (metal ion transporter), member 13	0	0	0	1	0	0	1	1	0	1	0
mmu-miR-135a	MIMAT0000147	NM_026735	Mobkl1a	MOB1, Mps One Binder kinase activator-like 1A (yeast)	0	0	1	1	0	0	0	1	0	1	0
mmu-miR-135a	MIMAT0000147	NM_027016	Sec62	SEC62 homolog (S. cerevisiae)	0	0	0	1	0	0	1	1	0	1	0
mmu-miR-135a	MIMAT0000147	NM_027402	Fndc5	fibronectin type III domain containing 5	0	0	1	0	0	0	1	1	0	1	0
mmu-miR-135a	MIMAT0000147	NM_027434	2610304G08Rik	RIKEN cDNA 2610304G08 gene	0	0	1	1	0	0	0	1	0	1	0
mmu-miR-135a	MIMAT0000147	NM_027519	6330406I15Rik	RIKEN cDNA 6330406I15 gene	0	0	1	1	0	0	0	1	0	1	0
mmu-miR-135a	MIMAT0000147	NM_027637	4931428L18Rik	RIKEN cDNA 4931428L18 gene	0	0	1	1	0	0	0	1	0	1	0
mmu-miR-135a	MIMAT0000147	NM_027667	Arhgap19	Rho GTPase activating protein 19	0	0	1	0	0	0	1	1	0	1	0
mmu-miR-135a	MIMAT0000147	NM_027722	Nudt4	nudix (nucleoside diphosphate linked moiety X)-type motif 4	0	0	1	0	0	0	1	1	0	1	0
mmu-miR-135a	MIMAT0000147	NM_027769	Cpne3	copine III	0	0	1	1	0	0	0	1	0	1	0
mmu-miR-135a	MIMAT0000147	NM_027882	Cic	capicua homolog (Drosophila)	0	0	1	0	0	0	1	1	0	1	0
mmu-miR-135a	MIMAT0000147	NM_028236	Ceacam18	CEA-related cell adhesion molecule 1	0	0	1	1	0	0	0	1	0	1	0
mmu-miR-135a	MIMAT0000147	NM_028369	Mon1a	MON1 homolog A (yeast)	0	0	1	0	0	0	1	1	0	1	0
mmu-miR-135a	MIMAT0000147	NM_028385	Setd5	SET domain containing 5	0	0	1	0	0	0	1	1	0	1	0
mmu-miR-135a	MIMAT0000147	NM_028450	Gulp1	GULP, engulfment adaptor PTB domain containing 1	0	0	1	1	0	0	0	1	0	1	0
mmu-miR-135a	MIMAT0000147	NM_028472	Bmper	BMP-binding endothelial regulator	0	0	1	0	0	0	1	1	0	1	0
mmu-miR-135a	MIMAT0000147	NM_028622	Lce1c	late cornified envelope 1C	0	0	1	1	0	0	0	1	0	1	0
mmu-miR-135a	MIMAT0000147	NM_028792	Josd1	Josephin domain containing 1	0	0	1	1	0	0	0	1	0	1	0
mmu-miR-135a	MIMAT0000147	NM_028876	Tmed5	transmembrane emp24 protein transport domain containing 5	0	0	1	1	0	0	0	1	0	1	0
mmu-miR-135a	MIMAT0000147	NM_029456	Saps3	SAPS domain family, member 3	0	0	0	1	0	0	1	1	0	1	0
mmu-miR-135a	MIMAT0000147	NM_029519	Rap2a	RAS related protein 2a	0	0	1	0	0	0	1	1	0	1	0
mmu-miR-135a	MIMAT0000147	NM_029557	Tsen54	tRNA splicing endonuclease 54 homolog (SEN54, S. cerevisiae)	0	0	1	1	0	0	0	1	0	1	0
mmu-miR-135a	MIMAT0000147	NM_029561	Ndfip2	Nedd4 family interacting protein 2	0	0	1	1	0	0	0	1	0	1	0
mmu-miR-135a	MIMAT0000147	NM_029570	Atp11b	ATPase, class VI, type 11B	0	0	1	1	0	0	0	1	0	1	0
mmu-miR-135a	MIMAT0000147	NM_029576	Rab1b	RAB1B, member RAS oncogene family	0	0	1	0	0	0	1	1	0	1	0
mmu-miR-135a	MIMAT0000147	NM_029742	2410127E18Rik	RIKEN cDNA 2410127E18 gene	0	0	1	1	0	0	0	1	0	1	0
mmu-miR-135a	MIMAT0000147	NM_029749	Usp42	ubiquitin specific peptidase 42	0	0	1	0	0	0	1	1	0	1	0
mmu-miR-135a	MIMAT0000147	NM_030168	4921505C17Rik	RIKEN cDNA 4921505C17 gene	0	0	1	0	0	0	1	1	0	1	0
mmu-miR-135a	MIMAT0000147	NM_030221	Nadsyn1	NAD synthetase 1	0	0	1	1	0	0	0	1	0	1	0
mmu-miR-135a	MIMAT0000147	NM_030732	Tbl1xr1	transducin (beta)-like 1X-linked receptor 1	0	0	1	0	0	0	1	1	0	1	0
mmu-miR-135a	MIMAT0000147	NM_053104	Rbm9	RNA binding motif protein 9	0	0	1	0	0	0	1	1	0	1	0
mmu-miR-135a	MIMAT0000147	NM_053136	Pcdhb11	protocadherin beta 11	0	0	1	1	0	0	0	1	0	1	0
mmu-miR-135a	MIMAT0000147	NM_053199	Cadm3	cell adhesion molecule 3	0	0	1	0	0	0	1	1	0	1	0
mmu-miR-135a	MIMAT0000147	NM_054097	Pip4k2c	phosphatidylinositol-5-phosphate 4-kinase, type II, gamma	0	0	1	0	0	0	1	1	0	1	0
mmu-miR-135a	MIMAT0000147	NM_080793	Setd7	SET domain containing (lysine methyltransferase) 7	0	0	1	0	0	0	1	1	0	1	0
mmu-miR-135a	MIMAT0000147	NM_080855	Zcchc14	zinc finger, CCHC domain containing 14	0	0	1	1	0	0	0	1	0	1	0
mmu-miR-135a	MIMAT0000147	NM_130450	Elovl6	ELOVL family member 6, elongation of long chain fatty acids (yeast)	0	0	1	0	0	0	1	1	0	1	0
mmu-miR-135a	MIMAT0000147	NM_130796	Snx18	sorting nexin 18	0	0	1	0	0	0	1	1	0	1	0
mmu-miR-135a	MIMAT0000147	NM_133218	Zfp704	zinc finger protein 704	0	0	1	0	0	0	1	1	0	1	0
mmu-miR-135a	MIMAT0000147	NM_133648	Slc12a6	solute carrier family 12, member 6	0	0	1	0	0	0	1	1	0	1	0
mmu-miR-135a	MIMAT0000147	NM_133649	Slc12a6	solute carrier family 12, member 6	0	0	1	0	0	0	1	1	0	1	0
mmu-miR-135a	MIMAT0000147	NM_133653	Mat1a	methionine adenosyltransferase I, alpha	0	0	1	1	0	0	0	1	0	1	0
mmu-miR-135a	MIMAT0000147	NM_133700	Btbd10	BTB (POZ) domain containing 10	0	0	0	1	0	0	1	1	0	1	0
mmu-miR-135a	MIMAT0000147	NM_133721	Itga9	integrin alpha 9	0	0	1	1	0	0	0	1	0	1	0
mmu-miR-135a	MIMAT0000147	NM_133784	Wwtr1	WW domain containing transcription regulator 1	0	0	1	1	0	0	0	1	0	1	0
mmu-miR-135a	MIMAT0000147	NM_133907	Ube3c	ubiquitin protein ligase E3C	0	0	1	0	0	0	1	1	0	1	0
mmu-miR-135a	MIMAT0000147	NM_133948	Psip1	PC4 and SFRS1 interacting protein 1	0	0	1	0	0	0	1	1	0	1	0
mmu-miR-135a	MIMAT0000147	NM_133957	Nfat5	nuclear factor of activated T-cells 5	0	0	1	0	0	0	1	1	0	1	0
mmu-miR-135a	MIMAT0000147	NM_133987	Slc6a8	solute carrier family 6 (neurotransmitter transporter, creatine), member 8	0	0	1	0	0	0	1	1	0	1	0
mmu-miR-135a	MIMAT0000147	NM_134009	Ncln	nicalin homolog (zebrafish)	0	0	1	1	0	0	0	1	0	1	0
mmu-miR-135a	MIMAT0000147	NM_134095	D15Wsu75e	DNA segment, Chr 15, Wayne State University 75, expressed	0	0	1	0	0	0	1	1	0	1	0
mmu-miR-135a	MIMAT0000147	NM_134134	A630042L21Rik	RIKEN cDNA A630042L21 gene	0	0	1	0	0	0	1	1	0	1	0
mmu-miR-135a	MIMAT0000147	NM_138589	Ubfd1	ubiquitin family domain containing 1	0	0	1	1	0	0	0	1	0	1	0
mmu-miR-135a	MIMAT0000147	NM_138648	Olr1	oxidized low density lipoprotein (lectin-like) receptor 1	0	0	1	1	0	0	0	1	0	1	0
mmu-miR-135a	MIMAT0000147	NM_144552	Stxbp6	syntaxin binding protein 6 (amisyn)	0	0	1	1	0	0	0	1	0	1	0
mmu-miR-135a	MIMAT0000147	NM_145125	Brwd1	bromodomain and WD repeat domain containing 1	0	0	1	0	0	0	1	1	0	1	0
mmu-miR-135a	MIMAT0000147	NM_145133	Tifa	TRAF-interacting protein with forkhead-associated domain	0	0	1	1	0	0	0	1	0	1	0
mmu-miR-135a	MIMAT0000147	NM_145136	Myocd	myocardin	0	0	1	1	0	0	0	1	0	1	0
mmu-miR-135a	MIMAT0000147	NM_145496	Dak	dihydroxyacetone kinase 2 homolog (yeast)	0	0	1	1	0	0	0	1	0	1	0
mmu-miR-135a	MIMAT0000147	NM_145544	Rap1gds1	RAP1, GTP-GDP dissociation stimulator 1	0	0	1	0	0	0	1	1	0	1	0
mmu-miR-135a	MIMAT0000147	NM_145569	Mat2a	methionine adenosyltransferase II, alpha	0	0	1	0	0	0	1	1	0	1	0
mmu-miR-135a	MIMAT0000147	NM_145602	Ndrg4	N-myc downstream regulated gene 4	0	0	1	0	0	0	1	1	0	1	0
mmu-miR-135a	MIMAT0000147	NM_146004	BC024997	cDNA sequence BC024997	0	0	1	1	0	0	0	1	0	1	0
mmu-miR-135a	MIMAT0000147	NM_146039	Wdr60	WD repeat domain 60	0	0	1	1	0	0	0	1	0	1	0
mmu-miR-135a	MIMAT0000147	NM_146091	5730596K20Rik	RIKEN cDNA 5730596K20 gene	0	0	1	1	0	0	0	1	0	1	0
mmu-miR-135a	MIMAT0000147	NM_146386	Myocd	myocardin	0	0	1	1	0	0	0	1	0	1	0
mmu-miR-135a	MIMAT0000147	NM_152895	Jarid1b	jumonji, AT rich interactive domain 1B (Rbp2 like)	0	0	1	1	0	0	0	1	0	1	0
mmu-miR-135a	MIMAT0000147	NM_153058	Mapre2	microtubule-associated protein, RP/EB family, member 2	0	0	0	1	0	0	1	1	0	1	0
mmu-miR-135a	MIMAT0000147	NM_153085	Wac	WW domain containing adaptor with coiled-coil	0	0	1	0	0	0	1	1	0	1	0
mmu-miR-135a	MIMAT0000147	NM_153144	Ggnbp2	gametogenetin binding protein 2	0	0	0	1	0	0	1	1	0	1	0
mmu-miR-135a	MIMAT0000147	NM_153399	Syne1	synaptic nuclear envelope 1	0	0	1	1	0	0	0	1	0	1	0
mmu-miR-135a	MIMAT0000147	NM_153550	Dirc2	disrupted in renal carcinoma 2 (human)	0	0	1	1	0	0	0	1	0	1	0
mmu-miR-135a	MIMAT0000147	NM_153774	Ipo9	importin 9	0	0	1	1	0	0	0	1	0	1	0
mmu-miR-135a	MIMAT0000147	NM_170730	Ank3	ankyrin 3, epithelial	0	0	1	1	0	0	0	1	0	1	0
mmu-miR-135a	MIMAT0000147	NM_172153	Lcorl	ligand dependent nuclear receptor corepressor-like	0	0	1	0	0	0	1	1	0	1	0
mmu-miR-135a	MIMAT0000147	NM_172262	Aof1	amine oxidase, flavin containing 1	0	0	1	1	0	0	0	1	0	1	0
mmu-miR-135a	MIMAT0000147	NM_172263	Pde8b	phosphodiesterase 8B	0	0	1	0	0	0	1	1	0	1	0
mmu-miR-135a	MIMAT0000147	NM_172282	Tmco3	transmembrane and coiled-coil domains 3	0	0	1	1	0	0	0	1	0	1	0
mmu-miR-135a	MIMAT0000147	NM_172420	Ppp1r1c	protein phosphatase 1, regulatory (inhibitor) subunit 1C	0	0	1	1	0	0	0	1	0	1	0
mmu-miR-135a	MIMAT0000147	NM_172435	P2ry10	purinergic receptor P2Y, G-protein coupled 10	0	0	1	1	0	0	0	1	0	1	0
mmu-miR-135a	MIMAT0000147	NM_172454	Panx3	pannexin 3	0	0	1	1	0	0	0	1	0	1	0
mmu-miR-135a	MIMAT0000147	NM_172586	Zfp322a	zinc finger protein 322a	0	0	1	0	0	0	1	1	0	1	0
mmu-miR-135a	MIMAT0000147	NM_172593	Mier3	mesoderm induction early response 1, family member 3	0	0	1	0	0	0	1	1	0	1	0
mmu-miR-135a	MIMAT0000147	NM_172599	D14Ertd436e	DNA segment, Chr 14, ERATO Doi 436, expressed	0	0	1	1	0	0	0	1	0	1	0
mmu-miR-135a	MIMAT0000147	NM_172627	Pggt1b	protein geranylgeranyltransferase type I, beta subunit	0	0	1	0	0	0	1	1	0	1	0
mmu-miR-135a	MIMAT0000147	NM_172635	Patl1	protein associated with topoisomerase II homolog 1 (yeast)	0	0	1	0	0	0	1	1	0	1	0
mmu-miR-135a	MIMAT0000147	NM_172664	Tlk1	tousled-like kinase 1	0	0	1	0	0	0	1	1	0	1	0
mmu-miR-135a	MIMAT0000147	NM_172694	Megf9	multiple EGF-like-domains 9	0	0	1	0	0	0	1	1	0	1	0
mmu-miR-135a	MIMAT0000147	NM_172815	Rspo2	R-spondin 2 homolog (Xenopus laevis)	0	0	1	1	0	0	0	1	0	1	0
mmu-miR-135a	MIMAT0000147	NM_172992	Phtf2	putative homeodomain transcription factor 2	0	0	1	0	0	0	1	1	0	1	0
mmu-miR-135a	MIMAT0000147	NM_173185	Csnk1g1	casein kinase 1, gamma 1	0	0	1	0	0	0	1	1	0	1	0
mmu-miR-135a	MIMAT0000147	NM_173422	Colec10	collectin sub-family member 10	0	0	1	1	0	0	0	1	0	1	0
mmu-miR-135a	MIMAT0000147	NM_173876	Clcn3	chloride channel 3	0	0	0	1	0	0	1	1	0	1	0
mmu-miR-135a	MIMAT0000147	NM_174846	Glyctk	glycerate kinase	0	0	1	0	0	0	1	1	0	1	0
mmu-miR-135a	MIMAT0000147	NM_175122	Rab39b	RAB39B, member RAS oncogene family	0	0	1	0	0	0	1	1	0	1	0
mmu-miR-135a	MIMAT0000147	NM_175127	Fbxo28	F-box protein 28	0	0	1	0	0	0	1	1	0	1	0
mmu-miR-135a	MIMAT0000147	NM_175149	2310022B05Rik	RIKEN cDNA 2310022B05 gene	0	0	0	1	0	0	1	1	0	1	0
mmu-miR-135a	MIMAT0000147	NM_175206	Fbxl22	F-box and leucine-rich repeat protein 22	0	0	1	1	0	0	0	1	0	1	0
mmu-miR-135a	MIMAT0000147	NM_001001152	Zfp458	zinc finger protein 458	0	0	1	0	0	0	0	1	0	1	0
mmu-miR-135a	MIMAT0000147	NM_001001160	Fbxo41	F-box protein 41	0	0	1	0	0	0	0	1	0	1	0
mmu-miR-135a	MIMAT0000147	NM_001001176	Taf9b	TAF9B RNA polymerase II, TATA box binding protein (TBP)-associated factor	0	0	1	0	0	0	0	1	0	1	0
mmu-miR-135a	MIMAT0000147	NM_001001180	BC066028	cDNA sequence BC066028	0	0	1	0	0	0	0	1	0	1	0
mmu-miR-135a	MIMAT0000147	NM_001001309	Itga8	integrin alpha 8	0	0	1	0	0	0	0	1	0	1	0
mmu-miR-135a	MIMAT0000147	NM_001001321	Slc35d2	solute carrier family 35, member D2	0	0	1	0	0	0	0	1	0	1	0
mmu-miR-135a	MIMAT0000147	NM_001001495	Tnip3	TNFAIP3 interacting protein 3	0	0	1	0	0	0	0	1	0	1	0
mmu-miR-135a	MIMAT0000147	NM_001001738	BC063749	cDNA sequence BC063749	0	0	1	0	0	0	0	1	0	1	0
mmu-miR-135a	MIMAT0000147	NM_001001798	Atp11c	Atpase, class VI, type 11C	0	0	1	0	0	0	0	1	0	1	0
mmu-miR-135a	MIMAT0000147	NM_001001885	Tmem151a	transmembrane protein 151A	0	0	1	0	0	0	0	1	0	1	0
mmu-miR-135a	MIMAT0000147	NM_001001980	Limch1	LIM and calponin homology domains 1	0	0	1	0	0	0	0	1	0	1	0
mmu-miR-135a	MIMAT0000147	NM_001001982	A430105I19Rik	RIKEN cDNA A430105I19 gene	0	0	1	0	0	0	0	1	0	1	0
mmu-miR-135a	MIMAT0000147	NM_001001985	Nat8l	N-acetyltransferase 8-like	0	0	1	0	0	0	0	1	0	1	0
mmu-miR-135a	MIMAT0000147	NM_001001986	8430427H17Rik	RIKEN cDNA 8430427H17 gene	0	0	1	0	0	0	0	1	0	1	0
mmu-miR-135a	MIMAT0000147	NM_001002268	Gpr126	G protein-coupled receptor 126	0	0	1	0	0	0	0	1	0	1	0
mmu-miR-135a	MIMAT0000147	NM_001002897	Atg9b	ATG9 autophagy related 9 homolog B (S. cerevisiae)	0	0	1	0	0	0	0	1	0	1	0
mmu-miR-135a	MIMAT0000147	NM_001003717	Osbpl8	oxysterol binding protein-like 8	0	0	1	0	0	0	0	1	0	1	0
mmu-miR-135a	MIMAT0000147	NM_001003815	Epb4.1l1	erythrocyte protein band 4.1-like 1	0	0	1	0	0	0	0	1	0	1	0
mmu-miR-135a	MIMAT0000147	NM_001003898	Tardbp	TAR DNA binding protein	0	0	1	0	0	0	0	1	0	1	0
mmu-miR-135a	MIMAT0000147	NM_001003899	Tardbp	TAR DNA binding protein	0	0	1	0	0	0	0	1	0	1	0
mmu-miR-135a	MIMAT0000147	NM_001003915	Slc5a12	solute carrier family 5 (sodium/glucose cotransporter), member 12	0	0	1	0	0	0	0	1	0	1	0
mmu-miR-135a	MIMAT0000147	NM_001003919	Ddx11	DEAD/H (Asp-Glu-Ala-Asp/His) box polypeptide 11 (CHL1-like helicase homolog, S. cerevisiae)	0	0	1	0	0	0	0	1	0	1	0
mmu-miR-135a	MIMAT0000147	NM_001003948	5033414K04Rik	RIKEN cDNA 5033414K04 gene	0	0	1	0	0	0	0	1	0	1	0
mmu-miR-135a	MIMAT0000147	NM_001003953	Fbxl10	F-box and leucine-rich repeat protein 10	0	0	1	0	0	0	0	1	0	1	0
mmu-miR-135a	MIMAT0000147	NM_001004139	Zfp619	zinc finger protein 619	0	0	1	0	0	0	0	1	0	1	0
mmu-miR-135a	MIMAT0000147	NM_001004155	9930012K11Rik	RIKEN cDNA 9930012K11 gene	0	0	1	0	0	0	0	1	0	1	0
mmu-miR-135a	MIMAT0000147	NM_001004173	Sgpp2	sphingosine-1-phosphate phosphotase 2	0	0	1	0	0	0	0	1	0	1	0
mmu-miR-135a	MIMAT0000147	NM_001004177	Celsr2	cadherin, EGF LAG seven-pass G-type receptor 2 (flamingo homolog, Drosophila)	0	0	1	0	0	0	0	1	0	1	0
mmu-miR-135a	MIMAT0000147	NM_001004180	BC057022	cDNA sequence BC057022	0	0	1	0	0	0	0	1	0	1	0
mmu-miR-135a	MIMAT0000147	NM_001004184	Slc28a1	solute carrier family 28 (sodium-coupled nucleoside transporter), member 1	0	0	1	0	0	0	0	1	0	1	0
mmu-miR-135a	MIMAT0000147	NM_001004293	Amigo1	adhesion molecule with Ig like domain 1	0	0	1	0	0	0	0	1	0	1	0
mmu-miR-135a	MIMAT0000147	NM_001004364	Ddef2	development and differentiation enhancing factor 2	0	0	1	0	0	0	0	1	0	1	0
mmu-miR-135a	MIMAT0000147	NM_001004367	Cxxc4	CXXC finger 4	0	0	1	0	0	0	0	1	0	1	0
mmu-miR-135a	MIMAT0000147	NM_001004436	Wapal	wings apart-like homolog (Drosophila)	0	0	1	0	0	0	0	1	0	1	0
mmu-miR-135a	MIMAT0000147	NM_001004455	Cys1	cystin 1	0	0	1	0	0	0	0	1	0	1	0
mmu-miR-135a	MIMAT0000147	NM_001005341	Ypel2	yippee-like 2 (Drosophila)	0	0	1	0	0	0	0	1	0	1	0
mmu-miR-135a	MIMAT0000147	NM_001005358	BC018101	cDNA sequence BC018101	0	0	1	0	0	0	0	1	0	1	0
mmu-miR-135a	MIMAT0000147	NM_001005420	Gm347	gene model 347, (NCBI)	0	0	1	0	0	0	0	1	0	1	0
mmu-miR-135a	MIMAT0000147	NM_001005475	Iqsec2	IQ motif and Sec7 domain 2	0	0	1	0	0	0	0	1	0	1	0
mmu-miR-135a	MIMAT0000147	NM_001005740	Phactr1	phosphatase and actin regulator 1	0	0	1	0	0	0	0	1	0	1	0
mmu-miR-135a	MIMAT0000147	NM_001005748	Phactr1	phosphatase and actin regulator 1	0	0	1	0	0	0	0	1	0	1	0
mmu-miR-135a	MIMAT0000147	NM_001005847	Aga	aspartylglucosaminidase	0	0	1	0	0	0	0	1	0	1	0
mmu-miR-135a	MIMAT0000147	NM_001005867	Zmiz2	zinc finger, MIZ-type containing 2	0	0	1	0	0	0	0	1	0	1	0
mmu-miR-135a	MIMAT0000147	NM_001006664	Epb4.1l1	erythrocyte protein band 4.1-like 1	0	0	1	0	0	0	0	1	0	1	0
mmu-miR-135a	MIMAT0000147	NM_001006669	Kcnq2	potassium voltage-gated channel, subfamily Q, member 2	0	0	1	0	0	0	0	1	0	1	0
mmu-miR-135a	MIMAT0000147	NM_001007573	Gm50	gene model 50, (NCBI)	0	0	0	0	0	0	1	1	0	1	0
mmu-miR-135a	MIMAT0000147	NM_001007576	Gucy2f	guanylate cyclase 2f	0	0	1	0	0	0	0	1	0	1	0
mmu-miR-135a	MIMAT0000147	NM_001007577	A630018P17Rik	RIKEN cDNA A630018P17 gene	0	0	1	0	0	0	0	1	0	1	0
mmu-miR-135a	MIMAT0000147	NM_001008230	Rtp2	receptor transporter protein 2	0	0	1	0	0	0	0	1	0	1	0
mmu-miR-135a	MIMAT0000147	NM_001008420	Cdh12	cadherin 12	0	0	1	0	0	0	0	1	0	1	0
mmu-miR-135a	MIMAT0000147	NM_001008423	Gm1568	gene model 1568, (NCBI)	0	0	1	0	0	0	0	1	0	1	0
mmu-miR-135a	MIMAT0000147	NM_001008427	EG434179	predicted gene, EG434179	0	0	1	0	0	0	0	1	0	1	0
mmu-miR-135a	MIMAT0000147	NM_001008501	Zfp760	zinc finger protein 760	0	0	1	0	0	0	0	1	0	1	0
mmu-miR-135a	MIMAT0000147	NM_001008542	Mxi1	Max interacting protein 1	0	0	1	0	0	0	0	1	0	1	0
mmu-miR-135a	MIMAT0000147	NM_001008543	Mxi1	Max interacting protein 1	0	0	1	0	0	0	0	1	0	1	0
mmu-miR-135a	MIMAT0000147	NM_001008545	Tardbp	TAR DNA binding protein	0	0	1	0	0	0	0	1	0	1	0
mmu-miR-135a	MIMAT0000147	NM_001008546	Tardbp	TAR DNA binding protein	0	0	1	0	0	0	0	1	0	1	0
mmu-miR-135a	MIMAT0000147	NM_001008548	Pde2a	phosphodiesterase 2A, cGMP-stimulated	0	0	1	0	0	0	0	1	0	1	0
mmu-miR-135a	MIMAT0000147	NM_001008700	Il4ra	interleukin 4 receptor, alpha	0	0	1	0	0	0	0	1	0	1	0
mmu-miR-135a	MIMAT0000147	NM_001009818	2014-09-11	septin 11	0	0	1	0	0	0	0	1	0	1	0
mmu-miR-135a	MIMAT0000147	NM_001009819	A3galt2	alpha 1,3-galactosyltransferase 2 (isoglobotriaosylceramide synthase)	0	0	1	0	0	0	0	1	0	1	0
mmu-miR-135a	MIMAT0000147	NM_001009927	Smcr7	Smith-Magenis syndrome chromosome region, candidate 7 homolog (human)	0	0	1	0	0	0	0	1	0	1	0
mmu-miR-135a	MIMAT0000147	NM_001009935	Txnip	thioredoxin interacting protein	0	0	1	0	0	0	0	1	0	1	0
mmu-miR-135a	MIMAT0000147	NM_001009949	Mcart1	mitochondrial carrier triple repeat 1	0	0	1	0	0	0	0	1	0	1	0
mmu-miR-135a	MIMAT0000147	NM_001010834	Slc10a5	solute carrier family 10 (sodium/bile acid cotransporter family), member 5	0	0	1	0	0	0	0	1	0	1	0
mmu-miR-135a	MIMAT0000147	NM_001012273	Birc5	baculoviral IAP repeat-containing 5	0	0	1	0	0	0	0	1	0	1	0
mmu-miR-135a	MIMAT0000147	NM_001012450	Ankrd6	ankyrin repeat domain 6	0	0	1	0	0	0	0	1	0	1	0
mmu-miR-135a	MIMAT0000147	NM_001012477	Cxcl12	chemokine (C-X-C motif) ligand 12	0	0	1	0	0	0	0	1	0	1	0
mmu-miR-135a	MIMAT0000147	NM_001012517	Fut10	fucosyltransferase 10	0	0	1	0	0	0	0	1	0	1	0
mmu-miR-135a	MIMAT0000147	NM_001013026	Ttf2	transcription termination factor, RNA polymerase II	0	0	1	0	0	0	0	1	0	1	0
mmu-miR-135a	MIMAT0000147	NM_001013028	AI597468	expressed sequence AI597468	0	0	1	0	0	0	0	1	0	1	0
mmu-miR-135a	MIMAT0000147	NM_001013367	Prkaa1	protein kinase, AMP-activated, alpha 1 catalytic subunit	0	0	1	0	0	0	0	1	0	1	0
mmu-miR-135a	MIMAT0000147	NM_001013373	Tmprss13	transmembrane protease, serine 13	0	0	1	0	0	0	0	1	0	1	0
mmu-miR-135a	MIMAT0000147	NM_001013381	Rsad1	radical S-adenosyl methionine domain containing 1	0	0	1	0	0	0	0	1	0	1	0
mmu-miR-135a	MIMAT0000147	NM_001013390	Scn4b	sodium channel, type IV, beta	0	0	1	0	0	0	0	1	0	1	0
mmu-miR-135a	MIMAT0000147	NM_001013392	Rreb1	ras responsive element binding protein 1	0	0	1	0	0	0	0	1	0	1	0
mmu-miR-135a	MIMAT0000147	NM_001013411	Nkain2	Na+/K+ transporting ATPase interacting 2	0	0	1	0	0	0	0	1	0	1	0
mmu-miR-135a	MIMAT0000147	NM_001013581	Pard3	par-3 (partitioning defective 3) homolog (C. elegans)	0	0	1	0	0	0	0	1	0	1	0
mmu-miR-135a	MIMAT0000147	NM_001013757	Gm467	gene model 467, (NCBI)	0	0	1	0	0	0	0	1	0	1	0
mmu-miR-135a	MIMAT0000147	NM_001013758	BC072620	cDNA sequence BC072620	0	0	1	0	0	0	0	1	0	1	0
mmu-miR-135a	MIMAT0000147	NM_001013761	Gm606	gene model 606, (NCBI)	0	0	1	0	0	0	0	1	0	1	0
mmu-miR-135a	MIMAT0000147	NM_001013805	EG433634	predicted gene, EG433634	0	0	1	0	0	0	0	1	0	1	0
mmu-miR-135a	MIMAT0000147	NM_001014399	Abi3bp	ABI gene family, member 3 (NESH) binding protein	0	0	1	0	0	0	0	1	0	1	0
mmu-miR-135a	MIMAT0000147	NM_001014423	Abi3bp	ABI gene family, member 3 (NESH) binding protein	0	0	1	0	0	0	0	1	0	1	0
mmu-miR-135a	MIMAT0000147	NM_001014761	Scn2b	sodium channel, voltage-gated, type II, beta	0	0	0	0	0	0	1	1	0	1	0
mmu-miR-135a	MIMAT0000147	NM_001017966	Ddi2	DNA-damage inducible protein 2	0	0	1	0	0	0	0	1	0	1	0
mmu-miR-135a	MIMAT0000147	NM_001017968	Zdhhc18	zinc finger, DHHC domain containing 18	0	0	1	0	0	0	0	1	0	1	0
mmu-miR-135a	MIMAT0000147	NM_001017983	Foxred2	FAD-dependent oxidoreductase domain containing 2	0	0	1	0	0	0	0	1	0	1	0
mmu-miR-135a	MIMAT0000147	NM_001024134	Trim15	tripartite motif-containing 15	0	0	1	0	0	0	0	1	0	1	0
mmu-miR-135a	MIMAT0000147	NM_001024139	Adamts15	a disintegrin-like and metallopeptidase (reprolysin type) with thrombospondin type 1 motif, 15	0	0	1	0	0	0	0	1	0	1	0
mmu-miR-135a	MIMAT0000147	NM_001024205	Nufip2	nuclear fragile X mental retardation protein interacting protein 2	0	0	1	0	0	0	0	1	0	1	0
mmu-miR-135a	MIMAT0000147	NM_001024478	1110049B09Rik	RIKEN cDNA 1110049B09 gene	0	0	1	0	0	0	0	1	0	1	0
mmu-miR-135a	MIMAT0000147	NM_001024504	Dcun1d2	DCN1, defective in cullin neddylation 1, domain containing 2 (S. cerevisiae)	0	0	1	0	0	0	0	1	0	1	0
mmu-miR-135a	MIMAT0000147	NM_001024508	Brd9	bromodomain containing 9	0	0	1	0	0	0	0	1	0	1	0
mmu-miR-135a	MIMAT0000147	NM_001024526	Larp4	La ribonucleoprotein domain family, member 4	0	0	1	0	0	0	0	1	0	1	0
mmu-miR-135a	MIMAT0000147	NM_001024604	Ankrd28	ankyrin repeat domain 28	0	0	1	0	0	0	0	1	0	1	0
mmu-miR-135a	MIMAT0000147	NM_001024617	Inpp4b	inositol polyphosphate-4-phosphatase, type II	0	0	0	0	0	0	1	1	0	1	0
mmu-miR-135a	MIMAT0000147	NM_001024703	Mctp2	multiple C2 domains, transmembrane 2	0	0	1	0	0	0	0	1	0	1	0
mmu-miR-135a	MIMAT0000147	NM_001024707	Lrp3	low density lipoprotein receptor-related protein 3	0	0	1	0	0	0	0	1	0	1	0
mmu-miR-135a	MIMAT0000147	NM_001024727	EG545952	predicted gene, EG545952	0	0	1	0	0	0	0	1	0	1	0
mmu-miR-135a	MIMAT0000147	NM_001024856	Ttbk2	tau tubulin kinase 2	0	0	1	0	0	0	0	1	0	1	0
mmu-miR-135a	MIMAT0000147	NM_001024857	Ttbk2	tau tubulin kinase 2	0	0	1	0	0	0	0	1	0	1	0
mmu-miR-135a	MIMAT0000147	NM_001024911	2014-09-10	septin 10	0	0	1	0	0	0	0	1	0	1	0
mmu-miR-135a	MIMAT0000147	NM_001024928	Zfp667	zinc finger protein 667	0	0	1	0	0	0	0	1	0	1	0
mmu-miR-135a	MIMAT0000147	NM_001025074	Ntrk2	neurotrophic tyrosine kinase, receptor, type 2	0	0	1	0	0	0	0	1	0	1	0
mmu-miR-135a	MIMAT0000147	NM_001025103	Efcab4a	EF-hand calcium binding domain 4A	0	0	1	0	0	0	0	1	0	1	0
mmu-miR-135a	MIMAT0000147	NM_001025192	Cxadr	coxsackievirus and adenovirus receptor	0	0	1	0	0	0	0	1	0	1	0
mmu-miR-135a	MIMAT0000147	NM_001025296	Dffa	DNA fragmentation factor, alpha subunit	0	0	1	0	0	0	0	1	0	1	0
mmu-miR-135a	MIMAT0000147	NM_001025305	Tcfap2b	transcription factor AP-2 beta	0	0	1	0	0	0	0	1	0	1	0
mmu-miR-135a	MIMAT0000147	NM_001025309	Pja2	praja 2, RING-H2 motif containing	0	0	1	0	0	0	0	1	0	1	0
mmu-miR-135a	MIMAT0000147	NM_001025312	Dclre1b	DNA cross-link repair 1B, PSO2 homolog (S. cerevisiae)	0	0	1	0	0	0	0	1	0	1	0
mmu-miR-135a	MIMAT0000147	NM_001025373	4930432O21Rik	RIKEN cDNA 4930432O21 gene	0	0	1	0	0	0	0	1	0	1	0
mmu-miR-135a	MIMAT0000147	NM_001025381	Gpr17	G protein-coupled receptor 17	0	0	1	0	0	0	0	1	0	1	0
mmu-miR-135a	MIMAT0000147	NM_001025382	EG574403	predicted gene, EG574403	0	0	1	0	0	0	0	1	0	1	0
mmu-miR-135a	MIMAT0000147	NM_001025392	Bclaf1	BCL2-associated transcription factor 1	0	0	1	0	0	0	0	1	0	1	0
mmu-miR-135a	MIMAT0000147	NM_001025393	Bclaf1	BCL2-associated transcription factor 1	0	0	1	0	0	0	0	1	0	1	0
mmu-miR-135a	MIMAT0000147	NM_001025429	Spag9	sperm associated antigen 9	0	0	1	0	0	0	0	1	0	1	0
mmu-miR-135a	MIMAT0000147	NM_001025430	Spag9	sperm associated antigen 9	0	0	1	0	0	0	0	1	0	1	0
mmu-miR-135a	MIMAT0000147	NM_001025431	Btbd3	BTB (POZ) domain containing 3	0	0	1	0	0	0	0	1	0	1	0
mmu-miR-135a	MIMAT0000147	NM_001025435	BC053393	cDNA sequence BC053393	0	0	1	0	0	0	0	1	0	1	0
mmu-miR-135a	MIMAT0000147	NM_001025438	Camk2d	calcium/calmodulin-dependent protein kinase II, delta	0	0	1	0	0	0	0	1	0	1	0
mmu-miR-135a	MIMAT0000147	NM_001025444	Aptx	aprataxin	0	0	1	0	0	0	0	1	0	1	0
mmu-miR-135a	MIMAT0000147	NM_001025560	Sox6	SRY-box containing gene 6	0	0	1	0	0	0	0	1	0	1	0
mmu-miR-135a	MIMAT0000147	NM_001025566	Chka	choline kinase alpha	0	0	1	0	0	0	0	1	0	1	0
mmu-miR-135a	MIMAT0000147	NM_001025568	Pde1c	phosphodiesterase 1C	0	0	1	0	0	0	0	1	0	1	0
mmu-miR-135a	MIMAT0000147	NM_001025570	Prrx1	paired related homeobox 1	0	0	1	0	0	0	0	1	0	1	0
mmu-miR-135a	MIMAT0000147	NM_001025571	Sh2d2a	SH2 domain protein 2A	0	0	1	0	0	0	0	1	0	1	0
mmu-miR-135a	MIMAT0000147	NM_001025581	Kcnc2	potassium voltage gated channel, Shaw-related subfamily, member 2	0	0	1	0	0	0	0	1	0	1	0
mmu-miR-135a	MIMAT0000147	NM_001025582	Tmem77	transmembrane protein 77	0	0	0	0	0	0	1	1	0	1	0
mmu-miR-135a	MIMAT0000147	NM_001025597	Ikzf1	IKAROS family zinc finger 1	0	0	1	0	0	0	0	1	0	1	0
mmu-miR-135a	MIMAT0000147	NM_001025602	Il1rl1	interleukin 1 receptor-like 1	0	0	1	0	0	0	0	1	0	1	0
mmu-miR-135a	MIMAT0000147	NM_001025613	Otud7b	OTU domain containing 7B	0	0	1	0	0	0	0	1	0	1	0
mmu-miR-135a	MIMAT0000147	NM_001025614	Otud7b	OTU domain containing 7B	0	0	1	0	0	0	0	1	0	1	0
mmu-miR-135a	MIMAT0000147	NM_001025615	Ccdc50	coiled-coil domain containing 50	0	0	1	0	0	0	0	1	0	1	0
mmu-miR-135a	MIMAT0000147	NM_001025779	Cdc6	cell division cycle 6 homolog (S. cerevisiae)	0	0	1	0	0	0	0	1	0	1	0
mmu-miR-135a	MIMAT0000147	NM_001026214	Entpd5	ectonucleoside triphosphate diphosphohydrolase 5	0	0	1	0	0	0	0	1	0	1	0
mmu-miR-135a	MIMAT0000147	NM_001029838	Pknox2	Pbx/knotted 1 homeobox 2	0	0	1	0	0	0	0	1	0	1	0
mmu-miR-135a	MIMAT0000147	NM_001029841	Sla	src-like adaptor	0	0	1	0	0	0	0	1	0	1	0
mmu-miR-135a	MIMAT0000147	NM_001029842	Slc16a6	solute carrier family 16 (monocarboxylic acid transporters), member 6	0	0	1	0	0	0	0	1	0	1	0
mmu-miR-135a	MIMAT0000147	NM_001029878	Lonrf2	LON peptidase N-terminal domain and ring finger 2	0	0	1	0	0	0	0	1	0	1	0
mmu-miR-135a	MIMAT0000147	NM_001029889	Gm608	gene model 608, (NCBI)	0	0	1	0	0	0	0	1	0	1	0
mmu-miR-135a	MIMAT0000147	NM_001029890	Mex3a	mex3 homolog A (C. elegans)	0	0	1	0	0	0	0	1	0	1	0
mmu-miR-135a	MIMAT0000147	NM_001029936	Specc1	sperm antigen with calponin homology and coiled-coil domains 1	0	0	1	0	0	0	0	1	0	1	0
mmu-miR-135a	MIMAT0000147	NM_001029993	Zc3h18	zinc finger CCCH-type containing 18	0	0	1	0	0	0	0	1	0	1	0
mmu-miR-135a	MIMAT0000147	NM_001029994	Zc3h18	zinc finger CCCH-type containing 18	0	0	1	0	0	0	0	1	0	1	0
mmu-miR-135a	MIMAT0000147	NM_001030014	Mcat	malonyl CoA:ACP acyltransferase (mitochondrial)	0	0	1	0	0	0	0	1	0	1	0
mmu-miR-135a	MIMAT0000147	NM_001031808	Mrpl41	mitochondrial ribosomal protein L41	0	0	1	0	0	0	0	1	0	1	0
mmu-miR-135a	MIMAT0000147	NM_001031814	2610207I05Rik	RIKEN cDNA 2610207I05 gene	0	0	1	0	0	0	0	1	0	1	0
mmu-miR-135a	MIMAT0000147	NM_001033142	Rnf166	ring finger protein 166	0	0	1	0	0	0	0	1	0	1	0
mmu-miR-135a	MIMAT0000147	NM_001033156	Fbxo33	F-box protein 33	0	0	1	0	0	0	0	1	0	1	0
mmu-miR-135a	MIMAT0000147	NM_001033159	Zfp597	zinc finger protein 597	0	0	1	0	0	0	0	1	0	1	0
mmu-miR-135a	MIMAT0000147	NM_001033163	Abhd9	abhydrolase domain containing 9	0	0	1	0	0	0	0	1	0	1	0
mmu-miR-135a	MIMAT0000147	NM_001033172	Rab11fip2	RAB11 family interacting protein 2 (class I)	0	0	1	0	0	0	0	1	0	1	0
mmu-miR-135a	MIMAT0000147	NM_001033174	Osbp	oxysterol binding protein	0	0	1	0	0	0	0	1	0	1	0
mmu-miR-135a	MIMAT0000147	NM_001033175	Cln6	ceroid-lipofuscinosis, neuronal 6	0	0	1	0	0	0	0	1	0	1	0
mmu-miR-135a	MIMAT0000147	NM_001033208	AA407270	expressed sequence AA407270	0	0	1	0	0	0	0	1	0	1	0
mmu-miR-135a	MIMAT0000147	NM_001033209	Xylb	xylulokinase homolog (H. influenzae)	0	0	1	0	0	0	0	1	0	1	0
mmu-miR-135a	MIMAT0000147	NM_001033250	Lemd1	LEM domain containing 1	0	0	1	0	0	0	0	1	0	1	0
mmu-miR-135a	MIMAT0000147	NM_001033270	Slc4a7	solute carrier family 4, sodium bicarbonate cotransporter, member 7	0	0	1	0	0	0	0	1	0	1	0
mmu-miR-135a	MIMAT0000147	NM_001033273	5031439G07Rik	RIKEN cDNA 5031439G07 gene	0	0	1	0	0	0	0	1	0	1	0
mmu-miR-135a	MIMAT0000147	NM_001033288	Gm106	gene model 106, (NCBI)	0	0	1	0	0	0	0	1	0	1	0
mmu-miR-135a	MIMAT0000147	NM_001033291	Usp40	ubiquitin specific peptidase 40	0	0	1	0	0	0	0	1	0	1	0
mmu-miR-135a	MIMAT0000147	NM_001033296	Sel1l2	sel-1 suppressor of lin-12-like 2 (C. elegans)	0	0	1	0	0	0	0	1	0	1	0
mmu-miR-135a	MIMAT0000147	NM_001033308	BC013712	cDNA sequence BC013712	0	0	1	0	0	0	0	1	0	1	0
mmu-miR-135a	MIMAT0000147	NM_001033321	4932417I16Rik	RIKEN cDNA 4932417I16 gene	0	0	1	0	0	0	0	1	0	1	0
mmu-miR-135a	MIMAT0000147	NM_001033322	Gucy1a2	guanylate cyclase 1, soluble, alpha 2	0	0	1	0	0	0	0	1	0	1	0
mmu-miR-135a	MIMAT0000147	NM_001033328	BC023829	cDNA sequence BC023829	0	0	1	0	0	0	0	1	0	1	0
mmu-miR-135a	MIMAT0000147	NM_001033329	Arhgef9	Cdc42 guanine nucleotide exchange factor (GEF) 9	0	0	1	0	0	0	0	1	0	1	0
mmu-miR-135a	MIMAT0000147	NM_001033347	D430041D05Rik	RIKEN cDNA D430041D05 gene	0	0	1	0	0	0	0	1	0	1	0
mmu-miR-135a	MIMAT0000147	NM_001033348	A230067G21Rik	RIKEN cDNA A230067G21 gene	0	0	1	0	0	0	0	1	0	1	0
mmu-miR-135a	MIMAT0000147	NM_001033352	Klhl21	kelch-like 21 (Drosophila)	0	0	1	0	0	0	0	1	0	1	0
mmu-miR-135a	MIMAT0000147	NM_001033382	Cacna2d4	calcium channel, voltage-dependent, alpha 2/delta subunit 4	0	0	1	0	0	0	0	1	0	1	0
mmu-miR-135a	MIMAT0000147	NM_001033385	D630037F22Rik	RIKEN cDNA D630037F22 gene	0	0	1	0	0	0	0	1	0	1	0
mmu-miR-135a	MIMAT0000147	NM_001033393	Tmem104	transmembrane protein 104	0	0	1	0	0	0	0	1	0	1	0
mmu-miR-135a	MIMAT0000147	NM_001033399	Gfod1	glucose-fructose oxidoreductase domain containing 1	0	0	1	0	0	0	0	1	0	1	0
mmu-miR-135a	MIMAT0000147	NM_001033405	Treml2	triggering receptor expressed on myeloid cells-like 2	0	0	1	0	0	0	0	1	0	1	0
mmu-miR-135a	MIMAT0000147	NM_001033441	Alg10b	asparagine-linked glycosylation 10 homolog B (yeast, alpha-1,2-glucosyltransferase)	0	0	1	0	0	0	0	1	0	1	0
mmu-miR-135a	MIMAT0000147	NM_001033451	Zfp408	zinc finger protein 408	0	0	1	0	0	0	0	1	0	1	0
mmu-miR-135a	MIMAT0000147	NM_001033452	Gm1967	gene model 1967, (NCBI)	0	0	1	0	0	0	0	1	0	1	0
mmu-miR-135a	MIMAT0000147	NM_001033453	Ppm2c	protein phosphatase 2C, magnesium dependent, catalytic subunit	0	0	1	0	0	0	0	1	0	1	0
mmu-miR-135a	MIMAT0000147	NM_001033474	4921506J03Rik	RIKEN cDNA 4921506J03 gene	0	0	1	0	0	0	0	1	0	1	0
mmu-miR-135a	MIMAT0000147	NM_001033475	Tmed8	transmembrane emp24 domain containing 8	0	0	1	0	0	0	0	1	0	1	0
mmu-miR-135a	MIMAT0000147	NM_001033484	Iqgap3	IQ motif containing GTPase activating protein 3	0	0	1	0	0	0	0	1	0	1	0
mmu-miR-135a	MIMAT0000147	NM_001033488	Gm1964	gene model 1964, (NCBI)	0	0	1	0	0	0	0	1	0	1	0
mmu-miR-135a	MIMAT0000147	NM_001033493	Gpr111	G protein-coupled receptor 111	0	0	1	0	0	0	0	1	0	1	0
mmu-miR-135a	MIMAT0000147	NM_001033536	Rfxdc2	regulatory factor X domain containing 2 homolog (human)	0	0	1	0	0	0	0	1	0	1	0
mmu-miR-135a	MIMAT0000147	NM_001033600	Acsl4	acyl-CoA synthetase long-chain family member 4	0	0	1	0	0	0	0	1	0	1	0
mmu-miR-135a	MIMAT0000147	NM_001033633	Slc2a13	solute carrier family 2 (facilitated glucose transporter), member 13	0	0	1	0	0	0	0	1	0	1	0
mmu-miR-135a	MIMAT0000147	NM_001033634	Zyg11b	zyg-ll homolog B (C. elegans)	0	0	0	0	0	0	1	1	0	1	0
mmu-miR-135a	MIMAT0000147	NM_001033789	EG545253	predicted gene, EG545253	0	0	1	0	0	0	0	1	0	1	0
mmu-miR-135a	MIMAT0000147	NM_001033813	9530015I07Rik	RIKEN cDNA 9530015I07 gene	0	0	1	0	0	0	0	1	0	1	0
mmu-miR-135a	MIMAT0000147	NM_001033979	Ldlrad2	low density lipoprotein receptor A domain containing 2	0	0	1	0	0	0	0	1	0	1	0
mmu-miR-135a	MIMAT0000147	NM_001033983	7420426K07Rik	RIKEN cDNA 7420426K07 gene	0	0	1	0	0	0	0	1	0	1	0
mmu-miR-135a	MIMAT0000147	NM_001033988	Ncoa4	nuclear receptor coactivator 4	0	0	1	0	0	0	0	1	0	1	0
mmu-miR-135a	MIMAT0000147	NM_001034168	Ank2	ankyrin 2, brain	0	0	1	0	0	0	0	1	0	1	0
mmu-miR-135a	MIMAT0000147	NM_001034858	Armc2	armadillo repeat containing 2	0	0	1	0	0	0	0	1	0	1	0
mmu-miR-135a	MIMAT0000147	NM_001034864	EG236749	predicted gene, EG236749	0	0	1	0	0	0	0	1	0	1	0
mmu-miR-135a	MIMAT0000147	NM_001034874	Gm879	gene model 879, (NCBI)	0	0	1	0	0	0	0	1	0	1	0
mmu-miR-135a	MIMAT0000147	NM_001034881	EG432870	predicted gene, EG432870	0	0	1	0	0	0	0	1	0	1	0
mmu-miR-135a	MIMAT0000147	NM_001034882	EG432879	predicted gene, EG432879	0	0	1	0	0	0	0	1	0	1	0
mmu-miR-135a	MIMAT0000147	NM_001034885	Pnpla1	patatin-like phospholipase domain containing 1	0	0	1	0	0	0	0	1	0	1	0
mmu-miR-135a	MIMAT0000147	NM_001034893	EG435970	predicted gene, EG435970	0	0	1	0	0	0	0	1	0	1	0
mmu-miR-135a	MIMAT0000147	NM_001034899	EG545391	predicted gene, EG545391	0	0	1	0	0	0	0	1	0	1	0
mmu-miR-135a	MIMAT0000147	NM_001034902	EG545861	predicted gene, EG545861	0	0	1	0	0	0	0	1	0	1	0
mmu-miR-135a	MIMAT0000147	NM_001034910	Defb42	defensin beta 42	0	0	1	0	0	0	0	1	0	1	0
mmu-miR-135a	MIMAT0000147	NM_001034962	Sorbs1	sorbin and SH3 domain containing 1	0	0	1	0	0	0	0	1	0	1	0
mmu-miR-135a	MIMAT0000147	NM_001034963	Sorbs1	sorbin and SH3 domain containing 1	0	0	1	0	0	0	0	1	0	1	0
mmu-miR-135a	MIMAT0000147	NM_001034964	Sorbs1	sorbin and SH3 domain containing 1	0	0	1	0	0	0	0	1	0	1	0
mmu-miR-135a	MIMAT0000147	NM_001035240	Trpm3	transient receptor potential cation channel, subfamily M, member 3	0	0	1	0	0	0	0	1	0	1	0
mmu-miR-135a	MIMAT0000147	NM_001035241	Trpm3	transient receptor potential cation channel, subfamily M, member 3	0	0	1	0	0	0	0	1	0	1	0
mmu-miR-135a	MIMAT0000147	NM_001035242	Trpm3	transient receptor potential cation channel, subfamily M, member 3	0	0	1	0	0	0	0	1	0	1	0
mmu-miR-135a	MIMAT0000147	NM_001035243	Trpm3	transient receptor potential cation channel, subfamily M, member 3	0	0	1	0	0	0	0	1	0	1	0
mmu-miR-135a	MIMAT0000147	NM_001035532	Akap2	A kinase (PRKA) anchor protein 2	0	0	1	0	0	0	0	1	0	1	0
mmu-miR-135a	MIMAT0000147	NM_001035533	Akap2	A kinase (PRKA) anchor protein 2	0	0	1	0	0	0	0	1	0	1	0
mmu-miR-135a	MIMAT0000147	NM_001036684	Atp2b2	ATPase, Ca++ transporting, plasma membrane 2	0	0	1	0	0	0	0	1	0	1	0
mmu-miR-135a	MIMAT0000147	NM_001037099	Cacnb4	calcium channel, voltage-dependent, beta 4 subunit	0	0	1	0	0	0	0	1	0	1	0
mmu-miR-135a	MIMAT0000147	NM_001037136	Centg2	centaurin, gamma 2	0	0	1	0	0	0	0	1	0	1	0
mmu-miR-135a	MIMAT0000147	NM_001037178	Nfatc2	nuclear factor of activated T-cells, cytoplasmic, calcineurin-dependent 2	0	0	1	0	0	0	0	1	0	1	0
mmu-miR-135a	MIMAT0000147	NM_001037736	Arhgef10	Rho guanine nucleotide exchange factor (GEF) 10	0	0	1	0	0	0	0	1	0	1	0
mmu-miR-135a	MIMAT0000147	NM_001037740	D330017J20Rik	RIKEN cDNA D330017J20 gene	0	0	1	0	0	0	0	1	0	1	0
mmu-miR-135a	MIMAT0000147	NM_001037759	Sgk3	serum/glucocorticoid regulated kinase 3	0	0	1	0	0	0	0	1	0	1	0
mmu-miR-135a	MIMAT0000147	NM_001037809	Cdh3	cadherin 3	0	0	1	0	0	0	0	1	0	1	0
mmu-miR-135a	MIMAT0000147	NM_001037863	Atp11c	Atpase, class VI, type 11C	0	0	1	0	0	0	0	1	0	1	0
mmu-miR-135a	MIMAT0000147	NM_001037877	Tcf25	transcription factor 25 (basic helix-loop-helix)	0	0	1	0	0	0	0	1	0	1	0
mmu-miR-135a	MIMAT0000147	NM_001037922	EG624855	predicted gene, EG624855	0	0	1	0	0	0	0	1	0	1	0
mmu-miR-135a	MIMAT0000147	NM_001037937	Depdc6	DEP domain containing 6	0	0	1	0	0	0	0	1	0	1	0
mmu-miR-135a	MIMAT0000147	NM_001037940	Dnajb6	DnaJ (Hsp40) homolog, subfamily B, member 6	0	0	1	0	0	0	0	1	0	1	0
mmu-miR-135a	MIMAT0000147	NM_001038230	Anapc11	anaphase promoting complex subunit 11 homolog (yeast)	0	0	1	0	0	0	0	1	0	1	0
mmu-miR-135a	MIMAT0000147	NM_001038592	Glrx2	glutaredoxin 2 (thioltransferase)	0	0	1	0	0	0	0	1	0	1	0
mmu-miR-135a	MIMAT0000147	NM_001038593	Glrx2	glutaredoxin 2 (thioltransferase)	0	0	1	0	0	0	0	1	0	1	0
mmu-miR-135a	MIMAT0000147	NM_001038594	Glrx2	glutaredoxin 2 (thioltransferase)	0	0	1	0	0	0	0	1	0	1	0
mmu-miR-135a	MIMAT0000147	NM_001038607	Kcnh1	potassium voltage-gated channel, subfamily H (eag-related), member 1	0	0	1	0	0	0	0	1	0	1	0
mmu-miR-135a	MIMAT0000147	NM_001038609	Mapt	microtubule-associated protein tau	0	0	1	0	0	0	0	1	0	1	0
mmu-miR-135a	MIMAT0000147	NM_001038610	Dach1	dachshund 1 (Drosophila)	0	0	1	0	0	0	0	1	0	1	0
mmu-miR-135a	MIMAT0000147	NM_001038621	Rabgap1l	RAB GTPase activating protein 1-like	0	0	1	0	0	0	0	1	0	1	0
mmu-miR-135a	MIMAT0000147	NM_001038624	Ric3	resistance to inhibitors of cholinesterase 3 homolog (C. elegans)	0	0	1	0	0	0	0	1	0	1	0
mmu-miR-135a	MIMAT0000147	NM_001038635	Stk35	serine/threonine kinase 35	0	0	1	0	0	0	0	1	0	1	0
mmu-miR-135a	MIMAT0000147	NM_001038637	Gng2	guanine nucleotide binding protein (G protein), gamma 2	0	0	1	0	0	0	0	1	0	1	0
mmu-miR-135a	MIMAT0000147	NM_001038641	2210009G21Rik	RIKEN cDNA 2210009G21 gene	0	0	1	0	0	0	0	1	0	1	0
mmu-miR-135a	MIMAT0000147	NM_001038642	Ets1	E26 avian leukemia oncogene 1, 5" domain	0	0	1	0	0	0	0	1	0	1	0
mmu-miR-135a	MIMAT0000147	NM_001038658	Faim2	Fas apoptotic inhibitory molecule 2	0	0	1	0	0	0	0	1	0	1	0
mmu-miR-135a	MIMAT0000147	NM_001038696	Rnpc3	RNA-binding region (RNP1, RRM) containing 3	0	0	1	0	0	0	0	1	0	1	0
mmu-miR-135a	MIMAT0000147	NM_001038699	Fn3k	fructosamine 3 kinase	0	0	1	0	0	0	0	1	0	1	0
mmu-miR-135a	MIMAT0000147	NM_001038703	Gpr146	G protein-coupled receptor 146	0	0	1	0	0	0	0	1	0	1	0
mmu-miR-135a	MIMAT0000147	NM_001038839	P2rx7	purinergic receptor P2X, ligand-gated ion channel, 7	0	0	1	0	0	0	0	1	0	1	0
mmu-miR-135a	MIMAT0000147	NM_001039050	Pkib	protein kinase inhibitor beta, cAMP dependent, testis specific	0	0	1	0	0	0	0	1	0	1	0
mmu-miR-135a	MIMAT0000147	NM_001039051	Pkib	protein kinase inhibitor beta, cAMP dependent, testis specific	0	0	1	0	0	0	0	1	0	1	0
mmu-miR-135a	MIMAT0000147	NM_001039056	Kcnj15	potassium inwardly-rectifying channel, subfamily J, member 15	0	0	1	0	0	0	0	1	0	1	0
mmu-miR-135a	MIMAT0000147	NM_001039072	Ldb3	LIM domain binding 3	0	0	1	0	0	0	0	1	0	1	0
mmu-miR-135a	MIMAT0000147	NM_001039073	Ldb3	LIM domain binding 3	0	0	1	0	0	0	0	1	0	1	0
mmu-miR-135a	MIMAT0000147	NM_001039080	Rbms2	RNA binding motif, single stranded interacting protein 2	0	0	1	0	0	0	0	1	0	1	0
mmu-miR-135a	MIMAT0000147	NM_001039090	Skil	SKI-like	0	0	1	0	0	0	0	1	0	1	0
mmu-miR-135a	MIMAT0000147	NM_001039092	Tom1l2	target of myb1-like 2 (chicken)	0	0	1	0	0	0	0	1	0	1	0
mmu-miR-135a	MIMAT0000147	NM_001039094	Negr1	neuronal growth regulator 1	0	0	1	0	0	0	0	1	0	1	0
mmu-miR-135a	MIMAT0000147	NM_001039126	Asb1	ankyrin repeat and SOCS box-containing protein 1	0	0	1	0	0	0	0	1	0	1	0
mmu-miR-135a	MIMAT0000147	NM_001039138	Camk2g	calcium/calmodulin-dependent protein kinase II gamma	0	0	1	0	0	0	0	1	0	1	0
mmu-miR-135a	MIMAT0000147	NM_001039139	Camk2g	calcium/calmodulin-dependent protein kinase II gamma	0	0	1	0	0	0	0	1	0	1	0
mmu-miR-135a	MIMAT0000147	NM_001039146	B430211C08Rik	RIKEN cDNA B430211C08 gene	0	0	1	0	0	0	0	1	0	1	0
mmu-miR-135a	MIMAT0000147	NM_001039150	Cd44	CD44 antigen	0	0	1	0	0	0	0	1	0	1	0
mmu-miR-135a	MIMAT0000147	NM_001039151	Cd44	CD44 antigen	0	0	1	0	0	0	0	1	0	1	0
mmu-miR-135a	MIMAT0000147	NM_001039179	Bicd2	bicaudal D homolog 2 (Drosophila)	0	0	1	0	0	0	0	1	0	1	0
mmu-miR-135a	MIMAT0000147	NM_001039180	Bicd2	bicaudal D homolog 2 (Drosophila)	0	0	1	0	0	0	0	1	0	1	0
mmu-miR-135a	MIMAT0000147	NM_001039181	Npr3	natriuretic peptide receptor 3	0	0	1	0	0	0	0	1	0	1	0
mmu-miR-135a	MIMAT0000147	NM_001039186	Ceacam1	CEA-related cell adhesion molecule 1	0	0	1	0	0	0	0	1	0	1	0
mmu-miR-135a	MIMAT0000147	NM_001039187	Ceacam1	CEA-related cell adhesion molecule 1	0	0	1	0	0	0	0	1	0	1	0
mmu-miR-135a	MIMAT0000147	NM_001039188	Rreb1	ras responsive element binding protein 1	0	0	1	0	0	0	0	1	0	1	0
mmu-miR-135a	MIMAT0000147	NM_001039200	C230096C10Rik	RIKEN cDNA C230096C10 gene	0	0	1	0	0	0	0	1	0	1	0
mmu-miR-135a	MIMAT0000147	NM_001039214	Mex3c	mex3 homolog C (C. elegans)	0	0	1	0	0	0	0	1	0	1	0
mmu-miR-135a	MIMAT0000147	NM_001039223	OTTMUSG00000015762	predicted gene, OTTMUSG00000015762	0	0	1	0	0	0	0	1	0	1	0
mmu-miR-135a	MIMAT0000147	NM_001039388	Wdr37	WD repeat domain 37	0	0	1	0	0	0	0	1	0	1	0
mmu-miR-135a	MIMAT0000147	NM_001039474	Tcerg1	transcription elongation regulator 1 (CA150)	0	0	1	0	0	0	0	1	0	1	0
mmu-miR-135a	MIMAT0000147	NM_001039484	Kcnj10	potassium inwardly-rectifying channel, subfamily J, member 10	0	0	1	0	0	0	0	1	0	1	0
mmu-miR-135a	MIMAT0000147	NM_001039493	Plekhm3	pleckstrin homology domain containing, family M, member 3	0	0	1	0	0	0	0	1	0	1	0
mmu-miR-135a	MIMAT0000147	NM_001039509	Pnkd	paroxysmal nonkinesiogenic dyskinesia	0	0	1	0	0	0	0	1	0	1	0
mmu-miR-135a	MIMAT0000147	NM_001039511	Ivns1abp	influenza virus NS1A binding protein	0	0	1	0	0	0	0	1	0	1	0
mmu-miR-135a	MIMAT0000147	NM_001039515	Arl4a	ADP-ribosylation factor-like 4A	0	0	1	0	0	0	0	1	0	1	0
mmu-miR-135a	MIMAT0000147	NM_001039558	C030030A07Rik	RIKEN cDNA C030030A07 gene	0	0	1	0	0	0	0	1	0	1	0
mmu-miR-135a	MIMAT0000147	NM_001039560	Gcnt7	glucosaminyl (N-acetyl) transferase family member 7	0	0	1	0	0	0	0	1	0	1	0
mmu-miR-135a	MIMAT0000147	NM_001039562	Ankrd37	ankyrin repeat domain 37	0	0	1	0	0	0	0	1	0	1	0
mmu-miR-135a	MIMAT0000147	NM_001039586	Glyctk	glycerate kinase	0	0	1	0	0	0	0	1	0	1	0
mmu-miR-135a	MIMAT0000147	NM_001039692	Arhgap12	Rho GTPase activating protein 12	0	0	1	0	0	0	0	1	0	1	0
mmu-miR-135a	MIMAT0000147	NM_001039718	Zfp91-cntf	zinc finger protein 91, ciliary neurotrophic factor transcription unit	0	0	1	0	0	0	0	1	0	1	0
mmu-miR-135a	MIMAT0000147	NM_001039934	Mtap2	microtubule-associated protein 2	0	0	1	0	0	0	0	1	0	1	0
mmu-miR-135a	MIMAT0000147	NM_001039951	Zfp606	zinc finger protein 606	0	0	1	0	0	0	0	1	0	1	0
mmu-miR-135a	MIMAT0000147	NM_001040106	Aak1	AP2 associated kinase 1	0	0	1	0	0	0	0	1	0	1	0
mmu-miR-135a	MIMAT0000147	NM_001040111	Centd2	centaurin, delta 2	0	0	1	0	0	0	0	1	0	1	0
mmu-miR-135a	MIMAT0000147	NM_001040112	Centd2	centaurin, delta 2	0	0	1	0	0	0	0	1	0	1	0
mmu-miR-135a	MIMAT0000147	NM_001040131	Eif4g2	eukaryotic translation initiation factor 4, gamma 2	0	0	1	0	0	0	0	1	0	1	0
mmu-miR-135a	MIMAT0000147	NM_001040396	2810407C02Rik	RIKEN cDNA 2810407C02 gene	0	0	1	0	0	0	0	1	0	1	0
mmu-miR-135a	MIMAT0000147	NM_001040426	Thsd4	thrombospondin, type I, domain containing 4	0	0	1	0	0	0	0	1	0	1	0
mmu-miR-135a	MIMAT0000147	NM_001040690	Rap1gds1	RAP1, GTP-GDP dissociation stimulator 1	0	0	1	0	0	0	0	1	0	1	0
mmu-miR-135a	MIMAT0000147	NM_001040695	Uevld	UEV and lactate/malate dehyrogenase domains	0	0	1	0	0	0	0	1	0	1	0
mmu-miR-135a	MIMAT0000147	NM_001040699	Mtmr7	myotubularin related protein 7	0	0	1	0	0	0	0	1	0	1	0
mmu-miR-135a	MIMAT0000147	NM_001042503	Trim71	tripartite motif-containing 71	0	0	1	0	0	0	0	1	0	1	0
mmu-miR-135a	MIMAT0000147	NM_001042592	Arrdc4	arrestin domain containing 4	0	0	1	0	0	0	0	1	0	1	0
mmu-miR-135a	MIMAT0000147	NM_001042611	Cp	ceruloplasmin	0	0	1	0	0	0	0	1	0	1	0
mmu-miR-135a	MIMAT0000147	NM_001042613	Sepp1	selenoprotein P, plasma, 1	0	0	1	0	0	0	0	1	0	1	0
mmu-miR-135a	MIMAT0000147	NM_001042649	Dcun1d2	DCN1, defective in cullin neddylation 1, domain containing 2 (S. cerevisiae)	0	0	1	0	0	0	0	1	0	1	0
mmu-miR-135a	MIMAT0000147	NM_001042650	Dcun1d2	DCN1, defective in cullin neddylation 1, domain containing 2 (S. cerevisiae)	0	0	1	0	0	0	0	1	0	1	0
mmu-miR-135a	MIMAT0000147	NM_001042651	Dcun1d2	DCN1, defective in cullin neddylation 1, domain containing 2 (S. cerevisiae)	0	0	1	0	0	0	0	1	0	1	0
mmu-miR-135a	MIMAT0000147	NM_001042659	Fzd5	frizzled homolog 5 (Drosophila)	0	0	1	0	0	0	0	1	0	1	0
mmu-miR-135a	MIMAT0000147	NM_001042699	4831426I19Rik	RIKEN cDNA 4831426I19 gene	0	0	1	0	0	0	0	1	0	1	0
mmu-miR-135a	MIMAT0000147	NM_001042714	9330128J19Rik	RIKEN cDNA 9330128J19 gene	0	0	1	0	0	0	0	1	0	1	0
mmu-miR-135a	MIMAT0000147	NM_001042752	Neo1	neogenin	0	0	1	0	0	0	0	1	0	1	0
mmu-miR-135a	MIMAT0000147	NM_001043322	Fmn1	formin 1	0	0	1	0	0	0	0	1	0	1	0
mmu-miR-135a	MIMAT0000147	NM_001044386	Zfx	zinc finger protein X-linked	0	0	1	0	0	0	0	1	0	1	0
mmu-miR-135a	MIMAT0000147	NM_001044389	Clpx	caseinolytic peptidase X (E.coli)	0	0	1	0	0	0	0	1	0	1	0
mmu-miR-135a	MIMAT0000147	NM_001044697	Zfp2	zinc finger protein 2	0	0	1	0	0	0	0	1	0	1	0
mmu-miR-135a	MIMAT0000147	NM_001044698	Zfp2	zinc finger protein 2	0	0	1	0	0	0	0	1	0	1	0
mmu-miR-135a	MIMAT0000147	NM_001044699	Zfp2	zinc finger protein 2	0	0	1	0	0	0	0	1	0	1	0
mmu-miR-135a	MIMAT0000147	NM_001044700	Zfp2	zinc finger protein 2	0	0	1	0	0	0	0	1	0	1	0
mmu-miR-135a	MIMAT0000147	NM_001044720	Abcc9	ATP-binding cassette, sub-family C (CFTR/MRP), member 9	0	0	1	0	0	0	0	1	0	1	0
mmu-miR-135a	MIMAT0000147	NM_001044747	Zfp68	zinc finger protein 68	0	0	1	0	0	0	0	1	0	1	0
mmu-miR-135a	MIMAT0000147	NM_001045527	Hsf5	heat shock transcription factor family member 5	0	0	1	0	0	0	0	1	0	1	0
mmu-miR-135a	MIMAT0000147	NM_001047159	Net1	neuroepithelial cell transforming gene 1	0	0	1	0	0	0	0	1	0	1	0
mmu-miR-135a	MIMAT0000147	NM_001048008	Agtpbp1	ATP/GTP binding protein 1	0	0	1	0	0	0	0	1	0	1	0
mmu-miR-135a	MIMAT0000147	NM_001048146	Azi2	5-azacytidine induced gene 2	0	0	1	0	0	0	0	1	0	1	0
mmu-miR-135a	MIMAT0000147	NM_001048207	Gypc	glycophorin C	0	0	1	0	0	0	0	1	0	1	0
mmu-miR-135a	MIMAT0000147	NM_001048227	Dbndd2	dysbindin (dystrobrevin binding protein 1) domain containing 2	0	0	1	0	0	0	0	1	0	1	0
mmu-miR-135a	MIMAT0000147	NM_001048228	Dbndd2	dysbindin (dystrobrevin binding protein 1) domain containing 2	0	0	1	0	0	0	0	1	0	1	0
mmu-miR-135a	MIMAT0000147	NM_001048229	Dbndd2	dysbindin (dystrobrevin binding protein 1) domain containing 2	0	0	1	0	0	0	0	1	0	1	0
mmu-miR-135a	MIMAT0000147	NM_001048250	2810008M24Rik	RIKEN cDNA 2810008M24 gene	0	0	1	0	0	0	0	1	0	1	0
mmu-miR-135a	MIMAT0000147	NM_001048267	Tnpo1	transportin 1	0	0	1	0	0	0	0	1	0	1	0
mmu-miR-135a	MIMAT0000147	NM_001076681	1810012P15Rik	RIKEN cDNA 1810012P15 gene	0	0	1	0	0	0	0	1	0	1	0
mmu-miR-135a	MIMAT0000147	NM_001076789	Cbx5	chromobox homolog 5 (Drosophila HP1a)	0	0	1	0	0	0	0	1	0	1	0
mmu-miR-135a	MIMAT0000147	NM_001076791	9630025I21Rik	RIKEN cDNA 9630025I21 gene	0	0	1	0	0	0	0	1	0	1	0
mmu-miR-135a	MIMAT0000147	NM_001077190	Abi1	abl-interactor 1	0	0	1	0	0	0	0	1	0	1	0
mmu-miR-135a	MIMAT0000147	NM_001077192	Abi1	abl-interactor 1	0	0	1	0	0	0	0	1	0	1	0
mmu-miR-135a	MIMAT0000147	NM_001077193	Abi1	abl-interactor 1	0	0	1	0	0	0	0	1	0	1	0
mmu-miR-135a	MIMAT0000147	NM_001077265	Hnrnpd	heterogeneous nuclear ribonucleoprotein D	0	0	1	0	0	0	0	1	0	1	0
mmu-miR-135a	MIMAT0000147	NM_001077266	Hnrnpd	heterogeneous nuclear ribonucleoprotein D	0	0	1	0	0	0	0	1	0	1	0
mmu-miR-135a	MIMAT0000147	NM_001077354	C77370	expressed sequence C77370	0	0	1	0	0	0	0	1	0	1	0
mmu-miR-135a	MIMAT0000147	NM_001077359	Git2	G protein-coupled receptor kinase-interactor 2	0	0	1	0	0	0	0	1	0	1	0
mmu-miR-135a	MIMAT0000147	NM_001077360	Git2	G protein-coupled receptor kinase-interactor 2	0	0	1	0	0	0	0	1	0	1	0
mmu-miR-135a	MIMAT0000147	NM_001077364	Tsc22d3	TSC22 domain family 3	0	0	1	0	0	0	0	1	0	1	0
mmu-miR-135a	MIMAT0000147	NM_001077495	Pik3r1	phosphatidylinositol 3-kinase, regulatory subunit, polypeptide 1 (p85 alpha)	0	0	1	0	0	0	0	1	0	1	0
mmu-miR-135a	MIMAT0000147	NM_001077496	Evi2b	ecotropic viral integration site 2b	0	0	1	0	0	0	0	1	0	1	0
mmu-miR-135a	MIMAT0000147	NM_001077499	Scn8a	sodium channel, voltage-gated, type VIII, alpha	0	0	1	0	0	0	0	1	0	1	0
mmu-miR-135a	MIMAT0000147	NM_001077695	Ncoa2	nuclear receptor coactivator 2	0	0	1	0	0	0	0	1	0	1	0
mmu-miR-135a	MIMAT0000147	NM_001078167	Sfrs1	splicing factor, arginine/serine-rich 1 (ASF/SF2)	0	0	1	0	0	0	0	1	0	1	0
mmu-miR-135a	MIMAT0000147	NM_001079690	Slc12a1	solute carrier family 12, member 1	0	0	1	0	0	0	0	1	0	1	0
mmu-miR-135a	MIMAT0000147	NM_001079830	Trim33	tripartite motif-containing 33	0	0	1	0	0	0	0	1	0	1	0
mmu-miR-135a	MIMAT0000147	NM_001079844	Gpc6	glypican 6	0	0	1	0	0	0	0	1	0	1	0
mmu-miR-135a	MIMAT0000147	NM_001079908	Fgfr1	fibroblast growth factor receptor 1	0	0	1	0	0	0	0	1	0	1	0
mmu-miR-135a	MIMAT0000147	NM_001080706	Btaf1	BTAF1 RNA polymerase II, B-TFIID transcription factor-associated, (Mot1 homolog, S. cerevisiae)	0	0	1	0	0	0	0	1	0	1	0
mmu-miR-135a	MIMAT0000147	NM_001080769	Uhrf1bp1	UHRF1 (ICBP90) binding protein 1	0	0	1	0	0	0	0	1	0	1	0
mmu-miR-135a	MIMAT0000147	NM_001080780	Ret	ret proto-oncogene	0	0	1	0	0	0	0	1	0	1	0
mmu-miR-135a	MIMAT0000147	NM_001080795	G3bp2	GTPase activating protein (SH3 domain) binding protein 2	0	0	1	0	0	0	0	1	0	1	0
mmu-miR-135a	MIMAT0000147	NM_001080796	G3bp2	GTPase activating protein (SH3 domain) binding protein 2	0	0	1	0	0	0	0	1	0	1	0
mmu-miR-135a	MIMAT0000147	NM_001080797	G3bp2	GTPase activating protein (SH3 domain) binding protein 2	0	0	1	0	0	0	0	1	0	1	0
mmu-miR-135a	MIMAT0000147	NM_001080810	C230097I24Rik	RIKEN cDNA C230097I24 gene	0	0	1	0	0	0	0	1	0	1	0
mmu-miR-135a	MIMAT0000147	NM_001080811	EG545477	predicted gene, EG545477	0	0	1	0	0	0	0	1	0	1	0
mmu-miR-135a	MIMAT0000147	NM_001080814	Fat3	FAT tumor suppressor homolog 3 (Drosophila)	0	0	1	0	0	0	0	1	0	1	0
mmu-miR-135a	MIMAT0000147	NM_001080924	Znrf3	zinc and ring finger 3	0	0	1	0	0	0	0	1	0	1	0
mmu-miR-135a	MIMAT0000147	NM_001080929	Cdr2l	cerebellar degeneration-related protein 2-like	0	0	1	0	0	0	0	1	0	1	0
mmu-miR-135a	MIMAT0000147	NM_001080930	Atxn1l	ataxin 1-like	0	0	1	0	0	0	0	1	0	1	0
mmu-miR-135a	MIMAT0000147	NM_001080931	Med13	mediator complex subunit 13	0	0	1	0	0	0	0	1	0	1	0
mmu-miR-135a	MIMAT0000147	NM_001080948	Larp4	La ribonucleoprotein domain family, member 4	0	0	1	0	0	0	0	1	0	1	0
mmu-miR-135a	MIMAT0000147	NM_001080964	Sp2	Sp2 transcription factor	0	0	1	0	0	0	0	1	0	1	0
mmu-miR-135a	MIMAT0000147	NM_001080981	Ddx23	DEAD (Asp-Glu-Ala-Asp) box polypeptide 23	0	0	1	0	0	0	0	1	0	1	0
mmu-miR-135a	MIMAT0000147	NM_001081021	Zfp780b	zinc finger protein 780B	0	0	1	0	0	0	0	1	0	1	0
mmu-miR-135a	MIMAT0000147	NM_001081023	Cacna1s	calcium channel, voltage-dependent, L type, alpha 1S subunit	0	0	1	0	0	0	0	1	0	1	0
mmu-miR-135a	MIMAT0000147	NM_001081039	Dock9	dedicator of cytokinesis 9	0	0	1	0	0	0	0	1	0	1	0
mmu-miR-135a	MIMAT0000147	NM_001081049	Mll1	myeloid/lymphoid or mixed-lineage leukemia 1	0	0	1	0	0	0	0	1	0	1	0
mmu-miR-135a	MIMAT0000147	NM_001081056	Xpot	exportin, tRNA (nuclear export receptor for tRNAs)	0	0	1	0	0	0	0	1	0	1	0
mmu-miR-135a	MIMAT0000147	NM_001081057	4930573I19Rik	RIKEN cDNA 4930573I19 gene	0	0	1	0	0	0	0	1	0	1	0
mmu-miR-135a	MIMAT0000147	NM_001081072	Slc27a6	solute carrier family 27 (fatty acid transporter), member 6	0	0	1	0	0	0	0	1	0	1	0
mmu-miR-135a	MIMAT0000147	NM_001081073	Cep76	centrosomal protein 76	0	0	1	0	0	0	0	1	0	1	0
mmu-miR-135a	MIMAT0000147	NM_001081086	Ppig	peptidyl-prolyl isomerase G (cyclophilin G)	0	0	1	0	0	0	0	1	0	1	0
mmu-miR-135a	MIMAT0000147	NM_001081109	Lmtk2	lemur tyrosine kinase 2	0	0	1	0	0	0	0	1	0	1	0
mmu-miR-135a	MIMAT0000147	NM_001081112	Ankrd26	ankyrin repeat domain 26	0	0	1	0	0	0	0	1	0	1	0
mmu-miR-135a	MIMAT0000147	NM_001081119	Abhd13	abhydrolase domain containing 13	0	0	1	0	0	0	0	1	0	1	0
mmu-miR-135a	MIMAT0000147	NM_001081140	Kcna10	potassium voltage-gated channel, shaker-related subfamily, member 10	0	0	1	0	0	0	0	1	0	1	0
mmu-miR-135a	MIMAT0000147	NM_001081142	Kcnq4	potassium voltage-gated channel, subfamily Q, member 4	0	0	1	0	0	0	0	1	0	1	0
mmu-miR-135a	MIMAT0000147	NM_001081147	Oxtr	oxytocin receptor	0	0	1	0	0	0	0	1	0	1	0
mmu-miR-135a	MIMAT0000147	NM_001081152	Npat	nuclear protein in the AT region	0	0	1	0	0	0	0	1	0	1	0
mmu-miR-135a	MIMAT0000147	NM_001081160	Mdga1	MAM domain containing glycosylphosphatidylinositol anchor 1	0	0	1	0	0	0	0	1	0	1	0
mmu-miR-135a	MIMAT0000147	NM_001081161	9630050M13Rik	RIKEN cDNA 9630050M13 gene	0	0	1	0	0	0	0	1	0	1	0
mmu-miR-135a	MIMAT0000147	NM_001081164	Otud4	OTU domain containing 4	0	0	1	0	0	0	0	1	0	1	0
mmu-miR-135a	MIMAT0000147	NM_001081170	Pacs2	phosphofurin acidic cluster sorting protein 2	0	0	1	0	0	0	0	1	0	1	0
mmu-miR-135a	MIMAT0000147	NM_001081171	Lama5	laminin, alpha 5	0	0	1	0	0	0	0	1	0	1	0
mmu-miR-135a	MIMAT0000147	NM_001081178	Gpr116	G protein-coupled receptor 116	0	0	1	0	0	0	0	1	0	1	0
mmu-miR-135a	MIMAT0000147	NM_001081186	D630042F21Rik	RIKEN cDNA D630042F21 gene	0	0	1	0	0	0	0	1	0	1	0
mmu-miR-135a	MIMAT0000147	NM_001081191	Eml5	echinoderm microtubule associated protein like 5	0	0	1	0	0	0	0	1	0	1	0
mmu-miR-135a	MIMAT0000147	NM_001081203	Sbno1	sno, strawberry notch homolog 1 (Drosophila)	0	0	1	0	0	0	0	1	0	1	0
mmu-miR-135a	MIMAT0000147	NM_001081210	Mrpl44	mitochondrial ribosomal protein L44	0	0	1	0	0	0	0	1	0	1	0
mmu-miR-135a	MIMAT0000147	NM_001081220	Gpr179	G protein-coupled receptor 179	0	0	1	0	0	0	0	1	0	1	0
mmu-miR-135a	MIMAT0000147	NM_001081225	6030443O07Rik	RIKEN cDNA 6030443O07 gene	0	0	1	0	0	0	0	1	0	1	0
mmu-miR-135a	MIMAT0000147	NM_001081227	6330403A02Rik	RIKEN cDNA 6330403A02 gene	0	0	1	0	0	0	0	1	0	1	0
mmu-miR-135a	MIMAT0000147	NM_001081229	Tsc22d2	TSC22 domain family 2	0	0	1	0	0	0	0	1	0	1	0
mmu-miR-135a	MIMAT0000147	NM_001081230	Mtap9	microtubule-associated protein 9	0	0	1	0	0	0	0	1	0	1	0
mmu-miR-135a	MIMAT0000147	NM_001081237	Klhdc5	kelch domain containing 5	0	0	1	0	0	0	0	1	0	1	0
mmu-miR-135a	MIMAT0000147	NM_001081242	Tln2	talin 2	0	0	1	0	0	0	0	1	0	1	0
mmu-miR-135a	MIMAT0000147	NM_001081249	Vcan	versican	0	0	1	0	0	0	0	1	0	1	0
mmu-miR-135a	MIMAT0000147	NM_001081251	Pbrm1	polybromo 1	0	0	1	0	0	0	0	1	0	1	0
mmu-miR-135a	MIMAT0000147	NM_001081255	Lrch3	leucine-rich repeats and calponin homology (CH) domain containing 3	0	0	1	0	0	0	0	1	0	1	0
mmu-miR-135a	MIMAT0000147	NM_001081258	Kif14	kinesin family member 14	0	0	1	0	0	0	0	1	0	1	0
mmu-miR-135a	MIMAT0000147	NM_001081263	Slc44a5	solute carrier family 44, member 5	0	0	1	0	0	0	0	1	0	1	0
mmu-miR-135a	MIMAT0000147	NM_001081264	Alg6	asparagine-linked glycosylation 6 homolog (yeast, alpha-1,3,-glucosyltransferase)	0	0	1	0	0	0	0	1	0	1	0
mmu-miR-135a	MIMAT0000147	NM_001081276	Clasp1	CLIP associating protein 1	0	0	1	0	0	0	0	1	0	1	0
mmu-miR-135a	MIMAT0000147	NM_001081295	4631416L12Rik	RIKEN cDNA 4631416L12 gene	0	0	1	0	0	0	0	1	0	1	0
mmu-miR-135a	MIMAT0000147	NM_001081300	Tshz1	teashirt zinc finger family member 1	0	0	1	0	0	0	0	1	0	1	0
mmu-miR-135a	MIMAT0000147	NM_001081302	Trio	triple functional domain (PTPRF interacting)	0	0	1	0	0	0	0	1	0	1	0
mmu-miR-135a	MIMAT0000147	NM_001081304	Atf6	activating transcription factor 6	0	0	1	0	0	0	0	1	0	1	0
mmu-miR-135a	MIMAT0000147	NM_001081309	Pik3r4	phosphatidylinositol 3 kinase, regulatory subunit, polypeptide 4, p150	0	0	1	0	0	0	0	1	0	1	0
mmu-miR-135a	MIMAT0000147	NM_001081310	2010003H20Rik	RIKEN cDNA 2010003H20 gene	0	0	1	0	0	0	0	1	0	1	0
mmu-miR-135a	MIMAT0000147	NM_001081326	Agl	amylo-1,6-glucosidase, 4-alpha-glucanotransferase	0	0	1	0	0	0	0	1	0	1	0
mmu-miR-135a	MIMAT0000147	NM_001081336	Dgkh	diacylglycerol kinase, eta	0	0	1	0	0	0	0	1	0	1	0
mmu-miR-135a	MIMAT0000147	NM_001081341	Scaper	S phase cyclin A-associated protein in the ER	0	0	1	0	0	0	0	1	0	1	0
mmu-miR-135a	MIMAT0000147	NM_001081342	Gpr133	G protein-coupled receptor 133	0	0	1	0	0	0	0	1	0	1	0
mmu-miR-135a	MIMAT0000147	NM_001081344	Stxbp5	syntaxin binding protein 5 (tomosyn)	0	0	1	0	0	0	0	1	0	1	0
mmu-miR-135a	MIMAT0000147	NM_001081346	Rtkn2	rhotekin 2	0	0	1	0	0	0	0	1	0	1	0
mmu-miR-135a	MIMAT0000147	NM_001081348	Hecw1	HECT, C2 and WW domain containing E3 ubiquitin protein ligase 1	0	0	1	0	0	0	0	1	0	1	0
mmu-miR-135a	MIMAT0000147	NM_001081355	Prdm2	PR domain containing 2, with ZNF domain	0	0	1	0	0	0	0	1	0	1	0
mmu-miR-135a	MIMAT0000147	NM_001081356	2610030H06Rik	RIKEN cDNA 2610030H06 gene	0	0	1	0	0	0	0	1	0	1	0
mmu-miR-135a	MIMAT0000147	NM_001081373	Cep164	centrosomal protein 164	0	0	1	0	0	0	0	1	0	1	0
mmu-miR-135a	MIMAT0000147	NM_001081394	0610007L01Rik	RIKEN cDNA 0610007L01 gene	0	0	1	0	0	0	0	1	0	1	0
mmu-miR-135a	MIMAT0000147	NM_001081419	Dip2a	DIP2 disco-interacting protein 2 homolog A (Drosophila)	0	0	1	0	0	0	0	1	0	1	0
mmu-miR-135a	MIMAT0000147	NM_001081421	Galntl1	UDP-N-acetyl-alpha-D-galactosamine:polypeptide N-acetylgalactosaminyltransferase-like 1	0	0	1	0	0	0	0	1	0	1	0
mmu-miR-135a	MIMAT0000147	NM_001081426	Dip2c	DIP2 disco-interacting protein 2 homolog C (Drosophila)	0	0	1	0	0	0	0	1	0	1	0
mmu-miR-135a	MIMAT0000147	NM_001081433	Ankrd44	ankyrin repeat domain 44	0	0	1	0	0	0	0	1	0	1	0
mmu-miR-135a	MIMAT0000147	NM_001081453	Nin	ninein	0	0	1	0	0	0	0	1	0	1	0
mmu-miR-135a	MIMAT0000147	NM_001081457	Ppp2r5c	protein phosphatase 2, regulatory subunit B (B56), gamma isoform	0	0	1	0	0	0	0	1	0	1	0
mmu-miR-135a	MIMAT0000147	NM_001081549	Rcan1	regulator of calcineurin 1	0	0	1	0	0	0	0	1	0	1	0
mmu-miR-135a	MIMAT0000147	NM_001081567	Mapk10	mitogen-activated protein kinase 10	0	0	1	0	0	0	0	1	0	1	0
mmu-miR-135a	MIMAT0000147	NM_001081650	Rgs3	regulator of G-protein signaling 3	0	0	1	0	0	0	0	1	0	1	0
mmu-miR-135a	MIMAT0000147	NM_001081682	Gnb1l	guanine nucleotide binding protein (G protein), beta polypeptide 1-like	0	0	1	0	0	0	0	1	0	1	0
mmu-miR-135a	MIMAT0000147	NM_001081684	Zfp295	zinc finger protein 295	0	0	1	0	0	0	0	1	0	1	0
mmu-miR-135a	MIMAT0000147	NM_001081685	Zfp295	zinc finger protein 295	0	0	1	0	0	0	0	1	0	1	0
mmu-miR-135a	MIMAT0000147	NM_001081956	Sfrs17b	splicing factor, arginine/serine-rich 17b	0	0	1	0	0	0	0	1	0	1	0
mmu-miR-135a	MIMAT0000147	NM_001081979	Mecp2	methyl CpG binding protein 2	0	0	1	0	0	0	0	1	0	1	0
mmu-miR-135a	MIMAT0000147	NM_001082414	Sh3d19	SH3 domain protein D19	0	0	1	0	0	0	0	1	0	1	0
mmu-miR-135a	MIMAT0000147	NM_001082483	Efr3b	EFR3 homolog B (S. cerevisiae)	0	0	1	0	0	0	0	1	0	1	0
mmu-miR-135a	MIMAT0000147	NM_001082484	Snx27	sorting nexin family member 27	0	0	1	0	0	0	0	1	0	1	0
mmu-miR-135a	MIMAT0000147	NM_001082536	Mkl1	MKL (megakaryoblastic leukemia)/myocardin-like 1	0	0	1	0	0	0	0	1	0	1	0
mmu-miR-135a	MIMAT0000147	NM_001082552	Trim21	tripartite motif-containing 21	0	0	1	0	0	0	0	1	0	1	0
mmu-miR-135a	MIMAT0000147	NM_001082553	Rab27b	RAB27b, member RAS oncogene family	0	0	1	0	0	0	0	1	0	1	0
mmu-miR-135a	MIMAT0000147	NM_001082960	Itgam	integrin alpha M	0	0	1	0	0	0	0	1	0	1	0
mmu-miR-135a	MIMAT0000147	NM_001083114	Pphln1	periphilin 1	0	0	1	0	0	0	0	1	0	1	0
mmu-miR-135a	MIMAT0000147	NM_001083120	Enah	enabled homolog (Drosophila)	0	0	1	0	0	0	0	1	0	1	0
mmu-miR-135a	MIMAT0000147	NM_001083312	Gbp6	guanylate binding protein 6	0	0	1	0	0	0	0	1	0	1	0
mmu-miR-135a	MIMAT0000147	NM_001083316	Pdgfra	platelet derived growth factor receptor, alpha polypeptide	0	0	1	0	0	0	0	1	0	1	0
mmu-miR-135a	MIMAT0000147	NM_001083318	Etv3	ets variant gene 3	0	0	1	0	0	0	0	1	0	1	0
mmu-miR-135a	MIMAT0000147	NM_001083319	Ubp1	upstream binding protein 1	0	0	1	0	0	0	0	1	0	1	0
mmu-miR-135a	MIMAT0000147	NM_001083321	Magi1	membrane associated guanylate kinase, WW and PDZ domain containing 1	0	0	1	0	0	0	0	1	0	1	0
mmu-miR-135a	MIMAT0000147	NM_001083587	Tns3	tensin 3	0	0	1	0	0	0	0	1	0	1	0
mmu-miR-135a	MIMAT0000147	NM_001083616	Cacna1d	calcium channel, voltage-dependent, L type, alpha 1D subunit	0	0	1	0	0	0	0	1	0	1	0
mmu-miR-135a	MIMAT0000147	NM_001083628	AK220484	cDNA sequence AK220484	0	0	1	0	0	0	0	1	0	1	0
mmu-miR-135a	MIMAT0000147	NM_001083880	1600012H06Rik	RIKEN cDNA 1600012H06 gene	0	0	1	0	0	0	0	1	0	1	0
mmu-miR-135a	MIMAT0000147	NM_001083881	1600012H06Rik	RIKEN cDNA 1600012H06 gene	0	0	1	0	0	0	0	1	0	1	0
mmu-miR-135a	MIMAT0000147	NM_001083906	Nr3c2	nuclear receptor subfamily 3, group C, member 2	0	0	1	0	0	0	0	1	0	1	0
mmu-miR-135a	MIMAT0000147	NM_001083917	Scn3b	sodium channel, voltage-gated, type III, beta	0	0	1	0	0	0	0	1	0	1	0
mmu-miR-135a	MIMAT0000147	NM_001083927	Tle3	transducin-like enhancer of split 3, homolog of Drosophila E(spl)	0	0	1	0	0	0	0	1	0	1	0
mmu-miR-135a	MIMAT0000147	NM_001083928	Tle3	transducin-like enhancer of split 3, homolog of Drosophila E(spl)	0	0	1	0	0	0	0	1	0	1	0
mmu-miR-135a	MIMAT0000147	NM_001083967	Tcf4	transcription factor 4	0	0	1	0	0	0	0	1	0	1	0
mmu-miR-135a	MIMAT0000147	NM_001085376	Pappa2	pappalysin 2	0	0	1	0	0	0	0	1	0	1	0
mmu-miR-135a	MIMAT0000147	NM_001085407	Sdccag3	serologically defined colon cancer antigen 3	0	0	1	0	0	0	0	1	0	1	0
mmu-miR-135a	MIMAT0000147	NM_001085415	Zfp467	zinc finger protein 467	0	0	1	0	0	0	0	1	0	1	0
mmu-miR-135a	MIMAT0000147	NM_001085440	Smcr8	Smith-Magenis syndrome chromosome region, candidate 8 homolog (human)	0	0	1	0	0	0	0	1	0	1	0
mmu-miR-135a	MIMAT0000147	NM_001085448	Ctnnd1	catenin (cadherin associated protein), delta 1	0	0	1	0	0	0	0	1	0	1	0
mmu-miR-135a	MIMAT0000147	NM_001085449	Ctnnd1	catenin (cadherin associated protein), delta 1	0	0	1	0	0	0	0	1	0	1	0
mmu-miR-135a	MIMAT0000147	NM_001085450	Ctnnd1	catenin (cadherin associated protein), delta 1	0	0	1	0	0	0	0	1	0	1	0
mmu-miR-135a	MIMAT0000147	NM_001085492	Rere	arginine glutamic acid dipeptide (RE) repeats	0	0	1	0	0	0	0	1	0	1	0
mmu-miR-135a	MIMAT0000147	NM_001085495	Arfgef2	ADP-ribosylation factor guanine nucleotide-exchange factor 2 (brefeldin A-inhibited)	0	0	1	0	0	0	0	1	0	1	0
mmu-miR-135a	MIMAT0000147	NM_001085507	Zbtb34	zinc finger and BTB domain containing 34	0	0	1	0	0	0	0	1	0	1	0
mmu-miR-135a	MIMAT0000147	NM_001085522	OTTMUSG00000011097	predicted gene, OTTMUSG00000011097	0	0	1	0	0	0	0	1	0	1	0
mmu-miR-135a	MIMAT0000147	NM_001085549	OTTMUSG00000008561	predicted gene, OTTMUSG00000008561	0	0	1	0	0	0	0	1	0	1	0
mmu-miR-135a	MIMAT0000147	NM_001093750	Ptchd1	patched domain containing 1	0	0	1	0	0	0	0	1	0	1	0
mmu-miR-135a	MIMAT0000147	NM_001093752	Sfrs11	splicing factor, arginine/serine-rich 11	0	0	1	0	0	0	0	1	0	1	0
mmu-miR-135a	MIMAT0000147	NM_001093753	Sfrs11	splicing factor, arginine/serine-rich 11	0	0	1	0	0	0	0	1	0	1	0
mmu-miR-135a	MIMAT0000147	NM_001093759	2410002O22Rik	RIKEN cDNA 2410002O22 gene	0	0	1	0	0	0	0	1	0	1	0
mmu-miR-135a	MIMAT0000147	NM_001093765	Myadm	myeloid-associated differentiation marker	0	0	1	0	0	0	0	1	0	1	0
mmu-miR-135a	MIMAT0000147	NM_001093766	Myadm	myeloid-associated differentiation marker	0	0	1	0	0	0	0	1	0	1	0
mmu-miR-135a	MIMAT0000147	NM_001093775	Myt1l	myelin transcription factor 1-like	0	0	1	0	0	0	0	1	0	1	0
mmu-miR-135a	MIMAT0000147	NM_001093776	Myt1l	myelin transcription factor 1-like	0	0	1	0	0	0	0	1	0	1	0
mmu-miR-135a	MIMAT0000147	NM_001093778	Myt1l	myelin transcription factor 1-like	0	0	1	0	0	0	0	1	0	1	0
mmu-miR-135a	MIMAT0000147	NM_001098168	Ddef2	development and differentiation enhancing factor 2	0	0	1	0	0	0	0	1	0	1	0
mmu-miR-135a	MIMAT0000147	NM_001098170	Pcdh10	protocadherin 10	0	0	1	0	0	0	0	1	0	1	0
mmu-miR-135a	MIMAT0000147	NM_001098225	Adam22	a disintegrin and metallopeptidase domain 22	0	0	1	0	0	0	0	1	0	1	0
mmu-miR-135a	MIMAT0000147	NM_001098227	Sdcbp	syndecan binding protein	0	0	1	0	0	0	0	1	0	1	0
mmu-miR-135a	MIMAT0000147	NM_001098425	Sp3	trans-acting transcription factor 3	0	0	1	0	0	0	0	1	0	1	0
mmu-miR-135a	MIMAT0000147	NM_001099328	OTTMUSG00000017459	predicted gene, OTTMUSG00000017459	0	0	1	0	0	0	0	1	0	1	0
mmu-miR-135a	MIMAT0000147	NM_001110849	2600010E01Rik	RIKEN cDNA 2600010E01 gene	0	0	1	0	0	0	0	1	0	1	0
mmu-miR-135a	MIMAT0000147	NM_007380	Abi1	abl-interactor 1	0	0	1	0	0	0	0	1	0	1	0
mmu-miR-135a	MIMAT0000147	NM_007389	Chrna1	cholinergic receptor, nicotinic, alpha polypeptide 1 (muscle)	0	0	1	0	0	0	0	1	0	1	0
mmu-miR-135a	MIMAT0000147	NM_007396	Acvr2a	activin receptor IIA	0	0	1	0	0	0	0	1	0	1	0
mmu-miR-135a	MIMAT0000147	NM_007400	Adam12	a disintegrin and metallopeptidase domain 12 (meltrin alpha)	0	0	1	0	0	0	0	1	0	1	0
mmu-miR-135a	MIMAT0000147	NM_007402	Adam7	a disintegrin and metallopeptidase domain 7	0	0	1	0	0	0	0	1	0	1	0
mmu-miR-135a	MIMAT0000147	NM_007434	Akt2	thymoma viral proto-oncogene 2	0	0	1	0	0	0	0	1	0	1	0
mmu-miR-135a	MIMAT0000147	NM_007437	Aldh3a2	aldehyde dehydrogenase family 3, subfamily A2	0	0	1	0	0	0	0	1	0	1	0
mmu-miR-135a	MIMAT0000147	NM_007440	Alox12	arachidonate 12-lipoxygenase	0	0	1	0	0	0	0	1	0	1	0
mmu-miR-135a	MIMAT0000147	NM_007441	Alx3	aristaless 3	0	0	1	0	0	0	0	1	0	1	0
mmu-miR-135a	MIMAT0000147	NM_007460	Ap3d1	adaptor-related protein complex 3, delta 1 subunit	0	0	1	0	0	0	0	1	0	1	0
mmu-miR-135a	MIMAT0000147	NM_007462	Apc	adenomatosis polyposis coli	0	0	1	0	0	0	0	1	0	1	0
mmu-miR-135a	MIMAT0000147	NM_007472	Aqp1	aquaporin 1	0	0	1	0	0	0	0	1	0	1	0
mmu-miR-135a	MIMAT0000147	NM_007476	Arf1	ADP-ribosylation factor 1	0	0	1	0	0	0	0	1	0	1	0
mmu-miR-135a	MIMAT0000147	NM_007478	Arf3	ADP-ribosylation factor 3	0	0	1	0	0	0	0	1	0	1	0
mmu-miR-135a	MIMAT0000147	NM_007479	Arf4	ADP-ribosylation factor 4	0	0	1	0	0	0	0	1	0	1	0
mmu-miR-135a	MIMAT0000147	NM_007485	Rhod	ras homolog gene family, member D	0	0	1	0	0	0	0	1	0	1	0
mmu-miR-135a	MIMAT0000147	NM_007488	Arnt2	aryl hydrocarbon receptor nuclear translocator 2	0	0	1	0	0	0	0	1	0	1	0
mmu-miR-135a	MIMAT0000147	NM_007496	Zfhx3	zinc finger homeobox 3	0	0	1	0	0	0	0	1	0	1	0
mmu-miR-135a	MIMAT0000147	NM_007498	Atf3	activating transcription factor 3	0	0	1	0	0	0	0	1	0	1	0
mmu-miR-135a	MIMAT0000147	NM_007501	Neurod4	neurogenic differentiation 4	0	0	1	0	0	0	0	1	0	1	0
mmu-miR-135a	MIMAT0000147	NM_007506	Atp5g1	ATP synthase, H+ transporting, mitochondrial F0 complex, subunit c (subunit 9), isoform 1	0	0	1	0	0	0	0	1	0	1	0
mmu-miR-135a	MIMAT0000147	NM_007513	Slc7a1	solute carrier family 7 (cationic amino acid transporter, y+ system), member 1	0	0	1	0	0	0	0	1	0	1	0
mmu-miR-135a	MIMAT0000147	NM_007516	Hnrnpd	heterogeneous nuclear ribonucleoprotein D	0	0	1	0	0	0	0	1	0	1	0
mmu-miR-135a	MIMAT0000147	NM_007528	Bcl6b	B-cell CLL/lymphoma 6, member B	0	0	1	0	0	0	0	1	0	1	0
mmu-miR-135a	MIMAT0000147	NM_007538	Opn1sw	opsin 1 (cone pigments), short-wave-sensitive (color blindness, tritan)	0	0	1	0	0	0	0	1	0	1	0
mmu-miR-135a	MIMAT0000147	NM_007543	Ceacam2	CEA-related cell adhesion molecule 2	0	0	1	0	0	0	0	1	0	1	0
mmu-miR-135a	MIMAT0000147	NM_007551	Cxcr5	chemochine (C-X-C motif) receptor 5	0	0	1	0	0	0	0	1	0	1	0
mmu-miR-135a	MIMAT0000147	NM_007560	Bmpr1b	bone morphogenetic protein receptor, type 1B	0	0	1	0	0	0	0	1	0	1	0
mmu-miR-135a	MIMAT0000147	NM_007567	Bsn	bassoon	0	0	1	0	0	0	0	1	0	1	0
mmu-miR-135a	MIMAT0000147	NM_007570	Btg2	B-cell translocation gene 2, anti-proliferative	0	0	1	0	0	0	0	1	0	1	0
mmu-miR-135a	MIMAT0000147	NM_007588	Calcr	calcitonin receptor	0	0	1	0	0	0	0	1	0	1	0
mmu-miR-135a	MIMAT0000147	NM_007595	Camk2b	calcium/calmodulin-dependent protein kinase II, beta	0	0	1	0	0	0	0	1	0	1	0
mmu-miR-135a	MIMAT0000147	NM_007611	Casp7	caspase 7	0	0	1	0	0	0	0	1	0	1	0
mmu-miR-135a	MIMAT0000147	NM_007615	Ctnnd1	catenin (cadherin associated protein), delta 1	0	0	1	0	0	0	0	1	0	1	0
mmu-miR-135a	MIMAT0000147	NM_007623	Cbx2	chromobox homolog 2 (Drosophila Pc class)	0	0	1	0	0	0	0	1	0	1	0
mmu-miR-135a	MIMAT0000147	NM_007626	Cbx5	chromobox homolog 5 (Drosophila HP1a)	0	0	1	0	0	0	0	1	0	1	0
mmu-miR-135a	MIMAT0000147	NM_007634	Ccnf	cyclin F	0	0	1	0	0	0	0	1	0	1	0
mmu-miR-135a	MIMAT0000147	NM_007641	Ms4a1	membrane-spanning 4-domains, subfamily A, member 1	0	0	1	0	0	0	0	1	0	1	0
mmu-miR-135a	MIMAT0000147	NM_007658	Cdc25a	cell division cycle 25 homolog A (S. pombe)	0	0	1	0	0	0	0	1	0	1	0
mmu-miR-135a	MIMAT0000147	NM_007659	Cdc2a	cell division cycle 2 homolog A (S. pombe)	0	0	1	0	0	0	0	1	0	1	0
mmu-miR-135a	MIMAT0000147	NM_007672	Cdr2	cerebellar degeneration-related 2	0	0	1	0	0	0	0	1	0	1	0
mmu-miR-135a	MIMAT0000147	NM_007676	Psg16	pregnancy specific glycoprotein 16	0	0	1	0	0	0	0	1	0	1	0
mmu-miR-135a	MIMAT0000147	NM_007682	Cenpb	centromere protein B	0	0	0	0	0	0	1	1	0	1	0
mmu-miR-135a	MIMAT0000147	NM_007688	Cfl2	cofilin 2, muscle	0	0	1	0	0	0	0	1	0	1	0
mmu-miR-135a	MIMAT0000147	NM_007697	Chl1	cell adhesion molecule with homology to L1CAM	0	0	1	0	0	0	0	1	0	1	0
mmu-miR-135a	MIMAT0000147	NM_007698	Chrm1	cholinergic receptor, muscarinic 1, CNS	0	0	1	0	0	0	0	1	0	1	0
mmu-miR-135a	MIMAT0000147	NM_007700	Chuk	conserved helix-loop-helix ubiquitous kinase	0	0	1	0	0	0	0	1	0	1	0
mmu-miR-135a	MIMAT0000147	NM_007703	Elovl3	elongation of very long chain fatty acids (FEN1/Elo2, SUR4/Elo3, yeast)-like 3	0	0	1	0	0	0	0	1	0	1	0
mmu-miR-135a	MIMAT0000147	NM_007705	Cirbp	cold inducible RNA binding protein	0	0	1	0	0	0	0	1	0	1	0
mmu-miR-135a	MIMAT0000147	NM_007707	Socs3	suppressor of cytokine signaling 3	0	0	1	0	0	0	0	1	0	1	0
mmu-miR-135a	MIMAT0000147	NM_007729	Col11a1	collagen, type XI, alpha 1	0	0	1	0	0	0	0	1	0	1	0
mmu-miR-135a	MIMAT0000147	NM_007733	Col19a1	collagen, type XIX, alpha 1	0	0	1	0	0	0	0	1	0	1	0
mmu-miR-135a	MIMAT0000147	NM_007734	Col4a3	collagen, type IV, alpha 3	0	0	1	0	0	0	0	1	0	1	0
mmu-miR-135a	MIMAT0000147	NM_007735	Col4a4	collagen, type IV, alpha 4	0	0	1	0	0	0	0	1	0	1	0
mmu-miR-135a	MIMAT0000147	NM_007739	Col8a1	collagen, type VIII, alpha 1	0	0	1	0	0	0	0	1	0	1	0
mmu-miR-135a	MIMAT0000147	NM_007754	Cpd	carboxypeptidase D	0	0	1	0	0	0	0	1	0	1	0
mmu-miR-135a	MIMAT0000147	NM_007761	Crcp	calcitonin gene-related peptide-receptor component protein	0	0	1	0	0	0	0	1	0	1	0
mmu-miR-135a	MIMAT0000147	NM_007764	Crkl	v-crk sarcoma virus CT10 oncogene homolog (avian)-like	0	0	1	0	0	0	0	1	0	1	0
mmu-miR-135a	MIMAT0000147	NM_007778	Csf1	colony stimulating factor 1 (macrophage)	0	0	1	0	0	0	0	1	0	1	0
mmu-miR-135a	MIMAT0000147	NM_007781	Csf2rb2	colony stimulating factor 2 receptor, beta 2, low-affinity (granulocyte-macrophage)	0	0	1	0	0	0	0	1	0	1	0
mmu-miR-135a	MIMAT0000147	NM_007786	Csn3	casein kappa	0	0	1	0	0	0	0	1	0	1	0
mmu-miR-135a	MIMAT0000147	NM_007789	Ncan	neurocan	0	0	1	0	0	0	0	1	0	1	0
mmu-miR-135a	MIMAT0000147	NM_007799	Ctse	cathepsin E	0	0	1	0	0	0	0	1	0	1	0
mmu-miR-135a	MIMAT0000147	NM_007807	Cybb	cytochrome b-245, beta polypeptide	0	0	1	0	0	0	0	1	0	1	0
mmu-miR-135a	MIMAT0000147	NM_007831	Dcc	deleted in colorectal carcinoma	0	0	1	0	0	0	0	1	0	1	0
mmu-miR-135a	MIMAT0000147	NM_007834	Dscr3	Down syndrome critical region gene 3	0	0	1	0	0	0	0	1	0	1	0
mmu-miR-135a	MIMAT0000147	NM_007838	Ddost	dolichyl-di-phosphooligosaccharide-protein glycotransferase	0	0	1	0	0	0	0	1	0	1	0
mmu-miR-135a	MIMAT0000147	NM_007840	Ddx5	DEAD (Asp-Glu-Ala-Asp) box polypeptide 5	0	0	1	0	0	0	0	1	0	1	0
mmu-miR-135a	MIMAT0000147	NM_007856	Dhcr7	7-dehydrocholesterol reductase	0	0	1	0	0	0	0	1	0	1	0
mmu-miR-135a	MIMAT0000147	NM_007870	Dnase1l3	deoxyribonuclease 1-like 3	0	0	1	0	0	0	0	1	0	1	0
mmu-miR-135a	MIMAT0000147	NM_007873	Doc2b	double C2, beta	0	0	1	0	0	0	0	1	0	1	0
mmu-miR-135a	MIMAT0000147	NM_007880	Arid3a	AT rich interactive domain 3A (Bright like)	0	0	1	0	0	0	0	1	0	1	0
mmu-miR-135a	MIMAT0000147	NM_007885	Slc26a2	solute carrier family 26 (sulfate transporter), member 2	0	0	1	0	0	0	0	1	0	1	0
mmu-miR-135a	MIMAT0000147	NM_007890	Dyrk1a	dual-specificity tyrosine-(Y)-phosphorylation regulated kinase 1a	0	0	1	0	0	0	0	1	0	1	0
mmu-miR-135a	MIMAT0000147	NM_007896	Mapre1	microtubule-associated protein, RP/EB family, member 1	0	0	1	0	0	0	0	1	0	1	0
mmu-miR-135a	MIMAT0000147	NM_007904	Ednrb	endothelin receptor type B	0	0	1	0	0	0	0	1	0	1	0
mmu-miR-135a	MIMAT0000147	NM_007910	Efna4	ephrin A4	0	0	1	0	0	0	0	1	0	1	0
mmu-miR-135a	MIMAT0000147	NM_007911	Efnb3	ephrin B3	0	0	1	0	0	0	0	1	0	1	0
mmu-miR-135a	MIMAT0000147	NM_007912	Egfr	epidermal growth factor receptor	0	0	1	0	0	0	0	1	0	1	0
mmu-miR-135a	MIMAT0000147	NM_007922	Elk1	ELK1, member of ETS oncogene family	0	0	1	0	0	0	0	1	0	1	0
mmu-miR-135a	MIMAT0000147	NM_007924	Ell	elongation factor RNA polymerase II	0	0	1	0	0	0	0	1	0	1	0
mmu-miR-135a	MIMAT0000147	NM_007929	Emp2	epithelial membrane protein 2	0	0	1	0	0	0	0	1	0	1	0
mmu-miR-135a	MIMAT0000147	NM_007945	Eps8	epidermal growth factor receptor pathway substrate 8	0	0	1	0	0	0	0	1	0	1	0
mmu-miR-135a	MIMAT0000147	NM_007953	Esrra	estrogen related receptor, alpha	0	0	0	0	0	0	1	1	0	1	0
mmu-miR-135a	MIMAT0000147	NM_007958	Smarcad1	SWI/SNF-related, matrix-associated actin-dependent regulator of chromatin, subfamily a, containing DEAD/H box 1	0	0	1	0	0	0	0	1	0	1	0
mmu-miR-135a	MIMAT0000147	NM_007962	Mpzl2	myelin protein zero-like 2	0	0	1	0	0	0	0	1	0	1	0
mmu-miR-135a	MIMAT0000147	NM_007979	F9	coagulation factor IX	0	0	1	0	0	0	0	1	0	1	0
mmu-miR-135a	MIMAT0000147	NM_007987	Fas	Fas (TNF receptor superfamily member 6)	0	0	1	0	0	0	0	1	0	1	0
mmu-miR-135a	MIMAT0000147	NM_007988	Fasn	fatty acid synthase	0	0	1	0	0	0	0	1	0	1	0
mmu-miR-135a	MIMAT0000147	NM_007998	Fech	ferrochelatase	0	0	1	0	0	0	0	1	0	1	0
mmu-miR-135a	MIMAT0000147	NM_008013	Fgl2	fibrinogen-like protein 2	0	0	1	0	0	0	0	1	0	1	0
mmu-miR-135a	MIMAT0000147	NM_008019	Fkbp1a	FK506 binding protein 1a	0	0	1	0	0	0	0	1	0	1	0
mmu-miR-135a	MIMAT0000147	NM_008037	Fosl2	fos-like antigen 2	0	0	1	0	0	0	0	1	0	1	0
mmu-miR-135a	MIMAT0000147	NM_008057	Fzd7	frizzled homolog 7 (Drosophila)	0	0	1	0	0	0	0	1	0	1	0
mmu-miR-135a	MIMAT0000147	NM_008061	G6pc	glucose-6-phosphatase, catalytic	0	0	1	0	0	0	0	1	0	1	0
mmu-miR-135a	MIMAT0000147	NM_008075	Gabrr1	gamma-aminobutyric acid (GABA-C) receptor, subunit rho 1	0	0	1	0	0	0	0	1	0	1	0
mmu-miR-135a	MIMAT0000147	NM_008079	Galc	galactosylceramidase	0	0	1	0	0	0	0	1	0	1	0
mmu-miR-135a	MIMAT0000147	NM_008081	B4galnt2	beta-1,4-N-acetyl-galactosaminyl transferase 2	0	0	1	0	0	0	0	1	0	1	0
mmu-miR-135a	MIMAT0000147	NM_008100	Gcg	glucagon	0	0	1	0	0	0	0	1	0	1	0
mmu-miR-135a	MIMAT0000147	NM_008102	Gch1	GTP cyclohydrolase 1	0	0	1	0	0	0	0	1	0	1	0
mmu-miR-135a	MIMAT0000147	NM_008105	Gcnt2	glucosaminyl (N-acetyl) transferase 2, I-branching enzyme	0	0	1	0	0	0	0	1	0	1	0
mmu-miR-135a	MIMAT0000147	NM_008121	Gja5	gap junction membrane channel protein alpha 5	0	0	1	0	0	0	0	1	0	1	0
mmu-miR-135a	MIMAT0000147	NM_008130	Gli3	GLI-Kruppel family member GLI3	0	0	1	0	0	0	0	1	0	1	0
mmu-miR-135a	MIMAT0000147	NM_008139	Gnaq	guanine nucleotide binding protein, alpha q polypeptide	0	0	1	0	0	0	0	1	0	1	0
mmu-miR-135a	MIMAT0000147	NM_008140	Gnat1	guanine nucleotide binding protein, alpha transducing 1	0	0	1	0	0	0	0	1	0	1	0
mmu-miR-135a	MIMAT0000147	NM_008147	Gp49a	glycoprotein 49 A	0	0	1	0	0	0	0	1	0	1	0
mmu-miR-135a	MIMAT0000147	NM_008153	Cmklr1	chemokine-like receptor 1	0	0	1	0	0	0	0	1	0	1	0
mmu-miR-135a	MIMAT0000147	NM_008154	Gpr3	G-protein coupled receptor 3	0	0	1	0	0	0	0	1	0	1	0
mmu-miR-135a	MIMAT0000147	NM_008173	Nr3c1	nuclear receptor subfamily 3, group C, member 1	0	0	1	0	0	0	0	1	0	1	0
mmu-miR-135a	MIMAT0000147	NM_008180	Gss	glutathione synthetase	0	0	1	0	0	0	0	1	0	1	0
mmu-miR-135a	MIMAT0000147	NM_008194	Gyk	glycerol kinase	0	0	1	0	0	0	0	1	0	1	0
mmu-miR-135a	MIMAT0000147	NM_008197	H1f0	H1 histone family, member 0	0	0	1	0	0	0	0	1	0	1	0
mmu-miR-135a	MIMAT0000147	NM_008207	H2-T24	histocompatibility 2, T region locus 24	0	0	1	0	0	0	0	1	0	1	0
mmu-miR-135a	MIMAT0000147	NM_008213	Hand1	heart and neural crest derivatives expressed transcript 1	0	0	1	0	0	0	0	1	0	1	0
mmu-miR-135a	MIMAT0000147	NM_008217	Has3	hyaluronan synthase 3	0	0	1	0	0	0	0	1	0	1	0
mmu-miR-135a	MIMAT0000147	NM_008224	Hcfc1	host cell factor C1	0	0	1	0	0	0	0	1	0	1	0
mmu-miR-135a	MIMAT0000147	NM_008226	Hcn2	hyperpolarization-activated, cyclic nucleotide-gated K+ 2	0	0	0	0	0	0	1	1	0	1	0
mmu-miR-135a	MIMAT0000147	NM_008256	Hmgcs2	3-hydroxy-3-methylglutaryl-Coenzyme A synthase 2	0	0	1	0	0	0	0	1	0	1	0
mmu-miR-135a	MIMAT0000147	NM_008260	Foxa3	forkhead box A3	0	0	1	0	0	0	0	1	0	1	0
mmu-miR-135a	MIMAT0000147	NM_008261	Hnf4a	hepatic nuclear factor 4, alpha	0	0	1	0	0	0	0	1	0	1	0
mmu-miR-135a	MIMAT0000147	NM_008304	Sdc2	syndecan 2	0	0	1	0	0	0	0	1	0	1	0
mmu-miR-135a	MIMAT0000147	NM_008320	Irf8	interferon regulatory factor 8	0	0	1	0	0	0	0	1	0	1	0
mmu-miR-135a	MIMAT0000147	NM_008325	Idua	iduronidase, alpha-L-	0	0	1	0	0	0	0	1	0	1	0
mmu-miR-135a	MIMAT0000147	NM_008332	Ifit2	interferon-induced protein with tetratricopeptide repeats 2	0	0	1	0	0	0	0	1	0	1	0
mmu-miR-135a	MIMAT0000147	NM_008348	Il10ra	interleukin 10 receptor, alpha	0	0	1	0	0	0	0	1	0	1	0
mmu-miR-135a	MIMAT0000147	NM_008351	Il12a	interleukin 12a	0	0	1	0	0	0	0	1	0	1	0
mmu-miR-135a	MIMAT0000147	NM_008364	Il1rap	interleukin 1 receptor accessory protein	0	0	1	0	0	0	0	1	0	1	0
mmu-miR-135a	MIMAT0000147	NM_008367	Il2ra	interleukin 2 receptor, alpha chain	0	0	1	0	0	0	0	1	0	1	0
mmu-miR-135a	MIMAT0000147	NM_008373	Il9	interleukin 9	0	0	1	0	0	0	0	1	0	1	0
mmu-miR-135a	MIMAT0000147	NM_008379	Kpnb1	karyopherin (importin) beta 1	0	0	1	0	0	0	0	1	0	1	0
mmu-miR-135a	MIMAT0000147	NM_008381	Inhbb	inhibin beta-B	0	0	1	0	0	0	0	1	0	1	0
mmu-miR-135a	MIMAT0000147	NM_008424	Kcne1	potassium voltage-gated channel, Isk-related subfamily, member 1	0	0	1	0	0	0	0	1	0	1	0
mmu-miR-135a	MIMAT0000147	NM_008429	Kcnj9	potassium inwardly-rectifying channel, subfamily J, member 9	0	0	1	0	0	0	0	1	0	1	0
mmu-miR-135a	MIMAT0000147	NM_008443	Kif3a	kinesin family member 3A	0	0	1	0	0	0	0	1	0	1	0
mmu-miR-135a	MIMAT0000147	NM_008449	Kif5c	kinesin family member 5C	0	0	1	0	0	0	0	1	0	1	0
mmu-miR-135a	MIMAT0000147	NM_008465	Kpna1	karyopherin (importin) alpha 1	0	0	1	0	0	0	0	1	0	1	0
mmu-miR-135a	MIMAT0000147	NM_008466	Kpna3	karyopherin (importin) alpha 3	0	0	0	1	0	0	1	0	0	1	0
mmu-miR-135a	MIMAT0000147	NM_008467	Kpna4	karyopherin (importin) alpha 4	0	0	1	0	0	0	0	1	0	1	0
mmu-miR-135a	MIMAT0000147	NM_008468	Kpna6	karyopherin (importin) alpha 6	0	0	1	0	0	0	0	1	0	1	0
mmu-miR-135a	MIMAT0000147	NM_008485	Lamc2	laminin, gamma 2	0	0	1	0	0	0	0	1	0	1	0
mmu-miR-135a	MIMAT0000147	NM_008493	Lep	leptin	0	0	1	0	0	0	0	1	0	1	0
mmu-miR-135a	MIMAT0000147	NM_008515	Lrrfip1	leucine rich repeat (in FLII) interacting protein 1	0	0	0	0	0	0	1	1	0	1	0
mmu-miR-135a	MIMAT0000147	NM_008528	Blnk	B-cell linker	0	0	1	0	0	0	0	1	0	1	0
mmu-miR-135a	MIMAT0000147	NM_008541	Smad5	MAD homolog 5 (Drosophila)	0	0	1	0	0	0	0	1	0	1	0
mmu-miR-135a	MIMAT0000147	NM_008559	Mc1r	melanocortin 1 receptor	0	0	1	0	0	0	0	1	0	1	0
mmu-miR-135a	MIMAT0000147	NM_008560	Mc2r	melanocortin 2 receptor	0	0	1	0	0	0	0	1	0	1	0
mmu-miR-135a	MIMAT0000147	NM_008562	Mcl1	myeloid cell leukemia sequence 1	0	0	1	0	0	0	0	1	0	1	0
mmu-miR-135a	MIMAT0000147	NM_008584	Meox2	mesenchyme homeobox 2	0	0	1	0	0	0	0	1	0	1	0
mmu-miR-135a	MIMAT0000147	NM_008599	Cxcl9	chemokine (C-X-C motif) ligand 9	0	0	1	0	0	0	0	1	0	1	0
mmu-miR-135a	MIMAT0000147	NM_008605	Mmp12	matrix metallopeptidase 12	0	0	1	0	0	0	0	1	0	1	0
mmu-miR-135a	MIMAT0000147	NM_008607	Mmp13	matrix metallopeptidase 13	0	0	1	0	0	0	0	1	0	1	0
mmu-miR-135a	MIMAT0000147	NM_008618	Mdh1	malate dehydrogenase 1, NAD (soluble)	0	0	1	0	0	0	0	1	0	1	0
mmu-miR-135a	MIMAT0000147	NM_008624	Mras	muscle and microspikes RAS	0	0	1	0	0	0	0	1	0	1	0
mmu-miR-135a	MIMAT0000147	NM_008630	Mt2	metallothionein 2	0	0	1	0	0	0	0	1	0	1	0
mmu-miR-135a	MIMAT0000147	NM_008632	Mtap2	microtubule-associated protein 2	0	0	1	0	0	0	0	1	0	1	0
mmu-miR-135a	MIMAT0000147	NM_008634	Mtap1b	microtubule-associated protein 1B	0	0	1	0	0	0	0	1	0	1	0
mmu-miR-135a	MIMAT0000147	NM_008636	Mtf1	metal response element binding transcription factor 1	0	0	1	0	0	0	0	1	0	1	0
mmu-miR-135a	MIMAT0000147	NM_008666	Myt1l	myelin transcription factor 1-like	0	0	1	0	0	0	0	1	0	1	0
mmu-miR-135a	MIMAT0000147	NM_008672	Nap1l4	nucleosome assembly protein 1-like 4	0	0	1	0	0	0	0	1	0	1	0
mmu-miR-135a	MIMAT0000147	NM_008676	Nbr1	neighbor of Brca1 gene 1	0	0	1	0	0	0	0	1	0	1	0
mmu-miR-135a	MIMAT0000147	NM_008678	Ncoa2	nuclear receptor coactivator 2	0	0	1	0	0	0	0	1	0	1	0
mmu-miR-135a	MIMAT0000147	NM_008684	Neo1	neogenin	0	0	1	0	0	0	0	1	0	1	0
mmu-miR-135a	MIMAT0000147	NM_008728	Npr3	natriuretic peptide receptor 3	0	0	1	0	0	0	0	1	0	1	0
mmu-miR-135a	MIMAT0000147	NM_008730	Nptx1	neuronal pentraxin 1	0	0	1	0	0	0	0	1	0	1	0
mmu-miR-135a	MIMAT0000147	NM_008739	Nsd1	nuclear receptor-binding SET-domain protein 1	0	0	1	0	0	0	0	1	0	1	0
mmu-miR-135a	MIMAT0000147	NM_008745	Ntrk2	neurotrophic tyrosine kinase, receptor, type 2	0	0	1	0	0	0	0	1	0	1	0
mmu-miR-135a	MIMAT0000147	NM_008747	Ntsr2	neurotensin receptor 2	0	0	1	0	0	0	0	1	0	1	0
mmu-miR-135a	MIMAT0000147	NM_008756	Ocln	occludin	0	0	1	0	0	0	0	1	0	1	0
mmu-miR-135a	MIMAT0000147	NM_008780	Pax1	paired box gene 1	0	0	1	0	0	0	0	1	0	1	0
mmu-miR-135a	MIMAT0000147	NM_008796	Pctp	phosphatidylcholine transfer protein	0	0	1	0	0	0	0	1	0	1	0
mmu-miR-135a	MIMAT0000147	NM_008806	Pde6b	phosphodiesterase 6B, cGMP, rod receptor, beta polypeptide	0	0	1	0	0	0	0	1	0	1	0
mmu-miR-135a	MIMAT0000147	NM_008812	Padi2	peptidyl arginine deiminase, type II	0	0	1	0	0	0	0	1	0	1	0
mmu-miR-135a	MIMAT0000147	NM_008825	Pfkfb2	6-phosphofructo-2-kinase/fructose-2,6-biphosphatase 2	0	0	1	0	0	0	0	1	0	1	0
mmu-miR-135a	MIMAT0000147	NM_008841	Pik3r2	phosphatidylinositol 3-kinase, regulatory subunit, polypeptide 2 (p85 beta)	0	0	0	0	0	0	1	1	0	1	0
mmu-miR-135a	MIMAT0000147	NM_008845	Pip4k2a	phosphatidylinositol-5-phosphate 4-kinase, type II, alpha	0	0	1	0	0	0	0	1	0	1	0
mmu-miR-135a	MIMAT0000147	NM_008856	Prkch	protein kinase C, eta	0	0	1	0	0	0	0	1	0	1	0
mmu-miR-135a	MIMAT0000147	NM_008862	Pkia	protein kinase inhibitor, alpha	0	0	1	0	0	0	0	1	0	1	0
mmu-miR-135a	MIMAT0000147	NM_008863	Pkib	protein kinase inhibitor beta, cAMP dependent, testis specific	0	0	1	0	0	0	0	1	0	1	0
mmu-miR-135a	MIMAT0000147	NM_008873	Plau	plasminogen activator, urokinase	0	0	1	0	0	0	0	1	0	1	0
mmu-miR-135a	MIMAT0000147	NM_008879	Lcp1	lymphocyte cytosolic protein 1	0	0	1	0	0	0	0	1	0	1	0
mmu-miR-135a	MIMAT0000147	NM_008882	Plxna2	plexin A2	0	0	1	0	0	0	0	1	0	1	0
mmu-miR-135a	MIMAT0000147	NM_008910	Ppm1a	protein phosphatase 1A, magnesium dependent, alpha isoform	0	0	1	0	0	0	0	1	0	1	0
mmu-miR-135a	MIMAT0000147	NM_008917	Ppt1	palmitoyl-protein thioesterase 1	0	0	1	0	0	0	0	1	0	1	0
mmu-miR-135a	MIMAT0000147	NM_008923	Prkar1b	protein kinase, cAMP dependent regulatory, type I beta	0	0	1	0	0	0	0	1	0	1	0
mmu-miR-135a	MIMAT0000147	NM_008925	Prkcsh	protein kinase C substrate 80K-H	0	0	1	0	0	0	0	1	0	1	0
mmu-miR-135a	MIMAT0000147	NM_008926	Prkg2	protein kinase, cGMP-dependent, type II	0	0	1	0	0	0	0	1	0	1	0
mmu-miR-135a	MIMAT0000147	NM_008949	Psmc3ip	proteasome (prosome, macropain) 26S subunit, ATPase 3, interacting protein	0	0	1	0	0	0	0	1	0	1	0
mmu-miR-135a	MIMAT0000147	NM_008960	Pten	phosphatase and tensin homolog	0	0	1	0	0	0	0	1	0	1	0
mmu-miR-135a	MIMAT0000147	NM_008961	Pter	phosphotriesterase related	0	0	1	0	0	0	0	1	0	1	0
mmu-miR-135a	MIMAT0000147	NM_008965	Ptger4	prostaglandin E receptor 4 (subtype EP4)	0	0	1	0	0	0	0	1	0	1	0
mmu-miR-135a	MIMAT0000147	NM_008976	Ptpn14	protein tyrosine phosphatase, non-receptor type 14	0	0	1	0	0	0	0	1	0	1	0
mmu-miR-135a	MIMAT0000147	NM_008978	Ptpn20	protein tyrosine phosphatase, non-receptor type 20	0	0	1	0	0	0	0	1	0	1	0
mmu-miR-135a	MIMAT0000147	NM_008982	Ptprj	protein tyrosine phosphatase, receptor type, J	0	0	1	0	0	0	0	1	0	1	0
mmu-miR-135a	MIMAT0000147	NM_008983	Ptprk	protein tyrosine phosphatase, receptor type, K	0	0	1	0	0	0	0	1	0	1	0
mmu-miR-135a	MIMAT0000147	NM_008991	Abcd3	ATP-binding cassette, sub-family D (ALD), member 3	0	0	1	0	0	0	0	1	0	1	0
mmu-miR-135a	MIMAT0000147	NM_008997	Rab11b	RAB11B, member RAS oncogene family	0	0	1	0	0	0	0	1	0	1	0
mmu-miR-135a	MIMAT0000147	NM_009012	Rad50	RAD50 homolog (S. cerevisiae)	0	0	1	0	0	0	0	1	0	1	0
mmu-miR-135a	MIMAT0000147	NM_009014	Rad51l1	RAD51-like 1 (S. cerevisiae)	0	0	1	0	0	0	0	1	0	1	0
mmu-miR-135a	MIMAT0000147	NM_009019	Rag1	recombination activating gene 1	0	0	1	0	0	0	0	1	0	1	0
mmu-miR-135a	MIMAT0000147	NM_009024	Rara	retinoic acid receptor, alpha	0	0	1	0	0	0	0	1	0	1	0
mmu-miR-135a	MIMAT0000147	NM_009045	Rela	v-rel reticuloendotheliosis viral oncogene homolog A (avian)	0	0	1	0	0	0	0	1	0	1	0
mmu-miR-135a	MIMAT0000147	NM_009050	Ret	ret proto-oncogene	0	0	1	0	0	0	0	1	0	1	0
mmu-miR-135a	MIMAT0000147	NM_009062	Rgs4	regulator of G-protein signaling 4	0	0	1	0	0	0	0	1	0	1	0
mmu-miR-135a	MIMAT0000147	NM_009067	Ralbp1	ralA binding protein 1	0	0	1	0	0	0	0	1	0	1	0
mmu-miR-135a	MIMAT0000147	NM_009071	Rock1	Rho-associated coiled-coil containing protein kinase 1	0	0	1	0	0	0	0	1	0	1	0
mmu-miR-135a	MIMAT0000147	NM_009072	Rock2	Rho-associated coiled-coil containing protein kinase 2	0	0	1	0	0	0	0	1	0	1	0
mmu-miR-135a	MIMAT0000147	NM_009127	Scd1	stearoyl-Coenzyme A desaturase 1	0	0	1	0	0	0	0	1	0	1	0
mmu-miR-135a	MIMAT0000147	NM_009128	Scd2	stearoyl-Coenzyme A desaturase 2	0	0	1	0	0	0	0	1	0	1	0
mmu-miR-135a	MIMAT0000147	NM_009137	Ccl22	chemokine (C-C motif) ligand 22	0	0	1	0	0	0	0	1	0	1	0
mmu-miR-135a	MIMAT0000147	NM_009138	Ccl25	chemokine (C-C motif) ligand 25	0	0	1	0	0	0	0	1	0	1	0
mmu-miR-135a	MIMAT0000147	NM_009155	Sepp1	selenoprotein P, plasma, 1	0	0	1	0	0	0	0	1	0	1	0
mmu-miR-135a	MIMAT0000147	NM_009157	Map2k4	mitogen-activated protein kinase kinase 4	0	0	1	0	0	0	0	1	0	1	0
mmu-miR-135a	MIMAT0000147	NM_009163	Sgpl1	sphingosine phosphate lyase 1	0	0	1	0	0	0	0	1	0	1	0
mmu-miR-135a	MIMAT0000147	NM_009166	Sorbs1	sorbin and SH3 domain containing 1	0	0	1	0	0	0	0	1	0	1	0
mmu-miR-135a	MIMAT0000147	NM_009171	Shmt1	serine hydroxymethyltransferase 1 (soluble)	0	0	1	0	0	0	0	1	0	1	0
mmu-miR-135a	MIMAT0000147	NM_009173	Siah1b	seven in absentia 1B	0	0	0	0	0	0	1	1	0	1	0
mmu-miR-135a	MIMAT0000147	NM_009176	St3gal3	ST3 beta-galactoside alpha-2,3-sialyltransferase 3	0	0	1	0	0	0	0	1	0	1	0
mmu-miR-135a	MIMAT0000147	NM_009177	St3gal1	ST3 beta-galactoside alpha-2,3-sialyltransferase 1	0	0	1	0	0	0	0	1	0	1	0
mmu-miR-135a	MIMAT0000147	NM_009181	St8sia2	ST8 alpha-N-acetyl-neuraminide alpha-2,8-sialyltransferase 2	0	0	1	0	0	0	0	1	0	1	0
mmu-miR-135a	MIMAT0000147	NM_009182	St8sia3	ST8 alpha-N-acetyl-neuraminide alpha-2,8-sialyltransferase 3	0	0	1	0	0	0	0	1	0	1	0
mmu-miR-135a	MIMAT0000147	NM_009192	Sla	src-like adaptor	0	0	1	0	0	0	0	1	0	1	0
mmu-miR-135a	MIMAT0000147	NM_009193	Slbp	stem-loop binding protein	0	0	1	0	0	0	0	1	0	1	0
mmu-miR-135a	MIMAT0000147	NM_009196	Slc16a1	solute carrier family 16 (monocarboxylic acid transporters), member 1	0	0	1	0	0	0	0	1	0	1	0
mmu-miR-135a	MIMAT0000147	NM_009199	Slc1a1	solute carrier family 1 (neuronal/epithelial high affinity glutamate transporter, system Xag), member 1	0	0	1	0	0	0	0	1	0	1	0
mmu-miR-135a	MIMAT0000147	NM_009206	Slc4a1ap	solute carrier family 4 (anion exchanger), member 1, adaptor protein	0	0	1	0	0	0	0	1	0	1	0
mmu-miR-135a	MIMAT0000147	NM_009214	Sms	spermine synthase	0	0	1	0	0	0	0	1	0	1	0
mmu-miR-135a	MIMAT0000147	NM_009223	Snn	stannin	0	0	1	0	0	0	0	1	0	1	0
mmu-miR-135a	MIMAT0000147	NM_009228	Snta1	syntrophin, acidic 1	0	0	1	0	0	0	0	1	0	1	0
mmu-miR-135a	MIMAT0000147	NM_009229	Sntb2	syntrophin, basic 2	0	0	0	0	0	0	1	1	0	1	0
mmu-miR-135a	MIMAT0000147	NM_009230	Soat1	sterol O-acyltransferase 1	0	0	1	0	0	0	0	1	0	1	0
mmu-miR-135a	MIMAT0000147	NM_009239	Sp4	trans-acting transcription factor 4	0	0	1	0	0	0	0	1	0	1	0
mmu-miR-135a	MIMAT0000147	NM_009242	Sparc	secreted acidic cysteine rich glycoprotein	0	0	1	0	0	0	0	1	0	1	0
mmu-miR-135a	MIMAT0000147	NM_009255	Serpine2	serine (or cysteine) peptidase inhibitor, clade E, member 2	0	0	1	0	0	0	0	1	0	1	0
mmu-miR-135a	MIMAT0000147	NM_009256	Serpinb9	serine (or cysteine) peptidase inhibitor, clade B, member 9	0	0	1	0	0	0	0	1	0	1	0
mmu-miR-135a	MIMAT0000147	NM_009261	Strbp	spermatid perinuclear RNA binding protein	0	0	1	0	0	0	1	0	0	1	0
mmu-miR-135a	MIMAT0000147	NM_009262	Spock1	sparc/osteonectin, cwcv and kazal-like domains proteoglycan 1	0	0	1	0	0	0	0	1	0	1	0
mmu-miR-135a	MIMAT0000147	NM_009266	Sephs2	selenophosphate synthetase 2	0	0	1	0	0	0	0	1	0	1	0
mmu-miR-135a	MIMAT0000147	NM_009274	Srpk2	serine/arginine-rich protein specific kinase 2	0	0	1	0	0	0	0	1	0	1	0
mmu-miR-135a	MIMAT0000147	NM_009275	Srprb	signal recognition particle receptor, B subunit	0	0	1	0	0	0	0	1	0	1	0
mmu-miR-135a	MIMAT0000147	NM_009277	Trim21	tripartite motif-containing 21	0	0	1	0	0	0	0	1	0	1	0
mmu-miR-135a	MIMAT0000147	NM_009281	Zfp143	zinc finger protein 143	0	0	0	0	0	0	1	1	0	1	0
mmu-miR-135a	MIMAT0000147	NM_009288	Stk10	serine/threonine kinase 10	0	0	1	0	0	0	0	1	0	1	0
mmu-miR-135a	MIMAT0000147	NM_009305	Syp	synaptophysin	0	0	1	0	0	0	0	1	0	1	0
mmu-miR-135a	MIMAT0000147	NM_009306	Syt1	synaptotagmin I	0	0	0	0	0	0	1	1	0	1	0
mmu-miR-135a	MIMAT0000147	NM_009308	Syt4	synaptotagmin IV	0	0	1	0	0	0	0	1	0	1	0
mmu-miR-135a	MIMAT0000147	NM_009313	Tacr1	tachykinin receptor 1	0	0	1	0	0	0	0	1	0	1	0
mmu-miR-135a	MIMAT0000147	NM_009327	Hnf1a	HNF1 homeobox A	0	0	1	0	0	0	0	1	0	1	0
mmu-miR-135a	MIMAT0000147	NM_009328	Tcf15	transcription factor 15	0	0	1	0	0	0	0	1	0	1	0
mmu-miR-135a	MIMAT0000147	NM_009329	Zfp354a	zinc finger protein 354A	0	0	1	0	0	0	0	1	0	1	0
mmu-miR-135a	MIMAT0000147	NM_009360	Tfam	transcription factor A, mitochondrial	0	0	1	0	0	0	0	1	0	1	0
mmu-miR-135a	MIMAT0000147	NM_009374	Tgm3	transglutaminase 3, E polypeptide	0	0	1	0	0	0	0	1	0	1	0
mmu-miR-135a	MIMAT0000147	NM_009378	Thbd	thrombomodulin	0	0	1	0	0	0	0	1	0	1	0
mmu-miR-135a	MIMAT0000147	NM_009384	Tiam1	T-cell lymphoma invasion and metastasis 1	0	0	1	0	0	0	0	1	0	1	0
mmu-miR-135a	MIMAT0000147	NM_009388	Tkt	transketolase	0	0	1	0	0	0	0	1	0	1	0
mmu-miR-135a	MIMAT0000147	NM_009389	Tle3	transducin-like enhancer of split 3, homolog of Drosophila E(spl)	0	0	1	0	0	0	0	1	0	1	0
mmu-miR-135a	MIMAT0000147	NM_009390	Tll1	tolloid-like	0	0	1	0	0	0	0	1	0	1	0
mmu-miR-135a	MIMAT0000147	NM_009396	Tnfaip2	tumor necrosis factor, alpha-induced protein 2	0	0	1	0	0	0	0	1	0	1	0
mmu-miR-135a	MIMAT0000147	NM_009397	Tnfaip3	tumor necrosis factor, alpha-induced protein 3	0	0	1	0	0	0	0	1	0	1	0
mmu-miR-135a	MIMAT0000147	NM_009399	Tnfrsf11a	tumor necrosis factor receptor superfamily, member 11a	0	0	1	0	0	0	0	1	0	1	0
mmu-miR-135a	MIMAT0000147	NM_009403	Tnfsf8	tumor necrosis factor (ligand) superfamily, member 8	0	0	1	0	0	0	0	1	0	1	0
mmu-miR-135a	MIMAT0000147	NM_009443	Tgoln1	trans-golgi network protein	0	0	1	0	0	0	0	1	0	1	0
mmu-miR-135a	MIMAT0000147	NM_009457	Uba1	ubiquitin-like modifier activating enzyme 1	0	0	1	0	0	0	0	1	0	1	0
mmu-miR-135a	MIMAT0000147	NM_009458	Ube2b	ubiquitin-conjugating enzyme E2B, RAD6 homology (S. cerevisiae)	0	0	1	0	0	0	0	1	0	1	0
mmu-miR-135a	MIMAT0000147	NM_009461	Ubr1	ubiquitin protein ligase E3 component n-recognin 1	0	0	1	0	0	0	0	1	0	1	0
mmu-miR-135a	MIMAT0000147	NM_009464	Ucp3	uncoupling protein 3 (mitochondrial, proton carrier)	0	0	1	0	0	0	0	1	0	1	0
mmu-miR-135a	MIMAT0000147	NM_009466	Ugdh	UDP-glucose dehydrogenase	0	0	1	0	0	0	0	1	0	1	0
mmu-miR-135a	MIMAT0000147	NM_009485	V2r1	vomeronasal 2, receptor, 1	0	0	1	1	0	0	0	0	0	1	0
mmu-miR-135a	MIMAT0000147	NM_009488	Vmn2r122	vomeronasal 2, receptor, 122	0	0	1	1	0	0	0	0	0	1	0
mmu-miR-135a	MIMAT0000147	NM_009502	Vcl	vinculin	0	0	1	0	0	0	0	1	0	1	0
mmu-miR-135a	MIMAT0000147	NM_009516	Wee1	wee 1 homolog (S. pombe)	0	0	1	0	0	0	0	1	0	1	0
mmu-miR-135a	MIMAT0000147	NM_009524	Wnt5a	wingless-related MMTV integration site 5A	0	0	1	0	0	0	0	1	0	1	0
mmu-miR-135a	MIMAT0000147	NM_009533	Xrcc5	X-ray repair complementing defective repair in Chinese hamster cells 5	0	0	1	0	0	0	0	1	0	1	0
mmu-miR-135a	MIMAT0000147	NM_009535	Yes1	Yamaguchi sarcoma viral (v-yes) oncogene homolog 1	0	0	1	0	0	0	0	1	0	1	0
mmu-miR-135a	MIMAT0000147	NM_009540	Zfa	zinc finger protein, autosomal	0	0	1	0	0	0	0	1	0	1	0
mmu-miR-135a	MIMAT0000147	NM_009555	Zfp40	zinc finger protein 40	0	0	1	0	0	0	0	1	0	1	0
mmu-miR-135a	MIMAT0000147	NM_009557	Zfp46	zinc finger protein 46	0	0	1	0	0	0	0	1	0	1	0
mmu-miR-135a	MIMAT0000147	NM_009560	Zfp60	zinc finger protein 60	0	0	1	0	0	0	0	1	0	1	0
mmu-miR-135a	MIMAT0000147	NM_009567	Zfp93	zinc finger protein 93	0	0	1	0	0	0	0	1	0	1	0
mmu-miR-135a	MIMAT0000147	NM_009578	Ikzf1	IKAROS family zinc finger 1	0	0	1	0	0	0	0	1	0	1	0
mmu-miR-135a	MIMAT0000147	NM_009579	Slc30a1	solute carrier family 30 (zinc transporter), member 1	0	0	1	0	0	0	0	1	0	1	0
mmu-miR-135a	MIMAT0000147	NM_009595	Abl2	v-abl Abelson murine leukemia viral oncogene homolog 2 (arg, Abelson-related gene)	0	0	1	0	0	0	0	1	0	1	0
mmu-miR-135a	MIMAT0000147	NM_009616	Adam19	a disintegrin and metallopeptidase domain 19 (meltrin beta)	0	0	1	0	0	0	0	1	0	1	0
mmu-miR-135a	MIMAT0000147	NM_009622	Adcy1	adenylate cyclase 1	0	0	1	0	0	0	0	1	0	1	0
mmu-miR-135a	MIMAT0000147	NM_009640	Angpt1	angiopoietin 1	0	0	1	0	0	0	0	1	0	1	0
mmu-miR-135a	MIMAT0000147	NM_009645	Aicda	activation-induced cytidine deaminase	0	0	1	0	0	0	0	1	0	1	0
mmu-miR-135a	MIMAT0000147	NM_009647	Ak3l1	adenylate kinase 3-like 1	0	0	1	0	0	0	0	1	0	1	0
mmu-miR-135a	MIMAT0000147	NM_009649	Akap2	A kinase (PRKA) anchor protein 2	0	0	1	0	0	0	0	1	0	1	0
mmu-miR-135a	MIMAT0000147	NM_009660	Alox15	arachidonate 15-lipoxygenase	0	0	1	0	0	0	0	1	0	1	0
mmu-miR-135a	MIMAT0000147	NM_009661	Alox8	arachidonate 8-lipoxygenase	0	0	1	0	0	0	0	1	0	1	0
mmu-miR-135a	MIMAT0000147	NM_009667	Ampd3	AMP deaminase 3	0	0	1	0	0	0	0	1	0	1	0
mmu-miR-135a	MIMAT0000147	NM_009682	Ap3s2	adaptor-related protein complex 3, sigma 2 subunit	0	0	1	0	0	0	0	1	0	1	0
mmu-miR-135a	MIMAT0000147	NM_009697	Nr2f2	nuclear receptor subfamily 2, group F, member 2	0	0	1	0	0	0	0	1	0	1	0
mmu-miR-135a	MIMAT0000147	NM_009717	Neurod6	neurogenic differentiation 6	0	0	1	0	0	0	0	1	0	1	0
mmu-miR-135a	MIMAT0000147	NM_009722	Atp2a2	ATPase, Ca++ transporting, cardiac muscle, slow twitch 2	0	0	1	0	0	0	0	1	0	1	0
mmu-miR-135a	MIMAT0000147	NM_009730	Atrn	attractin	0	0	1	0	0	0	0	1	0	1	0
mmu-miR-135a	MIMAT0000147	NM_009733	Axin1	axin 1	0	0	1	0	0	0	0	1	0	1	0
mmu-miR-135a	MIMAT0000147	NM_009741	Bcl2	B-cell leukemia/lymphoma 2	0	0	1	0	0	0	0	1	0	1	0
mmu-miR-135a	MIMAT0000147	NM_009743	Bcl2l1	Bcl2-like 1	0	0	1	0	0	0	0	1	0	1	0
mmu-miR-135a	MIMAT0000147	NM_009753	Bicd1	bicaudal D homolog 1 (Drosophila)	0	0	1	0	0	0	0	1	0	1	0
mmu-miR-135a	MIMAT0000147	NM_009754	Bcl2l11	BCL2-like 11 (apoptosis facilitator)	0	0	1	0	0	0	0	1	0	1	0
mmu-miR-135a	MIMAT0000147	NM_009771	Btrc	beta-transducin repeat containing protein	0	0	1	0	0	0	0	1	0	1	0
mmu-miR-135a	MIMAT0000147	NM_009774	Bub3	budding uninhibited by benzimidazoles 3 homolog (S. cerevisiae)	0	0	1	0	0	0	0	1	0	1	0
mmu-miR-135a	MIMAT0000147	NM_009796	Capn7	calpain 7	0	0	1	0	0	0	0	1	0	1	0
mmu-miR-135a	MIMAT0000147	NM_009797	Capza1	capping protein (actin filament) muscle Z-line, alpha 1	0	0	1	0	0	0	0	1	0	1	0
mmu-miR-135a	MIMAT0000147	NM_009829	Ccnd2	cyclin D2	0	0	1	0	0	0	0	1	0	1	0
mmu-miR-135a	MIMAT0000147	NM_009846	Cd24a	CD24a antigen	0	0	1	0	0	0	0	1	0	1	0
mmu-miR-135a	MIMAT0000147	NM_009847	Cd2ap	CD2-associated protein	0	0	1	0	0	0	0	1	0	1	0
mmu-miR-135a	MIMAT0000147	NM_009848	Entpd1	ectonucleoside triphosphate diphosphohydrolase 1	0	0	1	0	0	0	0	1	0	1	0
mmu-miR-135a	MIMAT0000147	NM_009851	Cd44	CD44 antigen	0	0	1	0	0	0	0	1	0	1	0
mmu-miR-135a	MIMAT0000147	NM_009861	Cdc42	cell division cycle 42 homolog (S. cerevisiae)	0	0	1	0	0	0	0	1	0	1	0
mmu-miR-135a	MIMAT0000147	NM_009880	Cdx1	caudal type homeo box 1	0	0	1	0	0	0	0	1	0	1	0
mmu-miR-135a	MIMAT0000147	NM_009884	Cebpg	CCAAT/enhancer binding protein (C/EBP), gamma	0	0	1	0	0	0	0	1	0	1	0
mmu-miR-135a	MIMAT0000147	NM_009885	Cel	carboxyl ester lipase	0	0	1	0	0	0	0	1	0	1	0
mmu-miR-135a	MIMAT0000147	NM_009886	Celsr1	cadherin, EGF LAG seven-pass G-type receptor 1 (flamingo homolog, Drosophila)	0	0	1	0	0	0	0	1	0	1	0
mmu-miR-135a	MIMAT0000147	NM_009891	Chat	choline acetyltransferase	0	0	1	0	0	0	0	1	0	1	0
mmu-miR-135a	MIMAT0000147	NM_009915	Ccr2	chemokine (C-C motif) receptor 2	0	0	1	0	0	0	0	1	0	1	0
mmu-miR-135a	MIMAT0000147	NM_009917	Ccr5	chemokine (C-C motif) receptor 5	0	0	1	0	0	0	0	1	0	1	0
mmu-miR-135a	MIMAT0000147	NM_009919	Cnih	cornichon homolog (Drosophila)	0	0	0	0	0	0	1	1	0	1	0
mmu-miR-135a	MIMAT0000147	NM_009924	Cnr2	cannabinoid receptor 2 (macrophage)	0	0	1	0	0	0	0	1	0	1	0
mmu-miR-135a	MIMAT0000147	NM_009938	Copa	coatomer protein complex subunit alpha	0	0	1	0	0	0	0	1	0	1	0
mmu-miR-135a	MIMAT0000147	NM_009953	Crhr2	corticotropin releasing hormone receptor 2	0	0	1	0	0	0	0	1	0	1	0
mmu-miR-135a	MIMAT0000147	NM_009975	Csnk2b	casein kinase 2, beta polypeptide	0	0	1	0	0	0	0	1	0	1	0
mmu-miR-135a	MIMAT0000147	NM_009987	Cx3cr1	chemokine (C-X3-C) receptor 1	0	0	1	0	0	0	0	1	0	1	0
mmu-miR-135a	MIMAT0000147	NM_009990	Clip2	CAP-GLY domain containing linker protein 2	0	0	1	0	0	0	0	1	0	1	0
mmu-miR-135a	MIMAT0000147	NM_009994	Cyp1b1	cytochrome P450, family 1, subfamily b, polypeptide 1	0	0	1	0	0	0	0	1	0	1	0
mmu-miR-135a	MIMAT0000147	NM_010012	Cyp8b1	cytochrome P450, family 8, subfamily b, polypeptide 1	0	0	1	0	0	0	0	1	0	1	0
mmu-miR-135a	MIMAT0000147	NM_010015	Dad1	defender against cell death 1	0	0	1	0	0	0	0	1	0	1	0
mmu-miR-135a	MIMAT0000147	NM_010020	Slc6a3	solute carrier family 6 (neurotransmitter transporter, dopamine), member 3	0	0	1	0	0	0	0	1	0	1	0
mmu-miR-135a	MIMAT0000147	NM_010021	Dazl	deleted in azoospermia-like	0	0	1	0	0	0	0	1	0	1	0
mmu-miR-135a	MIMAT0000147	NM_010025	Dcx	doublecortin	0	0	1	0	0	0	0	1	0	1	0
mmu-miR-135a	MIMAT0000147	NM_010026	Ddef1	development and differentiation enhancing	0	0	1	0	0	0	0	1	0	1	0
mmu-miR-135a	MIMAT0000147	NM_010028	Ddx3x	DEAD/H (Asp-Glu-Ala-Asp/His) box polypeptide 3, X-linked	0	0	0	0	0	0	1	1	0	1	0
mmu-miR-135a	MIMAT0000147	NM_010050	Dio2	deiodinase, iodothyronine, type II	0	0	1	0	0	0	0	1	0	1	0
mmu-miR-135a	MIMAT0000147	NM_010055	Dlx3	distal-less homeobox 3	0	0	1	0	0	0	0	1	0	1	0
mmu-miR-135a	MIMAT0000147	NM_010080	Dspp	dentin sialophosphoprotein	0	0	1	0	0	0	0	1	0	1	0
mmu-miR-135a	MIMAT0000147	NM_010093	E2f3	E2F transcription factor 3	0	0	1	0	0	0	0	1	0	1	0
mmu-miR-135a	MIMAT0000147	NM_010096	Ebf3	early B-cell factor 3	0	0	1	0	0	0	0	1	0	1	0
mmu-miR-135a	MIMAT0000147	NM_010099	Eda	ectodysplasin-A	0	0	1	0	0	0	0	1	0	1	0
mmu-miR-135a	MIMAT0000147	NM_010100	Edar	ectodysplasin-A receptor	0	0	1	0	0	0	0	1	0	1	0
mmu-miR-135a	MIMAT0000147	NM_010103	Edil3	EGF-like repeats and discoidin I-like domains 3	0	0	1	0	0	0	0	1	0	1	0
mmu-miR-135a	MIMAT0000147	NM_010104	Edn1	endothelin 1	0	0	1	0	0	0	0	1	0	1	0
mmu-miR-135a	MIMAT0000147	NM_010111	Efnb2	ephrin B2	0	0	1	0	0	0	0	1	0	1	0
mmu-miR-135a	MIMAT0000147	NM_010120	Eif1a	eukaryotic translation initiation factor 1A	0	0	1	0	0	0	0	1	0	1	0
mmu-miR-135a	MIMAT0000147	NM_010127	Pou6f1	POU domain, class 6, transcription factor 1	0	0	1	0	0	0	0	1	0	1	0
mmu-miR-135a	MIMAT0000147	NM_010128	Emp1	epithelial membrane protein 1	0	0	1	0	0	0	0	1	0	1	0
mmu-miR-135a	MIMAT0000147	NM_010134	En2	engrailed 2	0	0	1	0	0	0	0	1	0	1	0
mmu-miR-135a	MIMAT0000147	NM_010135	Enah	enabled homolog (Drosophila)	0	0	1	0	0	0	0	1	0	1	0
mmu-miR-135a	MIMAT0000147	NM_010136	Eomes	eomesodermin homolog (Xenopus laevis)	0	0	1	0	0	0	0	1	0	1	0
mmu-miR-135a	MIMAT0000147	NM_010149	Epor	erythropoietin receptor	0	0	1	0	0	0	0	1	0	1	0
mmu-miR-135a	MIMAT0000147	NM_010160	Cugbp2	CUG triplet repeat, RNA binding protein 2	0	0	1	0	0	0	0	1	0	1	0
mmu-miR-135a	MIMAT0000147	NM_010167	Eya4	eyes absent 4 homolog (Drosophila)	0	0	1	0	0	0	0	1	0	1	0
mmu-miR-135a	MIMAT0000147	NM_010169	F2r	coagulation factor II (thrombin) receptor	0	0	1	0	0	0	0	1	0	1	0
mmu-miR-135a	MIMAT0000147	NM_010170	F2rl2	coagulation factor II (thrombin) receptor-like 2	0	0	1	0	0	0	0	1	0	1	0
mmu-miR-135a	MIMAT0000147	NM_010178	Fusip1	FUS interacting protein (serine-arginine rich) 1	0	0	0	0	0	0	1	1	0	1	0
mmu-miR-135a	MIMAT0000147	NM_010181	Fbn2	fibrillin 2	0	0	1	0	0	0	0	1	0	1	0
mmu-miR-135a	MIMAT0000147	NM_010192	Fem1a	feminization 1 homolog a (C. elegans)	0	0	1	0	0	0	0	1	0	1	0
mmu-miR-135a	MIMAT0000147	NM_010195	Lgr5	leucine rich repeat containing G protein coupled receptor 5	0	0	1	0	0	0	0	1	0	1	0
mmu-miR-135a	MIMAT0000147	NM_010197	Fgf1	fibroblast growth factor 1	0	0	1	0	0	0	0	1	0	1	0
mmu-miR-135a	MIMAT0000147	NM_010206	Fgfr1	fibroblast growth factor receptor 1	0	0	1	0	0	0	0	1	0	1	0
mmu-miR-135a	MIMAT0000147	NM_010208	Fgr	Gardner-Rasheed feline sarcoma viral (Fgr) oncogene homolog	0	0	1	0	0	0	0	1	0	1	0
mmu-miR-135a	MIMAT0000147	NM_010214	Fhl4	four and a half LIM domains 4	0	0	1	0	0	0	0	1	0	1	0
mmu-miR-135a	MIMAT0000147	NM_010217	Ctgf	connective tissue growth factor	0	0	1	0	0	0	0	1	0	1	0
mmu-miR-135a	MIMAT0000147	NM_010228	Flt1	FMS-like tyrosine kinase 1	0	0	1	0	0	0	0	1	0	1	0
mmu-miR-135a	MIMAT0000147	NM_010229	Flt3	FMS-like tyrosine kinase 3	0	0	1	0	0	0	0	1	0	1	0
mmu-miR-135a	MIMAT0000147	NM_010230	Fmn1	formin 1	0	0	1	0	0	0	0	1	0	1	0
mmu-miR-135a	MIMAT0000147	NM_010235	Fosl1	fos-like antigen 1	0	0	1	0	0	0	0	1	0	1	0
mmu-miR-135a	MIMAT0000147	NM_010242	Fut4	fucosyltransferase 4	0	0	1	0	0	0	0	1	0	1	0
mmu-miR-135a	MIMAT0000147	NM_010264	Nr6a1	nuclear receptor subfamily 6, group A, member 1	0	0	1	0	0	0	0	1	0	1	0
mmu-miR-135a	MIMAT0000147	NM_010266	Gda	guanine deaminase	0	0	1	0	0	0	0	1	0	1	0
mmu-miR-135a	MIMAT0000147	NM_010283	Ggta1	glycoprotein galactosyltransferase alpha 1, 3	0	0	1	0	0	0	0	1	0	1	0
mmu-miR-135a	MIMAT0000147	NM_010286	Tsc22d3	TSC22 domain family 3	0	0	1	0	0	0	0	1	0	1	0
mmu-miR-135a	MIMAT0000147	NM_010287	Gpr83	G protein-coupled receptor 83	0	0	1	0	0	0	0	1	0	1	0
mmu-miR-135a	MIMAT0000147	NM_010288	Gja1	gap junction protein, alpha 1	0	0	1	0	0	0	0	1	0	1	0
mmu-miR-135a	MIMAT0000147	NM_010303	Gna13	guanine nucleotide binding protein, alpha 13	0	0	1	0	0	0	0	1	0	1	0
mmu-miR-135a	MIMAT0000147	NM_010305	Gnai1	guanine nucleotide binding protein (G protein), alpha inhibiting 1	0	0	1	0	0	0	0	1	0	1	0
mmu-miR-135a	MIMAT0000147	NM_010306	Gnai3	guanine nucleotide binding protein (G protein), alpha inhibiting 3	0	0	1	0	0	0	0	1	0	1	0
mmu-miR-135a	MIMAT0000147	NM_010307	Gnal	guanine nucleotide binding protein, alpha stimulating, olfactory type	0	0	1	0	0	0	0	1	0	1	0
mmu-miR-135a	MIMAT0000147	NM_010308	Gnao1	guanine nucleotide binding protein, alpha O	0	0	1	0	0	0	0	1	0	1	0
mmu-miR-135a	MIMAT0000147	NM_010315	Gng2	guanine nucleotide binding protein (G protein), gamma 2	0	0	1	0	0	0	0	1	0	1	0
mmu-miR-135a	MIMAT0000147	NM_010316	Gng3	guanine nucleotide binding protein (G protein), gamma 3	0	0	1	0	0	0	0	1	0	1	0
mmu-miR-135a	MIMAT0000147	NM_010319	Gng7	guanine nucleotide binding protein (G protein), gamma 7	0	0	1	0	0	0	0	1	0	1	0
mmu-miR-135a	MIMAT0000147	NM_010326	Gp1ba	glycoprotein 1b, alpha polypeptide	0	0	1	0	0	0	0	1	0	1	0
mmu-miR-135a	MIMAT0000147	NM_010336	Lpar1	lysophosphatidic acid receptor 1	0	0	1	0	0	0	0	1	0	1	0
mmu-miR-135a	MIMAT0000147	NM_010360	Gstm5	glutathione S-transferase, mu 5	0	0	1	0	0	0	0	1	0	1	0
mmu-miR-135a	MIMAT0000147	NM_010368	Gusb	glucuronidase, beta	0	0	1	0	0	0	0	1	0	1	0
mmu-miR-135a	MIMAT0000147	NM_010376	H13	histocompatibility 13	0	0	1	0	0	0	0	1	0	1	0
mmu-miR-135a	MIMAT0000147	NM_010382	H2-Eb1	histocompatibility 2, class II antigen E beta	0	0	1	0	0	0	0	1	0	1	0
mmu-miR-135a	MIMAT0000147	NM_010424	Hfe	hemochromatosis	0	0	1	0	0	0	0	1	0	1	0
mmu-miR-135a	MIMAT0000147	NM_010437	Hivep2	human immunodeficiency virus type I enhancer binding protein 2	0	0	1	0	0	0	0	1	0	1	0
mmu-miR-135a	MIMAT0000147	NM_010474	Hs3st1	heparan sulfate (glucosamine) 3-O-sulfotransferase 1	0	0	1	0	0	0	0	1	0	1	0
mmu-miR-135a	MIMAT0000147	NM_010476	Hsd17b7	hydroxysteroid (17-beta) dehydrogenase 7	0	0	1	0	0	0	0	1	0	1	0
mmu-miR-135a	MIMAT0000147	NM_010477	Hspd1	heat shock protein 1 (chaperonin)	0	0	1	0	0	0	0	1	0	1	0
mmu-miR-135a	MIMAT0000147	NM_010481	Hspa9	heat shock protein 9	0	0	1	0	0	0	0	1	0	1	0
mmu-miR-135a	MIMAT0000147	NM_010485	Elavl1	ELAV (embryonic lethal, abnormal vision, Drosophila)-like 1 (Hu antigen R)	0	0	1	0	0	0	0	1	0	1	0
mmu-miR-135a	MIMAT0000147	NM_010508	Ifnar1	interferon (alpha and beta) receptor 1	0	0	1	0	0	0	0	1	0	1	0
mmu-miR-135a	MIMAT0000147	NM_010514	Igf2	insulin-like growth factor 2	0	0	1	0	0	0	0	1	0	1	0
mmu-miR-135a	MIMAT0000147	NM_010515	Igf2r	insulin-like growth factor 2 receptor	0	0	1	0	0	0	0	1	0	1	0
mmu-miR-135a	MIMAT0000147	NM_010560	Il6st	interleukin 6 signal transducer	0	0	1	0	0	0	0	1	0	1	0
mmu-miR-135a	MIMAT0000147	NM_010571	Irs3	insulin receptor substrate 3	0	0	1	0	0	0	0	1	0	1	0
mmu-miR-135a	MIMAT0000147	NM_010586	Itpr2	inositol 1,4,5-triphosphate receptor 2	0	0	1	0	0	0	0	1	0	1	0
mmu-miR-135a	MIMAT0000147	NM_010595	Kcna1	potassium voltage-gated channel, shaker-related subfamily, member 1	0	0	1	0	0	0	0	1	0	1	0
mmu-miR-135a	MIMAT0000147	NM_010597	Kcnab1	potassium voltage-gated channel, shaker-related subfamily, beta member 1	0	0	1	0	0	0	0	1	0	1	0
mmu-miR-135a	MIMAT0000147	NM_010598	Kcnab2	potassium voltage-gated channel, shaker-related subfamily, beta member 2	0	0	1	0	0	0	0	1	0	1	0
mmu-miR-135a	MIMAT0000147	NM_010599	Kcnab3	potassium voltage-gated channel, shaker-related subfamily, beta member 3	0	0	1	0	0	0	0	1	0	1	0
mmu-miR-135a	MIMAT0000147	NM_010600	Kcnh1	potassium voltage-gated channel, subfamily H (eag-related), member 1	0	0	1	0	0	0	0	1	0	1	0
mmu-miR-135a	MIMAT0000147	NM_010604	Kcnj16	potassium inwardly-rectifying channel, subfamily J, member 16	0	0	1	0	0	0	0	1	0	1	0
mmu-miR-135a	MIMAT0000147	NM_010605	Kcnj5	potassium inwardly-rectifying channel, subfamily J, member 5	0	0	1	0	0	0	0	1	0	1	0
mmu-miR-135a	MIMAT0000147	NM_010608	Kcnk3	potassium channel, subfamily K, member 3	0	0	1	0	0	0	0	1	0	1	0
mmu-miR-135a	MIMAT0000147	NM_010629	Kifap3	kinesin-associated protein 3	0	0	1	0	0	0	0	1	0	1	0
mmu-miR-135a	MIMAT0000147	NM_010636	Klf12	Kruppel-like factor 12	0	0	1	0	0	0	0	1	0	1	0
mmu-miR-135a	MIMAT0000147	NM_010656	Sspn	sarcospan	0	0	1	0	0	0	0	1	0	1	0
mmu-miR-135a	MIMAT0000147	NM_010683	Lamc1	laminin, gamma 1	0	0	1	0	0	0	0	1	0	1	0
mmu-miR-135a	MIMAT0000147	NM_010698	Ldb2	LIM domain binding 2	0	0	1	0	0	0	0	1	0	1	0
mmu-miR-135a	MIMAT0000147	NM_010702	Lect2	leukocyte cell-derived chemotaxin 2	0	0	1	0	0	0	0	1	0	1	0
mmu-miR-135a	MIMAT0000147	NM_010716	Lig3	ligase III, DNA, ATP-dependent	0	0	1	0	0	0	0	1	0	1	0
mmu-miR-135a	MIMAT0000147	NM_010718	Limk2	LIM motif-containing protein kinase 2	0	0	0	0	0	0	1	1	0	1	0
mmu-miR-135a	MIMAT0000147	NM_010728	Lox	lysyl oxidase	0	0	1	0	0	0	0	1	0	1	0
mmu-miR-135a	MIMAT0000147	NM_010735	Lta	lymphotoxin A	0	0	1	0	0	0	0	1	0	1	0
mmu-miR-135a	MIMAT0000147	NM_010739	Muc13	mucin 13, epithelial transmembrane	0	0	1	0	0	0	0	1	0	1	0
mmu-miR-135a	MIMAT0000147	NM_010740	Cd93	CD93 antigen	0	0	1	0	0	0	0	1	0	1	0
mmu-miR-135a	MIMAT0000147	NM_010743	Il1rl1	interleukin 1 receptor-like 1	0	0	1	0	0	0	0	1	0	1	0
mmu-miR-135a	MIMAT0000147	NM_010749	M6pr	mannose-6-phosphate receptor, cation dependent	0	0	1	0	0	0	0	1	0	1	0
mmu-miR-135a	MIMAT0000147	NM_010764	Man2b1	mannosidase 2, alpha B1	0	0	1	0	0	0	0	1	0	1	0
mmu-miR-135a	MIMAT0000147	NM_010770	Matn3	matrilin 3	0	0	1	0	0	0	0	1	0	1	0
mmu-miR-135a	MIMAT0000147	NM_010788	Mecp2	methyl CpG binding protein 2	0	0	1	0	0	0	0	1	0	1	0
mmu-miR-135a	MIMAT0000147	NM_010800	Bhlhb8	basic helix-loop-helix domain containing, class B, 8	0	0	1	0	0	0	0	1	0	1	0
mmu-miR-135a	MIMAT0000147	NM_010811	Ndst2	N-deacetylase/N-sulfotransferase (heparan glucosaminyl) 2	0	0	1	0	0	0	0	1	0	1	0
mmu-miR-135a	MIMAT0000147	NM_010817	Psmd7	proteasome (prosome, macropain) 26S subunit, non-ATPase, 7	0	0	1	0	0	0	0	1	0	1	0
mmu-miR-135a	MIMAT0000147	NM_010818	Cd200	Cd200 antigen	0	0	1	0	0	0	0	1	0	1	0
mmu-miR-135a	MIMAT0000147	NM_010821	Mpeg1	macrophage expressed gene 1	0	0	1	0	0	0	0	1	0	1	0
mmu-miR-135a	MIMAT0000147	NM_010828	Cited2	Cbp/p300-interacting transactivator, with Glu/Asp-rich carboxy-terminal domain, 2	0	0	1	0	0	0	0	1	0	1	0
mmu-miR-135a	MIMAT0000147	NM_010835	Msx1	homeobox, msh-like 1	0	0	1	0	0	0	0	1	0	1	0
mmu-miR-135a	MIMAT0000147	NM_010836	Msx3	homeobox, msh-like 3	0	0	1	0	0	0	0	1	0	1	0
mmu-miR-135a	MIMAT0000147	NM_010837	Mtap6	microtubule-associated protein 6	0	0	1	0	0	0	0	1	0	1	0
mmu-miR-135a	MIMAT0000147	NM_010838	Mapt	microtubule-associated protein tau	0	0	1	0	0	0	0	1	0	1	0
mmu-miR-135a	MIMAT0000147	NM_010840	Mthfr	5,10-methylenetetrahydrofolate reductase	0	0	1	0	0	0	0	1	0	1	0
mmu-miR-135a	MIMAT0000147	NM_010847	Mxi1	Max interacting protein 1	0	0	1	0	0	0	0	1	0	1	0
mmu-miR-135a	MIMAT0000147	NM_010864	Myo5a	myosin Va	0	0	1	0	0	0	0	1	0	1	0
mmu-miR-135a	MIMAT0000147	NM_010871	Birc1f	baculoviral IAP repeat-containing 1f	0	0	1	0	0	0	0	1	0	1	0
mmu-miR-135a	MIMAT0000147	NM_010890	Nedd4	neural precursor cell expressed, developmentally down-regulated gene 4	0	0	1	0	0	0	0	1	0	1	0
mmu-miR-135a	MIMAT0000147	NM_010897	Nf1	neurofibromatosis 1	0	0	1	0	0	0	0	1	0	1	0
mmu-miR-135a	MIMAT0000147	NM_010899	Nfatc2	nuclear factor of activated T-cells, cytoplasmic, calcineurin-dependent 2	0	0	1	0	0	0	0	1	0	1	0
mmu-miR-135a	MIMAT0000147	NM_010913	Nfya	nuclear transcription factor-Y alpha	0	0	1	0	0	0	0	1	0	1	0
mmu-miR-135a	MIMAT0000147	NM_010917	Nid1	nidogen 1	0	0	1	0	0	0	0	1	0	1	0
mmu-miR-135a	MIMAT0000147	NM_010926	Cox4nb	COX4 neighbor	0	0	1	0	0	0	0	1	0	1	0
mmu-miR-135a	MIMAT0000147	NM_010929	Notch4	Notch gene homolog 4 (Drosophila)	0	0	1	0	0	0	0	1	0	1	0
mmu-miR-135a	MIMAT0000147	NM_010930	Nov	nephroblastoma overexpressed gene	0	0	1	0	0	0	0	1	0	1	0
mmu-miR-135a	MIMAT0000147	NM_010933	Nppc	natriuretic peptide precursor type C	0	0	1	0	0	0	0	1	0	1	0
mmu-miR-135a	MIMAT0000147	NM_010937	Nras	neuroblastoma ras oncogene	0	0	1	0	0	0	0	1	0	1	0
mmu-miR-135a	MIMAT0000147	NM_010945	Nsmaf	neutral sphingomyelinase (N-SMase) activation associated factor	0	0	1	0	0	0	0	1	0	1	0
mmu-miR-135a	MIMAT0000147	NM_010951	Gpr143	G protein-coupled receptor 143	0	0	1	0	0	0	0	1	0	1	0
mmu-miR-135a	MIMAT0000147	NM_011039	Pax7	paired box gene 7	0	0	1	0	0	0	0	1	0	1	0
mmu-miR-135a	MIMAT0000147	NM_011058	Pdgfra	platelet derived growth factor receptor, alpha polypeptide	0	0	1	0	0	0	0	1	0	1	0
mmu-miR-135a	MIMAT0000147	NM_011066	Per2	period homolog 2 (Drosophila)	0	0	1	0	0	0	0	1	0	1	0
mmu-miR-135a	MIMAT0000147	NM_011074	Pftk1	PFTAIRE protein kinase 1	0	0	1	0	0	0	0	1	0	1	0
mmu-miR-135a	MIMAT0000147	NM_011075	Abcb1b	ATP-binding cassette, sub-family B (MDR/TAP), member 1B	0	0	1	0	0	0	0	1	0	1	0
mmu-miR-135a	MIMAT0000147	NM_011081	Piga	phosphatidylinositol glycan anchor biosynthesis, class A	0	0	1	0	0	0	0	1	0	1	0
mmu-miR-135a	MIMAT0000147	NM_011100	Prkacb	protein kinase, cAMP dependent, catalytic, beta	0	0	1	0	0	0	0	1	0	1	0
mmu-miR-135a	MIMAT0000147	NM_011112	Papola	poly (A) polymerase alpha	0	0	1	0	0	0	0	1	0	1	0
mmu-miR-135a	MIMAT0000147	NM_011119	Pa2g4	proliferation-associated 2G4	0	0	1	0	0	0	0	1	0	1	0
mmu-miR-135a	MIMAT0000147	NM_011127	Prrx1	paired related homeobox 1	0	0	1	0	0	0	0	1	0	1	0
mmu-miR-135a	MIMAT0000147	NM_011145	Ppard	peroxisome proliferator activator receptor delta	0	0	1	0	0	0	0	1	0	1	0
mmu-miR-135a	MIMAT0000147	NM_011157	Srgn	serglycin	0	0	1	0	0	0	0	1	0	1	0
mmu-miR-135a	MIMAT0000147	NM_011163	Eif2ak2	eukaryotic translation initiation factor 2-alpha kinase 2	0	0	1	0	0	0	0	1	0	1	0
mmu-miR-135a	MIMAT0000147	NM_011180	Pscd1	pleckstrin homology, Sec7 and coiled-coil domains 1	0	0	1	0	0	0	0	1	0	1	0
mmu-miR-135a	MIMAT0000147	NM_011202	Ptpn11	protein tyrosine phosphatase, non-receptor type 11	0	0	1	0	0	0	0	1	0	1	0
mmu-miR-135a	MIMAT0000147	NM_011210	Ptprc	protein tyrosine phosphatase, receptor type, C	0	0	1	0	0	0	0	1	0	1	0
mmu-miR-135a	MIMAT0000147	NM_011211	Ptprd	protein tyrosine phosphatase, receptor type, D	0	0	0	0	0	0	1	1	0	1	0
mmu-miR-135a	MIMAT0000147	NM_011212	Ptpre	protein tyrosine phosphatase, receptor type, E	0	0	1	0	0	0	0	1	0	1	0
mmu-miR-135a	MIMAT0000147	NM_011223	Pxn	paxillin	0	0	1	0	0	0	0	1	0	1	0
mmu-miR-135a	MIMAT0000147	NM_011235	Rad51l3	RAD51-like 3 (S. cerevisiae)	0	0	1	0	0	0	0	1	0	1	0
mmu-miR-135a	MIMAT0000147	NM_011237	Rad9	RAD9 homolog (S. pombe)	0	0	1	0	0	0	0	1	0	1	0
mmu-miR-135a	MIMAT0000147	NM_011241	Rangap1	RAN GTPase activating protein 1	0	0	1	0	0	0	0	1	0	1	0
mmu-miR-135a	MIMAT0000147	NM_011243	Rarb	retinoic acid receptor, beta	0	0	0	0	0	0	1	1	0	1	0
mmu-miR-135a	MIMAT0000147	NM_011267	Rgs16	regulator of G-protein signaling 16	0	0	1	0	0	0	0	1	0	1	0
mmu-miR-135a	MIMAT0000147	NM_011269	Rhag	Rhesus blood group-associated A glycoprotein	0	0	1	0	0	0	0	1	0	1	0
mmu-miR-135a	MIMAT0000147	NM_011274	C80913	expressed sequence C80913	0	0	1	0	0	0	0	1	0	1	0
mmu-miR-135a	MIMAT0000147	NM_011276	Rnf12	ring finger protein 12	0	0	1	0	0	0	0	1	0	1	0
mmu-miR-135a	MIMAT0000147	NM_011299	Rps6ka2	ribosomal protein S6 kinase, polypeptide 2	0	0	1	0	0	0	0	1	0	1	0
mmu-miR-135a	MIMAT0000147	NM_011302	Rs1	retinoschisis (X-linked, juvenile) 1 (human)	0	0	1	0	0	0	0	1	0	1	0
mmu-miR-135a	MIMAT0000147	NM_011327	Scp2	sterol carrier protein 2, liver	0	0	1	0	0	0	0	1	0	1	0
mmu-miR-135a	MIMAT0000147	NM_011330	Ccl11	small chemokine (C-C motif) ligand 11	0	0	1	0	0	0	0	1	0	1	0
mmu-miR-135a	MIMAT0000147	NM_011341	Sdf4	stromal cell derived factor 4	0	0	1	0	0	0	0	1	0	1	0
mmu-miR-135a	MIMAT0000147	NM_011344	Sel1l	sel-1 suppressor of lin-12-like (C. elegans)	0	0	1	0	0	0	0	1	0	1	0
mmu-miR-135a	MIMAT0000147	NM_011346	Sell	selectin, lymphocyte	0	0	1	0	0	0	0	1	0	1	0
mmu-miR-135a	MIMAT0000147	NM_011363	Sh2b1	SH2B adaptor protein 1	0	0	1	0	0	0	0	1	0	1	0
mmu-miR-135a	MIMAT0000147	NM_011368	Shc1	src homology 2 domain-containing transforming protein C1	0	0	1	0	0	0	0	1	0	1	0
mmu-miR-135a	MIMAT0000147	NM_011372	St6galnac3	ST6 (alpha-N-acetyl-neuraminyl-2,3-beta-galactosyl-1,3)-N-acetylgalactosaminide alpha-2,6-sialyltransferase 3	0	0	1	0	0	0	0	1	0	1	0
mmu-miR-135a	MIMAT0000147	NM_011373	St6galnac4	ST6 (alpha-N-acetyl-neuraminyl-2,3-beta-galactosyl-1,3)-N-acetylgalactosaminide alpha-2,6-sialyltransferase 4	0	0	1	0	0	0	0	1	0	1	0
mmu-miR-135a	MIMAT0000147	NM_011377	Sim2	single-minded homolog 2 (Drosophila)	0	0	1	0	0	0	0	1	0	1	0
mmu-miR-135a	MIMAT0000147	NM_011382	Six4	sine oculis-related homeobox 4 homolog (Drosophila)	0	0	0	0	0	0	1	1	0	1	0
mmu-miR-135a	MIMAT0000147	NM_011385	Ski	ski sarcoma viral oncogene homolog (avian)	0	0	1	0	0	0	0	1	0	1	0
mmu-miR-135a	MIMAT0000147	NM_011386	Skil	SKI-like	0	0	1	0	0	0	0	1	0	1	0
mmu-miR-135a	MIMAT0000147	NM_011391	Slc16a7	solute carrier family 16 (monocarboxylic acid transporters), member 7	0	0	1	0	0	0	0	1	0	1	0
mmu-miR-135a	MIMAT0000147	NM_011395	Slc22a3	solute carrier family 22 (organic cation transporter), member 3	0	0	1	0	0	0	0	1	0	1	0
mmu-miR-135a	MIMAT0000147	NM_011399	Slc25a17	solute carrier family 25 (mitochondrial carrier, peroxisomal membrane protein), member 17	0	0	1	0	0	0	0	1	0	1	0
mmu-miR-135a	MIMAT0000147	NM_011401	Slc2a3	solute carrier family 2 (facilitated glucose transporter), member 3	0	0	1	0	0	0	0	1	0	1	0
mmu-miR-135a	MIMAT0000147	NM_011402	Slc34a2	solute carrier family 34 (sodium phosphate), member 2	0	0	1	0	0	0	0	1	0	1	0
mmu-miR-135a	MIMAT0000147	NM_011427	Snai1	snail homolog 1 (Drosophila)	0	0	1	0	0	0	0	1	0	1	0
mmu-miR-135a	MIMAT0000147	NM_011428	Snap25	synaptosomal-associated protein 25	0	0	1	0	0	0	0	1	0	1	0
mmu-miR-135a	MIMAT0000147	NM_011438	Sox12	SRY-box containing gene 12	0	0	1	0	0	0	0	1	0	1	0
mmu-miR-135a	MIMAT0000147	NM_011445	Sox6	SRY-box containing gene 6	0	0	1	0	0	0	0	1	0	1	0
mmu-miR-135a	MIMAT0000147	NM_011448	Sox9	SRY-box containing gene 9	0	0	1	0	0	0	0	1	0	1	0
mmu-miR-135a	MIMAT0000147	NM_011459	Serpinb8	serine (or cysteine) peptdiase inhibitor, clade B, member 8	0	0	1	0	0	0	0	1	0	1	0
mmu-miR-135a	MIMAT0000147	NM_011462	Spin1	spindlin 1	0	0	1	0	0	0	0	1	0	1	0
mmu-miR-135a	MIMAT0000147	NM_011521	Sdc4	syndecan 4	0	0	1	0	0	0	0	1	0	1	0
mmu-miR-135a	MIMAT0000147	NM_011541	Tcea1	transcription elongation factor A (SII) 1	0	0	1	0	0	0	0	1	0	1	0
mmu-miR-135a	MIMAT0000147	NM_011579	Tgtp	T-cell specific GTPase	0	0	1	0	0	0	0	1	0	1	0
mmu-miR-135a	MIMAT0000147	NM_011585	Tia1	cytotoxic granule-associated RNA binding protein 1	0	0	1	0	0	0	0	1	0	1	0
mmu-miR-135a	MIMAT0000147	NM_011625	Ppp1r13b	protein phosphatase 1, regulatory (inhibitor) subunit 13B	0	0	1	0	0	0	0	1	0	1	0
mmu-miR-135a	MIMAT0000147	NM_011641	Trp63	transformation related protein 63	0	0	1	0	0	0	0	1	0	1	0
mmu-miR-135a	MIMAT0000147	NM_011650	Tsn	translin	0	0	1	0	0	0	0	1	0	1	0
mmu-miR-135a	MIMAT0000147	NM_011674	Ugt8a	UDP galactosyltransferase 8A	0	0	1	0	0	0	0	1	0	1	0
mmu-miR-135a	MIMAT0000147	NM_011675	Uck1	uridine-cytidine kinase 1	0	0	1	0	0	0	0	1	0	1	0
mmu-miR-135a	MIMAT0000147	NM_011682	Utrn	utrophin	0	0	1	0	0	0	0	1	0	1	0
mmu-miR-135a	MIMAT0000147	NM_011693	Vcam1	vascular cell adhesion molecule 1	0	0	1	0	0	0	0	1	0	1	0
mmu-miR-135a	MIMAT0000147	NM_011699	Lin7c	lin-7 homolog C (C. elegans)	0	0	1	0	0	0	0	1	0	1	0
mmu-miR-135a	MIMAT0000147	NM_011719	Wnt9b	wingless-type MMTV integration site 9B	0	0	1	0	0	0	0	1	0	1	0
mmu-miR-135a	MIMAT0000147	NM_011721	Wrn	Werner syndrome homolog (human)	0	0	1	0	0	0	0	1	0	1	0
mmu-miR-135a	MIMAT0000147	NM_011729	Ercc5	excision repair cross-complementing rodent repair deficiency, complementation group 5	0	0	1	0	0	0	0	1	0	1	0
mmu-miR-135a	MIMAT0000147	NM_011743	Zfp106	zinc finger protein 106	0	0	1	0	0	0	0	1	0	1	0
mmu-miR-135a	MIMAT0000147	NM_011749	Zfp148	zinc finger protein 148	0	0	1	0	0	0	0	1	0	1	0
mmu-miR-135a	MIMAT0000147	NM_011752	Zfp259	zinc finger protein 259	0	0	1	0	0	0	0	1	0	1	0
mmu-miR-135a	MIMAT0000147	NM_011753	Zfp26	zinc finger protein 26	0	0	1	0	0	0	0	1	0	1	0
mmu-miR-135a	MIMAT0000147	NM_011756	Zfp36	zinc finger protein 36	0	0	1	0	0	0	0	1	0	1	0
mmu-miR-135a	MIMAT0000147	NM_011765	Zfp97	zinc finger protein 97	0	0	1	0	0	0	0	1	0	1	0
mmu-miR-135a	MIMAT0000147	NM_011768	Zfx	zinc finger protein X-linked	0	0	1	0	0	0	0	1	0	1	0
mmu-miR-135a	MIMAT0000147	NM_011771	Ikzf3	IKAROS family zinc finger 3	0	0	1	0	0	0	0	1	0	1	0
mmu-miR-135a	MIMAT0000147	NM_011780	Adam23	a disintegrin and metallopeptidase domain 23	0	0	1	0	0	0	0	1	0	1	0
mmu-miR-135a	MIMAT0000147	NM_011782	Adamts5	a disintegrin-like and metallopeptidase (reprolysin type) with thrombospondin type 1 motif, 5 (aggrecanase-2)	0	0	1	0	0	0	0	1	0	1	0
mmu-miR-135a	MIMAT0000147	NM_011785	Akt3	thymoma viral proto-oncogene 3	0	0	0	0	0	0	1	1	0	1	0
mmu-miR-135a	MIMAT0000147	NM_011799	Cdc6	cell division cycle 6 homolog (S. cerevisiae)	0	0	1	0	0	0	0	1	0	1	0
mmu-miR-135a	MIMAT0000147	NM_011803	Klf6	Kruppel-like factor 6	0	0	1	0	0	0	0	1	0	1	0
mmu-miR-135a	MIMAT0000147	NM_011806	Dmtf1	cyclin D binding myb-like transcription factor 1	0	0	1	0	0	0	0	1	0	1	0
mmu-miR-135a	MIMAT0000147	NM_011807	Dlg2	discs, large homolog 2 (Drosophila)	0	0	1	0	0	0	0	1	0	1	0
mmu-miR-135a	MIMAT0000147	NM_011825	Grem2	gremlin 2 homolog, cysteine knot superfamily (Xenopus laevis)	0	0	1	0	0	0	0	1	0	1	0
mmu-miR-135a	MIMAT0000147	NM_011832	Insrr	insulin receptor-related receptor	0	0	1	0	0	0	0	1	0	1	0
mmu-miR-135a	MIMAT0000147	NM_011840	Map2k5	mitogen-activated protein kinase kinase 5	0	0	1	0	0	0	0	1	0	1	0
mmu-miR-135a	MIMAT0000147	NM_011847	Dnajb6	DnaJ (Hsp40) homolog, subfamily B, member 6	0	0	1	0	0	0	0	1	0	1	0
mmu-miR-135a	MIMAT0000147	NM_011866	Pde10a	phosphodiesterase 10A	0	0	1	0	0	0	0	1	0	1	0
mmu-miR-135a	MIMAT0000147	NM_011880	Rgs7	regulator of G protein signaling 7	0	0	1	0	0	0	0	1	0	1	0
mmu-miR-135a	MIMAT0000147	NM_011884	Rngtt	RNA guanylyltransferase and 5"-phosphatase	0	0	1	0	0	0	0	1	0	1	0
mmu-miR-135a	MIMAT0000147	NM_011886	Scamp3	secretory carrier membrane protein 3	0	0	1	0	0	0	0	1	0	1	0
mmu-miR-135a	MIMAT0000147	NM_011889	2014-09-03	septin 3	0	0	1	0	0	0	0	1	0	1	0
mmu-miR-135a	MIMAT0000147	NM_011890	Sgcb	sarcoglycan, beta (dystrophin-associated glycoprotein)	0	0	1	0	0	0	0	1	0	1	0
mmu-miR-135a	MIMAT0000147	NM_011892	Sgcg	sarcoglycan, gamma (dystrophin-associated glycoprotein)	0	0	1	0	0	0	0	1	0	1	0
mmu-miR-135a	MIMAT0000147	NM_011895	Slc35a1	solute carrier family 35 (CMP-sialic acid transporter), member 1	0	0	1	0	0	0	0	1	0	1	0
mmu-miR-135a	MIMAT0000147	NM_011896	Spry1	sprouty homolog 1 (Drosophila)	0	0	1	0	0	0	0	1	0	1	0
mmu-miR-135a	MIMAT0000147	NM_011898	Spry4	sprouty homolog 4 (Drosophila)	0	0	1	0	0	0	0	1	0	1	0
mmu-miR-135a	MIMAT0000147	NM_011899	Srp54a	signal recognition particle 54a	0	0	1	1	0	0	0	0	0	1	0
mmu-miR-135a	MIMAT0000147	NM_011908	Ubl3	ubiquitin-like 3	0	0	1	0	0	0	0	1	0	1	0
mmu-miR-135a	MIMAT0000147	NM_011918	Ldb3	LIM domain binding 3	0	0	1	0	0	0	0	1	0	1	0
mmu-miR-135a	MIMAT0000147	NM_011923	Angptl2	angiopoietin-like 2	0	0	1	0	0	0	0	1	0	1	0
mmu-miR-135a	MIMAT0000147	NM_011931	Rfwd2	ring finger and WD repeat domain 2	0	0	1	0	0	0	0	1	0	1	0
mmu-miR-135a	MIMAT0000147	NM_011932	Dapp1	dual adaptor for phosphotyrosine and 3-phosphoinositides 1	0	0	1	0	0	0	0	1	0	1	0
mmu-miR-135a	MIMAT0000147	NM_011941	Mapkbp1	mitogen-activated protein kinase binding protein 1	0	0	1	0	0	0	0	1	0	1	0
mmu-miR-135a	MIMAT0000147	NM_011943	Map2k6	mitogen-activated protein kinase kinase 6	0	0	1	0	0	0	0	1	0	1	0
mmu-miR-135a	MIMAT0000147	NM_011945	Map3k1	mitogen-activated protein kinase kinase kinase 1	0	0	1	0	0	0	0	1	0	1	0
mmu-miR-135a	MIMAT0000147	NM_011947	Map3k3	mitogen-activated protein kinase kinase kinase 3	0	0	1	0	0	0	0	1	0	1	0
mmu-miR-135a	MIMAT0000147	NM_011989	Slc27a4	solute carrier family 27 (fatty acid transporter), member 4	0	0	1	0	0	0	0	1	0	1	0
mmu-miR-135a	MIMAT0000147	NM_011990	Slc7a11	solute carrier family 7 (cationic amino acid transporter, y+ system), member 11	0	0	1	0	0	0	0	1	0	1	0
mmu-miR-135a	MIMAT0000147	NM_011994	Abcd2	ATP-binding cassette, sub-family D (ALD), member 2	0	0	1	0	0	0	0	1	0	1	0
mmu-miR-135a	MIMAT0000147	NM_012000	Cln8	ceroid-lipofuscinosis, neuronal 8	0	0	1	0	0	0	0	1	0	1	0
mmu-miR-135a	MIMAT0000147	NM_012003	Cops7a	COP9 (constitutive photomorphogenic) homolog, subunit 7a (Arabidopsis thaliana)	0	0	1	0	0	0	0	1	0	1	0
mmu-miR-135a	MIMAT0000147	NM_012010	Eif2s3x	eukaryotic translation initiation factor 2, subunit 3, structural gene X-linked	0	0	1	0	0	0	0	1	0	1	0
mmu-miR-135a	MIMAT0000147	NM_012012	Exo1	exonuclease 1	0	0	1	0	0	0	0	1	0	1	0
mmu-miR-135a	MIMAT0000147	NM_012023	Ppp2r5c	protein phosphatase 2, regulatory subunit B (B56), gamma isoform	0	0	1	0	0	0	0	1	0	1	0
mmu-miR-135a	MIMAT0000147	NM_012024	Ppp2r5e	protein phosphatase 2, regulatory subunit B (B56), epsilon isoform	0	0	1	0	0	0	0	1	0	1	0
mmu-miR-135a	MIMAT0000147	NM_012026	Rgnef	Rho-guanine nucleotide exchange factor	0	0	1	0	0	0	0	1	0	1	0
mmu-miR-135a	MIMAT0000147	NM_012040	Pnck	pregnancy upregulated non-ubiquitously expressed CaM kinase	0	0	1	0	0	0	0	1	0	1	0
mmu-miR-135a	MIMAT0000147	NM_012051	Etv3	ets variant gene 3	0	0	0	0	0	0	1	1	0	1	0
mmu-miR-135a	MIMAT0000147	NM_013454	Abca1	ATP-binding cassette, sub-family A (ABC1), member 1	0	0	1	0	0	0	0	1	0	1	0
mmu-miR-135a	MIMAT0000147	NM_013461	Adra1a	adrenergic receptor, alpha 1a	0	0	1	0	0	0	0	1	0	1	0
mmu-miR-135a	MIMAT0000147	NM_013464	Ahr	aryl-hydrocarbon receptor	0	0	1	0	0	0	0	1	0	1	0
mmu-miR-135a	MIMAT0000147	NM_013483	Btn1a1	butyrophilin, subfamily 1, member A1	0	0	1	0	0	0	0	1	0	1	0
mmu-miR-135a	MIMAT0000147	NM_013495	Cpt1a	carnitine palmitoyltransferase 1a, liver	0	0	1	0	0	0	0	1	0	1	0
mmu-miR-135a	MIMAT0000147	NM_013500	Hapln1	hyaluronan and proteoglycan link protein 1	0	0	1	0	0	0	0	1	0	1	0
mmu-miR-135a	MIMAT0000147	NM_013507	Eif4g2	eukaryotic translation initiation factor 4, gamma 2	0	0	1	0	0	0	0	1	0	1	0
mmu-miR-135a	MIMAT0000147	NM_013510	Epb4.1l1	erythrocyte protein band 4.1-like 1	0	0	1	0	0	0	0	1	0	1	0
mmu-miR-135a	MIMAT0000147	NM_013548	Hist1h3f	histone cluster 1, H3f	0	0	1	0	0	0	0	1	0	1	0
mmu-miR-135a	MIMAT0000147	NM_013553	Hoxc4	homeo box C4	0	0	1	0	0	0	0	1	0	1	0
mmu-miR-135a	MIMAT0000147	NM_013566	Itgb7	integrin beta 7	0	0	1	0	0	0	0	1	0	1	0
mmu-miR-135a	MIMAT0000147	NM_013568	Kcna6	potassium voltage-gated channel, shaker-related, subfamily, member 6	0	0	1	0	0	0	0	1	0	1	0
mmu-miR-135a	MIMAT0000147	NM_013588	Lrrc23	leucine rich repeat containing 23	0	0	1	0	0	0	0	1	0	1	0
mmu-miR-135a	MIMAT0000147	NM_013632	Pnp1	purine-nucleoside phosphorylase 1	0	0	1	0	0	0	0	1	0	1	0
mmu-miR-135a	MIMAT0000147	NM_013636	Ppp1cc	protein phosphatase 1, catalytic subunit, gamma isoform	0	0	1	0	0	0	0	1	0	1	0
mmu-miR-135a	MIMAT0000147	NM_013655	Cxcl12	chemokine (C-X-C motif) ligand 12	0	0	1	0	0	0	0	1	0	1	0
mmu-miR-135a	MIMAT0000147	NM_013663	Sfrs3	splicing factor, arginine/serine-rich 3 (SRp20)	0	0	1	0	0	0	0	1	0	1	0
mmu-miR-135a	MIMAT0000147	NM_013669	Snap91	synaptosomal-associated protein 91	0	0	1	0	0	0	0	1	0	1	0
mmu-miR-135a	MIMAT0000147	NM_013671	Sod2	superoxide dismutase 2, mitochondrial	0	0	1	0	0	0	0	1	0	1	0
mmu-miR-135a	MIMAT0000147	NM_013672	Sp1	trans-acting transcription factor 1	0	0	0	0	0	0	1	1	0	1	0
mmu-miR-135a	MIMAT0000147	NM_013674	Irf4	interferon regulatory factor 4	0	0	1	0	0	0	0	1	0	1	0
mmu-miR-135a	MIMAT0000147	NM_013685	Tcf4	transcription factor 4	0	0	1	0	0	0	0	1	0	1	0
mmu-miR-135a	MIMAT0000147	NM_013699	Ubp1	upstream binding protein 1	0	0	1	0	0	0	0	1	0	1	0
mmu-miR-135a	MIMAT0000147	NM_013716	G3bp1	Ras-GTPase-activating protein SH3-domain binding protein 1	0	0	0	0	0	0	1	1	0	1	0
mmu-miR-135a	MIMAT0000147	NM_013720	Mga	MAX gene associated	0	0	1	0	0	0	0	1	0	1	0
mmu-miR-135a	MIMAT0000147	NM_013723	Podxl	podocalyxin-like	0	0	1	0	0	0	0	1	0	1	0
mmu-miR-135a	MIMAT0000147	NM_013730	Slamf1	signaling lymphocytic activation molecule family member 1	0	0	1	0	0	0	0	1	0	1	0
mmu-miR-135a	MIMAT0000147	NM_013736	Tceb3	transcription elongation factor B (SIII), polypeptide 3	0	0	1	0	0	0	0	1	0	1	0
mmu-miR-135a	MIMAT0000147	NM_013743	Pdk4	pyruvate dehydrogenase kinase, isoenzyme 4	0	0	1	0	0	0	0	1	0	1	0
mmu-miR-135a	MIMAT0000147	NM_013745	Nufip1	nuclear fragile X mental retardation protein interacting protein 1	0	0	1	0	0	0	0	1	0	1	0
mmu-miR-135a	MIMAT0000147	NM_013750	Phlda3	pleckstrin homology-like domain, family A, member 3	0	0	1	0	0	0	0	1	0	1	0
mmu-miR-135a	MIMAT0000147	NM_013761	Srr	serine racemase	0	0	1	0	0	0	0	1	0	1	0
mmu-miR-135a	MIMAT0000147	NM_013763	Tbl2	transducin (beta)-like 2	0	0	1	0	0	0	0	1	0	1	0
mmu-miR-135a	MIMAT0000147	NM_013781	Sh2d3c	SH2 domain containing 3C	0	0	1	0	0	0	0	1	0	1	0
mmu-miR-135a	MIMAT0000147	NM_013787	Skp2	S-phase kinase-associated protein 2 (p45)	0	0	1	0	0	0	0	1	0	1	0
mmu-miR-135a	MIMAT0000147	NM_013790	Abcc5	ATP-binding cassette, sub-family C (CFTR/MRP), member 5	0	0	1	0	0	0	0	1	0	1	0
mmu-miR-135a	MIMAT0000147	NM_013799	Ate1	arginine-tRNA-protein transferase 1	0	0	1	0	0	0	0	1	0	1	0
mmu-miR-135a	MIMAT0000147	NM_013803	Casr	calcium-sensing receptor	0	0	1	0	0	0	0	1	0	1	0
mmu-miR-135a	MIMAT0000147	NM_013812	Cdk2ap1	CDK2 (cyclin-dependent kinase 2)-associated protein 1	0	0	1	0	0	0	0	1	0	1	0
mmu-miR-135a	MIMAT0000147	NM_013820	Hk2	hexokinase 2	0	0	1	0	0	0	0	1	0	1	0
mmu-miR-135a	MIMAT0000147	NM_013823	Kl	klotho	0	0	1	0	0	0	0	1	0	1	0
mmu-miR-135a	MIMAT0000147	NM_013844	Zfp68	zinc finger protein 68	0	0	1	0	0	0	0	1	0	1	0
mmu-miR-135a	MIMAT0000147	NM_013863	Bag3	Bcl2-associated athanogene 3	0	0	1	0	0	0	0	1	0	1	0
mmu-miR-135a	MIMAT0000147	NM_013871	Mapk12	mitogen-activated protein kinase 12	0	0	1	0	0	0	0	1	0	1	0
mmu-miR-135a	MIMAT0000147	NM_013877	Cabp5	calcium binding protein 5	0	0	1	0	0	0	0	1	0	1	0
mmu-miR-135a	MIMAT0000147	NM_013886	Hdgfrp3	hepatoma-derived growth factor, related protein 3	0	0	1	0	0	0	0	1	0	1	0
mmu-miR-135a	MIMAT0000147	NM_013887	Opn4	opsin 4 (melanopsin)	0	0	1	0	0	0	0	1	0	1	0
mmu-miR-135a	MIMAT0000147	NM_013890	Fbxw2	F-box and WD-40 domain protein 2	0	0	1	0	0	0	0	1	0	1	0
mmu-miR-135a	MIMAT0000147	NM_013903	Mmp20	matrix metallopeptidase 20 (enamelysin)	0	0	1	0	0	0	0	1	0	1	0
mmu-miR-135a	MIMAT0000147	NM_013910	Fbxl10	F-box and leucine-rich repeat protein 10	0	0	1	0	0	0	0	1	0	1	0
mmu-miR-135a	MIMAT0000147	NM_013918	Usp25	ubiquitin specific peptidase 25	0	0	1	0	0	0	0	1	0	1	0
mmu-miR-135a	MIMAT0000147	NM_013922	Zfp354c	zinc finger protein 354C	0	0	1	0	0	0	0	1	0	1	0
mmu-miR-135a	MIMAT0000147	NM_013924	Abt1	activator of basal transcription 1	0	0	1	0	0	0	0	1	0	1	0
mmu-miR-135a	MIMAT0000147	NM_015729	Acox1	acyl-Coenzyme A oxidase 1, palmitoyl	0	0	1	0	0	0	0	1	0	1	0
mmu-miR-135a	MIMAT0000147	NM_015730	Chrna4	cholinergic receptor, nicotinic, alpha polypeptide 4	0	0	1	0	0	0	0	1	0	1	0
mmu-miR-135a	MIMAT0000147	NM_015737	Galnt4	UDP-N-acetyl-alpha-D-galactosamine:polypeptide N-acetylgalactosaminyltransferase 4	0	0	1	0	0	0	0	1	0	1	0
mmu-miR-135a	MIMAT0000147	NM_015752	Sufu	suppressor of fused homolog (Drosophila)	0	0	1	0	0	0	0	1	0	1	0
mmu-miR-135a	MIMAT0000147	NM_015753	Zeb2	zinc finger E-box binding homeobox 2	0	0	1	0	0	0	0	1	0	1	0
mmu-miR-135a	MIMAT0000147	NM_015755	Hunk	hormonally upregulated Neu-associated kinase	0	0	1	0	0	0	0	1	0	1	0
mmu-miR-135a	MIMAT0000147	NM_015763	Lpin1	lipin 1	0	0	1	0	0	0	0	1	0	1	0
mmu-miR-135a	MIMAT0000147	NM_015773	Spag6	sperm associated antigen 6	0	0	1	0	0	0	0	1	0	1	0
mmu-miR-135a	MIMAT0000147	NM_015775	Tmprss2	transmembrane protease, serine 2	0	0	1	0	0	0	0	1	0	1	0
mmu-miR-135a	MIMAT0000147	NM_015781	Nap1l1	nucleosome assembly protein 1-like 1	0	0	1	0	0	0	0	1	0	1	0
mmu-miR-135a	MIMAT0000147	NM_015792	Fbxo18	F-box protein 18	0	0	1	0	0	0	0	1	0	1	0
mmu-miR-135a	MIMAT0000147	NM_015802	Dlc1	deleted in liver cancer 1	0	0	1	0	0	0	0	1	0	1	0
mmu-miR-135a	MIMAT0000147	NM_015805	Atp9b	ATPase, class II, type 9B	0	0	1	0	0	0	0	1	0	1	0
mmu-miR-135a	MIMAT0000147	NM_015818	Hs6st1	heparan sulfate 6-O-sulfotransferase 1	0	0	1	0	0	0	0	1	0	1	0
mmu-miR-135a	MIMAT0000147	NM_016658	Galt	galactose-1-phosphate uridyl transferase	0	0	1	0	0	0	0	1	0	1	0
mmu-miR-135a	MIMAT0000147	NM_016663	Syt3	synaptotagmin III	0	0	1	0	0	0	0	1	0	1	0
mmu-miR-135a	MIMAT0000147	NM_016679	Keap1	kelch-like ECH-associated protein 1	0	0	1	0	0	0	0	1	0	1	0
mmu-miR-135a	MIMAT0000147	NM_016684	Zscan12	zinc finger and SCAN domain containing 12	0	0	1	0	0	0	0	1	0	1	0
mmu-miR-135a	MIMAT0000147	NM_016694	Park2	parkin	0	0	1	0	0	0	0	1	0	1	0
mmu-miR-135a	MIMAT0000147	NM_016711	Tmod2	tropomodulin 2	0	0	1	0	0	0	0	1	0	1	0
mmu-miR-135a	MIMAT0000147	NM_016714	Nup50	nucleoporin 50	0	0	1	0	0	0	0	1	0	1	0
mmu-miR-135a	MIMAT0000147	NM_016721	Iqgap1	IQ motif containing GTPase activating protein 1	0	0	1	0	0	0	0	1	0	1	0
mmu-miR-135a	MIMAT0000147	NM_016744	Pde1a	phosphodiesterase 1A, calmodulin-dependent	0	0	1	0	0	0	0	1	0	1	0
mmu-miR-135a	MIMAT0000147	NM_016746	Ccnc	cyclin C	0	0	1	0	0	0	0	1	0	1	0
mmu-miR-135a	MIMAT0000147	NM_016775	Dnajc5	DnaJ (Hsp40) homolog, subfamily C, member 5	0	0	1	0	0	0	0	1	0	1	0
mmu-miR-135a	MIMAT0000147	NM_016782	Cntnap1	contactin associated protein-like 1	0	0	1	0	0	0	0	1	0	1	0
mmu-miR-135a	MIMAT0000147	NM_016783	Pgrmc1	progesterone receptor membrane component 1	0	0	1	0	0	0	0	1	0	1	0
mmu-miR-135a	MIMAT0000147	NM_016786	Ube2k	ubiquitin-conjugating enzyme E2K (UBC1 homolog, yeast)	0	0	1	0	0	0	0	1	0	1	0
mmu-miR-135a	MIMAT0000147	NM_016789	Nptx2	neuronal pentraxin 2	0	0	1	0	0	0	0	1	0	1	0
mmu-miR-135a	MIMAT0000147	NM_016796	Vamp4	vesicle-associated membrane protein 4	0	0	1	0	0	0	0	1	0	1	0
mmu-miR-135a	MIMAT0000147	NM_016806	Hnrnpa2b1	heterogeneous nuclear ribonucleoprotein A2/B1	0	0	1	0	0	0	0	1	0	1	0
mmu-miR-135a	MIMAT0000147	NM_016808	Usp2	ubiquitin specific peptidase 2	0	0	1	0	0	0	0	1	0	1	0
mmu-miR-135a	MIMAT0000147	NM_016854	Ppp1r3c	protein phosphatase 1, regulatory (inhibitor) subunit 3C	0	0	1	0	0	0	0	1	0	1	0
mmu-miR-135a	MIMAT0000147	NM_016862	Vti1a	vesicle transport through interaction with t-SNAREs homolog 1A (yeast)	0	0	1	0	0	0	0	1	0	1	0
mmu-miR-135a	MIMAT0000147	NM_016874	Deaf1	deformed epidermal autoregulatory factor 1 (Drosophila)	0	0	1	0	0	0	0	1	0	1	0
mmu-miR-135a	MIMAT0000147	NM_016888	B3gnt2	UDP-GlcNAc:betaGal beta-1,3-N-acetylglucosaminyltransferase 2	0	0	1	0	0	0	0	1	0	1	0
mmu-miR-135a	MIMAT0000147	NM_016895	Ak2	adenylate kinase 2	0	0	1	0	0	0	0	1	0	1	0
mmu-miR-135a	MIMAT0000147	NM_016897	Timm23	translocase of inner mitochondrial membrane 23 homolog (yeast)	0	0	1	0	0	0	0	1	0	1	0
mmu-miR-135a	MIMAT0000147	NM_016898	Cd164	CD164 antigen	0	0	1	0	0	0	0	1	0	1	0
mmu-miR-135a	MIMAT0000147	NM_016903	Esd	esterase D/formylglutathione hydrolase	0	0	1	0	0	0	0	1	0	1	0
mmu-miR-135a	MIMAT0000147	NM_016912	Cdkl2	cyclin-dependent kinase-like 2 (CDC2-related kinase)	0	0	1	0	0	0	0	1	0	1	0
mmu-miR-135a	MIMAT0000147	NM_016960	Ccl20	chemokine (C-C motif) ligand 20	0	0	1	0	0	0	0	1	0	1	0
mmu-miR-135a	MIMAT0000147	NM_016963	Tmod3	tropomodulin 3	0	0	1	0	0	0	0	1	0	1	0
mmu-miR-135a	MIMAT0000147	NM_016969	Myadm	myeloid-associated differentiation marker	0	0	1	0	0	0	0	1	0	1	0
mmu-miR-135a	MIMAT0000147	NM_016978	Oat	ornithine aminotransferase	0	0	1	0	0	0	0	1	0	1	0
mmu-miR-135a	MIMAT0000147	NM_016979	Prkx	protein kinase, X-linked	0	0	1	0	0	0	0	1	0	1	0
mmu-miR-135a	MIMAT0000147	NM_016985	Mtmr1	myotubularin related protein 1	0	0	1	0	0	0	0	1	0	1	0
mmu-miR-135a	MIMAT0000147	NM_017391	Slc5a3	solute carrier family 5 (inositol transporters), member 3	0	0	1	0	0	0	0	1	0	1	0
mmu-miR-135a	MIMAT0000147	NM_017392	Celsr2	cadherin, EGF LAG seven-pass G-type receptor 2 (flamingo homolog, Drosophila)	0	0	1	0	0	0	0	1	0	1	0
mmu-miR-135a	MIMAT0000147	NM_017402	Arhgef7	Rho guanine nucleotide exchange factor (GEF7)	0	0	1	0	0	0	0	1	0	1	0
mmu-miR-135a	MIMAT0000147	NM_017477	Copg	coatomer protein complex, subunit gamma	0	0	1	0	0	0	0	1	0	1	0
mmu-miR-135a	MIMAT0000147	NM_017479	Myst4	MYST histone acetyltransferase monocytic leukemia 4	0	0	0	0	0	0	1	1	0	1	0
mmu-miR-135a	MIMAT0000147	NM_018729	Cd244	CD244 natural killer cell receptor 2B4	0	0	1	0	0	0	0	1	0	1	0
mmu-miR-135a	MIMAT0000147	NM_018731	Atp4a	ATPase, H+/K+ exchanging, gastric, alpha polypeptide	0	0	1	0	0	0	0	1	0	1	0
mmu-miR-135a	MIMAT0000147	NM_018743	Agpat6	1-acylglycerol-3-phosphate O-acyltransferase 6 (lysophosphatidic acid acyltransferase, zeta)	0	0	1	0	0	0	0	1	0	1	0
mmu-miR-135a	MIMAT0000147	NM_018750	Rassf5	Ras association (RalGDS/AF-6) domain family member 5	0	0	1	0	0	0	0	1	0	1	0
mmu-miR-135a	MIMAT0000147	NM_018766	Ntsr1	neurotensin receptor 1	0	0	1	0	0	0	0	1	0	1	0
mmu-miR-135a	MIMAT0000147	NM_018768	Stx8	syntaxin 8	0	0	1	0	0	0	0	1	0	1	0
mmu-miR-135a	MIMAT0000147	NM_018790	Arc	activity regulated cytoskeletal-associated protein	0	0	1	0	0	0	0	1	0	1	0
mmu-miR-135a	MIMAT0000147	NM_018793	Tyk2	tyrosine kinase 2	0	0	1	0	0	0	0	1	0	1	0
mmu-miR-135a	MIMAT0000147	NM_018795	Abcc6	ATP-binding cassette, sub-family C (CFTR/MRP), member 6	0	0	1	0	0	0	0	1	0	1	0
mmu-miR-135a	MIMAT0000147	NM_018800	Syt6	synaptotagmin VI	0	0	1	0	0	0	0	1	0	1	0
mmu-miR-135a	MIMAT0000147	NM_018807	Plagl2	pleiomorphic adenoma gene-like 2	0	0	1	0	0	0	0	1	0	1	0
mmu-miR-135a	MIMAT0000147	NM_018824	Slc23a2	solute carrier family 23 (nucleobase transporters), member 2	0	0	1	0	0	0	0	1	0	1	0
mmu-miR-135a	MIMAT0000147	NM_018829	Ap3m1	adaptor-related protein complex 3, mu 1 subunit	0	0	1	0	0	0	0	1	0	1	0
mmu-miR-135a	MIMAT0000147	NM_018852	Scn9a	sodium channel, voltage-gated, type IX, alpha	0	0	1	0	0	0	0	1	0	1	0
mmu-miR-135a	MIMAT0000147	NM_018865	Wisp1	WNT1 inducible signaling pathway protein 1	0	0	1	0	0	0	0	1	0	1	0
mmu-miR-135a	MIMAT0000147	NM_018873	RP23-157O10.7	P140 gene	0	0	1	0	0	0	0	1	0	1	0
mmu-miR-135a	MIMAT0000147	NM_018881	Fmo2	flavin containing monooxygenase 2	0	0	1	0	0	0	0	1	0	1	0
mmu-miR-135a	MIMAT0000147	NM_018883	Camkk1	calcium/calmodulin-dependent protein kinase kinase 1, alpha	0	0	1	0	0	0	0	1	0	1	0
mmu-miR-135a	MIMAT0000147	NM_019409	Omg	oligodendrocyte myelin glycoprotein	0	0	1	0	0	0	0	1	0	1	0
mmu-miR-135a	MIMAT0000147	NM_019412	Prx	periaxin	0	0	1	0	0	0	0	1	0	1	0
mmu-miR-135a	MIMAT0000147	NM_019413	Robo1	roundabout homolog 1 (Drosophila)	0	0	0	0	0	0	1	1	0	1	0
mmu-miR-135a	MIMAT0000147	NM_019437	Rfk	riboflavin kinase	0	0	1	0	0	0	0	1	0	1	0
mmu-miR-135a	MIMAT0000147	NM_019453	Mefv	Mediterranean fever	0	0	1	0	0	0	0	1	0	1	0
mmu-miR-135a	MIMAT0000147	NM_019457	Lrrc6	leucine rich repeat containing 6 (testis)	0	0	1	0	0	0	0	1	0	1	0
mmu-miR-135a	MIMAT0000147	NM_019464	Sh3glb1	SH3-domain GRB2-like B1 (endophilin)	0	0	1	0	0	0	0	1	0	1	0
mmu-miR-135a	MIMAT0000147	NM_019466	Rcan1	regulator of calcineurin 1	0	0	1	0	0	0	0	1	0	1	0
mmu-miR-135a	MIMAT0000147	NM_019477	Acsl4	acyl-CoA synthetase long-chain family member 4	0	0	1	0	0	0	0	1	0	1	0
mmu-miR-135a	MIMAT0000147	NM_019492	Rgs3	regulator of G-protein signaling 3	0	0	1	0	0	0	0	1	0	1	0
mmu-miR-135a	MIMAT0000147	NM_019501	Pdss1	prenyl (solanesyl) diphosphate synthase, subunit 1	0	0	1	0	0	0	0	1	0	1	0
mmu-miR-135a	MIMAT0000147	NM_019505	Dgke	diacylglycerol kinase, epsilon	0	0	1	0	0	0	0	1	0	1	0
mmu-miR-135a	MIMAT0000147	NM_019517	Bace2	beta-site APP-cleaving enzyme 2	0	0	1	0	0	0	0	1	0	1	0
mmu-miR-135a	MIMAT0000147	NM_019549	Plek	pleckstrin	0	0	1	0	0	0	0	1	0	1	0
mmu-miR-135a	MIMAT0000147	NM_019551	Ttrap	Traf and Tnf receptor associated protein	0	0	1	0	0	0	0	1	0	1	0
mmu-miR-135a	MIMAT0000147	NM_019563	Cited4	Cbp/p300-interacting transactivator, with Glu/Asp-rich carboxy-terminal domain, 4	0	0	1	0	0	0	0	1	0	1	0
mmu-miR-135a	MIMAT0000147	NM_019586	Ube2j1	ubiquitin-conjugating enzyme E2, J1	0	0	1	0	0	0	0	1	0	1	0
mmu-miR-135a	MIMAT0000147	NM_019588	Plce1	phospholipase C, epsilon 1	0	0	1	0	0	0	0	1	0	1	0
mmu-miR-135a	MIMAT0000147	NM_019648	Metap2	methionine aminopeptidase 2	0	0	1	0	0	0	0	1	0	1	0
mmu-miR-135a	MIMAT0000147	NM_019658	Shoc2	soc-2 (suppressor of clear) homolog (C. elegans)	0	0	1	0	0	0	0	1	0	1	0
mmu-miR-135a	MIMAT0000147	NM_019659	Kcnj1	potassium inwardly-rectifying channel, subfamily J, member 1	0	0	1	0	0	0	0	1	0	1	0
mmu-miR-135a	MIMAT0000147	NM_019664	Kcnj15	potassium inwardly-rectifying channel, subfamily J, member 15	0	0	1	0	0	0	0	1	0	1	0
mmu-miR-135a	MIMAT0000147	NM_019675	Stmn4	stathmin-like 4	0	0	0	0	0	0	1	1	0	1	0
mmu-miR-135a	MIMAT0000147	NM_019683	Ankrd49	ankyrin repeat domain 49	0	0	1	0	0	0	0	1	0	1	0
mmu-miR-135a	MIMAT0000147	NM_019691	Gria4	glutamate receptor, ionotropic, AMPA4 (alpha 4)	0	0	1	0	0	0	0	1	0	1	0
mmu-miR-135a	MIMAT0000147	NM_019708	Scoc	short coiled-coil protein	0	0	1	0	0	0	0	1	0	1	0
mmu-miR-135a	MIMAT0000147	NM_019711	Rbms2	RNA binding motif, single stranded interacting protein 2	0	0	1	0	0	0	0	1	0	1	0
mmu-miR-135a	MIMAT0000147	NM_019720	Cyb561d2	cytochrome b-561 domain containing 2	0	0	1	0	0	0	0	1	0	1	0
mmu-miR-135a	MIMAT0000147	NM_019737	B4galt6	UDP-Gal:betaGlcNAc beta 1,4-galactosyltransferase, polypeptide 6	0	0	1	0	0	0	0	1	0	1	0
mmu-miR-135a	MIMAT0000147	NM_019743	Rybp	RING1 and YY1 binding protein	0	0	0	0	0	0	1	1	0	1	0
mmu-miR-135a	MIMAT0000147	NM_019747	Zfp113	zinc finger protein 113	0	0	1	0	0	0	0	1	0	1	0
mmu-miR-135a	MIMAT0000147	NM_019757	Fzr1	fizzy/cell division cycle 20 related 1 (Drosophila)	0	0	1	0	0	0	0	1	0	1	0
mmu-miR-135a	MIMAT0000147	NM_019758	Mtch2	mitochondrial carrier homolog 2 (C. elegans)	0	0	1	0	0	0	0	1	0	1	0
mmu-miR-135a	MIMAT0000147	NM_019769	1500003O03Rik	RIKEN cDNA 1500003O03 gene	0	0	1	0	0	0	0	1	0	1	0
mmu-miR-135a	MIMAT0000147	NM_019778	Zbtb20	zinc finger and BTB domain containing 20	0	0	1	0	0	0	0	1	0	1	0
mmu-miR-135a	MIMAT0000147	NM_019786	Tbk1	TANK-binding kinase 1	0	0	0	0	0	0	1	1	0	1	0
mmu-miR-135a	MIMAT0000147	NM_019804	B4galt4	UDP-Gal:betaGlcNAc beta 1,4-galactosyltransferase, polypeptide 4	0	0	1	0	0	0	0	1	0	1	0
mmu-miR-135a	MIMAT0000147	NM_019805	Anapc7	anaphase promoting complex subunit 7	0	0	1	0	0	0	0	1	0	1	0
mmu-miR-135a	MIMAT0000147	NM_019814	Higd1a	HIG1 domain family, member 1A	0	0	1	0	0	0	0	1	0	1	0
mmu-miR-135a	MIMAT0000147	NM_019815	Cldn18	claudin 18	0	0	1	0	0	0	0	1	0	1	0
mmu-miR-135a	MIMAT0000147	NM_019829	Stx5a	syntaxin 5A	0	0	1	0	0	0	0	1	0	1	0
mmu-miR-135a	MIMAT0000147	NM_019831	Zmym3	zinc finger, MYM-type 3	0	0	1	0	0	0	0	1	0	1	0
mmu-miR-135a	MIMAT0000147	NM_019834	Git2	G protein-coupled receptor kinase-interactor 2	0	0	1	0	0	0	0	1	0	1	0
mmu-miR-135a	MIMAT0000147	NM_019835	B4galt5	UDP-Gal:betaGlcNAc beta 1,4-galactosyltransferase, polypeptide 5	0	0	1	0	0	0	0	1	0	1	0
mmu-miR-135a	MIMAT0000147	NM_019868	Hnrnph2	heterogeneous nuclear ribonucleoprotein H2	0	0	1	0	0	0	0	1	0	1	0
mmu-miR-135a	MIMAT0000147	NM_019878	Sult1b1	sulfotransferase family 1B, member 1	0	0	1	0	0	0	0	1	0	1	0
mmu-miR-135a	MIMAT0000147	NM_019957	Dnase2b	deoxyribonuclease II beta	0	0	1	0	0	0	0	1	0	1	0
mmu-miR-135a	MIMAT0000147	NM_019965	Dnajb12	DnaJ (Hsp40) homolog, subfamily B, member 12	0	0	1	0	0	0	0	1	0	1	0
mmu-miR-135a	MIMAT0000147	NM_019971	Pdgfc	platelet-derived growth factor, C polypeptide	0	0	1	0	0	0	0	1	0	1	0
mmu-miR-135a	MIMAT0000147	NM_019972	Sort1	sortilin 1	0	0	1	0	0	0	0	1	0	1	0
mmu-miR-135a	MIMAT0000147	NM_019979	Selk	selenoprotein K	0	0	1	0	0	0	0	1	0	1	0
mmu-miR-135a	MIMAT0000147	NM_019989	Sh3bgrl	SH3-binding domain glutamic acid-rich protein like	0	0	1	0	0	0	0	1	0	1	0
mmu-miR-135a	MIMAT0000147	NM_019999	Pnkd	paroxysmal nonkinesiogenic dyskinesia	0	0	1	0	0	0	0	1	0	1	0
mmu-miR-135a	MIMAT0000147	NM_020001	Clec4n	C-type lectin domain family 4, member n	0	0	1	0	0	0	0	1	0	1	0
mmu-miR-135a	MIMAT0000147	NM_020007	Mbnl1	muscleblind-like 1 (Drosophila)	0	0	1	0	0	0	0	1	0	1	0
mmu-miR-135a	MIMAT0000147	NM_020010	Cyp51	cytochrome P450, family 51	0	0	1	0	0	0	0	1	0	1	0
mmu-miR-135a	MIMAT0000147	NM_020028	Lpar2	lysophosphatidic acid receptor 2	0	0	1	0	0	0	0	1	0	1	0
mmu-miR-135a	MIMAT0000147	NM_020252	Nrxn1	neurexin I	0	0	1	0	0	0	0	1	0	1	0
mmu-miR-135a	MIMAT0000147	NM_020260	Cdgap	Cdc42 GTPase-activating protein	0	0	1	0	0	0	0	1	0	1	0
mmu-miR-135a	MIMAT0000147	NM_020278	Lgi1	leucine-rich repeat LGI family, member 1	0	0	1	0	0	0	0	1	0	1	0
mmu-miR-135a	MIMAT0000147	NM_020283	B3galt1	UDP-Gal:betaGlcNAc beta 1,3-galactosyltransferase, polypeptide 1	0	0	1	0	0	0	0	1	0	1	0
mmu-miR-135a	MIMAT0000147	NM_020295	Lmbr1	limb region 1	0	0	1	0	0	0	0	1	0	1	0
mmu-miR-135a	MIMAT0000147	NM_020517	Lenep	lens epithelial protein	0	0	1	0	0	0	0	1	0	1	0
mmu-miR-135a	MIMAT0000147	NM_020520	Slc25a20	solute carrier family 25 (mitochondrial carnitine/acylcarnitine translocase), member 20	0	0	1	0	0	0	0	1	0	1	0
mmu-miR-135a	MIMAT0000147	NM_020557	Cmpk2	cytidine monophosphate (UMP-CMP) kinase 2, mitochondrial	0	0	1	0	0	0	0	1	0	1	0
mmu-miR-135a	MIMAT0000147	NM_020558	C1d	nuclear DNA binding protein	0	0	1	0	0	0	0	1	0	1	0
mmu-miR-135a	MIMAT0000147	NM_020570	Xrcc2	X-ray repair complementing defective repair in Chinese hamster cells 2	0	0	1	0	0	0	0	1	0	1	0
mmu-miR-135a	MIMAT0000147	NM_020578	Ehd3	EH-domain containing 3	0	0	1	0	0	0	0	1	0	1	0
mmu-miR-135a	MIMAT0000147	NM_020594	Zc3h8	zinc finger CCCH type containing 8	0	0	1	0	0	0	0	1	0	1	0
mmu-miR-135a	MIMAT0000147	NM_020601	Tbl1x	transducin (beta)-like 1 X-linked	0	0	1	0	0	0	0	1	0	1	0
mmu-miR-135a	MIMAT0000147	NM_020606	Parva	parvin, alpha	0	0	1	0	0	0	0	1	0	1	0
mmu-miR-135a	MIMAT0000147	NM_021028	Tk2	thymidine kinase 2, mitochondrial	0	0	1	0	0	0	0	1	0	1	0
mmu-miR-135a	MIMAT0000147	NM_021041	Abcc9	ATP-binding cassette, sub-family C (CFTR/MRP), member 9	0	0	1	0	0	0	0	1	0	1	0
mmu-miR-135a	MIMAT0000147	NM_021042	Abcc9	ATP-binding cassette, sub-family C (CFTR/MRP), member 9	0	0	1	0	0	0	0	1	0	1	0
mmu-miR-135a	MIMAT0000147	NM_021099	Kit	kit oncogene	0	0	1	0	0	0	0	1	0	1	0
mmu-miR-135a	MIMAT0000147	NM_021274	Cxcl10	chemokine (C-X-C motif) ligand 10	0	0	1	0	0	0	0	1	0	1	0
mmu-miR-135a	MIMAT0000147	NM_021286	Sez6	seizure related gene 6	0	0	1	0	0	0	0	1	0	1	0
mmu-miR-135a	MIMAT0000147	NM_021293	Cd33	CD33 antigen	0	0	1	0	0	0	0	1	0	1	0
mmu-miR-135a	MIMAT0000147	NM_021295	Lancl1	LanC (bacterial lantibiotic synthetase component C)-like 1	0	0	1	0	0	0	0	1	0	1	0
mmu-miR-135a	MIMAT0000147	NM_021296	Grpel2	GrpE-like 2, mitochondrial	0	0	1	0	0	0	0	1	0	1	0
mmu-miR-135a	MIMAT0000147	NM_021301	Slc15a2	solute carrier family 15 (H+/peptide transporter), member 2	0	0	1	0	0	0	0	1	0	1	0
mmu-miR-135a	MIMAT0000147	NM_021323	Usp29	ubiquitin specific peptidase 29	0	0	1	0	0	0	0	1	0	1	0
mmu-miR-135a	MIMAT0000147	NM_021330	Acp1	acid phosphatase 1, soluble	0	0	1	0	0	0	0	1	0	1	0
mmu-miR-135a	MIMAT0000147	NM_021334	Itgax	integrin alpha X	0	0	1	0	0	0	0	1	0	1	0
mmu-miR-135a	MIMAT0000147	NM_021340	Rgr	retinal G protein coupled receptor	0	0	1	0	0	0	0	1	0	1	0
mmu-miR-135a	MIMAT0000147	NM_021342	Kcne4	potassium voltage-gated channel, Isk-related subfamily, gene 4	0	0	1	0	0	0	0	1	0	1	0
mmu-miR-135a	MIMAT0000147	NM_021360	Neurl	neuralized-like homolog (Drosophila)	0	0	1	0	0	0	0	1	0	1	0
mmu-miR-135a	MIMAT0000147	NM_021362	Pappa	pregnancy-associated plasma protein A	0	0	1	0	0	0	0	1	0	1	0
mmu-miR-135a	MIMAT0000147	NM_021369	Chrna6	cholinergic receptor, nicotinic, alpha polypeptide 6	0	0	1	0	0	0	0	1	0	1	0
mmu-miR-135a	MIMAT0000147	NM_021374	Rgs20	regulator of G-protein signaling 20	0	0	1	0	0	0	0	1	0	1	0
mmu-miR-135a	MIMAT0000147	NM_021382	Tacr3	tachykinin receptor 3	0	0	1	0	0	0	0	1	0	1	0
mmu-miR-135a	MIMAT0000147	NM_021383	Rqcd1	rcd1 (required for cell differentiation) homolog 1 (S. pombe)	0	0	1	0	0	0	0	1	0	1	0
mmu-miR-135a	MIMAT0000147	NM_021394	Zbp1	Z-DNA binding protein 1	0	0	1	0	0	0	0	1	0	1	0
mmu-miR-135a	MIMAT0000147	NM_021396	Pdcd1lg2	programmed cell death 1 ligand 2	0	0	1	0	0	0	0	1	0	1	0
mmu-miR-135a	MIMAT0000147	NM_021399	Bcl11b	B-cell leukemia/lymphoma 11B	0	0	1	0	0	0	0	1	0	1	0
mmu-miR-135a	MIMAT0000147	NM_021420	Stk4	serine/threonine kinase 4	0	0	1	0	0	0	0	1	0	1	0
mmu-miR-135a	MIMAT0000147	NM_021422	Dnaja4	DnaJ (Hsp40) homolog, subfamily A, member 4	0	0	1	0	0	0	0	1	0	1	0
mmu-miR-135a	MIMAT0000147	NM_021424	Pvrl1	poliovirus receptor-related 1	0	0	1	0	0	0	0	1	0	1	0
mmu-miR-135a	MIMAT0000147	NM_021436	Tmeff1	transmembrane protein with EGF-like and two follistatin-like domains 1	0	0	1	0	0	0	0	1	0	1	0
mmu-miR-135a	MIMAT0000147	NM_021449	Crbn	cereblon	0	0	1	0	0	0	0	1	0	1	0
mmu-miR-135a	MIMAT0000147	NM_021457	Fzd1	frizzled homolog 1 (Drosophila)	0	0	1	0	0	0	0	1	0	1	0
mmu-miR-135a	MIMAT0000147	NM_021461	Mknk1	MAP kinase-interacting serine/threonine kinase 1	0	0	1	0	0	0	0	1	0	1	0
mmu-miR-135a	MIMAT0000147	NM_021462	Mknk2	MAP kinase-interacting serine/threonine kinase 2	0	0	1	0	0	0	0	1	0	1	0
mmu-miR-135a	MIMAT0000147	NM_021473	Akr1a4	aldo-keto reductase family 1, member A4 (aldehyde reductase)	0	0	1	0	0	0	0	1	0	1	0
mmu-miR-135a	MIMAT0000147	NM_021509	Moxd1	monooxygenase, DBH-like 1	0	0	1	0	0	0	0	1	0	1	0
mmu-miR-135a	MIMAT0000147	NM_021515	Ak1	adenylate kinase 1	0	0	1	0	0	0	0	1	0	1	0
mmu-miR-135a	MIMAT0000147	NM_021518	Rab2a	RAB2A, member RAS oncogene family	0	0	1	0	0	0	0	1	0	1	0
mmu-miR-135a	MIMAT0000147	NM_021521	Med12	mediator of RNA polymerase II transcription, subunit 12 homolog (yeast)	0	0	1	0	0	0	0	1	0	1	0
mmu-miR-135a	MIMAT0000147	NM_021530	Slc4a8	solute carrier family 4 (anion exchanger), member 8	0	0	1	0	0	0	0	1	0	1	0
mmu-miR-135a	MIMAT0000147	NM_021536	Rhot1	ras homolog gene family, member T1	0	0	1	0	0	0	0	1	0	1	0
mmu-miR-135a	MIMAT0000147	NM_021537	Stk25	serine/threonine kinase 25 (yeast)	0	0	1	0	0	0	0	1	0	1	0
mmu-miR-135a	MIMAT0000147	NM_021544	Scn5a	sodium channel, voltage-gated, type V, alpha	0	0	1	0	0	0	0	1	0	1	0
mmu-miR-135a	MIMAT0000147	NM_021606	Nek6	NIMA (never in mitosis gene a)-related expressed kinase 6	0	0	1	0	0	0	0	1	0	1	0
mmu-miR-135a	MIMAT0000147	NM_021704	Cxcl12	chemokine (C-X-C motif) ligand 12	0	0	1	0	0	0	0	1	0	1	0
mmu-miR-135a	MIMAT0000147	NM_021719	Cldn15	claudin 15	0	0	1	0	0	0	0	1	0	1	0
mmu-miR-135a	MIMAT0000147	NM_021782	Il21	interleukin 21	0	0	1	0	0	0	0	1	0	1	0
mmu-miR-135a	MIMAT0000147	NM_021792	Iigp1	interferon inducible GTPase 1	0	0	1	0	0	0	0	1	0	1	0
mmu-miR-135a	MIMAT0000147	NM_021885	Tub	tubby candidate gene	0	0	1	0	0	0	0	1	0	1	0
mmu-miR-135a	MIMAT0000147	NM_021896	Gucy1a3	guanylate cyclase 1, soluble, alpha 3	0	0	1	0	0	0	0	1	0	1	0
mmu-miR-135a	MIMAT0000147	NM_021899	Foxj2	forkhead box J2	0	0	1	0	0	0	0	1	0	1	0
mmu-miR-135a	MIMAT0000147	NM_022004	Fxyd6	FXYD domain-containing ion transport regulator 6	0	0	1	0	0	0	0	1	0	1	0
mmu-miR-135a	MIMAT0000147	NM_022023	Gmfb	glia maturation factor, beta	0	0	0	0	0	0	1	1	0	1	0
mmu-miR-135a	MIMAT0000147	NM_022026	Aqp9	aquaporin 9	0	0	1	0	0	0	0	1	0	1	0
mmu-miR-135a	MIMAT0000147	NM_022317	Slc28a3	solute carrier family 28 (sodium-coupled nucleoside transporter), member 3	0	0	1	0	0	0	0	1	0	1	0
mmu-miR-135a	MIMAT0000147	NM_022327	Ralb	v-ral simian leukemia viral oncogene homolog B (ras related)	0	0	1	0	0	0	0	1	0	1	0
mmu-miR-135a	MIMAT0000147	NM_022414	Ngb	neuroglobin	0	0	1	0	0	0	0	1	0	1	0
mmu-miR-135a	MIMAT0000147	NM_022415	Ptges	prostaglandin E synthase	0	0	1	0	0	0	0	1	0	1	0
mmu-miR-135a	MIMAT0000147	NM_022721	Fzd5	frizzled homolog 5 (Drosophila)	0	0	1	0	0	0	0	1	0	1	0
mmu-miR-135a	MIMAT0000147	NM_022723	Scube1	signal peptide, CUB domain, EGF-like 1	0	0	1	0	0	0	0	1	0	1	0
mmu-miR-135a	MIMAT0000147	NM_022886	Scel	sciellin	0	0	1	0	0	0	0	1	0	1	0
mmu-miR-135a	MIMAT0000147	NM_022887	Tsc1	tuberous sclerosis 1	0	0	1	0	0	0	0	1	0	1	0
mmu-miR-135a	MIMAT0000147	NM_022890	Cldn12	claudin 12	0	0	1	0	0	0	0	1	0	1	0
mmu-miR-135a	MIMAT0000147	NM_022980	Rcan3	regulator of calcineurin 3	0	0	1	0	0	0	0	1	0	1	0
mmu-miR-135a	MIMAT0000147	NM_022981	Zfp110	zinc finger protein 110	0	0	1	0	0	0	0	1	0	1	0
mmu-miR-135a	MIMAT0000147	NM_022988	Nif3l1	Ngg1 interacting factor 3-like 1 (S. pombe)	0	0	1	0	0	0	0	1	0	1	0
mmu-miR-135a	MIMAT0000147	NM_022989	Arl6ip6	ADP-ribosylation factor-like 6 interacting protein 6	0	0	1	0	0	0	0	1	0	1	0
mmu-miR-135a	MIMAT0000147	NM_023045	Xpo7	exportin 7	0	0	1	0	0	0	0	1	0	1	0
mmu-miR-135a	MIMAT0000147	NM_023046	Asb1	ankyrin repeat and SOCS box-containing protein 1	0	0	1	0	0	0	0	1	0	1	0
mmu-miR-135a	MIMAT0000147	NM_023047	Dpysl5	dihydropyrimidinase-like 5	0	0	1	0	0	0	0	1	0	1	0
mmu-miR-135a	MIMAT0000147	NM_023048	Asb4	ankyrin repeat and SOCS box-containing protein 4	0	0	1	0	0	0	0	1	0	1	0
mmu-miR-135a	MIMAT0000147	NM_023053	Twsg1	twisted gastrulation homolog 1 (Drosophila)	0	0	1	0	0	0	0	1	0	1	0
mmu-miR-135a	MIMAT0000147	NM_023066	Asph	aspartate-beta-hydroxylase	0	0	1	0	0	0	0	1	0	1	0
mmu-miR-135a	MIMAT0000147	NM_023120	Gnb1l	guanine nucleotide binding protein (G protein), beta polypeptide 1-like	0	0	1	0	0	0	0	1	0	1	0
mmu-miR-135a	MIMAT0000147	NM_023122	Gpm6b	glycoprotein m6b	0	0	1	0	0	0	0	1	0	1	0
mmu-miR-135a	MIMAT0000147	NM_023134	Sftpa1	surfactant associated protein A1	0	0	1	0	0	0	0	1	0	1	0
mmu-miR-135a	MIMAT0000147	NM_023140	Glrx3	glutaredoxin 3	0	0	1	0	0	0	0	1	0	1	0
mmu-miR-135a	MIMAT0000147	NM_023184	Klf15	Kruppel-like factor 15	0	0	1	0	0	0	0	1	0	1	0
mmu-miR-135a	MIMAT0000147	NM_023230	Ube2v1	ubiquitin-conjugating enzyme E2 variant 1	0	0	1	0	0	0	0	1	0	1	0
mmu-miR-135a	MIMAT0000147	NM_023266	Zfp120	zinc finger protein 120	0	0	1	0	0	0	0	1	0	1	0
mmu-miR-135a	MIMAT0000147	NM_023333	2210010C04Rik	RIKEN cDNA 2210010C04 gene	0	0	1	0	0	0	0	1	0	1	0
mmu-miR-135a	MIMAT0000147	NM_023386	Rtp4	receptor transporter protein 4	0	0	1	0	0	0	0	1	0	1	0
mmu-miR-135a	MIMAT0000147	NM_023397	1810034K20Rik	RIKEN cDNA 1810034K20 gene	0	0	1	0	0	0	0	1	0	1	0
mmu-miR-135a	MIMAT0000147	NM_023409	Npc2	Niemann Pick type C2	0	0	1	0	0	0	0	1	0	1	0
mmu-miR-135a	MIMAT0000147	NM_023418	Pgam1	phosphoglycerate mutase 1	0	0	1	0	0	0	0	1	0	1	0
mmu-miR-135a	MIMAT0000147	NM_023423	6330407G11Rik	RIKEN cDNA 6330407G11 gene	0	0	1	0	0	0	0	1	0	1	0
mmu-miR-135a	MIMAT0000147	NM_023483	1110032A03Rik	RIKEN cDNA 1110032A03 gene	0	0	1	0	0	0	0	1	0	1	0
mmu-miR-135a	MIMAT0000147	NM_023485	Sync	syncoilin	0	0	1	0	0	0	0	1	0	1	0
mmu-miR-135a	MIMAT0000147	NM_023502	Elf2	E74-like factor 2	0	0	1	0	0	0	0	1	0	1	0
mmu-miR-135a	MIMAT0000147	NM_023505	Glrx2	glutaredoxin 2 (thioltransferase)	0	0	1	0	0	0	0	1	0	1	0
mmu-miR-135a	MIMAT0000147	NM_023526	Nkiras1	NFKB inhibitor interacting Ras-like protein 1	0	0	1	0	0	0	0	1	0	1	0
mmu-miR-135a	MIMAT0000147	NM_023564	Plscr3	phospholipid scramblase 3	0	0	1	0	0	0	0	1	0	1	0
mmu-miR-135a	MIMAT0000147	NM_023596	Slc29a3	solute carrier family 29 (nucleoside transporters), member 3	0	0	1	0	0	0	0	1	0	1	0
mmu-miR-135a	MIMAT0000147	NM_023624	Lrat	lecithin-retinol acyltransferase (phosphatidylcholine-retinol-O-acyltransferase)	0	0	1	0	0	0	0	1	0	1	0
mmu-miR-135a	MIMAT0000147	NM_023631	Aox4	aldehyde oxidase 4	0	0	1	0	0	0	0	1	0	1	0
mmu-miR-135a	MIMAT0000147	NM_023647	Nipa2	non imprinted in Prader-Willi/Angelman syndrome 2 homolog (human)	0	0	1	0	0	0	0	1	0	1	0
mmu-miR-135a	MIMAT0000147	NM_023689	Spock3	sparc/osteonectin, cwcv and kazal-like domains proteoglycan 3	0	0	1	0	0	0	0	1	0	1	0
mmu-miR-135a	MIMAT0000147	NM_023719	Txnip	thioredoxin interacting protein	0	0	1	0	0	0	0	1	0	1	0
mmu-miR-135a	MIMAT0000147	NM_023740	Zdhhc16	zinc finger, DHHC domain containing 16	0	0	1	0	0	0	0	1	0	1	0
mmu-miR-135a	MIMAT0000147	NM_023764	Tollip	toll interacting protein	0	0	1	0	0	0	0	1	0	1	0
mmu-miR-135a	MIMAT0000147	NM_023813	Camk2d	calcium/calmodulin-dependent protein kinase II, delta	0	0	1	0	0	0	0	1	0	1	0
mmu-miR-135a	MIMAT0000147	NM_023815	Trp53rk	transformation related protein 53 regulating kinase	0	0	1	0	0	0	0	1	0	1	0
mmu-miR-135a	MIMAT0000147	NM_023852	Rab3c	RAB3C, member RAS oncogene family	0	0	1	0	0	0	0	1	0	1	0
mmu-miR-135a	MIMAT0000147	NM_023858	Mtmr2	myotubularin related protein 2	0	0	1	0	0	0	0	1	0	1	0
mmu-miR-135a	MIMAT0000147	NM_023868	Ryr2	ryanodine receptor 2, cardiac	0	0	1	0	0	0	0	1	0	1	0
mmu-miR-135a	MIMAT0000147	NM_023876	Elp4	elongation protein 4 homolog (S. cerevisiae)	0	0	1	0	0	0	0	1	0	1	0
mmu-miR-135a	MIMAT0000147	NM_023887	Gcnt2	glucosaminyl (N-acetyl) transferase 2, I-branching enzyme	0	0	1	0	0	0	0	1	0	1	0
mmu-miR-135a	MIMAT0000147	NM_024177	Mrpl38	mitochondrial ribosomal protein L38	0	0	1	0	0	0	0	1	0	1	0
mmu-miR-135a	MIMAT0000147	NM_024180	Ormdl2	ORM1-like 2 (S. cerevisiae)	0	0	1	0	0	0	0	1	0	1	0
mmu-miR-135a	MIMAT0000147	NM_024182	Riok3	RIO kinase 3 (yeast)	0	0	1	0	0	0	0	1	0	1	0
mmu-miR-135a	MIMAT0000147	NM_024194	Lrrc40	leucine rich repeat containing 40	0	0	1	0	0	0	0	1	0	1	0
mmu-miR-135a	MIMAT0000147	NM_024215	Zfp593	zinc finger protein 593	0	0	1	0	0	0	0	1	0	1	0
mmu-miR-135a	MIMAT0000147	NM_024221	Pdhb	pyruvate dehydrogenase (lipoamide) beta	0	0	1	0	0	0	0	1	0	1	0
mmu-miR-135a	MIMAT0000147	NM_024254	2410042D21Rik	RIKEN cDNA 2410042D21 gene	0	0	1	0	0	0	0	1	0	1	0
mmu-miR-135a	MIMAT0000147	NM_024271	1700016D06Rik	RIKEN cDNA 1700016D06 gene	0	0	1	0	0	0	0	1	0	1	0
mmu-miR-135a	MIMAT0000147	NM_024281	Rrbp1	ribosome binding protein 1	0	0	1	0	0	0	0	1	0	1	0
mmu-miR-135a	MIMAT0000147	NM_024285	Bves	blood vessel epicardial substance	0	0	1	0	0	0	0	1	0	1	0
mmu-miR-135a	MIMAT0000147	NM_024288	Rmnd5a	required for meiotic nuclear division 5 homolog A (S. cerevisiae)	0	0	1	0	0	0	0	1	0	1	0
mmu-miR-135a	MIMAT0000147	NM_024434	Lap3	leucine aminopeptidase 3	0	0	1	0	0	0	0	1	0	1	0
mmu-miR-135a	MIMAT0000147	NM_024452	Luzp1	leucine zipper protein 1	0	0	1	0	0	0	0	1	0	1	0
mmu-miR-135a	MIMAT0000147	NM_024474	Emid2	EMI domain containing 2	0	0	1	0	0	0	0	1	0	1	0
mmu-miR-135a	MIMAT0000147	NM_025275	Amz2	archaelysin family metallopeptidase 2	0	0	1	0	0	0	0	1	0	1	0
mmu-miR-135a	MIMAT0000147	NM_025283	Mobkl3	MOB1, Mps One Binder kinase activator-like 3 (yeast)	0	0	1	0	0	0	0	1	0	1	0
mmu-miR-135a	MIMAT0000147	NM_025292	Synj2bp	synaptojanin 2 binding protein	0	0	1	0	0	0	0	1	0	1	0
mmu-miR-135a	MIMAT0000147	NM_025294	Gtlf3b	gene trap locus F3b	0	0	1	0	0	0	0	1	0	1	0
mmu-miR-135a	MIMAT0000147	NM_025330	Hsd17b14	hydroxysteroid (17-beta) dehydrogenase 14	0	0	1	0	0	0	0	1	0	1	0
mmu-miR-135a	MIMAT0000147	NM_025333	0610038F07Rik	RIKEN cDNA 0610038F07 gene	0	0	1	0	0	0	0	1	0	1	0
mmu-miR-135a	MIMAT0000147	NM_025334	Txndc12	thioredoxin domain containing 12 (endoplasmic reticulum)	0	0	1	0	0	0	0	1	0	1	0
mmu-miR-135a	MIMAT0000147	NM_025335	Tmem167	transmembrane protein 167	0	0	1	0	0	0	0	1	0	1	0
mmu-miR-135a	MIMAT0000147	NM_025356	Ube2d3	ubiquitin-conjugating enzyme E2D 3 (UBC4/5 homolog, yeast)	0	0	1	0	0	0	0	1	0	1	0
mmu-miR-135a	MIMAT0000147	NM_025369	Mrps36	mitochondrial ribosomal protein S36	0	0	1	0	0	0	0	1	0	1	0
mmu-miR-135a	MIMAT0000147	NM_025389	Anapc11	anaphase promoting complex subunit 11 homolog (yeast)	0	0	1	0	0	0	0	1	0	1	0
mmu-miR-135a	MIMAT0000147	NM_025391	Nip7	nuclear import 7 homolog (S. cerevisiae)	0	0	1	0	0	0	0	1	0	1	0
mmu-miR-135a	MIMAT0000147	NM_025408	Phca	phytoceramidase, alkaline	0	0	1	0	0	0	0	1	0	1	0
mmu-miR-135a	MIMAT0000147	NM_025410	Lage3	L antigen family, member 3	0	0	1	0	0	0	0	1	0	1	0
mmu-miR-135a	MIMAT0000147	NM_025419	1110059G10Rik	RIKEN cDNA 1110059G10 gene	0	0	1	0	0	0	0	1	0	1	0
mmu-miR-135a	MIMAT0000147	NM_025431	1190005P17Rik	RIKEN cDNA 1190005P17 gene	0	0	1	0	0	0	0	1	0	1	0
mmu-miR-135a	MIMAT0000147	NM_025436	Sc4mol	sterol-C4-methyl oxidase-like	0	0	1	0	0	0	0	1	0	1	0
mmu-miR-135a	MIMAT0000147	NM_025444	Taf13	TAF13 RNA polymerase II, TATA box binding protein (TBP)-associated factor	0	0	1	0	0	0	0	1	0	1	0
mmu-miR-135a	MIMAT0000147	NM_025445	Arfgap3	ADP-ribosylation factor GTPase activating protein 3	0	0	1	0	0	0	0	1	0	1	0
mmu-miR-135a	MIMAT0000147	NM_025448	Ssr2	signal sequence receptor, beta	0	0	0	0	0	0	1	1	0	1	0
mmu-miR-135a	MIMAT0000147	NM_025479	2810021B07Rik	RIKEN cDNA 2810021B07 gene	0	0	1	0	0	0	0	1	0	1	0
mmu-miR-135a	MIMAT0000147	NM_025558	Cyb5b	cytochrome b5 type B	0	0	1	0	0	0	0	1	0	1	0
mmu-miR-135a	MIMAT0000147	NM_025563	2010012O05Rik	RIKEN cDNA 2010012O05 gene	0	0	1	0	0	0	0	1	0	1	0
mmu-miR-135a	MIMAT0000147	NM_025574	Pigy	phosphatidylinositol glycan anchor biosynthesis, class Y	0	0	1	0	0	0	0	1	0	1	0
mmu-miR-135a	MIMAT0000147	NM_025575	Sys1	SYS1 Golgi-localized integral membrane protein homolog (S. cerevisiae)	0	0	1	0	0	0	0	1	0	1	0
mmu-miR-135a	MIMAT0000147	NM_025581	2810433K01Rik	RIKEN cDNA 2810433K01 gene	0	0	1	0	0	0	0	1	0	1	0
mmu-miR-135a	MIMAT0000147	NM_025586	Rpl15	ribosomal protein L15	0	0	1	0	0	0	0	1	0	1	0
mmu-miR-135a	MIMAT0000147	NM_025590	Acot11	acyl-CoA thioesterase 11	0	0	1	0	0	0	0	1	0	1	0
mmu-miR-135a	MIMAT0000147	NM_025638	Gdpd1	glycerophosphodiester phosphodiesterase domain containing 1	0	0	1	0	0	0	0	1	0	1	0
mmu-miR-135a	MIMAT0000147	NM_025639	Cenpm	centromere protein M	0	0	1	0	0	0	0	1	0	1	0
mmu-miR-135a	MIMAT0000147	NM_025668	Spcs2	signal peptidase complex subunit 2 homolog (S. cerevisiae)	0	0	1	0	0	0	0	1	0	1	0
mmu-miR-135a	MIMAT0000147	NM_025670	5730403B10Rik	RIKEN cDNA 5730403B10 gene	0	0	1	0	0	0	0	1	0	1	0
mmu-miR-135a	MIMAT0000147	NM_025675	Atpbd4	ATP binding domain 4	0	0	1	0	0	0	0	1	0	1	0
mmu-miR-135a	MIMAT0000147	NM_025695	Smc6	structural maintenance of chromosomes 6	0	0	1	0	0	0	0	1	0	1	0
mmu-miR-135a	MIMAT0000147	NM_025701	Trappc5	trafficking protein particle complex 5	0	0	1	0	0	0	0	1	0	1	0
mmu-miR-135a	MIMAT0000147	NM_025707	Klhl28	kelch-like 28 (Drosophila)	0	0	1	0	0	0	0	1	0	1	0
mmu-miR-135a	MIMAT0000147	NM_025708	Tmem186	transmembrane protein 186	0	0	1	0	0	0	0	1	0	1	0
mmu-miR-135a	MIMAT0000147	NM_025720	Krtap3-2	keratin associated protein 3-2	0	0	1	0	0	0	0	1	0	1	0
mmu-miR-135a	MIMAT0000147	NM_025741	Trpd52l3	tumor protein D52-like 3	0	0	1	0	0	0	0	1	0	1	0
mmu-miR-135a	MIMAT0000147	NM_025759	Speer4d	spermatogenesis associated glutamate (E)-rich protein 4d	0	0	1	0	0	0	0	1	0	1	0
mmu-miR-135a	MIMAT0000147	NM_025769	Efcab1	EF hand calcium binding domain 1	0	0	1	0	0	0	0	1	0	1	0
mmu-miR-135a	MIMAT0000147	NM_025773	Ube2w	ubiquitin-conjugating enzyme E2W (putative)	0	0	1	0	0	0	0	1	0	1	0
mmu-miR-135a	MIMAT0000147	NM_025778	Bcl2l14	Bcl2-like 14 (apoptosis facilitator)	0	0	1	0	0	0	0	1	0	1	0
mmu-miR-135a	MIMAT0000147	NM_025780	Thap2	THAP domain containing, apoptosis associated protein 2	0	0	1	0	0	0	0	1	0	1	0
mmu-miR-135a	MIMAT0000147	NM_025785	Fbxo25	F-box protein 25	0	0	1	0	0	0	0	1	0	1	0
mmu-miR-135a	MIMAT0000147	NM_025788	Btbd14b	BTB (POZ) domain containing 14B	0	0	1	0	0	0	0	1	0	1	0
mmu-miR-135a	MIMAT0000147	NM_025804	Tcf25	transcription factor 25 (basic helix-loop-helix)	0	0	1	0	0	0	0	1	0	1	0
mmu-miR-135a	MIMAT0000147	NM_025809	Clec14a	C-type lectin domain family 14, member a	0	0	1	0	0	0	0	1	0	1	0
mmu-miR-135a	MIMAT0000147	NM_025812	Hmg20a	high mobility group 20A	0	0	1	0	0	0	0	1	0	1	0
mmu-miR-135a	MIMAT0000147	NM_025819	1200016B10Rik	RIKEN cDNA 1200016B10 gene	0	0	1	0	0	0	0	1	0	1	0
mmu-miR-135a	MIMAT0000147	NM_025822	Rsrc1	arginine/serine-rich coiled-coil 1	0	0	1	0	0	0	0	1	0	1	0
mmu-miR-135a	MIMAT0000147	NM_025826	Acadsb	acyl-Coenzyme A dehydrogenase, short/branched chain	0	0	1	0	0	0	0	1	0	1	0
mmu-miR-135a	MIMAT0000147	NM_025831	1300014I06Rik	RIKEN cDNA 1300014I06 gene	0	0	1	0	0	0	0	1	0	1	0
mmu-miR-135a	MIMAT0000147	NM_025839	Nudt16l1	nudix (nucleoside diphosphate linked moiety X)-type motif 16-like 1	0	0	1	0	0	0	0	1	0	1	0
mmu-miR-135a	MIMAT0000147	NM_025855	Echdc1	enoyl Coenzyme A hydratase domain containing 1	0	0	1	0	0	0	0	1	0	1	0
mmu-miR-135a	MIMAT0000147	NM_025857	2310007F21Rik	RIKEN cDNA 2310007F21 gene	0	0	1	0	0	0	0	1	0	1	0
mmu-miR-135a	MIMAT0000147	NM_025862	Acad8	acyl-Coenzyme A dehydrogenase family, member 8	0	0	1	0	0	0	0	1	0	1	0
mmu-miR-135a	MIMAT0000147	NM_025895	Med28	mediator of RNA polymerase II transcription, subunit 28 homolog (yeast)	0	0	1	0	0	0	0	1	0	1	0
mmu-miR-135a	MIMAT0000147	NM_025896	Prl3a1	prolactin family 3, subfamily a, member 1	0	0	1	0	0	0	0	1	0	1	0
mmu-miR-135a	MIMAT0000147	NM_025902	Cisd2	CDGSH iron sulfur domain 2	0	0	1	0	0	0	0	1	0	1	0
mmu-miR-135a	MIMAT0000147	NM_025912	2010011I20Rik	RIKEN cDNA 2010011I20 gene	0	0	1	0	0	0	0	1	0	1	0
mmu-miR-135a	MIMAT0000147	NM_025915	Tmem88	transmembrane protein 88	0	0	1	0	0	0	0	1	0	1	0
mmu-miR-135a	MIMAT0000147	NM_025926	Dnajb4	DnaJ (Hsp40) homolog, subfamily B, member 4	0	0	1	0	0	0	0	1	0	1	0
mmu-miR-135a	MIMAT0000147	NM_025929	2010109I03Rik	RIKEN cDNA 2010109I03 gene	0	0	1	0	0	0	0	1	0	1	0
mmu-miR-135a	MIMAT0000147	NM_025943	Dzip1	DAZ interacting protein 1	0	0	1	0	0	0	0	1	0	1	0
mmu-miR-135a	MIMAT0000147	NM_025944	2810432L12Rik	RIKEN cDNA 2810432L12 gene	0	0	1	0	0	0	0	1	0	1	0
mmu-miR-135a	MIMAT0000147	NM_025949	Rps6ka6	ribosomal protein S6 kinase polypeptide 6	0	0	1	0	0	0	0	1	0	1	0
mmu-miR-135a	MIMAT0000147	NM_025956	1700011H14Rik	RIKEN cDNA 1700011H14 gene	0	0	1	0	0	0	0	1	0	1	0
mmu-miR-135a	MIMAT0000147	NM_025959	Psmc6	proteasome (prosome, macropain) 26S subunit, ATPase, 6	0	0	1	0	0	0	0	1	0	1	0
mmu-miR-135a	MIMAT0000147	NM_025967	D16Ertd472e	DNA segment, Chr 16, ERATO Doi 472, expressed	0	0	1	0	0	0	0	1	0	1	0
mmu-miR-135a	MIMAT0000147	NM_025978	Ttc14	tetratricopeptide repeat domain 14	0	0	1	0	0	0	0	1	0	1	0
mmu-miR-135a	MIMAT0000147	NM_026001	Rnaseh2b	ribonuclease H2, subunit B	0	0	1	0	0	0	0	1	0	1	0
mmu-miR-135a	MIMAT0000147	NM_026027	Pfdn1	prefoldin 1	0	0	1	0	0	0	0	1	0	1	0
mmu-miR-135a	MIMAT0000147	NM_026032	Lsm1	LSM1 homolog, U6 small nuclear RNA associated (S. cerevisiae)	0	0	1	0	0	0	0	1	0	1	0
mmu-miR-135a	MIMAT0000147	NM_026045	Prpf18	PRP18 pre-mRNA processing factor 18 homolog (yeast)	0	0	1	0	0	0	0	1	0	1	0
mmu-miR-135a	MIMAT0000147	NM_026046	Zfp329	zinc finger protein 329	0	0	1	0	0	0	0	1	0	1	0
mmu-miR-135a	MIMAT0000147	NM_026047	Rnf219	ring finger protein 219	0	0	1	0	0	0	0	1	0	1	0
mmu-miR-135a	MIMAT0000147	NM_026057	Zfp422	zinc finger protein 422	0	0	1	0	0	0	0	1	0	1	0
mmu-miR-135a	MIMAT0000147	NM_026062	2900024C23Rik	RIKEN cDNA 2900024C23 gene	0	0	1	0	0	0	0	1	0	1	0
mmu-miR-135a	MIMAT0000147	NM_026067	Thex1	three prime histone mRNA exonuclease 1	0	0	1	0	0	0	0	1	0	1	0
mmu-miR-135a	MIMAT0000147	NM_026091	1700037H04Rik	RIKEN cDNA 1700037H04 gene	0	0	1	0	0	0	0	1	0	1	0
mmu-miR-135a	MIMAT0000147	NM_026108	Hdhd1a	haloacid dehalogenase-like hydrolase domain containing 1A	0	0	1	0	0	0	0	1	0	1	0
mmu-miR-135a	MIMAT0000147	NM_026121	Bag4	BCL2-associated athanogene 4	0	0	1	0	0	0	0	1	0	1	0
mmu-miR-135a	MIMAT0000147	NM_026126	Fundc2	FUN14 domain containing 2	0	0	1	0	0	0	0	1	0	1	0
mmu-miR-135a	MIMAT0000147	NM_026137	Wdr13	WD repeat domain 13	0	0	1	0	0	0	0	1	0	1	0
mmu-miR-135a	MIMAT0000147	NM_026141	Ppil4	peptidylprolyl isomerase (cyclophilin)-like 4	0	0	1	0	0	0	0	1	0	1	0
mmu-miR-135a	MIMAT0000147	NM_026145	Kctd10	potassium channel tetramerisation domain containing 10	0	0	1	0	0	0	0	1	0	1	0
mmu-miR-135a	MIMAT0000147	NM_026148	Lims1	LIM and senescent cell antigen-like domains 1	0	0	1	0	0	0	0	1	0	1	0
mmu-miR-135a	MIMAT0000147	NM_026150	4921536K21Rik	RIKEN cDNA 4921536K21 gene	0	0	1	0	0	0	0	1	0	1	0
mmu-miR-135a	MIMAT0000147	NM_026157	Papd1	PAP associated domain containing 1	0	0	1	0	0	0	0	1	0	1	0
mmu-miR-135a	MIMAT0000147	NM_026164	Pnpla8	patatin-like phospholipase domain containing 8	0	0	1	0	0	0	0	1	0	1	0
mmu-miR-135a	MIMAT0000147	NM_026172	Decr1	2,4-dienoyl CoA reductase 1, mitochondrial	0	0	1	0	0	0	0	1	0	1	0
mmu-miR-135a	MIMAT0000147	NM_026185	1300007F04Rik	RIKEN cDNA 1300007F04 gene	0	0	1	0	0	0	0	1	0	1	0
mmu-miR-135a	MIMAT0000147	NM_026186	Ccdc49	coiled-coil domain containing 49	0	0	1	0	0	0	0	1	0	1	0
mmu-miR-135a	MIMAT0000147	NM_026200	Kcnv1	potassium channel, subfamily V, member 1	0	0	1	0	0	0	0	1	0	1	0
mmu-miR-135a	MIMAT0000147	NM_026203	Ahi1	Abelson helper integration site 1	0	0	1	0	0	0	0	1	0	1	0
mmu-miR-135a	MIMAT0000147	NM_026220	Mfap1a	microfibrillar-associated protein 1A	0	0	1	0	0	0	0	1	0	1	0
mmu-miR-135a	MIMAT0000147	NM_026246	Mrpl49	mitochondrial ribosomal protein L49	0	0	1	0	0	0	0	1	0	1	0
mmu-miR-135a	MIMAT0000147	NM_026255	Slc25a26	solute carrier family 25 (mitochondrial carrier, phosphate carrier), member 26	0	0	1	0	0	0	0	1	0	1	0
mmu-miR-135a	MIMAT0000147	NM_026271	1110018M03Rik	RIKEN cDNA 1110018M03 gene	0	0	1	0	0	0	0	1	0	1	0
mmu-miR-135a	MIMAT0000147	NM_026272	Narf	nuclear prelamin A recognition factor	0	0	1	0	0	0	0	1	0	1	0
mmu-miR-135a	MIMAT0000147	NM_026274	Rspry1	ring finger and SPRY domain containing 1	0	0	1	0	0	0	0	1	0	1	0
mmu-miR-135a	MIMAT0000147	NM_026301	Rnf125	ring finger protein 125	0	0	1	0	0	0	0	1	0	1	0
mmu-miR-135a	MIMAT0000147	NM_026313	3300001P08Rik	RIKEN cDNA 3300001P08 gene	0	0	1	0	0	0	0	1	0	1	0
mmu-miR-135a	MIMAT0000147	NM_026321	Tmem157	transmembrane protein 157	0	0	1	0	0	0	1	0	0	1	0
mmu-miR-135a	MIMAT0000147	NM_026324	Kirrel3	kin of IRRE like 3 (Drosophila)	0	0	1	0	0	0	0	1	0	1	0
mmu-miR-135a	MIMAT0000147	NM_026341	Nudt13	nudix (nucleoside diphosphate linked moiety X)-type motif 13	0	0	1	0	0	0	0	1	0	1	0
mmu-miR-135a	MIMAT0000147	NM_026342	1810073G14Rik	RIKEN cDNA 1810073G14 gene	0	0	1	0	0	0	0	1	0	1	0
mmu-miR-135a	MIMAT0000147	NM_026348	Itgb3bp	integrin beta 3 binding protein (beta3-endonexin)	0	0	1	0	0	0	0	1	0	1	0
mmu-miR-135a	MIMAT0000147	NM_026350	Ccdc130	coiled-coil domain containing 130	0	0	1	0	0	0	0	1	0	1	0
mmu-miR-135a	MIMAT0000147	NM_026367	Gpatch2	G patch domain containing 2	0	0	1	0	0	0	0	1	0	1	0
mmu-miR-135a	MIMAT0000147	NM_026368	5830433M19Rik	RIKEN cDNA 5830433M19 gene	0	0	1	0	0	0	0	1	0	1	0
mmu-miR-135a	MIMAT0000147	NM_026380	Rgs8	regulator of G-protein signaling 8	0	0	1	0	0	0	0	1	0	1	0
mmu-miR-135a	MIMAT0000147	NM_026384	Dgat2	diacylglycerol O-acyltransferase 2	0	0	1	0	0	0	0	1	0	1	0
mmu-miR-135a	MIMAT0000147	NM_026435	Ufm1	ubiquitin-fold modifier 1	0	0	1	0	0	0	0	1	0	1	0
mmu-miR-135a	MIMAT0000147	NM_026450	Zfp169	zinc finger protein 169	0	0	1	0	0	0	0	1	0	1	0
mmu-miR-135a	MIMAT0000147	NM_026453	Mak16	MAK16 homolog (S. cerevisiae)	0	0	1	0	0	0	0	1	0	1	0
mmu-miR-135a	MIMAT0000147	NM_026455	2510049I19Rik	RIKEN cDNA 2510049I19 gene	0	0	1	0	0	0	0	1	0	1	0
mmu-miR-135a	MIMAT0000147	NM_026476	2610101N10Rik	RIKEN cDNA 2610101N10 gene	0	0	1	0	0	0	0	1	0	1	0
mmu-miR-135a	MIMAT0000147	NM_026479	Zcchc10	zinc finger, CCHC domain containing 10	0	0	1	0	0	0	0	1	0	1	0
mmu-miR-135a	MIMAT0000147	NM_026484	Ccny	cyclin Y	0	0	1	0	0	0	0	1	0	1	0
mmu-miR-135a	MIMAT0000147	NM_026485	Trabd	TraB domain containing	0	0	1	0	0	0	0	1	0	1	0
mmu-miR-135a	MIMAT0000147	NM_026487	Atad1	ATPase family, AAA domain containing 1	0	0	0	0	0	0	1	1	0	1	0
mmu-miR-135a	MIMAT0000147	NM_026493	Cspp1	centrosome and spindle pole associated protein 1	0	0	1	0	0	0	0	1	0	1	0
mmu-miR-135a	MIMAT0000147	NM_026496	Grhl2	grainyhead-like 2 (Drosophila)	0	0	1	0	0	0	0	1	0	1	0
mmu-miR-135a	MIMAT0000147	NM_026515	2810417H13Rik	RIKEN cDNA 2810417H13 gene	0	0	1	0	0	0	0	1	0	1	0
mmu-miR-135a	MIMAT0000147	NM_026521	Zfp706	zinc finger protein 706	0	0	1	0	0	0	0	1	0	1	0
mmu-miR-135a	MIMAT0000147	NM_026522	Chid1	chitinase domain containing 1	0	0	1	0	0	0	0	1	0	1	0
mmu-miR-135a	MIMAT0000147	NM_026534	3110003A22Rik	RIKEN cDNA 3110003A22 gene	0	0	1	0	0	0	0	1	0	1	0
mmu-miR-135a	MIMAT0000147	NM_026535	Serpina12	serine (or cysteine) peptidase inhibitor, clade A (alpha-1 antiproteinase, antitrypsin), member 12	0	0	1	0	0	0	0	1	0	1	0
mmu-miR-135a	MIMAT0000147	NM_026563	Sdccag3	serologically defined colon cancer antigen 3	0	0	1	0	0	0	0	1	0	1	0
mmu-miR-135a	MIMAT0000147	NM_026579	D10Wsu102e	DNA segment, Chr 10, Wayne State University 102, expressed	0	0	1	0	0	0	0	1	0	1	0
mmu-miR-135a	MIMAT0000147	NM_026580	Otub2	OTU domain, ubiquitin aldehyde binding 2	0	0	1	0	0	0	0	1	0	1	0
mmu-miR-135a	MIMAT0000147	NM_026623	Nudt21	nudix (nucleoside diphosphate linked moiety X)-type motif 21	0	0	1	0	0	0	0	1	0	1	0
mmu-miR-135a	MIMAT0000147	NM_026654	Toe1	target of EGR1, member 1 (nuclear)	0	0	1	0	0	0	0	1	0	1	0
mmu-miR-135a	MIMAT0000147	NM_026655	2310057M21Rik	RIKEN cDNA 2310057M21 gene	0	0	1	0	0	0	0	1	0	1	0
mmu-miR-135a	MIMAT0000147	NM_026674	Aph1c	anterior pharynx defective 1c homolog (C. elegans)	0	0	1	0	0	0	0	1	0	1	0
mmu-miR-135a	MIMAT0000147	NM_026687	Serpina1f	serine (or cysteine) peptidase inhibitor, clade A, member 1f	0	0	1	0	0	0	0	1	0	1	0
mmu-miR-135a	MIMAT0000147	NM_026719	Lmbrd1	LMBR1 domain containing 1	0	0	1	0	0	0	0	1	0	1	0
mmu-miR-135a	MIMAT0000147	NM_026725	Dusp23	dual specificity phosphatase 23	0	0	1	0	0	0	0	1	0	1	0
mmu-miR-135a	MIMAT0000147	NM_026737	Phf5a	PHD finger protein 5A	0	0	1	0	0	0	0	1	0	1	0
mmu-miR-135a	MIMAT0000147	NM_026740	Slc46a1	solute carrier family 46, member 1	0	0	1	0	0	0	0	1	0	1	0
mmu-miR-135a	MIMAT0000147	NM_026742	1110007M04Rik	RIKEN cDNA 1110007M04 gene	0	0	1	0	0	0	0	1	0	1	0
mmu-miR-135a	MIMAT0000147	NM_026775	Tmed10	transmembrane emp24-like trafficking protein 10 (yeast)	0	0	1	0	0	0	0	1	0	1	0
mmu-miR-135a	MIMAT0000147	NM_026792	Agpat5	1-acylglycerol-3-phosphate O-acyltransferase 5 (lysophosphatidic acid acyltransferase, epsilon)	0	0	1	0	0	0	0	1	0	1	0
mmu-miR-135a	MIMAT0000147	NM_026797	Dbndd2	dysbindin (dystrobrevin binding protein 1) domain containing 2	0	0	1	0	0	0	0	1	0	1	0
mmu-miR-135a	MIMAT0000147	NM_026828	D2Bwg1335e	DNA segment, Chr 2, Brigham & Women"s Genetics 1335 expressed	0	0	1	0	0	0	0	1	0	1	0
mmu-miR-135a	MIMAT0000147	NM_026830	Rreb1	ras responsive element binding protein 1	0	0	1	0	0	0	0	1	0	1	0
mmu-miR-135a	MIMAT0000147	NM_026835	Ms4a6d	membrane-spanning 4-domains, subfamily A, member 6D	0	0	1	0	0	0	0	1	0	1	0
mmu-miR-135a	MIMAT0000147	NM_026842	Ubqln1	ubiquilin 1	0	0	1	0	0	0	0	1	0	1	0
mmu-miR-135a	MIMAT0000147	NM_026844	2310061C15Rik	RIKEN cDNA 2310061C15 gene	0	0	1	0	0	0	0	1	0	1	0
mmu-miR-135a	MIMAT0000147	NM_026845	Ppil1	peptidylprolyl isomerase (cyclophilin)-like 1	0	0	1	0	0	0	0	1	0	1	0
mmu-miR-135a	MIMAT0000147	NM_026869	Pygo2	pygopus 2	0	0	1	0	0	0	0	1	0	1	0
mmu-miR-135a	MIMAT0000147	NM_026878	Rasl11b	RAS-like, family 11, member B	0	0	1	0	0	0	0	1	0	1	0
mmu-miR-135a	MIMAT0000147	NM_026879	Chmp2b	chromatin modifying protein 2B	0	0	1	0	0	0	0	1	0	1	0
mmu-miR-135a	MIMAT0000147	NM_026886	1500001A10Rik	RIKEN cDNA 1500001A10 gene	0	0	1	0	0	0	0	1	0	1	0
mmu-miR-135a	MIMAT0000147	NM_026887	Ap1s2	adaptor-related protein complex 1, sigma 2 subunit	0	0	1	0	0	0	0	1	0	1	0
mmu-miR-135a	MIMAT0000147	NM_026893	Wdr40a	WD repeat domain 40A	0	0	1	0	0	0	0	1	0	1	0
mmu-miR-135a	MIMAT0000147	NM_026904	Anapc10	anaphase promoting complex subunit 10	0	0	1	0	0	0	0	1	0	1	0
mmu-miR-135a	MIMAT0000147	NM_026908	Cab39l	calcium binding protein 39-like	0	0	1	0	0	0	0	1	0	1	0
mmu-miR-135a	MIMAT0000147	NM_026917	Zdhhc3	zinc finger, DHHC domain containing 3	0	0	1	0	0	0	0	1	0	1	0
mmu-miR-135a	MIMAT0000147	NM_026921	Isca1	iron-sulfur cluster assembly 1 homolog (S. cerevisiae)	0	0	1	0	0	0	0	1	0	1	0
mmu-miR-135a	MIMAT0000147	NM_026936	Oxa1l	oxidase assembly 1-like	0	0	1	0	0	0	0	1	0	1	0
mmu-miR-135a	MIMAT0000147	NM_026989	Sfrs11	splicing factor, arginine/serine-rich 11	0	0	1	0	0	0	0	1	0	1	0
mmu-miR-135a	MIMAT0000147	NM_027045	Gcap14	granule cell antiserum positive 14	0	0	1	0	0	0	0	1	0	1	0
mmu-miR-135a	MIMAT0000147	NM_027052	Slc38a4	solute carrier family 38, member 4	0	0	1	0	0	0	0	1	0	1	0
mmu-miR-135a	MIMAT0000147	NM_027103	1700030J22Rik	RIKEN cDNA 1700030J22 gene	0	0	1	0	0	0	0	1	0	1	0
mmu-miR-135a	MIMAT0000147	NM_027127	2310016C16Rik	RIKEN cDNA 2310016C16 gene	0	0	1	0	0	0	0	1	0	1	0
mmu-miR-135a	MIMAT0000147	NM_027136	RP23-143A14.5	candidate tumor suppressor OVCA2	0	0	1	0	0	0	0	1	0	1	0
mmu-miR-135a	MIMAT0000147	NM_027141	Spsb3	splA/ryanodine receptor domain and SOCS box containing 3	0	0	1	0	0	0	0	1	0	1	0
mmu-miR-135a	MIMAT0000147	NM_027149	Wdr20a	WD repeat domain 20a	0	0	0	0	0	0	1	1	0	1	0
mmu-miR-135a	MIMAT0000147	NM_027156	Ddx51	DEAD (Asp-Glu-Ala-Asp) box polypeptide 51	0	0	1	0	0	0	0	1	0	1	0
mmu-miR-135a	MIMAT0000147	NM_027180	Centd2	centaurin, delta 2	0	0	1	0	0	0	0	1	0	1	0
mmu-miR-135a	MIMAT0000147	NM_027188	Smyd3	SET and MYND domain containing 3	0	0	1	0	0	0	0	1	0	1	0
mmu-miR-135a	MIMAT0000147	NM_027216	Slc39a11	solute carrier family 39 (metal ion transporter), member 11	0	0	1	0	0	0	0	1	0	1	0
mmu-miR-135a	MIMAT0000147	NM_027230	Prkcbp1	protein kinase C binding protein 1	0	0	1	0	0	0	0	1	0	1	0
mmu-miR-135a	MIMAT0000147	NM_027238	1810054D07Rik	RIKEN cDNA 1810054D07 gene	0	0	1	0	0	0	0	1	0	1	0
mmu-miR-135a	MIMAT0000147	NM_027250	2010305A19Rik	RIKEN cDNA 2010305A19 gene	0	0	1	0	0	0	0	1	0	1	0
mmu-miR-135a	MIMAT0000147	NM_027266	Rg9mtd3	RNA (guanine-9-) methyltransferase domain containing 3	0	0	1	0	0	0	0	1	0	1	0
mmu-miR-135a	MIMAT0000147	NM_027301	Rdh20	retinol dehydrogenase 20	0	0	1	0	0	0	0	1	0	1	0
mmu-miR-135a	MIMAT0000147	NM_027308	2210010C17Rik	RIKEN cDNA 2210010C17 gene	0	0	1	0	0	0	0	1	0	1	0
mmu-miR-135a	MIMAT0000147	NM_027309	Lysmd2	LysM, putative peptidoglycan-binding, domain containing 2	0	0	1	0	0	0	0	1	0	1	0
mmu-miR-135a	MIMAT0000147	NM_027321	Lrrc39	leucine rich repeat containing 39	0	0	1	0	0	0	0	1	0	1	0
mmu-miR-135a	MIMAT0000147	NM_027324	Sfxn1	sideroflexin 1	0	0	1	0	0	0	0	1	0	1	0
mmu-miR-135a	MIMAT0000147	NM_027334	Mettl7a1	methyltransferase like 7A1	0	0	1	0	0	0	0	1	0	1	0
mmu-miR-135a	MIMAT0000147	NM_027351	Ppil3	peptidylprolyl isomerase (cyclophilin)-like 3	0	0	1	0	0	0	0	1	0	1	0
mmu-miR-135a	MIMAT0000147	NM_027353	Cd2bp2	CD2 antigen (cytoplasmic tail) binding protein 2	0	0	1	0	0	0	0	1	0	1	0
mmu-miR-135a	MIMAT0000147	NM_027363	2010110P09Rik	RIKEN cDNA 2010110P09 gene	0	0	1	0	0	0	0	1	0	1	0
mmu-miR-135a	MIMAT0000147	NM_027373	Afap1	actin filament associated protein 1	0	0	1	0	0	0	0	1	0	1	0
mmu-miR-135a	MIMAT0000147	NM_027375	Gcc2	GRIP and coiled-coil domain containing 2	0	0	1	0	0	0	0	1	0	1	0
mmu-miR-135a	MIMAT0000147	NM_027391	Iyd	iodotyrosine deiodinase	0	0	1	0	0	0	0	1	0	1	0
mmu-miR-135a	MIMAT0000147	NM_027407	Ica1l	islet cell autoantigen 1-like	0	0	1	0	0	0	0	1	0	1	0
mmu-miR-135a	MIMAT0000147	NM_027422	Mier2	mesoderm induction early response 1, family member 2	0	0	1	0	0	0	0	1	0	1	0
mmu-miR-135a	MIMAT0000147	NM_027423	Polr3b	polymerase (RNA) III (DNA directed) polypeptide B	0	0	1	0	0	0	0	1	0	1	0
mmu-miR-135a	MIMAT0000147	NM_027425	Rufy2	RUN and FYVE domain-containing 2	0	0	1	0	0	0	0	1	0	1	0
mmu-miR-135a	MIMAT0000147	NM_027429	Cenpl	centromere protein L	0	0	1	0	0	0	0	1	0	1	0
mmu-miR-135a	MIMAT0000147	NM_027445	Rnf167	ring finger protein 167	0	0	1	0	0	0	0	1	0	1	0
mmu-miR-135a	MIMAT0000147	NM_027460	Slc25a33	solute carrier family 25, member 33	0	0	1	0	0	0	0	1	0	1	0
mmu-miR-135a	MIMAT0000147	NM_027514	Pvr	poliovirus receptor	0	0	1	0	0	0	0	1	0	1	0
mmu-miR-135a	MIMAT0000147	NM_027539	Dclk2	doublecortin-like kinase 2	0	0	1	0	0	0	0	1	0	1	0
mmu-miR-135a	MIMAT0000147	NM_027560	Arrdc2	arrestin domain containing 2	0	0	1	0	0	0	0	1	0	1	0
mmu-miR-135a	MIMAT0000147	NM_027569	Spag9	sperm associated antigen 9	0	0	1	0	0	0	0	1	0	1	0
mmu-miR-135a	MIMAT0000147	NM_027590	Ints10	integrator complex subunit 10	0	0	1	0	0	0	0	1	0	1	0
mmu-miR-135a	MIMAT0000147	NM_027604	Usp15	ubiquitin specific peptidase 15	0	0	1	0	0	0	1	0	0	1	0
mmu-miR-135a	MIMAT0000147	NM_027619	Ttc14	tetratricopeptide repeat domain 14	0	0	1	0	0	0	0	1	0	1	0
mmu-miR-135a	MIMAT0000147	NM_027629	Pgm2l1	phosphoglucomutase 2-like 1	0	0	1	0	0	0	0	1	0	1	0
mmu-miR-135a	MIMAT0000147	NM_027678	Zranb3	zinc finger, RAN-binding domain containing 3	0	0	1	0	0	0	0	1	0	1	0
mmu-miR-135a	MIMAT0000147	NM_027799	Ankrd40	ankyrin repeat domain 40	0	0	1	0	0	0	0	1	0	1	0
mmu-miR-135a	MIMAT0000147	NM_027861	0610010K06Rik	RIKEN cDNA 0610010K06 gene	0	0	1	1	0	0	0	0	0	1	0
mmu-miR-135a	MIMAT0000147	NM_027871	Arhgef3	Rho guanine nucleotide exchange factor (GEF) 3	0	0	1	0	0	0	0	1	0	1	0
mmu-miR-135a	MIMAT0000147	NM_027885	Smug1	single-strand selective monofunctional uracil DNA glycosylase	0	0	1	0	0	0	0	1	0	1	0
mmu-miR-135a	MIMAT0000147	NM_027904	Cpn2	carboxypeptidase N, polypeptide 2	0	0	1	0	0	0	0	1	0	1	0
mmu-miR-135a	MIMAT0000147	NM_027920	2014-03-08	membrane-associated ring finger (C3HC4) 8	0	0	1	0	0	0	0	1	0	1	0
mmu-miR-135a	MIMAT0000147	NM_027922	Ankle2	ankyrin repeat and LEM domain containing 2	0	0	1	0	0	0	0	1	0	1	0
mmu-miR-135a	MIMAT0000147	NM_027927	Ints12	integrator complex subunit 12	0	0	1	0	0	0	0	1	0	1	0
mmu-miR-135a	MIMAT0000147	NM_027973	Mlf1ip	myeloid leukemia factor 1 interacting protein	0	0	1	0	0	0	0	1	0	1	0
mmu-miR-135a	MIMAT0000147	NM_027993	2310028H24Rik	RIKEN cDNA 2310028H24 gene	0	0	1	0	0	0	0	1	0	1	0
mmu-miR-135a	MIMAT0000147	NM_028017	Napg	N-ethylmaleimide sensitive fusion protein attachment protein gamma	0	0	1	0	0	0	0	1	0	1	0
mmu-miR-135a	MIMAT0000147	NM_028039	Esco2	establishment of cohesion 1 homolog 2 (S. cerevisiae)	0	0	1	0	0	0	0	1	0	1	0
mmu-miR-135a	MIMAT0000147	NM_028065	Cnpy3	canopy 3 homolog (zebrafish)	0	0	1	0	0	0	0	1	0	1	0
mmu-miR-135a	MIMAT0000147	NM_028071	Cotl1	coactosin-like 1 (Dictyostelium)	0	0	1	0	0	0	0	1	0	1	0
mmu-miR-135a	MIMAT0000147	NM_028074	Ddx42	DEAD (Asp-Glu-Ala-Asp) box polypeptide 42	0	0	1	0	0	0	0	1	0	1	0
mmu-miR-135a	MIMAT0000147	NM_028076	Tmub2	transmembrane and ubiquitin-like domain containing 2	0	0	1	0	0	0	0	1	0	1	0
mmu-miR-135a	MIMAT0000147	NM_028099	Dusp11	dual specificity phosphatase 11 (RNA/RNP complex 1-interacting)	0	0	1	0	0	0	0	1	0	1	0
mmu-miR-135a	MIMAT0000147	NM_028127	Frmd6	FERM domain containing 6	0	0	1	0	0	0	0	1	0	1	0
mmu-miR-135a	MIMAT0000147	NM_028130	Zfp157	zinc finger protein 157	0	0	1	0	0	0	0	1	0	1	0
mmu-miR-135a	MIMAT0000147	NM_028148	Sfrs2ip	splicing factor, arginine/serine-rich 2, interacting protein	0	0	1	0	0	0	0	1	0	1	0
mmu-miR-135a	MIMAT0000147	NM_028152	Mms19	MMS19 (MET18 S. cerevisiae)	0	0	1	0	0	0	0	1	0	1	0
mmu-miR-135a	MIMAT0000147	NM_028173	Tram1	translocating chain-associating membrane protein 1	0	0	1	0	0	0	0	1	0	1	0
mmu-miR-135a	MIMAT0000147	NM_028184	Oraov1	oral cancer overexpressed 1	0	0	1	0	0	0	0	1	0	1	0
mmu-miR-135a	MIMAT0000147	NM_028185	Lsm11	U7 snRNP-specific Sm-like protein LSM11	0	0	1	0	0	0	0	1	0	1	0
mmu-miR-135a	MIMAT0000147	NM_028201	2210009G21Rik	RIKEN cDNA 2210009G21 gene	0	0	1	0	0	0	0	1	0	1	0
mmu-miR-135a	MIMAT0000147	NM_028209	Ttc4	tetratricopeptide repeat domain 4	0	0	1	0	0	0	0	1	0	1	0
mmu-miR-135a	MIMAT0000147	NM_028245	Zfp131	zinc finger protein 131	0	0	1	1	0	0	0	0	0	1	0
mmu-miR-135a	MIMAT0000147	NM_028248	Tmem87b	transmembrane protein 87B	0	0	1	0	0	0	0	1	0	1	0
mmu-miR-135a	MIMAT0000147	NM_028273	Pgam5	phosphoglycerate mutase family member 5	0	0	1	0	0	0	0	1	0	1	0
mmu-miR-135a	MIMAT0000147	NM_028276	Utp14a	UTP14, U3 small nucleolar ribonucleoprotein, homolog A (yeast)	0	0	1	0	0	0	0	1	0	1	0
mmu-miR-135a	MIMAT0000147	NM_028298	Zfp655	zinc finger protein 655	0	0	1	0	0	0	0	1	0	1	0
mmu-miR-135a	MIMAT0000147	NM_028306	Hspa12b	heat shock protein 12B	0	0	1	0	0	0	0	1	0	1	0
mmu-miR-135a	MIMAT0000147	NM_028310	2810006K23Rik	RIKEN cDNA 2810006K23 gene	0	0	1	0	0	0	0	1	0	1	0
mmu-miR-135a	MIMAT0000147	NM_028319	Zfp518	zinc finger protein 518	0	0	1	0	0	0	0	1	0	1	0
mmu-miR-135a	MIMAT0000147	NM_028351	Rspo3	R-spondin 3 homolog (Xenopus laevis)	0	0	1	0	0	0	0	1	0	1	0
mmu-miR-135a	MIMAT0000147	NM_028354	Tdp1	tyrosyl-DNA phosphodiesterase 1	0	0	1	0	0	0	0	1	0	1	0
mmu-miR-135a	MIMAT0000147	NM_028387	Macrod2	MACRO domain containing 2	0	0	1	0	0	0	0	1	0	1	0
mmu-miR-135a	MIMAT0000147	NM_028410	Prkrir	protein-kinase, interferon-inducible double stranded RNA dependent inhibitor, repressor of (P58 repressor)	0	0	1	0	0	0	0	1	0	1	0
mmu-miR-135a	MIMAT0000147	NM_028411	Tmem138	transmembrane protein 138	0	0	1	0	0	0	0	1	0	1	0
mmu-miR-135a	MIMAT0000147	NM_028469	3110082I17Rik	RIKEN cDNA 3110082I17 gene	0	0	1	0	0	0	0	1	0	1	0
mmu-miR-135a	MIMAT0000147	NM_028478	Rassf6	Ras association (RalGDS/AF-6) domain family member 6	0	0	1	0	0	0	0	1	0	1	0
mmu-miR-135a	MIMAT0000147	NM_028493	Rhobtb3	Rho-related BTB domain containing 3	0	0	1	0	0	0	0	1	0	1	0
mmu-miR-135a	MIMAT0000147	NM_028494	1700034I23Rik	RIKEN cDNA 1700034I23 gene	0	0	1	0	0	0	0	1	0	1	0
mmu-miR-135a	MIMAT0000147	NM_028523	Dcbld2	discoidin, CUB and LCCL domain containing 2	0	0	1	0	0	0	0	1	0	1	0
mmu-miR-135a	MIMAT0000147	NM_028533	1700065D16Rik	RIKEN cDNA 1700065D16 gene	0	0	1	0	0	0	0	1	0	1	0
mmu-miR-135a	MIMAT0000147	NM_028536	1700054N08Rik	RIKEN cDNA 1700054N08 gene	0	0	1	0	0	0	0	1	0	1	0
mmu-miR-135a	MIMAT0000147	NM_028538	1700049G17Rik	RIKEN cDNA 1700049G17 gene	0	0	1	0	0	0	0	1	0	1	0
mmu-miR-135a	MIMAT0000147	NM_028561	Speer4b	spermatogenesis associated glutamate (E)-rich protein 4b	0	0	1	0	0	0	0	1	0	1	0
mmu-miR-135a	MIMAT0000147	NM_028601	Zmiz2	zinc finger, MIZ-type containing 2	0	0	1	0	0	0	0	1	0	1	0
mmu-miR-135a	MIMAT0000147	NM_028625	Lce1a2	late cornified envelope 1A2	0	0	1	0	0	0	0	1	0	1	0
mmu-miR-135a	MIMAT0000147	NM_028639	Ttc7	tetratricopeptide repeat domain 7	0	0	1	0	0	0	0	1	0	1	0
mmu-miR-135a	MIMAT0000147	NM_028651	Tmtc4	transmembrane and tetratricopeptide repeat containing 4	0	0	1	0	0	0	0	1	0	1	0
mmu-miR-135a	MIMAT0000147	NM_028654	4930404H21Rik	RIKEN cDNA 4930404H21 gene	0	0	1	0	0	0	0	1	0	1	0
mmu-miR-135a	MIMAT0000147	NM_028711	Slc25a27	solute carrier family 25, member 27	0	0	1	0	0	0	0	1	0	1	0
mmu-miR-135a	MIMAT0000147	NM_028712	Rap2b	RAP2B, member of RAS oncogene family	0	0	1	0	0	0	0	1	0	1	0
mmu-miR-135a	MIMAT0000147	NM_028713	Rftn2	raftlin family member 2	0	0	1	0	0	0	0	1	0	1	0
mmu-miR-135a	MIMAT0000147	NM_028719	Cpne4	copine IV	0	0	1	0	0	0	0	1	0	1	0
mmu-miR-135a	MIMAT0000147	NM_028728	Nfam1	Nfat activating molecule with ITAM motif 1	0	0	1	0	0	0	0	1	0	1	0
mmu-miR-135a	MIMAT0000147	NM_028731	D12Ertd551e	DNA segment, Chr 12, ERATO Doi 551, expressed	0	0	1	0	0	0	0	1	0	1	0
mmu-miR-135a	MIMAT0000147	NM_028744	Pi4k2b	phosphatidylinositol 4-kinase type 2 beta	0	0	1	0	0	0	0	1	0	1	0
mmu-miR-135a	MIMAT0000147	NM_028757	Nebl	nebulette	0	0	1	0	0	0	0	1	0	1	0
mmu-miR-135a	MIMAT0000147	NM_028761	Parn	poly(A)-specific ribonuclease (deadenylation nuclease)	0	0	1	0	0	0	0	1	0	1	0
mmu-miR-135a	MIMAT0000147	NM_028762	Rbm19	RNA binding motif protein 19	0	0	1	0	0	0	0	1	0	1	0
mmu-miR-135a	MIMAT0000147	NM_028784	F13a1	coagulation factor XIII, A1 subunit	0	0	1	0	0	0	0	1	0	1	0
mmu-miR-135a	MIMAT0000147	NM_028788	1300002K09Rik	RIKEN cDNA 1300002K09 gene	0	0	1	0	0	0	0	1	0	1	0
mmu-miR-135a	MIMAT0000147	NM_028789	Unkl	unkempt-like (Drosophila)	0	0	1	0	0	0	0	1	0	1	0
mmu-miR-135a	MIMAT0000147	NM_028802	Prei4	preimplantation protein 4	0	0	1	0	0	0	0	1	0	1	0
mmu-miR-135a	MIMAT0000147	NM_028808	P2ry13	purinergic receptor P2Y, G-protein coupled 13	0	0	1	0	0	0	0	1	0	1	0
mmu-miR-135a	MIMAT0000147	NM_028815	Cep97	centrosomal protein 97	0	0	1	0	0	0	0	1	0	1	0
mmu-miR-135a	MIMAT0000147	NM_028870	Cltb	clathrin, light polypeptide (Lcb)	0	0	1	0	0	0	0	1	0	1	0
mmu-miR-135a	MIMAT0000147	NM_028873	Dnajc14	DnaJ (Hsp40) homolog, subfamily C, member 14	0	0	1	0	0	0	0	1	0	1	0
mmu-miR-135a	MIMAT0000147	NM_028874	Snx19	sorting nexin 19	0	0	1	0	0	0	0	1	0	1	0
mmu-miR-135a	MIMAT0000147	NM_028883	4632415K11Rik	RIKEN cDNA 4632415K11 gene	0	0	1	0	0	0	0	1	0	1	0
mmu-miR-135a	MIMAT0000147	NM_028887	Smchd1	SMC hinge domain containing 1	0	0	1	0	0	0	0	1	0	1	0
mmu-miR-135a	MIMAT0000147	NM_028894	Lonrf3	LON peptidase N-terminal domain and ring finger 3	0	0	1	0	0	0	0	1	0	1	0
mmu-miR-135a	MIMAT0000147	NM_028904	Rmi1	RMI1, RecQ mediated genome instability 1, homolog (S. cerevisiae)	0	0	1	0	0	0	0	1	0	1	0
mmu-miR-135a	MIMAT0000147	NM_028922	Ppapdc2	phosphatidic acid phosphatase type 2 domain containing 2	0	0	1	0	0	0	0	1	0	1	0
mmu-miR-135a	MIMAT0000147	NM_028932	Eaf1	ELL associated factor 1	0	0	1	0	0	0	0	1	0	1	0
mmu-miR-135a	MIMAT0000147	NM_028940	Rlbp1l1	retinaldehyde binding protein 1-like 1	0	0	1	0	0	0	0	1	0	1	0
mmu-miR-135a	MIMAT0000147	NM_028965	Snx11	sorting nexin 11	0	0	1	0	0	0	0	1	0	1	0
mmu-miR-135a	MIMAT0000147	NM_028967	Batf2	basic leucine zipper transcription factor, ATF-like 2	0	0	1	0	0	0	0	1	0	1	0
mmu-miR-135a	MIMAT0000147	NM_028973	Lrrc15	leucine rich repeat containing 15	0	0	1	0	0	0	0	1	0	1	0
mmu-miR-135a	MIMAT0000147	NM_028975	Tmem33	transmembrane protein 33	0	0	1	0	0	0	0	1	0	1	0
mmu-miR-135a	MIMAT0000147	NM_028976	Gorasp1	golgi reassembly stacking protein 1	0	0	1	0	0	0	0	1	0	1	0
mmu-miR-135a	MIMAT0000147	NM_028981	Cacna1d	calcium channel, voltage-dependent, L type, alpha 1D subunit	0	0	1	0	0	0	0	1	0	1	0
mmu-miR-135a	MIMAT0000147	NM_028986	Gzf1	GDNF-inducible zinc finger protein 1	0	0	1	0	0	0	0	1	0	1	0
mmu-miR-135a	MIMAT0000147	NM_028990	Tmem168	transmembrane protein 168	0	0	0	0	0	0	1	1	0	1	0
mmu-miR-135a	MIMAT0000147	NM_028993	9130404D08Rik	RIKEN cDNA 9130404D08 gene	0	0	1	0	0	0	0	1	0	1	0
mmu-miR-135a	MIMAT0000147	NM_028995	Npal3	NIPA-like domain containing 3	0	0	1	0	0	0	0	1	0	1	0
mmu-miR-135a	MIMAT0000147	NM_029007	AW125753	expressed sequence AW125753	0	0	1	0	0	0	0	1	0	1	0
mmu-miR-135a	MIMAT0000147	NM_029022	Scrn3	secernin 3	0	0	1	0	0	0	0	1	0	1	0
mmu-miR-135a	MIMAT0000147	NM_029098	Lmbr1l	limb region 1 like	0	0	1	0	0	0	0	1	0	1	0
mmu-miR-135a	MIMAT0000147	NM_029100	Sepn1	selenoprotein N, 1	0	0	1	0	0	0	0	1	0	1	0
mmu-miR-135a	MIMAT0000147	NM_029101	1110014J01Rik	RIKEN cDNA 1110014J01 gene	0	0	1	0	0	0	0	1	0	1	0
mmu-miR-135a	MIMAT0000147	NM_029121	Atp6v1e2	ATPase, H+ transporting, lysosomal V1 subunit E2	0	0	1	0	0	0	0	1	0	1	0
mmu-miR-135a	MIMAT0000147	NM_029145	Rnase10	ribonuclease, RNase A family, 10 (non-active)	0	0	1	0	0	0	0	1	0	1	0
mmu-miR-135a	MIMAT0000147	NM_029148	Txndc13	thioredoxin domain containing 13	0	0	1	0	0	0	0	1	0	1	0
mmu-miR-135a	MIMAT0000147	NM_029153	Scamp1	secretory carrier membrane protein 1	0	0	1	0	0	0	0	1	0	1	0
mmu-miR-135a	MIMAT0000147	NM_029277	Arhgap12	Rho GTPase activating protein 12	0	0	1	0	0	0	0	1	0	1	0
mmu-miR-135a	MIMAT0000147	NM_029281	Zfp820	zinc finger protein 820	0	0	1	0	0	0	0	1	0	1	0
[truncated: 951 more rows]

## Sheet: miR124&135a GO
Id	Items	Items_Details	Support	List size	Reference Support	Reference size	Hyp	Hyp_c	Genes
200	GO:0006355	regulation of transcription, DNA-dependent (BP)	91	633	1738	37681	6.02086e-17	4.33502e-14	Jdp2,Six4,Gabpb1,Rreb1,Neo1,Foxa3,Nkrf,Hif1an,Nr6a1,Fubp1,Mga,Sub1,2700050L05Rik,Tcfcp2l1,Tceb3,Phf17,Prrx1,Sp4,Cebpg,Gli3,Zscan12,Zfp697,En2,Aff4,Dmrta1,Eaf1,Dlx3,Nr3c2,Elp4,Meox2,Cbx2,Myocd,Lpin1,Phtf2,Ikzf3,Tcf25,Fosl2,Arrb1,Smad3,Cbfa2t2,Klf4,Sertad2,Setd7,Tcf4,Tshz1,Grhl2,Gzf1,Fli1,Nfatc2,Mll1,Arnt2,Mtf1,Rela,Zfp287,Ebf3,Zfp120,Klf12,Batf2,Gabpb2,Hnrnpd,Sox9,Bcl11b,Tgfbr1,Ctnnd1,Rybp,Suv420h…
63	GO:0006351	transcription, DNA-dependent (BP)	85	633	1614	37681	1.12446e-15	4.04804e-13	Jdp2,Gabpb1,Rreb1,Foxa3,Nkrf,Hif1an,Nr6a1,Fubp1,Mga,Sub1,2700050L05Rik,Tcfcp2l1,Tceb3,Phf17,Sp4,Cebpg,Gli3,Zscan12,Zfp697,Aff1,Aff4,Dmrta1,Eaf1,Nr3c2,Elp4,Cbx2,Myocd,Lpin1,Phtf2,Ikzf3,Tcf25,Fosl2,Arrb1,Smad3,Klf4,Sertad2,Setd7,Tcf4,Tshz1,Grhl2,Gzf1,Fli1,Nfatc2,Ppp1r1b,Mll1,Arnt2,Mtf1,Rela,Zfp287,Ebf3,Zfp120,Klf12,Gabpb2,Hnrnpd,Sox9,Bcl11b,Ctnnd1,Rybp,Suv420h2,Sirt1,Eya3,Med9,Klf15,Dido1,Ets1,Zfp1…
70	GO:0006351,GO:0006355	transcription, DNA-dependent (BP),regulation of transcription, DNA-dependent (BP)	82	633	1549	37681	4.26729e-15	1.02415e-12	Jdp2,Gabpb1,Rreb1,Foxa3,Nkrf,Hif1an,Nr6a1,Fubp1,Mga,Sub1,2700050L05Rik,Tcfcp2l1,Tceb3,Phf17,Sp4,Cebpg,Gli3,Zscan12,Zfp697,Aff4,Dmrta1,Eaf1,Nr3c2,Elp4,Cbx2,Myocd,Lpin1,Phtf2,Ikzf3,Tcf25,Fosl2,Arrb1,Smad3,Klf4,Sertad2,Setd7,Tcf4,Tshz1,Grhl2,Gzf1,Fli1,Nfatc2,Mll1,Arnt2,Mtf1,Rela,Zfp287,Ebf3,Zfp120,Klf12,Gabpb2,Hnrnpd,Sox9,Bcl11b,Ctnnd1,Rybp,Suv420h2,Sirt1,Eya3,Med9,Klf15,Ets1,Zfp192,Sp1,Zfp148,Sp3,A…
358	GO:0006810	transport (BP)	78	633	1620	37681	8.20731e-12	1.47732e-09	Kpna4,Gria3,Sfxn1,Slc12a1,Kpna3,Trpm3,Slc25a20,Cacna1e,G3bp1,Slc7a1,Osbpl8,Tmed10,Kcnq2,Vps37c,Slc9a9,Nxt2,Slc6a5,Scn4b,Nup50,Ipo8,Kcnv1,Snx18,P2rx7,Syp,Vps37b,Slc16a1,Kcnj16,Rab3d,Slc4a8,Aqp9,Kcnj15,AI317395,Arrb1,Osbp,Smad3,Mfi2,Slc26a2,Akt2,Sec62,Sft2d2,Chrnb3,Exoc8,Slc2a13,Cplx2,Sorbs1,Slc8a1,Abca1,Gabrb2,Tmem38a,Slc41a1,Slc36a1,Cacnb4,Ap3d1,Ctns,Golim4,Slc31a1,Ryr2,Apoa5,Kpnb1,Spire1,Ap3s2,K…
21	GO:0008152	metabolic process (BP)	56	633	1664	37681	0.0795485	2.38645	G3bp1,Zdhhc3,Bace1,Znrf1,St3gal1,Pde10a,Decr1,Zdhhc20,Parp3,Thsd4,Zfp91,Hsd17b7,Ippk,Rnase10,Nudt16l1,Dnali1,Atp8a1,Lrat,Acaa1b,Galnt4,Inpp4b,Aldh3a2,Pde7a,Nt5dc1,Gch1,Myo5a,Mpped1,Acpp,Galc,Entpd1,Abca1,Agpat5,Glt8d1,Acadsb,Gys1,St6galnac3,Mical2,Pptc7,Fut4,Eya3,Edem1,Aldh6a1,Entpd5,Inpp4a,Pnkd,Ptpn11,Hlcs,Nat8l,Arsk,Tdp1,Pde1a,Zdhhc16,Smarcad1,Gss,Ctdsp2,Rnf144a
489	GO:0045944	positive regulation of transcription from RNA polymerase II promoter (BP)	46	633	643	37681	2.28095e-11	3.28457e-09	Six4,Gabpb1,Foxa3,Phip,Gli3,En2,Eaf1,Map3k1,Myocd,Dicer1,Gsk3b,Lpin1,Arrb1,Smad3,Cbfa2t2,Klf4,Tcf4,Akt2,Nfatc2,Plagl2,Mll1,Arnt2,Mtf1,Rela,Klf12,Gabpb2,Sox9,Bcl11b,Sirt1,Eya1,Klf6,Klf15,Fzd5,Ets1,Pik3r1,Sp1,Zfp148,Igf2,Smad5,Tbx19,Rhoq,Btg2,Nr3c1,Nfat5,Med13,Onecut2
297	GO:0016310	phosphorylation (BP)	43	633	689	37681	2.45573e-08	2.5259e-07	Sgms1,Dgke,Wee2,Acvr2a,Mapkapk3,Pip4k2a,2610018G03Rik,Ippk,Git2,Lmtk2,Gsk3b,Dgkg,Eif2ak2,Mobkl1a,Pkib,Mapk4,Akt2,Trp53rk,Stk4,Rfk,Cmpk2,Skp2,Bmpr1b,Tgfbr1,Map2k4,Snrk,Aak1,Stk10,Stk35,Rock2,Pi4k2b,Pik3r1,Pik3cd,Bmpr1a,Nek6,Abl2,Pip4k2c,Wee1,Ak2,Tollip,Ntrk2,Ttbk2,Akt3
226	GO:0006355,GO:0045944	regulation of transcription, DNA-dependent (BP),positive regulation of transcription from RNA polymerase II promoter (BP)	34	633	430	37681	1.18859e-08	1.42631e-06	Six4,Gabpb1,Foxa3,Gli3,En2,Eaf1,Myocd,Lpin1,Arrb1,Smad3,Cbfa2t2,Klf4,Tcf4,Nfatc2,Mll1,Arnt2,Mtf1,Rela,Klf12,Gabpb2,Sox9,Bcl11b,Sirt1,Klf15,Ets1,Sp1,Zfp148,Smad5,Tbx19,Btg2,Nr3c1,Nfat5,Med13,Onecut2
140	GO:0006351,GO:0006355,GO:0045944	transcription, DNA-dependent (BP),regulation of transcription, DNA-dependent (BP),positive regulation of transcription from RNA polymerase II promoter (BP)	31	633	392	37681	1.45005e-07	1.30504e-05	Gabpb1,Foxa3,Gli3,Eaf1,Myocd,Lpin1,Arrb1,Smad3,Klf4,Tcf4,Nfatc2,Mll1,Arnt2,Mtf1,Rela,Klf12,Gabpb2,Sox9,Bcl11b,Sirt1,Klf15,Ets1,Sp1,Zfp148,Smad5,Tbx19,Btg2,Nr3c1,Nfat5,Med13,Onecut2
341	GO:0006468	protein phosphorylation (BP)	31	633	569	37681	0.00138778	0.0768615	St3gal1,Wee2,Acvr2a,Mapkapk3,P2rx7,2610018G03Rik,Map3k1,Lmtk2,Gsk3b,Eif2ak2,Mapk4,Akt2,Trp53rk,Ptpre,Stk4,Bmpr1b,Tgfbr1,Map2k4,Snrk,Aak1,Stk10,Stk35,Rock2,Pik3r1,Bmpr1a,Nek6,Wee1,Smad5,Ntrk2,Ttbk2,Akt3
174	GO:0007275	multicellular organismal development (BP)	29	633	872	37681	0.000452016	0.00130703	Six4,Foxa3,Nr6a1,Efnb3,Prrx1,Prr15,Itga8,En2,Ntng1,Dzip1,Dlx3,Amigo1,Meox2,Gsk3b,Tcf4,Akt2,Tshz1,Twsg1,Ebf3,Sirt1,Eya3,Fzd5,Asb1,Fat3,Ggnbp2,Smad5,Rbm19,Ntrk2,Wnt9a
367	GO:0006810,GO:0006811	transport (BP),ion transport (BP)	27	633	549	37681	0.0881389	2.44077	Gria3,Sfxn1,Slc12a1,Trpm3,Cacna1e,Kcnq2,Slc9a9,Scn4b,Kcnv1,P2rx7,Kcnj16,Slc4a8,Kcnj15,AI317395,Mfi2,Chrnb3,Slc8a1,Gabrb2,Tmem38a,Slc41a1,Cacnb4,Slc31a1,Ryr2,Kcnc2,Scn2b,Slc5a3,Gria4
439	GO:0045893	positive regulation of transcription, DNA-dependent (BP)	27	633	510	37681	0.0210765	0.798687	Six4,Gli3,Aff1,Tcfap4,Myocd,Fosl2,Smad3,Klf4,Sertad2,Tcf4,Nfatc2,Mll1,Arnt2,Mtf1,Rela,Zfp287,Ebf3,Sox9,Tgfbr1,Klf15,Ets1,Sp1,Sp3,Wac,Ahr,Npat,Med13
302	GO:0016310,GO:0006468	phosphorylation (BP),protein phosphorylation (BP)	26	633	460	37681	0.00999713	0.423408	Wee2,Acvr2a,Mapkapk3,2610018G03Rik,Lmtk2,Gsk3b,Eif2ak2,Mapk4,Akt2,Trp53rk,Stk4,Bmpr1b,Tgfbr1,Map2k4,Snrk,Aak1,Stk10,Stk35,Rock2,Pik3r1,Bmpr1a,Nek6,Wee1,Ntrk2,Ttbk2,Akt3
214	GO:0006355,GO:0045893	regulation of transcription, DNA-dependent (BP),positive regulation of transcription, DNA-dependent (BP)	25	633	362	37681	0.000351713	0.0230212	Six4,Gli3,Myocd,Fosl2,Smad3,Klf4,Sertad2,Tcf4,Nfatc2,Mll1,Arnt2,Mtf1,Rela,Zfp287,Ebf3,Sox9,Tgfbr1,Klf15,Ets1,Sp1,Sp3,Wac,Ahr,Npat,Med13
248	GO:0043066	negative regulation of apoptotic process (BP)	25	633	340	37681	9.78037e-05	0.00704187	Ube2b,Sgms1,Phip,Gli3,Tcfap4,Cln8,Dicer1,Gsk3b,Tmem161a,Smad3,Akt2,Chst11,Cd44,Arnt2,Rela,Sox9,Bcl11b,Tgfbr1,Sirt1,Eya1,Pik3r1,Aqp1,Alox12,Cxcl12,Btg2
462	GO:0030154	cell differentiation (BP)	25	633	570	37681	1.59226	0.000168592	Foxa3,Nr6a1,Efnb3,Itga8,Dmrta1,Ntng1,Dzip1,Rasgrp4,Amigo1,Gsk3b,Klf4,Tcf4,Twsg1,Cplx2,Bmpr1b,Sox9,Tgfbr1,Sirt1,Gna13,Fzd5,Pik3cd,Bmpr1a,Ggnbp2,Smad5,Ntrk2
541	GO:0000122	negative regulation of transcription from RNA polymerase II promoter (BP)	25	633	490	37681	0.115652	2.97391	Jdp2,Foxa3,Nr6a1,Tcfcp2l1,Prrx1,Usp2,Gli3,Cbx2,Myocd,Dicer1,Lpin1,Tcf25,Smad3,Klf4,Tcf4,Gzf1,Rfx5,Klf12,Rybp,Sirt1,Zfp148,Sp3,Ahr,Wnt9a,Etv3
173	GO:0006351,GO:0045893	transcription, DNA-dependent (BP),positive regulation of transcription, DNA-dependent (BP)	24	633	338	37681	4.2044e-05	0.0252264	Gli3,Aff1,Myocd,Fosl2,Smad3,Klf4,Sertad2,Tcf4,Nfatc2,Mll1,Arnt2,Mtf1,Rela,Zfp287,Ebf3,Sox9,Klf15,Ets1,Sp1,Sp3,Wac,Ahr,Npat,Med13
400	GO:0015031	protein transport (BP)	24	633	486	37681	0.330063	6.42286	Kpna4,Kpna3,Tmed10,Vps37c,Nxt2,Rab27b,Nup50,Ipo8,Snx18,Vps37b,Rab3d,Arrb1,Sec62,Sft2d2,Exoc8,Ap3d1,Rab43,Kpnb1,Ap3s2,Chmp2b,Rab9b,Ap3m1,Rab2a,Dnajc14
89	GO:0006351,GO:0006355,GO:0045893	transcription, DNA-dependent (BP),regulation of transcription, DNA-dependent (BP),positive regulation of transcription, DNA-dependent (BP)	23	633	332	37681	0.00139997	0.0719984	Gli3,Myocd,Fosl2,Smad3,Klf4,Sertad2,Tcf4,Nfatc2,Mll1,Arnt2,Mtf1,Rela,Zfp287,Ebf3,Sox9,Klf15,Ets1,Sp1,Sp3,Wac,Ahr,Npat,Med13
453	GO:0055085	transmembrane transport (BP)	23	633	444	37681	0.239036	4.91731	Sfxn1,Slc12a1,Slc7a1,Gja5,Kcnq2,Hnrnpa3,Slc9a9,Slc6a5,Kcnv1,P2rx7,Slc16a1,Slc4a8,Atp8a1,Aqp9,AI317395,Slc26a2,Slc2a13,Slc8a1,Abca1,Slc36a1,Slc5a3,Aqp1,Slc25a26
359	GO:0006810,GO:0015031	transport (BP),protein transport (BP)	22	633	448	37681	0.915231	0.000117673	Kpna4,Kpna3,Tmed10,Vps37c,Nxt2,Nup50,Ipo8,Snx18,Vps37b,Rab3d,Arrb1,Sec62,Sft2d2,Exoc8,Ap3d1,Kpnb1,Ap3s2,Chmp2b,Rab9b,Ap3m1,Rab2a,Dnajc14
230	GO:0006355,GO:0000122	regulation of transcription, DNA-dependent (BP),negative regulation of transcription from RNA polymerase II promoter (BP)	21	633	347	37681	0.0561481	1.75768	Jdp2,Foxa3,Nr6a1,Tcfcp2l1,Prrx1,Gli3,Cbx2,Myocd,Lpin1,Tcf25,Smad3,Klf4,Tcf4,Gzf1,Klf12,Rybp,Sirt1,Zfp148,Sp3,Ahr,Etv3
154	GO:0006351,GO:0006355,GO:0000122	transcription, DNA-dependent (BP),regulation of transcription, DNA-dependent (BP),negative regulation of transcription from RNA polymerase II promoter (BP)	20	633	325	37681	0.0802185	2.31029	Jdp2,Foxa3,Nr6a1,Tcfcp2l1,Gli3,Cbx2,Myocd,Lpin1,Tcf25,Smad3,Klf4,Tcf4,Gzf1,Klf12,Rybp,Sirt1,Zfp148,Sp3,Ahr,Etv3
383	GO:0006810,GO:0055085	transport (BP),transmembrane transport (BP)	20	633	414	37681	2.91049	0.000230281	Sfxn1,Slc12a1,Slc7a1,Kcnq2,Slc9a9,Slc6a5,Kcnv1,P2rx7,Slc16a1,Slc4a8,Aqp9,AI317395,Slc26a2,Slc2a13,Slc8a1,Abca1,Slc36a1,Slc5a3,Aqp1,Slc25a26
427	GO:0006915	apoptotic process (BP)	19	633	504	37681	0.00102098	0.00230441	Sgms1,Phf17,Bcl2l13,2610018G03Rik,Dicer1,Akt2,Stk4,Tgfbr1,Map2k4,Rybp,Sirt1,Dido1,Rassf5,Faim2,Nek6,Zdhhc16,Ahr,Bcl2l11,Tns4
569	GO:0006357	regulation of transcription from RNA polymerase II promoter (BP)	19	633	262	37681	0.0123802	0.495208	Foxa3,Sub1,Tceb3,Sp4,Cebpg,Tcfap4,Nr3c2,Elp4,Myocd,Klf4,Rela,Sox9,Med9,Fzd5,Ets1,Sp1,Abt1,Ahr,Med13
157	GO:0006351,GO:0006355,GO:0006357	transcription, DNA-dependent (BP),regulation of transcription, DNA-dependent (BP),regulation of transcription from RNA polymerase II promoter (BP)	17	633	188	37681	0.00234296	0.112462	Foxa3,Sub1,Tceb3,Sp4,Cebpg,Nr3c2,Elp4,Myocd,Klf4,Rela,Sox9,Med9,Ets1,Sp1,Abt1,Ahr,Med13
577	GO:0045892	negative regulation of transcription, DNA-dependent (BP)	17	633	413	37681	0.000715104	0.00173359	Nkrf,Gli3,Tcfap4,Gsk3b,Cbfa2t2,Klf4,Gzf1,Rela,Sox9,Sirt1,Zfp295,Zfp148,Sp3,Dnajb6,Lims1,Elk3,Grlf1
585	GO:0007155	cell adhesion (BP)	17	633	450	37681	0.00179675	0.00355402	Pcdh15,Itgae,Fermt2,Negr1,Itga8,Cd164,Nid1,Amigo1,Pcdh10,Cxadr,Tnfaip6,Cd44,Adam12,Ctnnd1,Fat3,Parva,Cntn2
216	GO:0006355,GO:0045893,GO:0045944	regulation of transcription, DNA-dependent (BP),positive regulation of transcription, DNA-dependent (BP),positive regulation of transcription from RNA polymerase II promoter (BP)	16	633	206	37681	0.0486166	1.59109	Six4,Gli3,Myocd,Smad3,Klf4,Tcf4,Nfatc2,Mll1,Arnt2,Mtf1,Rela,Sox9,Klf15,Ets1,Sp1,Med13
595	GO:0007049	cell cycle (BP)	16	633	533	37681	0.0194185	0.024231	Gnai1,Usp2,Gnai3,Cd2ap,Ccny,Ncapg2,Mapk4,Ccnd2,Fzr1,Klhl21,Cep164,Stk10,Nek6,Wee1,Ahr,Npat
96	GO:0006351,GO:0006355,GO:0045893,GO:0045944	transcription, DNA-dependent (BP),regulation of transcription, DNA-dependent (BP),positive regulation of transcription, DNA-dependent (BP),positive regulation of transcription from RNA polymerase II promoter (BP)	15	633	190	37681	0.0896607	2.39095	Gli3,Myocd,Smad3,Klf4,Tcf4,Nfatc2,Mll1,Arnt2,Mtf1,Rela,Sox9,Klf15,Ets1,Sp1,Med13
187	GO:0007275,GO:0030154	multicellular organismal development (BP),cell differentiation (BP)	15	633	417	37681	0.00508317	0.00793901	Foxa3,Nr6a1,Efnb3,Itga8,Ntng1,Dzip1,Amigo1,Gsk3b,Tcf4,Twsg1,Sirt1,Fzd5,Ggnbp2,Smad5,Ntrk2
475	GO:0008285	negative regulation of cell proliferation (BP)	15	633	279	37681	8.76708	0.000497031	Foxa3,Gli3,Tcfap4,Myocd,Smad3,Klf4,Asph,Stk4,Mll1,Sox9,Bcl11b,Fzd5,Ptges,Ptprj,Wnt9a
271	GO:0043066,GO:0045944	negative regulation of apoptotic process (BP),positive regulation of transcription from RNA polymerase II promoter (BP)	14	633	89	37681	2.96632e-05	0.00237305	Phip,Gli3,Dicer1,Gsk3b,Smad3,Akt2,Arnt2,Rela,Sox9,Bcl11b,Sirt1,Eya1,Pik3r1,Btg2
455	GO:0034220	ion transmembrane transport (BP)	14	633	331	37681	0.00158813	0.00320296	Gria3,Sfxn1,Slc12a1,P2rx7,Slc4a8,Atp8a1,Slc26a2,Chrnb3,Abca1,Gabrb2,Slc41a1,Slc36a1,Scn2b,Gria4
474	GO:0007399	nervous system development (BP)	14	633	279	37681	0.000302642	0.000985984	Efnb3,Itga8,Ntng1,Amigo1,Lmtk2,Cln8,Gsk3b,Tcf4,Cplx2,Dcdc2a,Bmpr1a,Pofut1,Ccdc88a,Ntrk2
628	GO:0007264	small GTPase mediated signal transduction (BP)	14	633	191	37681	0.491589	7.07889	Cdc42se1,Rab27b,Nkiras1,Rasgrp4,Rab3d,Rgl1,Rab43,Rap2a,Rap2b,Rab9b,Rab2a,Rhoq,G3bp2,Grlf1
635	GO:0035556	intracellular signal transduction (BP)	14	633	237	37681	5.50142	0.00033568	Arfgef2,Dgke,Rasgrp4,Adcy1,Arhgef4,Plekhm3,Gsk3b,Dgkg,Ppp1r1b,Socs7,Rock2,Rassf5,Dcdc2a,Asb1
57	GO:0016311	dephosphorylation (BP)	13	633	186	37681	1.77012	0.000179505	Mtmr12,Ptpn20,Inpp4b,Ptpre,Ptprc,Acpp,Dusp18,Pptc7,Eya3,Inpp4a,Ptpn11,Ptprj,Ctdsp2
175	GO:0007275,GO:0006355	multicellular organismal development (BP),regulation of transcription, DNA-dependent (BP)	13	633	316	37681	0.00291441	0.00499613	Six4,Foxa3,Nr6a1,Prrx1,En2,Dlx3,Meox2,Tcf4,Tshz1,Ebf3,Sirt1,Eya3,Smad5
388	GO:0006810,GO:0034220	transport (BP),ion transmembrane transport (BP)	13	633	280	37681	0.00100603	0.00228499	Gria3,Sfxn1,Slc12a1,P2rx7,Slc4a8,Slc26a2,Chrnb3,Abca1,Gabrb2,Slc41a1,Slc36a1,Scn2b,Gria4
520	GO:0008284	positive regulation of cell proliferation (BP)	13	633	348	37681	0.0064738	0.00963045	Phip,Myocd,Arnt2,Rela,Ccnd2,Fzr1,Sox9,Tgfbr1,Sirt1,Ets1,Alox12,Cxcl12,Ntrk2
567	GO:0007507	heart development (BP)	13	633	157	37681	0.280228	5.60456	Vcan,Gli3,Crkl,Myocd,Cxadr,Adam19,Gnaq,Gys1,Sox9,Tgfbr1,Bmpr1a,Pofut1,Ptprj
611	GO:0006974	response to DNA damage stimulus (BP)	13	633	308	37681	0.00233925	0.00420015	Rad51l3,Shprh,Ube2b,Dclre1b,Nfatc2,Fzr1,Cep164,Sirt1,Eya3,Tdp1,Smc6,Wac,Btg2
619	GO:0006184	GTP catabolic process (BP)	13	633	134	37681	0.0463828	1.59027	Gnai1,Gnal,Rab27b,Nkiras1,Gnai3,Gch1,Gnaq,Rap2a,Ehd3,Rap2b,Gna13,Rab2a,Rhoq
232	GO:0006355,GO:0045892	regulation of transcription, DNA-dependent (BP),negative regulation of transcription, DNA-dependent (BP)	12	633	284	37681	0.00335634	0.00559391	Nkrf,Gli3,Cbfa2t2,Klf4,Gzf1,Rela,Sox9,Sirt1,Zfp148,Sp3,Elk3,Grlf1
584	GO:0043065	positive regulation of apoptotic process (BP)	12	633	225	37681	0.000466396	0.00131688	Dhodh,Tcfap4,P2rx7,Map3k1,Eif2ak2,Stk4,Ptprc,Map2k4,Sirt1,Pik3r1,Alox12,Bcl2l11
36	GO:0042981	regulation of apoptotic process (BP)	11	633	157	37681	7.56013	0.000435464	Gli3,Bcl2l13,P2rx7,2610018G03Rik,Dicer1,Ikzf3,Ptprc,Sox9,Tgfbr1,Sirt1,Bcl2l11
159	GO:0006351,GO:0006355,GO:0045892	transcription, DNA-dependent (BP),regulation of transcription, DNA-dependent (BP),negative regulation of transcription, DNA-dependent (BP)	11	633	268	37681	0.00602241	0.00903361	Nkrf,Gli3,Klf4,Gzf1,Rela,Sox9,Sirt1,Zfp148,Sp3,Elk3,Grlf1
456	GO:0043547	positive regulation of GTPase activity (BP)	11	633	175	37681	0.000197734	0.000753273	Rangap1,Snx18,Git2,Tbc1d14,Arrb1,Arhgap12,Gnaq,Elmod2,Tbc1d13,Rgs4,Grlf1
484	GO:0006813	potassium ion transport (BP)	11	633	141	37681	2.82763	0.000226211	Slc12a1,Kcnq2,Kcnv1,Kcnj16,Kctd10,Kcnj15,Tmem38a,Kctd12,Kcnc2,Aqp1,Atp1b4
487	GO:0034765	regulation of ion transmembrane transport (BP)	11	633	176	37681	0.000207779	0.00077917	Cacna1e,Kcnq2,Scn4b,Kcnv1,Kcnj16,Kctd10,Kcnj15,Cacnb4,Kctd12,Kcnc2,Scn2b
497	GO:0045944,GO:0000122	positive regulation of transcription from RNA polymerase II promoter (BP),negative regulation of transcription from RNA polymerase II promoter (BP)	11	633	200	37681	0.000615534	0.00159419	Foxa3,Gli3,Myocd,Dicer1,Lpin1,Smad3,Klf4,Tcf4,Klf12,Sirt1,Zfp148
529	GO:0001934	positive regulation of protein phosphorylation (BP)	11	633	116	37681	0.440641	7.93153	Acvr2a,P2rx7,Akt2,Iqgap3,Stk4,Ccnd2,Sox9,Map2k4,Sirt1,Pik3r1,Igf2
561	GO:0010628	positive regulation of gene expression (BP)	11	633	156	37681	7.13687	0.000414399	Sgms1,Dicer1,Akt2,Iqgap3,Nfatc2,Cd44,Sox9,Pik3r1,Alox12,Ntrk2,Nfat5
597	GO:0007049,GO:0051301	cell cycle (BP),cell division (BP)	11	633	285	37681	0.00933409	0.0129241	Gnai1,Gnai3,Cd2ap,Ccny,Ncapg2,Ccnd2,Fzr1,Klhl21,Cep164,Nek6,Wee1
632	GO:0050790	regulation of catalytic activity (BP)	11	633	197	37681	0.00054279	0.0014368	Arfgef2,Dock5,Rasgrp4,Elp4,Arhgef4,Ppp2r5e,Klf4,Rgl1,Grpel2,Pik3r1,Grpel1
60	GO:0035335	peptidyl-tyrosine dephosphorylation (BP)	10	633	88	37681	0.232205	4.91728	Ptpn20,Acp1,Ptpre,Ptprc,Dusp18,Eya1,Eya3,Ptpn11,Ptprd,Ptprj
62	GO:0006470	protein dephosphorylation (BP)	10	633	118	37681	3.19839	0.000250309	Ptpn20,Acp1,Ptpre,Ptprc,Dusp18,Eya1,Eya3,Ptpn11,Ptprj,Ctdsp2
144	GO:0006351,GO:0006355,GO:0045944,GO:0000122	transcription, DNA-dependent (BP),regulation of transcription, DNA-dependent (BP),positive regulation of transcription from RNA polymerase II promoter (BP),negative regulation of transcription from RNA polymerase II promoter (BP)	10	633	149	37681	0.000225595	0.000828716	Foxa3,Gli3,Myocd,Lpin1,Smad3,Klf4,Tcf4,Klf12,Sirt1,Zfp148
332	GO:0046777	protein autophosphorylation (BP)	10	633	151	37681	0.00025126	0.000845362	Map3k1,Lmtk2,Eif2ak2,Mobkl1a,Stk4,Tgfbr1,Aak1,Stk10,Nek6,Ntrk2
372	GO:0006810,GO:0006811,GO:0055085	transport (BP),ion transport (BP),transmembrane transport (BP)	10	633	231	37681	0.00601702	0.00906329	Sfxn1,Slc12a1,Kcnq2,Slc9a9,Kcnv1,P2rx7,Slc4a8,AI317395,Slc8a1,Slc5a3
376	GO:0006810,GO:0006811,GO:0034220	transport (BP),ion transport (BP),ion transmembrane transport (BP)	10	633	253	37681	0.0110185	0.0149123	Gria3,Sfxn1,Slc12a1,P2rx7,Slc4a8,Chrnb3,Gabrb2,Slc41a1,Scn2b,Gria4
486	GO:0006813,GO:0071805	potassium ion transport (BP),potassium ion transmembrane transport (BP)	10	633	122	37681	4.26066	0.00031955	Kcnq2,Kcnv1,Kcnj16,Kctd10,Kcnj15,Tmem38a,Kctd12,Kcnc2,Aqp1,Atp1b4
564	GO:0001701	in utero embryonic development (BP)	10	633	227	37681	0.00533935	0.00826738	Ube2b,Gli3,Smad3,Myo1e,Tgfbr1,Gna13,Sp1,Bmpr1a,Sp3,Bcl2l11
61	GO:0035335,GO:0006470	peptidyl-tyrosine dephosphorylation (BP),protein dephosphorylation (BP)	9	633	75	37681	0.047154	0.82807	Ptpn20,Acp1,Ptpre,Ptprc,Dusp18,Eya1,Eya3,Ptpn11,Ptprj
193	GO:0007275,GO:0045944	multicellular organismal development (BP),positive regulation of transcription from RNA polymerase II promoter (BP)	9	633	147	37681	0.000890628	0.00206855	Six4,Foxa3,En2,Gsk3b,Tcf4,Akt2,Sirt1,Fzd5,Smad5
204	GO:0006355,GO:0043066	regulation of transcription, DNA-dependent (BP),negative regulation of apoptotic process (BP)	9	633	87	37681	1.61108	0.000165711	Gli3,Smad3,Arnt2,Rela,Sox9,Bcl11b,Tgfbr1,Sirt1,Btg2
225	GO:0006355,GO:0030154	regulation of transcription, DNA-dependent (BP),cell differentiation (BP)	9	633	175	37681	0.0029556	0.00503081	Foxa3,Nr6a1,Dmrta1,Klf4,Tcf4,Sox9,Tgfbr1,Sirt1,Smad5
238	GO:0009952	anterior/posterior pattern specification (BP)	9	633	119	37681	0.000189129	0.000724324	Gli3,Acvr2a,Crkl,Tshz1,Mll1,Tgfbr1,Bmpr1a,Btg2,Wnt9a
298	GO:0016310,GO:0046777	phosphorylation (BP),protein autophosphorylation (BP)	9	633	140	37681	0.000628283	0.00162137	Lmtk2,Eif2ak2,Mobkl1a,Stk4,Tgfbr1,Aak1,Stk10,Nek6,Ntrk2
321	GO:0016310,GO:0007165	phosphorylation (BP),signal transduction (BP)	9	633	108	37681	0.89989	0.000506188	Mapk4,Stk4,Tgfbr1,Pik3r1,Pik3cd,Bmpr1a,Nek6,Tollip,Akt3
333	GO:0046777,GO:0006468	protein autophosphorylation (BP),protein phosphorylation (BP)	9	633	139	37681	0.000596608	0.00155637	Map3k1,Lmtk2,Eif2ak2,Stk4,Tgfbr1,Aak1,Stk10,Nek6,Ntrk2
338	GO:0007409	axonogenesis (BP)	9	633	87	37681	1.61108	0.000165711	Slitrk6,Ntng1,Adcy1,Amigo1,Gsk3b,Bcl11b,Ptpn11,Fzd5,Cntn2
381	GO:0006810,GO:0006811,GO:0034765	transport (BP),ion transport (BP),regulation of ion transmembrane transport (BP)	9	633	153	37681	0.00118068	0.00256825	Cacna1e,Kcnq2,Scn4b,Kcnv1,Kcnj16,Kcnj15,Cacnb4,Kcnc2,Scn2b
434	GO:0006886	intracellular protein transport (BP)	9	633	158	37681	0.00147681	0.00303802	Tmed10,Ipo8,Mlph,Ap3d1,Kpnb1,Ap3s2,Myrip,Ap3m1,Rab2a
445	GO:0045893,GO:0006357	positive regulation of transcription, DNA-dependent (BP),regulation of transcription from RNA polymerase II promoter (BP)	9	633	98	37681	4.19853	0.000318204	Tcfap4,Myocd,Klf4,Rela,Sox9,Ets1,Sp1,Ahr,Med13
461	GO:0042127	regulation of cell proliferation (BP)	9	633	127	37681	0.00030794	0.000994246	Gli3,Nr3c2,Klf4,Chst11,Sox9,Sirt1,Tbx19,Ccdc88a,Nr3c1
463	GO:0030154,GO:0007399	cell differentiation (BP),nervous system development (BP)	9	633	145	37681	0.000807962	0.00190732	Efnb3,Itga8,Ntng1,Amigo1,Gsk3b,Tcf4,Cplx2,Bmpr1a,Ntrk2
476	GO:0008285,GO:0045944	negative regulation of cell proliferation (BP),positive regulation of transcription from RNA polymerase II promoter (BP)	9	633	74	37681	0.421176	7.77556	Foxa3,Gli3,Myocd,Smad3,Klf4,Mll1,Sox9,Bcl11b,Fzd5
502	GO:0045944,GO:0006357	positive regulation of transcription from RNA polymerase II promoter (BP),regulation of transcription from RNA polymerase II promoter (BP)	9	633	127	37681	0.00030794	0.000994246	Foxa3,Myocd,Klf4,Rela,Sox9,Fzd5,Ets1,Sp1,Med13
548	GO:0006629	lipid metabolic process (BP)	9	633	227	37681	0.0151544	0.0196597	Sgms1,Dgat2,Lpin1,Acaa1b,Scd2,Ldlrap1,Acadsb,Ptpn11,Cpt1a
591	GO:0006281,GO:0006974	DNA repair (BP),response to DNA damage stimulus (BP)	9	633	224	37681	0.0140091	0.0184736	Rad51l3,Shprh,Ube2b,Dclre1b,Fzr1,Cep164,Eya3,Tdp1,Smc6
600	GO:0001525	angiogenesis (BP)	9	633	159	37681	0.00154264	0.00311995	Meox2,Dicer1,Hs6st1,Sirt1,Gna13,Fzd5,Pofut1,Smad5,Elk3
609	GO:0007283	spermatogenesis (BP)	9	633	243	37681	0.022453	0.0273078	Ube2b,Foxa3,Nr6a1,Acvr2a,Dzip1,Sox9,Sirt1,Ggnbp2,Bcl2l11
692	GO:0006814	sodium ion transport (BP)	9	633	123	37681	0.000242558	0.000877596	Slc12a1,Slc9a9,Scn4b,Slc4a8,AI317395,Slc8a1,Scn2b,Slc5a3,Atp1b4
9	GO:0030335	positive regulation of cell migration (BP)	8	633	115	37681	0.000743906	0.00179736	Ccl11,Smad3,Akt2,Ets1,Pik3r1,Aqp1,Cxcl12,Onecut2
29	GO:0005975	carbohydrate metabolic process (BP)	8	633	174	37681	0.00949014	0.013115	Ppp1r3b,B4galt6,Gsk3b,Akt2,Chst11,Galc,Igf2,Pofut1
59	GO:0016311,GO:0006470	dephosphorylation (BP),protein dephosphorylation (BP)	8	633	91	37681	0.000151711	0.000691341	Ptpn20,Ptpre,Ptprc,Dusp18,Eya3,Ptpn11,Ptprj,Ctdsp2
79	GO:0006351,GO:0006355,GO:0043066,GO:0045944	transcription, DNA-dependent (BP),regulation of transcription, DNA-dependent (BP),negative regulation of apoptotic process (BP),positive regulation of transcription from RNA polymerase II promoter (BP)	8	633	49	37681	0.149213	3.58112	Gli3,Smad3,Arnt2,Rela,Sox9,Bcl11b,Sirt1,Btg2
117	GO:0006351,GO:0006355,GO:0045893,GO:0006357	transcription, DNA-dependent (BP),regulation of transcription, DNA-dependent (BP),positive regulation of transcription, DNA-dependent (BP),regulation of transcription from RNA polymerase II promoter (BP)	8	633	78	37681	5.06359	0.000317025	Myocd,Klf4,Rela,Sox9,Ets1,Sp1,Ahr,Med13
129	GO:0006351,GO:0006355,GO:0030154	transcription, DNA-dependent (BP),regulation of transcription, DNA-dependent (BP),cell differentiation (BP)	8	633	162	37681	0.00628816	0.0093931	Foxa3,Nr6a1,Dmrta1,Klf4,Tcf4,Sox9,Sirt1,Smad5
136	GO:0006351,GO:0006355,GO:0008285,GO:0045944	transcription, DNA-dependent (BP),regulation of transcription, DNA-dependent (BP),negative regulation of cell proliferation (BP),positive regulation of transcription from RNA polymerase II promoter (BP)	8	633	51	37681	0.204559	4.46311	Foxa3,Gli3,Myocd,Smad3,Klf4,Mll1,Sox9,Bcl11b
147	GO:0006351,GO:0006355,GO:0045944,GO:0006357	transcription, DNA-dependent (BP),regulation of transcription, DNA-dependent (BP),positive regulation of transcription from RNA polymerase II promoter (BP),regulation of transcription from RNA polymerase II promoter (BP)	8	633	109	37681	0.000521436	0.00140612	Foxa3,Myocd,Klf4,Rela,Sox9,Ets1,Sp1,Med13
280	GO:0043066,GO:0008284	negative regulation of apoptotic process (BP),positive regulation of cell proliferation (BP)	8	633	89	37681	0.000129818	0.000614927	Phip,Arnt2,Rela,Sox9,Tgfbr1,Sirt1,Alox12,Cxcl12
299	GO:0016310,GO:0046777,GO:0006468	phosphorylation (BP),protein autophosphorylation (BP),protein phosphorylation (BP)	8	633	133	37681	0.00189731	0.00361392	Lmtk2,Eif2ak2,Stk4,Tgfbr1,Aak1,Stk10,Nek6,Ntrk2
351	GO:0006468,GO:0018105	protein phosphorylation (BP),peptidyl-serine phosphorylation (BP)	8	633	49	37681	0.149213	3.58112	Map3k1,Lmtk2,Gsk3b,Stk4,Tgfbr1,Nek6,Ttbk2,Akt3
382	GO:0006810,GO:0006811,GO:0006814	transport (BP),ion transport (BP),sodium ion transport (BP)	8	633	116	37681	0.000787468	0.00186506	Slc12a1,Slc9a9,Scn4b,Slc4a8,AI317395,Slc8a1,Scn2b,Slc5a3
389	GO:0006810,GO:0006813	transport (BP),potassium ion transport (BP)	8	633	113	37681	0.000662596	0.00168576	Slc12a1,Kcnq2,Kcnv1,Kcnj16,Kcnj15,Tmem38a,Kcnc2,Aqp1
422	GO:0007165,GO:0006184	signal transduction (BP),GTP catabolic process (BP)	8	633	50	37681	0.175034	3.93826	Gnai1,Gnal,Nkiras1,Gnai3,Gnaq,Rap2a,Rap2b,Gna13
449	GO:0006812	cation transport (BP)	8	633	105	37681	0.000405667	0.00119705	Sfxn1,Slc12a1,Trpm3,Slc9a9,P2rx7,Atp8a1,Chrnb3,Slc41a1
454	GO:0055085,GO:0034220	transmembrane transport (BP),ion transmembrane transport (BP)	8	633	142	37681	0.00285143	0.00492333	Sfxn1,Slc12a1,P2rx7,Slc4a8,Atp8a1,Slc26a2,Abca1,Slc36a1
465	GO:0030154,GO:0045944	cell differentiation (BP),positive regulation of transcription from RNA polymerase II promoter (BP)	8	633	98	37681	0.000253592	0.000849237	Foxa3,Gsk3b,Klf4,Tcf4,Sox9,Sirt1,Fzd5,Smad5
503	GO:0045944,GO:0045892	positive regulation of transcription from RNA polymerase II promoter (BP),negative regulation of transcription, DNA-dependent (BP)	8	633	125	37681	0.00127913	0.0026929	Gli3,Gsk3b,Cbfa2t2,Klf4,Rela,Sox9,Sirt1,Zfp148
617	GO:0007067	mitosis (BP)	8	633	206	37681	0.0237985	0.0287982	Wee2,Cd2ap,Ncapg2,Fzr1,Klhl21,Cep164,Nek6,Wee1
17	GO:0008360	regulation of cell shape (BP)	7	633	85	37681	0.00058124	0.00152179	Fermt2,Cdc42se1,Anxa7,Ccl11,Gna13,Rhoq,Grlf1
22	GO:0008152,GO:0016311	metabolic process (BP),dephosphorylation (BP)	7	633	87	37681	0.00066861	0.00168912	Inpp4b,Acpp,Pptc7,Eya3,Inpp4a,Ptpn11,Ctdsp2
58	GO:0016311,GO:0035335,GO:0006470	dephosphorylation (BP),peptidyl-tyrosine dephosphorylation (BP),protein dephosphorylation (BP)	7	633	68	37681	0.000145846	0.000668849	Ptpn20,Ptpre,Ptprc,Dusp18,Eya3,Ptpn11,Ptprj
102	GO:0006351,GO:0006355,GO:0045893,GO:0045944,GO:0006357	transcription, DNA-dependent (BP),regulation of transcription, DNA-dependent (BP),positive regulation of transcription, DNA-dependent (BP),positive regulation of transcription from RNA polymerase II promoter (BP),regulation of transcription from RNA polymerase II promoter (BP)	7	633	58	37681	5.22712	0.000324442	Myocd,Klf4,Rela,Sox9,Ets1,Sp1,Med13
110	GO:0006351,GO:0006355,GO:0045893,GO:0000122	transcription, DNA-dependent (BP),regulation of transcription, DNA-dependent (BP),positive regulation of transcription, DNA-dependent (BP),negative regulation of transcription from RNA polymerase II promoter (BP)	7	633	107	37681	0.00224025	0.0041679	Gli3,Myocd,Smad3,Klf4,Tcf4,Sp3,Ahr
123	GO:0006351,GO:0006355,GO:0042127	transcription, DNA-dependent (BP),regulation of transcription, DNA-dependent (BP),regulation of cell proliferation (BP)	7	633	46	37681	1.10734	0.000128594	Gli3,Nr3c2,Klf4,Sox9,Sirt1,Tbx19,Nr3c1
164	GO:0006351,GO:0006355,GO:0016568	transcription, DNA-dependent (BP),regulation of transcription, DNA-dependent (BP),chromatin modification (BP)	7	633	167	37681	0.0232502	0.0281821	Foxa3,Cbx2,Setd7,Mll1,Suv420h2,Eya3,Wac
168	GO:0006351,GO:0006355,GO:0006366	transcription, DNA-dependent (BP),regulation of transcription, DNA-dependent (BP),transcription from RNA polymerase II promoter (BP)	7	633	81	37681	0.000433723	0.0012592	Fosl2,Arrb1,Smad3,Klf4,Ets1,Abt1,Ahr
171	GO:0006351,GO:0007165	transcription, DNA-dependent (BP),signal transduction (BP)	7	633	57	37681	0.46633	0.000308034	Arrb1,Ppp1r1b,Arnt2,Sox9,Hivep2,Ahr,Grlf1
188	GO:0007275,GO:0030154,GO:0007399	multicellular organismal development (BP),cell differentiation (BP),nervous system development (BP)	7	633	128	37681	0.00602148	0.00905107	Efnb3,Itga8,Ntng1,Amigo1,Gsk3b,Tcf4,Ntrk2
211	GO:0006355,GO:0007165	regulation of transcription, DNA-dependent (BP),signal transduction (BP)	7	633	76	37681	0.000293049	0.00095907	Arrb1,Arnt2,Sox9,Tgfbr1,Hivep2,Ahr,Grlf1
227	GO:0006355,GO:0045944,GO:0045892	regulation of transcription, DNA-dependent (BP),positive regulation of transcription from RNA polymerase II promoter (BP),negative regulation of transcription, DNA-dependent (BP)	7	633	103	37681	0.0018024	0.00355542	Gli3,Cbfa2t2,Klf4,Rela,Sox9,Sirt1,Zfp148
228	GO:0006355,GO:0008284	regulation of transcription, DNA-dependent (BP),positive regulation of cell proliferation (BP)	7	633	87	37681	0.00066861	0.00168912	Myocd,Arnt2,Rela,Sox9,Tgfbr1,Sirt1,Ets1
261	GO:0043066,GO:0045893	negative regulation of apoptotic process (BP),positive regulation of transcription, DNA-dependent (BP)	7	633	67	37681	0.000132736	0.000612627	Gli3,Tcfap4,Smad3,Arnt2,Rela,Sox9,Tgfbr1
282	GO:0043066,GO:0010628	negative regulation of apoptotic process (BP),positive regulation of gene expression (BP)	7	633	35	37681	0.163245	0.37915	Sgms1,Dicer1,Akt2,Cd44,Sox9,Pik3r1,Alox12
303	GO:0016310,GO:0006468,GO:0007165	phosphorylation (BP),protein phosphorylation (BP),signal transduction (BP)	7	633	95	37681	0.00112722	0.0025127	Mapk4,Stk4,Tgfbr1,Pik3r1,Bmpr1a,Nek6,Akt3
319	GO:0016310,GO:0006468,GO:0018105	phosphorylation (BP),protein phosphorylation (BP),peptidyl-serine phosphorylation (BP)	7	633	46	37681	1.10734	0.000128594	Lmtk2,Gsk3b,Stk4,Tgfbr1,Nek6,Ttbk2,Akt3
323	GO:0016310,GO:0006915	phosphorylation (BP),apoptotic process (BP)	7	633	72	37681	0.000209187	0.000780387	Sgms1,2610018G03Rik,Akt2,Stk4,Tgfbr1,Map2k4,Nek6
329	GO:0006955	immune response (BP)	7	633	141	37681	0.0100129	0.0137845	Cebpg,Ccl11,Il21,Serpinb9,Smad3,Bmpr1a,Cxcl12
362	GO:0006810,GO:0015031,GO:0006886	transport (BP),protein transport (BP),intracellular protein transport (BP)	7	633	101	37681	0.00161004	0.00323807	Tmed10,Ipo8,Ap3d1,Kpnb1,Ap3s2,Ap3m1,Rab2a
368	GO:0006810,GO:0006811,GO:0006812	transport (BP),ion transport (BP),cation transport (BP)	7	633	81	37681	0.000433723	0.0012592	Sfxn1,Slc12a1,Trpm3,Slc9a9,P2rx7,Chrnb3,Slc41a1
378	GO:0006810,GO:0006811,GO:0006813	transport (BP),ion transport (BP),potassium ion transport (BP)	7	633	109	37681	0.00248781	0.00442278	Slc12a1,Kcnq2,Kcnv1,Kcnj16,Kcnj15,Tmem38a,Kcnc2
384	GO:0006810,GO:0055085,GO:0034220	transport (BP),transmembrane transport (BP),ion transmembrane transport (BP)	7	633	125	37681	0.00530078	0.00826095	Sfxn1,Slc12a1,P2rx7,Slc4a8,Slc26a2,Abca1,Slc36a1
390	GO:0006810,GO:0006813,GO:0071805	transport (BP),potassium ion transport (BP),potassium ion transmembrane transport (BP)	7	633	98	37681	0.00135187	0.00279697	Kcnq2,Kcnv1,Kcnj16,Kcnj15,Tmem38a,Kcnc2,Aqp1
426	GO:0016192	vesicle-mediated transport (BP)	7	633	168	37681	0.0239234	0.0288041	Tmed10,Arfgef2,Sft2d2,Ap3d1,Ap3s2,Ap3m1,Rab2a
435	GO:0043154	negative regulation of cysteine-type endopeptidase activity involved in apoptotic process (BP)	7	633	60	37681	6.52252	0.000388117	Arrb1,Serpinb9,Klf4,Akt2,Cd44,Dnajb6,Wnt9a
440	GO:0045893,GO:0008285	positive regulation of transcription, DNA-dependent (BP),negative regulation of cell proliferation (BP)	7	633	73	37681	0.00022806	0.000833519	Gli3,Tcfap4,Myocd,Smad3,Klf4,Mll1,Sox9
485	GO:0006813,GO:0034765,GO:0071805	potassium ion transport (BP),regulation of ion transmembrane transport (BP),potassium ion transmembrane transport (BP)	7	633	95	37681	0.00112722	0.0025127	Kcnq2,Kcnv1,Kcnj16,Kctd10,Kcnj15,Kctd12,Kcnc2
491	GO:0045944,GO:0008284	positive regulation of transcription from RNA polymerase II promoter (BP),positive regulation of cell proliferation (BP)	7	633	99	37681	0.00143404	0.00295848	Phip,Myocd,Arnt2,Rela,Sox9,Sirt1,Ets1
555	GO:0008283	cell proliferation (BP)	7	633	160	37681	0.0189	0.0239156	Sh2d2a,Anxa7,Rasgrp4,Gsk3b,Entpd5,Hlcs,Gng2
582	GO:0016055	Wnt receptor signaling pathway (BP)	7	633	172	37681	0.0267503	0.0313684	Gsk3b,Ccny,Cd44,Ctnnd1,Fzd5,Rspo2,Wnt9a
616	GO:0006917	induction of apoptosis (BP)	7	633	164	37681	0.0213091	0.0262715	Gsk3b,Smad3,Plagl2,Stk4,Tgfbr1,Ets1,Bcl2l11
3	GO:0006816	calcium ion transport (BP)	6	633	128	37681	0.021339	0.0262634	Cacna1e,P2rx7,Slc8a1,Cacnb4,Ryr2,Slc24a2
35	GO:0042493	response to drug (BP)	6	633	123	37681	0.0179129	0.0228271	Ube2b,P2rx7,Mat2a,Nfatc2,Igf2,Aqp1
50	GO:0042981,GO:0006915	regulation of apoptotic process (BP),apoptotic process (BP)	6	633	84	37681	0.00294818	0.00503007	Bcl2l13,2610018G03Rik,Dicer1,Tgfbr1,Sirt1,Bcl2l11
84	GO:0006351,GO:0006355,GO:0007165	transcription, DNA-dependent (BP),regulation of transcription, DNA-dependent (BP),signal transduction (BP)	6	633	53	37681	0.000257735	0.000859118	Arrb1,Arnt2,Sox9,Hivep2,Ahr,Grlf1
92	GO:0006351,GO:0006355,GO:0045893,GO:0008285,GO:0045944	transcription, DNA-dependent (BP),regulation of transcription, DNA-dependent (BP),positive regulation of transcription, DNA-dependent (BP),negative regulation of cell proliferation (BP),positive regulation of transcription from RNA polymerase II promoter (BP)	6	633	36	37681	2.78402	0.000225224	Gli3,Myocd,Smad3,Klf4,Mll1,Sox9
125	GO:0006351,GO:0006355,GO:0042127,GO:0045944	transcription, DNA-dependent (BP),regulation of transcription, DNA-dependent (BP),regulation of cell proliferation (BP),positive regulation of transcription from RNA polymerase II promoter (BP)	6	633	28	37681	0.603557	8.04743	Gli3,Klf4,Sox9,Sirt1,Tbx19,Nr3c1
131	GO:0006351,GO:0006355,GO:0030154,GO:0045944	transcription, DNA-dependent (BP),regulation of transcription, DNA-dependent (BP),cell differentiation (BP),positive regulation of transcription from RNA polymerase II promoter (BP)	6	633	70	37681	0.00115773	0.00255694	Foxa3,Klf4,Tcf4,Sox9,Sirt1,Smad5
143	GO:0006351,GO:0006355,GO:0045944,GO:0008284	transcription, DNA-dependent (BP),regulation of transcription, DNA-dependent (BP),positive regulation of transcription from RNA polymerase II promoter (BP),positive regulation of cell proliferation (BP)	6	633	54	37681	0.000285874	0.00093986	Myocd,Arnt2,Rela,Sox9,Sirt1,Ets1
148	GO:0006351,GO:0006355,GO:0045944,GO:0045892	transcription, DNA-dependent (BP),regulation of transcription, DNA-dependent (BP),positive regulation of transcription from RNA polymerase II promoter (BP),negative regulation of transcription, DNA-dependent (BP)	6	633	96	37681	0.00568494	0.00874607	Gli3,Klf4,Rela,Sox9,Sirt1,Zfp148
153	GO:0006351,GO:0006355,GO:0001889	transcription, DNA-dependent (BP),regulation of transcription, DNA-dependent (BP),liver development (BP)	6	633	26	37681	0.379529	7.19107	Smad3,Rela,Sp1,Sp3,Ahr,Onecut2
156	GO:0006351,GO:0006355,GO:0000122,GO:0045892	transcription, DNA-dependent (BP),regulation of transcription, DNA-dependent (BP),negative regulation of transcription from RNA polymerase II promoter (BP),negative regulation of transcription, DNA-dependent (BP)	6	633	133	37681	0.0251827	0.0300689	Gli3,Klf4,Gzf1,Sirt1,Zfp148,Sp3
177	GO:0007275,GO:0006355,GO:0045944	multicellular organismal development (BP),regulation of transcription, DNA-dependent (BP),positive regulation of transcription from RNA polymerase II promoter (BP)	6	633	117	37681	0.0143243	0.0188547	Six4,Foxa3,En2,Tcf4,Sirt1,Smad5
189	GO:0007275,GO:0030154,GO:0045944	multicellular organismal development (BP),cell differentiation (BP),positive regulation of transcription from RNA polymerase II promoter (BP)	6	633	66	37681	0.000848798	0.00199067	Foxa3,Gsk3b,Tcf4,Sirt1,Fzd5,Smad5
195	GO:0007275,GO:0000122	multicellular organismal development (BP),negative regulation of transcription from RNA polymerase II promoter (BP)	6	633	132	37681	0.0243797	0.0291584	Foxa3,Nr6a1,Prrx1,Tcf4,Sirt1,Wnt9a
206	GO:0006355,GO:0043066,GO:0045893	regulation of transcription, DNA-dependent (BP),negative regulation of apoptotic process (BP),positive regulation of transcription, DNA-dependent (BP)	6	633	43	37681	7.88774	0.000450728	Gli3,Smad3,Arnt2,Rela,Sox9,Tgfbr1
217	GO:0006355,GO:0045893,GO:0008284	regulation of transcription, DNA-dependent (BP),positive regulation of transcription, DNA-dependent (BP),positive regulation of cell proliferation (BP)	6	633	50	37681	0.000186148	0.000716721	Myocd,Arnt2,Rela,Sox9,Tgfbr1,Ets1
284	GO:0043066,GO:0045892	negative regulation of apoptotic process (BP),negative regulation of transcription, DNA-dependent (BP)	6	633	50	37681	0.000186148	0.000716721	Gli3,Tcfap4,Gsk3b,Rela,Sox9,Sirt1
305	GO:0016310,GO:0006468,GO:0006915	phosphorylation (BP),protein phosphorylation (BP),apoptotic process (BP)	6	633	67	37681	0.00091923	0.00212812	2610018G03Rik,Akt2,Stk4,Tgfbr1,Map2k4,Nek6
324	GO:0016310,GO:0030154	phosphorylation (BP),cell differentiation (BP)	6	633	41	37681	5.98532	0.000359119	Gsk3b,Bmpr1b,Tgfbr1,Pik3cd,Bmpr1a,Ntrk2
344	GO:0006468,GO:0030154	protein phosphorylation (BP),cell differentiation (BP)	6	633	44	37681	0.90043	0.0004987	Gsk3b,Bmpr1b,Tgfbr1,Bmpr1a,Smad5,Ntrk2
347	GO:0006468,GO:0001934	protein phosphorylation (BP),positive regulation of protein phosphorylation (BP)	6	633	31	37681	1.13012	0.000129157	Acvr2a,P2rx7,Akt2,Stk4,Map2k4,Pik3r1
350	GO:0006468,GO:0043065	protein phosphorylation (BP),positive regulation of apoptotic process (BP)	6	633	32	37681	1.37122	0.000151889	P2rx7,Map3k1,Eif2ak2,Stk4,Map2k4,Pik3r1
356	GO:0009887	organ morphogenesis (BP)	6	633	99	37681	0.00658985	0.00962412	Crkl,Gsk3b,Fli1,Rela,Eya1,Igf2
360	GO:0006810,GO:0015031,GO:0016192	transport (BP),protein transport (BP),vesicle-mediated transport (BP)	6	633	116	37681	0.0137792	0.0182037	Tmed10,Sft2d2,Ap3d1,Ap3s2,Ap3m1,Rab2a
375	GO:0006810,GO:0006811,GO:0055085,GO:0006814	transport (BP),ion transport (BP),transmembrane transport (BP),sodium ion transport (BP)	6	633	81	37681	0.00245501	0.00437527	Slc12a1,Slc9a9,Slc4a8,AI317395,Slc8a1,Slc5a3
380	GO:0006810,GO:0006811,GO:0006813,GO:0071805	transport (BP),ion transport (BP),potassium ion transport (BP),potassium ion transmembrane transport (BP)	6	633	96	37681	0.00568494	0.00874607	Kcnq2,Kcnv1,Kcnj16,Kcnj15,Tmem38a,Kcnc2
410	GO:0007165,GO:0030154	signal transduction (BP),cell differentiation (BP)	6	633	42	37681	6.88429	0.000406286	Sox9,Tgfbr1,Gna13,Fzd5,Pik3cd,Bmpr1a
447	GO:0045893,GO:0045892	positive regulation of transcription, DNA-dependent (BP),negative regulation of transcription, DNA-dependent (BP)	6	633	144	37681	0.0351946	0.0399057	Gli3,Tcfap4,Klf4,Rela,Sox9,Sp3
452	GO:0006812,GO:0034220	cation transport (BP),ion transmembrane transport (BP)	6	633	97	37681	0.00597581	0.0090201	Sfxn1,Slc12a1,P2rx7,Atp8a1,Chrnb3,Slc41a1
471	GO:0030154,GO:0007283	cell differentiation (BP),spermatogenesis (BP)	6	633	144	37681	0.0351946	0.0399057	Foxa3,Nr6a1,Dzip1,Sox9,Sirt1,Ggnbp2
480	GO:0008285,GO:0000122	negative regulation of cell proliferation (BP),negative regulation of transcription from RNA polymerase II promoter (BP)	6	633	57	37681	0.000384965	0.00114064	Foxa3,Gli3,Myocd,Smad3,Klf4,Wnt9a
482	GO:0008285,GO:0006357	negative regulation of cell proliferation (BP),regulation of transcription from RNA polymerase II promoter (BP)	6	633	36	37681	2.78402	0.000225224	Foxa3,Tcfap4,Myocd,Klf4,Sox9,Fzd5
501	GO:0045944,GO:0010628	positive regulation of transcription from RNA polymerase II promoter (BP),positive regulation of gene expression (BP)	6	633	61	37681	0.000556654	0.00146274	Dicer1,Akt2,Nfatc2,Sox9,Pik3r1,Nfat5
525	GO:0008286	insulin receptor signaling pathway (BP)	6	633	41	37681	5.98532	0.000359119	Phip,Akt2,Sorbs1,Socs7,Pik3r1,Rhoq
528	GO:0000187	activation of MAPK activity (BP)	6	633	61	37681	0.000556654	0.00146274	Lpar2,P2rx7,Arrb1,Iqgap3,Ptprc,Ptpn11
536	GO:0048704	embryonic skeletal system morphogenesis (BP)	6	633	52	37681	0.000231819	0.000842979	Six4,Prrx1,Gli3,Chst11,Eya1,Wnt9a
551	GO:0008610	lipid biosynthetic process (BP)	6	633	108	37681	0.00992894	0.0136951	Elovl5,Dgat2,Hsd17b7,Agps,Scd2,Ptges
560	GO:0001501	skeletal system development (BP)	6	633	82	37681	0.00261193	0.00463199	Gja5,Smad3,Gnaq,Bmpr1b,Sox9,Tgfbr1
572	GO:0048538	thymus development (BP)	6	633	32	37681	1.37122	0.000151889	Six4,Crkl,Cacnb4,Bcl11b,Tgfbr1,Bcl2l11
590	GO:0006916	anti-apoptosis (BP)	6	633	134	37681	0.0260032	0.0306421	Gsk3b,Serpinb9,Rela,Gnaq,Alox12,Nr3c1
607	GO:0009791	post-embryonic development (BP)	6	633	84	37681	0.00294818	0.00503007	Dicer1,Chst11,Gnaq,Bcl11b,Tgfbr1,Bcl2l11
614	GO:0006897	endocytosis (BP)	6	633	130	37681	0.0228253	0.0277137	Snx18,Syp,Arrb1,Lrp11,Ldlrap1,Aak1
618	GO:0007411	axon guidance (BP)	6	633	100	37681	0.00691345	0.0100155	Efnb3,Gli3,Dpysl5,Lmtk2,Sema5a,Cntn2
620	GO:0006184,GO:0007264	GTP catabolic process (BP),small GTPase mediated signal transduction (BP)	6	633	54	37681	0.000285874	0.00093986	Rab27b,Nkiras1,Rap2a,Rap2b,Rab2a,Rhoq
653	GO:0043010	camera-type eye development (BP)	6	633	55	37681	0.000316367	0.00100346	Gli3,Map3k1,Twsg1,Bmpr1b,Ahr,Grlf1
671	GO:0030509	BMP signaling pathway (BP)	6	633	44	37681	0.90043	0.0004987	Acvr2a,Twsg1,Bmpr1b,Ryr2,Bmpr1a,Smad5
676	GO:0042632	cholesterol homeostasis (BP)	6	633	47	37681	0.000131252	0.000617659	Dgat2,Abca1,Ldlrap1,Sirt1,Apoa5,Plscr3
678	GO:0060021	palate development (BP)	6	633	63	37681	0.000662195	0.00169071	Prrx1,Gli3,Meox2,Asph,Tgfbr1,Bmpr1a
4	GO:0006816,GO:0006810,GO:0006811	calcium ion transport (BP),transport (BP),ion transport (BP)	5	633	90	37681	0.0180002	0.0228978	Cacna1e,P2rx7,Slc8a1,Cacnb4,Ryr2
8	GO:0030036	actin cytoskeleton organization (BP)	5	633	103	37681	0.0301109	0.0346324	Capza1,Rock2,Fmn1,Rhoq,Parva
11	GO:0030335,GO:0043066	positive regulation of cell migration (BP),negative regulation of apoptotic process (BP)	5	633	30	37681	0.000132532	0.000615634	Smad3,Akt2,Pik3r1,Aqp1,Cxcl12
15	GO:0030335,GO:0045944	positive regulation of cell migration (BP),positive regulation of transcription from RNA polymerase II promoter (BP)	5	633	18	37681	0.941315	0.000112958	Smad3,Akt2,Ets1,Pik3r1,Onecut2
34	GO:0051260	protein homooligomerization (BP)	5	633	97	37681	0.0240234	0.0287801	Mat1a,Gch1,Ehd3,Scube1,Cpt1a
39	GO:0042981,GO:0006355	regulation of apoptotic process (BP),regulation of transcription, DNA-dependent (BP)	5	633	31	37681	0.000155846	0.00069695	Gli3,Ikzf3,Sox9,Tgfbr1,Sirt1
44	GO:0042981,GO:0043066	regulation of apoptotic process (BP),negative regulation of apoptotic process (BP)	5	633	34	37681	0.000244844	0.000872712	Gli3,Dicer1,Sox9,Tgfbr1,Sirt1
65	GO:0006351,GO:0007275,GO:0006355,GO:0030154	transcription, DNA-dependent (BP),multicellular organismal development (BP),regulation of transcription, DNA-dependent (BP),cell differentiation (BP)	5	633	112	37681	0.0409198	0.0456779	Foxa3,Nr6a1,Tcf4,Sirt1,Smad5
74	GO:0006351,GO:0006355,GO:0043066,GO:0045893,GO:0045944	transcription, DNA-dependent (BP),regulation of transcription, DNA-dependent (BP),negative regulation of apoptotic process (BP),positive regulation of transcription, DNA-dependent (BP),positive regulation of transcription from RNA polymerase II promoter (BP)	5	633	34	37681	0.000244844	0.000872712	Gli3,Smad3,Arnt2,Rela,Sox9
98	GO:0006351,GO:0006355,GO:0045893,GO:0045944,GO:0008284	transcription, DNA-dependent (BP),regulation of transcription, DNA-dependent (BP),positive regulation of transcription, DNA-dependent (BP),positive regulation of transcription from RNA polymerase II promoter (BP),positive regulation of cell proliferation (BP)	5	633	38	37681	0.000417923	0.00122319	Myocd,Arnt2,Rela,Sox9,Ets1
100	GO:0006351,GO:0006355,GO:0045893,GO:0045944,GO:0000122	transcription, DNA-dependent (BP),regulation of transcription, DNA-dependent (BP),positive regulation of transcription, DNA-dependent (BP),positive regulation of transcription from RNA polymerase II promoter (BP),negative regulation of transcription from RNA polymerase II promoter (BP)	5	633	85	37681	0.0143719	0.0188484	Gli3,Myocd,Smad3,Klf4,Tcf4
106	GO:0006351,GO:0006355,GO:0045893,GO:0001889	transcription, DNA-dependent (BP),regulation of transcription, DNA-dependent (BP),positive regulation of transcription, DNA-dependent (BP),liver development (BP)	5	633	18	37681	0.941315	0.000112958	Smad3,Rela,Sp1,Sp3,Ahr
119	GO:0006351,GO:0006355,GO:0045893,GO:0045892	transcription, DNA-dependent (BP),regulation of transcription, DNA-dependent (BP),positive regulation of transcription, DNA-dependent (BP),negative regulation of transcription, DNA-dependent (BP)	5	633	102	37681	0.0290353	0.0336641	Gli3,Klf4,Rela,Sox9,Sp3
122	GO:0006351,GO:0006355,GO:0045893,GO:0006366	transcription, DNA-dependent (BP),regulation of transcription, DNA-dependent (BP),positive regulation of transcription, DNA-dependent (BP),transcription from RNA polymerase II promoter (BP)	5	633	35	37681	0.000281729	0.00093477	Fosl2,Smad3,Klf4,Ets1,Ahr
134	GO:0006351,GO:0006355,GO:0030154,GO:0000122	transcription, DNA-dependent (BP),regulation of transcription, DNA-dependent (BP),cell differentiation (BP),negative regulation of transcription from RNA polymerase II promoter (BP)	5	633	47	37681	0.00112823	0.00249945	Foxa3,Nr6a1,Klf4,Tcf4,Sirt1
137	GO:0006351,GO:0006355,GO:0008285,GO:0045944,GO:0000122	transcription, DNA-dependent (BP),regulation of transcription, DNA-dependent (BP),negative regulation of cell proliferation (BP),positive regulation of transcription from RNA polymerase II promoter (BP),negative regulation of transcription from RNA polymerase II promoter (BP)	5	633	32	37681	0.000182167	0.000708974	Foxa3,Gli3,Myocd,Smad3,Klf4
163	GO:0006351,GO:0006355,GO:0006974	transcription, DNA-dependent (BP),regulation of transcription, DNA-dependent (BP),response to DNA damage stimulus (BP)	5	633	67	37681	0.00540198	0.00834641	Nfatc2,Sirt1,Eya3,Wac,Btg2
172	GO:0006351,GO:0006915	transcription, DNA-dependent (BP),apoptotic process (BP)	5	633	85	37681	0.0143719	0.0188484	Phf17,Rybp,Sirt1,Dido1,Ahr
178	GO:0007275,GO:0006355,GO:0000122	multicellular organismal development (BP),regulation of transcription, DNA-dependent (BP),negative regulation of transcription from RNA polymerase II promoter (BP)	5	633	94	37681	0.0213032	0.0263093	Foxa3,Nr6a1,Prrx1,Tcf4,Sirt1
201	GO:0006355,GO:0009952	regulation of transcription, DNA-dependent (BP),anterior/posterior pattern specification (BP)	5	633	72	37681	0.00731127	0.0105705	Gli3,Tshz1,Mll1,Tgfbr1,Btg2
210	GO:0006355,GO:0043066,GO:0008284	regulation of transcription, DNA-dependent (BP),negative regulation of apoptotic process (BP),positive regulation of cell proliferation (BP)	5	633	33	37681	0.000211746	0.000781833	Arnt2,Rela,Sox9,Tgfbr1,Sirt1
213	GO:0006355,GO:0006915	regulation of transcription, DNA-dependent (BP),apoptotic process (BP)	5	633	91	37681	0.0187919	0.0238207	Phf17,Tgfbr1,Rybp,Sirt1,Ahr
219	GO:0006355,GO:0045893,GO:0001701	regulation of transcription, DNA-dependent (BP),positive regulation of transcription, DNA-dependent (BP),in utero embryonic development (BP)	5	633	43	37681	0.00074807	0.00179537	Gli3,Smad3,Tgfbr1,Sp1,Sp3
233	GO:0006355,GO:0010468	regulation of transcription, DNA-dependent (BP),regulation of gene expression (BP)	5	633	39	37681	0.000472811	0.00132978	Fubp1,Gli3,Tgfbr1,Ahr,Npat
245	GO:0001822	kidney development (BP)	5	633	79	37681	0.0107097	0.0145216	Slc12a1,Gli3,Myo1e,Tgfbr1,Bcl2l11
249	GO:0043066,GO:0016310	negative regulation of apoptotic process (BP),phosphorylation (BP)	5	633	47	37681	0.00112823	0.00249945	Sgms1,Gsk3b,Akt2,Tgfbr1,Pik3r1
258	GO:0043066,GO:0006915	negative regulation of apoptotic process (BP),apoptotic process (BP)	5	633	64	37681	0.00444283	0.00712437	Sgms1,Dicer1,Akt2,Tgfbr1,Sirt1
270	GO:0043066,GO:0008285	negative regulation of apoptotic process (BP),negative regulation of cell proliferation (BP)	5	633	44	37681	0.000832433	0.00195866	Gli3,Tcfap4,Smad3,Sox9,Bcl11b
272	GO:0043066,GO:0045944,GO:0008284	negative regulation of apoptotic process (BP),positive regulation of transcription from RNA polymerase II promoter (BP),positive regulation of cell proliferation (BP)	5	633	42	37681	0.000670257	0.00168148	Phip,Arnt2,Rela,Sox9,Sirt1
278	GO:0043066,GO:0045944,GO:0045892	negative regulation of apoptotic process (BP),positive regulation of transcription from RNA polymerase II promoter (BP),negative regulation of transcription, DNA-dependent (BP)	5	633	31	37681	0.000155846	0.00069695	Gli3,Gsk3b,Rela,Sox9,Sirt1
307	GO:0016310,GO:0006468,GO:0030154	phosphorylation (BP),protein phosphorylation (BP),cell differentiation (BP)	5	633	40	37681	0.000532952	0.00142121	Gsk3b,Bmpr1b,Tgfbr1,Bmpr1a,Ntrk2
310	GO:0016310,GO:0006468,GO:0001934	phosphorylation (BP),protein phosphorylation (BP),positive regulation of protein phosphorylation (BP)	5	633	25	37681	5.29588	0.0003259	Acvr2a,Akt2,Stk4,Map2k4,Pik3r1
330	GO:0043410	positive regulation of MAPK cascade (BP)	5	633	73	37681	0.00774291	0.0111054	Lpar2,P2rx7,Ptprc,Igf2,Ntrk2
335	GO:0046777,GO:0006468,GO:0018105	protein autophosphorylation (BP),protein phosphorylation (BP),peptidyl-serine phosphorylation (BP)	5	633	22	37681	0.27366	0.000226477	Map3k1,Lmtk2,Stk4,Tgfbr1,Nek6
336	GO:0007420	brain development (BP)	5	633	105	37681	0.0323366	0.0369561	Foxa3,Gli3,Ctns,Fzd5,Cxcl12
346	GO:0006468,GO:0045944	protein phosphorylation (BP),positive regulation of transcription from RNA polymerase II promoter (BP)	5	633	42	37681	0.000670257	0.00168148	Map3k1,Gsk3b,Akt2,Pik3r1,Smad5
361	GO:0006810,GO:0015031,GO:0016192,GO:0006886	transport (BP),protein transport (BP),vesicle-mediated transport (BP),intracellular protein transport (BP)	5	633	58	37681	0.00289815	0.00498012	Tmed10,Ap3d1,Ap3s2,Ap3m1,Rab2a
371	GO:0006810,GO:0006811,GO:0006812,GO:0034220	transport (BP),ion transport (BP),cation transport (BP),ion transmembrane transport (BP)	5	633	75	37681	0.00865873	0.0120586	Sfxn1,Slc12a1,P2rx7,Chrnb3,Slc41a1
379	GO:0006810,GO:0006811,GO:0006813,GO:0034765,GO:0071805	transport (BP),ion transport (BP),potassium ion transport (BP),regulation of ion transmembrane transport (BP),potassium ion transmembrane transport (BP)	5	633	75	37681	0.00865873	0.0120586	Kcnq2,Kcnv1,Kcnj16,Kcnj15,Kcnc2
399	GO:0006810,GO:0003333	transport (BP),amino acid transmembrane transport (BP)	5	633	46	37681	0.00102216	0.00229271	Slc7a1,Slc6a5,Slc36a1,Ctns,Slc25a26
401	GO:0015031,GO:0007264	protein transport (BP),small GTPase mediated signal transduction (BP)	5	633	66	37681	0.00506745	0.00793166	Rab27b,Rab3d,Rab43,Rab9b,Rab2a
405	GO:0007186,GO:0007165,GO:0006184	G-protein coupled receptor signaling pathway (BP),signal transduction (BP),GTP catabolic process (BP)	5	633	17	37681	0.068937	9.02448	Gnai1,Gnal,Gnai3,Gnaq,Gna13
408	GO:0007165,GO:0006915	signal transduction (BP),apoptotic process (BP)	5	633	70	37681	0.00649882	0.00962787	Stk4,Tgfbr1,Rassf5,Nek6,Ahr
409	GO:0007165,GO:0043547	signal transduction (BP),positive regulation of GTPase activity (BP)	5	633	73	37681	0.00774291	0.0111054	Rangap1,Arrb1,Arhgap12,Gnaq,Grlf1
414	GO:0007165,GO:0045944	signal transduction (BP),positive regulation of transcription from RNA polymerase II promoter (BP)	5	633	70	37681	0.00649882	0.00962787	Arrb1,Arnt2,Sox9,Fzd5,Pik3r1
420	GO:0007165,GO:0007049	signal transduction (BP),cell cycle (BP)	5	633	34	37681	0.000244844	0.000872712	Gnai1,Gnai3,Mapk4,Nek6,Ahr
424	GO:0007165,GO:0007264	signal transduction (BP),small GTPase mediated signal transduction (BP)	5	633	51	37681	0.00163536	0.00327984	Nkiras1,Rgl1,Rap2a,Rap2b,Grlf1
450	GO:0006812,GO:0055085	cation transport (BP),transmembrane transport (BP)	5	633	63	37681	0.00415202	0.00671788	Sfxn1,Slc12a1,Slc9a9,P2rx7,Atp8a1
458	GO:0007179	transforming growth factor beta receptor signaling pathway (BP)	5	633	58	37681	0.00289815	0.00498012	Map3k1,Smad3,Bmpr1b,Tgfbr1,Smad5
478	GO:0008285,GO:0045944,GO:0006357	negative regulation of cell proliferation (BP),positive regulation of transcription from RNA polymerase II promoter (BP),regulation of transcription from RNA polymerase II promoter (BP)	5	633	24	37681	4.29593	0.000312431	Foxa3,Myocd,Klf4,Sox9,Fzd5
494	GO:0045944,GO:0001934	positive regulation of transcription from RNA polymerase II promoter (BP),positive regulation of protein phosphorylation (BP)	5	633	30	37681	0.000132532	0.000615634	Akt2,Sox9,Sirt1,Pik3r1,Igf2
512	GO:0006606	protein import into nucleus (BP)	5	633	32	37681	0.000182167	0.000708974	Kpna4,Kpna3,Phip,Kpnb1,Pttg1ip
513	GO:0007628	adult walking behavior (BP)	5	633	33	37681	0.000211746	0.000781833	Pcdh15,Efnb3,Cln8,Cacnb4,Cntn2
523	GO:0032869	cellular response to insulin stimulus (BP)	5	633	40	37681	0.000532952	0.00142121	Lpin1,Akt2,Sorbs1,Rhoq,Akt3
531	GO:0001934,GO:0043065	positive regulation of protein phosphorylation (BP),positive regulation of apoptotic process (BP)	5	633	18	37681	0.941315	0.000112958	P2rx7,Stk4,Map2k4,Sirt1,Pik3r1
534	GO:0007389	pattern specification process (BP)	5	633	88	37681	0.0164836	0.0212311	Gli3,Crkl,Asph,Eya1,Bmpr1a
556	GO:0030324	lung development (BP)	5	633	95	37681	0.0221865	0.0271671	Gli3,Dicer1,Sp1,Bmpr1a,Sp3
559	GO:0060070	canonical Wnt receptor signaling pathway (BP)	5	633	79	37681	0.0107097	0.0145216	Ube2b,Gsk3b,Ryr2,Fzd5,Wnt9a
574	GO:0001569	patterning of blood vessels (BP)	5	633	38	37681	0.000417923	0.00122319	Stk4,Gna13,Sema5a,Cxcl12,Ahr
581	GO:0045669	positive regulation of osteoblast differentiation (BP)	5	633	46	37681	0.00102216	0.00229271	Gli3,Acvr2a,Bmpr1b,Bmpr1a,Smad5
601	GO:0060041	retina development in camera-type eye (BP)	5	633	53	37681	0.00194373	0.00368286	Cln8,Tub,Bmpr1b,Sox9,Mfrp
602	GO:0007601	visual perception (BP)	5	633	101	37681	0.0279843	0.0326031	Pcdh15,Cln8,Lrat,Myo5a,Mfrp
605	GO:0006887	exocytosis (BP)	5	633	71	37681	0.00689669	0.0100113	Arfgef2,Rab3d,Exoc8,Myo5a,Cplx2
613	GO:0030326	embryonic limb morphogenesis (BP)	5	633	57	37681	0.00268481	0.00474954	Gja5,Prrx1,Gli3,Dicer1,Chst11
622	GO:0051028	mRNA transport (BP)	5	633	62	37681	0.00387505	0.00628387	Hnrnpa3,Nxt2,Nup50,Slbp,G3bp2
638	GO:0001503	ossification (BP)	5	633	69	37681	0.00611731	0.00915689	Slc26a2,Twsg1,Sp1,Igf2,Sp3
642	GO:0050821	protein stabilization (BP)	5	633	50	37681	0.00149543	0.00306754	Ube2b,Usp2,Smad3,Gnaq,Aak1
655	GO:0009967	positive regulation of signal transduction (BP)	5	633	40	37681	0.000532952	0.00142121	Sh2d2a,Akt2,Sorbs1,Ldlrap1,Ptpn11
673	GO:0033138	positive regulation of peptidyl-serine phosphorylation (BP)	5	633	41	37681	0.00059866	0.00155608	Phip,Gsk3b,Arrb1,Akt2,Cd44
677	GO:0006461	protein complex assembly (BP)	5	633	53	37681	0.00194373	0.00368286	Tcfap4,Mll1,Gch1,Sox9,Zfp148
685	GO:0008344	adult locomotory behavior (BP)	5	633	43	37681	0.00074807	0.00179537	Pcdh15,Eps8,Cln8,Adam22,Cxcl12
687	GO:0051216	cartilage development (BP)	5	633	61	37681	0.00361155	0.00599152	Prrx1,Chst11,Bmpr1b,Sox9,Bmpr1a
688	GO:0030501	positive regulation of bone mineralization (BP)	5	633	24	37681	4.29593	0.000312431	Acvr2a,P2rx7,Smad3,Bmpr1b,Bmpr1a
699	GO:0005977	glycogen metabolic process (BP)	5	633	31	37681	0.000155846	0.00069695	Ppp1r3b,Gsk3b,Akt2,Agl,Gys1
711	GO:0045739	positive regulation of DNA repair (BP)	5	633	24	37681	4.29593	0.000312431	Cebpg,Tmem161a,Sirt1,Eya1,Eya3
37	GO:0042981,GO:0006351,GO:0006355	regulation of apoptotic process (BP),transcription, DNA-dependent (BP),regulation of transcription, DNA-dependent (BP)	4	633	29	37681	0.00134198	0.00278452	Gli3,Ikzf3,Sox9,Sirt1
40	GO:0042981,GO:0006355,GO:0043066	regulation of apoptotic process (BP),regulation of transcription, DNA-dependent (BP),negative regulation of apoptotic process (BP)	4	633	13	37681	4.99963	0.000315766	Gli3,Sox9,Tgfbr1,Sirt1
46	GO:0042981,GO:0043066,GO:0045944	regulation of apoptotic process (BP),negative regulation of apoptotic process (BP),positive regulation of transcription from RNA polymerase II promoter (BP)	4	633	16	37681	0.000122259	0.000582958	Gli3,Dicer1,Sox9,Sirt1
53	GO:0042981,GO:0043065	regulation of apoptotic process (BP),positive regulation of apoptotic process (BP)	4	633	37	37681	0.00335698	0.00558204	P2rx7,Ptprc,Sirt1,Bcl2l11
66	GO:0006351,GO:0007275,GO:0006355,GO:0030154,GO:0045944	transcription, DNA-dependent (BP),multicellular organismal development (BP),regulation of transcription, DNA-dependent (BP),cell differentiation (BP),positive regulation of transcription from RNA polymerase II promoter (BP)	4	633	45	37681	0.00681629	0.00991461	Foxa3,Tcf4,Sirt1,Smad5
68	GO:0006351,GO:0007275,GO:0006355,GO:0030154,GO:0000122	transcription, DNA-dependent (BP),multicellular organismal development (BP),regulation of transcription, DNA-dependent (BP),cell differentiation (BP),negative regulation of transcription from RNA polymerase II promoter (BP)	4	633	31	37681	0.00173134	0.00343407	Foxa3,Nr6a1,Tcf4,Sirt1
71	GO:0006351,GO:0006355,GO:0009952	transcription, DNA-dependent (BP),regulation of transcription, DNA-dependent (BP),anterior/posterior pattern specification (BP)	4	633	65	37681	0.0238605	0.0287765	Gli3,Tshz1,Mll1,Btg2
77	GO:0006351,GO:0006355,GO:0043066,GO:0045893,GO:0045944,GO:0032332	transcription, DNA-dependent (BP),regulation of transcription, DNA-dependent (BP),negative regulation of apoptotic process (BP),positive regulation of transcription, DNA-dependent (BP),positive regulation of transcription from RNA polymerase II promoter (BP),positive regulation of chondrocyte differentiation (BP)	4	633	4	37681	0.00788988	0.355044	Gli3,Smad3,Rela,Sox9
78	GO:0006351,GO:0006355,GO:0043066,GO:0008285,GO:0045944	transcription, DNA-dependent (BP),regulation of transcription, DNA-dependent (BP),negative regulation of apoptotic process (BP),negative regulation of cell proliferation (BP),positive regulation of transcription from RNA polymerase II promoter (BP)	4	633	13	37681	4.99963	0.000315766	Gli3,Smad3,Sox9,Bcl11b
80	GO:0006351,GO:0006355,GO:0043066,GO:0045944,GO:0008284	transcription, DNA-dependent (BP),regulation of transcription, DNA-dependent (BP),negative regulation of apoptotic process (BP),positive regulation of transcription from RNA polymerase II promoter (BP),positive regulation of cell proliferation (BP)	4	633	22	37681	0.000453599	0.00128579	Arnt2,Rela,Sox9,Sirt1
83	GO:0006351,GO:0006355,GO:0043066,GO:0045944,GO:0045892	transcription, DNA-dependent (BP),regulation of transcription, DNA-dependent (BP),negative regulation of apoptotic process (BP),positive regulation of transcription from RNA polymerase II promoter (BP),negative regulation of transcription, DNA-dependent (BP)	4	633	23	37681	0.000541833	0.00143956	Gli3,Rela,Sox9,Sirt1
93	GO:0006351,GO:0006355,GO:0045893,GO:0008285,GO:0045944,GO:0000122	transcription, DNA-dependent (BP),regulation of transcription, DNA-dependent (BP),positive regulation of transcription, DNA-dependent (BP),negative regulation of cell proliferation (BP),positive regulation of transcription from RNA polymerase II promoter (BP),negative regulation of transcription from RNA polymerase II promoter (BP)	4	633	22	37681	0.000453599	0.00128579	Gli3,Myocd,Smad3,Klf4
99	GO:0006351,GO:0006355,GO:0045893,GO:0045944,GO:0008284,GO:0006357	transcription, DNA-dependent (BP),regulation of transcription, DNA-dependent (BP),positive regulation of transcription, DNA-dependent (BP),positive regulation of transcription from RNA polymerase II promoter (BP),positive regulation of cell proliferation (BP),regulation of transcription from RNA polymerase II promoter (BP)	4	633	10	37681	1.52863	0.00016427	Myocd,Rela,Sox9,Ets1
104	GO:0006351,GO:0006355,GO:0045893,GO:0045944,GO:0045892	transcription, DNA-dependent (BP),regulation of transcription, DNA-dependent (BP),positive regulation of transcription, DNA-dependent (BP),positive regulation of transcription from RNA polymerase II promoter (BP),negative regulation of transcription, DNA-dependent (BP)	4	633	69	37681	0.0289301	0.0335962	Gli3,Klf4,Rela,Sox9
116	GO:0006351,GO:0006355,GO:0045893,GO:0001701	transcription, DNA-dependent (BP),regulation of transcription, DNA-dependent (BP),positive regulation of transcription, DNA-dependent (BP),in utero embryonic development (BP)	4	633	38	37681	0.00370275	0.00610064	Gli3,Smad3,Sp1,Sp3
127	GO:0006351,GO:0006355,GO:0042127,GO:0045944,GO:0045892	transcription, DNA-dependent (BP),regulation of transcription, DNA-dependent (BP),regulation of cell proliferation (BP),positive regulation of transcription from RNA polymerase II promoter (BP),negative regulation of transcription, DNA-dependent (BP)	4	633	12	37681	3.50792	0.000268692	Gli3,Klf4,Sox9,Sirt1
132	GO:0006351,GO:0006355,GO:0030154,GO:0045944,GO:0000122	transcription, DNA-dependent (BP),regulation of transcription, DNA-dependent (BP),cell differentiation (BP),positive regulation of transcription from RNA polymerase II promoter (BP),negative regulation of transcription from RNA polymerase II promoter (BP)	4	633	25	37681	0.000753731	0.00179104	Foxa3,Klf4,Tcf4,Sirt1
135	GO:0006351,GO:0006355,GO:0030154,GO:0007283	transcription, DNA-dependent (BP),regulation of transcription, DNA-dependent (BP),cell differentiation (BP),spermatogenesis (BP)	4	633	24	37681	0.000641608	0.00164398	Foxa3,Nr6a1,Sox9,Sirt1
139	GO:0006351,GO:0006355,GO:0008285,GO:0045944,GO:0006357	transcription, DNA-dependent (BP),regulation of transcription, DNA-dependent (BP),negative regulation of cell proliferation (BP),positive regulation of transcription from RNA polymerase II promoter (BP),regulation of transcription from RNA polymerase II promoter (BP)	4	633	22	37681	0.000453599	0.00128579	Foxa3,Myocd,Klf4,Sox9
142	GO:0006351,GO:0006355,GO:0045944,GO:0001889	transcription, DNA-dependent (BP),regulation of transcription, DNA-dependent (BP),positive regulation of transcription from RNA polymerase II promoter (BP),liver development (BP)	4	633	20	37681	0.000308548	0.000982983	Smad3,Rela,Sp1,Onecut2
145	GO:0006351,GO:0006355,GO:0045944,GO:0000122,GO:0045892	transcription, DNA-dependent (BP),regulation of transcription, DNA-dependent (BP),positive regulation of transcription from RNA polymerase II promoter (BP),negative regulation of transcription from RNA polymerase II promoter (BP),negative regulation of transcription, DNA-dependent (BP)	4	633	67	37681	0.0263219	0.0309165	Gli3,Klf4,Sirt1,Zfp148
150	GO:0006351,GO:0006355,GO:0045944,GO:0006366	transcription, DNA-dependent (BP),regulation of transcription, DNA-dependent (BP),positive regulation of transcription from RNA polymerase II promoter (BP),transcription from RNA polymerase II promoter (BP)	4	633	54	37681	0.0128598	0.0170832	Arrb1,Smad3,Klf4,Ets1
155	GO:0006351,GO:0006355,GO:0000122,GO:0006357	transcription, DNA-dependent (BP),regulation of transcription, DNA-dependent (BP),negative regulation of transcription from RNA polymerase II promoter (BP),regulation of transcription from RNA polymerase II promoter (BP)	4	633	65	37681	0.0238605	0.0287765	Foxa3,Myocd,Klf4,Ahr
158	GO:0006351,GO:0006355,GO:0006357,GO:0006366	transcription, DNA-dependent (BP),regulation of transcription, DNA-dependent (BP),regulation of transcription from RNA polymerase II promoter (BP),transcription from RNA polymerase II promoter (BP)	4	633	29	37681	0.00134198	0.00278452	Klf4,Ets1,Abt1,Ahr
161	GO:0006351,GO:0006355,GO:0010468	transcription, DNA-dependent (BP),regulation of transcription, DNA-dependent (BP),regulation of gene expression (BP)	4	633	34	37681	0.0024525	0.00438164	Fubp1,Gli3,Ahr,Npat
182	GO:0007275,GO:0007409,GO:0030154	multicellular organismal development (BP),axonogenesis (BP),cell differentiation (BP)	4	633	12	37681	3.50792	0.000268692	Ntng1,Amigo1,Gsk3b,Fzd5
184	GO:0007275,GO:0006468	multicellular organismal development (BP),protein phosphorylation (BP)	4	633	46	37681	0.00736812	0.0106101	Gsk3b,Akt2,Smad5,Ntrk2
198	GO:0007275,GO:0001525	multicellular organismal development (BP),angiogenesis (BP)	4	633	59	37681	0.0173394	0.0222538	Meox2,Sirt1,Fzd5,Smad5
207	GO:0006355,GO:0043066,GO:0045893,GO:0008284	regulation of transcription, DNA-dependent (BP),negative regulation of apoptotic process (BP),positive regulation of transcription, DNA-dependent (BP),positive regulation of cell proliferation (BP)	4	633	22	37681	0.000453599	0.00128579	Arnt2,Rela,Sox9,Tgfbr1
212	GO:0006355,GO:0007165,GO:0045893	regulation of transcription, DNA-dependent (BP),signal transduction (BP),positive regulation of transcription, DNA-dependent (BP)	4	633	21	37681	0.000376102	0.00111898	Arnt2,Sox9,Tgfbr1,Ahr
215	GO:0006355,GO:0045893,GO:0030154	regulation of transcription, DNA-dependent (BP),positive regulation of transcription, DNA-dependent (BP),cell differentiation (BP)	4	633	68	37681	0.0276076	0.0322163	Klf4,Tcf4,Sox9,Tgfbr1
220	GO:0006355,GO:0045893,GO:0007507	regulation of transcription, DNA-dependent (BP),positive regulation of transcription, DNA-dependent (BP),heart development (BP)	4	633	38	37681	0.00370275	0.00610064	Gli3,Myocd,Sox9,Tgfbr1
221	GO:0006355,GO:0045893,GO:0010468	regulation of transcription, DNA-dependent (BP),positive regulation of transcription, DNA-dependent (BP),regulation of gene expression (BP)	4	633	26	37681	0.000879016	0.00204819	Gli3,Tgfbr1,Ahr,Npat
234	GO:0006355,GO:0001525	regulation of transcription, DNA-dependent (BP),angiogenesis (BP)	4	633	28	37681	0.00117233	0.00255781	Meox2,Sirt1,Smad5,Elk3
235	GO:0006355,GO:0060021	regulation of transcription, DNA-dependent (BP),palate development (BP)	4	633	33	37681	0.00219278	0.00409016	Prrx1,Gli3,Meox2,Tgfbr1
236	GO:0006355,GO:0048701	regulation of transcription, DNA-dependent (BP),embryonic cranial skeleton morphogenesis (BP)	4	633	16	37681	0.000122259	0.000582958	Six4,Prrx1,Smad3,Tgfbr1
243	GO:0009952,GO:0007507	anterior/posterior pattern specification (BP),heart development (BP)	4	633	13	37681	4.99963	0.000315766	Gli3,Crkl,Tgfbr1,Bmpr1a
246	GO:0001822,GO:0001701	kidney development (BP),in utero embryonic development (BP)	4	633	16	37681	0.000122259	0.000582958	Gli3,Myo1e,Tgfbr1,Bcl2l11
250	GO:0043066,GO:0016310,GO:0006468	negative regulation of apoptotic process (BP),phosphorylation (BP),protein phosphorylation (BP)	4	633	40	37681	0.0044651	0.00711255	Gsk3b,Akt2,Tgfbr1,Pik3r1
256	GO:0043066,GO:0007165	negative regulation of apoptotic process (BP),signal transduction (BP)	4	633	61	37681	0.0193713	0.0242141	Arnt2,Sox9,Tgfbr1,Pik3r1
262	GO:0043066,GO:0045893,GO:0008285	negative regulation of apoptotic process (BP),positive regulation of transcription, DNA-dependent (BP),negative regulation of cell proliferation (BP)	4	633	20	37681	0.000308548	0.000982983	Gli3,Tcfap4,Smad3,Sox9
265	GO:0043066,GO:0045893,GO:0045892	negative regulation of apoptotic process (BP),positive regulation of transcription, DNA-dependent (BP),negative regulation of transcription, DNA-dependent (BP)	4	633	32	37681	0.00195265	0.00369005	Gli3,Tcfap4,Rela,Sox9
266	GO:0043066,GO:0042127	negative regulation of apoptotic process (BP),regulation of cell proliferation (BP)	4	633	30	37681	0.00152805	0.00309915	Gli3,Chst11,Sox9,Sirt1
267	GO:0043066,GO:0030154	negative regulation of apoptotic process (BP),cell differentiation (BP)	4	633	40	37681	0.0044651	0.00711255	Gsk3b,Sox9,Tgfbr1,Sirt1
274	GO:0043066,GO:0045944,GO:0001934	negative regulation of apoptotic process (BP),positive regulation of transcription from RNA polymerase II promoter (BP),positive regulation of protein phosphorylation (BP)	4	633	11	37681	2.37015	0.000198431	Akt2,Sox9,Sirt1,Pik3r1
276	GO:0043066,GO:0045944,GO:0000122	negative regulation of apoptotic process (BP),positive regulation of transcription from RNA polymerase II promoter (BP),negative regulation of transcription from RNA polymerase II promoter (BP)	4	633	38	37681	0.00370275	0.00610064	Gli3,Dicer1,Smad3,Sirt1
277	GO:0043066,GO:0045944,GO:0010628	negative regulation of apoptotic process (BP),positive regulation of transcription from RNA polymerase II promoter (BP),positive regulation of gene expression (BP)	4	633	21	37681	0.000376102	0.00111898	Dicer1,Akt2,Sox9,Pik3r1
283	GO:0043066,GO:0001701	negative regulation of apoptotic process (BP),in utero embryonic development (BP)	4	633	48	37681	0.00855824	0.0119649	Ube2b,Gli3,Smad3,Tgfbr1
286	GO:0043066,GO:0043065	negative regulation of apoptotic process (BP),positive regulation of apoptotic process (BP)	4	633	44	37681	0.00629251	0.00938013	Tcfap4,Sirt1,Pik3r1,Alox12
288	GO:0043066,GO:0009791	negative regulation of apoptotic process (BP),post-embryonic development (BP)	4	633	10	37681	1.52863	0.00016427	Dicer1,Chst11,Bcl11b,Tgfbr1
295	GO:0043066,GO:0033138	negative regulation of apoptotic process (BP),positive regulation of peptidyl-serine phosphorylation (BP)	4	633	22	37681	0.000453599	0.00128579	Phip,Gsk3b,Akt2,Cd44
301	GO:0016310,GO:0046777,GO:0006468,GO:0018105	phosphorylation (BP),protein autophosphorylation (BP),protein phosphorylation (BP),peptidyl-serine phosphorylation (BP)	4	633	21	37681	0.000376102	0.00111898	Lmtk2,Stk4,Tgfbr1,Nek6
304	GO:0016310,GO:0006468,GO:0007165,GO:0018105	phosphorylation (BP),protein phosphorylation (BP),signal transduction (BP),peptidyl-serine phosphorylation (BP)	4	633	13	37681	4.99963	0.000315766	Stk4,Tgfbr1,Nek6,Akt3
309	GO:0016310,GO:0006468,GO:0007399	phosphorylation (BP),protein phosphorylation (BP),nervous system development (BP)	4	633	29	37681	0.00134198	0.00278452	Lmtk2,Gsk3b,Bmpr1a,Ntrk2
314	GO:0016310,GO:0006468,GO:0043065	phosphorylation (BP),protein phosphorylation (BP),positive regulation of apoptotic process (BP)	4	633	25	37681	0.000753731	0.00179104	Eif2ak2,Stk4,Map2k4,Pik3r1
316	GO:0016310,GO:0006468,GO:0007049	phosphorylation (BP),protein phosphorylation (BP),cell cycle (BP)	4	633	79	37681	0.0442043	0.049268	Mapk4,Stk10,Nek6,Wee1
325	GO:0016310,GO:0010628	phosphorylation (BP),positive regulation of gene expression (BP)	4	633	16	37681	0.000122259	0.000582958	Sgms1,Akt2,Pik3r1,Ntrk2
327	GO:0016310,GO:0035556	phosphorylation (BP),intracellular signal transduction (BP)	4	633	51	37681	0.010568	0.0143837	Dgke,Gsk3b,Dgkg,Rock2
328	GO:0016310,GO:0046854	phosphorylation (BP),phosphatidylinositol phosphorylation (BP)	4	633	24	37681	0.000641608	0.00164398	Pip4k2a,Pi4k2b,Pik3cd,Pip4k2c
342	GO:0006468,GO:0007179	protein phosphorylation (BP),transforming growth factor beta receptor signaling pathway (BP)	4	633	19	37681	0.000250151	0.000845582	Map3k1,Bmpr1b,Tgfbr1,Smad5
348	GO:0006468,GO:0001934,GO:0043065	protein phosphorylation (BP),positive regulation of protein phosphorylation (BP),positive regulation of apoptotic process (BP)	4	633	9	37681	0.929557	0.000117418	P2rx7,Stk4,Map2k4,Pik3r1
349	GO:0006468,GO:0045669,GO:0030509	protein phosphorylation (BP),positive regulation of osteoblast differentiation (BP),BMP signaling pathway (BP)	4	633	8	37681	0.523395	7.11028	Acvr2a,Bmpr1b,Bmpr1a,Smad5
353	GO:0006468,GO:0030501	protein phosphorylation (BP),positive regulation of bone mineralization (BP)	4	633	8	37681	0.523395	7.11028	Acvr2a,P2rx7,Bmpr1b,Bmpr1a
354	GO:0031175	neuron projection development (BP)	4	633	76	37681	0.039229	0.0439267	Zfyve27,Cd44,Btg2,Cntn2
357	GO:0009887,GO:0045944	organ morphogenesis (BP),positive regulation of transcription from RNA polymerase II promoter (BP)	4	633	41	37681	0.00488309	0.00776121	Gsk3b,Rela,Eya1,Igf2
365	GO:0006810,GO:0007165	transport (BP),signal transduction (BP)	4	633	63	37681	0.0215443	0.0264257	Gria3,Arrb1,Gabrb2,Gria4
369	GO:0006810,GO:0006811,GO:0006812,GO:0055085	transport (BP),ion transport (BP),cation transport (BP),transmembrane transport (BP)	4	633	45	37681	0.00681629	0.00991461	Sfxn1,Slc12a1,Slc9a9,P2rx7
385	GO:0006810,GO:0055085,GO:0006813	transport (BP),transmembrane transport (BP),potassium ion transport (BP)	4	633	62	37681	0.02044	0.0254176	Slc12a1,Kcnq2,Kcnv1,Aqp1
387	GO:0006810,GO:0055085,GO:0003333	transport (BP),transmembrane transport (BP),amino acid transmembrane transport (BP)	4	633	42	37681	0.00532655	0.00826533	Slc7a1,Slc6a5,Slc36a1,Slc25a26
397	GO:0006810,GO:0007264	transport (BP),small GTPase mediated signal transduction (BP)	4	633	57	37681	0.0154461	0.0200022	Rab3d,Rab9b,Rab2a,G3bp2
417	GO:0007165,GO:0007507	signal transduction (BP),heart development (BP)	4	633	21	37681	0.000376102	0.00111898	Gnaq,Sox9,Tgfbr1,Bmpr1a
428	GO:0006915,GO:0001934	apoptotic process (BP),positive regulation of protein phosphorylation (BP)	4	633	17	37681	0.000157756	0.000620681	Akt2,Stk4,Map2k4,Sirt1
430	GO:0006915,GO:0000122	apoptotic process (BP),negative regulation of transcription from RNA polymerase II promoter (BP)	4	633	31	37681	0.00173134	0.00343407	Dicer1,Rybp,Sirt1,Ahr
431	GO:0006915,GO:0043065	apoptotic process (BP),positive regulation of apoptotic process (BP)	4	633	70	37681	0.0302895	0.0347822	Stk4,Map2k4,Sirt1,Bcl2l11
441	GO:0045893,GO:0008285,GO:0006357	positive regulation of transcription, DNA-dependent (BP),negative regulation of cell proliferation (BP),regulation of transcription from RNA polymerase II promoter (BP)	4	633	21	37681	0.000376102	0.00111898	Tcfap4,Myocd,Klf4,Sox9
443	GO:0045893,GO:0008285,GO:0045892	positive regulation of transcription, DNA-dependent (BP),negative regulation of cell proliferation (BP),negative regulation of transcription, DNA-dependent (BP)	4	633	42	37681	0.00532655	0.00826533	Gli3,Tcfap4,Klf4,Sox9
446	GO:0045893,GO:0006357,GO:0045892	positive regulation of transcription, DNA-dependent (BP),regulation of transcription from RNA polymerase II promoter (BP),negative regulation of transcription, DNA-dependent (BP)	4	633	34	37681	0.0024525	0.00438164	Tcfap4,Klf4,Rela,Sox9
451	GO:0006812,GO:0055085,GO:0034220	cation transport (BP),transmembrane transport (BP),ion transmembrane transport (BP)	4	633	60	37681	0.0183379	0.0232862	Sfxn1,Slc12a1,P2rx7,Atp8a1
464	GO:0030154,GO:0008285,GO:0045944,GO:0006357	cell differentiation (BP),negative regulation of cell proliferation (BP),positive regulation of transcription from RNA polymerase II promoter (BP),regulation of transcription from RNA polymerase II promoter (BP)	4	633	8	37681	0.523395	7.11028	Foxa3,Klf4,Sox9,Fzd5
466	GO:0030154,GO:0045944,GO:0045892	cell differentiation (BP),positive regulation of transcription from RNA polymerase II promoter (BP),negative regulation of transcription, DNA-dependent (BP)	4	633	28	37681	0.00117233	0.00255781	Gsk3b,Klf4,Sox9,Sirt1
467	GO:0030154,GO:0008284	cell differentiation (BP),positive regulation of cell proliferation (BP)	4	633	48	37681	0.00855824	0.0119649	Sox9,Tgfbr1,Sirt1,Ntrk2
470	GO:0030154,GO:0001525	cell differentiation (BP),angiogenesis (BP)	4	633	52	37681	0.0113	0.0152359	Sirt1,Gna13,Fzd5,Smad5
472	GO:0030154,GO:0030509	cell differentiation (BP),BMP signaling pathway (BP)	4	633	13	37681	4.99963	0.000315766	Twsg1,Bmpr1b,Bmpr1a,Smad5
481	GO:0008285,GO:0007507	negative regulation of cell proliferation (BP),heart development (BP)	4	633	28	37681	0.00117233	0.00255781	Gli3,Myocd,Sox9,Ptprj
490	GO:0045944,GO:0045165	positive regulation of transcription from RNA polymerase II promoter (BP),cell fate commitment (BP)	4	633	30	37681	0.00152805	0.00309915	Sox9,Eya1,Tbx19,Onecut2
493	GO:0045944,GO:0008286	positive regulation of transcription from RNA polymerase II promoter (BP),insulin receptor signaling pathway (BP)	4	633	14	37681	6.90646	0.00040428	Phip,Akt2,Pik3r1,Rhoq
499	GO:0045944,GO:0045595	positive regulation of transcription from RNA polymerase II promoter (BP),regulation of cell differentiation (BP)	4	633	17	37681	0.000157756	0.000620681	Gli3,Dicer1,Klf4,Sox9
506	GO:0045944,GO:0001525	positive regulation of transcription from RNA polymerase II promoter (BP),angiogenesis (BP)	4	633	25	37681	0.000753731	0.00179104	Dicer1,Sirt1,Fzd5,Smad5
507	GO:0045944,GO:0006917	positive regulation of transcription from RNA polymerase II promoter (BP),induction of apoptosis (BP)	4	633	27	37681	0.00101828	0.00230553	Gsk3b,Smad3,Plagl2,Ets1
508	GO:0045944,GO:0033138	positive regulation of transcription from RNA polymerase II promoter (BP),positive regulation of peptidyl-serine phosphorylation (BP)	4	633	18	37681	0.00020014	0.000754455	Phip,Gsk3b,Arrb1,Akt2
530	GO:0001934,GO:0010628	positive regulation of protein phosphorylation (BP),positive regulation of gene expression (BP)	4	633	18	37681	0.00020014	0.000754455	Akt2,Iqgap3,Sox9,Pik3r1
539	GO:0048704,GO:0048856	embryonic skeletal system morphogenesis (BP),anatomical structure development (BP)	4	633	5	37681	0.0389225	1.40121	Six4,Gli3,Eya1,Wnt9a
554	GO:0007160	cell-matrix adhesion (BP)	4	633	53	37681	0.0120638	0.016085	Nid1,Lims1,Bcl2l11,Cntn2
557	GO:0030324,GO:0001701	lung development (BP),in utero embryonic development (BP)	4	633	33	37681	0.00219278	0.00409016	Gli3,Sp1,Bmpr1a,Sp3
562	GO:0042475	odontogenesis of dentin-containing tooth (BP)	4	633	49	37681	0.00919768	0.0127844	Gli3,Bcl11b,Bmpr1a,Bcl2l11
570	GO:0042733	embryonic digit morphogenesis (BP)	4	633	47	37681	0.00794857	0.0113777	Gli3,Chst11,Gnaq,Bmpr1a
576	GO:0001570	vasculogenesis (BP)	4	633	62	37681	0.02044	0.0254176	Myocd,Myo1e,Ptprj,Ntrk2
579	GO:0034613	cellular protein localization (BP)	4	633	35	37681	0.0027326	0.0047295	Exoc8,Rap2a,Eya1,Cntn2
580	GO:0001658	branching involved in ureteric bud morphogenesis (BP)	4	633	40	37681	0.0044651	0.00711255	Gli3,Gzf1,Cd44,Eya1
587	GO:0007155,GO:0007156	cell adhesion (BP),homophilic cell adhesion (BP)	4	633	61	37681	0.0193713	0.0242141	Pcdh15,Amigo1,Pcdh10,Fat3
592	GO:0014070	response to organic cyclic compound (BP)	4	633	31	37681	0.00173134	0.00343407	Anxa7,P2rx7,Igf2,Ahr
615	GO:0090090	negative regulation of canonical Wnt receptor signaling pathway (BP)	4	633	63	37681	0.0215443	0.0264257	Gli3,Stk4,Sox9,Ctnnd1
637	GO:0048536	spleen development (BP)	4	633	26	37681	0.000879016	0.00204819	Dicer1,Cacnb4,Ahr,Bcl2l11
645	GO:0000226	microtubule cytoskeleton organization (BP)	4	633	52	37681	0.0113	0.0152359	Ranbp10,Wee1,Ccdc88a,Cntn2
646	GO:0016485	protein processing (BP)	4	633	43	37681	0.00579614	0.00876727	Metap2,Gli3,P2rx7,Aph1c
651	GO:0007229	integrin-mediated signaling pathway (BP)	4	633	72	37681	0.0331199	0.0377914	Itgae,Itga8,Adam19,Grlf1
659	GO:0006006	glucose metabolic process (BP)	4	633	53	37681	0.0120638	0.016085	Akt2,Pik3r1,Igf2,Cpt1a
660	GO:0048589	developmental growth (BP)	4	633	29	37681	0.00134198	0.00278452	Gli3,Smad3,Chst11,Bmpr1a
664	GO:0009968	negative regulation of signal transduction (BP)	4	633	48	37681	0.00855824	0.0119649	Gsk3b,Arrb1,Socs7,Rgs4
666	GO:0030183	B cell differentiation (BP)	4	633	33	37681	0.00219278	0.00409016	Ptprc,Pik3r1,Sp3,Ahr
668	GO:0042472	inner ear morphogenesis (BP)	4	633	67	37681	0.0263219	0.0309165	Six4,Prrx1,Itga8,Eya1
670	GO:0000902	cell morphogenesis (BP)	4	633	56	37681	0.0145506	0.0190481	Tcfcp2l1,P2rx7,Stk4,Ahr
679	GO:0001568	blood vessel development (BP)	4	633	59	37681	0.0173394	0.0222538	Gja5,Dlx3,Crkl,Ahr
682	GO:0043161	proteasomal ubiquitin-dependent protein catabolic process (BP)	4	633	48	37681	0.00855824	0.0119649	Ube2b,Cd2ap,Arrb1,Sirt1
689	GO:0050679	positive regulation of epithelial cell proliferation (BP)	4	633	53	37681	0.0120638	0.016085	Ccnd2,Sox9,Eya1,Bmpr1a
694	GO:0031532	actin cytoskeleton reorganization (BP)	4	633	33	37681	0.00219278	0.00409016	Eps8,Lpin1,Cxadr,Rap2a
695	GO:0006874	cellular calcium ion homeostasis (BP)	4	633	69	37681	0.0289301	0.0335962	Anxa7,Slc8a1,Cacnb4,Slc24a2
698	GO:0071300	cellular response to retinoic acid (BP)	4	633	20	37681	0.000308548	0.000982983	Abca1,Sox9,Aqp1,Abl2
702	GO:0001656	metanephros development (BP)	4	633	28	37681	0.00117233	0.00255781	Gli3,Itga8,Aph1c,Eya1
708	GO:0046034	ATP metabolic process (BP)	4	633	29	37681	0.00134198	0.00278452	Ctns,Entpd5,Ak2,Atp1b4
717	GO:0045444	fat cell differentiation (BP)	4	633	33	37681	0.00219278	0.00409016	Gsk3b,Lpin1,Klf4,Socs7
718	GO:0071222	cellular response to lipopolysaccharide (BP)	4	633	31	37681	0.00173134	0.00343407	Gbp6,Zfp709,Abca1,Cmpk2
0	GO:0006909	phagocytosis (BP)	3	633	31	37681	0.0149573	0.0194391	Cdc42se1,Tub,Elmod2
2	GO:0007015	actin filament organization (BP)	3	633	36	37681	0.0223424	0.0272192	Pcdh15,Ccl11,Abl2
6	GO:0006816,GO:0006874	calcium ion transport (BP),cellular calcium ion homeostasis (BP)	3	633	26	37681	0.0092026	0.0127666	Slc8a1,Cacnb4,Slc24a2
7	GO:0043029	T cell homeostasis (BP)	3	633	19	37681	0.00374114	0.00608041	P2rx7,Ahr,Bcl2l11
10	GO:0030335,GO:0006351,GO:0006355,GO:0045944	positive regulation of cell migration (BP),transcription, DNA-dependent (BP),regulation of transcription, DNA-dependent (BP),positive regulation of transcription from RNA polymerase II promoter (BP)	3	633	7	37681	0.000157033	0.00062466	Smad3,Ets1,Onecut2
12	GO:0030335,GO:0043066,GO:0006810	positive regulation of cell migration (BP),negative regulation of apoptotic process (BP),transport (BP)	3	633	3	37681	0.471865	6.93352	Smad3,Akt2,Aqp1
13	GO:0030335,GO:0043066,GO:0045944	positive regulation of cell migration (BP),negative regulation of apoptotic process (BP),positive regulation of transcription from RNA polymerase II promoter (BP)	3	633	8	37681	0.000248112	0.000842644	Smad3,Akt2,Pik3r1
14	GO:0030335,GO:0006955	positive regulation of cell migration (BP),immune response (BP)	3	633	11	37681	0.000704019	0.00171248	Ccl11,Smad3,Cxcl12
16	GO:0030335,GO:0045766	positive regulation of cell migration (BP),positive regulation of angiogenesis (BP)	3	633	15	37681	0.00184656	0.00352659	Ccl11,Ets1,Aqp1
18	GO:0008360,GO:0007264	regulation of cell shape (BP),small GTPase mediated signal transduction (BP)	3	633	6	37681	9.08697	0.000445076	Cdc42se1,Rhoq,Grlf1
20	GO:0032259,GO:0006351,GO:0006355,GO:0016568,GO:0034968	methylation (BP),transcription, DNA-dependent (BP),regulation of transcription, DNA-dependent (BP),chromatin modification (BP),histone lysine methylation (BP)	3	633	18	37681	0.00318993	0.00532889	Setd7,Mll1,Suv420h2
23	GO:0008152,GO:0016311,GO:0006470	metabolic process (BP),dephosphorylation (BP),protein dephosphorylation (BP)	3	633	28	37681	0.011312	0.015167	Eya3,Ptpn11,Ctdsp2
24	GO:0008152,GO:0007165	metabolic process (BP),signal transduction (BP)	3	633	40	37681	0.0294392	0.033914	Pde10a,Pde7a,Pde1a
28	GO:0008152,GO:0006486	metabolic process (BP),protein glycosylation (BP)	3	633	17	37681	0.00269163	0.00466982	St3gal1,St6galnac3,Fut4
30	GO:0005975,GO:0043066	carbohydrate metabolic process (BP),negative regulation of apoptotic process (BP)	3	633	6	37681	9.08697	0.000445076	Gsk3b,Akt2,Chst11
31	GO:0005975,GO:0045944	carbohydrate metabolic process (BP),positive regulation of transcription from RNA polymerase II promoter (BP)	3	633	6	37681	9.08697	0.000445076	Gsk3b,Akt2,Igf2
32	GO:0005975,GO:0005977	carbohydrate metabolic process (BP),glycogen metabolic process (BP)	3	633	21	37681	0.00500869	0.00785677	Ppp1r3b,Gsk3b,Akt2
33	GO:0010033	response to organic substance (BP)	3	633	40	37681	0.0294392	0.033914	P2rx7,Aqp9,Rela
38	GO:0042981,GO:0006351,GO:0006355,GO:0043066,GO:0042127,GO:0045944,GO:0045892	regulation of apoptotic process (BP),transcription, DNA-dependent (BP),regulation of transcription, DNA-dependent (BP),negative regulation of apoptotic process (BP),regulation of cell proliferation (BP),positive regulation of transcription from RNA polymerase II promoter (BP),negative regulation of transcription, DNA-dependent (BP)	3	633	5	37681	4.60109	0.000306739	Gli3,Sox9,Sirt1
41	GO:0042981,GO:0006355,GO:0043066,GO:0045893,GO:0007507	regulation of apoptotic process (BP),regulation of transcription, DNA-dependent (BP),negative regulation of apoptotic process (BP),positive regulation of transcription, DNA-dependent (BP),heart development (BP)	3	633	5	37681	4.60109	0.000306739	Gli3,Sox9,Tgfbr1
42	GO:0042981,GO:0006355,GO:0043066,GO:0030154,GO:0008284	regulation of apoptotic process (BP),regulation of transcription, DNA-dependent (BP),negative regulation of apoptotic process (BP),cell differentiation (BP),positive regulation of cell proliferation (BP)	3	633	6	37681	9.08697	0.000445076	Sox9,Tgfbr1,Sirt1
43	GO:0042981,GO:0001822,GO:0001701	regulation of apoptotic process (BP),kidney development (BP),in utero embryonic development (BP)	3	633	4	37681	1.86379	0.000157874	Gli3,Tgfbr1,Bcl2l11
45	GO:0042981,GO:0043066,GO:0006915	regulation of apoptotic process (BP),negative regulation of apoptotic process (BP),apoptotic process (BP)	3	633	19	37681	0.00374114	0.00608041	Dicer1,Tgfbr1,Sirt1
47	GO:0042981,GO:0043066,GO:0045944,GO:0000122	regulation of apoptotic process (BP),negative regulation of apoptotic process (BP),positive regulation of transcription from RNA polymerase II promoter (BP),negative regulation of transcription from RNA polymerase II promoter (BP)	3	633	9	37681	0.00036752	0.00111652	Gli3,Dicer1,Sirt1
48	GO:0042981,GO:0043066,GO:0045944,GO:0045595	regulation of apoptotic process (BP),negative regulation of apoptotic process (BP),positive regulation of transcription from RNA polymerase II promoter (BP),regulation of cell differentiation (BP)	3	633	4	37681	1.86379	0.000157874	Gli3,Dicer1,Sox9
49	GO:0042981,GO:0006468	regulation of apoptotic process (BP),protein phosphorylation (BP)	3	633	15	37681	0.00184656	0.00352659	P2rx7,2610018G03Rik,Tgfbr1
51	GO:0042981,GO:0006915,GO:0009791	regulation of apoptotic process (BP),apoptotic process (BP),post-embryonic development (BP)	3	633	6	37681	9.08697	0.000445076	Dicer1,Tgfbr1,Bcl2l11
52	GO:0042981,GO:0001934	regulation of apoptotic process (BP),positive regulation of protein phosphorylation (BP)	3	633	5	37681	4.60109	0.000306739	P2rx7,Sox9,Sirt1
54	GO:0042981,GO:0007283	regulation of apoptotic process (BP),spermatogenesis (BP)	3	633	7	37681	0.000157033	0.00062466	Sox9,Sirt1,Bcl2l11
56	GO:0030334	regulation of cell migration (BP)	3	633	44	37681	0.0375843	0.0421506	Map3k1,Gna13,Cxcl12
67	GO:0006351,GO:0007275,GO:0006355,GO:0030154,GO:0045944,GO:0000122	transcription, DNA-dependent (BP),multicellular organismal development (BP),regulation of transcription, DNA-dependent (BP),cell differentiation (BP),positive regulation of transcription from RNA polymerase II promoter (BP),negative regulation of transcription from RNA polymerase II promoter (BP)	3	633	17	37681	0.00269163	0.00466982	Foxa3,Tcf4,Sirt1
69	GO:0006351,GO:0007275,GO:0006355,GO:0030154,GO:0000122,GO:0007283	transcription, DNA-dependent (BP),multicellular organismal development (BP),regulation of transcription, DNA-dependent (BP),cell differentiation (BP),negative regulation of transcription from RNA polymerase II promoter (BP),spermatogenesis (BP)	3	633	4	37681	1.86379	0.000157874	Foxa3,Nr6a1,Sirt1
72	GO:0006351,GO:0006355,GO:0009952,GO:0045944	transcription, DNA-dependent (BP),regulation of transcription, DNA-dependent (BP),anterior/posterior pattern specification (BP),positive regulation of transcription from RNA polymerase II promoter (BP)	3	633	27	37681	0.0102256	0.0139441	Gli3,Mll1,Btg2
73	GO:0006351,GO:0006355,GO:0043066,GO:0045893,GO:0008285,GO:0045944,GO:0032332	transcription, DNA-dependent (BP),regulation of transcription, DNA-dependent (BP),negative regulation of apoptotic process (BP),positive regulation of transcription, DNA-dependent (BP),negative regulation of cell proliferation (BP),positive regulation of transcription from RNA polymerase II promoter (BP),positive regulation of chondrocyte differentiation (BP)	3	633	3	37681	0.471865	6.93352	Gli3,Smad3,Sox9
75	GO:0006351,GO:0006355,GO:0043066,GO:0045893,GO:0045944,GO:0008284	transcription, DNA-dependent (BP),regulation of transcription, DNA-dependent (BP),negative regulation of apoptotic process (BP),positive regulation of transcription, DNA-dependent (BP),positive regulation of transcription from RNA polymerase II promoter (BP),positive regulation of cell proliferation (BP)	3	633	16	37681	0.00224448	0.00404006	Arnt2,Rela,Sox9
76	GO:0006351,GO:0006355,GO:0043066,GO:0045893,GO:0045944,GO:0045892,GO:0032332	transcription, DNA-dependent (BP),regulation of transcription, DNA-dependent (BP),negative regulation of apoptotic process (BP),positive regulation of transcription, DNA-dependent (BP),positive regulation of transcription from RNA polymerase II promoter (BP),negative regulation of transcription, DNA-dependent (BP),positive regulation of chondrocyte differentiation (BP)	3	633	3	37681	0.471865	6.93352	Gli3,Rela,Sox9
81	GO:0006351,GO:0006355,GO:0043066,GO:0045944,GO:0008284,GO:0045892	transcription, DNA-dependent (BP),regulation of transcription, DNA-dependent (BP),negative regulation of apoptotic process (BP),positive regulation of transcription from RNA polymerase II promoter (BP),positive regulation of cell proliferation (BP),negative regulation of transcription, DNA-dependent (BP)	3	633	13	37681	0.0011901	0.00251282	Rela,Sox9,Sirt1
82	GO:0006351,GO:0006355,GO:0043066,GO:0045944,GO:0000122	transcription, DNA-dependent (BP),regulation of transcription, DNA-dependent (BP),negative regulation of apoptotic process (BP),positive regulation of transcription from RNA polymerase II promoter (BP),negative regulation of transcription from RNA polymerase II promoter (BP)	3	633	23	37681	0.00650583	0.00952072	Gli3,Smad3,Sirt1
85	GO:0006351,GO:0006355,GO:0007165,GO:0045893	transcription, DNA-dependent (BP),regulation of transcription, DNA-dependent (BP),signal transduction (BP),positive regulation of transcription, DNA-dependent (BP)	3	633	16	37681	0.00224448	0.00404006	Arnt2,Sox9,Ahr
86	GO:0006351,GO:0006355,GO:0007165,GO:0045944	transcription, DNA-dependent (BP),regulation of transcription, DNA-dependent (BP),signal transduction (BP),positive regulation of transcription from RNA polymerase II promoter (BP)	3	633	27	37681	0.0102256	0.0139441	Arrb1,Arnt2,Sox9
88	GO:0006351,GO:0006355,GO:0006915,GO:0000122	transcription, DNA-dependent (BP),regulation of transcription, DNA-dependent (BP),apoptotic process (BP),negative regulation of transcription from RNA polymerase II promoter (BP)	3	633	22	37681	0.00572792	0.00868231	Rybp,Sirt1,Ahr
90	GO:0006351,GO:0006355,GO:0045893,GO:0042127,GO:0008285,GO:0045944,GO:0045595,GO:0045892	transcription, DNA-dependent (BP),regulation of transcription, DNA-dependent (BP),positive regulation of transcription, DNA-dependent (BP),regulation of cell proliferation (BP),negative regulation of cell proliferation (BP),positive regulation of transcription from RNA polymerase II promoter (BP),regulation of cell differentiation (BP),negative regulation of transcription, DNA-dependent (BP)	3	633	4	37681	1.86379	0.000157874	Gli3,Klf4,Sox9
91	GO:0006351,GO:0006355,GO:0045893,GO:0030154,GO:0045944	transcription, DNA-dependent (BP),regulation of transcription, DNA-dependent (BP),positive regulation of transcription, DNA-dependent (BP),cell differentiation (BP),positive regulation of transcription from RNA polymerase II promoter (BP)	3	633	41	37681	0.0313779	0.0359174	Klf4,Tcf4,Sox9
94	GO:0006351,GO:0006355,GO:0045893,GO:0008285,GO:0045944,GO:0007507	transcription, DNA-dependent (BP),regulation of transcription, DNA-dependent (BP),positive regulation of transcription, DNA-dependent (BP),negative regulation of cell proliferation (BP),positive regulation of transcription from RNA polymerase II promoter (BP),heart development (BP)	3	633	10	37681	0.000518478	0.0014034	Gli3,Myocd,Sox9
95	GO:0006351,GO:0006355,GO:0045893,GO:0008285,GO:0045944,GO:0006357	transcription, DNA-dependent (BP),regulation of transcription, DNA-dependent (BP),positive regulation of transcription, DNA-dependent (BP),negative regulation of cell proliferation (BP),positive regulation of transcription from RNA polymerase II promoter (BP),regulation of transcription from RNA polymerase II promoter (BP)	3	633	15	37681	0.00184656	0.00352659	Myocd,Klf4,Sox9
97	GO:0006351,GO:0006355,GO:0045893,GO:0045944,GO:0001889	transcription, DNA-dependent (BP),regulation of transcription, DNA-dependent (BP),positive regulation of transcription, DNA-dependent (BP),positive regulation of transcription from RNA polymerase II promoter (BP),liver development (BP)	3	633	16	37681	0.00224448	0.00404006	Smad3,Rela,Sp1
101	GO:0006351,GO:0006355,GO:0045893,GO:0045944,GO:0001701	transcription, DNA-dependent (BP),regulation of transcription, DNA-dependent (BP),positive regulation of transcription, DNA-dependent (BP),positive regulation of transcription from RNA polymerase II promoter (BP),in utero embryonic development (BP)	3	633	34	37681	0.0191905	0.0240717	Gli3,Smad3,Sp1
103	GO:0006351,GO:0006355,GO:0045893,GO:0045944,GO:0006357,GO:0045892	transcription, DNA-dependent (BP),regulation of transcription, DNA-dependent (BP),positive regulation of transcription, DNA-dependent (BP),positive regulation of transcription from RNA polymerase II promoter (BP),regulation of transcription from RNA polymerase II promoter (BP),negative regulation of transcription, DNA-dependent (BP)	3	633	18	37681	0.00318993	0.00532889	Klf4,Rela,Sox9
105	GO:0006351,GO:0006355,GO:0045893,GO:0045944,GO:0006366	transcription, DNA-dependent (BP),regulation of transcription, DNA-dependent (BP),positive regulation of transcription, DNA-dependent (BP),positive regulation of transcription from RNA polymerase II promoter (BP),transcription from RNA polymerase II promoter (BP)	3	633	28	37681	0.011312	0.015167	Smad3,Klf4,Ets1
107	GO:0006351,GO:0006355,GO:0045893,GO:0001889,GO:0000122	transcription, DNA-dependent (BP),regulation of transcription, DNA-dependent (BP),positive regulation of transcription, DNA-dependent (BP),liver development (BP),negative regulation of transcription from RNA polymerase II promoter (BP)	3	633	13	37681	0.0011901	0.00251282	Smad3,Sp3,Ahr
108	GO:0006351,GO:0006355,GO:0045893,GO:0001889,GO:0001701	transcription, DNA-dependent (BP),regulation of transcription, DNA-dependent (BP),positive regulation of transcription, DNA-dependent (BP),liver development (BP),in utero embryonic development (BP)	3	633	10	37681	0.000518478	0.0014034	Smad3,Sp1,Sp3
109	GO:0006351,GO:0006355,GO:0045893,GO:0001889,GO:0006357	transcription, DNA-dependent (BP),regulation of transcription, DNA-dependent (BP),positive regulation of transcription, DNA-dependent (BP),liver development (BP),regulation of transcription from RNA polymerase II promoter (BP)	3	633	10	37681	0.000518478	0.0014034	Rela,Sp1,Ahr
111	GO:0006351,GO:0006355,GO:0045893,GO:0000122,GO:0001701	transcription, DNA-dependent (BP),regulation of transcription, DNA-dependent (BP),positive regulation of transcription, DNA-dependent (BP),negative regulation of transcription from RNA polymerase II promoter (BP),in utero embryonic development (BP)	3	633	20	37681	0.00434689	0.00698608	Gli3,Smad3,Sp3
112	GO:0006351,GO:0006355,GO:0045893,GO:0000122,GO:0006357	transcription, DNA-dependent (BP),regulation of transcription, DNA-dependent (BP),positive regulation of transcription, DNA-dependent (BP),negative regulation of transcription from RNA polymerase II promoter (BP),regulation of transcription from RNA polymerase II promoter (BP)	3	633	35	37681	0.0207334	0.0256496	Myocd,Klf4,Ahr
114	GO:0006351,GO:0006355,GO:0045893,GO:0000122,GO:0006366	transcription, DNA-dependent (BP),regulation of transcription, DNA-dependent (BP),positive regulation of transcription, DNA-dependent (BP),negative regulation of transcription from RNA polymerase II promoter (BP),transcription from RNA polymerase II promoter (BP)	3	633	17	37681	0.00269163	0.00466982	Smad3,Klf4,Ahr
115	GO:0006351,GO:0006355,GO:0045893,GO:0030324,GO:0001701	transcription, DNA-dependent (BP),regulation of transcription, DNA-dependent (BP),positive regulation of transcription, DNA-dependent (BP),lung development (BP),in utero embryonic development (BP)	3	633	11	37681	0.000704019	0.00171248	Gli3,Sp1,Sp3
118	GO:0006351,GO:0006355,GO:0045893,GO:0006357,GO:0006366	transcription, DNA-dependent (BP),regulation of transcription, DNA-dependent (BP),positive regulation of transcription, DNA-dependent (BP),regulation of transcription from RNA polymerase II promoter (BP),transcription from RNA polymerase II promoter (BP)	3	633	15	37681	0.00184656	0.00352659	Klf4,Ets1,Ahr
120	GO:0006351,GO:0006355,GO:0045893,GO:0010468	transcription, DNA-dependent (BP),regulation of transcription, DNA-dependent (BP),positive regulation of transcription, DNA-dependent (BP),regulation of gene expression (BP)	3	633	23	37681	0.00650583	0.00952072	Gli3,Ahr,Npat
121	GO:0006351,GO:0006355,GO:0045893,GO:0001666	transcription, DNA-dependent (BP),regulation of transcription, DNA-dependent (BP),positive regulation of transcription, DNA-dependent (BP),response to hypoxia (BP)	3	633	11	37681	0.000704019	0.00171248	Fosl2,Smad3,Arnt2
124	GO:0006351,GO:0006355,GO:0042127,GO:0030154,GO:0045944,GO:0045892	transcription, DNA-dependent (BP),regulation of transcription, DNA-dependent (BP),regulation of cell proliferation (BP),cell differentiation (BP),positive regulation of transcription from RNA polymerase II promoter (BP),negative regulation of transcription, DNA-dependent (BP)	3	633	7	37681	0.000157033	0.00062466	Klf4,Sox9,Sirt1
126	GO:0006351,GO:0006355,GO:0042127,GO:0045944,GO:0000122,GO:0045892	transcription, DNA-dependent (BP),regulation of transcription, DNA-dependent (BP),regulation of cell proliferation (BP),positive regulation of transcription from RNA polymerase II promoter (BP),negative regulation of transcription from RNA polymerase II promoter (BP),negative regulation of transcription, DNA-dependent (BP)	3	633	9	37681	0.00036752	0.00111652	Gli3,Klf4,Sirt1
128	GO:0006351,GO:0006355,GO:0042127,GO:0006357	transcription, DNA-dependent (BP),regulation of transcription, DNA-dependent (BP),regulation of cell proliferation (BP),regulation of transcription from RNA polymerase II promoter (BP)	3	633	16	37681	0.00224448	0.00404006	Nr3c2,Klf4,Sox9
130	GO:0006351,GO:0006355,GO:0030154,GO:0008285,GO:0045944,GO:0006357	transcription, DNA-dependent (BP),regulation of transcription, DNA-dependent (BP),cell differentiation (BP),negative regulation of cell proliferation (BP),positive regulation of transcription from RNA polymerase II promoter (BP),regulation of transcription from RNA polymerase II promoter (BP)	3	633	7	37681	0.000157033	0.00062466	Foxa3,Klf4,Sox9
133	GO:0006351,GO:0006355,GO:0030154,GO:0045944,GO:0007283	transcription, DNA-dependent (BP),regulation of transcription, DNA-dependent (BP),cell differentiation (BP),positive regulation of transcription from RNA polymerase II promoter (BP),spermatogenesis (BP)	3	633	7	37681	0.000157033	0.00062466	Foxa3,Sox9,Sirt1
138	GO:0006351,GO:0006355,GO:0008285,GO:0045944,GO:0000122,GO:0006357	transcription, DNA-dependent (BP),regulation of transcription, DNA-dependent (BP),negative regulation of cell proliferation (BP),positive regulation of transcription from RNA polymerase II promoter (BP),negative regulation of transcription from RNA polymerase II promoter (BP),regulation of transcription from RNA polymerase II promoter (BP)	3	633	16	37681	0.00224448	0.00404006	Foxa3,Myocd,Klf4
141	GO:0006351,GO:0006355,GO:0045944,GO:0045165	transcription, DNA-dependent (BP),regulation of transcription, DNA-dependent (BP),positive regulation of transcription from RNA polymerase II promoter (BP),cell fate commitment (BP)	3	633	21	37681	0.00500869	0.00785677	Sox9,Tbx19,Onecut2
146	GO:0006351,GO:0006355,GO:0045944,GO:0010628	transcription, DNA-dependent (BP),regulation of transcription, DNA-dependent (BP),positive regulation of transcription from RNA polymerase II promoter (BP),positive regulation of gene expression (BP)	3	633	36	37681	0.0223424	0.0272192	Nfatc2,Sox9,Nfat5
149	GO:0006351,GO:0006355,GO:0045944,GO:0006974	transcription, DNA-dependent (BP),regulation of transcription, DNA-dependent (BP),positive regulation of transcription from RNA polymerase II promoter (BP),response to DNA damage stimulus (BP)	3	633	21	37681	0.00500869	0.00785677	Nfatc2,Sirt1,Btg2
151	GO:0006351,GO:0006355,GO:0045944,GO:0006461	transcription, DNA-dependent (BP),regulation of transcription, DNA-dependent (BP),positive regulation of transcription from RNA polymerase II promoter (BP),protein complex assembly (BP)	3	633	8	37681	0.000248112	0.000842644	Mll1,Sox9,Zfp148
152	GO:0006351,GO:0006355,GO:0045944,GO:0032088	transcription, DNA-dependent (BP),regulation of transcription, DNA-dependent (BP),positive regulation of transcription from RNA polymerase II promoter (BP),negative regulation of NF-kappaB transcription factor activity (BP)	3	633	6	37681	9.08697	0.000445076	Arrb1,Klf4,Sirt1
160	GO:0006351,GO:0006355,GO:0030308	transcription, DNA-dependent (BP),regulation of transcription, DNA-dependent (BP),negative regulation of cell growth (BP)	3	633	25	37681	0.00824219	0.0116133	Smad3,Sertad2,Sirt1
162	GO:0006351,GO:0006355,GO:0001525	transcription, DNA-dependent (BP),regulation of transcription, DNA-dependent (BP),angiogenesis (BP)	3	633	21	37681	0.00500869	0.00785677	Sirt1,Smad5,Elk3
165	GO:0006351,GO:0006355,GO:0090090	transcription, DNA-dependent (BP),regulation of transcription, DNA-dependent (BP),negative regulation of canonical Wnt receptor signaling pathway (BP)	3	633	17	37681	0.00269163	0.00466982	Gli3,Sox9,Ctnnd1
166	GO:0006351,GO:0006355,GO:0006338	transcription, DNA-dependent (BP),regulation of transcription, DNA-dependent (BP),chromatin remodeling (BP)	3	633	34	37681	0.0191905	0.0240717	Cebpg,Sox9,Nr3c1
167	GO:0006351,GO:0006355,GO:0043010	transcription, DNA-dependent (BP),regulation of transcription, DNA-dependent (BP),camera-type eye development (BP)	3	633	25	37681	0.00824219	0.0116133	Gli3,Ahr,Grlf1
169	GO:0006351,GO:0006355,GO:0045739	transcription, DNA-dependent (BP),regulation of transcription, DNA-dependent (BP),positive regulation of DNA repair (BP)	3	633	7	37681	0.000157033	0.00062466	Cebpg,Sirt1,Eya3
170	GO:0006351,GO:0006355,GO:0043353	transcription, DNA-dependent (BP),regulation of transcription, DNA-dependent (BP),enucleate erythrocyte differentiation (BP)	3	633	4	37681	1.86379	0.000157874	Cebpg,Sp1,Sp3
179	GO:0007275,GO:0006355,GO:0001525	multicellular organismal development (BP),regulation of transcription, DNA-dependent (BP),angiogenesis (BP)	3	633	13	37681	0.0011901	0.00251282	Meox2,Sirt1,Smad5
180	GO:0007275,GO:0043066,GO:0045944	multicellular organismal development (BP),negative regulation of apoptotic process (BP),positive regulation of transcription from RNA polymerase II promoter (BP)	3	633	27	37681	0.0102256	0.0139441	Gsk3b,Akt2,Sirt1
181	GO:0007275,GO:0016310,GO:0006468	multicellular organismal development (BP),phosphorylation (BP),protein phosphorylation (BP)	3	633	39	37681	0.0275662	0.0322202	Gsk3b,Akt2,Ntrk2
183	GO:0007275,GO:0007409,GO:0030154,GO:0007399	multicellular organismal development (BP),axonogenesis (BP),cell differentiation (BP),nervous system development (BP)	3	633	9	37681	0.00036752	0.00111652	Ntng1,Amigo1,Gsk3b
185	GO:0007275,GO:0006468,GO:0030154	multicellular organismal development (BP),protein phosphorylation (BP),cell differentiation (BP)	3	633	25	37681	0.00824219	0.0116133	Gsk3b,Smad5,Ntrk2
186	GO:0007275,GO:0006468,GO:0045944	multicellular organismal development (BP),protein phosphorylation (BP),positive regulation of transcription from RNA polymerase II promoter (BP)	3	633	5	37681	4.60109	0.000306739	Gsk3b,Akt2,Smad5
190	GO:0007275,GO:0030154,GO:0045944,GO:0001525	multicellular organismal development (BP),cell differentiation (BP),positive regulation of transcription from RNA polymerase II promoter (BP),angiogenesis (BP)	3	633	11	37681	0.000704019	0.00171248	Sirt1,Fzd5,Smad5
192	GO:0007275,GO:0008285	multicellular organismal development (BP),negative regulation of cell proliferation (BP)	3	633	47	37681	0.044368	0.0492219	Foxa3,Fzd5,Wnt9a
194	GO:0007275,GO:0048704	multicellular organismal development (BP),embryonic skeletal system morphogenesis (BP)	3	633	38	37681	0.0257589	0.0304039	Six4,Prrx1,Wnt9a
196	GO:0007275,GO:0060070,GO:0016055	multicellular organismal development (BP),canonical Wnt receptor signaling pathway (BP),Wnt receptor signaling pathway (BP)	3	633	38	37681	0.0257589	0.0304039	Gsk3b,Fzd5,Wnt9a
197	GO:0007275,GO:0007155	multicellular organismal development (BP),cell adhesion (BP)	3	633	45	37681	0.039782	0.0444767	Itga8,Amigo1,Fat3
199	GO:0007275,GO:0042472	multicellular organismal development (BP),inner ear morphogenesis (BP)	3	633	30	37681	0.0136774	0.0181024	Six4,Prrx1,Itga8
202	GO:0006355,GO:0009952,GO:0043066	regulation of transcription, DNA-dependent (BP),anterior/posterior pattern specification (BP),negative regulation of apoptotic process (BP)	3	633	8	37681	0.000248112	0.000842644	Gli3,Tgfbr1,Btg2
203	GO:0006355,GO:0009952,GO:0045893	regulation of transcription, DNA-dependent (BP),anterior/posterior pattern specification (BP),positive regulation of transcription, DNA-dependent (BP)	3	633	22	37681	0.00572792	0.00868231	Gli3,Mll1,Tgfbr1
205	GO:0006355,GO:0043066,GO:0007165,GO:0045893,GO:0008284	regulation of transcription, DNA-dependent (BP),negative regulation of apoptotic process (BP),signal transduction (BP),positive regulation of transcription, DNA-dependent (BP),positive regulation of cell proliferation (BP)	3	633	7	37681	0.000157033	0.00062466	Arnt2,Sox9,Tgfbr1
208	GO:0006355,GO:0043066,GO:0045893,GO:0001501	regulation of transcription, DNA-dependent (BP),negative regulation of apoptotic process (BP),positive regulation of transcription, DNA-dependent (BP),skeletal system development (BP)	3	633	6	37681	9.08697	0.000445076	Smad3,Sox9,Tgfbr1
209	GO:0006355,GO:0043066,GO:0045893,GO:0001701	regulation of transcription, DNA-dependent (BP),negative regulation of apoptotic process (BP),positive regulation of transcription, DNA-dependent (BP),in utero embryonic development (BP)	3	633	15	37681	0.00184656	0.00352659	Gli3,Smad3,Tgfbr1
218	GO:0006355,GO:0045893,GO:0008284,GO:0007507	regulation of transcription, DNA-dependent (BP),positive regulation of transcription, DNA-dependent (BP),positive regulation of cell proliferation (BP),heart development (BP)	3	633	12	37681	0.000926998	0.00211215	Myocd,Sox9,Tgfbr1
222	GO:0006355,GO:0045893,GO:0006917	regulation of transcription, DNA-dependent (BP),positive regulation of transcription, DNA-dependent (BP),induction of apoptosis (BP)	3	633	16	37681	0.00224448	0.00404006	Smad3,Tgfbr1,Ets1
223	GO:0006355,GO:0045893,GO:0048701	regulation of transcription, DNA-dependent (BP),positive regulation of transcription, DNA-dependent (BP),embryonic cranial skeleton morphogenesis (BP)	3	633	9	37681	0.00036752	0.00111652	Six4,Smad3,Tgfbr1
224	GO:0006355,GO:0007179	regulation of transcription, DNA-dependent (BP),transforming growth factor beta receptor signaling pathway (BP)	3	633	23	37681	0.00650583	0.00952072	Smad3,Tgfbr1,Smad5
229	GO:0006355,GO:0048704	regulation of transcription, DNA-dependent (BP),embryonic skeletal system morphogenesis (BP)	3	633	41	37681	0.0313779	0.0359174	Six4,Prrx1,Gli3
231	GO:0006355,GO:0048538	regulation of transcription, DNA-dependent (BP),thymus development (BP)	3	633	18	37681	0.00318993	0.00532889	Six4,Bcl11b,Tgfbr1
237	GO:0001942,GO:0043066,GO:0045944	hair follicle development (BP),negative regulation of apoptotic process (BP),positive regulation of transcription from RNA polymerase II promoter (BP)	3	633	4	37681	1.86379	0.000157874	Dicer1,Rela,Sox9
239	GO:0009952,GO:0016310,GO:0006468	anterior/posterior pattern specification (BP),phosphorylation (BP),protein phosphorylation (BP)	3	633	7	37681	0.000157033	0.00062466	Acvr2a,Tgfbr1,Bmpr1a
240	GO:0009952,GO:0008285	anterior/posterior pattern specification (BP),negative regulation of cell proliferation (BP)	3	633	16	37681	0.00224448	0.00404006	Gli3,Mll1,Wnt9a
241	GO:0009952,GO:0007389,GO:0007507	anterior/posterior pattern specification (BP),pattern specification process (BP),heart development (BP)	3	633	7	37681	0.000157033	0.00062466	Gli3,Crkl,Bmpr1a
242	GO:0009952,GO:0001701,GO:0007507,GO:0060021	anterior/posterior pattern specification (BP),in utero embryonic development (BP),heart development (BP),palate development (BP)	3	633	5	37681	4.60109	0.000306739	Gli3,Tgfbr1,Bmpr1a
244	GO:0009952,GO:0045669	anterior/posterior pattern specification (BP),positive regulation of osteoblast differentiation (BP)	3	633	10	37681	0.000518478	0.0014034	Gli3,Acvr2a,Bmpr1a
247	GO:0051898	negative regulation of protein kinase B signaling cascade (BP)	3	633	16	37681	0.00224448	0.00404006	Klf4,Sirt1,Ptprj
251	GO:0043066,GO:0016310,GO:0006468,GO:0045944	negative regulation of apoptotic process (BP),phosphorylation (BP),protein phosphorylation (BP),positive regulation of transcription from RNA polymerase II promoter (BP)	3	633	7	37681	0.000157033	0.00062466	Gsk3b,Akt2,Pik3r1
252	GO:0043066,GO:0016310,GO:0006915	negative regulation of apoptotic process (BP),phosphorylation (BP),apoptotic process (BP)	3	633	13	37681	0.0011901	0.00251282	Sgms1,Akt2,Tgfbr1
253	GO:0043066,GO:0016310,GO:0010628	negative regulation of apoptotic process (BP),phosphorylation (BP),positive regulation of gene expression (BP)	3	633	4	37681	1.86379	0.000157874	Sgms1,Akt2,Pik3r1
254	GO:0043066,GO:0045768,GO:0045944	negative regulation of apoptotic process (BP),positive regulation of anti-apoptosis (BP),positive regulation of transcription from RNA polymerase II promoter (BP)	3	633	7	37681	0.000157033	0.00062466	Sirt1,Pik3r1,Btg2
255	GO:0043066,GO:0009887,GO:0045944	negative regulation of apoptotic process (BP),organ morphogenesis (BP),positive regulation of transcription from RNA polymerase II promoter (BP)	3	633	10	37681	0.000518478	0.0014034	Gsk3b,Rela,Eya1
257	GO:0043066,GO:0007165,GO:0045944	negative regulation of apoptotic process (BP),signal transduction (BP),positive regulation of transcription from RNA polymerase II promoter (BP)	3	633	19	37681	0.00374114	0.00608041	Arnt2,Sox9,Pik3r1
259	GO:0043066,GO:0006915,GO:0045944	negative regulation of apoptotic process (BP),apoptotic process (BP),positive regulation of transcription from RNA polymerase II promoter (BP)	3	633	17	37681	0.00269163	0.00466982	Dicer1,Akt2,Sirt1
260	GO:0043066,GO:0006915,GO:0010628	negative regulation of apoptotic process (BP),apoptotic process (BP),positive regulation of gene expression (BP)	3	633	7	37681	0.000157033	0.00062466	Sgms1,Dicer1,Akt2
263	GO:0043066,GO:0045893,GO:0008285,GO:0045892	negative regulation of apoptotic process (BP),positive regulation of transcription, DNA-dependent (BP),negative regulation of cell proliferation (BP),negative regulation of transcription, DNA-dependent (BP)	3	633	14	37681	0.00149584	0.003051	Gli3,Tcfap4,Sox9
264	GO:0043066,GO:0045893,GO:0006357,GO:0045892	negative regulation of apoptotic process (BP),positive regulation of transcription, DNA-dependent (BP),regulation of transcription from RNA polymerase II promoter (BP),negative regulation of transcription, DNA-dependent (BP)	3	633	10	37681	0.000518478	0.0014034	Tcfap4,Rela,Sox9
268	GO:0043066,GO:0030154,GO:0045944,GO:0045892	negative regulation of apoptotic process (BP),cell differentiation (BP),positive regulation of transcription from RNA polymerase II promoter (BP),negative regulation of transcription, DNA-dependent (BP)	3	633	11	37681	0.000704019	0.00171248	Gsk3b,Sox9,Sirt1
269	GO:0043066,GO:0030154,GO:0001837	negative regulation of apoptotic process (BP),cell differentiation (BP),epithelial to mesenchymal transition (BP)	3	633	6	37681	9.08697	0.000445076	Gsk3b,Sox9,Tgfbr1
273	GO:0043066,GO:0045944,GO:0008286	negative regulation of apoptotic process (BP),positive regulation of transcription from RNA polymerase II promoter (BP),insulin receptor signaling pathway (BP)	3	633	4	37681	1.86379	0.000157874	Phip,Akt2,Pik3r1
275	GO:0043066,GO:0045944,GO:0001934,GO:0010628	negative regulation of apoptotic process (BP),positive regulation of transcription from RNA polymerase II promoter (BP),positive regulation of protein phosphorylation (BP),positive regulation of gene expression (BP)	3	633	4	37681	1.86379	0.000157874	Akt2,Sox9,Pik3r1
279	GO:0043066,GO:0045944,GO:0033138	negative regulation of apoptotic process (BP),positive regulation of transcription from RNA polymerase II promoter (BP),positive regulation of peptidyl-serine phosphorylation (BP)	3	633	9	37681	0.00036752	0.00111652	Phip,Gsk3b,Akt2
281	GO:0043066,GO:0048704	negative regulation of apoptotic process (BP),embryonic skeletal system morphogenesis (BP)	3	633	7	37681	0.000157033	0.00062466	Gli3,Chst11,Eya1
285	GO:0043066,GO:0001658	negative regulation of apoptotic process (BP),branching involved in ureteric bud morphogenesis (BP)	3	633	13	37681	0.0011901	0.00251282	Gli3,Cd44,Eya1
287	GO:0043066,GO:0006916	negative regulation of apoptotic process (BP),anti-apoptosis (BP)	3	633	37	37681	0.0240176	0.0288212	Gsk3b,Rela,Alox12
289	GO:0043066,GO:0007283	negative regulation of apoptotic process (BP),spermatogenesis (BP)	3	633	18	37681	0.00318993	0.00532889	Ube2b,Sox9,Sirt1
290	GO:0043066,GO:0006974	negative regulation of apoptotic process (BP),response to DNA damage stimulus (BP)	3	633	25	37681	0.00824219	0.0116133	Ube2b,Sirt1,Btg2
291	GO:0043066,GO:0030326	negative regulation of apoptotic process (BP),embryonic limb morphogenesis (BP)	3	633	15	37681	0.00184656	0.00352659	Gli3,Dicer1,Chst11
292	GO:0043066,GO:0006917	negative regulation of apoptotic process (BP),induction of apoptosis (BP)	3	633	20	37681	0.00434689	0.00698608	Gsk3b,Smad3,Tgfbr1
293	GO:0043066,GO:0048589	negative regulation of apoptotic process (BP),developmental growth (BP)	3	633	7	37681	0.000157033	0.00062466	Gli3,Smad3,Chst11
294	GO:0043066,GO:0034644	negative regulation of apoptotic process (BP),cellular response to UV (BP)	3	633	6	37681	9.08697	0.000445076	Tmem161a,Pik3r1,Aqp1
296	GO:0043066,GO:0045739	negative regulation of apoptotic process (BP),positive regulation of DNA repair (BP)	3	633	6	37681	9.08697	0.000445076	Tmem161a,Sirt1,Eya1
300	GO:0016310,GO:0046777,GO:0006468,GO:0007165,GO:0006915,GO:0018105	phosphorylation (BP),protein autophosphorylation (BP),protein phosphorylation (BP),signal transduction (BP),apoptotic process (BP),peptidyl-serine phosphorylation (BP)	3	633	3	37681	0.471865	6.93352	Stk4,Tgfbr1,Nek6
306	GO:0016310,GO:0006468,GO:0006915,GO:0001934	phosphorylation (BP),protein phosphorylation (BP),apoptotic process (BP),positive regulation of protein phosphorylation (BP)	3	633	7	37681	0.000157033	0.00062466	Akt2,Stk4,Map2k4
308	GO:0016310,GO:0006468,GO:0030154,GO:0007399	phosphorylation (BP),protein phosphorylation (BP),cell differentiation (BP),nervous system development (BP)	3	633	9	37681	0.00036752	0.00111652	Gsk3b,Bmpr1a,Ntrk2
311	GO:0016310,GO:0006468,GO:0001934,GO:0043065	phosphorylation (BP),protein phosphorylation (BP),positive regulation of protein phosphorylation (BP),positive regulation of apoptotic process (BP)	3	633	6	37681	9.08697	0.000445076	Stk4,Map2k4,Pik3r1
312	GO:0016310,GO:0006468,GO:0010628	phosphorylation (BP),protein phosphorylation (BP),positive regulation of gene expression (BP)	3	633	13	37681	0.0011901	0.00251282	Akt2,Pik3r1,Ntrk2
313	GO:0016310,GO:0006468,GO:0045669,GO:0030509,GO:0030501	phosphorylation (BP),protein phosphorylation (BP),positive regulation of osteoblast differentiation (BP),BMP signaling pathway (BP),positive regulation of bone mineralization (BP)	3	633	6	37681	9.08697	0.000445076	Acvr2a,Bmpr1b,Bmpr1a
315	GO:0016310,GO:0006468,GO:0006950	phosphorylation (BP),protein phosphorylation (BP),response to stress (BP)	3	633	34	37681	0.0191905	0.0240717	Mapkapk3,Gsk3b,Map2k4
317	GO:0016310,GO:0006468,GO:0006917,GO:0018105	phosphorylation (BP),protein phosphorylation (BP),induction of apoptosis (BP),peptidyl-serine phosphorylation (BP)	3	633	3	37681	0.471865	6.93352	Gsk3b,Stk4,Tgfbr1
318	GO:0016310,GO:0006468,GO:0007067	phosphorylation (BP),protein phosphorylation (BP),mitosis (BP)	3	633	22	37681	0.00572792	0.00868231	Wee2,Nek6,Wee1
320	GO:0016310,GO:0006468,GO:0018105,GO:0018107	phosphorylation (BP),protein phosphorylation (BP),peptidyl-serine phosphorylation (BP),peptidyl-threonine phosphorylation (BP)	3	633	16	37681	0.00224448	0.00404006	Lmtk2,Tgfbr1,Akt3
322	GO:0016310,GO:0007165,GO:0030154	phosphorylation (BP),signal transduction (BP),cell differentiation (BP)	3	633	9	37681	0.00036752	0.00111652	Tgfbr1,Pik3cd,Bmpr1a
326	GO:0016310,GO:0006954	phosphorylation (BP),inflammatory response (BP)	3	633	19	37681	0.00374114	0.00608041	Sgms1,Pik3cd,Tollip
331	GO:0043410,GO:0000187	positive regulation of MAPK cascade (BP),activation of MAPK activity (BP)	3	633	12	37681	0.000926998	0.00211215	Lpar2,P2rx7,Ptprc
334	GO:0046777,GO:0006468,GO:0043065	protein autophosphorylation (BP),protein phosphorylation (BP),positive regulation of apoptotic process (BP)	3	633	11	37681	0.000704019	0.00171248	Map3k1,Eif2ak2,Stk4
337	GO:0007420,GO:0008285,GO:0045944	brain development (BP),negative regulation of cell proliferation (BP),positive regulation of transcription from RNA polymerase II promoter (BP)	3	633	6	37681	9.08697	0.000445076	Foxa3,Gli3,Fzd5
339	GO:0007409,GO:0045944	axonogenesis (BP),positive regulation of transcription from RNA polymerase II promoter (BP)	3	633	13	37681	0.0011901	0.00251282	Gsk3b,Bcl11b,Fzd5
343	GO:0006468,GO:0007179,GO:0030154	protein phosphorylation (BP),transforming growth factor beta receptor signaling pathway (BP),cell differentiation (BP)	3	633	4	37681	1.86379	0.000157874	Bmpr1b,Tgfbr1,Smad5
345	GO:0006468,GO:0030154,GO:0045669,GO:0030509	protein phosphorylation (BP),cell differentiation (BP),positive regulation of osteoblast differentiation (BP),BMP signaling pathway (BP)	3	633	3	37681	0.471865	6.93352	Bmpr1b,Bmpr1a,Smad5
352	GO:0006468,GO:0032496	protein phosphorylation (BP),response to lipopolysaccharide (BP)	3	633	15	37681	0.00184656	0.00352659	Mapkapk3,P2rx7,Eif2ak2
355	GO:0051897	positive regulation of protein kinase B signaling cascade (BP)	3	633	47	37681	0.044368	0.0492219	Tgfbr1,Igf2,Ptprj
363	GO:0006810,GO:0015031,GO:0006606	transport (BP),protein transport (BP),protein import into nucleus (BP)	3	633	10	37681	0.000518478	0.0014034	Kpna4,Kpna3,Kpnb1
366	GO:0006810,GO:0007165,GO:0006811,GO:0034220	transport (BP),signal transduction (BP),ion transport (BP),ion transmembrane transport (BP)	3	633	32	37681	0.0163026	0.0210356	Gria3,Gabrb2,Gria4
370	GO:0006810,GO:0006811,GO:0006812,GO:0055085,GO:0034220	transport (BP),ion transport (BP),cation transport (BP),transmembrane transport (BP),ion transmembrane transport (BP)	3	633	42	37681	0.0333818	0.0379698	Sfxn1,Slc12a1,P2rx7
377	GO:0006810,GO:0006811,GO:0034220,GO:0006814	transport (BP),ion transport (BP),ion transmembrane transport (BP),sodium ion transport (BP)	3	633	38	37681	0.0257589	0.0304039	Slc12a1,Slc4a8,Scn2b
391	GO:0006810,GO:0045944	transport (BP),positive regulation of transcription from RNA polymerase II promoter (BP)	3	633	9	37681	0.00036752	0.00111652	Arrb1,Smad3,Akt2
392	GO:0006810,GO:0008643	transport (BP),carbohydrate transport (BP)	3	633	35	37681	0.0207334	0.0256496	AI317395,Akt2,Slc2a9
393	GO:0006810,GO:0006887	transport (BP),exocytosis (BP)	3	633	38	37681	0.0257589	0.0304039	Rab3d,Exoc8,Cplx2
395	GO:0006810,GO:0006897	transport (BP),endocytosis (BP)	3	633	38	37681	0.0257589	0.0304039	Snx18,Syp,Arrb1
398	GO:0006810,GO:0019233	transport (BP),sensory perception of pain (BP)	3	633	11	37681	0.000704019	0.00171248	Cacna1e,P2rx7,Aqp1
404	GO:0007186,GO:0007165,GO:0007189,GO:0006184	G-protein coupled receptor signaling pathway (BP),signal transduction (BP),activation of adenylate cyclase activity by G-protein signaling pathway (BP),GTP catabolic process (BP)	3	633	4	37681	1.86379	0.000157874	Gnal,Gnaq,Gna13
406	GO:0007186,GO:0043547	G-protein coupled receptor signaling pathway (BP),positive regulation of GTPase activity (BP)	3	633	21	37681	0.00500869	0.00785677	Arrb1,Gnaq,Rgs4
411	GO:0007165,GO:0030154,GO:0001701	signal transduction (BP),cell differentiation (BP),in utero embryonic development (BP)	3	633	7	37681	0.000157033	0.00062466	Tgfbr1,Gna13,Bmpr1a
412	GO:0007165,GO:0030154,GO:0007507	signal transduction (BP),cell differentiation (BP),heart development (BP)	3	633	3	37681	0.471865	6.93352	Sox9,Tgfbr1,Bmpr1a
413	GO:0007165,GO:0008285	signal transduction (BP),negative regulation of cell proliferation (BP)	3	633	42	37681	0.0333818	0.0379698	Stk4,Sox9,Fzd5
415	GO:0007165,GO:0001934	signal transduction (BP),positive regulation of protein phosphorylation (BP)	3	633	28	37681	0.011312	0.015167	Stk4,Sox9,Pik3r1
416	GO:0007165,GO:0001501,GO:0007507	signal transduction (BP),skeletal system development (BP),heart development (BP)	3	633	5	37681	4.60109	0.000306739	Gnaq,Sox9,Tgfbr1
418	GO:0007165,GO:0006357	signal transduction (BP),regulation of transcription from RNA polymerase II promoter (BP)	3	633	23	37681	0.00650583	0.00952072	Sox9,Fzd5,Ahr
419	GO:0007165,GO:0001569	signal transduction (BP),patterning of blood vessels (BP)	3	633	9	37681	0.00036752	0.00111652	Stk4,Gna13,Ahr
421	GO:0007165,GO:0007049,GO:0051301	signal transduction (BP),cell cycle (BP),cell division (BP)	3	633	15	37681	0.00184656	0.00352659	Gnai1,Gnai3,Nek6
423	GO:0007165,GO:0006184,GO:0007264	signal transduction (BP),GTP catabolic process (BP),small GTPase mediated signal transduction (BP)	3	633	33	37681	0.0177136	0.0226131	Nkiras1,Rap2a,Rap2b
425	GO:0007165,GO:0050790	signal transduction (BP),regulation of catalytic activity (BP)	3	633	39	37681	0.0275662	0.0322202	Ppp2r5e,Rgl1,Pik3r1
429	GO:0006915,GO:0001934,GO:0043065	apoptotic process (BP),positive regulation of protein phosphorylation (BP),positive regulation of apoptotic process (BP)	3	633	7	37681	0.000157033	0.00062466	Stk4,Map2k4,Sirt1
433	GO:0006915,GO:0048536	apoptotic process (BP),spleen development (BP)	3	633	6	37681	9.08697	0.000445076	Dicer1,Ahr,Bcl2l11
436	GO:0043154,GO:0045944	negative regulation of cysteine-type endopeptidase activity involved in apoptotic process (BP),positive regulation of transcription from RNA polymerase II promoter (BP)	3	633	13	37681	0.0011901	0.00251282	Arrb1,Klf4,Akt2
437	GO:0043154,GO:0033138	negative regulation of cysteine-type endopeptidase activity involved in apoptotic process (BP),positive regulation of peptidyl-serine phosphorylation (BP)	3	633	8	37681	0.000248112	0.000842644	Arrb1,Akt2,Cd44
438	GO:0030217	T cell differentiation (BP)	3	633	31	37681	0.0149573	0.0194391	Ptprc,Cacnb4,Sp3
442	GO:0045893,GO:0008285,GO:0006357,GO:0045892	positive regulation of transcription, DNA-dependent (BP),negative regulation of cell proliferation (BP),regulation of transcription from RNA polymerase II promoter (BP),negative regulation of transcription, DNA-dependent (BP)	3	633	16	37681	0.00224448	0.00404006	Tcfap4,Klf4,Sox9
444	GO:0045893,GO:0008285,GO:0006461	positive regulation of transcription, DNA-dependent (BP),negative regulation of cell proliferation (BP),protein complex assembly (BP)	3	633	4	37681	1.86379	0.000157874	Tcfap4,Mll1,Sox9
459	GO:0007179,GO:0045944	transforming growth factor beta receptor signaling pathway (BP),positive regulation of transcription from RNA polymerase II promoter (BP)	3	633	18	37681	0.00318993	0.00532889	Map3k1,Smad3,Smad5
460	GO:0007179,GO:0001501	transforming growth factor beta receptor signaling pathway (BP),skeletal system development (BP)	3	633	7	37681	0.000157033	0.00062466	Smad3,Bmpr1b,Tgfbr1
468	GO:0030154,GO:0001501	cell differentiation (BP),skeletal system development (BP)	3	633	16	37681	0.00224448	0.00404006	Bmpr1b,Sox9,Tgfbr1
469	GO:0030154,GO:0009790	cell differentiation (BP),embryo development (BP)	3	633	19	37681	0.00374114	0.00608041	Foxa3,Twsg1,Tgfbr1
473	GO:0030154,GO:0051216	cell differentiation (BP),cartilage development (BP)	3	633	25	37681	0.00824219	0.0116133	Bmpr1b,Sox9,Bmpr1a
477	GO:0008285,GO:0045944,GO:0033077	negative regulation of cell proliferation (BP),positive regulation of transcription from RNA polymerase II promoter (BP),T cell differentiation in thymus (BP)	3	633	6	37681	9.08697	0.000445076	Gli3,Bcl11b,Fzd5
479	GO:0008285,GO:0045944,GO:0031077	negative regulation of cell proliferation (BP),positive regulation of transcription from RNA polymerase II promoter (BP),post-embryonic camera-type eye development (BP)	3	633	3	37681	0.471865	6.93352	Klf4,Bcl11b,Fzd5
483	GO:0008285,GO:0090090	negative regulation of cell proliferation (BP),negative regulation of canonical Wnt receptor signaling pathway (BP)	3	633	15	37681	0.00184656	0.00352659	Gli3,Stk4,Sox9
488	GO:0030512	negative regulation of transforming growth factor beta receptor signaling pathway (BP)	3	633	36	37681	0.0223424	0.0272192	Chst11,Nr3c1,Onecut2
492	GO:0045944,GO:0032869	positive regulation of transcription from RNA polymerase II promoter (BP),cellular response to insulin stimulus (BP)	3	633	10	37681	0.000518478	0.0014034	Lpin1,Akt2,Rhoq
495	GO:0045944,GO:0001934,GO:0006006	positive regulation of transcription from RNA polymerase II promoter (BP),positive regulation of protein phosphorylation (BP),glucose metabolic process (BP)	3	633	5	37681	4.60109	0.000306739	Akt2,Pik3r1,Igf2
496	GO:0045944,GO:0048704,GO:0048856	positive regulation of transcription from RNA polymerase II promoter (BP),embryonic skeletal system morphogenesis (BP),anatomical structure development (BP)	3	633	4	37681	1.86379	0.000157874	Six4,Gli3,Eya1
498	GO:0045944,GO:0000122,GO:0045595	positive regulation of transcription from RNA polymerase II promoter (BP),negative regulation of transcription from RNA polymerase II promoter (BP),regulation of cell differentiation (BP)	3	633	12	37681	0.000926998	0.00211215	Gli3,Dicer1,Klf4
500	GO:0045944,GO:0030324	positive regulation of transcription from RNA polymerase II promoter (BP),lung development (BP)	3	633	37	37681	0.0240176	0.0288212	Gli3,Dicer1,Sp1
505	GO:0045944,GO:0006916	positive regulation of transcription from RNA polymerase II promoter (BP),anti-apoptosis (BP)	3	633	20	37681	0.00434689	0.00698608	Gsk3b,Rela,Nr3c1
509	GO:0045944,GO:0045444	positive regulation of transcription from RNA polymerase II promoter (BP),fat cell differentiation (BP)	3	633	16	37681	0.00224448	0.00404006	Gsk3b,Lpin1,Klf4
510	GO:0007613	memory (BP)	3	633	44	37681	0.0375843	0.0421506	Itga8,Slc24a2,Igf2
515	GO:0007612	learning (BP)	3	633	34	37681	0.0191905	0.0240717	Slc24a2,Ntrk2,Cntn2
517	GO:0055114,GO:0008610	oxidation-reduction process (BP),lipid biosynthetic process (BP)	3	633	44	37681	0.0375843	0.0421506	Hsd17b7,Agps,Scd2
521	GO:0008284,GO:0001934	positive regulation of cell proliferation (BP),positive regulation of protein phosphorylation (BP)	3	633	31	37681	0.0149573	0.0194391	Ccnd2,Sox9,Sirt1
522	GO:0008284,GO:0010628	positive regulation of cell proliferation (BP),positive regulation of gene expression (BP)	3	633	40	37681	0.0294392	0.033914	Sox9,Alox12,Ntrk2
524	GO:0032869,GO:0008286,GO:0046326	cellular response to insulin stimulus (BP),insulin receptor signaling pathway (BP),positive regulation of glucose import (BP)	3	633	8	37681	0.000248112	0.000842644	Akt2,Sorbs1,Rhoq
527	GO:0045725	positive regulation of glycogen biosynthetic process (BP)	3	633	13	37681	0.0011901	0.00251282	Akt2,Sorbs1,Igf2
532	GO:0001934,GO:0007283	positive regulation of protein phosphorylation (BP),spermatogenesis (BP)	3	633	5	37681	4.60109	0.000306739	Acvr2a,Sox9,Sirt1
533	GO:0042474	middle ear morphogenesis (BP)	3	633	22	37681	0.00572792	0.00868231	Prrx1,Tshz1,Eya1
535	GO:0007389,GO:0060021	pattern specification process (BP),palate development (BP)	3	633	8	37681	0.000248112	0.000842644	Gli3,Asph,Bmpr1a
537	GO:0048704,GO:0000122	embryonic skeletal system morphogenesis (BP),negative regulation of transcription from RNA polymerase II promoter (BP)	3	633	23	37681	0.00650583	0.00952072	Prrx1,Gli3,Wnt9a
538	GO:0048704,GO:0030326	embryonic skeletal system morphogenesis (BP),embryonic limb morphogenesis (BP)	3	633	8	37681	0.000248112	0.000842644	Prrx1,Gli3,Chst11
540	GO:0048704,GO:0042472	embryonic skeletal system morphogenesis (BP),inner ear morphogenesis (BP)	3	633	6	37681	9.08697	0.000445076	Six4,Prrx1,Eya1
542	GO:0000122,GO:0030324	negative regulation of transcription from RNA polymerase II promoter (BP),lung development (BP)	3	633	29	37681	0.0124624	0.0165859	Gli3,Dicer1,Sp3
543	GO:0000122,GO:0030326	negative regulation of transcription from RNA polymerase II promoter (BP),embryonic limb morphogenesis (BP)	3	633	22	37681	0.00572792	0.00868231	Prrx1,Gli3,Dicer1
544	GO:0009953,GO:0045669	dorsal/ventral pattern formation (BP),positive regulation of osteoblast differentiation (BP)	3	633	4	37681	1.86379	0.000157874	Gli3,Bmpr1b,Bmpr1a
546	GO:0016567,GO:0043161	protein ubiquitination (BP),proteasomal ubiquitin-dependent protein catabolic process (BP)	3	633	27	37681	0.0102256	0.0139441	Ube2b,Arrb1,Sirt1
550	GO:0016049	cell growth (BP)	3	633	35	37681	0.0207334	0.0256496	Sgms1,Rasgrp4,Entpd5
558	GO:0002053,GO:0051216	positive regulation of mesenchymal cell proliferation (BP),cartilage development (BP)	3	633	8	37681	0.000248112	0.000842644	Prrx1,Sox9,Bmpr1a
563	GO:0042475,GO:0001701	odontogenesis of dentin-containing tooth (BP),in utero embryonic development (BP)	3	633	15	37681	0.00184656	0.00352659	Gli3,Bmpr1a,Bcl2l11
565	GO:0001701,GO:0006917	in utero embryonic development (BP),induction of apoptosis (BP)	3	633	10	37681	0.000518478	0.0014034	Smad3,Tgfbr1,Bcl2l11
566	GO:0001701,GO:0048589	in utero embryonic development (BP),developmental growth (BP)	3	633	13	37681	0.0011901	0.00251282	Gli3,Smad3,Bmpr1a
568	GO:0007507,GO:0042733	heart development (BP),embryonic digit morphogenesis (BP)	3	633	12	37681	0.000926998	0.00211215	Gli3,Gnaq,Bmpr1a
571	GO:0042733,GO:0048589	embryonic digit morphogenesis (BP),developmental growth (BP)	3	633	8	37681	0.000248112	0.000842644	Gli3,Chst11,Bmpr1a
573	GO:0048538,GO:0009791	thymus development (BP),post-embryonic development (BP)	3	633	6	37681	9.08697	0.000445076	Bcl11b,Tgfbr1,Bcl2l11
575	GO:0030900,GO:0043010	forebrain development (BP),camera-type eye development (BP)	3	633	8	37681	0.000248112	0.000842644	Gli3,Twsg1,Grlf1
578	GO:0045892,GO:0006461	negative regulation of transcription, DNA-dependent (BP),protein complex assembly (BP)	3	633	10	37681	0.000518478	0.0014034	Tcfap4,Sox9,Zfp148
586	GO:0007155,GO:0007157	cell adhesion (BP),heterophilic cell-cell adhesion (BP)	3	633	21	37681	0.00500869	0.00785677	Cd164,Amigo1,Cxadr
610	GO:0007283,GO:0008584	spermatogenesis (BP),male gonad development (BP)	3	633	18	37681	0.00318993	0.00532889	Acvr2a,Sox9,Bcl2l11
629	GO:0048705	skeletal system morphogenesis (BP)	3	633	43	37681	0.0354507	0.0400071	P2rx7,Tgfbr1,Fmn1
631	GO:0001756	somitogenesis (BP)	3	633	44	37681	0.0375843	0.0421506	Smad3,Bmpr1a,Pofut1
633	GO:0050790,GO:0035556	regulation of catalytic activity (BP),intracellular signal transduction (BP)	3	633	30	37681	0.0136774	0.0181024	Arfgef2,Rasgrp4,Arhgef4
634	GO:0050790,GO:0042325	regulation of catalytic activity (BP),regulation of phosphorylation (BP)	3	633	22	37681	0.00572792	0.00868231	Elp4,Klf4,Pik3r1
640	GO:0048706	embryonic skeletal system development (BP)	3	633	38	37681	0.0257589	0.0304039	Acvr2a,Sp1,Sp3
641	GO:0030218	erythrocyte differentiation (BP)	3	633	34	37681	0.0191905	0.0240717	Sfxn1,Sp3,Smad5
643	GO:0043525	positive regulation of neuron apoptosis (BP)	3	633	43	37681	0.0354507	0.0400071	Map2k4,Nr3c1,Bcl2l11
644	GO:0051607	defense response to virus (BP)	3	633	47	37681	0.044368	0.0492219	Dicer1,Cxadr,Ptprc
647	GO:0042098	T cell proliferation (BP)	3	633	16	37681	0.00224448	0.00404006	P2rx7,Ptprc,Cxcl12
648	GO:0051259	protein oligomerization (BP)	3	633	38	37681	0.0257589	0.0304039	Tmed10,P2rx7,Map3k1
652	GO:0043116	negative regulation of vascular permeability (BP)	3	633	11	37681	0.000704019	0.00171248	Ptprj,Nr3c1,Grlf1
656	GO:0007265	Ras protein signal transduction (BP)	3	633	27	37681	0.0102256	0.0139441	Iqgap3,Sdcbp,Nras
658	GO:0010765	positive regulation of sodium ion transport (BP)	3	633	11	37681	0.000704019	0.00171248	Cnksr3,Akt2,Akt3
661	GO:0048754	branching morphogenesis of a tube (BP)	3	633	32	37681	0.0163026	0.0210356	Gli3,Dicer1,Sema5a
665	GO:0015758	glucose transport (BP)	3	633	25	37681	0.00824219	0.0116133	Sorbs1,Klf15,Slc2a9
667	GO:0071549	cellular response to dexamethasone stimulus (BP)	3	633	9	37681	0.00036752	0.00111652	Tcfap4,Aqp1,Nr3c1
669	GO:0001707	mesoderm formation (BP)	3	633	31	37681	0.0149573	0.0194391	Smad3,Twsg1,Bmpr1a
672	GO:0007492	endoderm development (BP)	3	633	40	37681	0.0294392	0.033914	Smad3,Bmpr1a,Wnt9a
681	GO:0006641	triglyceride metabolic process (BP)	3	633	33	37681	0.0177136	0.0226131	Apoa5,Ptpn11,Cpt1a
683	GO:0048066	developmental pigmentation (BP)	3	633	15	37681	0.00184656	0.00352659	Myo5a,Gnaq,Bcl2l11
684	GO:0001782	B cell homeostasis (BP)	3	633	18	37681	0.00318993	0.00532889	Pik3cd,Ahr,Bcl2l11
686	GO:0043085	positive regulation of catalytic activity (BP)	3	633	33	37681	0.0177136	0.0226131	P2rx7,Aph1c,Igf2
690	GO:0016044	cellular membrane organization (BP)	3	633	14	37681	0.00149584	0.003051	Sgcg,Sgcb,Ccdc88a
691	GO:0048709	oligodendrocyte differentiation (BP)	3	633	15	37681	0.00184656	0.00352659	Gli3,Sox9,Ntrk2
696	GO:0006302	double-strand break repair (BP)	3	633	43	37681	0.0354507	0.0400071	Eya1,Eya3,Tdp1
697	GO:0001892	embryonic placenta development (BP)	3	633	25	37681	0.00824219	0.0116133	Slc8a1,Sp1,Sp3
700	GO:0070371	ERK1 and ERK2 cascade (BP)	3	633	18	37681	0.00318993	0.00532889	Ccl11,Iqgap3,Sox9
701	GO:0019827	stem cell maintenance (BP)	3	633	23	37681	0.00650583	0.00952072	Dicer1,Klf4,Bmpr1a
703	GO:0048011	nerve growth factor receptor signaling pathway (BP)	3	633	12	37681	0.000926998	0.00211215	Zfyve27,Lmtk2,Ptpn11
705	GO:0035166	post-embryonic hemopoiesis (BP)	3	633	5	37681	4.60109	0.000306739	Myo1e,Klf4,Ahr
706	GO:0071320	cellular response to cAMP (BP)	3	633	7	37681	0.000157033	0.00062466	Slc8a1,Aqp1,Ahr
707	GO:0021522	spinal cord motor neuron differentiation (BP)	3	633	17	37681	0.00269163	0.00466982	Cln8,Dicer1,Abt1
709	GO:0030838	positive regulation of actin filament polymerization (BP)	3	633	25	37681	0.00824219	0.0116133	Ccl11,Map3k1,Fmn1
712	GO:0051894	positive regulation of focal adhesion assembly (BP)	3	633	7	37681	0.000157033	0.00062466	Smad3,Ptprj,Sdc4
713	GO:0035108	limb morphogenesis (BP)	3	633	24	37681	0.00734357	0.0105959	Gli3,Asph,Bmpr1b
714	GO:0017157	regulation of exocytosis (BP)	3	633	17	37681	0.00269163	0.00466982	Rab27b,Rab3d,Myo5a
715	GO:0030318	melanocyte differentiation (BP)	3	633	22	37681	0.00572792	0.00868231	Gli3,Myo5a,Mlph
716	GO:0045664	regulation of neuron differentiation (BP)	3	633	19	37681	0.00374114	0.00608041	Dicer1,D0H4S114,Eya1
719	GO:0007193	inhibition of adenylate cyclase activity by G-protein signaling pathway (BP)	3	633	17	37681	0.00269163	0.00466982	Gnai1,Gnai3,Npr3
