# Supplementary material for: MicroRNA-124 and -137 cooperativity controls caspase-3 activity through BCL2L13 in hippocampal neural stem cells
Source: Sci Rep. 2015 Jul 24;5:12448. doi: 10.1038/srep12448 (PMC4513647; doi:10.1038/srep12448)
Supplement: Supplementary Table 15 [file srep12448-s23.xls]

## Sheet: miR135b.txt
# "1" : interaction predicted; "0" : interaction not predicted.
miRNA ID	miRNA Acc	Refseq	Symbol	Description	diana	microinspector	miranda	mirtarget2	mitarget	nbmirtar	pictar	pita	rna22	rnahybrid	targetscan
mmu-miR-135b	MIMAT0000612	NM_001005419	Ado	2-aminoethanethiol (cysteamine) dioxygenase	0	0	1	1	0	0	1	1	0	1	0
mmu-miR-135b	MIMAT0000612	NM_001005863	Mtus1	mitochondrial tumor suppressor 1	0	0	1	1	0	0	1	1	0	1	0
mmu-miR-135b	MIMAT0000612	NM_001005864	Mtus1	mitochondrial tumor suppressor 1	0	0	1	1	0	0	1	1	0	1	0
mmu-miR-135b	MIMAT0000612	NM_001018042	Sp3	trans-acting transcription factor 3	0	0	1	1	0	0	1	1	0	1	0
mmu-miR-135b	MIMAT0000612	NM_001038625	Sertad2	SERTA domain containing 2	0	0	1	1	0	0	1	1	0	1	0
mmu-miR-135b	MIMAT0000612	NM_001038999	Atp8a1	ATPase, aminophospholipid transporter (APLT), class I, type 8A, member 1	0	0	1	1	0	0	1	1	0	1	0
mmu-miR-135b	MIMAT0000612	NM_007395	Acvr1b	activin A receptor, type 1B	0	0	1	1	0	0	1	1	0	1	0
mmu-miR-135b	MIMAT0000612	NM_007451	Slc25a5	solute carrier family 25 (mitochondrial carrier, adenine nucleotide translocator), member 5	0	0	1	1	0	0	1	1	0	1	0
mmu-miR-135b	MIMAT0000612	NM_007520	Bach1	BTB and CNC homology 1	0	0	1	1	0	0	1	1	0	1	0
mmu-miR-135b	MIMAT0000612	NM_007635	Ccng2	cyclin G2	0	0	1	1	0	0	1	1	0	1	0
mmu-miR-135b	MIMAT0000612	NM_007756	Cplx1	complexin 1	0	0	1	1	0	0	1	1	0	1	0
mmu-miR-135b	MIMAT0000612	NM_007982	Ptk2	PTK2 protein tyrosine kinase 2	0	0	1	1	0	0	1	1	0	1	0
mmu-miR-135b	MIMAT0000612	NM_008263	Hoxa10	homeo box A10	0	0	1	1	0	0	1	1	0	1	0
mmu-miR-135b	MIMAT0000612	NM_008516	Lrrn1	leucine rich repeat protein 1, neuronal	0	0	1	1	0	0	1	1	0	1	0
mmu-miR-135b	MIMAT0000612	NM_008548	Man1a	mannosidase 1, alpha	0	0	1	1	0	0	1	1	0	1	0
mmu-miR-135b	MIMAT0000612	NM_009172	Siah1a	seven in absentia 1A	0	0	1	1	0	0	1	1	0	1	0
mmu-miR-135b	MIMAT0000612	NM_009625	Adcyap1	adenylate cyclase activating polypeptide 1	0	0	1	1	0	0	1	1	0	1	0
mmu-miR-135b	MIMAT0000612	NM_009670	Ank3	ankyrin 3, epithelial	0	0	1	1	0	0	1	1	0	1	0
mmu-miR-135b	MIMAT0000612	NM_009727	Atp8a1	ATPase, aminophospholipid transporter (APLT), class I, type 8A, member 1	0	0	1	1	0	0	1	1	0	1	0
mmu-miR-135b	MIMAT0000612	NM_010243	Fut9	fucosyltransferase 9	0	0	1	1	0	0	1	1	0	1	0
mmu-miR-135b	MIMAT0000612	NM_010431	Hif1a	hypoxia inducible factor 1, alpha subunit	0	0	1	1	0	0	1	1	0	1	0
mmu-miR-135b	MIMAT0000612	NM_010637	Klf4	Kruppel-like factor 4 (gut)	0	0	1	1	0	0	1	1	0	1	0
mmu-miR-135b	MIMAT0000612	NM_011774	Slc30a4	solute carrier family 30 (zinc transporter), member 4	0	0	1	1	0	0	1	1	0	1	0
mmu-miR-135b	MIMAT0000612	NM_013703	Vldlr	very low density lipoprotein receptor	0	0	1	1	0	0	1	1	0	1	0
mmu-miR-135b	MIMAT0000612	NM_016807	Sdcbp	syndecan binding protein	0	0	1	1	0	0	1	1	0	1	0
mmu-miR-135b	MIMAT0000612	NM_016846	Rgl1	ral guanine nucleotide dissociation stimulator,-like 1	0	0	1	1	0	0	1	1	0	1	0
mmu-miR-135b	MIMAT0000612	NM_016875	Ybx2	Y box protein 2	0	0	1	1	0	0	1	1	0	1	0
mmu-miR-135b	MIMAT0000612	NM_016886	Gria3	glutamate receptor, ionotropic, AMPA3 (alpha 3)	0	0	1	1	0	0	1	1	0	1	0
mmu-miR-135b	MIMAT0000612	NM_017381	Zranb2	zinc finger, RAN-binding domain containing 2	0	0	1	1	0	0	1	1	0	1	0
mmu-miR-135b	MIMAT0000612	NM_019665	Arl6	ADP-ribosylation factor-like 6	0	0	1	1	0	0	1	1	0	1	0
mmu-miR-135b	MIMAT0000612	NM_019677	Plcb1	phospholipase C, beta 1	0	0	1	1	0	0	1	1	0	1	0
mmu-miR-135b	MIMAT0000612	NM_020585	Golga7	golgi autoantigen, golgin subfamily a, 7	0	0	1	1	0	0	1	1	0	1	0
mmu-miR-135b	MIMAT0000612	NM_021326	Rbak	RB-associated KRAB repressor	0	0	1	1	0	0	1	1	0	1	0
mmu-miR-135b	MIMAT0000612	NM_021372	Sertad2	SERTA domain containing 2	0	0	1	1	0	0	1	1	0	1	0
mmu-miR-135b	MIMAT0000612	NM_021450	Trpm7	transient receptor potential cation channel, subfamily M, member 7	0	0	1	1	0	0	1	1	0	1	0
mmu-miR-135b	MIMAT0000612	NM_022025	Slc5a7	solute carrier family 5 (choline transporter), member 7	0	0	1	1	0	0	1	1	0	1	0
mmu-miR-135b	MIMAT0000612	NM_023324	Peli1	pellino 1	0	0	1	1	0	0	1	1	0	1	0
mmu-miR-135b	MIMAT0000612	NM_025439	Tmem9	transmembrane protein 9	0	0	1	1	0	0	1	1	0	1	0
mmu-miR-135b	MIMAT0000612	NM_025883	Zdhhc6	zinc finger, DHHC domain containing 6	0	0	1	1	0	0	1	1	0	1	0
mmu-miR-135b	MIMAT0000612	NM_026168	Ergic2	ERGIC and golgi 2	0	0	1	1	0	0	1	1	0	1	0
mmu-miR-135b	MIMAT0000612	NM_026174	Entpd4	ectonucleoside triphosphate diphosphohydrolase 4	0	0	1	1	0	0	1	1	0	1	0
mmu-miR-135b	MIMAT0000612	NM_026721	Slc39a13	solute carrier family 39 (metal ion transporter), member 13	0	0	1	1	0	0	1	1	0	1	0
mmu-miR-135b	MIMAT0000612	NM_027016	Sec62	SEC62 homolog (S. cerevisiae)	0	0	1	1	0	0	1	1	0	1	0
mmu-miR-135b	MIMAT0000612	NM_138606	Pim2	proviral integration site 2	0	0	1	1	0	0	1	1	0	1	0
mmu-miR-135b	MIMAT0000612	NM_144792	Sgms1	sphingomyelin synthase 1	0	0	1	1	0	0	1	1	0	1	0
mmu-miR-135b	MIMAT0000612	NM_145823	Pitpnc1	phosphatidylinositol transfer protein, cytoplasmic 1	0	0	1	1	0	0	1	1	0	1	0
mmu-miR-135b	MIMAT0000612	NM_146005	Ank3	ankyrin 3, epithelial	0	0	1	1	0	0	1	1	0	1	0
mmu-miR-135b	MIMAT0000612	NM_148931	Slc6a5	solute carrier family 6 (neurotransmitter transporter, glycine), member 5	0	0	1	1	0	0	1	1	0	1	0
mmu-miR-135b	MIMAT0000612	NM_153058	Mapre2	microtubule-associated protein, RP/EB family, member 2	0	0	1	1	0	0	1	1	0	1	0
mmu-miR-135b	MIMAT0000612	NM_153144	Ggnbp2	gametogenetin binding protein 2	0	0	1	1	0	0	1	1	0	1	0
mmu-miR-135b	MIMAT0000612	NM_153587	Rps6ka5	ribosomal protein S6 kinase, polypeptide 5	0	0	1	1	0	0	1	1	0	1	0
mmu-miR-135b	MIMAT0000612	NM_170687	Ank3	ankyrin 3, epithelial	0	0	1	1	0	0	1	1	0	1	0
mmu-miR-135b	MIMAT0000612	NM_170688	Ank3	ankyrin 3, epithelial	0	0	1	1	0	0	1	1	0	1	0
mmu-miR-135b	MIMAT0000612	NM_170689	Ank3	ankyrin 3, epithelial	0	0	1	1	0	0	1	1	0	1	0
mmu-miR-135b	MIMAT0000612	NM_170690	Ank3	ankyrin 3, epithelial	0	0	1	1	0	0	1	1	0	1	0
mmu-miR-135b	MIMAT0000612	NM_170728	Ank3	ankyrin 3, epithelial	0	0	1	1	0	0	1	1	0	1	0
mmu-miR-135b	MIMAT0000612	NM_172958	Mtmr12	myotubularin related protein 12	0	0	1	1	0	0	1	1	0	1	0
mmu-miR-135b	MIMAT0000612	NM_172591	Fcho2	FCH domain only 2	0	0	1	1	0	0	1	1	0	1	0
mmu-miR-135b	MIMAT0000612	NM_172677	Ythdf3	YTH domain family 3	0	0	1	1	0	0	1	1	0	1	0
mmu-miR-135b	MIMAT0000612	NM_176958	Hif1an	hypoxia-inducible factor 1, alpha subunit inhibitor	0	0	1	1	0	0	1	1	0	1	0
mmu-miR-135b	MIMAT0000612	NM_175149	2310022B05Rik	RIKEN cDNA 2310022B05 gene	0	0	1	1	0	0	1	1	0	1	0
mmu-miR-135b	MIMAT0000612	NM_173053	Limk2	LIM motif-containing protein kinase 2	0	0	1	0	0	0	1	1	0	1	0
mmu-miR-135b	MIMAT0000612	NM_207650	Dtna	dystrobrevin alpha	0	0	1	0	0	0	1	1	0	1	0
mmu-miR-135b	MIMAT0000612	NM_178065	1110018G07Rik	RIKEN cDNA 1110018G07 gene	0	0	1	0	0	0	1	1	0	1	0
mmu-miR-135b	MIMAT0000612	NM_183186	Foxn3	forkhead box N3	0	0	0	1	0	0	1	1	0	1	0
mmu-miR-135b	MIMAT0000612	NM_207669	Gabpb1	GA repeat binding protein, beta 1	0	0	1	0	0	0	1	1	0	1	0
mmu-miR-135b	MIMAT0000612	NM_175258	Rapgef6	Rap guanine nucleotide exchange factor (GEF) 6	0	0	0	1	0	0	1	1	0	1	0
mmu-miR-135b	MIMAT0000612	NM_172499	Mfsd9	major facilitator superfamily domain containing 9	0	0	1	1	0	0	0	1	0	1	0
mmu-miR-135b	MIMAT0000612	NM_172475	Frmd4a	FERM domain containing 4A	0	0	1	0	0	0	1	1	0	1	0
mmu-miR-135b	MIMAT0000612	NM_211138	Pcyt1b	phosphate cytidylyltransferase 1, choline, beta isoform	0	0	1	0	0	0	1	1	0	1	0
mmu-miR-135b	MIMAT0000612	NM_175206	Fbxl22	F-box and leucine-rich repeat protein 22	0	0	1	1	0	0	0	1	0	1	0
mmu-miR-135b	MIMAT0000612	NM_183019	Arhgef4	Rho guanine nucleotide exchange factor (GEF) 4	0	0	1	0	0	0	1	1	0	1	0
mmu-miR-135b	MIMAT0000612	NM_198423	Bahcc1	BAH domain and coiled-coil containing 1	0	0	1	1	0	0	0	1	0	1	0
mmu-miR-135b	MIMAT0000612	NM_172635	Patl1	protein associated with topoisomerase II homolog 1 (yeast)	0	0	1	0	0	0	1	1	0	1	0
mmu-miR-135b	MIMAT0000612	NM_172785	Zc3h12d	zinc finger CCCH type containing 12D	0	0	1	1	0	0	0	1	0	1	0
mmu-miR-135b	MIMAT0000612	NM_175647	Dmrta1	doublesex and mab-3 related transcription factor like family A1	0	0	1	1	0	0	0	1	0	1	0
mmu-miR-135b	MIMAT0000612	NM_178716	Tnpo1	transportin 1	0	0	1	0	0	0	1	1	0	1	0
mmu-miR-135b	MIMAT0000612	NM_172728	Creb5	cAMP responsive element binding protein 5	0	0	1	0	0	0	1	1	0	1	0
mmu-miR-135b	MIMAT0000612	NM_175461	C030014K22Rik	RIKEN cDNA C030014K22 gene	0	0	1	0	0	0	1	1	0	1	0
mmu-miR-135b	MIMAT0000612	NM_175749	Nup153	nucleoporin 153	0	0	0	1	0	0	1	1	0	1	0
mmu-miR-135b	MIMAT0000612	NM_172712	Uba6	ubiquitin-like modifier activating enzyme 6	0	0	1	1	0	0	0	1	0	1	0
mmu-miR-135b	MIMAT0000612	NM_198111	Akap6	A kinase (PRKA) anchor protein 6	0	0	1	1	0	0	0	1	0	1	0
mmu-miR-135b	MIMAT0000612	NM_178720	Zpld1	zona pellucida like domain containing 1	0	0	1	1	0	0	0	1	0	1	0
mmu-miR-135b	MIMAT0000612	NM_175448	Rlbp1l2	retinaldehyde binding protein 1-like 2	0	0	1	1	0	0	0	1	0	1	0
mmu-miR-135b	MIMAT0000612	NM_178723	Zfp385b	zinc finger protein 385B	0	0	0	1	0	0	1	1	0	1	0
mmu-miR-135b	MIMAT0000612	NM_172815	Rspo2	R-spondin 2 homolog (Xenopus laevis)	0	0	1	1	0	0	0	1	0	1	0
mmu-miR-135b	MIMAT0000612	NM_182994	Arl5a	ADP-ribosylation factor-like 5A	0	0	1	1	0	0	0	1	0	1	0
mmu-miR-135b	MIMAT0000612	NM_205810	Mrgprb1	MAS-related GPR, member B1	0	0	1	1	0	0	0	1	0	1	0
mmu-miR-135b	MIMAT0000612	NM_172263	Pde8b	phosphodiesterase 8B	0	0	1	0	0	0	1	1	0	1	0
mmu-miR-135b	MIMAT0000612	NM_170729	Ank3	ankyrin 3, epithelial	0	0	1	1	0	0	0	1	0	1	0
mmu-miR-135b	MIMAT0000612	NM_177383	Gpr21	G protein-coupled receptor 21	0	0	0	1	0	0	1	1	0	1	0
mmu-miR-135b	MIMAT0000612	NM_181416	Arhgap11a	Rho GTPase activating protein 11A	0	0	1	1	0	0	0	1	0	1	0
mmu-miR-135b	MIMAT0000612	NM_177566	Arhgef15	Rho guanine nucleotide exchange factor (GEF) 15	0	0	1	1	0	0	0	1	0	1	0
mmu-miR-135b	MIMAT0000612	NM_177715	Kctd12	potassium channel tetramerisation domain containing 12	0	0	1	0	0	0	1	1	0	1	0
mmu-miR-135b	MIMAT0000612	NM_177338	Hmbox1	homeobox containing 1	0	0	0	1	0	0	1	1	0	1	0
mmu-miR-135b	MIMAT0000612	NM_172153	Lcorl	ligand dependent nuclear receptor corepressor-like	0	0	1	0	0	0	1	1	0	1	0
mmu-miR-135b	MIMAT0000612	NM_177645	1110028C15Rik	RIKEN cDNA 1110028C15 gene	0	0	1	1	0	0	0	1	0	1	0
mmu-miR-135b	MIMAT0000612	NM_177546	Pcyt1b	phosphate cytidylyltransferase 1, choline, beta isoform	0	0	1	0	0	0	1	1	0	1	0
mmu-miR-135b	MIMAT0000612	NM_172282	Tmco3	transmembrane and coiled-coil domains 3	0	0	1	1	0	0	0	1	0	1	0
mmu-miR-135b	MIMAT0000612	NM_173422	Colec10	collectin sub-family member 10	0	0	1	1	0	0	0	1	0	1	0
mmu-miR-135b	MIMAT0000612	NM_172262	Aof1	amine oxidase, flavin containing 1	0	0	1	1	0	0	0	1	0	1	0
mmu-miR-135b	MIMAT0000612	NM_172435	P2ry10	purinergic receptor P2Y, G-protein coupled 10	0	0	1	1	0	0	0	1	0	1	0
mmu-miR-135b	MIMAT0000612	NM_172426	Slc24a2	solute carrier family 24 (sodium/potassium/calcium exchanger), member 2	0	0	0	1	0	0	1	1	0	1	0
mmu-miR-135b	MIMAT0000612	NM_181853	Trim66	tripartite motif-containing 66	0	0	1	0	0	0	1	1	0	1	0
mmu-miR-135b	MIMAT0000612	NM_174846	Glyctk	glycerate kinase	0	0	1	0	0	0	1	1	0	1	0
mmu-miR-135b	MIMAT0000612	NM_170730	Ank3	ankyrin 3, epithelial	0	0	1	1	0	0	0	1	0	1	0
mmu-miR-135b	MIMAT0000612	NM_173876	Clcn3	chloride channel 3	0	0	1	0	0	0	1	1	0	1	0
mmu-miR-135b	MIMAT0000612	NM_001003829	Jph4	junctophilin 4	0	0	1	1	0	0	0	1	0	1	0
mmu-miR-135b	MIMAT0000612	NM_001004761	Gpr158	G protein-coupled receptor 158	0	0	1	0	0	0	1	1	0	1	0
mmu-miR-135b	MIMAT0000612	NM_001005247	Hps5	Hermansky-Pudlak syndrome 5 homolog (human)	0	0	1	1	0	0	0	1	0	1	0
mmu-miR-135b	MIMAT0000612	NM_001005248	Hps5	Hermansky-Pudlak syndrome 5 homolog (human)	0	0	1	1	0	0	0	1	0	1	0
mmu-miR-135b	MIMAT0000612	NM_001005605	Aebp2	AE binding protein 2	0	0	1	0	0	0	1	1	0	1	0
mmu-miR-135b	MIMAT0000612	NM_001005865	Mtus1	mitochondrial tumor suppressor 1	0	0	1	1	0	0	0	1	0	1	0
mmu-miR-135b	MIMAT0000612	NM_001013385	Grm4	glutamate receptor, metabotropic 4	0	0	1	1	0	0	0	1	0	1	0
mmu-miR-135b	MIMAT0000612	NM_001013577	1110054O05Rik	RIKEN cDNA 1110054O05 gene	0	0	1	1	0	0	0	1	0	1	0
mmu-miR-135b	MIMAT0000612	NM_001013784	E130309D14Rik	RIKEN cDNA E130309D14 gene	0	0	1	0	0	0	1	1	0	1	0
mmu-miR-135b	MIMAT0000612	NM_001014288	Ptprd	protein tyrosine phosphatase, receptor type, D	0	0	1	0	0	0	1	1	0	1	0
mmu-miR-135b	MIMAT0000612	NM_001014761	Scn2b	sodium channel, voltage-gated, type II, beta	0	0	1	0	0	0	1	1	0	1	0
mmu-miR-135b	MIMAT0000612	NM_001024474	Diras2	DIRAS family, GTP-binding RAS-like 2	0	0	1	0	0	0	1	1	0	1	0
mmu-miR-135b	MIMAT0000612	NM_001024617	Inpp4b	inositol polyphosphate-4-phosphatase, type II	0	0	1	0	0	0	1	1	0	1	0
mmu-miR-135b	MIMAT0000612	NM_001025372	Adcyap1r1	adenylate cyclase activating polypeptide 1 receptor 1	0	0	1	0	0	0	1	1	0	1	0
mmu-miR-135b	MIMAT0000612	NM_001029837	Pik3cd	phosphatidylinositol 3-kinase catalytic delta polypeptide	0	0	1	0	0	0	1	1	0	1	0
mmu-miR-135b	MIMAT0000612	NM_001033166	2700094K13Rik	RIKEN cDNA 2700094K13 gene	0	0	1	1	0	0	0	1	0	1	0
mmu-miR-135b	MIMAT0000612	NM_001033279	D17Wsu92e	DNA segment, Chr 17, Wayne State University 92, expressed	0	0	1	1	0	0	0	1	0	1	0
mmu-miR-135b	MIMAT0000612	NM_001033330	Frmpd4	FERM and PDZ domain containing 4	0	0	1	0	0	0	1	1	0	1	0
mmu-miR-135b	MIMAT0000612	NM_001033355	Zfp568	zinc finger protein 568	0	0	1	1	0	0	0	1	0	1	0
mmu-miR-135b	MIMAT0000612	NM_001033375	A230046K03Rik	RIKEN cDNA A230046K03 gene	0	0	1	0	0	0	1	1	0	1	0
mmu-miR-135b	MIMAT0000612	NM_001033397	Krt26	keratin 26	0	0	1	1	0	0	0	1	0	1	0
mmu-miR-135b	MIMAT0000612	NM_001033457	Gm1040	gene model 1040, (NCBI)	0	0	1	1	0	0	0	1	0	1	0
mmu-miR-135b	MIMAT0000612	NM_001033573	Zdhhc6	zinc finger, DHHC domain containing 6	0	0	0	1	0	0	1	1	0	1	0
mmu-miR-135b	MIMAT0000612	NM_001034030	Limk2	LIM motif-containing protein kinase 2	0	0	1	0	0	0	1	1	0	1	0
mmu-miR-135b	MIMAT0000612	NM_001034883	EG432982	predicted gene, EG432982	0	0	1	1	0	0	0	1	0	1	0
mmu-miR-135b	MIMAT0000612	NM_001037957	Dyrk1b	dual-specificity tyrosine-(Y)-phosphorylation regulated kinase 1b	0	0	1	0	0	0	1	1	0	1	0
mmu-miR-135b	MIMAT0000612	NM_001039129	Hnrnpa1	heterogeneous nuclear ribonucleoprotein A1	0	0	1	0	0	0	1	1	0	1	0
mmu-miR-135b	MIMAT0000612	NM_001039185	Ceacam1	CEA-related cell adhesion molecule 1	0	0	1	1	0	0	0	1	0	1	0
mmu-miR-135b	MIMAT0000612	NM_001042484	Golga7	golgi autoantigen, golgin subfamily a, 7	0	0	1	1	0	0	0	1	0	1	0
mmu-miR-135b	MIMAT0000612	NM_001044719	D17Wsu92e	DNA segment, Chr 17, Wayne State University 92, expressed	0	0	1	1	0	0	0	1	0	1	0
mmu-miR-135b	MIMAT0000612	NM_001045482	Rbak	RB-associated KRAB repressor	0	0	1	1	0	0	0	1	0	1	0
mmu-miR-135b	MIMAT0000612	NM_001080774	Myo1c	myosin IC	0	0	1	1	0	0	0	1	0	1	0
mmu-miR-135b	MIMAT0000612	NM_001080775	Myo1c	myosin IC	0	0	1	1	0	0	0	1	0	1	0
mmu-miR-135b	MIMAT0000612	NM_001080977	Rsbn1l	round spermatid basic protein 1-like	0	0	1	1	0	0	0	1	0	1	0
mmu-miR-135b	MIMAT0000612	NM_001081092	Taf4a	TAF4A RNA polymerase II, TATA box binding protein (TBP)-associated factor	0	0	1	1	0	0	0	1	0	1	0
mmu-miR-135b	MIMAT0000612	NM_001081105	Rhoh	ras homolog gene family, member H	0	0	1	1	0	0	0	1	0	1	0
mmu-miR-135b	MIMAT0000612	NM_001081113	Ipo8	importin 8	0	0	1	1	0	0	0	1	0	1	0
mmu-miR-135b	MIMAT0000612	NM_001081150	Lonrf1	LON peptidase N-terminal domain and ring finger 1	0	0	1	1	0	0	0	1	0	1	0
mmu-miR-135b	MIMAT0000612	NM_001081213	Ermp1	endoplasmic reticulum metallopeptidase 1	0	0	1	1	0	0	0	1	0	1	0
mmu-miR-135b	MIMAT0000612	NM_001081216	Phip	pleckstrin homology domain interacting protein	0	0	1	1	0	0	0	1	0	1	0
mmu-miR-135b	MIMAT0000612	NM_001081217	Zfp174	zinc finger protein 174	0	0	1	1	0	0	0	1	0	1	0
mmu-miR-135b	MIMAT0000612	NM_001081221	Ercc6	excision repair cross-complementing rodent repair deficiency, complementation group 6	0	0	1	1	0	0	0	1	0	1	0
mmu-miR-135b	MIMAT0000612	NM_001081233	EG433923	predicted gene, EG433923	0	0	1	1	0	0	0	1	0	1	0
mmu-miR-135b	MIMAT0000612	NM_001081324	Neto2	neuropilin (NRP) and tolloid (TLL)-like 2	0	0	1	1	0	0	0	1	0	1	0
mmu-miR-135b	MIMAT0000612	NM_007407	Adcyap1r1	adenylate cyclase activating polypeptide 1 receptor 1	0	0	1	0	0	0	1	1	0	1	0
mmu-miR-135b	MIMAT0000612	NM_007466	Api5	apoptosis inhibitor 5	0	0	1	0	0	0	1	1	0	1	0
mmu-miR-135b	MIMAT0000612	NM_007682	Cenpb	centromere protein B	0	0	1	0	0	0	1	1	0	1	0
mmu-miR-135b	MIMAT0000612	NM_007711	Clcn3	chloride channel 3	0	0	1	0	0	0	1	1	0	1	0
mmu-miR-135b	MIMAT0000612	NM_007890	Dyrk1a	dual-specificity tyrosine-(Y)-phosphorylation regulated kinase 1a	0	0	1	0	0	0	1	1	0	1	0
mmu-miR-135b	MIMAT0000612	NM_007937	Epha5	Eph receptor A5	0	0	1	1	0	0	0	1	0	1	0
mmu-miR-135b	MIMAT0000612	NM_007953	Esrra	estrogen related receptor, alpha	0	0	1	0	0	0	1	1	0	1	0
mmu-miR-135b	MIMAT0000612	NM_007964	Evi5	ecotropic viral integration site 5	0	0	1	0	0	0	1	1	0	1	0
mmu-miR-135b	MIMAT0000612	NM_008013	Fgl2	fibrinogen-like protein 2	0	0	1	1	0	0	0	1	0	1	0
mmu-miR-135b	MIMAT0000612	NM_008026	Fli1	Friend leukemia integration 1	0	0	1	1	0	0	0	1	0	1	0
mmu-miR-135b	MIMAT0000612	NM_008070	Gabrb2	gamma-aminobutyric acid (GABA-A) receptor, subunit beta 2	0	0	1	1	0	0	0	1	0	1	0
mmu-miR-135b	MIMAT0000612	NM_008091	Gata3	GATA binding protein 3	0	0	1	0	0	0	1	1	0	1	0
mmu-miR-135b	MIMAT0000612	NM_008142	Gnb1	guanine nucleotide binding protein (G protein), beta 1	0	0	1	1	0	0	0	1	0	1	0
mmu-miR-135b	MIMAT0000612	NM_008226	Hcn2	hyperpolarization-activated, cyclic nucleotide-gated K+ 2	0	0	1	0	0	0	1	1	0	1	0
mmu-miR-135b	MIMAT0000612	NM_008308	Htr1a	5-hydroxytryptamine (serotonin) receptor 1A	0	0	1	0	0	0	1	1	0	1	0
mmu-miR-135b	MIMAT0000612	NM_008410	Itm2b	integral membrane protein 2B	0	0	1	1	0	0	0	1	0	1	0
mmu-miR-135b	MIMAT0000612	NM_008515	Lrrfip1	leucine rich repeat (in FLII) interacting protein 1	0	0	1	0	0	0	1	1	0	1	0
mmu-miR-135b	MIMAT0000612	NM_008549	Man2a1	mannosidase 2, alpha 1	0	0	1	1	0	0	0	1	0	1	0
mmu-miR-135b	MIMAT0000612	NM_008606	Mmp11	matrix metallopeptidase 11	0	0	1	1	0	0	0	1	0	1	0
mmu-miR-135b	MIMAT0000612	NM_008659	Myo1c	myosin IC	0	0	1	1	0	0	0	1	0	1	0
mmu-miR-135b	MIMAT0000612	NM_008802	Pde7a	phosphodiesterase 7A	0	0	1	0	0	0	1	1	0	1	0
mmu-miR-135b	MIMAT0000612	NM_008840	Pik3cd	phosphatidylinositol 3-kinase catalytic delta polypeptide	0	0	1	0	0	0	1	1	0	1	0
mmu-miR-135b	MIMAT0000612	NM_008841	Pik3r2	phosphatidylinositol 3-kinase, regulatory subunit, polypeptide 2 (p85 beta)	0	0	1	0	0	0	1	1	0	1	0
mmu-miR-135b	MIMAT0000612	NM_009119	Sap18	Sin3-associated polypeptide 18	0	0	1	1	0	0	0	1	0	1	0
mmu-miR-135b	MIMAT0000612	NM_009152	Sema3a	sema domain, immunoglobulin domain (Ig), short basic domain, secreted, (semaphorin) 3A	0	0	1	1	0	0	0	1	0	1	0
mmu-miR-135b	MIMAT0000612	NM_009154	Sema5a	sema domain, seven thrombospondin repeats (type 1 and type 1-like), transmembrane domain (TM) and short cytoplasmic domain, (semaphorin) 5A	0	0	1	1	0	0	0	1	0	1	0
mmu-miR-135b	MIMAT0000612	NM_009173	Siah1b	seven in absentia 1B	0	0	1	0	0	0	1	1	0	1	0
mmu-miR-135b	MIMAT0000612	NM_009229	Sntb2	syntrophin, basic 2	0	0	1	0	0	0	1	1	0	1	0
mmu-miR-135b	MIMAT0000612	NM_009260	Spnb2	spectrin beta 2	0	0	1	0	0	0	1	1	0	1	0
mmu-miR-135b	MIMAT0000612	NM_009281	Zfp143	zinc finger protein 143	0	0	1	0	0	0	1	1	0	1	0
mmu-miR-135b	MIMAT0000612	NM_009306	Syt1	synaptotagmin I	0	0	1	0	0	0	1	1	0	1	0
mmu-miR-135b	MIMAT0000612	NM_009307	Syt2	synaptotagmin II	0	0	1	1	0	0	0	1	0	1	0
mmu-miR-135b	MIMAT0000612	NM_009333	Tcf7l2	transcription factor 7-like 2, T-cell specific, HMG-box	0	0	1	1	0	0	0	1	0	1	0
mmu-miR-135b	MIMAT0000612	NM_009370	Tgfbr1	transforming growth factor, beta receptor I	0	0	1	0	0	0	1	1	0	1	0
mmu-miR-135b	MIMAT0000612	NM_009398	Tnfaip6	tumor necrosis factor alpha induced protein 6	0	0	1	1	0	0	0	1	0	1	0
mmu-miR-135b	MIMAT0000612	NM_009486	Vmn2r89	vomeronasal 2, receptor 89	0	0	1	1	0	0	0	1	0	1	0
mmu-miR-135b	MIMAT0000612	NM_009487	Vmn2r89	vomeronasal 2, receptor 89	0	0	1	1	0	0	0	1	0	1	0
mmu-miR-135b	MIMAT0000612	NM_009517	Zmat3	zinc finger matrin type 3	0	0	1	1	0	0	0	1	0	1	0
mmu-miR-135b	MIMAT0000612	NM_009521	Wnt3	wingless-related MMTV integration site 3	0	0	1	1	0	0	0	1	0	1	0
mmu-miR-135b	MIMAT0000612	NM_009674	Anxa7	annexin A7	0	0	1	1	0	0	0	1	0	1	0
mmu-miR-135b	MIMAT0000612	NM_009707	Arhgap6	Rho GTPase activating protein 6	0	0	1	1	0	0	0	1	0	1	0
mmu-miR-135b	MIMAT0000612	NM_009721	Atp1b1	ATPase, Na+/K+ transporting, beta 1 polypeptide	0	0	1	0	0	0	1	1	0	1	0
mmu-miR-135b	MIMAT0000612	NM_009758	Bmpr1a	bone morphogenetic protein receptor, type 1A	0	0	1	1	0	0	0	1	0	1	0
mmu-miR-135b	MIMAT0000612	NM_009782	Cacna1e	calcium channel, voltage-dependent, R type, alpha 1E subunit	0	0	1	1	0	0	0	1	0	1	0
mmu-miR-135b	MIMAT0000612	NM_009946	Cplx2	complexin 2	0	0	1	1	0	0	0	1	0	1	0
mmu-miR-135b	MIMAT0000612	NM_010028	Ddx3x	DEAD/H (Asp-Glu-Ala-Asp/His) box polypeptide 3, X-linked	0	0	1	0	0	0	1	1	0	1	0
mmu-miR-135b	MIMAT0000612	NM_010237	Frk	fyn-related kinase	0	0	1	1	0	0	0	1	0	1	0
mmu-miR-135b	MIMAT0000612	NM_010252	Gabrg1	gamma-aminobutyric acid (GABA-A) receptor, subunit gamma 1	0	0	1	1	0	0	0	1	0	1	0
mmu-miR-135b	MIMAT0000612	NM_010288	Gja1	gap junction protein, alpha 1	0	0	1	0	0	0	1	1	0	1	0
mmu-miR-135b	MIMAT0000612	NM_010298	Glrb	glycine receptor, beta subunit	0	0	1	1	0	0	0	1	0	1	0
mmu-miR-135b	MIMAT0000612	NM_010447	Hnrnpa1	heterogeneous nuclear ribonucleoprotein A1	0	0	1	0	0	0	1	1	0	1	0
mmu-miR-135b	MIMAT0000612	NM_010606	Kcnj6	potassium inwardly-rectifying channel, subfamily J, member 6	0	0	1	0	0	0	1	1	0	1	0
mmu-miR-135b	MIMAT0000612	NM_010718	Limk2	LIM motif-containing protein kinase 2	0	0	1	0	0	0	1	1	0	1	0
mmu-miR-135b	MIMAT0000612	NM_010762	Mal	myelin and lymphocyte protein, T-cell differentiation protein	0	0	1	1	0	0	0	1	0	1	0
mmu-miR-135b	MIMAT0000612	NM_011018	Sqstm1	sequestosome 1	0	0	1	1	0	0	0	1	0	1	0
mmu-miR-135b	MIMAT0000612	NM_011049	Pctk1	PCTAIRE-motif protein kinase 1	0	0	1	0	0	0	1	1	0	1	0
mmu-miR-135b	MIMAT0000612	NM_011083	Pik3c2a	phosphatidylinositol 3-kinase, C2 domain containing, alpha polypeptide	0	0	1	0	0	0	1	1	0	1	0
mmu-miR-135b	MIMAT0000612	NM_011211	Ptprd	protein tyrosine phosphatase, receptor type, D	0	0	1	0	0	0	1	1	0	1	0
mmu-miR-135b	MIMAT0000612	NM_011243	Rarb	retinoic acid receptor, beta	0	0	1	0	0	0	1	1	0	1	0
mmu-miR-135b	MIMAT0000612	NM_011249	Rbl1	retinoblastoma-like 1 (p107)	0	0	1	1	0	0	0	1	0	1	0
mmu-miR-135b	MIMAT0000612	NM_011256	Pitpnm2	phosphatidylinositol transfer protein, membrane-associated 2	0	0	1	0	0	0	1	1	0	1	0
mmu-miR-135b	MIMAT0000612	NM_011348	Sema3e	sema domain, immunoglobulin domain (Ig), short basic domain, secreted, (semaphorin) 3E	0	0	1	1	0	0	0	1	0	1	0
mmu-miR-135b	MIMAT0000612	NM_011406	Slc8a1	solute carrier family 8 (sodium/calcium exchanger), member 1	0	0	1	1	0	0	0	1	0	1	0
mmu-miR-135b	MIMAT0000612	NM_011616	Cd40lg	CD40 ligand	0	0	1	1	0	0	0	1	0	1	0
mmu-miR-135b	MIMAT0000612	NM_011764	Zfp90	zinc finger protein 90	0	0	1	1	0	0	0	1	0	1	0
mmu-miR-135b	MIMAT0000612	NM_011785	Akt3	thymoma viral proto-oncogene 3	0	0	1	0	0	0	1	1	0	1	0
mmu-miR-135b	MIMAT0000612	NM_011792	Bace1	beta-site APP cleaving enzyme 1	0	0	1	0	0	0	1	1	0	1	0
mmu-miR-135b	MIMAT0000612	NM_011804	Creg1	cellular repressor of E1A-stimulated genes 1	0	0	1	1	0	0	0	1	0	1	0
mmu-miR-135b	MIMAT0000612	NM_011812	Fbln5	fibulin 5	0	0	1	1	0	0	0	1	0	1	0
mmu-miR-135b	MIMAT0000612	NM_011926	Ceacam1	CEA-related cell adhesion molecule 1	0	0	1	1	0	0	0	1	0	1	0
mmu-miR-135b	MIMAT0000612	NM_012051	Etv3	ets variant gene 3	0	0	1	0	0	0	1	1	0	1	0
mmu-miR-135b	MIMAT0000612	NM_013508	Elk3	ELK3, member of ETS oncogene family	0	0	1	0	0	0	1	1	0	1	0
mmu-miR-135b	MIMAT0000612	NM_013672	Sp1	trans-acting transcription factor 1	0	0	1	0	0	0	1	1	0	1	0
mmu-miR-135b	MIMAT0000612	NM_013838	Trpc6	transient receptor potential cation channel, subfamily C, member 6	0	0	1	1	0	0	0	1	0	1	0
mmu-miR-135b	MIMAT0000612	NM_013866	Zfp385a	zinc finger protein 385A	0	0	1	0	0	0	1	1	0	1	0
mmu-miR-135b	MIMAT0000612	NM_013874	Dpf1	D4, zinc and double PHD fingers family 1	0	0	1	0	0	0	1	1	0	1	0
mmu-miR-135b	MIMAT0000612	NM_013875	Pde7b	phosphodiesterase 7B	0	0	1	0	0	0	1	1	0	1	0
mmu-miR-135b	MIMAT0000612	NM_013885	Clic4	chloride intracellular channel 4 (mitochondrial)	0	0	1	1	0	0	0	1	0	1	0
mmu-miR-135b	MIMAT0000612	NM_013900	Mfi2	antigen p97 (melanoma associated) identified by monoclonal antibodies 133.2 and 96.5	0	0	1	1	0	0	0	1	0	1	0
mmu-miR-135b	MIMAT0000612	NM_015751	Abce1	ATP-binding cassette, sub-family E (OABP), member 1	0	0	1	0	0	0	1	1	0	1	0
mmu-miR-135b	MIMAT0000612	NM_015771	Lats2	large tumor suppressor 2	0	0	1	1	0	0	0	1	0	1	0
mmu-miR-135b	MIMAT0000612	NM_015822	Fbxl3	F-box and leucine-rich repeat protein 3	0	0	1	1	0	0	0	1	0	1	0
mmu-miR-135b	MIMAT0000612	NM_016678	Reck	reversion-inducing-cysteine-rich protein with kazal motifs	0	0	1	0	0	0	1	1	0	1	0
mmu-miR-135b	MIMAT0000612	NM_016803	Chst3	carbohydrate (chondroitin 6/keratan) sulfotransferase 3	0	0	1	1	0	0	0	1	0	1	0
mmu-miR-135b	MIMAT0000612	NM_017395	Rfx5	regulatory factor X, 5 (influences HLA class II expression)	0	0	1	1	0	0	0	1	0	1	0
mmu-miR-135b	MIMAT0000612	NM_017479	Myst4	MYST histone acetyltransferase monocytic leukemia 4	0	0	1	0	0	0	1	1	0	1	0
mmu-miR-135b	MIMAT0000612	NM_018782	Calcrl	calcitonin receptor-like	0	0	1	1	0	0	0	1	0	1	0
mmu-miR-135b	MIMAT0000612	NM_019423	Elovl2	elongation of very long chain fatty acids (FEN1/Elo2, SUR4/Elo3, yeast)-like 2	0	0	1	0	0	0	1	1	0	1	0
mmu-miR-135b	MIMAT0000612	NM_019675	Stmn4	stathmin-like 4	0	0	1	0	0	0	1	1	0	1	0
mmu-miR-135b	MIMAT0000612	NM_019706	Rnf138	ring finger protein 138	0	0	1	0	0	0	1	1	0	1	0
mmu-miR-135b	MIMAT0000612	NM_019759	Dpt	dermatopontin	0	0	1	1	0	0	0	1	0	1	0
mmu-miR-135b	MIMAT0000612	NM_019786	Tbk1	TANK-binding kinase 1	0	0	1	0	0	0	1	1	0	1	0
mmu-miR-135b	MIMAT0000612	NM_019796	Syncrip	synaptotagmin binding, cytoplasmic RNA interacting protein	0	0	1	1	0	0	0	1	0	1	0
mmu-miR-135b	MIMAT0000612	NM_019797	Trip4	thyroid hormone receptor interactor 4	0	0	1	1	0	0	0	1	0	1	0
mmu-miR-135b	MIMAT0000612	NM_019812	Sirt1	sirtuin 1 (silent mating type information regulation 2, homolog) 1 (S. cerevisiae)	0	0	1	0	0	0	1	1	0	1	0
mmu-miR-135b	MIMAT0000612	NM_019827	Gsk3b	glycogen synthase kinase 3 beta	0	0	1	0	0	0	1	1	0	1	0
mmu-miR-135b	MIMAT0000612	NM_020046	Dhodh	dihydroorotate dehydrogenase	0	0	1	1	0	0	0	1	0	1	0
mmu-miR-135b	MIMAT0000612	NM_020618	Smarce1	SWI/SNF related, matrix associated, actin dependent regulator of chromatin, subfamily e, member 1	0	0	1	0	0	0	1	1	0	1	0
mmu-miR-135b	MIMAT0000612	NM_021297	Tlr4	toll-like receptor 4	0	0	1	1	0	0	0	1	0	1	0
mmu-miR-135b	MIMAT0000612	NM_021308	Piwil2	piwi-like homolog 2 (Drosophila)	0	0	1	1	0	0	0	1	0	1	0
mmu-miR-135b	MIMAT0000612	NM_021388	Extl2	exostoses (multiple)-like 2	0	0	1	0	0	0	1	1	0	1	0
mmu-miR-135b	MIMAT0000612	NM_021439	Chst11	carbohydrate sulfotransferase 11	0	0	1	0	0	0	1	1	0	1	0
mmu-miR-135b	MIMAT0000612	NM_023055	Slc9a3r2	solute carrier family 9 (sodium/hydrogen exchanger), member 3 regulator 2	0	0	1	0	0	0	1	1	0	1	0
mmu-miR-135b	MIMAT0000612	NM_023115	Pcdh15	protocadherin 15	0	0	1	1	0	0	0	1	0	1	0
mmu-miR-135b	MIMAT0000612	NM_023670	Igf2bp3	insulin-like growth factor 2 mRNA binding protein 3	0	0	1	1	0	0	0	1	0	1	0
mmu-miR-135b	MIMAT0000612	NM_023755	Tcfcp2l1	transcription factor CP2-like 1	0	0	1	1	0	0	0	1	0	1	0
mmu-miR-135b	MIMAT0000612	NM_024251	2010301N04Rik	RIKEN cDNA 2010301N04 gene	0	0	1	1	0	0	0	1	0	1	0
mmu-miR-135b	MIMAT0000612	NM_024438	Dusp19	dual specificity phosphatase 19	0	0	1	1	0	0	0	1	0	1	0
mmu-miR-135b	MIMAT0000612	NM_024478	Grpel1	GrpE-like 1, mitochondrial	0	0	1	1	0	0	0	1	0	1	0
mmu-miR-135b	MIMAT0000612	NM_025336	Chchd3	coiled-coil-helix-coiled-coil-helix domain containing 3	0	0	1	1	0	0	0	1	0	1	0
mmu-miR-135b	MIMAT0000612	NM_025448	Ssr2	signal sequence receptor, beta	0	0	1	0	0	0	1	1	0	1	0
mmu-miR-135b	MIMAT0000612	NM_025824	Bzw1	basic leucine zipper and W2 domains 1	0	0	1	0	0	0	1	1	0	1	0
mmu-miR-135b	MIMAT0000612	NM_025840	Bzw2	basic leucine zipper and W2 domains 2	0	0	1	0	0	0	1	1	0	1	0
mmu-miR-135b	MIMAT0000612	NM_025942	Ola1	Obg-like ATPase 1	0	0	1	1	0	0	0	1	0	1	0
mmu-miR-135b	MIMAT0000612	NM_025965	Ssr1	signal sequence receptor, alpha	0	0	1	0	0	0	1	1	0	1	0
mmu-miR-135b	MIMAT0000612	NM_025979	Mastl	microtubule associated serine/threonine kinase-like	0	0	1	1	0	0	0	1	0	1	0
mmu-miR-135b	MIMAT0000612	NM_025982	Tspan31	tetraspanin 31	0	0	1	1	0	0	0	1	0	1	0
mmu-miR-135b	MIMAT0000612	NM_025984	Lce1a1	late cornified envelope 1A1	0	0	1	1	0	0	0	1	0	1	0
mmu-miR-135b	MIMAT0000612	NM_026002	Mtdh	Metadherin	0	0	1	1	0	0	0	1	0	1	0
mmu-miR-135b	MIMAT0000612	NM_026013	Tmem77	transmembrane protein 77	0	0	1	0	0	0	1	1	0	1	0
mmu-miR-135b	MIMAT0000612	NM_026176	Pdcl	phosducin-like	0	0	1	1	0	0	0	1	0	1	0
mmu-miR-135b	MIMAT0000612	NM_026451	1600012H06Rik	RIKEN cDNA 1600012H06 gene	0	0	1	1	0	0	0	1	0	1	0
mmu-miR-135b	MIMAT0000612	NM_026490	Mrpl19	mitochondrial ribosomal protein L19	0	0	1	1	0	0	0	1	0	1	0
mmu-miR-135b	MIMAT0000612	NM_026557	Rchy1	ring finger and CHY zinc finger domain containing 1	0	0	1	1	0	0	0	1	0	1	0
mmu-miR-135b	MIMAT0000612	NM_026629	2410066E13Rik	RIKEN cDNA 2410066E13 gene	0	0	1	0	0	0	1	1	0	1	0
mmu-miR-135b	MIMAT0000612	NM_026647	Zdhhc21	zinc finger, DHHC domain containing 21	0	0	1	1	0	0	0	1	0	1	0
mmu-miR-135b	MIMAT0000612	NM_026735	Mobkl1a	MOB1, Mps One Binder kinase activator-like 1A (yeast)	0	0	1	1	0	0	0	1	0	1	0
mmu-miR-135b	MIMAT0000612	NM_027149	Wdr20a	WD repeat domain 20a	0	0	1	0	0	0	1	1	0	1	0
mmu-miR-135b	MIMAT0000612	NM_027402	Fndc5	fibronectin type III domain containing 5	0	0	1	0	0	0	1	1	0	1	0
mmu-miR-135b	MIMAT0000612	NM_027434	2610304G08Rik	RIKEN cDNA 2610304G08 gene	0	0	1	1	0	0	0	1	0	1	0
mmu-miR-135b	MIMAT0000612	NM_027519	6330406I15Rik	RIKEN cDNA 6330406I15 gene	0	0	1	1	0	0	0	1	0	1	0
mmu-miR-135b	MIMAT0000612	NM_027564	4921507P07Rik	RIKEN cDNA 4921507P07 gene	0	0	1	1	0	0	0	1	0	1	0
mmu-miR-135b	MIMAT0000612	NM_027637	4931428L18Rik	RIKEN cDNA 4931428L18 gene	0	0	1	1	0	0	0	1	0	1	0
mmu-miR-135b	MIMAT0000612	NM_027667	Arhgap19	Rho GTPase activating protein 19	0	0	1	0	0	0	1	1	0	1	0
mmu-miR-135b	MIMAT0000612	NM_027722	Nudt4	nudix (nucleoside diphosphate linked moiety X)-type motif 4	0	0	1	0	0	0	1	1	0	1	0
mmu-miR-135b	MIMAT0000612	NM_027882	Cic	capicua homolog (Drosophila)	0	0	1	0	0	0	1	1	0	1	0
mmu-miR-135b	MIMAT0000612	NM_028059	Zfp654	zinc finger protein 654	0	0	0	1	0	0	1	1	0	1	0
mmu-miR-135b	MIMAT0000612	NM_028236	Ceacam18	CEA-related cell adhesion molecule 1	0	0	1	1	0	0	0	1	0	1	0
mmu-miR-135b	MIMAT0000612	NM_028385	Setd5	SET domain containing 5	0	0	1	0	0	0	1	1	0	1	0
mmu-miR-135b	MIMAT0000612	NM_028472	Bmper	BMP-binding endothelial regulator	0	0	1	0	0	0	1	1	0	1	0
mmu-miR-135b	MIMAT0000612	NM_028876	Tmed5	transmembrane emp24 protein transport domain containing 5	0	0	1	1	0	0	0	1	0	1	0
mmu-miR-135b	MIMAT0000612	NM_029456	Saps3	SAPS domain family, member 3	0	0	0	1	0	0	1	1	0	1	0
mmu-miR-135b	MIMAT0000612	NM_029576	Rab1b	RAB1B, member RAS oncogene family	0	0	0	1	0	0	1	1	0	1	0
mmu-miR-135b	MIMAT0000612	NM_029742	2410127E18Rik	RIKEN cDNA 2410127E18 gene	0	0	1	1	0	0	0	1	0	1	0
mmu-miR-135b	MIMAT0000612	NM_029835	5730590G19Rik	RIKEN cDNA 5730590G19 gene	0	0	1	1	0	0	0	1	0	1	0
mmu-miR-135b	MIMAT0000612	NM_030168	4921505C17Rik	RIKEN cDNA 4921505C17 gene	0	0	1	0	0	0	1	1	0	1	0
mmu-miR-135b	MIMAT0000612	NM_030732	Tbl1xr1	transducin (beta)-like 1X-linked receptor 1	0	0	1	0	0	0	1	1	0	1	0
mmu-miR-135b	MIMAT0000612	NM_031494	Zfp275	zinc finger protein 275	0	0	1	0	0	0	1	1	0	1	0
mmu-miR-135b	MIMAT0000612	NM_053103	Entpd7	ectonucleoside triphosphate diphosphohydrolase 7	0	0	0	1	0	0	1	1	0	1	0
mmu-miR-135b	MIMAT0000612	NM_053199	Cadm3	cell adhesion molecule 3	0	0	1	0	0	0	1	1	0	1	0
mmu-miR-135b	MIMAT0000612	NM_054097	Pip4k2c	phosphatidylinositol-5-phosphate 4-kinase, type II, gamma	0	0	1	0	0	0	1	1	0	1	0
mmu-miR-135b	MIMAT0000612	NM_080285	Cttnbp2	cortactin binding protein 2	0	0	1	1	0	0	0	1	0	1	0
mmu-miR-135b	MIMAT0000612	NM_080562	Ubox5	U box domain containing 5	0	0	0	1	0	0	1	1	0	1	0
mmu-miR-135b	MIMAT0000612	NM_080855	Zcchc14	zinc finger, CCHC domain containing 14	0	0	1	1	0	0	0	1	0	1	0
mmu-miR-135b	MIMAT0000612	NM_130450	Elovl6	ELOVL family member 6, elongation of long chain fatty acids (yeast)	0	0	1	0	0	0	1	1	0	1	0
mmu-miR-135b	MIMAT0000612	NM_133218	Zfp704	zinc finger protein 704	0	0	1	0	0	0	1	1	0	1	0
mmu-miR-135b	MIMAT0000612	NM_133648	Slc12a6	solute carrier family 12, member 6	0	0	1	0	0	0	1	1	0	1	0
mmu-miR-135b	MIMAT0000612	NM_133700	Btbd10	BTB (POZ) domain containing 10	0	0	0	1	0	0	1	1	0	1	0
mmu-miR-135b	MIMAT0000612	NM_133948	Psip1	PC4 and SFRS1 interacting protein 1	0	0	1	0	0	0	1	1	0	1	0
mmu-miR-135b	MIMAT0000612	NM_133957	Nfat5	nuclear factor of activated T-cells 5	0	0	1	0	0	0	1	1	0	1	0
mmu-miR-135b	MIMAT0000612	NM_134095	D15Wsu75e	DNA segment, Chr 15, Wayne State University 75, expressed	0	0	1	0	0	0	1	1	0	1	0
mmu-miR-135b	MIMAT0000612	NM_138589	Ubfd1	ubiquitin family domain containing 1	0	0	1	1	0	0	0	1	0	1	0
mmu-miR-135b	MIMAT0000612	NM_138648	Olr1	oxidized low density lipoprotein (lectin-like) receptor 1	0	0	1	1	0	0	0	1	0	1	0
mmu-miR-135b	MIMAT0000612	NM_144552	Stxbp6	syntaxin binding protein 6 (amisyn)	0	0	1	1	0	0	0	1	0	1	0
mmu-miR-135b	MIMAT0000612	NM_145125	Brwd1	bromodomain and WD repeat domain containing 1	0	0	1	0	0	0	1	1	0	1	0
mmu-miR-135b	MIMAT0000612	NM_145133	Tifa	TRAF-interacting protein with forkhead-associated domain	0	0	1	1	0	0	0	1	0	1	0
mmu-miR-135b	MIMAT0000612	NM_145136	Myocd	myocardin	0	0	1	1	0	0	0	1	0	1	0
mmu-miR-135b	MIMAT0000612	NM_145496	Dak	dihydroxyacetone kinase 2 homolog (yeast)	0	0	1	1	0	0	0	1	0	1	0
mmu-miR-135b	MIMAT0000612	NM_145538	Tmem189	transmembrane protein 189	0	0	1	0	0	0	1	1	0	1	0
mmu-miR-135b	MIMAT0000612	NM_145544	Rap1gds1	RAP1, GTP-GDP dissociation stimulator 1	0	0	1	0	0	0	1	1	0	1	0
mmu-miR-135b	MIMAT0000612	NM_145569	Mat2a	methionine adenosyltransferase II, alpha	0	0	1	0	0	0	1	1	0	1	0
mmu-miR-135b	MIMAT0000612	NM_145602	Ndrg4	N-myc downstream regulated gene 4	0	0	1	0	0	0	1	1	0	1	0
mmu-miR-135b	MIMAT0000612	NM_146039	Wdr60	WD repeat domain 60	0	0	1	1	0	0	0	1	0	1	0
mmu-miR-135b	MIMAT0000612	NM_146091	5730596K20Rik	RIKEN cDNA 5730596K20 gene	0	0	1	1	0	0	0	1	0	1	0
mmu-miR-135b	MIMAT0000612	NM_146386	Myocd	myocardin	0	0	1	1	0	0	0	1	0	1	0
mmu-miR-135b	MIMAT0000612	NM_152801	Arhgef6	Rac/Cdc42 guanine nucleotide exchange factor (GEF) 6	0	0	1	1	0	0	0	1	0	1	0
mmu-miR-135b	MIMAT0000612	NM_152895	Jarid1b	jumonji, AT rich interactive domain 1B (Rbp2 like)	0	0	1	1	0	0	0	1	0	1	0
mmu-miR-135b	MIMAT0000612	NM_153085	Wac	WW domain containing adaptor with coiled-coil	0	0	1	0	0	0	1	1	0	1	0
mmu-miR-135b	MIMAT0000612	NM_153112	Cadm4	cell adhesion molecule 4	0	0	1	0	0	0	1	1	0	1	0
mmu-miR-135b	MIMAT0000612	NM_153399	Syne1	synaptic nuclear envelope 1	0	0	1	1	0	0	0	1	0	1	0
mmu-miR-135b	MIMAT0000612	NM_153412	Phldb2	pleckstrin homology-like domain, family B, member 2	0	0	1	0	0	0	1	1	0	1	0
mmu-miR-135b	MIMAT0000612	NM_153550	Dirc2	disrupted in renal carcinoma 2 (human)	0	0	1	1	0	0	0	1	0	1	0
mmu-miR-135b	MIMAT0000612	NM_153774	Ipo9	importin 9	0	0	1	1	0	0	0	1	0	1	0
mmu-miR-135b	MIMAT0000612	NM_001001180	BC066028	cDNA sequence BC066028	0	0	1	0	0	0	0	1	0	1	0
mmu-miR-135b	MIMAT0000612	NM_001001186	Zfp456	zinc finger protein 456	0	0	1	0	0	0	0	1	0	1	0
mmu-miR-135b	MIMAT0000612	NM_001001309	Itga8	integrin alpha 8	0	0	1	0	0	0	0	1	0	1	0
mmu-miR-135b	MIMAT0000612	NM_001001321	Slc35d2	solute carrier family 35, member D2	0	0	1	0	0	0	0	1	0	1	0
mmu-miR-135b	MIMAT0000612	NM_001001490	Oxgr1	oxoglutarate (alpha-ketoglutarate) receptor 1	0	0	1	0	0	0	0	1	0	1	0
mmu-miR-135b	MIMAT0000612	NM_001001495	Tnip3	TNFAIP3 interacting protein 3	0	0	1	0	0	0	0	1	0	1	0
mmu-miR-135b	MIMAT0000612	NM_001001602	Dab2ip	disabled homolog 2 (Drosophila) interacting protein	0	0	1	0	0	0	0	1	0	1	0
mmu-miR-135b	MIMAT0000612	NM_001001738	BC063749	cDNA sequence BC063749	0	0	1	0	0	0	0	1	0	1	0
mmu-miR-135b	MIMAT0000612	NM_001001798	Atp11c	Atpase, class VI, type 11C	0	0	1	0	0	0	0	1	0	1	0
mmu-miR-135b	MIMAT0000612	NM_001001881	2510009E07Rik	RIKEN cDNA 2510009E07 gene	0	0	1	0	0	0	0	1	0	1	0
mmu-miR-135b	MIMAT0000612	NM_001001885	Tmem151a	transmembrane protein 151A	0	0	1	0	0	0	0	1	0	1	0
mmu-miR-135b	MIMAT0000612	NM_001001982	A430105I19Rik	RIKEN cDNA A430105I19 gene	0	0	1	0	0	0	0	1	0	1	0
mmu-miR-135b	MIMAT0000612	NM_001001985	Nat8l	N-acetyltransferase 8-like	0	0	1	0	0	0	0	1	0	1	0
mmu-miR-135b	MIMAT0000612	NM_001001986	8430427H17Rik	RIKEN cDNA 8430427H17 gene	0	0	1	0	0	0	0	1	0	1	0
mmu-miR-135b	MIMAT0000612	NM_001002268	Gpr126	G protein-coupled receptor 126	0	0	1	0	0	0	0	1	0	1	0
mmu-miR-135b	MIMAT0000612	NM_001002897	Atg9b	ATG9 autophagy related 9 homolog B (S. cerevisiae)	0	0	1	0	0	0	0	1	0	1	0
mmu-miR-135b	MIMAT0000612	NM_001003717	Osbpl8	oxysterol binding protein-like 8	0	0	1	0	0	0	0	1	0	1	0
mmu-miR-135b	MIMAT0000612	NM_001003815	Epb4.1l1	erythrocyte protein band 4.1-like 1	0	0	1	0	0	0	0	1	0	1	0
mmu-miR-135b	MIMAT0000612	NM_001003898	Tardbp	TAR DNA binding protein	0	0	1	0	0	0	0	1	0	1	0
mmu-miR-135b	MIMAT0000612	NM_001003899	Tardbp	TAR DNA binding protein	0	0	1	0	0	0	0	1	0	1	0
mmu-miR-135b	MIMAT0000612	NM_001003915	Slc5a12	solute carrier family 5 (sodium/glucose cotransporter), member 12	0	0	1	0	0	0	0	1	0	1	0
mmu-miR-135b	MIMAT0000612	NM_001003934	Rtn3	reticulon 3	0	0	1	0	0	0	0	1	0	1	0
mmu-miR-135b	MIMAT0000612	NM_001003948	5033414K04Rik	RIKEN cDNA 5033414K04 gene	0	0	1	0	0	0	0	1	0	1	0
mmu-miR-135b	MIMAT0000612	NM_001003953	Fbxl10	F-box and leucine-rich repeat protein 10	0	0	1	0	0	0	0	1	0	1	0
mmu-miR-135b	MIMAT0000612	NM_001004139	Zfp619	zinc finger protein 619	0	0	1	0	0	0	0	1	0	1	0
mmu-miR-135b	MIMAT0000612	NM_001004155	9930012K11Rik	RIKEN cDNA 9930012K11 gene	0	0	1	0	0	0	0	1	0	1	0
mmu-miR-135b	MIMAT0000612	NM_001004173	Sgpp2	sphingosine-1-phosphate phosphotase 2	0	0	1	0	0	0	0	1	0	1	0
mmu-miR-135b	MIMAT0000612	NM_001004177	Celsr2	cadherin, EGF LAG seven-pass G-type receptor 2 (flamingo homolog, Drosophila)	0	0	1	0	0	0	0	1	0	1	0
mmu-miR-135b	MIMAT0000612	NM_001004180	BC057022	cDNA sequence BC057022	0	0	1	0	0	0	0	1	0	1	0
mmu-miR-135b	MIMAT0000612	NM_001004182	EG434008	predicted gene, EG434008	0	0	1	0	0	0	0	1	0	1	0
mmu-miR-135b	MIMAT0000612	NM_001004364	Ddef2	development and differentiation enhancing factor 2	0	0	1	0	0	0	0	1	0	1	0
mmu-miR-135b	MIMAT0000612	NM_001004365	Actr3b	ARP3 actin-related protein 3 homolog B (yeast)	0	0	1	0	0	0	0	1	0	1	0
mmu-miR-135b	MIMAT0000612	NM_001004436	Wapal	wings apart-like homolog (Drosophila)	0	0	1	0	0	0	0	1	0	1	0
mmu-miR-135b	MIMAT0000612	NM_001004455	Cys1	cystin 1	0	0	1	0	0	0	0	1	0	1	0
mmu-miR-135b	MIMAT0000612	NM_001005341	Ypel2	yippee-like 2 (Drosophila)	0	0	1	0	0	0	0	1	0	1	0
mmu-miR-135b	MIMAT0000612	NM_001005358	BC018101	cDNA sequence BC018101	0	0	1	0	0	0	0	1	0	1	0
mmu-miR-135b	MIMAT0000612	NM_001005420	Gm347	gene model 347, (NCBI)	0	0	1	0	0	0	0	1	0	1	0
mmu-miR-135b	MIMAT0000612	NM_001005475	Iqsec2	IQ motif and Sec7 domain 2	0	0	1	0	0	0	0	1	0	1	0
mmu-miR-135b	MIMAT0000612	NM_001005523	Rsrc2	arginine/serine-rich coiled-coil 2	0	0	1	0	0	0	0	1	0	1	0
mmu-miR-135b	MIMAT0000612	NM_001005847	Aga	aspartylglucosaminidase	0	0	1	0	0	0	0	1	0	1	0
mmu-miR-135b	MIMAT0000612	NM_001005866	Fbxl10	F-box and leucine-rich repeat protein 10	0	0	1	0	0	0	0	1	0	1	0
mmu-miR-135b	MIMAT0000612	NM_001005867	Zmiz2	zinc finger, MIZ-type containing 2	0	0	1	0	0	0	0	1	0	1	0
mmu-miR-135b	MIMAT0000612	NM_001006664	Epb4.1l1	erythrocyte protein band 4.1-like 1	0	0	1	0	0	0	0	1	0	1	0
mmu-miR-135b	MIMAT0000612	NM_001007573	Gm50	gene model 50, (NCBI)	0	0	0	0	0	0	1	1	0	1	0
mmu-miR-135b	MIMAT0000612	NM_001007575	Zfp58	zinc finger protein 58	0	0	1	0	0	0	0	1	0	1	0
mmu-miR-135b	MIMAT0000612	NM_001007576	Gucy2f	guanylate cyclase 2f	0	0	1	0	0	0	0	1	0	1	0
mmu-miR-135b	MIMAT0000612	NM_001007577	A630018P17Rik	RIKEN cDNA A630018P17 gene	0	0	1	0	0	0	0	1	0	1	0
mmu-miR-135b	MIMAT0000612	NM_001008231	Daam2	dishevelled associated activator of morphogenesis 2	0	0	1	0	0	0	0	1	0	1	0
mmu-miR-135b	MIMAT0000612	NM_001008420	Cdh12	cadherin 12	0	0	1	0	0	0	0	1	0	1	0
mmu-miR-135b	MIMAT0000612	NM_001008423	Gm1568	gene model 1568, (NCBI)	0	0	1	0	0	0	0	1	0	1	0
mmu-miR-135b	MIMAT0000612	NM_001008427	EG434179	predicted gene, EG434179	0	0	1	0	0	0	0	1	0	1	0
mmu-miR-135b	MIMAT0000612	NM_001008543	Mxi1	Max interacting protein 1	0	0	1	0	0	0	0	1	0	1	0
mmu-miR-135b	MIMAT0000612	NM_001008545	Tardbp	TAR DNA binding protein	0	0	1	0	0	0	0	1	0	1	0
mmu-miR-135b	MIMAT0000612	NM_001008546	Tardbp	TAR DNA binding protein	0	0	1	0	0	0	0	1	0	1	0
mmu-miR-135b	MIMAT0000612	NM_001008548	Pde2a	phosphodiesterase 2A, cGMP-stimulated	0	0	1	0	0	0	0	1	0	1	0
mmu-miR-135b	MIMAT0000612	NM_001008700	Il4ra	interleukin 4 receptor, alpha	0	0	1	0	0	0	0	1	0	1	0
mmu-miR-135b	MIMAT0000612	NM_001009819	A3galt2	alpha 1,3-galactosyltransferase 2 (isoglobotriaosylceramide synthase)	0	0	1	0	0	0	0	1	0	1	0
mmu-miR-135b	MIMAT0000612	NM_001009935	Txnip	thioredoxin interacting protein	0	0	1	0	0	0	0	1	0	1	0
mmu-miR-135b	MIMAT0000612	NM_001009949	Mcart1	mitochondrial carrier triple repeat 1	0	0	1	0	0	0	0	1	0	1	0
mmu-miR-135b	MIMAT0000612	NM_001009950	Slc38a8	solute carrier family 38, member 8	0	0	1	0	0	0	0	1	0	1	0
mmu-miR-135b	MIMAT0000612	NM_001012273	Birc5	baculoviral IAP repeat-containing 5	0	0	1	0	0	0	0	1	0	1	0
mmu-miR-135b	MIMAT0000612	NM_001012324	Ecm2	extracellular matrix protein 2, female organ and adipocyte specific	0	0	1	0	0	0	0	1	0	1	0
mmu-miR-135b	MIMAT0000612	NM_001012363	Slc2a9	solute carrier family 2 (facilitated glucose transporter), member 9	0	0	1	0	0	0	0	1	0	1	0
mmu-miR-135b	MIMAT0000612	NM_001012477	Cxcl12	chemokine (C-X-C motif) ligand 12	0	0	1	0	0	0	0	1	0	1	0
mmu-miR-135b	MIMAT0000612	NM_001012517	Fut10	fucosyltransferase 10	0	0	1	0	0	0	0	1	0	1	0
mmu-miR-135b	MIMAT0000612	NM_001013024	Usp13	ubiquitin specific peptidase 13 (isopeptidase T-3)	0	0	1	0	0	0	0	1	0	1	0
mmu-miR-135b	MIMAT0000612	NM_001013381	Rsad1	radical S-adenosyl methionine domain containing 1	0	0	1	0	0	0	0	1	0	1	0
mmu-miR-135b	MIMAT0000612	NM_001013387	Zfp182	zinc finger protein 182	0	0	1	0	0	0	0	1	0	1	0
mmu-miR-135b	MIMAT0000612	NM_001013389	Mrs2	MRS2 magnesium homeostasis factor homolog (S. cerevisiae)	0	0	1	0	0	0	0	1	0	1	0
mmu-miR-135b	MIMAT0000612	NM_001013390	Scn4b	sodium channel, type IV, beta	0	0	1	0	0	0	0	1	0	1	0
mmu-miR-135b	MIMAT0000612	NM_001013392	Rreb1	ras responsive element binding protein 1	0	0	1	0	0	0	0	1	0	1	0
mmu-miR-135b	MIMAT0000612	NM_001013757	Gm467	gene model 467, (NCBI)	0	0	1	0	0	0	0	1	0	1	0
mmu-miR-135b	MIMAT0000612	NM_001013761	Gm606	gene model 606, (NCBI)	0	0	1	0	0	0	0	1	0	1	0
mmu-miR-135b	MIMAT0000612	NM_001013764	EG244595	predicted gene, EG244595	0	0	1	0	0	0	0	1	0	1	0
mmu-miR-135b	MIMAT0000612	NM_001013786	Zfp187	zinc finger protein 187	0	0	1	0	0	0	0	1	0	1	0
mmu-miR-135b	MIMAT0000612	NM_001013793	AA388235	expressed sequence AA388235	0	0	1	0	0	0	0	1	0	1	0
mmu-miR-135b	MIMAT0000612	NM_001013805	EG433634	predicted gene, EG433634	0	0	1	0	0	0	0	1	0	1	0
mmu-miR-135b	MIMAT0000612	NM_001014399	Abi3bp	ABI gene family, member 3 (NESH) binding protein	0	0	1	0	0	0	0	1	0	1	0
mmu-miR-135b	MIMAT0000612	NM_001014422	Abi3bp	ABI gene family, member 3 (NESH) binding protein	0	0	1	0	0	0	0	1	0	1	0
mmu-miR-135b	MIMAT0000612	NM_001014423	Abi3bp	ABI gene family, member 3 (NESH) binding protein	0	0	1	0	0	0	0	1	0	1	0
mmu-miR-135b	MIMAT0000612	NM_001014424	Abi3bp	ABI gene family, member 3 (NESH) binding protein	0	0	1	0	0	0	0	1	0	1	0
mmu-miR-135b	MIMAT0000612	NM_001015046	Garnl4	GTPase activating RANGAP domain-like 4	0	0	1	0	0	0	0	1	0	1	0
mmu-miR-135b	MIMAT0000612	NM_001017427	Rasef	RAS and EF hand domain containing	0	0	1	0	0	0	0	1	0	1	0
mmu-miR-135b	MIMAT0000612	NM_001017968	Zdhhc18	zinc finger, DHHC domain containing 18	0	0	1	0	0	0	0	1	0	1	0
mmu-miR-135b	MIMAT0000612	NM_001017983	Foxred2	FAD-dependent oxidoreductase domain containing 2	0	0	1	0	0	0	0	1	0	1	0
mmu-miR-135b	MIMAT0000612	NM_001024135	Kbtbd7	kelch repeat and BTB (POZ) domain containing 7	0	0	1	0	0	0	0	1	0	1	0
mmu-miR-135b	MIMAT0000612	NM_001024205	Nufip2	nuclear fragile X mental retardation protein interacting protein 2	0	0	1	0	0	0	0	1	0	1	0
mmu-miR-135b	MIMAT0000612	NM_001024504	Dcun1d2	DCN1, defective in cullin neddylation 1, domain containing 2 (S. cerevisiae)	0	0	1	0	0	0	0	1	0	1	0
mmu-miR-135b	MIMAT0000612	NM_001024508	Brd9	bromodomain containing 9	0	0	1	0	0	0	0	1	0	1	0
mmu-miR-135b	MIMAT0000612	NM_001024526	Larp4	La ribonucleoprotein domain family, member 4	0	0	1	0	0	0	0	1	0	1	0
mmu-miR-135b	MIMAT0000612	NM_001024703	Mctp2	multiple C2 domains, transmembrane 2	0	0	1	0	0	0	0	1	0	1	0
mmu-miR-135b	MIMAT0000612	NM_001024707	Lrp3	low density lipoprotein receptor-related protein 3	0	0	1	0	0	0	0	1	0	1	0
mmu-miR-135b	MIMAT0000612	NM_001024719	Cyp2c67	cytochrome P450, family 2, subfamily c, polypeptide 67	0	0	1	0	0	0	0	1	0	1	0
mmu-miR-135b	MIMAT0000612	NM_001024856	Ttbk2	tau tubulin kinase 2	0	0	1	0	0	0	0	1	0	1	0
mmu-miR-135b	MIMAT0000612	NM_001024857	Ttbk2	tau tubulin kinase 2	0	0	1	0	0	0	0	1	0	1	0
mmu-miR-135b	MIMAT0000612	NM_001024928	Zfp667	zinc finger protein 667	0	0	1	0	0	0	0	1	0	1	0
mmu-miR-135b	MIMAT0000612	NM_001024950	Zfp563	zinc finger protein 563	0	0	1	0	0	0	0	1	0	1	0
mmu-miR-135b	MIMAT0000612	NM_001024955	Pik3r1	phosphatidylinositol 3-kinase, regulatory subunit, polypeptide 1 (p85 alpha)	0	0	1	0	0	0	0	1	0	1	0
mmu-miR-135b	MIMAT0000612	NM_001025074	Ntrk2	neurotrophic tyrosine kinase, receptor, type 2	0	0	1	0	0	0	0	1	0	1	0
mmu-miR-135b	MIMAT0000612	NM_001025093	Atf2	activating transcription factor 2	0	0	1	0	0	0	0	1	0	1	0
mmu-miR-135b	MIMAT0000612	NM_001025103	Efcab4a	EF-hand calcium binding domain 4A	0	0	1	0	0	0	0	1	0	1	0
mmu-miR-135b	MIMAT0000612	NM_001025192	Cxadr	coxsackievirus and adenovirus receptor	0	0	1	0	0	0	0	1	0	1	0
mmu-miR-135b	MIMAT0000612	NM_001025296	Dffa	DNA fragmentation factor, alpha subunit	0	0	1	0	0	0	0	1	0	1	0
mmu-miR-135b	MIMAT0000612	NM_001025305	Tcfap2b	transcription factor AP-2 beta	0	0	1	0	0	0	0	1	0	1	0
mmu-miR-135b	MIMAT0000612	NM_001025309	Pja2	praja 2, RING-H2 motif containing	0	0	1	0	0	0	0	1	0	1	0
mmu-miR-135b	MIMAT0000612	NM_001025312	Dclre1b	DNA cross-link repair 1B, PSO2 homolog (S. cerevisiae)	0	0	1	0	0	0	0	1	0	1	0
mmu-miR-135b	MIMAT0000612	NM_001025381	Gpr17	G protein-coupled receptor 17	0	0	1	0	0	0	0	1	0	1	0
mmu-miR-135b	MIMAT0000612	NM_001025382	EG574403	predicted gene, EG574403	0	0	1	0	0	0	0	1	0	1	0
mmu-miR-135b	MIMAT0000612	NM_001025392	Bclaf1	BCL2-associated transcription factor 1	0	0	1	0	0	0	0	1	0	1	0
mmu-miR-135b	MIMAT0000612	NM_001025428	Spag9	sperm associated antigen 9	0	0	1	0	0	0	0	1	0	1	0
mmu-miR-135b	MIMAT0000612	NM_001025429	Spag9	sperm associated antigen 9	0	0	1	0	0	0	0	1	0	1	0
mmu-miR-135b	MIMAT0000612	NM_001025430	Spag9	sperm associated antigen 9	0	0	1	0	0	0	0	1	0	1	0
mmu-miR-135b	MIMAT0000612	NM_001025431	Btbd3	BTB (POZ) domain containing 3	0	0	1	0	0	0	0	1	0	1	0
mmu-miR-135b	MIMAT0000612	NM_001025435	BC053393	cDNA sequence BC053393	0	0	1	0	0	0	0	1	0	1	0
mmu-miR-135b	MIMAT0000612	NM_001025439	Camk2d	calcium/calmodulin-dependent protein kinase II, delta	0	0	1	0	0	0	0	1	0	1	0
mmu-miR-135b	MIMAT0000612	NM_001025444	Aptx	aprataxin	0	0	1	0	0	0	0	1	0	1	0
mmu-miR-135b	MIMAT0000612	NM_001025559	Sox6	SRY-box containing gene 6	0	0	1	0	0	0	0	1	0	1	0
mmu-miR-135b	MIMAT0000612	NM_001025560	Sox6	SRY-box containing gene 6	0	0	1	0	0	0	0	1	0	1	0
mmu-miR-135b	MIMAT0000612	NM_001025566	Chka	choline kinase alpha	0	0	1	0	0	0	0	1	0	1	0
mmu-miR-135b	MIMAT0000612	NM_001025568	Pde1c	phosphodiesterase 1C	0	0	1	0	0	0	0	1	0	1	0
mmu-miR-135b	MIMAT0000612	NM_001025571	Sh2d2a	SH2 domain protein 2A	0	0	1	0	0	0	0	1	0	1	0
mmu-miR-135b	MIMAT0000612	NM_001025581	Kcnc2	potassium voltage gated channel, Shaw-related subfamily, member 2	0	0	1	0	0	0	0	1	0	1	0
mmu-miR-135b	MIMAT0000612	NM_001025582	Tmem77	transmembrane protein 77	0	0	0	0	0	0	1	1	0	1	0
mmu-miR-135b	MIMAT0000612	NM_001025597	Ikzf1	IKAROS family zinc finger 1	0	0	1	0	0	0	0	1	0	1	0
mmu-miR-135b	MIMAT0000612	NM_001025602	Il1rl1	interleukin 1 receptor-like 1	0	0	1	0	0	0	0	1	0	1	0
mmu-miR-135b	MIMAT0000612	NM_001025614	Otud7b	OTU domain containing 7B	0	0	1	0	0	0	0	1	0	1	0
mmu-miR-135b	MIMAT0000612	NM_001025615	Ccdc50	coiled-coil domain containing 50	0	0	1	0	0	0	0	1	0	1	0
mmu-miR-135b	MIMAT0000612	NM_001025618	Cant1	calcium activated nucleotidase 1	0	0	1	0	0	0	0	1	0	1	0
mmu-miR-135b	MIMAT0000612	NM_001025779	Cdc6	cell division cycle 6 homolog (S. cerevisiae)	0	0	1	0	0	0	0	1	0	1	0
mmu-miR-135b	MIMAT0000612	NM_001026214	Entpd5	ectonucleoside triphosphate diphosphohydrolase 5	0	0	1	0	0	0	0	1	0	1	0
mmu-miR-135b	MIMAT0000612	NM_001029850	Magi1	membrane associated guanylate kinase, WW and PDZ domain containing 1	0	0	1	0	0	0	0	1	0	1	0
mmu-miR-135b	MIMAT0000612	NM_001029878	Lonrf2	LON peptidase N-terminal domain and ring finger 2	0	0	1	0	0	0	0	1	0	1	0
mmu-miR-135b	MIMAT0000612	NM_001029889	Gm608	gene model 608, (NCBI)	0	0	1	0	0	0	0	1	0	1	0
mmu-miR-135b	MIMAT0000612	NM_001029890	Mex3a	mex3 homolog A (C. elegans)	0	0	1	0	0	0	0	1	0	1	0
mmu-miR-135b	MIMAT0000612	NM_001029934	Usp32	ubiquitin specific peptidase 32	0	0	1	0	0	0	0	1	0	1	0
mmu-miR-135b	MIMAT0000612	NM_001029936	Specc1	sperm antigen with calponin homology and coiled-coil domains 1	0	0	1	0	0	0	0	1	0	1	0
mmu-miR-135b	MIMAT0000612	NM_001030014	Mcat	malonyl CoA:ACP acyltransferase (mitochondrial)	0	0	1	0	0	0	0	1	0	1	0
mmu-miR-135b	MIMAT0000612	NM_001031772	Lin28b	lin-28 homolog B (C. elegans)	0	0	1	0	0	0	0	1	0	1	0
mmu-miR-135b	MIMAT0000612	NM_001031808	Mrpl41	mitochondrial ribosomal protein L41	0	0	1	0	0	0	0	1	0	1	0
mmu-miR-135b	MIMAT0000612	NM_001031814	2610207I05Rik	RIKEN cDNA 2610207I05 gene	0	0	1	0	0	0	0	1	0	1	0
mmu-miR-135b	MIMAT0000612	NM_001033142	Rnf166	ring finger protein 166	0	0	1	0	0	0	0	1	0	1	0
mmu-miR-135b	MIMAT0000612	NM_001033145	1190002N15Rik	RIKEN cDNA 1190002N15 gene	0	0	1	0	0	0	0	1	0	1	0
mmu-miR-135b	MIMAT0000612	NM_001033156	Fbxo33	F-box protein 33	0	0	1	0	0	0	0	1	0	1	0
mmu-miR-135b	MIMAT0000612	NM_001033159	Zfp597	zinc finger protein 597	0	0	1	0	0	0	0	1	0	1	0
mmu-miR-135b	MIMAT0000612	NM_001033163	Abhd9	abhydrolase domain containing 9	0	0	1	0	0	0	0	1	0	1	0
mmu-miR-135b	MIMAT0000612	NM_001033167	Slc22a23	solute carrier family 22, member 23	0	0	1	0	0	0	0	1	0	1	0
mmu-miR-135b	MIMAT0000612	NM_001033172	Rab11fip2	RAB11 family interacting protein 2 (class I)	0	0	1	0	0	0	0	1	0	1	0
mmu-miR-135b	MIMAT0000612	NM_001033189	C77080	expressed sequence C77080	0	0	1	0	0	0	0	1	0	1	0
mmu-miR-135b	MIMAT0000612	NM_001033197	AU015228	expressed sequence AU015228	0	0	1	0	0	0	0	1	0	1	0
mmu-miR-135b	MIMAT0000612	NM_001033209	Xylb	xylulokinase homolog (H. influenzae)	0	0	1	0	0	0	0	1	0	1	0
mmu-miR-135b	MIMAT0000612	NM_001033217	Prickle1	prickle like 1 (Drosophila)	0	0	1	0	0	0	0	1	0	1	0
mmu-miR-135b	MIMAT0000612	NM_001033223	Lin7a	lin-7 homolog A (C. elegans)	0	0	1	0	0	0	0	1	0	1	0
mmu-miR-135b	MIMAT0000612	NM_001033250	Lemd1	LEM domain containing 1	0	0	1	0	0	0	0	1	0	1	0
mmu-miR-135b	MIMAT0000612	NM_001033258	D10Bwg1379e	DNA segment, Chr 10, Brigham & Women"s Genetics 1379 expressed	0	0	1	0	0	0	0	1	0	1	0
mmu-miR-135b	MIMAT0000612	NM_001033270	Slc4a7	solute carrier family 4, sodium bicarbonate cotransporter, member 7	0	0	1	0	0	0	0	1	0	1	0
mmu-miR-135b	MIMAT0000612	NM_001033271	Tmem55b	transmembrane protein 55b	0	0	1	0	0	0	0	1	0	1	0
mmu-miR-135b	MIMAT0000612	NM_001033273	5031439G07Rik	RIKEN cDNA 5031439G07 gene	0	0	1	0	0	0	0	1	0	1	0
mmu-miR-135b	MIMAT0000612	NM_001033275	Glt8d3	glycosyltransferase 8 domain containing 3	0	0	1	0	0	0	0	1	0	1	0
mmu-miR-135b	MIMAT0000612	NM_001033281	Prdm6	PR domain containing 6	0	0	1	0	0	0	0	1	0	1	0
mmu-miR-135b	MIMAT0000612	NM_001033288	Gm106	gene model 106, (NCBI)	0	0	1	0	0	0	0	1	0	1	0
mmu-miR-135b	MIMAT0000612	NM_001033291	Usp40	ubiquitin specific peptidase 40	0	0	1	0	0	0	0	1	0	1	0
mmu-miR-135b	MIMAT0000612	NM_001033292	Espnl	espin-like	0	0	1	0	0	0	0	1	0	1	0
mmu-miR-135b	MIMAT0000612	NM_001033296	Sel1l2	sel-1 suppressor of lin-12-like 2 (C. elegans)	0	0	1	0	0	0	0	1	0	1	0
mmu-miR-135b	MIMAT0000612	NM_001033308	BC013712	cDNA sequence BC013712	0	0	1	0	0	0	0	1	0	1	0
mmu-miR-135b	MIMAT0000612	NM_001033322	Gucy1a2	guanylate cyclase 1, soluble, alpha 2	0	0	1	0	0	0	0	1	0	1	0
mmu-miR-135b	MIMAT0000612	NM_001033329	Arhgef9	Cdc42 guanine nucleotide exchange factor (GEF) 9	0	0	1	0	0	0	0	1	0	1	0
mmu-miR-135b	MIMAT0000612	NM_001033331	Gas2l3	growth arrest-specific 2 like 3	0	0	1	0	0	0	0	1	0	1	0
mmu-miR-135b	MIMAT0000612	NM_001033347	D430041D05Rik	RIKEN cDNA D430041D05 gene	0	0	1	0	0	0	0	1	0	1	0
mmu-miR-135b	MIMAT0000612	NM_001033354	Iqsec3	IQ motif and Sec7 domain 3	0	0	1	0	0	0	0	1	0	1	0
mmu-miR-135b	MIMAT0000612	NM_001033361	Pgr15l	G protein-coupled receptor 15-like	0	0	1	0	0	0	0	1	0	1	0
mmu-miR-135b	MIMAT0000612	NM_001033369	Acvr1c	activin A receptor, type IC	0	0	1	0	0	0	0	1	0	1	0
mmu-miR-135b	MIMAT0000612	NM_001033382	Cacna2d4	calcium channel, voltage-dependent, alpha 2/delta subunit 4	0	0	1	0	0	0	0	1	0	1	0
mmu-miR-135b	MIMAT0000612	NM_001033385	D630037F22Rik	RIKEN cDNA D630037F22 gene	0	0	1	0	0	0	0	1	0	1	0
mmu-miR-135b	MIMAT0000612	NM_001033393	Tmem104	transmembrane protein 104	0	0	1	0	0	0	0	1	0	1	0
mmu-miR-135b	MIMAT0000612	NM_001033399	Gfod1	glucose-fructose oxidoreductase domain containing 1	0	0	1	0	0	0	0	1	0	1	0
mmu-miR-135b	MIMAT0000612	NM_001033405	Treml2	triggering receptor expressed on myeloid cells-like 2	0	0	1	0	0	0	0	1	0	1	0
mmu-miR-135b	MIMAT0000612	NM_001033409	Lgr6	leucine-rich repeat-containing G protein-coupled receptor 6	0	0	1	0	0	0	0	1	0	1	0
mmu-miR-135b	MIMAT0000612	NM_001033418	Gm767	gene model 767, (NCBI)	0	0	1	0	0	0	0	1	0	1	0
mmu-miR-135b	MIMAT0000612	NM_001033420	Dock1	dedicator of cytokinesis 1	0	0	1	0	0	0	0	1	0	1	0
mmu-miR-135b	MIMAT0000612	NM_001033427	Lyg2	lysozyme G-like 2	0	0	1	0	0	0	0	1	0	1	0
mmu-miR-135b	MIMAT0000612	NM_001033439	Lrch1	leucine-rich repeats and calponin homology (CH) domain containing 1	0	0	1	0	0	0	0	1	0	1	0
mmu-miR-135b	MIMAT0000612	NM_001033440	Gm1587	gene model 1587, (NCBI)	0	0	1	0	0	0	0	1	0	1	0
mmu-miR-135b	MIMAT0000612	NM_001033441	Alg10b	asparagine-linked glycosylation 10 homolog B (yeast, alpha-1,2-glucosyltransferase)	0	0	1	0	0	0	0	1	0	1	0
mmu-miR-135b	MIMAT0000612	NM_001033451	Zfp408	zinc finger protein 408	0	0	1	0	0	0	0	1	0	1	0
mmu-miR-135b	MIMAT0000612	NM_001033452	Gm1967	gene model 1967, (NCBI)	0	0	1	0	0	0	0	1	0	1	0
mmu-miR-135b	MIMAT0000612	NM_001033474	4921506J03Rik	RIKEN cDNA 4921506J03 gene	0	0	1	0	0	0	0	1	0	1	0
mmu-miR-135b	MIMAT0000612	NM_001033475	Tmed8	transmembrane emp24 domain containing 8	0	0	1	0	0	0	0	1	0	1	0
mmu-miR-135b	MIMAT0000612	NM_001033484	Iqgap3	IQ motif containing GTPase activating protein 3	0	0	1	0	0	0	0	1	0	1	0
mmu-miR-135b	MIMAT0000612	NM_001033488	Gm1964	gene model 1964, (NCBI)	0	0	1	0	0	0	0	1	0	1	0
mmu-miR-135b	MIMAT0000612	NM_001033536	Rfxdc2	regulatory factor X domain containing 2 homolog (human)	0	0	1	0	0	0	0	1	0	1	0
mmu-miR-135b	MIMAT0000612	NM_001033606	Acsl3	acyl-CoA synthetase long-chain family member 3	0	0	1	0	0	0	0	1	0	1	0
mmu-miR-135b	MIMAT0000612	NM_001033634	Zyg11b	zyg-ll homolog B (C. elegans)	0	0	0	0	0	0	1	1	0	1	0
mmu-miR-135b	MIMAT0000612	NM_001033783	EG434396	predicted gene, EG434396	0	0	1	0	0	0	0	1	0	1	0
mmu-miR-135b	MIMAT0000612	NM_001033813	9530015I07Rik	RIKEN cDNA 9530015I07 gene	0	0	1	0	0	0	0	1	0	1	0
mmu-miR-135b	MIMAT0000612	NM_001033819	9130409I23Rik	RIKEN cDNA 9130409I23 gene	0	0	1	0	0	0	0	1	0	1	0
mmu-miR-135b	MIMAT0000612	NM_001033879	Tubal3	tubulin, alpha-like 3	0	0	1	0	0	0	0	1	0	1	0
mmu-miR-135b	MIMAT0000612	NM_001033922	Treml4	triggering receptor expressed on myeloid cells-like 4	0	0	1	0	0	0	0	1	0	1	0
mmu-miR-135b	MIMAT0000612	NM_001033979	Ldlrad2	low density lipoprotein receptor A domain containing 2	0	0	1	0	0	0	0	1	0	1	0
mmu-miR-135b	MIMAT0000612	NM_001034168	Ank2	ankyrin 2, brain	0	0	1	0	0	0	0	1	0	1	0
mmu-miR-135b	MIMAT0000612	NM_001034857	C330019L16Rik	RIKEN cDNA C330019L16 gene	0	0	1	0	0	0	0	1	0	1	0
mmu-miR-135b	MIMAT0000612	NM_001034858	Armc2	armadillo repeat containing 2	0	0	1	0	0	0	0	1	0	1	0
mmu-miR-135b	MIMAT0000612	NM_001034863	Tmem136	transmembrane protein 136	0	0	1	0	0	0	0	1	0	1	0
mmu-miR-135b	MIMAT0000612	NM_001034864	EG236749	predicted gene, EG236749	0	0	1	0	0	0	0	1	0	1	0
mmu-miR-135b	MIMAT0000612	NM_001034874	Gm879	gene model 879, (NCBI)	0	0	1	0	0	0	0	1	0	1	0
mmu-miR-135b	MIMAT0000612	NM_001034881	EG432870	predicted gene, EG432870	0	0	1	0	0	0	0	1	0	1	0
mmu-miR-135b	MIMAT0000612	NM_001034882	EG432879	predicted gene, EG432879	0	0	1	0	0	0	0	1	0	1	0
mmu-miR-135b	MIMAT0000612	NM_001034885	Pnpla1	patatin-like phospholipase domain containing 1	0	0	1	0	0	0	0	1	0	1	0
mmu-miR-135b	MIMAT0000612	NM_001034893	EG435970	predicted gene, EG435970	0	0	1	0	0	0	0	1	0	1	0
mmu-miR-135b	MIMAT0000612	NM_001034894	EG436240	predicted gene, EG436240	0	0	1	0	0	0	0	1	0	1	0
mmu-miR-135b	MIMAT0000612	NM_001034902	EG545861	predicted gene, EG545861	0	0	1	0	0	0	0	1	0	1	0
mmu-miR-135b	MIMAT0000612	NM_001034910	Defb42	defensin beta 42	0	0	1	0	0	0	0	1	0	1	0
mmu-miR-135b	MIMAT0000612	NM_001034962	Sorbs1	sorbin and SH3 domain containing 1	0	0	1	0	0	0	0	1	0	1	0
mmu-miR-135b	MIMAT0000612	NM_001034963	Sorbs1	sorbin and SH3 domain containing 1	0	0	1	0	0	0	0	1	0	1	0
mmu-miR-135b	MIMAT0000612	NM_001034964	Sorbs1	sorbin and SH3 domain containing 1	0	0	1	0	0	0	0	1	0	1	0
mmu-miR-135b	MIMAT0000612	NM_001035122	Golm1	golgi membrane protein 1	0	0	1	0	0	0	0	1	0	1	0
mmu-miR-135b	MIMAT0000612	NM_001035239	Trpm3	transient receptor potential cation channel, subfamily M, member 3	0	0	1	0	0	0	0	1	0	1	0
mmu-miR-135b	MIMAT0000612	NM_001035240	Trpm3	transient receptor potential cation channel, subfamily M, member 3	0	0	1	0	0	0	0	1	0	1	0
mmu-miR-135b	MIMAT0000612	NM_001035241	Trpm3	transient receptor potential cation channel, subfamily M, member 3	0	0	1	0	0	0	0	1	0	1	0
mmu-miR-135b	MIMAT0000612	NM_001035242	Trpm3	transient receptor potential cation channel, subfamily M, member 3	0	0	1	0	0	0	0	1	0	1	0
mmu-miR-135b	MIMAT0000612	NM_001035243	Trpm3	transient receptor potential cation channel, subfamily M, member 3	0	0	1	0	0	0	0	1	0	1	0
mmu-miR-135b	MIMAT0000612	NM_001035532	Akap2	A kinase (PRKA) anchor protein 2	0	0	1	0	0	0	0	1	0	1	0
mmu-miR-135b	MIMAT0000612	NM_001035533	Akap2	A kinase (PRKA) anchor protein 2	0	0	1	0	0	0	0	1	0	1	0
mmu-miR-135b	MIMAT0000612	NM_001037099	Cacnb4	calcium channel, voltage-dependent, beta 4 subunit	0	0	1	0	0	0	0	1	0	1	0
mmu-miR-135b	MIMAT0000612	NM_001037134	Ccne2	cyclin E2	0	0	1	0	0	0	0	1	0	1	0
mmu-miR-135b	MIMAT0000612	NM_001037136	Centg2	centaurin, gamma 2	0	0	1	0	0	0	0	1	0	1	0
mmu-miR-135b	MIMAT0000612	NM_001037177	Nfatc2	nuclear factor of activated T-cells, cytoplasmic, calcineurin-dependent 2	0	0	1	0	0	0	0	1	0	1	0
mmu-miR-135b	MIMAT0000612	NM_001037178	Nfatc2	nuclear factor of activated T-cells, cytoplasmic, calcineurin-dependent 2	0	0	1	0	0	0	0	1	0	1	0
mmu-miR-135b	MIMAT0000612	NM_001037493	Slc41a3	solute carrier family 41, member 3	0	0	1	0	0	0	0	1	0	1	0
mmu-miR-135b	MIMAT0000612	NM_001037736	Arhgef10	Rho guanine nucleotide exchange factor (GEF) 10	0	0	1	0	0	0	0	1	0	1	0
mmu-miR-135b	MIMAT0000612	NM_001037740	D330017J20Rik	RIKEN cDNA D330017J20 gene	0	0	1	0	0	0	0	1	0	1	0
mmu-miR-135b	MIMAT0000612	NM_001037759	Sgk3	serum/glucocorticoid regulated kinase 3	0	0	1	0	0	0	0	1	0	1	0
mmu-miR-135b	MIMAT0000612	NM_001037809	Cdh3	cadherin 3	0	0	1	0	0	0	0	1	0	1	0
mmu-miR-135b	MIMAT0000612	NM_001037863	Atp11c	Atpase, class VI, type 11C	0	0	1	0	0	0	0	1	0	1	0
mmu-miR-135b	MIMAT0000612	NM_001037877	Tcf25	transcription factor 25 (basic helix-loop-helix)	0	0	1	0	0	0	0	1	0	1	0
mmu-miR-135b	MIMAT0000612	NM_001037922	EG624855	predicted gene, EG624855	0	0	1	0	0	0	0	1	0	1	0
mmu-miR-135b	MIMAT0000612	NM_001037929	OTTMUSG00000015643	predicted gene, OTTMUSG00000015643	0	0	1	0	0	0	0	1	0	1	0
mmu-miR-135b	MIMAT0000612	NM_001037937	Depdc6	DEP domain containing 6	0	0	1	0	0	0	0	1	0	1	0
mmu-miR-135b	MIMAT0000612	NM_001037940	Dnajb6	DnaJ (Hsp40) homolog, subfamily B, member 6	0	0	1	0	0	0	0	1	0	1	0
mmu-miR-135b	MIMAT0000612	NM_001038230	Anapc11	anaphase promoting complex subunit 11 homolog (yeast)	0	0	1	0	0	0	0	1	0	1	0
mmu-miR-135b	MIMAT0000612	NM_001038592	Glrx2	glutaredoxin 2 (thioltransferase)	0	0	1	0	0	0	0	1	0	1	0
mmu-miR-135b	MIMAT0000612	NM_001038593	Glrx2	glutaredoxin 2 (thioltransferase)	0	0	1	0	0	0	0	1	0	1	0
mmu-miR-135b	MIMAT0000612	NM_001038594	Glrx2	glutaredoxin 2 (thioltransferase)	0	0	1	0	0	0	0	1	0	1	0
mmu-miR-135b	MIMAT0000612	NM_001038607	Kcnh1	potassium voltage-gated channel, subfamily H (eag-related), member 1	0	0	1	0	0	0	0	1	0	1	0
mmu-miR-135b	MIMAT0000612	NM_001038609	Mapt	microtubule-associated protein tau	0	0	1	0	0	0	0	1	0	1	0
mmu-miR-135b	MIMAT0000612	NM_001038613	Olfm1	olfactomedin 1	0	0	1	0	0	0	0	1	0	1	0
mmu-miR-135b	MIMAT0000612	NM_001038621	Rabgap1l	RAB GTPase activating protein 1-like	0	0	1	0	0	0	0	1	0	1	0
mmu-miR-135b	MIMAT0000612	NM_001038635	Stk35	serine/threonine kinase 35	0	0	1	0	0	0	0	1	0	1	0
mmu-miR-135b	MIMAT0000612	NM_001038637	Gng2	guanine nucleotide binding protein (G protein), gamma 2	0	0	1	0	0	0	0	1	0	1	0
mmu-miR-135b	MIMAT0000612	NM_001038641	2210009G21Rik	RIKEN cDNA 2210009G21 gene	0	0	1	0	0	0	0	1	0	1	0
mmu-miR-135b	MIMAT0000612	NM_001038642	Ets1	E26 avian leukemia oncogene 1, 5" domain	0	0	1	0	0	0	0	1	0	1	0
mmu-miR-135b	MIMAT0000612	NM_001038655	Gng7	guanine nucleotide binding protein (G protein), gamma 7	0	0	1	0	0	0	0	1	0	1	0
mmu-miR-135b	MIMAT0000612	NM_001038658	Faim2	Fas apoptotic inhibitory molecule 2	0	0	1	0	0	0	0	1	0	1	0
mmu-miR-135b	MIMAT0000612	NM_001038696	Rnpc3	RNA-binding region (RNP1, RRM) containing 3	0	0	1	0	0	0	0	1	0	1	0
mmu-miR-135b	MIMAT0000612	NM_001038699	Fn3k	fructosamine 3 kinase	0	0	1	0	0	0	0	1	0	1	0
mmu-miR-135b	MIMAT0000612	NM_001038703	Gpr146	G protein-coupled receptor 146	0	0	1	0	0	0	0	1	0	1	0
mmu-miR-135b	MIMAT0000612	NM_001038710	Tmod2	tropomodulin 2	0	0	1	0	0	0	0	1	0	1	0
mmu-miR-135b	MIMAT0000612	NM_001038839	P2rx7	purinergic receptor P2X, ligand-gated ion channel, 7	0	0	1	0	0	0	0	1	0	1	0
mmu-miR-135b	MIMAT0000612	NM_001039039	Kctd21	potassium channel tetramerisation domain containing 21	0	0	1	0	0	0	0	1	0	1	0
mmu-miR-135b	MIMAT0000612	NM_001039050	Pkib	protein kinase inhibitor beta, cAMP dependent, testis specific	0	0	1	0	0	0	0	1	0	1	0
mmu-miR-135b	MIMAT0000612	NM_001039051	Pkib	protein kinase inhibitor beta, cAMP dependent, testis specific	0	0	1	0	0	0	0	1	0	1	0
mmu-miR-135b	MIMAT0000612	NM_001039052	Pkib	protein kinase inhibitor beta, cAMP dependent, testis specific	0	0	1	0	0	0	0	1	0	1	0
mmu-miR-135b	MIMAT0000612	NM_001039055	Pofut1	protein O-fucosyltransferase 1	0	0	1	0	0	0	0	1	0	1	0
mmu-miR-135b	MIMAT0000612	NM_001039056	Kcnj15	potassium inwardly-rectifying channel, subfamily J, member 15	0	0	1	0	0	0	0	1	0	1	0
mmu-miR-135b	MIMAT0000612	NM_001039057	Kcnj15	potassium inwardly-rectifying channel, subfamily J, member 15	0	0	1	0	0	0	0	1	0	1	0
mmu-miR-135b	MIMAT0000612	NM_001039071	Ldb3	LIM domain binding 3	0	0	1	0	0	0	0	1	0	1	0
mmu-miR-135b	MIMAT0000612	NM_001039073	Ldb3	LIM domain binding 3	0	0	1	0	0	0	0	1	0	1	0
mmu-miR-135b	MIMAT0000612	NM_001039074	Ldb3	LIM domain binding 3	0	0	1	0	0	0	0	1	0	1	0
mmu-miR-135b	MIMAT0000612	NM_001039080	Rbms2	RNA binding motif, single stranded interacting protein 2	0	0	1	0	0	0	0	1	0	1	0
mmu-miR-135b	MIMAT0000612	NM_001039090	Skil	SKI-like	0	0	1	0	0	0	0	1	0	1	0
mmu-miR-135b	MIMAT0000612	NM_001039092	Tom1l2	target of myb1-like 2 (chicken)	0	0	1	0	0	0	0	1	0	1	0
mmu-miR-135b	MIMAT0000612	NM_001039094	Negr1	neuronal growth regulator 1	0	0	1	0	0	0	0	1	0	1	0
mmu-miR-135b	MIMAT0000612	NM_001039138	Camk2g	calcium/calmodulin-dependent protein kinase II gamma	0	0	1	0	0	0	0	1	0	1	0
mmu-miR-135b	MIMAT0000612	NM_001039139	Camk2g	calcium/calmodulin-dependent protein kinase II gamma	0	0	1	0	0	0	0	1	0	1	0
mmu-miR-135b	MIMAT0000612	NM_001039146	B430211C08Rik	RIKEN cDNA B430211C08 gene	0	0	1	0	0	0	0	1	0	1	0
mmu-miR-135b	MIMAT0000612	NM_001039150	Cd44	CD44 antigen	0	0	1	0	0	0	0	1	0	1	0
mmu-miR-135b	MIMAT0000612	NM_001039151	Cd44	CD44 antigen	0	0	1	0	0	0	0	1	0	1	0
mmu-miR-135b	MIMAT0000612	NM_001039162	Clip2	CAP-GLY domain containing linker protein 2	0	0	1	0	0	0	0	1	0	1	0
mmu-miR-135b	MIMAT0000612	NM_001039179	Bicd2	bicaudal D homolog 2 (Drosophila)	0	0	1	0	0	0	0	1	0	1	0
mmu-miR-135b	MIMAT0000612	NM_001039180	Bicd2	bicaudal D homolog 2 (Drosophila)	0	0	1	0	0	0	0	1	0	1	0
mmu-miR-135b	MIMAT0000612	NM_001039186	Ceacam1	CEA-related cell adhesion molecule 1	0	0	1	0	0	0	0	1	0	1	0
mmu-miR-135b	MIMAT0000612	NM_001039187	Ceacam1	CEA-related cell adhesion molecule 1	0	0	1	0	0	0	0	1	0	1	0
mmu-miR-135b	MIMAT0000612	NM_001039188	Rreb1	ras responsive element binding protein 1	0	0	1	0	0	0	0	1	0	1	0
mmu-miR-135b	MIMAT0000612	NM_001039200	C230096C10Rik	RIKEN cDNA C230096C10 gene	0	0	1	0	0	0	0	1	0	1	0
mmu-miR-135b	MIMAT0000612	NM_001039214	Mex3c	mex3 homolog C (C. elegans)	0	0	1	0	0	0	0	1	0	1	0
mmu-miR-135b	MIMAT0000612	NM_001039219	EG619597	predicted gene, EG619597	0	0	1	0	0	0	0	1	0	1	0
mmu-miR-135b	MIMAT0000612	NM_001039223	OTTMUSG00000015762	predicted gene, OTTMUSG00000015762	0	0	1	0	0	0	0	1	0	1	0
mmu-miR-135b	MIMAT0000612	NM_001039231	C230055K05Rik	RIKEN cDNA C230055K05 gene	0	0	1	0	0	0	0	1	0	1	0
mmu-miR-135b	MIMAT0000612	NM_001039252	EG639653	predicted gene, EG639653	0	0	1	0	0	0	0	1	0	1	0
mmu-miR-135b	MIMAT0000612	NM_001039354	Lin7a	lin-7 homolog A (C. elegans)	0	0	1	0	0	0	0	1	0	1	0
mmu-miR-135b	MIMAT0000612	NM_001039388	Wdr37	WD repeat domain 37	0	0	1	0	0	0	0	1	0	1	0
mmu-miR-135b	MIMAT0000612	NM_001039394	Rab43	RAB43, member RAS oncogene family	0	0	1	0	0	0	0	1	0	1	0
mmu-miR-135b	MIMAT0000612	NM_001039474	Tcerg1	transcription elongation regulator 1 (CA150)	0	0	1	0	0	0	0	1	0	1	0
mmu-miR-135b	MIMAT0000612	NM_001039478	4933421E11Rik	RIKEN cDNA 4933421E11 gene	0	0	1	0	0	0	0	1	0	1	0
mmu-miR-135b	MIMAT0000612	NM_001039488	4933421E11Rik	RIKEN cDNA 4933421E11 gene	0	0	1	0	0	0	0	1	0	1	0
mmu-miR-135b	MIMAT0000612	NM_001039493	Plekhm3	pleckstrin homology domain containing, family M, member 3	0	0	1	0	0	0	0	1	0	1	0
mmu-miR-135b	MIMAT0000612	NM_001039509	Pnkd	paroxysmal nonkinesiogenic dyskinesia	0	0	1	0	0	0	0	1	0	1	0
mmu-miR-135b	MIMAT0000612	NM_001039515	Arl4a	ADP-ribosylation factor-like 4A	0	0	1	0	0	0	0	1	0	1	0
mmu-miR-135b	MIMAT0000612	NM_001039546	Myo6	myosin VI	0	0	1	0	0	0	0	1	0	1	0
mmu-miR-135b	MIMAT0000612	NM_001039558	C030030A07Rik	RIKEN cDNA C030030A07 gene	0	0	1	0	0	0	0	1	0	1	0
mmu-miR-135b	MIMAT0000612	NM_001039560	Gcnt7	glucosaminyl (N-acetyl) transferase family member 7	0	0	1	0	0	0	0	1	0	1	0
mmu-miR-135b	MIMAT0000612	NM_001039566	Defb30	defensin beta 30	0	0	1	0	0	0	0	1	0	1	0
mmu-miR-135b	MIMAT0000612	NM_001039586	Glyctk	glycerate kinase	0	0	1	0	0	0	0	1	0	1	0
mmu-miR-135b	MIMAT0000612	NM_001039644	Edem3	ER degradation enhancer, mannosidase alpha-like 3	0	0	1	0	0	0	0	1	0	1	0
mmu-miR-135b	MIMAT0000612	NM_001039646	LOC626578	macrophage activation 2 like LOC626578	0	0	1	0	0	0	0	1	0	1	0
mmu-miR-135b	MIMAT0000612	NM_001039647	EG634650	predicted gene, EG634650	0	0	1	0	0	0	0	1	0	1	0
mmu-miR-135b	MIMAT0000612	NM_001039710	Coq10b	coenzyme Q10 homolog B (S. cerevisiae)	0	0	1	0	0	0	0	1	0	1	0
mmu-miR-135b	MIMAT0000612	NM_001039718	Zfp91-cntf	zinc finger protein 91, ciliary neurotrophic factor transcription unit	0	0	1	0	0	0	0	1	0	1	0
mmu-miR-135b	MIMAT0000612	NM_001039723	Tmem120b	transmembrane protein 120B	0	0	1	0	0	0	0	1	0	1	0
mmu-miR-135b	MIMAT0000612	NM_001039824	Fdx1l	ferredoxin 1-like	0	0	1	0	0	0	0	1	0	1	0
mmu-miR-135b	MIMAT0000612	NM_001039934	Mtap2	microtubule-associated protein 2	0	0	1	0	0	0	0	1	0	1	0
mmu-miR-135b	MIMAT0000612	NM_001039939	Asxl1	additional sex combs like 1 (Drosophila)	0	0	1	0	0	0	0	1	0	1	0
mmu-miR-135b	MIMAT0000612	NM_001039951	Zfp606	zinc finger protein 606	0	0	1	0	0	0	0	1	0	1	0
mmu-miR-135b	MIMAT0000612	NM_001040106	Aak1	AP2 associated kinase 1	0	0	1	0	0	0	0	1	0	1	0
mmu-miR-135b	MIMAT0000612	NM_001040111	Centd2	centaurin, delta 2	0	0	1	0	0	0	0	1	0	1	0
mmu-miR-135b	MIMAT0000612	NM_001040112	Centd2	centaurin, delta 2	0	0	1	0	0	0	0	1	0	1	0
mmu-miR-135b	MIMAT0000612	NM_001040131	Eif4g2	eukaryotic translation initiation factor 4, gamma 2	0	0	1	0	0	0	0	1	0	1	0
mmu-miR-135b	MIMAT0000612	NM_001040395	1110020G09Rik	RIKEN cDNA 1110020G09 gene	0	0	1	0	0	0	0	1	0	1	0
mmu-miR-135b	MIMAT0000612	NM_001040426	Thsd4	thrombospondin, type I, domain containing 4	0	0	1	0	0	0	0	1	0	1	0
mmu-miR-135b	MIMAT0000612	NM_001040682	Clmn	calmin	0	0	1	0	0	0	0	1	0	1	0
mmu-miR-135b	MIMAT0000612	NM_001040689	Rspo4	R-spondin family, member 4	0	0	1	0	0	0	0	1	0	1	0
mmu-miR-135b	MIMAT0000612	NM_001040690	Rap1gds1	RAP1, GTP-GDP dissociation stimulator 1	0	0	1	0	0	0	0	1	0	1	0
mmu-miR-135b	MIMAT0000612	NM_001040699	Mtmr7	myotubularin related protein 7	0	0	1	0	0	0	0	1	0	1	0
mmu-miR-135b	MIMAT0000612	NM_001042489	Hvcn1	hydrogen voltage-gated channel 1	0	0	1	0	0	0	0	1	0	1	0
mmu-miR-135b	MIMAT0000612	NM_001042592	Arrdc4	arrestin domain containing 4	0	0	1	0	0	0	0	1	0	1	0
mmu-miR-135b	MIMAT0000612	NM_001042611	Cp	ceruloplasmin	0	0	1	0	0	0	0	1	0	1	0
mmu-miR-135b	MIMAT0000612	NM_001042613	Sepp1	selenoprotein P, plasma, 1	0	0	1	0	0	0	0	1	0	1	0
mmu-miR-135b	MIMAT0000612	NM_001042649	Dcun1d2	DCN1, defective in cullin neddylation 1, domain containing 2 (S. cerevisiae)	0	0	1	0	0	0	0	1	0	1	0
mmu-miR-135b	MIMAT0000612	NM_001042650	Dcun1d2	DCN1, defective in cullin neddylation 1, domain containing 2 (S. cerevisiae)	0	0	1	0	0	0	0	1	0	1	0
mmu-miR-135b	MIMAT0000612	NM_001042651	Dcun1d2	DCN1, defective in cullin neddylation 1, domain containing 2 (S. cerevisiae)	0	0	1	0	0	0	0	1	0	1	0
mmu-miR-135b	MIMAT0000612	NM_001042659	Fzd5	frizzled homolog 5 (Drosophila)	0	0	1	0	0	0	0	1	0	1	0
mmu-miR-135b	MIMAT0000612	NM_001042660	Smad7	MAD homolog 7 (Drosophila)	0	0	1	0	0	0	0	1	0	1	0
mmu-miR-135b	MIMAT0000612	NM_001042672	Prei4	preimplantation protein 4	0	0	1	0	0	0	0	1	0	1	0
mmu-miR-135b	MIMAT0000612	NM_001042699	4831426I19Rik	RIKEN cDNA 4831426I19 gene	0	0	1	0	0	0	0	1	0	1	0
mmu-miR-135b	MIMAT0000612	NM_001042714	9330128J19Rik	RIKEN cDNA 9330128J19 gene	0	0	1	0	0	0	0	1	0	1	0
mmu-miR-135b	MIMAT0000612	NM_001042725	Calcr	calcitonin receptor	0	0	1	0	0	0	0	1	0	1	0
mmu-miR-135b	MIMAT0000612	NM_001042752	Neo1	neogenin	0	0	1	0	0	0	0	1	0	1	0
mmu-miR-135b	MIMAT0000612	NM_001043322	Fmn1	formin 1	0	0	1	0	0	0	0	1	0	1	0
mmu-miR-135b	MIMAT0000612	NM_001043355	Mtap6	microtubule-associated protein 6	0	0	1	0	0	0	0	1	0	1	0
mmu-miR-135b	MIMAT0000612	NM_001044699	Zfp2	zinc finger protein 2	0	0	1	0	0	0	0	1	0	1	0
mmu-miR-135b	MIMAT0000612	NM_001044700	Zfp2	zinc finger protein 2	0	0	1	0	0	0	0	1	0	1	0
mmu-miR-135b	MIMAT0000612	NM_001044720	Abcc9	ATP-binding cassette, sub-family C (CFTR/MRP), member 9	0	0	1	0	0	0	0	1	0	1	0
mmu-miR-135b	MIMAT0000612	NM_001044747	Zfp68	zinc finger protein 68	0	0	1	0	0	0	0	1	0	1	0
mmu-miR-135b	MIMAT0000612	NM_001045527	Hsf5	heat shock transcription factor family member 5	0	0	1	0	0	0	0	1	0	1	0
mmu-miR-135b	MIMAT0000612	NM_001047159	Net1	neuroepithelial cell transforming gene 1	0	0	1	0	0	0	0	1	0	1	0
mmu-miR-135b	MIMAT0000612	NM_001048060	5133401N09Rik	RIKEN cDNA 5133401N09 gene	0	0	1	0	0	0	0	1	0	1	0
mmu-miR-135b	MIMAT0000612	NM_001048146	Azi2	5-azacytidine induced gene 2	0	0	1	0	0	0	0	1	0	1	0
mmu-miR-135b	MIMAT0000612	NM_001048177	Jak2	Janus kinase 2	0	0	1	0	0	0	0	1	0	1	0
mmu-miR-135b	MIMAT0000612	NM_001048227	Dbndd2	dysbindin (dystrobrevin binding protein 1) domain containing 2	0	0	1	0	0	0	0	1	0	1	0
mmu-miR-135b	MIMAT0000612	NM_001048228	Dbndd2	dysbindin (dystrobrevin binding protein 1) domain containing 2	0	0	1	0	0	0	0	1	0	1	0
mmu-miR-135b	MIMAT0000612	NM_001048250	2810008M24Rik	RIKEN cDNA 2810008M24 gene	0	0	1	0	0	0	0	1	0	1	0
mmu-miR-135b	MIMAT0000612	NM_001048267	Tnpo1	transportin 1	0	0	1	0	0	0	0	1	0	1	0
mmu-miR-135b	MIMAT0000612	NM_001076681	1810012P15Rik	RIKEN cDNA 1810012P15 gene	0	0	1	0	0	0	0	1	0	1	0
mmu-miR-135b	MIMAT0000612	NM_001076789	Cbx5	chromobox homolog 5 (Drosophila HP1a)	0	0	1	0	0	0	0	1	0	1	0
mmu-miR-135b	MIMAT0000612	NM_001076791	9630025I21Rik	RIKEN cDNA 9630025I21 gene	0	0	1	0	0	0	0	1	0	1	0
mmu-miR-135b	MIMAT0000612	NM_001077237	BC003331	cDNA sequence BC003331	0	0	1	0	0	0	0	1	0	1	0
mmu-miR-135b	MIMAT0000612	NM_001077265	Hnrnpd	heterogeneous nuclear ribonucleoprotein D	0	0	1	0	0	0	0	1	0	1	0
mmu-miR-135b	MIMAT0000612	NM_001077266	Hnrnpd	heterogeneous nuclear ribonucleoprotein D	0	0	1	0	0	0	0	1	0	1	0
mmu-miR-135b	MIMAT0000612	NM_001077267	Hnrnpd	heterogeneous nuclear ribonucleoprotein D	0	0	1	0	0	0	0	1	0	1	0
mmu-miR-135b	MIMAT0000612	NM_001077354	C77370	expressed sequence C77370	0	0	1	0	0	0	0	1	0	1	0
mmu-miR-135b	MIMAT0000612	NM_001077359	Git2	G protein-coupled receptor kinase-interactor 2	0	0	1	0	0	0	0	1	0	1	0
mmu-miR-135b	MIMAT0000612	NM_001077360	Git2	G protein-coupled receptor kinase-interactor 2	0	0	1	0	0	0	0	1	0	1	0
mmu-miR-135b	MIMAT0000612	NM_001077398	Ldb2	LIM domain binding 2	0	0	1	0	0	0	0	1	0	1	0
mmu-miR-135b	MIMAT0000612	NM_001077495	Pik3r1	phosphatidylinositol 3-kinase, regulatory subunit, polypeptide 1 (p85 alpha)	0	0	1	0	0	0	0	1	0	1	0
mmu-miR-135b	MIMAT0000612	NM_001077496	Evi2b	ecotropic viral integration site 2b	0	0	1	0	0	0	0	1	0	1	0
mmu-miR-135b	MIMAT0000612	NM_001077499	Scn8a	sodium channel, voltage-gated, type VIII, alpha	0	0	1	0	0	0	0	1	0	1	0
mmu-miR-135b	MIMAT0000612	NM_001077695	Ncoa2	nuclear receptor coactivator 2	0	0	1	0	0	0	0	1	0	1	0
mmu-miR-135b	MIMAT0000612	NM_001079690	Slc12a1	solute carrier family 12, member 1	0	0	1	0	0	0	0	1	0	1	0
mmu-miR-135b	MIMAT0000612	NM_001079876	Gas2l3	growth arrest-specific 2 like 3	0	0	1	0	0	0	0	1	0	1	0
mmu-miR-135b	MIMAT0000612	NM_001079883	Bcl11b	B-cell leukemia/lymphoma 11B	0	0	1	0	0	0	0	1	0	1	0
mmu-miR-135b	MIMAT0000612	NM_001080118	Med1	mediator complex subunit 1	0	0	1	0	0	0	0	1	0	1	0
mmu-miR-135b	MIMAT0000612	NM_001080158	Cenpm	centromere protein M	0	0	1	0	0	0	0	1	0	1	0
mmu-miR-135b	MIMAT0000612	NM_001080549	Hdx	highly divergent homeobox	0	0	1	0	0	0	0	1	0	1	0
mmu-miR-135b	MIMAT0000612	NM_001080550	Wfdc8	WAP four-disulfide core domain 8	0	0	1	0	0	0	0	1	0	1	0
mmu-miR-135b	MIMAT0000612	NM_001080706	Btaf1	BTAF1 RNA polymerase II, B-TFIID transcription factor-associated, (Mot1 homolog, S. cerevisiae)	0	0	1	0	0	0	0	1	0	1	0
mmu-miR-135b	MIMAT0000612	NM_001080755	Zzz3	zinc finger, ZZ domain containing 3	0	0	1	0	0	0	0	1	0	1	0
mmu-miR-135b	MIMAT0000612	NM_001080769	Uhrf1bp1	UHRF1 (ICBP90) binding protein 1	0	0	1	0	0	0	0	1	0	1	0
mmu-miR-135b	MIMAT0000612	NM_001080780	Ret	ret proto-oncogene	0	0	1	0	0	0	0	1	0	1	0
mmu-miR-135b	MIMAT0000612	NM_001080794	G3bp2	GTPase activating protein (SH3 domain) binding protein 2	0	0	1	0	0	0	0	1	0	1	0
mmu-miR-135b	MIMAT0000612	NM_001080795	G3bp2	GTPase activating protein (SH3 domain) binding protein 2	0	0	1	0	0	0	0	1	0	1	0
mmu-miR-135b	MIMAT0000612	NM_001080796	G3bp2	GTPase activating protein (SH3 domain) binding protein 2	0	0	1	0	0	0	0	1	0	1	0
mmu-miR-135b	MIMAT0000612	NM_001080797	G3bp2	GTPase activating protein (SH3 domain) binding protein 2	0	0	1	0	0	0	0	1	0	1	0
mmu-miR-135b	MIMAT0000612	NM_001080798	Aff1	AF4/FMR2 family, member 1	0	0	1	0	0	0	0	1	0	1	0
mmu-miR-135b	MIMAT0000612	NM_001080814	Fat3	FAT tumor suppressor homolog 3 (Drosophila)	0	0	1	0	0	0	0	1	0	1	0
mmu-miR-135b	MIMAT0000612	NM_001080929	Cdr2l	cerebellar degeneration-related protein 2-like	0	0	1	0	0	0	0	1	0	1	0
mmu-miR-135b	MIMAT0000612	NM_001080930	Atxn1l	ataxin 1-like	0	0	1	0	0	0	0	1	0	1	0
mmu-miR-135b	MIMAT0000612	NM_001080931	Med13	mediator complex subunit 13	0	0	1	0	0	0	0	1	0	1	0
mmu-miR-135b	MIMAT0000612	NM_001080948	Larp4	La ribonucleoprotein domain family, member 4	0	0	1	0	0	0	0	1	0	1	0
mmu-miR-135b	MIMAT0000612	NM_001080981	Ddx23	DEAD (Asp-Glu-Ala-Asp) box polypeptide 23	0	0	1	0	0	0	0	1	0	1	0
mmu-miR-135b	MIMAT0000612	NM_001081016	Zc3h7b	zinc finger CCCH type containing 7B	0	0	1	0	0	0	0	1	0	1	0
mmu-miR-135b	MIMAT0000612	NM_001081021	Zfp780b	zinc finger protein 780B	0	0	1	0	0	0	0	1	0	1	0
mmu-miR-135b	MIMAT0000612	NM_001081023	Cacna1s	calcium channel, voltage-dependent, L type, alpha 1S subunit	0	0	1	0	0	0	0	1	0	1	0
mmu-miR-135b	MIMAT0000612	NM_001081028	Sipa1l3	signal-induced proliferation-associated 1 like 3	0	0	1	0	0	0	0	1	0	1	0
mmu-miR-135b	MIMAT0000612	NM_001081039	Dock9	dedicator of cytokinesis 9	0	0	1	0	0	0	0	1	0	1	0
mmu-miR-135b	MIMAT0000612	NM_001081044	Mylk2	myosin, light polypeptide kinase 2, skeletal muscle	0	0	1	0	0	0	0	1	0	1	0
mmu-miR-135b	MIMAT0000612	NM_001081049	Mll1	myeloid/lymphoid or mixed-lineage leukemia 1	0	0	1	0	0	0	0	1	0	1	0
mmu-miR-135b	MIMAT0000612	NM_001081055	Tmem1	transmembrane protein 1	0	0	1	0	0	0	0	1	0	1	0
mmu-miR-135b	MIMAT0000612	NM_001081057	4930573I19Rik	RIKEN cDNA 4930573I19 gene	0	0	1	0	0	0	0	1	0	1	0
mmu-miR-135b	MIMAT0000612	NM_001081062	Ccno	cyclin O	0	0	1	0	0	0	0	1	0	1	0
mmu-miR-135b	MIMAT0000612	NM_001081064	Pdzd2	PDZ domain containing 2	0	0	1	0	0	0	0	1	0	1	0
mmu-miR-135b	MIMAT0000612	NM_001081067	A1bg	alpha-1-B glycoprotein	0	0	1	0	0	0	0	1	0	1	0
mmu-miR-135b	MIMAT0000612	NM_001081068	Zfp294	zinc finger protein 294	0	0	1	0	0	0	0	1	0	1	0
mmu-miR-135b	MIMAT0000612	NM_001081072	Slc27a6	solute carrier family 27 (fatty acid transporter), member 6	0	0	1	0	0	0	0	1	0	1	0
mmu-miR-135b	MIMAT0000612	NM_001081073	Cep76	centrosomal protein 76	0	0	1	0	0	0	0	1	0	1	0
mmu-miR-135b	MIMAT0000612	NM_001081080	Phf3	PHD finger protein 3	0	0	1	0	0	0	0	1	0	1	0
mmu-miR-135b	MIMAT0000612	NM_001081098	Zfp362	zinc finger protein 362	0	0	1	0	0	0	0	1	0	1	0
mmu-miR-135b	MIMAT0000612	NM_001081101	4933407H18Rik	RIKEN cDNA 4933407H18 gene	0	0	1	0	0	0	0	1	0	1	0
mmu-miR-135b	MIMAT0000612	NM_001081103	Stim2	stromal interaction molecule 2	0	0	1	0	0	0	0	1	0	1	0
mmu-miR-135b	MIMAT0000612	NM_001081109	Lmtk2	lemur tyrosine kinase 2	0	0	1	0	0	0	0	1	0	1	0
mmu-miR-135b	MIMAT0000612	NM_001081112	Ankrd26	ankyrin repeat domain 26	0	0	1	0	0	0	0	1	0	1	0
mmu-miR-135b	MIMAT0000612	NM_001081119	Abhd13	abhydrolase domain containing 13	0	0	1	0	0	0	0	1	0	1	0
mmu-miR-135b	MIMAT0000612	NM_001081125	Gli2	GLI-Kruppel family member GLI2	0	0	1	0	0	0	0	1	0	1	0
mmu-miR-135b	MIMAT0000612	NM_001081142	Kcnq4	potassium voltage-gated channel, subfamily Q, member 4	0	0	1	0	0	0	0	1	0	1	0
mmu-miR-135b	MIMAT0000612	NM_001081147	Oxtr	oxytocin receptor	0	0	1	0	0	0	0	1	0	1	0
mmu-miR-135b	MIMAT0000612	NM_001081153	Unc13c	unc-13 homolog C (C. elegans)	0	0	1	0	0	0	0	1	0	1	0
mmu-miR-135b	MIMAT0000612	NM_001081160	Mdga1	MAM domain containing glycosylphosphatidylinositol anchor 1	0	0	1	0	0	0	0	1	0	1	0
mmu-miR-135b	MIMAT0000612	NM_001081161	9630050M13Rik	RIKEN cDNA 9630050M13 gene	0	0	1	0	0	0	0	1	0	1	0
mmu-miR-135b	MIMAT0000612	NM_001081164	Otud4	OTU domain containing 4	0	0	1	0	0	0	0	1	0	1	0
mmu-miR-135b	MIMAT0000612	NM_001081170	Pacs2	phosphofurin acidic cluster sorting protein 2	0	0	1	0	0	0	0	1	0	1	0
mmu-miR-135b	MIMAT0000612	NM_001081171	Lama5	laminin, alpha 5	0	0	1	0	0	0	0	1	0	1	0
mmu-miR-135b	MIMAT0000612	NM_001081178	Gpr116	G protein-coupled receptor 116	0	0	1	0	0	0	0	1	0	1	0
mmu-miR-135b	MIMAT0000612	NM_001081186	D630042F21Rik	RIKEN cDNA D630042F21 gene	0	0	1	0	0	0	0	1	0	1	0
mmu-miR-135b	MIMAT0000612	NM_001081191	Eml5	echinoderm microtubule associated protein like 5	0	0	1	0	0	0	0	1	0	1	0
mmu-miR-135b	MIMAT0000612	NM_001081203	Sbno1	sno, strawberry notch homolog 1 (Drosophila)	0	0	1	0	0	0	0	1	0	1	0
mmu-miR-135b	MIMAT0000612	NM_001081204	B3galtl	beta 1,3-galactosyltransferase-like	0	0	1	0	0	0	0	1	0	1	0
mmu-miR-135b	MIMAT0000612	NM_001081210	Mrpl44	mitochondrial ribosomal protein L44	0	0	1	0	0	0	0	1	0	1	0
mmu-miR-135b	MIMAT0000612	NM_001081222	Esco1	establishment of cohesion 1 homolog 1 (S. cerevisiae)	0	0	1	0	0	0	0	1	0	1	0
mmu-miR-135b	MIMAT0000612	NM_001081225	6030443O07Rik	RIKEN cDNA 6030443O07 gene	0	0	1	0	0	0	0	1	0	1	0
mmu-miR-135b	MIMAT0000612	NM_001081227	6330403A02Rik	RIKEN cDNA 6330403A02 gene	0	0	1	0	0	0	0	1	0	1	0
mmu-miR-135b	MIMAT0000612	NM_001081229	Tsc22d2	TSC22 domain family 2	0	0	1	0	0	0	0	1	0	1	0
mmu-miR-135b	MIMAT0000612	NM_001081230	Mtap9	microtubule-associated protein 9	0	0	1	0	0	0	0	1	0	1	0
mmu-miR-135b	MIMAT0000612	NM_001081237	Klhdc5	kelch domain containing 5	0	0	1	0	0	0	0	1	0	1	0
mmu-miR-135b	MIMAT0000612	NM_001081242	Tln2	talin 2	0	0	1	0	0	0	0	1	0	1	0
mmu-miR-135b	MIMAT0000612	NM_001081249	Vcan	versican	0	0	1	0	0	0	0	1	0	1	0
mmu-miR-135b	MIMAT0000612	NM_001081251	Pbrm1	polybromo 1	0	0	1	0	0	0	0	1	0	1	0
mmu-miR-135b	MIMAT0000612	NM_001081252	Ugcgl2	UDP-glucose ceramide glucosyltransferase-like 2	0	0	1	0	0	0	0	1	0	1	0
mmu-miR-135b	MIMAT0000612	NM_001081255	Lrch3	leucine-rich repeats and calponin homology (CH) domain containing 3	0	0	1	0	0	0	0	1	0	1	0
mmu-miR-135b	MIMAT0000612	NM_001081256	Jmjd1b	jumonji domain containing 1B	0	0	1	0	0	0	0	1	0	1	0
mmu-miR-135b	MIMAT0000612	NM_001081258	Kif14	kinesin family member 14	0	0	1	0	0	0	0	1	0	1	0
mmu-miR-135b	MIMAT0000612	NM_001081263	Slc44a5	solute carrier family 44, member 5	0	0	1	0	0	0	0	1	0	1	0
mmu-miR-135b	MIMAT0000612	NM_001081264	Alg6	asparagine-linked glycosylation 6 homolog (yeast, alpha-1,3,-glucosyltransferase)	0	0	1	0	0	0	0	1	0	1	0
mmu-miR-135b	MIMAT0000612	NM_001081269	Whsc1l1	Wolf-Hirschhorn syndrome candidate 1-like 1 (human)	0	0	1	0	0	0	0	1	0	1	0
mmu-miR-135b	MIMAT0000612	NM_001081276	Clasp1	CLIP associating protein 1	0	0	1	0	0	0	0	1	0	1	0
mmu-miR-135b	MIMAT0000612	NM_001081278	Tbc1d4	TBC1 domain family, member 4	0	0	1	0	0	0	0	1	0	1	0
mmu-miR-135b	MIMAT0000612	NM_001081290	Bat2d	BAT2 domain containing 1	0	0	1	0	0	0	0	1	0	1	0
mmu-miR-135b	MIMAT0000612	NM_001081295	4631416L12Rik	RIKEN cDNA 4631416L12 gene	0	0	1	0	0	0	0	1	0	1	0
mmu-miR-135b	MIMAT0000612	NM_001081300	Tshz1	teashirt zinc finger family member 1	0	0	1	0	0	0	0	1	0	1	0
mmu-miR-135b	MIMAT0000612	NM_001081302	Trio	triple functional domain (PTPRF interacting)	0	0	1	0	0	0	0	1	0	1	0
mmu-miR-135b	MIMAT0000612	NM_001081304	Atf6	activating transcription factor 6	0	0	1	0	0	0	0	1	0	1	0
mmu-miR-135b	MIMAT0000612	NM_001081309	Pik3r4	phosphatidylinositol 3 kinase, regulatory subunit, polypeptide 4, p150	0	0	1	0	0	0	0	1	0	1	0
mmu-miR-135b	MIMAT0000612	NM_001081310	2010003H20Rik	RIKEN cDNA 2010003H20 gene	0	0	1	0	0	0	0	1	0	1	0
mmu-miR-135b	MIMAT0000612	NM_001081319	C030046E11Rik	RIKEN cDNA C030046E11 gene	0	0	1	0	0	0	0	1	0	1	0
mmu-miR-135b	MIMAT0000612	NM_001081323	Mphosph9	M-phase phosphoprotein 9	0	0	1	0	0	0	0	1	0	1	0
mmu-miR-135b	MIMAT0000612	NM_001081326	Agl	amylo-1,6-glucosidase, 4-alpha-glucanotransferase	0	0	1	0	0	0	0	1	0	1	0
mmu-miR-135b	MIMAT0000612	NM_001081336	Dgkh	diacylglycerol kinase, eta	0	0	1	0	0	0	0	1	0	1	0
mmu-miR-135b	MIMAT0000612	NM_001081340	Setd2	SET domain containing 2	0	0	1	0	0	0	0	1	0	1	0
mmu-miR-135b	MIMAT0000612	NM_001081342	Gpr133	G protein-coupled receptor 133	0	0	1	0	0	0	0	1	0	1	0
mmu-miR-135b	MIMAT0000612	NM_001081344	Stxbp5	syntaxin binding protein 5 (tomosyn)	0	0	1	0	0	0	0	1	0	1	0
mmu-miR-135b	MIMAT0000612	NM_001081346	Rtkn2	rhotekin 2	0	0	1	0	0	0	0	1	0	1	0
mmu-miR-135b	MIMAT0000612	NM_001081347	Rhobtb1	Rho-related BTB domain containing 1	0	0	1	0	0	0	0	1	0	1	0
mmu-miR-135b	MIMAT0000612	NM_001081348	Hecw1	HECT, C2 and WW domain containing E3 ubiquitin protein ligase 1	0	0	1	0	0	0	0	1	0	1	0
mmu-miR-135b	MIMAT0000612	NM_001081354	Mamld1	mastermind-like domain containing 1	0	0	1	0	0	0	0	1	0	1	0
mmu-miR-135b	MIMAT0000612	NM_001081355	Prdm2	PR domain containing 2, with ZNF domain	0	0	1	0	0	0	0	1	0	1	0
mmu-miR-135b	MIMAT0000612	NM_001081356	2610030H06Rik	RIKEN cDNA 2610030H06 gene	0	0	1	0	0	0	0	1	0	1	0
mmu-miR-135b	MIMAT0000612	NM_001081357	Map4k3	mitogen-activated protein kinase kinase kinase kinase 3	0	0	1	0	0	0	0	1	0	1	0
mmu-miR-135b	MIMAT0000612	NM_001081373	Cep164	centrosomal protein 164	0	0	1	0	0	0	0	1	0	1	0
mmu-miR-135b	MIMAT0000612	NM_001081377	Pcdh9	protocadherin 9	0	0	1	0	0	0	0	1	0	1	0
mmu-miR-135b	MIMAT0000612	NM_001081381	Tmem103	transmembrane protein 103	0	0	1	0	0	0	0	1	0	1	0
mmu-miR-135b	MIMAT0000612	NM_001081383	Mll3	myeloid/lymphoid or mixed-lineage leukemia 3	0	0	1	0	0	0	0	1	0	1	0
mmu-miR-135b	MIMAT0000612	NM_001081395	Amotl1	angiomotin-like 1	0	0	1	0	0	0	0	1	0	1	0
mmu-miR-135b	MIMAT0000612	NM_001081407	Plb1	phospholipase B1	0	0	1	0	0	0	0	1	0	1	0
mmu-miR-135b	MIMAT0000612	NM_001081419	Dip2a	DIP2 disco-interacting protein 2 homolog A (Drosophila)	0	0	1	0	0	0	0	1	0	1	0
mmu-miR-135b	MIMAT0000612	NM_001081420	BC026590	cDNA sequence BC026590	0	0	1	0	0	0	0	1	0	1	0
mmu-miR-135b	MIMAT0000612	NM_001081425	Rbm24	RNA binding motif protein 24	0	0	1	0	0	0	0	1	0	1	0
mmu-miR-135b	MIMAT0000612	NM_001081426	Dip2c	DIP2 disco-interacting protein 2 homolog C (Drosophila)	0	0	1	0	0	0	0	1	0	1	0
mmu-miR-135b	MIMAT0000612	NM_001081446	Iqck	IQ motif containing K	0	0	1	0	0	0	0	1	0	1	0
mmu-miR-135b	MIMAT0000612	NM_001081453	Nin	ninein	0	0	1	0	0	0	0	1	0	1	0
mmu-miR-135b	MIMAT0000612	NM_001081457	Ppp2r5c	protein phosphatase 2, regulatory subunit B (B56), gamma isoform	0	0	1	0	0	0	0	1	0	1	0
mmu-miR-135b	MIMAT0000612	NM_001081459	Sh2b1	SH2B adaptor protein 1	0	0	1	0	0	0	0	1	0	1	0
mmu-miR-135b	MIMAT0000612	NM_001081473	Zxdb	zinc finger, X-linked, duplicated B	0	0	1	0	0	0	0	1	0	1	0
mmu-miR-135b	MIMAT0000612	NM_001081549	Rcan1	regulator of calcineurin 1	0	0	1	0	0	0	0	1	0	1	0
mmu-miR-135b	MIMAT0000612	NM_001081567	Mapk10	mitogen-activated protein kinase 10	0	0	1	0	0	0	0	1	0	1	0
mmu-miR-135b	MIMAT0000612	NM_001081650	Rgs3	regulator of G-protein signaling 3	0	0	1	0	0	0	0	1	0	1	0
mmu-miR-135b	MIMAT0000612	NM_001081682	Gnb1l	guanine nucleotide binding protein (G protein), beta polypeptide 1-like	0	0	1	0	0	0	0	1	0	1	0
mmu-miR-135b	MIMAT0000612	NM_001081684	Zfp295	zinc finger protein 295	0	0	1	0	0	0	0	1	0	1	0
mmu-miR-135b	MIMAT0000612	NM_001081685	Zfp295	zinc finger protein 295	0	0	1	0	0	0	0	1	0	1	0
mmu-miR-135b	MIMAT0000612	NM_001081956	Sfrs17b	splicing factor, arginine/serine-rich 17b	0	0	1	0	0	0	0	1	0	1	0
mmu-miR-135b	MIMAT0000612	NM_001081977	Rnf144a	ring finger protein 144A	0	0	1	0	0	0	0	1	0	1	0
mmu-miR-135b	MIMAT0000612	NM_001081979	Mecp2	methyl CpG binding protein 2	0	0	1	0	0	0	0	1	0	1	0
mmu-miR-135b	MIMAT0000612	NM_001082414	Sh3d19	SH3 domain protein D19	0	0	1	0	0	0	0	1	0	1	0
mmu-miR-135b	MIMAT0000612	NM_001082483	Efr3b	EFR3 homolog B (S. cerevisiae)	0	0	1	0	0	0	0	1	0	1	0
mmu-miR-135b	MIMAT0000612	NM_001082536	Mkl1	MKL (megakaryoblastic leukemia)/myocardin-like 1	0	0	1	0	0	0	0	1	0	1	0
mmu-miR-135b	MIMAT0000612	NM_001082552	Trim21	tripartite motif-containing 21	0	0	1	0	0	0	0	1	0	1	0
mmu-miR-135b	MIMAT0000612	NM_001082960	Itgam	integrin alpha M	0	0	1	0	0	0	0	1	0	1	0
mmu-miR-135b	MIMAT0000612	NM_001082961	Snrpn	small nuclear ribonucleoprotein N	0	0	1	0	0	0	0	1	0	1	0
mmu-miR-135b	MIMAT0000612	NM_001082962	Snrpn	small nuclear ribonucleoprotein N	0	0	1	0	0	0	0	1	0	1	0
mmu-miR-135b	MIMAT0000612	NM_001083114	Pphln1	periphilin 1	0	0	1	0	0	0	0	1	0	1	0
mmu-miR-135b	MIMAT0000612	NM_001083120	Enah	enabled homolog (Drosophila)	0	0	1	0	0	0	0	1	0	1	0
mmu-miR-135b	MIMAT0000612	NM_001083121	Enah	enabled homolog (Drosophila)	0	0	1	0	0	0	0	1	0	1	0
mmu-miR-135b	MIMAT0000612	NM_001083312	Gbp6	guanylate binding protein 6	0	0	1	0	0	0	0	1	0	1	0
mmu-miR-135b	MIMAT0000612	NM_001083316	Pdgfra	platelet derived growth factor receptor, alpha polypeptide	0	0	1	0	0	0	0	1	0	1	0
mmu-miR-135b	MIMAT0000612	NM_001083318	Etv3	ets variant gene 3	0	0	1	0	0	0	0	1	0	1	0
mmu-miR-135b	MIMAT0000612	NM_001083320	Magi1	membrane associated guanylate kinase, WW and PDZ domain containing 1	0	0	1	0	0	0	0	1	0	1	0
mmu-miR-135b	MIMAT0000612	NM_001083587	Tns3	tensin 3	0	0	1	0	0	0	0	1	0	1	0
mmu-miR-135b	MIMAT0000612	NM_001083616	Cacna1d	calcium channel, voltage-dependent, L type, alpha 1D subunit	0	0	1	0	0	0	0	1	0	1	0
mmu-miR-135b	MIMAT0000612	NM_001083806	Gria2	glutamate receptor, ionotropic, AMPA2 (alpha 2)	0	0	1	0	0	0	0	1	0	1	0
mmu-miR-135b	MIMAT0000612	NM_001083810	2600010E01Rik	RIKEN cDNA 2600010E01 gene	0	0	1	0	0	0	0	1	0	1	0
mmu-miR-135b	MIMAT0000612	NM_001083880	1600012H06Rik	RIKEN cDNA 1600012H06 gene	0	0	1	0	0	0	0	1	0	1	0
mmu-miR-135b	MIMAT0000612	NM_001083881	1600012H06Rik	RIKEN cDNA 1600012H06 gene	0	0	1	0	0	0	0	1	0	1	0
mmu-miR-135b	MIMAT0000612	NM_001083882	1600012H06Rik	RIKEN cDNA 1600012H06 gene	0	0	1	0	0	0	0	1	0	1	0
mmu-miR-135b	MIMAT0000612	NM_001083906	Nr3c2	nuclear receptor subfamily 3, group C, member 2	0	0	1	0	0	0	0	1	0	1	0
mmu-miR-135b	MIMAT0000612	NM_001083917	Scn3b	sodium channel, voltage-gated, type III, beta	0	0	1	0	0	0	0	1	0	1	0
mmu-miR-135b	MIMAT0000612	NM_001083927	Tle3	transducin-like enhancer of split 3, homolog of Drosophila E(spl)	0	0	1	0	0	0	0	1	0	1	0
mmu-miR-135b	MIMAT0000612	NM_001083928	Tle3	transducin-like enhancer of split 3, homolog of Drosophila E(spl)	0	0	1	0	0	0	0	1	0	1	0
mmu-miR-135b	MIMAT0000612	NM_001083967	Tcf4	transcription factor 4	0	0	1	0	0	0	0	1	0	1	0
mmu-miR-135b	MIMAT0000612	NM_001085355	Arid1b	AT rich interactive domain 1B (Swi1 like)	0	0	1	0	0	0	0	1	0	1	0
mmu-miR-135b	MIMAT0000612	NM_001085376	Pappa2	pappalysin 2	0	0	1	0	0	0	0	1	0	1	0
mmu-miR-135b	MIMAT0000612	NM_001085407	Sdccag3	serologically defined colon cancer antigen 3	0	0	1	0	0	0	0	1	0	1	0
mmu-miR-135b	MIMAT0000612	NM_001085408	Sdccag3	serologically defined colon cancer antigen 3	0	0	1	0	0	0	0	1	0	1	0
mmu-miR-135b	MIMAT0000612	NM_001085410	1110020G09Rik	RIKEN cDNA 1110020G09 gene	0	0	1	0	0	0	0	1	0	1	0
mmu-miR-135b	MIMAT0000612	NM_001085415	Zfp467	zinc finger protein 467	0	0	1	0	0	0	0	1	0	1	0
mmu-miR-135b	MIMAT0000612	NM_001085416	Zfp467	zinc finger protein 467	0	0	1	0	0	0	0	1	0	1	0
mmu-miR-135b	MIMAT0000612	NM_001085440	Smcr8	Smith-Magenis syndrome chromosome region, candidate 8 homolog (human)	0	0	1	0	0	0	0	1	0	1	0
mmu-miR-135b	MIMAT0000612	NM_001085448	Ctnnd1	catenin (cadherin associated protein), delta 1	0	0	1	0	0	0	0	1	0	1	0
mmu-miR-135b	MIMAT0000612	NM_001085449	Ctnnd1	catenin (cadherin associated protein), delta 1	0	0	1	0	0	0	0	1	0	1	0
mmu-miR-135b	MIMAT0000612	NM_001085450	Ctnnd1	catenin (cadherin associated protein), delta 1	0	0	1	0	0	0	0	1	0	1	0
mmu-miR-135b	MIMAT0000612	NM_001085453	Ctnnd1	catenin (cadherin associated protein), delta 1	0	0	1	0	0	0	0	1	0	1	0
mmu-miR-135b	MIMAT0000612	NM_001085492	Rere	arginine glutamic acid dipeptide (RE) repeats	0	0	1	0	0	0	0	1	0	1	0
mmu-miR-135b	MIMAT0000612	NM_001085495	Arfgef2	ADP-ribosylation factor guanine nucleotide-exchange factor 2 (brefeldin A-inhibited)	0	0	1	0	0	0	0	1	0	1	0
mmu-miR-135b	MIMAT0000612	NM_001085507	Zbtb34	zinc finger and BTB domain containing 34	0	0	1	0	0	0	0	1	0	1	0
mmu-miR-135b	MIMAT0000612	NM_001085512	E030025P04Rik	RIKEN cDNA E030025P04 gene	0	0	1	0	0	0	0	1	0	1	0
mmu-miR-135b	MIMAT0000612	NM_001085535	OTTMUSG00000007589	predicted gene, OTTMUSG00000007589	0	0	1	0	0	0	0	1	0	1	0
mmu-miR-135b	MIMAT0000612	NM_001085540	OTTMUSG00000010438	predicted gene, OTTMUSG00000010438	0	0	1	0	0	0	0	1	0	1	0
mmu-miR-135b	MIMAT0000612	NM_001085541	OTTMUSG00000010552	predicted gene, OTTMUSG00000010552	0	0	1	0	0	0	0	1	0	1	0
mmu-miR-135b	MIMAT0000612	NM_001085549	OTTMUSG00000008561	predicted gene, OTTMUSG00000008561	0	0	1	0	0	0	0	1	0	1	0
mmu-miR-135b	MIMAT0000612	NM_001093750	Ptchd1	patched domain containing 1	0	0	1	0	0	0	0	1	0	1	0
mmu-miR-135b	MIMAT0000612	NM_001093764	Myadm	myeloid-associated differentiation marker	0	0	1	0	0	0	0	1	0	1	0
mmu-miR-135b	MIMAT0000612	NM_001093765	Myadm	myeloid-associated differentiation marker	0	0	1	0	0	0	0	1	0	1	0
mmu-miR-135b	MIMAT0000612	NM_001093766	Myadm	myeloid-associated differentiation marker	0	0	1	0	0	0	0	1	0	1	0
mmu-miR-135b	MIMAT0000612	NM_001093775	Myt1l	myelin transcription factor 1-like	0	0	1	0	0	0	0	1	0	1	0
mmu-miR-135b	MIMAT0000612	NM_001093776	Myt1l	myelin transcription factor 1-like	0	0	1	0	0	0	0	1	0	1	0
mmu-miR-135b	MIMAT0000612	NM_001093778	Myt1l	myelin transcription factor 1-like	0	0	1	0	0	0	0	1	0	1	0
mmu-miR-135b	MIMAT0000612	NM_001097644	Ccnyl1	cyclin Y-like 1	0	0	1	0	0	0	0	1	0	1	0
mmu-miR-135b	MIMAT0000612	NM_001098168	Ddef2	development and differentiation enhancing factor 2	0	0	1	0	0	0	0	1	0	1	0
mmu-miR-135b	MIMAT0000612	NM_001098170	Pcdh10	protocadherin 10	0	0	1	0	0	0	0	1	0	1	0
mmu-miR-135b	MIMAT0000612	NM_001098225	Adam22	a disintegrin and metallopeptidase domain 22	0	0	1	0	0	0	0	1	0	1	0
mmu-miR-135b	MIMAT0000612	NM_001098227	Sdcbp	syndecan binding protein	0	0	1	0	0	0	0	1	0	1	0
mmu-miR-135b	MIMAT0000612	NM_001098230	Ppm2c	protein phosphatase 2C, magnesium dependent, catalytic subunit	0	0	1	0	0	0	0	1	0	1	0
mmu-miR-135b	MIMAT0000612	NM_001098231	Ppm2c	protein phosphatase 2C, magnesium dependent, catalytic subunit	0	0	1	0	0	0	0	1	0	1	0
mmu-miR-135b	MIMAT0000612	NM_001098425	Sp3	trans-acting transcription factor 3	0	0	1	0	0	0	0	1	0	1	0
mmu-miR-135b	MIMAT0000612	NM_001099299	Ajap1	adherens junction associated protein 1	0	0	1	0	0	0	0	1	0	1	0
mmu-miR-135b	MIMAT0000612	NM_001099328	OTTMUSG00000017459	predicted gene, OTTMUSG00000017459	0	0	1	0	0	0	0	1	0	1	0
mmu-miR-135b	MIMAT0000612	NM_001110849	2600010E01Rik	RIKEN cDNA 2600010E01 gene	0	0	1	0	0	0	0	1	0	1	0
mmu-miR-135b	MIMAT0000612	NM_007379	Abca2	ATP-binding cassette, sub-family A (ABC1), member 2	0	0	1	0	0	0	0	1	0	1	0
mmu-miR-135b	MIMAT0000612	NM_007396	Acvr2a	activin receptor IIA	0	0	1	0	0	0	0	1	0	1	0
mmu-miR-135b	MIMAT0000612	NM_007399	Adam10	a disintegrin and metallopeptidase domain 10	0	0	1	0	0	0	0	1	0	1	0
mmu-miR-135b	MIMAT0000612	NM_007400	Adam12	a disintegrin and metallopeptidase domain 12 (meltrin alpha)	0	0	1	0	0	0	0	1	0	1	0
mmu-miR-135b	MIMAT0000612	NM_007417	Adra2a	adrenergic receptor, alpha 2a	0	0	1	0	0	0	0	1	0	1	0
mmu-miR-135b	MIMAT0000612	NM_007434	Akt2	thymoma viral proto-oncogene 2	0	0	1	0	0	0	0	1	0	1	0
mmu-miR-135b	MIMAT0000612	NM_007437	Aldh3a2	aldehyde dehydrogenase family 3, subfamily A2	0	0	1	0	0	0	0	1	0	1	0
mmu-miR-135b	MIMAT0000612	NM_007441	Alx3	aristaless 3	0	0	1	0	0	0	0	1	0	1	0
mmu-miR-135b	MIMAT0000612	NM_007460	Ap3d1	adaptor-related protein complex 3, delta 1 subunit	0	0	1	0	0	0	0	1	0	1	0
mmu-miR-135b	MIMAT0000612	NM_007462	Apc	adenomatosis polyposis coli	0	0	1	0	0	0	0	1	0	1	0
mmu-miR-135b	MIMAT0000612	NM_007472	Aqp1	aquaporin 1	0	0	1	0	0	0	0	1	0	1	0
mmu-miR-135b	MIMAT0000612	NM_007476	Arf1	ADP-ribosylation factor 1	0	0	1	0	0	0	0	1	0	1	0
mmu-miR-135b	MIMAT0000612	NM_007478	Arf3	ADP-ribosylation factor 3	0	0	1	0	0	0	0	1	0	1	0
mmu-miR-135b	MIMAT0000612	NM_007485	Rhod	ras homolog gene family, member D	0	0	1	0	0	0	0	1	0	1	0
mmu-miR-135b	MIMAT0000612	NM_007487	Arl4a	ADP-ribosylation factor-like 4A	0	0	1	0	0	0	0	1	0	1	0
mmu-miR-135b	MIMAT0000612	NM_007488	Arnt2	aryl hydrocarbon receptor nuclear translocator 2	0	0	1	0	0	0	0	1	0	1	0
mmu-miR-135b	MIMAT0000612	NM_007491	Art5	ADP-ribosyltransferase 5	0	0	1	0	0	0	0	1	0	1	0
mmu-miR-135b	MIMAT0000612	NM_007496	Zfhx3	zinc finger homeobox 3	0	0	1	0	0	0	0	1	0	1	0
mmu-miR-135b	MIMAT0000612	NM_007498	Atf3	activating transcription factor 3	0	0	1	0	0	0	0	1	0	1	0
mmu-miR-135b	MIMAT0000612	NM_007501	Neurod4	neurogenic differentiation 4	0	0	1	0	0	0	0	1	0	1	0
mmu-miR-135b	MIMAT0000612	NM_007506	Atp5g1	ATP synthase, H+ transporting, mitochondrial F0 complex, subunit c (subunit 9), isoform 1	0	0	1	0	0	0	0	1	0	1	0
mmu-miR-135b	MIMAT0000612	NM_007508	Atp6v1a	ATPase, H+ transporting, lysosomal V1 subunit A	0	0	1	0	0	0	0	1	0	1	0
mmu-miR-135b	MIMAT0000612	NM_007513	Slc7a1	solute carrier family 7 (cationic amino acid transporter, y+ system), member 1	0	0	1	0	0	0	0	1	0	1	0
mmu-miR-135b	MIMAT0000612	NM_007516	Hnrnpd	heterogeneous nuclear ribonucleoprotein D	0	0	1	0	0	0	0	1	0	1	0
mmu-miR-135b	MIMAT0000612	NM_007528	Bcl6b	B-cell CLL/lymphoma 6, member B	0	0	1	0	0	0	0	1	0	1	0
mmu-miR-135b	MIMAT0000612	NM_007537	Bcl2l2	Bcl2-like 2	0	0	1	0	0	0	0	1	0	1	0
mmu-miR-135b	MIMAT0000612	NM_007538	Opn1sw	opsin 1 (cone pigments), short-wave-sensitive (color blindness, tritan)	0	0	1	0	0	0	0	1	0	1	0
mmu-miR-135b	MIMAT0000612	NM_007543	Ceacam2	CEA-related cell adhesion molecule 2	0	0	1	0	0	0	0	1	0	1	0
mmu-miR-135b	MIMAT0000612	NM_007548	Prdm1	PR domain containing 1, with ZNF domain	0	0	1	0	0	0	0	1	0	1	0
mmu-miR-135b	MIMAT0000612	NM_007551	Cxcr5	chemochine (C-X-C motif) receptor 5	0	0	1	0	0	0	0	1	0	1	0
mmu-miR-135b	MIMAT0000612	NM_007560	Bmpr1b	bone morphogenetic protein receptor, type 1B	0	0	1	0	0	0	0	1	0	1	0
mmu-miR-135b	MIMAT0000612	NM_007567	Bsn	bassoon	0	0	1	0	0	0	0	1	0	1	0
mmu-miR-135b	MIMAT0000612	NM_007588	Calcr	calcitonin receptor	0	0	1	0	0	0	0	1	0	1	0
mmu-miR-135b	MIMAT0000612	NM_007592	Car8	carbonic anhydrase 8	0	0	1	0	0	0	0	1	0	1	0
mmu-miR-135b	MIMAT0000612	NM_007594	Calu	calumenin	0	0	1	0	0	0	0	1	0	1	0
mmu-miR-135b	MIMAT0000612	NM_007595	Camk2b	calcium/calmodulin-dependent protein kinase II, beta	0	0	1	0	0	0	0	1	0	1	0
mmu-miR-135b	MIMAT0000612	NM_007610	Casp2	caspase 2	0	0	1	0	0	0	0	1	0	1	0
mmu-miR-135b	MIMAT0000612	NM_007611	Casp7	caspase 7	0	0	1	0	0	0	0	1	0	1	0
mmu-miR-135b	MIMAT0000612	NM_007615	Ctnnd1	catenin (cadherin associated protein), delta 1	0	0	1	0	0	0	0	1	0	1	0
mmu-miR-135b	MIMAT0000612	NM_007623	Cbx2	chromobox homolog 2 (Drosophila Pc class)	0	0	1	0	0	0	0	1	0	1	0
mmu-miR-135b	MIMAT0000612	NM_007626	Cbx5	chromobox homolog 5 (Drosophila HP1a)	0	0	1	0	0	0	0	1	0	1	0
mmu-miR-135b	MIMAT0000612	NM_007630	Ccnb2	cyclin B2	0	0	1	0	0	0	0	1	0	1	0
mmu-miR-135b	MIMAT0000612	NM_007631	Ccnd1	cyclin D1	0	0	1	0	0	0	0	1	0	1	0
mmu-miR-135b	MIMAT0000612	NM_007641	Ms4a1	membrane-spanning 4-domains, subfamily A, member 1	0	0	1	0	0	0	0	1	0	1	0
mmu-miR-135b	MIMAT0000612	NM_007647	Entpd5	ectonucleoside triphosphate diphosphohydrolase 5	0	0	1	0	0	0	0	1	0	1	0
mmu-miR-135b	MIMAT0000612	NM_007658	Cdc25a	cell division cycle 25 homolog A (S. pombe)	0	0	1	0	0	0	0	1	0	1	0
mmu-miR-135b	MIMAT0000612	NM_007659	Cdc2a	cell division cycle 2 homolog A (S. pombe)	0	0	1	0	0	0	0	1	0	1	0
mmu-miR-135b	MIMAT0000612	NM_007672	Cdr2	cerebellar degeneration-related 2	0	0	1	0	0	0	0	1	0	1	0
mmu-miR-135b	MIMAT0000612	NM_007676	Psg16	pregnancy specific glycoprotein 16	0	0	1	0	0	0	0	1	0	1	0
mmu-miR-135b	MIMAT0000612	NM_007679	Cebpd	CCAAT/enhancer binding protein (C/EBP), delta	0	0	1	0	0	0	0	1	0	1	0
mmu-miR-135b	MIMAT0000612	NM_007688	Cfl2	cofilin 2, muscle	0	0	1	0	0	0	0	1	0	1	0
mmu-miR-135b	MIMAT0000612	NM_007697	Chl1	cell adhesion molecule with homology to L1CAM	0	0	1	0	0	0	0	1	0	1	0
mmu-miR-135b	MIMAT0000612	NM_007698	Chrm1	cholinergic receptor, muscarinic 1, CNS	0	0	1	0	0	0	0	1	0	1	0
mmu-miR-135b	MIMAT0000612	NM_007700	Chuk	conserved helix-loop-helix ubiquitous kinase	0	0	1	0	0	0	0	1	0	1	0
mmu-miR-135b	MIMAT0000612	NM_007701	Vsx2	visual system homeobox 2	0	0	1	0	0	0	0	1	0	1	0
mmu-miR-135b	MIMAT0000612	NM_007705	Cirbp	cold inducible RNA binding protein	0	0	1	0	0	0	0	1	0	1	0
mmu-miR-135b	MIMAT0000612	NM_007707	Socs3	suppressor of cytokine signaling 3	0	0	1	0	0	0	0	1	0	1	0
mmu-miR-135b	MIMAT0000612	NM_007729	Col11a1	collagen, type XI, alpha 1	0	0	1	0	0	0	0	1	0	1	0
mmu-miR-135b	MIMAT0000612	NM_007733	Col19a1	collagen, type XIX, alpha 1	0	0	1	0	0	0	0	1	0	1	0
mmu-miR-135b	MIMAT0000612	NM_007734	Col4a3	collagen, type IV, alpha 3	0	0	1	0	0	0	0	1	0	1	0
mmu-miR-135b	MIMAT0000612	NM_007735	Col4a4	collagen, type IV, alpha 4	0	0	1	0	0	0	0	1	0	1	0
mmu-miR-135b	MIMAT0000612	NM_007739	Col8a1	collagen, type VIII, alpha 1	0	0	1	0	0	0	0	1	0	1	0
mmu-miR-135b	MIMAT0000612	NM_007754	Cpd	carboxypeptidase D	0	0	1	0	0	0	0	1	0	1	0
mmu-miR-135b	MIMAT0000612	NM_007760	Crat	carnitine acetyltransferase	0	0	1	0	0	0	0	1	0	1	0
mmu-miR-135b	MIMAT0000612	NM_007761	Crcp	calcitonin gene-related peptide-receptor component protein	0	0	1	0	0	0	0	1	0	1	0
mmu-miR-135b	MIMAT0000612	NM_007778	Csf1	colony stimulating factor 1 (macrophage)	0	0	1	0	0	0	0	1	0	1	0
mmu-miR-135b	MIMAT0000612	NM_007780	Csf2rb	colony stimulating factor 2 receptor, beta, low-affinity (granulocyte-macrophage)	0	0	1	0	0	0	0	1	0	1	0
mmu-miR-135b	MIMAT0000612	NM_007781	Csf2rb2	colony stimulating factor 2 receptor, beta 2, low-affinity (granulocyte-macrophage)	0	0	1	0	0	0	0	1	0	1	0
mmu-miR-135b	MIMAT0000612	NM_007789	Ncan	neurocan	0	0	1	0	0	0	0	1	0	1	0
mmu-miR-135b	MIMAT0000612	NM_007807	Cybb	cytochrome b-245, beta polypeptide	0	0	1	0	0	0	0	1	0	1	0
mmu-miR-135b	MIMAT0000612	NM_007808	Cycs	cytochrome c, somatic	0	0	1	0	0	0	0	1	0	1	0
mmu-miR-135b	MIMAT0000612	NM_007814	Cyp2b19	cytochrome P450, family 2, subfamily b, polypeptide 19	0	0	1	0	0	0	0	1	0	1	0
mmu-miR-135b	MIMAT0000612	NM_007826	Dach1	dachshund 1 (Drosophila)	0	0	1	0	0	0	0	1	0	1	0
mmu-miR-135b	MIMAT0000612	NM_007831	Dcc	deleted in colorectal carcinoma	0	0	1	0	0	0	0	1	0	1	0
mmu-miR-135b	MIMAT0000612	NM_007834	Dscr3	Down syndrome critical region gene 3	0	0	1	0	0	0	0	1	0	1	0
mmu-miR-135b	MIMAT0000612	NM_007838	Ddost	dolichyl-di-phosphooligosaccharide-protein glycotransferase	0	0	1	0	0	0	0	1	0	1	0
mmu-miR-135b	MIMAT0000612	NM_007840	Ddx5	DEAD (Asp-Glu-Ala-Asp) box polypeptide 5	0	0	1	0	0	0	0	1	0	1	0
mmu-miR-135b	MIMAT0000612	NM_007856	Dhcr7	7-dehydrocholesterol reductase	0	0	1	0	0	0	0	1	0	1	0
mmu-miR-135b	MIMAT0000612	NM_007859	Dffb	DNA fragmentation factor, beta subunit	0	0	1	0	0	0	0	1	0	1	0
mmu-miR-135b	MIMAT0000612	NM_007870	Dnase1l3	deoxyribonuclease 1-like 3	0	0	1	0	0	0	0	1	0	1	0
mmu-miR-135b	MIMAT0000612	NM_007872	Dnmt3a	DNA methyltransferase 3A	0	0	1	0	0	0	0	1	0	1	0
mmu-miR-135b	MIMAT0000612	NM_007873	Doc2b	double C2, beta	0	0	1	0	0	0	0	1	0	1	0
mmu-miR-135b	MIMAT0000612	NM_007880	Arid3a	AT rich interactive domain 3A (Bright like)	0	0	1	0	0	0	0	1	0	1	0
mmu-miR-135b	MIMAT0000612	NM_007885	Slc26a2	solute carrier family 26 (sulfate transporter), member 2	0	0	1	0	0	0	0	1	0	1	0
mmu-miR-135b	MIMAT0000612	NM_007896	Mapre1	microtubule-associated protein, RP/EB family, member 1	0	0	1	0	0	0	0	1	0	1	0
mmu-miR-135b	MIMAT0000612	NM_007901	S1pr1	sphingosine-1-phosphate receptor 1	0	0	1	0	0	0	0	1	0	1	0
mmu-miR-135b	MIMAT0000612	NM_007904	Ednrb	endothelin receptor type B	0	0	1	0	0	0	0	1	0	1	0
mmu-miR-135b	MIMAT0000612	NM_007909	Efna2	ephrin A2	0	0	1	0	0	0	0	1	0	1	0
mmu-miR-135b	MIMAT0000612	NM_007910	Efna4	ephrin A4	0	0	1	0	0	0	0	1	0	1	0
mmu-miR-135b	MIMAT0000612	NM_007911	Efnb3	ephrin B3	0	0	1	0	0	0	0	1	0	1	0
mmu-miR-135b	MIMAT0000612	NM_007912	Egfr	epidermal growth factor receptor	0	0	1	0	0	0	0	1	0	1	0
mmu-miR-135b	MIMAT0000612	NM_007922	Elk1	ELK1, member of ETS oncogene family	0	0	1	0	0	0	0	1	0	1	0
mmu-miR-135b	MIMAT0000612	NM_007924	Ell	elongation factor RNA polymerase II	0	0	1	0	0	0	0	1	0	1	0
mmu-miR-135b	MIMAT0000612	NM_007929	Emp2	epithelial membrane protein 2	0	0	1	0	0	0	0	1	0	1	0
mmu-miR-135b	MIMAT0000612	NM_007939	Epha8	Eph receptor A8	0	0	1	0	0	0	0	1	0	1	0
mmu-miR-135b	MIMAT0000612	NM_007945	Eps8	epidermal growth factor receptor pathway substrate 8	0	0	1	0	0	0	0	1	0	1	0
mmu-miR-135b	MIMAT0000612	NM_007958	Smarcad1	SWI/SNF-related, matrix-associated actin-dependent regulator of chromatin, subfamily a, containing DEAD/H box 1	0	0	1	0	0	0	0	1	0	1	0
mmu-miR-135b	MIMAT0000612	NM_007961	Etv6	ets variant gene 6 (TEL oncogene)	0	0	1	0	0	0	0	1	0	1	0
mmu-miR-135b	MIMAT0000612	NM_007962	Mpzl2	myelin protein zero-like 2	0	0	1	0	0	0	0	1	0	1	0
mmu-miR-135b	MIMAT0000612	NM_007979	F9	coagulation factor IX	0	0	1	0	0	0	0	1	0	1	0
mmu-miR-135b	MIMAT0000612	NM_007983	Faf1	Fas-associated factor 1	0	0	1	0	0	0	0	1	0	1	0
mmu-miR-135b	MIMAT0000612	NM_007988	Fasn	fatty acid synthase	0	0	1	0	0	0	0	1	0	1	0
mmu-miR-135b	MIMAT0000612	NM_007998	Fech	ferrochelatase	0	0	1	0	0	0	0	1	0	1	0
mmu-miR-135b	MIMAT0000612	NM_008010	Fgfr3	fibroblast growth factor receptor 3	0	0	1	0	0	0	0	1	0	1	0
mmu-miR-135b	MIMAT0000612	NM_008019	Fkbp1a	FK506 binding protein 1a	0	0	1	0	0	0	0	1	0	1	0
mmu-miR-135b	MIMAT0000612	NM_008021	Foxm1	forkhead box M1	0	0	1	0	0	0	0	1	0	1	0
mmu-miR-135b	MIMAT0000612	NM_008033	Fnta	farnesyltransferase, CAAX box, alpha	0	0	1	0	0	0	0	1	0	1	0
mmu-miR-135b	MIMAT0000612	NM_008037	Fosl2	fos-like antigen 2	0	0	1	0	0	0	0	1	0	1	0
mmu-miR-135b	MIMAT0000612	NM_008057	Fzd7	frizzled homolog 7 (Drosophila)	0	0	1	0	0	0	0	1	0	1	0
mmu-miR-135b	MIMAT0000612	NM_008061	G6pc	glucose-6-phosphatase, catalytic	0	0	1	0	0	0	0	1	0	1	0
mmu-miR-135b	MIMAT0000612	NM_008066	Gabra2	gamma-aminobutyric acid (GABA-A) receptor, subunit alpha 2	0	0	1	0	0	0	0	1	0	1	0
mmu-miR-135b	MIMAT0000612	NM_008075	Gabrr1	gamma-aminobutyric acid (GABA-C) receptor, subunit rho 1	0	0	1	0	0	0	0	1	0	1	0
mmu-miR-135b	MIMAT0000612	NM_008079	Galc	galactosylceramidase	0	0	1	0	0	0	0	1	0	1	0
mmu-miR-135b	MIMAT0000612	NM_008080	B4galnt1	beta-1,4-N-acetyl-galactosaminyl transferase 1	0	0	1	0	0	0	0	1	0	1	0
mmu-miR-135b	MIMAT0000612	NM_008081	B4galnt2	beta-1,4-N-acetyl-galactosaminyl transferase 2	0	0	1	0	0	0	0	1	0	1	0
mmu-miR-135b	MIMAT0000612	NM_008100	Gcg	glucagon	0	0	1	0	0	0	0	1	0	1	0
mmu-miR-135b	MIMAT0000612	NM_008101	Gcgr	glucagon receptor	0	0	1	0	0	0	0	1	0	1	0
mmu-miR-135b	MIMAT0000612	NM_008102	Gch1	GTP cyclohydrolase 1	0	0	1	0	0	0	0	1	0	1	0
mmu-miR-135b	MIMAT0000612	NM_008105	Gcnt2	glucosaminyl (N-acetyl) transferase 2, I-branching enzyme	0	0	1	0	0	0	0	1	0	1	0
mmu-miR-135b	MIMAT0000612	NM_008121	Gja5	gap junction membrane channel protein alpha 5	0	0	1	0	0	0	0	1	0	1	0
mmu-miR-135b	MIMAT0000612	NM_008125	Gjb2	gap junction protein, beta 2	0	0	1	0	0	0	0	1	0	1	0
mmu-miR-135b	MIMAT0000612	NM_008130	Gli3	GLI-Kruppel family member GLI3	0	0	1	0	0	0	0	1	0	1	0
mmu-miR-135b	MIMAT0000612	NM_008133	Glud1	glutamate dehydrogenase 1	0	0	1	0	0	0	0	1	0	1	0
mmu-miR-135b	MIMAT0000612	NM_008139	Gnaq	guanine nucleotide binding protein, alpha q polypeptide	0	0	1	0	0	0	0	1	0	1	0
mmu-miR-135b	MIMAT0000612	NM_008140	Gnat1	guanine nucleotide binding protein, alpha transducing 1	0	0	1	0	0	0	0	1	0	1	0
mmu-miR-135b	MIMAT0000612	NM_008147	Gp49a	glycoprotein 49 A	0	0	1	0	0	0	0	1	0	1	0
mmu-miR-135b	MIMAT0000612	NM_008153	Cmklr1	chemokine-like receptor 1	0	0	1	0	0	0	0	1	0	1	0
mmu-miR-135b	MIMAT0000612	NM_008154	Gpr3	G-protein coupled receptor 3	0	0	1	0	0	0	0	1	0	1	0
mmu-miR-135b	MIMAT0000612	NM_008171	Grin2b	glutamate receptor, ionotropic, NMDA2B (epsilon 2)	0	0	1	0	0	0	0	1	0	1	0
mmu-miR-135b	MIMAT0000612	NM_008173	Nr3c1	nuclear receptor subfamily 3, group C, member 1	0	0	1	0	0	0	0	1	0	1	0
mmu-miR-135b	MIMAT0000612	NM_008180	Gss	glutathione synthetase	0	0	1	0	0	0	0	1	0	1	0
mmu-miR-135b	MIMAT0000612	NM_008194	Gyk	glycerol kinase	0	0	1	0	0	0	0	1	0	1	0
mmu-miR-135b	MIMAT0000612	NM_008197	H1f0	H1 histone family, member 0	0	0	1	0	0	0	0	1	0	1	0
mmu-miR-135b	MIMAT0000612	NM_008207	H2-T24	histocompatibility 2, T region locus 24	0	0	1	0	0	0	0	1	0	1	0
mmu-miR-135b	MIMAT0000612	NM_008213	Hand1	heart and neural crest derivatives expressed transcript 1	0	0	1	0	0	0	0	1	0	1	0
mmu-miR-135b	MIMAT0000612	NM_008217	Has3	hyaluronan synthase 3	0	0	1	0	0	0	0	1	0	1	0
mmu-miR-135b	MIMAT0000612	NM_008224	Hcfc1	host cell factor C1	0	0	1	0	0	0	0	1	0	1	0
mmu-miR-135b	MIMAT0000612	NM_008239	Foxq1	forkhead box Q1	0	0	1	0	0	0	0	1	0	1	0
mmu-miR-135b	MIMAT0000612	NM_008245	Hhex	hematopoietically expressed homeobox	0	0	1	0	0	0	0	1	0	1	0
mmu-miR-135b	MIMAT0000612	NM_008256	Hmgcs2	3-hydroxy-3-methylglutaryl-Coenzyme A synthase 2	0	0	1	0	0	0	0	1	0	1	0
mmu-miR-135b	MIMAT0000612	NM_008259	Foxa1	forkhead box A1	0	0	1	0	0	0	0	1	0	1	0
mmu-miR-135b	MIMAT0000612	NM_008260	Foxa3	forkhead box A3	0	0	1	0	0	0	0	1	0	1	0
mmu-miR-135b	MIMAT0000612	NM_008261	Hnf4a	hepatic nuclear factor 4, alpha	0	0	1	0	0	0	0	1	0	1	0
mmu-miR-135b	MIMAT0000612	NM_008275	Hoxd13	homeo box D13	0	0	1	0	0	0	0	1	0	1	0
mmu-miR-135b	MIMAT0000612	NM_008278	Hpgd	hydroxyprostaglandin dehydrogenase 15 (NAD)	0	0	1	0	0	0	0	1	0	1	0
mmu-miR-135b	MIMAT0000612	NM_008300	Hspa4	heat shock protein 4	0	0	1	0	0	0	0	1	0	1	0
mmu-miR-135b	MIMAT0000612	NM_008316	Hus1	Hus1 homolog (S. pombe)	0	0	1	0	0	0	0	1	0	1	0
mmu-miR-135b	MIMAT0000612	NM_008320	Irf8	interferon regulatory factor 8	0	0	1	0	0	0	0	1	0	1	0
mmu-miR-135b	MIMAT0000612	NM_008325	Idua	iduronidase, alpha-L-	0	0	1	0	0	0	0	1	0	1	0
mmu-miR-135b	MIMAT0000612	NM_008332	Ifit2	interferon-induced protein with tetratricopeptide repeats 2	0	0	1	0	0	0	0	1	0	1	0
mmu-miR-135b	MIMAT0000612	NM_008348	Il10ra	interleukin 10 receptor, alpha	0	0	1	0	0	0	0	1	0	1	0
mmu-miR-135b	MIMAT0000612	NM_008351	Il12a	interleukin 12a	0	0	1	0	0	0	0	1	0	1	0
mmu-miR-135b	MIMAT0000612	NM_008362	Il1r1	interleukin 1 receptor, type I	0	0	1	0	0	0	0	1	0	1	0
mmu-miR-135b	MIMAT0000612	NM_008364	Il1rap	interleukin 1 receptor accessory protein	0	0	1	0	0	0	0	1	0	1	0
mmu-miR-135b	MIMAT0000612	NM_008367	Il2ra	interleukin 2 receptor, alpha chain	0	0	1	0	0	0	0	1	0	1	0
mmu-miR-135b	MIMAT0000612	NM_008373	Il9	interleukin 9	0	0	1	0	0	0	0	1	0	1	0
mmu-miR-135b	MIMAT0000612	NM_008377	Lrig1	leucine-rich repeats and immunoglobulin-like domains 1	0	0	1	0	0	0	0	1	0	1	0
mmu-miR-135b	MIMAT0000612	NM_008381	Inhbb	inhibin beta-B	0	0	1	0	0	0	0	1	0	1	0
mmu-miR-135b	MIMAT0000612	NM_008401	Itgam	integrin alpha M	0	0	1	0	0	0	0	1	0	1	0
mmu-miR-135b	MIMAT0000612	NM_008412	Ivl	involucrin	0	0	1	0	0	0	0	1	0	1	0
mmu-miR-135b	MIMAT0000612	NM_008413	Jak2	Janus kinase 2	0	0	1	0	0	0	0	1	0	1	0
mmu-miR-135b	MIMAT0000612	NM_008421	Kcnc1	potassium voltage gated channel, Shaw-related subfamily, member 1	0	0	1	0	0	0	0	1	0	1	0
mmu-miR-135b	MIMAT0000612	NM_008424	Kcne1	potassium voltage-gated channel, Isk-related subfamily, member 1	0	0	1	0	0	0	0	1	0	1	0
mmu-miR-135b	MIMAT0000612	NM_008425	Kcnj2	potassium inwardly-rectifying channel, subfamily J, member 2	0	0	1	0	0	0	0	1	0	1	0
mmu-miR-135b	MIMAT0000612	NM_008429	Kcnj9	potassium inwardly-rectifying channel, subfamily J, member 9	0	0	1	0	0	0	0	1	0	1	0
mmu-miR-135b	MIMAT0000612	NM_008443	Kif3a	kinesin family member 3A	0	0	1	0	0	0	0	1	0	1	0
mmu-miR-135b	MIMAT0000612	NM_008465	Kpna1	karyopherin (importin) alpha 1	0	0	1	0	0	0	0	1	0	1	0
mmu-miR-135b	MIMAT0000612	NM_008466	Kpna3	karyopherin (importin) alpha 3	0	0	0	1	0	0	1	0	0	1	0
mmu-miR-135b	MIMAT0000612	NM_008467	Kpna4	karyopherin (importin) alpha 4	0	0	1	0	0	0	0	1	0	1	0
mmu-miR-135b	MIMAT0000612	NM_008468	Kpna6	karyopherin (importin) alpha 6	0	0	1	0	0	0	0	1	0	1	0
mmu-miR-135b	MIMAT0000612	NM_008478	L1cam	L1 cell adhesion molecule	0	0	1	0	0	0	0	1	0	1	0
mmu-miR-135b	MIMAT0000612	NM_008485	Lamc2	laminin, gamma 2	0	0	1	0	0	0	0	1	0	1	0
mmu-miR-135b	MIMAT0000612	NM_008493	Lep	leptin	0	0	1	0	0	0	0	1	0	1	0
mmu-miR-135b	MIMAT0000612	NM_008508	Lor	loricrin	0	0	1	0	0	0	0	1	0	1	0
mmu-miR-135b	MIMAT0000612	NM_008528	Blnk	B-cell linker	0	0	1	0	0	0	0	1	0	1	0
mmu-miR-135b	MIMAT0000612	NM_008530	Ly6f	lymphocyte antigen 6 complex, locus F	0	0	1	0	0	0	0	1	0	1	0
mmu-miR-135b	MIMAT0000612	NM_008541	Smad5	MAD homolog 5 (Drosophila)	0	0	1	0	0	0	0	1	0	1	0
mmu-miR-135b	MIMAT0000612	NM_008559	Mc1r	melanocortin 1 receptor	0	0	1	0	0	0	0	1	0	1	0
mmu-miR-135b	MIMAT0000612	NM_008560	Mc2r	melanocortin 2 receptor	0	0	1	0	0	0	0	1	0	1	0
mmu-miR-135b	MIMAT0000612	NM_008562	Mcl1	myeloid cell leukemia sequence 1	0	0	1	0	0	0	0	1	0	1	0
mmu-miR-135b	MIMAT0000612	NM_008586	Mep1b	meprin 1 beta	0	0	1	0	0	0	0	1	0	1	0
mmu-miR-135b	MIMAT0000612	NM_008591	Met	met proto-oncogene	0	0	1	0	0	0	0	1	0	1	0
mmu-miR-135b	MIMAT0000612	NM_008599	Cxcl9	chemokine (C-X-C motif) ligand 9	0	0	1	0	0	0	0	1	0	1	0
mmu-miR-135b	MIMAT0000612	NM_008605	Mmp12	matrix metallopeptidase 12	0	0	1	0	0	0	0	1	0	1	0
mmu-miR-135b	MIMAT0000612	NM_008607	Mmp13	matrix metallopeptidase 13	0	0	1	0	0	0	0	1	0	1	0
mmu-miR-135b	MIMAT0000612	NM_008611	Mmp8	matrix metallopeptidase 8	0	0	1	0	0	0	0	1	0	1	0
mmu-miR-135b	MIMAT0000612	NM_008618	Mdh1	malate dehydrogenase 1, NAD (soluble)	0	0	1	0	0	0	0	1	0	1	0
mmu-miR-135b	MIMAT0000612	NM_008620	Gbp4	guanylate binding protein 4	0	0	1	0	0	0	0	1	0	1	0
mmu-miR-135b	MIMAT0000612	NM_008624	Mras	muscle and microspikes RAS	0	0	1	0	0	0	0	1	0	1	0
mmu-miR-135b	MIMAT0000612	NM_008630	Mt2	metallothionein 2	0	0	1	0	0	0	0	1	0	1	0
mmu-miR-135b	MIMAT0000612	NM_008632	Mtap2	microtubule-associated protein 2	0	0	1	0	0	0	0	1	0	1	0
mmu-miR-135b	MIMAT0000612	NM_008633	Mtap4	microtubule-associated protein 4	0	0	1	0	0	0	0	1	0	1	0
mmu-miR-135b	MIMAT0000612	NM_008634	Mtap1b	microtubule-associated protein 1B	0	0	1	0	0	0	0	1	0	1	0
mmu-miR-135b	MIMAT0000612	NM_008636	Mtf1	metal response element binding transcription factor 1	0	0	1	0	0	0	0	1	0	1	0
mmu-miR-135b	MIMAT0000612	NM_008656	Myf5	myogenic factor 5	0	0	1	0	0	0	0	1	0	1	0
mmu-miR-135b	MIMAT0000612	NM_008666	Myt1l	myelin transcription factor 1-like	0	0	1	0	0	0	0	1	0	1	0
mmu-miR-135b	MIMAT0000612	NM_008672	Nap1l4	nucleosome assembly protein 1-like 4	0	0	1	0	0	0	0	1	0	1	0
mmu-miR-135b	MIMAT0000612	NM_008678	Ncoa2	nuclear receptor coactivator 2	0	0	1	0	0	0	0	1	0	1	0
mmu-miR-135b	MIMAT0000612	NM_008680	Enah	enabled homolog (Drosophila)	0	0	1	0	0	0	0	1	0	1	0
mmu-miR-135b	MIMAT0000612	NM_008684	Neo1	neogenin	0	0	1	0	0	0	0	1	0	1	0
mmu-miR-135b	MIMAT0000612	NM_008688	Nfic	nuclear factor I/C	0	0	1	0	0	0	0	1	0	1	0
mmu-miR-135b	MIMAT0000612	NM_008691	Nefm	neurofilament, medium polypeptide	0	0	1	0	0	0	0	1	0	1	0
mmu-miR-135b	MIMAT0000612	NM_008714	Notch1	Notch gene homolog 1 (Drosophila)	0	0	1	0	0	0	0	1	0	1	0
mmu-miR-135b	MIMAT0000612	NM_008715	Ints6	integrator complex subunit 6	0	0	1	0	0	0	0	1	0	1	0
mmu-miR-135b	MIMAT0000612	NM_008728	Npr3	natriuretic peptide receptor 3	0	0	1	0	0	0	0	1	0	1	0
mmu-miR-135b	MIMAT0000612	NM_008730	Nptx1	neuronal pentraxin 1	0	0	1	0	0	0	0	1	0	1	0
mmu-miR-135b	MIMAT0000612	NM_008737	Nrp1	neuropilin 1	0	0	1	0	0	0	0	1	0	1	0
mmu-miR-135b	MIMAT0000612	NM_008739	Nsd1	nuclear receptor-binding SET-domain protein 1	0	0	1	0	0	0	0	1	0	1	0
mmu-miR-135b	MIMAT0000612	NM_008742	Ntf3	neurotrophin 3	0	0	1	0	0	0	0	1	0	1	0
mmu-miR-135b	MIMAT0000612	NM_008745	Ntrk2	neurotrophic tyrosine kinase, receptor, type 2	0	0	1	0	0	0	0	1	0	1	0
mmu-miR-135b	MIMAT0000612	NM_008747	Ntsr2	neurotensin receptor 2	0	0	1	0	0	0	0	1	0	1	0
mmu-miR-135b	MIMAT0000612	NM_008756	Ocln	occludin	0	0	1	0	0	0	0	1	0	1	0
mmu-miR-135b	MIMAT0000612	NM_008773	P2ry2	purinergic receptor P2Y, G-protein coupled 2	0	0	1	0	0	0	0	1	0	1	0
mmu-miR-135b	MIMAT0000612	NM_008780	Pax1	paired box gene 1	0	0	1	0	0	0	0	1	0	1	0
mmu-miR-135b	MIMAT0000612	NM_008796	Pctp	phosphatidylcholine transfer protein	0	0	1	0	0	0	0	1	0	1	0
mmu-miR-135b	MIMAT0000612	NM_008800	Pde1b	phosphodiesterase 1B, Ca2+-calmodulin dependent	0	0	1	0	0	0	0	1	0	1	0
mmu-miR-135b	MIMAT0000612	NM_008806	Pde6b	phosphodiesterase 6B, cGMP, rod receptor, beta polypeptide	0	0	1	0	0	0	0	1	0	1	0
mmu-miR-135b	MIMAT0000612	NM_008812	Padi2	peptidyl arginine deiminase, type II	0	0	1	0	0	0	0	1	0	1	0
mmu-miR-135b	MIMAT0000612	NM_008816	Pecam1	platelet/endothelial cell adhesion molecule 1	0	0	1	0	0	0	0	1	0	1	0
mmu-miR-135b	MIMAT0000612	NM_008825	Pfkfb2	6-phosphofructo-2-kinase/fructose-2,6-biphosphatase 2	0	0	1	0	0	0	0	1	0	1	0
mmu-miR-135b	MIMAT0000612	NM_008845	Pip4k2a	phosphatidylinositol-5-phosphate 4-kinase, type II, alpha	0	0	1	0	0	0	0	1	0	1	0
mmu-miR-135b	MIMAT0000612	NM_008846	Pip5k1b	phosphatidylinositol-4-phosphate 5-kinase, type 1 beta	0	0	1	0	0	0	0	1	0	1	0
mmu-miR-135b	MIMAT0000612	NM_008850	Pitpna	phosphatidylinositol transfer protein, alpha	0	0	1	0	0	0	0	1	0	1	0
mmu-miR-135b	MIMAT0000612	NM_008855	Prkcb1	protein kinase C, beta 1	0	0	1	0	0	0	0	1	0	1	0
mmu-miR-135b	MIMAT0000612	NM_008856	Prkch	protein kinase C, eta	0	0	1	0	0	0	0	1	0	1	0
mmu-miR-135b	MIMAT0000612	NM_008862	Pkia	protein kinase inhibitor, alpha	0	0	1	0	0	0	0	1	0	1	0
mmu-miR-135b	MIMAT0000612	NM_008863	Pkib	protein kinase inhibitor beta, cAMP dependent, testis specific	0	0	1	0	0	0	0	1	0	1	0
mmu-miR-135b	MIMAT0000612	NM_008869	Pla2g4a	phospholipase A2, group IVA (cytosolic, calcium-dependent)	0	0	1	0	0	0	0	1	0	1	0
mmu-miR-135b	MIMAT0000612	NM_008873	Plau	plasminogen activator, urokinase	0	0	1	0	0	0	0	1	0	1	0
mmu-miR-135b	MIMAT0000612	NM_008878	Serpinf2	serine (or cysteine) peptidase inhibitor, clade F, member 2	0	0	1	0	0	0	0	1	0	1	0
mmu-miR-135b	MIMAT0000612	NM_008879	Lcp1	lymphocyte cytosolic protein 1	0	0	1	0	0	0	0	1	0	1	0
mmu-miR-135b	MIMAT0000612	NM_008882	Plxna2	plexin A2	0	0	1	0	0	0	0	1	0	1	0
mmu-miR-135b	MIMAT0000612	NM_008910	Ppm1a	protein phosphatase 1A, magnesium dependent, alpha isoform	0	0	1	0	0	0	0	1	0	1	0
mmu-miR-135b	MIMAT0000612	NM_008916	RP23-136K12.4	putative phosphatase	0	0	1	0	0	0	0	1	0	1	0
mmu-miR-135b	MIMAT0000612	NM_008917	Ppt1	palmitoyl-protein thioesterase 1	0	0	1	0	0	0	0	1	0	1	0
mmu-miR-135b	MIMAT0000612	NM_008923	Prkar1b	protein kinase, cAMP dependent regulatory, type I beta	0	0	1	0	0	0	0	1	0	1	0
mmu-miR-135b	MIMAT0000612	NM_008925	Prkcsh	protein kinase C substrate 80K-H	0	0	1	0	0	0	0	1	0	1	0
mmu-miR-135b	MIMAT0000612	NM_008926	Prkg2	protein kinase, cGMP-dependent, type II	0	0	1	0	0	0	0	1	0	1	0
mmu-miR-135b	MIMAT0000612	NM_008949	Psmc3ip	proteasome (prosome, macropain) 26S subunit, ATPase 3, interacting protein	0	0	1	0	0	0	0	1	0	1	0
mmu-miR-135b	MIMAT0000612	NM_008960	Pten	phosphatase and tensin homolog	0	0	1	0	0	0	0	1	0	1	0
mmu-miR-135b	MIMAT0000612	NM_008961	Pter	phosphotriesterase related	0	0	1	0	0	0	0	1	0	1	0
mmu-miR-135b	MIMAT0000612	NM_008966	Ptgfr	prostaglandin F receptor	0	0	1	0	0	0	0	1	0	1	0
mmu-miR-135b	MIMAT0000612	NM_008971	Twf1	twinfilin, actin-binding protein, homolog 1 (Drosophila)	0	0	1	0	0	0	0	1	0	1	0
mmu-miR-135b	MIMAT0000612	NM_008974	Ptp4a2	protein tyrosine phosphatase 4a2	0	0	1	0	0	0	0	1	0	1	0
mmu-miR-135b	MIMAT0000612	NM_008975	Ptp4a3	protein tyrosine phosphatase 4a3	0	0	1	0	0	0	0	1	0	1	0
mmu-miR-135b	MIMAT0000612	NM_008976	Ptpn14	protein tyrosine phosphatase, non-receptor type 14	0	0	1	0	0	0	0	1	0	1	0
mmu-miR-135b	MIMAT0000612	NM_008982	Ptprj	protein tyrosine phosphatase, receptor type, J	0	0	1	0	0	0	0	1	0	1	0
mmu-miR-135b	MIMAT0000612	NM_008983	Ptprk	protein tyrosine phosphatase, receptor type, K	0	0	1	0	0	0	0	1	0	1	0
mmu-miR-135b	MIMAT0000612	NM_008991	Abcd3	ATP-binding cassette, sub-family D (ALD), member 3	0	0	1	0	0	0	0	1	0	1	0
mmu-miR-135b	MIMAT0000612	NM_008997	Rab11b	RAB11B, member RAS oncogene family	0	0	1	0	0	0	0	1	0	1	0
mmu-miR-135b	MIMAT0000612	NM_009012	Rad50	RAD50 homolog (S. cerevisiae)	0	0	1	0	0	0	0	1	0	1	0
mmu-miR-135b	MIMAT0000612	NM_009014	Rad51l1	RAD51-like 1 (S. cerevisiae)	0	0	1	0	0	0	0	1	0	1	0
mmu-miR-135b	MIMAT0000612	NM_009019	Rag1	recombination activating gene 1	0	0	1	0	0	0	0	1	0	1	0
mmu-miR-135b	MIMAT0000612	NM_009024	Rara	retinoic acid receptor, alpha	0	0	1	0	0	0	0	1	0	1	0
mmu-miR-135b	MIMAT0000612	NM_009037	Rcn1	reticulocalbin 1	0	0	1	0	0	0	0	1	0	1	0
mmu-miR-135b	MIMAT0000612	NM_009050	Ret	ret proto-oncogene	0	0	1	0	0	0	0	1	0	1	0
mmu-miR-135b	MIMAT0000612	NM_009062	Rgs4	regulator of G-protein signaling 4	0	0	1	0	0	0	0	1	0	1	0
mmu-miR-135b	MIMAT0000612	NM_009063	Rgs5	regulator of G-protein signaling 5	0	0	1	0	0	0	0	1	0	1	0
mmu-miR-135b	MIMAT0000612	NM_009067	Ralbp1	ralA binding protein 1	0	0	1	0	0	0	0	1	0	1	0
mmu-miR-135b	MIMAT0000612	NM_009071	Rock1	Rho-associated coiled-coil containing protein kinase 1	0	0	1	0	0	0	0	1	0	1	0
mmu-miR-135b	MIMAT0000612	NM_009072	Rock2	Rho-associated coiled-coil containing protein kinase 2	0	0	1	0	0	0	0	1	0	1	0
mmu-miR-135b	MIMAT0000612	NM_009127	Scd1	stearoyl-Coenzyme A desaturase 1	0	0	1	0	0	0	0	1	0	1	0
mmu-miR-135b	MIMAT0000612	NM_009128	Scd2	stearoyl-Coenzyme A desaturase 2	0	0	1	0	0	0	0	1	0	1	0
mmu-miR-135b	MIMAT0000612	NM_009137	Ccl22	chemokine (C-C motif) ligand 22	0	0	1	0	0	0	0	1	0	1	0
mmu-miR-135b	MIMAT0000612	NM_009138	Ccl25	chemokine (C-C motif) ligand 25	0	0	1	0	0	0	0	1	0	1	0
mmu-miR-135b	MIMAT0000612	NM_009155	Sepp1	selenoprotein P, plasma, 1	0	0	1	0	0	0	0	1	0	1	0
mmu-miR-135b	MIMAT0000612	NM_009157	Map2k4	mitogen-activated protein kinase kinase 4	0	0	1	0	0	0	0	1	0	1	0
mmu-miR-135b	MIMAT0000612	NM_009158	Mapk10	mitogen-activated protein kinase 10	0	0	1	0	0	0	0	1	0	1	0
mmu-miR-135b	MIMAT0000612	NM_009163	Sgpl1	sphingosine phosphate lyase 1	0	0	1	0	0	0	0	1	0	1	0
mmu-miR-135b	MIMAT0000612	NM_009166	Sorbs1	sorbin and SH3 domain containing 1	0	0	1	0	0	0	0	1	0	1	0
mmu-miR-135b	MIMAT0000612	NM_009171	Shmt1	serine hydroxymethyltransferase 1 (soluble)	0	0	1	0	0	0	0	1	0	1	0
mmu-miR-135b	MIMAT0000612	NM_009176	St3gal3	ST3 beta-galactoside alpha-2,3-sialyltransferase 3	0	0	1	0	0	0	0	1	0	1	0
mmu-miR-135b	MIMAT0000612	NM_009177	St3gal1	ST3 beta-galactoside alpha-2,3-sialyltransferase 1	0	0	1	0	0	0	0	1	0	1	0
mmu-miR-135b	MIMAT0000612	NM_009180	St6galnac2	ST6 (alpha-N-acetyl-neuraminyl-2,3-beta-galactosyl-1,3)-N-acetylgalactosaminide alpha-2,6-sialyltransferase 2	0	0	1	0	0	0	0	1	0	1	0
mmu-miR-135b	MIMAT0000612	NM_009181	St8sia2	ST8 alpha-N-acetyl-neuraminide alpha-2,8-sialyltransferase 2	0	0	1	0	0	0	0	1	0	1	0
mmu-miR-135b	MIMAT0000612	NM_009182	St8sia3	ST8 alpha-N-acetyl-neuraminide alpha-2,8-sialyltransferase 3	0	0	1	0	0	0	0	1	0	1	0
mmu-miR-135b	MIMAT0000612	NM_009187	Cox7a2l	cytochrome c oxidase subunit VIIa polypeptide 2-like	0	0	1	0	0	0	0	1	0	1	0
mmu-miR-135b	MIMAT0000612	NM_009191	Clpb	ClpB caseinolytic peptidase B homolog (E. coli)	0	0	1	0	0	0	0	1	0	1	0
mmu-miR-135b	MIMAT0000612	NM_009192	Sla	src-like adaptor	0	0	1	0	0	0	0	1	0	1	0
mmu-miR-135b	MIMAT0000612	NM_009193	Slbp	stem-loop binding protein	0	0	1	0	0	0	0	1	0	1	0
mmu-miR-135b	MIMAT0000612	NM_009194	Slc12a2	solute carrier family 12, member 2	0	0	1	0	0	0	0	1	0	1	0
mmu-miR-135b	MIMAT0000612	NM_009196	Slc16a1	solute carrier family 16 (monocarboxylic acid transporters), member 1	0	0	1	0	0	0	0	1	0	1	0
mmu-miR-135b	MIMAT0000612	NM_009197	Slc16a2	solute carrier family 16 (monocarboxylic acid transporters), member 2	0	0	1	0	0	0	0	1	0	1	0
mmu-miR-135b	MIMAT0000612	NM_009199	Slc1a1	solute carrier family 1 (neuronal/epithelial high affinity glutamate transporter, system Xag), member 1	0	0	1	0	0	0	0	1	0	1	0
mmu-miR-135b	MIMAT0000612	NM_009206	Slc4a1ap	solute carrier family 4 (anion exchanger), member 1, adaptor protein	0	0	1	0	0	0	0	1	0	1	0
mmu-miR-135b	MIMAT0000612	NM_009218	Sstr3	somatostatin receptor 3	0	0	1	0	0	0	0	1	0	1	0
mmu-miR-135b	MIMAT0000612	NM_009222	Snap23	synaptosomal-associated protein 23	0	0	1	0	0	0	0	1	0	1	0
mmu-miR-135b	MIMAT0000612	NM_009228	Snta1	syntrophin, acidic 1	0	0	1	0	0	0	0	1	0	1	0
mmu-miR-135b	MIMAT0000612	NM_009230	Soat1	sterol O-acyltransferase 1	0	0	1	0	0	0	0	1	0	1	0
mmu-miR-135b	MIMAT0000612	NM_009234	Sox11	SRY-box containing gene 11	0	0	1	0	0	0	0	1	0	1	0
mmu-miR-135b	MIMAT0000612	NM_009242	Sparc	secreted acidic cysteine rich glycoprotein	0	0	1	0	0	0	0	1	0	1	0
mmu-miR-135b	MIMAT0000612	NM_009255	Serpine2	serine (or cysteine) peptidase inhibitor, clade E, member 2	0	0	1	0	0	0	0	1	0	1	0
mmu-miR-135b	MIMAT0000612	NM_009256	Serpinb9	serine (or cysteine) peptidase inhibitor, clade B, member 9	0	0	1	0	0	0	0	1	0	1	0
mmu-miR-135b	MIMAT0000612	NM_009262	Spock1	sparc/osteonectin, cwcv and kazal-like domains proteoglycan 1	0	0	1	0	0	0	0	1	0	1	0
mmu-miR-135b	MIMAT0000612	NM_009266	Sephs2	selenophosphate synthetase 2	0	0	1	0	0	0	0	1	0	1	0
mmu-miR-135b	MIMAT0000612	NM_009274	Srpk2	serine/arginine-rich protein specific kinase 2	0	0	1	0	0	0	0	1	0	1	0
mmu-miR-135b	MIMAT0000612	NM_009275	Srprb	signal recognition particle receptor, B subunit	0	0	1	0	0	0	0	1	0	1	0
mmu-miR-135b	MIMAT0000612	NM_009277	Trim21	tripartite motif-containing 21	0	0	1	0	0	0	0	1	0	1	0
mmu-miR-135b	MIMAT0000612	NM_009284	Stat6	signal transducer and activator of transcription 6	0	0	1	0	0	0	0	1	0	1	0
mmu-miR-135b	MIMAT0000612	NM_009288	Stk10	serine/threonine kinase 10	0	0	1	0	0	0	0	1	0	1	0
mmu-miR-135b	MIMAT0000612	NM_009302	Swap70	SWA-70 protein	0	0	1	0	0	0	0	1	0	1	0
mmu-miR-135b	MIMAT0000612	NM_009305	Syp	synaptophysin	0	0	1	0	0	0	0	1	0	1	0
mmu-miR-135b	MIMAT0000612	NM_009308	Syt4	synaptotagmin IV	0	0	1	0	0	0	0	1	0	1	0
mmu-miR-135b	MIMAT0000612	NM_009313	Tacr1	tachykinin receptor 1	0	0	1	0	0	0	0	1	0	1	0
mmu-miR-135b	MIMAT0000612	NM_009319	Tarbp2	TAR (HIV) RNA binding protein 2	0	0	1	0	0	0	0	1	0	1	0
mmu-miR-135b	MIMAT0000612	NM_009320	Slc6a6	solute carrier family 6 (neurotransmitter transporter, taurine), member 6	0	0	1	0	0	0	0	1	0	1	0
mmu-miR-135b	MIMAT0000612	NM_009327	Hnf1a	HNF1 homeobox A	0	0	1	0	0	0	0	1	0	1	0
mmu-miR-135b	MIMAT0000612	NM_009329	Zfp354a	zinc finger protein 354A	0	0	1	0	0	0	0	1	0	1	0
mmu-miR-135b	MIMAT0000612	NM_009334	Tcfap2b	transcription factor AP-2 beta	0	0	1	0	0	0	0	1	0	1	0
mmu-miR-135b	MIMAT0000612	NM_009360	Tfam	transcription factor A, mitochondrial	0	0	1	0	0	0	0	1	0	1	0
mmu-miR-135b	MIMAT0000612	NM_009373	Tgm2	transglutaminase 2, C polypeptide	0	0	1	0	0	0	0	1	0	1	0
mmu-miR-135b	MIMAT0000612	NM_009374	Tgm3	transglutaminase 3, E polypeptide	0	0	1	0	0	0	0	1	0	1	0
mmu-miR-135b	MIMAT0000612	NM_009383	Tial1	Tia1 cytotoxic granule-associated RNA binding protein-like 1	0	0	1	0	0	0	0	1	0	1	0
mmu-miR-135b	MIMAT0000612	NM_009384	Tiam1	T-cell lymphoma invasion and metastasis 1	0	0	1	0	0	0	0	1	0	1	0
mmu-miR-135b	MIMAT0000612	NM_009386	Tjp1	tight junction protein 1	0	0	1	0	0	0	0	1	0	1	0
mmu-miR-135b	MIMAT0000612	NM_009388	Tkt	transketolase	0	0	1	0	0	0	0	1	0	1	0
mmu-miR-135b	MIMAT0000612	NM_009389	Tle3	transducin-like enhancer of split 3, homolog of Drosophila E(spl)	0	0	1	0	0	0	0	1	0	1	0
mmu-miR-135b	MIMAT0000612	NM_009390	Tll1	tolloid-like	0	0	1	0	0	0	0	1	0	1	0
mmu-miR-135b	MIMAT0000612	NM_009391	Ran	RAN, member RAS oncogene family	0	0	1	0	0	0	0	1	0	1	0
mmu-miR-135b	MIMAT0000612	NM_009396	Tnfaip2	tumor necrosis factor, alpha-induced protein 2	0	0	1	0	0	0	0	1	0	1	0
mmu-miR-135b	MIMAT0000612	NM_009397	Tnfaip3	tumor necrosis factor, alpha-induced protein 3	0	0	1	0	0	0	0	1	0	1	0
mmu-miR-135b	MIMAT0000612	NM_009399	Tnfrsf11a	tumor necrosis factor receptor superfamily, member 11a	0	0	1	0	0	0	0	1	0	1	0
mmu-miR-135b	MIMAT0000612	NM_009403	Tnfsf8	tumor necrosis factor (ligand) superfamily, member 8	0	0	1	0	0	0	0	1	0	1	0
mmu-miR-135b	MIMAT0000612	NM_009423	Traf4	Tnf receptor associated factor 4	0	0	1	0	0	0	0	1	0	1	0
mmu-miR-135b	MIMAT0000612	NM_009425	Tnfsf10	tumor necrosis factor (ligand) superfamily, member 10	0	0	1	0	0	0	0	1	0	1	0
mmu-miR-135b	MIMAT0000612	NM_009436	Tssk2	testis-specific serine kinase 2	0	0	1	0	0	0	0	1	0	1	0
mmu-miR-135b	MIMAT0000612	NM_009440	Tsx	testis specific X-linked gene	0	0	1	0	0	0	0	1	0	1	0
mmu-miR-135b	MIMAT0000612	NM_009443	Tgoln1	trans-golgi network protein	0	0	1	0	0	0	0	1	0	1	0
mmu-miR-135b	MIMAT0000612	NM_009453	Zrsr2	zinc finger (CCCH type), RNA binding motif and serine/arginine rich 2	0	0	1	0	0	0	0	1	0	1	0
mmu-miR-135b	MIMAT0000612	NM_009456	Ube2l3	ubiquitin-conjugating enzyme E2L 3	0	0	1	0	0	0	0	1	0	1	0
mmu-miR-135b	MIMAT0000612	NM_009458	Ube2b	ubiquitin-conjugating enzyme E2B, RAD6 homology (S. cerevisiae)	0	0	1	0	0	0	0	1	0	1	0
mmu-miR-135b	MIMAT0000612	NM_009464	Ucp3	uncoupling protein 3 (mitochondrial, proton carrier)	0	0	1	0	0	0	0	1	0	1	0
mmu-miR-135b	MIMAT0000612	NM_009466	Ugdh	UDP-glucose dehydrogenase	0	0	1	0	0	0	0	1	0	1	0
mmu-miR-135b	MIMAT0000612	NM_009472	Unc5c	unc-5 homolog C (C. elegans)	0	0	1	0	0	0	0	1	0	1	0
mmu-miR-135b	MIMAT0000612	NM_009485	V2r1	vomeronasal 2, receptor, 1	0	0	1	1	0	0	0	0	0	1	0
mmu-miR-135b	MIMAT0000612	NM_009488	Vmn2r122	vomeronasal 2, receptor, 122	0	0	1	1	0	0	0	0	0	1	0
mmu-miR-135b	MIMAT0000612	NM_009491	Vmn2r10	vomeronasal 2, receptor 10	0	0	1	1	0	0	0	0	0	1	0
mmu-miR-135b	MIMAT0000612	NM_009492	Vmn2r122	vomeronasal 2, receptor, 122	0	0	1	1	0	0	0	0	0	1	0
mmu-miR-135b	MIMAT0000612	NM_009495	V2r9	vomeronasal 2, receptor, 9	0	0	1	1	0	0	0	0	0	1	0
mmu-miR-135b	MIMAT0000612	NM_009496	Vamp1	vesicle-associated membrane protein 1	0	0	1	0	0	0	0	1	0	1	0
mmu-miR-135b	MIMAT0000612	NM_009502	Vcl	vinculin	0	0	1	0	0	0	0	1	0	1	0
mmu-miR-135b	MIMAT0000612	NM_009516	Wee1	wee 1 homolog (S. pombe)	0	0	1	0	0	0	0	1	0	1	0
mmu-miR-135b	MIMAT0000612	NM_009524	Wnt5a	wingless-related MMTV integration site 5A	0	0	1	0	0	0	0	1	0	1	0
mmu-miR-135b	MIMAT0000612	NM_009535	Yes1	Yamaguchi sarcoma viral (v-yes) oncogene homolog 1	0	0	1	0	0	0	0	1	0	1	0
mmu-miR-135b	MIMAT0000612	NM_009536	Ywhae	tyrosine 3-monooxygenase/tryptophan 5-monooxygenase activation protein, epsilon polypeptide	0	0	1	0	0	0	0	1	0	1	0
mmu-miR-135b	MIMAT0000612	NM_009554	Zfp37	zinc finger protein 37	0	0	1	0	0	0	0	1	0	1	0
mmu-miR-135b	MIMAT0000612	NM_009557	Zfp46	zinc finger protein 46	0	0	1	0	0	0	0	1	0	1	0
mmu-miR-135b	MIMAT0000612	NM_009560	Zfp60	zinc finger protein 60	0	0	1	0	0	0	0	1	0	1	0
mmu-miR-135b	MIMAT0000612	NM_009578	Ikzf1	IKAROS family zinc finger 1	0	0	1	0	0	0	0	1	0	1	0
mmu-miR-135b	MIMAT0000612	NM_009579	Slc30a1	solute carrier family 30 (zinc transporter), member 1	0	0	1	0	0	0	0	1	0	1	0
mmu-miR-135b	MIMAT0000612	NM_009582	Map3k12	mitogen-activated protein kinase kinase kinase 12	0	0	1	0	0	0	0	1	0	1	0
mmu-miR-135b	MIMAT0000612	NM_009595	Abl2	v-abl Abelson murine leukemia viral oncogene homolog 2 (arg, Abelson-related gene)	0	0	1	0	0	0	0	1	0	1	0
mmu-miR-135b	MIMAT0000612	NM_009616	Adam19	a disintegrin and metallopeptidase domain 19 (meltrin beta)	0	0	1	0	0	0	0	1	0	1	0
mmu-miR-135b	MIMAT0000612	NM_009622	Adcy1	adenylate cyclase 1	0	0	1	0	0	0	0	1	0	1	0
mmu-miR-135b	MIMAT0000612	NM_009626	Adh7	alcohol dehydrogenase 7 (class IV), mu or sigma polypeptide	0	0	1	0	0	0	0	1	0	1	0
mmu-miR-135b	MIMAT0000612	NM_009635	Avil	advillin	0	0	1	0	0	0	0	1	0	1	0
mmu-miR-135b	MIMAT0000612	NM_009640	Angpt1	angiopoietin 1	0	0	1	0	0	0	0	1	0	1	0
mmu-miR-135b	MIMAT0000612	NM_009643	Ahnak	AHNAK nucleoprotein (desmoyokin)	0	0	1	0	0	0	0	1	0	1	0
mmu-miR-135b	MIMAT0000612	NM_009644	Ahrr	aryl-hydrocarbon receptor repressor	0	0	1	0	0	0	0	1	0	1	0
mmu-miR-135b	MIMAT0000612	NM_009645	Aicda	activation-induced cytidine deaminase	0	0	1	0	0	0	0	1	0	1	0
mmu-miR-135b	MIMAT0000612	NM_009647	Ak3l1	adenylate kinase 3-like 1	0	0	1	0	0	0	0	1	0	1	0
mmu-miR-135b	MIMAT0000612	NM_009649	Akap2	A kinase (PRKA) anchor protein 2	0	0	1	0	0	0	0	1	0	1	0
mmu-miR-135b	MIMAT0000612	NM_009660	Alox15	arachidonate 15-lipoxygenase	0	0	1	0	0	0	0	1	0	1	0
mmu-miR-135b	MIMAT0000612	NM_009661	Alox8	arachidonate 8-lipoxygenase	0	0	1	0	0	0	0	1	0	1	0
mmu-miR-135b	MIMAT0000612	NM_009667	Ampd3	AMP deaminase 3	0	0	1	0	0	0	0	1	0	1	0
mmu-miR-135b	MIMAT0000612	NM_009678	Ap1m2	adaptor protein complex AP-1, mu 2 subunit	0	0	1	0	0	0	0	1	0	1	0
mmu-miR-135b	MIMAT0000612	NM_009682	Ap3s2	adaptor-related protein complex 3, sigma 2 subunit	0	0	1	0	0	0	0	1	0	1	0
mmu-miR-135b	MIMAT0000612	NM_009697	Nr2f2	nuclear receptor subfamily 2, group F, member 2	0	0	1	0	0	0	0	1	0	1	0
mmu-miR-135b	MIMAT0000612	NM_009705	Arg2	arginase type II	0	0	1	0	0	0	0	1	0	1	0
mmu-miR-135b	MIMAT0000612	NM_009715	Atf2	activating transcription factor 2	0	0	1	0	0	0	0	1	0	1	0
mmu-miR-135b	MIMAT0000612	NM_009717	Neurod6	neurogenic differentiation 6	0	0	1	0	0	0	0	1	0	1	0
mmu-miR-135b	MIMAT0000612	NM_009722	Atp2a2	ATPase, Ca++ transporting, cardiac muscle, slow twitch 2	0	0	1	0	0	0	0	1	0	1	0
mmu-miR-135b	MIMAT0000612	NM_009723	Atp2b2	ATPase, Ca++ transporting, plasma membrane 2	0	0	1	0	0	0	0	1	0	1	0
mmu-miR-135b	MIMAT0000612	NM_009730	Atrn	attractin	0	0	1	0	0	0	0	1	0	1	0
mmu-miR-135b	MIMAT0000612	NM_009738	Bche	butyrylcholinesterase	0	0	1	0	0	0	0	1	0	1	0
mmu-miR-135b	MIMAT0000612	NM_009740	Bcl10	B-cell leukemia/lymphoma 10	0	0	1	0	0	0	0	1	0	1	0
mmu-miR-135b	MIMAT0000612	NM_009741	Bcl2	B-cell leukemia/lymphoma 2	0	0	1	0	0	0	0	1	0	1	0
mmu-miR-135b	MIMAT0000612	NM_009743	Bcl2l1	Bcl2-like 1	0	0	1	0	0	0	0	1	0	1	0
mmu-miR-135b	MIMAT0000612	NM_009753	Bicd1	bicaudal D homolog 1 (Drosophila)	0	0	1	0	0	0	0	1	0	1	0
mmu-miR-135b	MIMAT0000612	NM_009754	Bcl2l11	BCL2-like 11 (apoptosis facilitator)	0	0	1	0	0	0	0	1	0	1	0
mmu-miR-135b	MIMAT0000612	NM_009770	Btg3	B-cell translocation gene 3	0	0	1	0	0	0	0	1	0	1	0
mmu-miR-135b	MIMAT0000612	NM_009774	Bub3	budding uninhibited by benzimidazoles 3 homolog (S. cerevisiae)	0	0	1	0	0	0	0	1	0	1	0
mmu-miR-135b	MIMAT0000612	NM_009790	Calm1	calmodulin 1	0	0	1	0	0	0	0	1	0	1	0
mmu-miR-135b	MIMAT0000612	NM_009797	Capza1	capping protein (actin filament) muscle Z-line, alpha 1	0	0	1	0	0	0	0	1	0	1	0
mmu-miR-135b	MIMAT0000612	NM_009829	Ccnd2	cyclin D2	0	0	1	0	0	0	0	1	0	1	0
mmu-miR-135b	MIMAT0000612	NM_009830	Ccne2	cyclin E2	0	0	1	0	0	0	0	1	0	1	0
mmu-miR-135b	MIMAT0000612	NM_009846	Cd24a	CD24a antigen	0	0	1	0	0	0	0	1	0	1	0
mmu-miR-135b	MIMAT0000612	NM_009847	Cd2ap	CD2-associated protein	0	0	1	0	0	0	0	1	0	1	0
mmu-miR-135b	MIMAT0000612	NM_009848	Entpd1	ectonucleoside triphosphate diphosphohydrolase 1	0	0	1	0	0	0	0	1	0	1	0
mmu-miR-135b	MIMAT0000612	NM_009851	Cd44	CD44 antigen	0	0	1	0	0	0	0	1	0	1	0
mmu-miR-135b	MIMAT0000612	NM_009856	Cd83	CD83 antigen	0	0	1	0	0	0	0	1	0	1	0
mmu-miR-135b	MIMAT0000612	NM_009864	Cdh1	cadherin 1	0	0	1	0	0	0	0	1	0	1	0
mmu-miR-135b	MIMAT0000612	NM_009880	Cdx1	caudal type homeo box 1	0	0	1	0	0	0	0	1	0	1	0
mmu-miR-135b	MIMAT0000612	NM_009884	Cebpg	CCAAT/enhancer binding protein (C/EBP), gamma	0	0	1	0	0	0	0	1	0	1	0
mmu-miR-135b	MIMAT0000612	NM_009885	Cel	carboxyl ester lipase	0	0	1	0	0	0	0	1	0	1	0
mmu-miR-135b	MIMAT0000612	NM_009886	Celsr1	cadherin, EGF LAG seven-pass G-type receptor 1 (flamingo homolog, Drosophila)	0	0	1	0	0	0	0	1	0	1	0
mmu-miR-135b	MIMAT0000612	NM_009892	Chi3l3	chitinase 3-like 3	0	0	1	0	0	0	0	1	0	1	0
mmu-miR-135b	MIMAT0000612	NM_009915	Ccr2	chemokine (C-C motif) receptor 2	0	0	1	0	0	0	0	1	0	1	0
mmu-miR-135b	MIMAT0000612	NM_009917	Ccr5	chemokine (C-C motif) receptor 5	0	0	1	0	0	0	0	1	0	1	0
mmu-miR-135b	MIMAT0000612	NM_009918	Cnga3	cyclic nucleotide gated channel alpha 3	0	0	1	0	0	0	0	1	0	1	0
mmu-miR-135b	MIMAT0000612	NM_009919	Cnih	cornichon homolog (Drosophila)	0	0	0	0	0	0	1	1	0	1	0
mmu-miR-135b	MIMAT0000612	NM_009924	Cnr2	cannabinoid receptor 2 (macrophage)	0	0	1	0	0	0	0	1	0	1	0
mmu-miR-135b	MIMAT0000612	NM_009938	Copa	coatomer protein complex subunit alpha	0	0	1	0	0	0	0	1	0	1	0
mmu-miR-135b	MIMAT0000612	NM_009953	Crhr2	corticotropin releasing hormone receptor 2	0	0	1	0	0	0	0	1	0	1	0
mmu-miR-135b	MIMAT0000612	NM_009962	Gpr44	G protein-coupled receptor 44	0	0	1	0	0	0	0	1	0	1	0
mmu-miR-135b	MIMAT0000612	NM_009963	Cry2	cryptochrome 2 (photolyase-like)	0	0	1	0	0	0	0	1	0	1	0
mmu-miR-135b	MIMAT0000612	NM_009975	Csnk2b	casein kinase 2, beta polypeptide	0	0	1	0	0	0	0	1	0	1	0
mmu-miR-135b	MIMAT0000612	NM_009987	Cx3cr1	chemokine (C-X3-C) receptor 1	0	0	1	0	0	0	0	1	0	1	0
mmu-miR-135b	MIMAT0000612	NM_009990	Clip2	CAP-GLY domain containing linker protein 2	0	0	1	0	0	0	0	1	0	1	0
mmu-miR-135b	MIMAT0000612	NM_009994	Cyp1b1	cytochrome P450, family 1, subfamily b, polypeptide 1	0	0	1	0	0	0	0	1	0	1	0
mmu-miR-135b	MIMAT0000612	NM_010012	Cyp8b1	cytochrome P450, family 8, subfamily b, polypeptide 1	0	0	1	0	0	0	0	1	0	1	0
mmu-miR-135b	MIMAT0000612	NM_010015	Dad1	defender against cell death 1	0	0	1	0	0	0	0	1	0	1	0
mmu-miR-135b	MIMAT0000612	NM_010020	Slc6a3	solute carrier family 6 (neurotransmitter transporter, dopamine), member 3	0	0	1	0	0	0	0	1	0	1	0
mmu-miR-135b	MIMAT0000612	NM_010021	Dazl	deleted in azoospermia-like	0	0	1	0	0	0	0	1	0	1	0
mmu-miR-135b	MIMAT0000612	NM_010025	Dcx	doublecortin	0	0	1	0	0	0	0	1	0	1	0
mmu-miR-135b	MIMAT0000612	NM_010026	Ddef1	development and differentiation enhancing	0	0	1	0	0	0	0	1	0	1	0
mmu-miR-135b	MIMAT0000612	NM_010050	Dio2	deiodinase, iodothyronine, type II	0	0	1	0	0	0	0	1	0	1	0
mmu-miR-135b	MIMAT0000612	NM_010059	Dmc1	DMC1 dosage suppressor of mck1 homolog, meiosis-specific homologous recombination (yeast)disrupted meiotic cDNA 1	0	0	1	0	0	0	0	1	0	1	0
mmu-miR-135b	MIMAT0000612	NM_010080	Dspp	dentin sialophosphoprotein	0	0	1	0	0	0	0	1	0	1	0
mmu-miR-135b	MIMAT0000612	NM_010096	Ebf3	early B-cell factor 3	0	0	1	0	0	0	0	1	0	1	0
mmu-miR-135b	MIMAT0000612	NM_010099	Eda	ectodysplasin-A	0	0	1	0	0	0	0	1	0	1	0
mmu-miR-135b	MIMAT0000612	NM_010103	Edil3	EGF-like repeats and discoidin I-like domains 3	0	0	1	0	0	0	0	1	0	1	0
mmu-miR-135b	MIMAT0000612	NM_010104	Edn1	endothelin 1	0	0	1	0	0	0	0	1	0	1	0
mmu-miR-135b	MIMAT0000612	NM_010107	Efna1	ephrin A1	0	0	1	0	0	0	0	1	0	1	0
mmu-miR-135b	MIMAT0000612	NM_010111	Efnb2	ephrin B2	0	0	1	0	0	0	0	1	0	1	0
mmu-miR-135b	MIMAT0000612	NM_010120	Eif1a	eukaryotic translation initiation factor 1A	0	0	1	0	0	0	0	1	0	1	0
mmu-miR-135b	MIMAT0000612	NM_010128	Emp1	epithelial membrane protein 1	0	0	1	0	0	0	0	1	0	1	0
mmu-miR-135b	MIMAT0000612	NM_010134	En2	engrailed 2	0	0	1	0	0	0	0	1	0	1	0
mmu-miR-135b	MIMAT0000612	NM_010135	Enah	enabled homolog (Drosophila)	0	0	1	0	0	0	0	1	0	1	0
mmu-miR-135b	MIMAT0000612	NM_010136	Eomes	eomesodermin homolog (Xenopus laevis)	0	0	1	0	0	0	0	1	0	1	0
mmu-miR-135b	MIMAT0000612	NM_010140	Epha3	Eph receptor A3	0	0	1	0	0	0	0	1	0	1	0
mmu-miR-135b	MIMAT0000612	NM_010149	Epor	erythropoietin receptor	0	0	1	0	0	0	0	1	0	1	0
mmu-miR-135b	MIMAT0000612	NM_010160	Cugbp2	CUG triplet repeat, RNA binding protein 2	0	0	1	0	0	0	0	1	0	1	0
mmu-miR-135b	MIMAT0000612	NM_010164	Eya1	eyes absent 1 homolog (Drosophila)	0	0	1	0	0	0	0	1	0	1	0
mmu-miR-135b	MIMAT0000612	NM_010166	Eya3	eyes absent 3 homolog (Drosophila)	0	0	1	0	0	0	0	1	0	1	0
mmu-miR-135b	MIMAT0000612	NM_010167	Eya4	eyes absent 4 homolog (Drosophila)	0	0	1	0	0	0	0	1	0	1	0
mmu-miR-135b	MIMAT0000612	NM_010169	F2r	coagulation factor II (thrombin) receptor	0	0	1	0	0	0	0	1	0	1	0
mmu-miR-135b	MIMAT0000612	NM_010170	F2rl2	coagulation factor II (thrombin) receptor-like 2	0	0	1	0	0	0	0	1	0	1	0
mmu-miR-135b	MIMAT0000612	NM_010178	Fusip1	FUS interacting protein (serine-arginine rich) 1	0	0	0	0	0	0	1	1	0	1	0
mmu-miR-135b	MIMAT0000612	NM_010181	Fbn2	fibrillin 2	0	0	1	0	0	0	0	1	0	1	0
mmu-miR-135b	MIMAT0000612	NM_010192	Fem1a	feminization 1 homolog a (C. elegans)	0	0	1	0	0	0	0	1	0	1	0
mmu-miR-135b	MIMAT0000612	NM_010193	Fem1b	feminization 1 homolog b (C. elegans)	0	0	1	0	0	0	0	1	0	1	0
mmu-miR-135b	MIMAT0000612	NM_010195	Lgr5	leucine rich repeat containing G protein coupled receptor 5	0	0	1	0	0	0	0	1	0	1	0
mmu-miR-135b	MIMAT0000612	NM_010197	Fgf1	fibroblast growth factor 1	0	0	1	0	0	0	0	1	0	1	0
mmu-miR-135b	MIMAT0000612	NM_010199	Fgf12	fibroblast growth factor 12	0	0	1	0	0	0	0	1	0	1	0
mmu-miR-135b	MIMAT0000612	NM_010208	Fgr	Gardner-Rasheed feline sarcoma viral (Fgr) oncogene homolog	0	0	1	0	0	0	0	1	0	1	0
mmu-miR-135b	MIMAT0000612	NM_010214	Fhl4	four and a half LIM domains 4	0	0	1	0	0	0	0	1	0	1	0
mmu-miR-135b	MIMAT0000612	NM_010217	Ctgf	connective tissue growth factor	0	0	1	0	0	0	0	1	0	1	0
mmu-miR-135b	MIMAT0000612	NM_010219	Fkbp4	FK506 binding protein 4	0	0	1	0	0	0	0	1	0	1	0
mmu-miR-135b	MIMAT0000612	NM_010227	Flna	filamin, alpha	0	0	1	0	0	0	0	1	0	1	0
mmu-miR-135b	MIMAT0000612	NM_010228	Flt1	FMS-like tyrosine kinase 1	0	0	1	0	0	0	0	1	0	1	0
mmu-miR-135b	MIMAT0000612	NM_010229	Flt3	FMS-like tyrosine kinase 3	0	0	1	0	0	0	0	1	0	1	0
mmu-miR-135b	MIMAT0000612	NM_010230	Fmn1	formin 1	0	0	1	0	0	0	0	1	0	1	0
mmu-miR-135b	MIMAT0000612	NM_010242	Fut4	fucosyltransferase 4	0	0	1	0	0	0	0	1	0	1	0
mmu-miR-135b	MIMAT0000612	NM_010253	Gal	galanin	0	0	1	0	0	0	0	1	0	1	0
mmu-miR-135b	MIMAT0000612	NM_010264	Nr6a1	nuclear receptor subfamily 6, group A, member 1	0	0	1	0	0	0	0	1	0	1	0
mmu-miR-135b	MIMAT0000612	NM_010266	Gda	guanine deaminase	0	0	1	0	0	0	0	1	0	1	0
mmu-miR-135b	MIMAT0000612	NM_010269	Gdap2	ganglioside-induced differentiation-associated-protein 2	0	0	1	0	0	0	0	1	0	1	0
mmu-miR-135b	MIMAT0000612	NM_010275	Gdnf	glial cell line derived neurotrophic factor	0	0	1	0	0	0	0	1	0	1	0
mmu-miR-135b	MIMAT0000612	NM_010287	Gpr83	G protein-coupled receptor 83	0	0	1	0	0	0	0	1	0	1	0
mmu-miR-135b	MIMAT0000612	NM_010295	Gclc	glutamate-cysteine ligase, catalytic subunit	0	0	1	0	0	0	0	1	0	1	0
mmu-miR-135b	MIMAT0000612	NM_010299	Gm2a	GM2 ganglioside activator protein	0	0	1	0	0	0	0	1	0	1	0
mmu-miR-135b	MIMAT0000612	NM_010305	Gnai1	guanine nucleotide binding protein (G protein), alpha inhibiting 1	0	0	1	0	0	0	0	1	0	1	0
mmu-miR-135b	MIMAT0000612	NM_010306	Gnai3	guanine nucleotide binding protein (G protein), alpha inhibiting 3	0	0	1	0	0	0	0	1	0	1	0
mmu-miR-135b	MIMAT0000612	NM_010307	Gnal	guanine nucleotide binding protein, alpha stimulating, olfactory type	0	0	1	0	0	0	0	1	0	1	0
mmu-miR-135b	MIMAT0000612	NM_010315	Gng2	guanine nucleotide binding protein (G protein), gamma 2	0	0	1	0	0	0	0	1	0	1	0
mmu-miR-135b	MIMAT0000612	NM_010316	Gng3	guanine nucleotide binding protein (G protein), gamma 3	0	0	1	0	0	0	0	1	0	1	0
mmu-miR-135b	MIMAT0000612	NM_010319	Gng7	guanine nucleotide binding protein (G protein), gamma 7	0	0	1	0	0	0	0	1	0	1	0
mmu-miR-135b	MIMAT0000612	NM_010326	Gp1ba	glycoprotein 1b, alpha polypeptide	0	0	1	0	0	0	0	1	0	1	0
mmu-miR-135b	MIMAT0000612	NM_010336	Lpar1	lysophosphatidic acid receptor 1	0	0	1	0	0	0	0	1	0	1	0
mmu-miR-135b	MIMAT0000612	NM_010348	Grik1	glutamate receptor, ionotropic, kainate 1	0	0	1	0	0	0	0	1	0	1	0
mmu-miR-135b	MIMAT0000612	NM_010367	Magi1	membrane associated guanylate kinase, WW and PDZ domain containing 1	0	0	1	0	0	0	0	1	0	1	0
mmu-miR-135b	MIMAT0000612	NM_010368	Gusb	glucuronidase, beta	0	0	1	0	0	0	0	1	0	1	0
mmu-miR-135b	MIMAT0000612	NM_010376	H13	histocompatibility 13	0	0	1	0	0	0	0	1	0	1	0
mmu-miR-135b	MIMAT0000612	NM_010382	H2-Eb1	histocompatibility 2, class II antigen E beta	0	0	1	0	0	0	0	1	0	1	0
mmu-miR-135b	MIMAT0000612	NM_010401	Hal	histidine ammonia lyase	0	0	1	0	0	0	0	1	0	1	0
mmu-miR-135b	MIMAT0000612	NM_010415	Hbegf	heparin-binding EGF-like growth factor	0	0	1	0	0	0	0	1	0	1	0
mmu-miR-135b	MIMAT0000612	NM_010417	Heph	hephaestin	0	0	1	0	0	0	0	1	0	1	0
mmu-miR-135b	MIMAT0000612	NM_010424	Hfe	hemochromatosis	0	0	1	0	0	0	0	1	0	1	0
mmu-miR-135b	MIMAT0000612	NM_010435	Hira	histone cell cycle regulation defective homolog A (S. cerevisiae)	0	0	1	0	0	0	0	1	0	1	0
mmu-miR-135b	MIMAT0000612	NM_010437	Hivep2	human immunodeficiency virus type I enhancer binding protein 2	0	0	1	0	0	0	0	1	0	1	0
mmu-miR-135b	MIMAT0000612	NM_010451	Hoxa2	homeo box A2	0	0	1	0	0	0	0	1	0	1	0
mmu-miR-135b	MIMAT0000612	NM_010474	Hs3st1	heparan sulfate (glucosamine) 3-O-sulfotransferase 1	0	0	1	0	0	0	0	1	0	1	0
mmu-miR-135b	MIMAT0000612	NM_010476	Hsd17b7	hydroxysteroid (17-beta) dehydrogenase 7	0	0	1	0	0	0	0	1	0	1	0
mmu-miR-135b	MIMAT0000612	NM_010477	Hspd1	heat shock protein 1 (chaperonin)	0	0	1	0	0	0	0	1	0	1	0
mmu-miR-135b	MIMAT0000612	NM_010481	Hspa9	heat shock protein 9	0	0	1	0	0	0	0	1	0	1	0
mmu-miR-135b	MIMAT0000612	NM_010485	Elavl1	ELAV (embryonic lethal, abnormal vision, Drosophila)-like 1 (Hu antigen R)	0	0	1	0	0	0	0	1	0	1	0
mmu-miR-135b	MIMAT0000612	NM_010501	Ifit3	interferon-induced protein with tetratricopeptide repeats 3	0	0	1	0	0	0	0	1	0	1	0
mmu-miR-135b	MIMAT0000612	NM_010508	Ifnar1	interferon (alpha and beta) receptor 1	0	0	1	0	0	0	0	1	0	1	0
mmu-miR-135b	MIMAT0000612	NM_010509	Ifnar2	interferon (alpha and beta) receptor 2	0	0	1	0	0	0	0	1	0	1	0
mmu-miR-135b	MIMAT0000612	NM_010511	Ifngr1	interferon gamma receptor 1	0	0	1	0	0	0	0	1	0	1	0
mmu-miR-135b	MIMAT0000612	NM_010512	Igf1	insulin-like growth factor 1	0	0	1	0	0	0	0	1	0	1	0
mmu-miR-135b	MIMAT0000612	NM_010514	Igf2	insulin-like growth factor 2	0	0	1	0	0	0	0	1	0	1	0
mmu-miR-135b	MIMAT0000612	NM_010515	Igf2r	insulin-like growth factor 2 receptor	0	0	1	0	0	0	0	1	0	1	0
mmu-miR-135b	MIMAT0000612	NM_010560	Il6st	interleukin 6 signal transducer	0	0	1	0	0	0	0	1	0	1	0
mmu-miR-135b	MIMAT0000612	NM_010571	Irs3	insulin receptor substrate 3	0	0	1	0	0	0	0	1	0	1	0
mmu-miR-135b	MIMAT0000612	NM_010576	Itga4	integrin alpha 4	0	0	1	0	0	0	0	1	0	1	0
mmu-miR-135b	MIMAT0000612	NM_010578	Itgb1	integrin beta 1 (fibronectin receptor beta)	0	0	1	0	0	0	0	1	0	1	0
mmu-miR-135b	MIMAT0000612	NM_010595	Kcna1	potassium voltage-gated channel, shaker-related subfamily, member 1	0	0	1	0	0	0	0	1	0	1	0
mmu-miR-135b	MIMAT0000612	NM_010596	Kcna7	potassium voltage-gated channel, shaker-related subfamily, member 7	0	0	1	0	0	0	0	1	0	1	0
mmu-miR-135b	MIMAT0000612	NM_010597	Kcnab1	potassium voltage-gated channel, shaker-related subfamily, beta member 1	0	0	1	0	0	0	0	1	0	1	0
mmu-miR-135b	MIMAT0000612	NM_010598	Kcnab2	potassium voltage-gated channel, shaker-related subfamily, beta member 2	0	0	1	0	0	0	0	1	0	1	0
mmu-miR-135b	MIMAT0000612	NM_010599	Kcnab3	potassium voltage-gated channel, shaker-related subfamily, beta member 3	0	0	1	0	0	0	0	1	0	1	0
mmu-miR-135b	MIMAT0000612	NM_010600	Kcnh1	potassium voltage-gated channel, subfamily H (eag-related), member 1	0	0	1	0	0	0	0	1	0	1	0
mmu-miR-135b	MIMAT0000612	NM_010604	Kcnj16	potassium inwardly-rectifying channel, subfamily J, member 16	0	0	1	0	0	0	0	1	0	1	0
mmu-miR-135b	MIMAT0000612	NM_010608	Kcnk3	potassium channel, subfamily K, member 3	0	0	1	0	0	0	0	1	0	1	0
mmu-miR-135b	MIMAT0000612	NM_010629	Kifap3	kinesin-associated protein 3	0	0	1	0	0	0	0	1	0	1	0
mmu-miR-135b	MIMAT0000612	NM_010633	Uhmk1	U2AF homology motif (UHM) kinase 1	0	0	1	0	0	0	0	1	0	1	0
mmu-miR-135b	MIMAT0000612	NM_010636	Klf12	Kruppel-like factor 12	0	0	1	0	0	0	0	1	0	1	0
mmu-miR-135b	MIMAT0000612	NM_010656	Sspn	sarcospan	0	0	1	0	0	0	0	1	0	1	0
mmu-miR-135b	MIMAT0000612	NM_010683	Lamc1	laminin, gamma 1	0	0	1	0	0	0	0	1	0	1	0
mmu-miR-135b	MIMAT0000612	NM_010689	Lat	linker for activation of T cells	0	0	1	0	0	0	0	1	0	1	0
mmu-miR-135b	MIMAT0000612	NM_010693	Lck	lymphocyte protein tyrosine kinase	0	0	1	0	0	0	0	1	0	1	0
mmu-miR-135b	MIMAT0000612	NM_010698	Ldb2	LIM domain binding 2	0	0	1	0	0	0	0	1	0	1	0
mmu-miR-135b	MIMAT0000612	NM_010702	Lect2	leukocyte cell-derived chemotaxin 2	0	0	1	0	0	0	0	1	0	1	0
mmu-miR-135b	MIMAT0000612	NM_010716	Lig3	ligase III, DNA, ATP-dependent	0	0	1	0	0	0	0	1	0	1	0
mmu-miR-135b	MIMAT0000612	NM_010728	Lox	lysyl oxidase	0	0	1	0	0	0	0	1	0	1	0
mmu-miR-135b	MIMAT0000612	NM_010735	Lta	lymphotoxin A	0	0	1	0	0	0	0	1	0	1	0
mmu-miR-135b	MIMAT0000612	NM_010740	Cd93	CD93 antigen	0	0	1	0	0	0	0	1	0	1	0
mmu-miR-135b	MIMAT0000612	NM_010743	Il1rl1	interleukin 1 receptor-like 1	0	0	1	0	0	0	0	1	0	1	0
mmu-miR-135b	MIMAT0000612	NM_010749	M6pr	mannose-6-phosphate receptor, cation dependent	0	0	1	0	0	0	0	1	0	1	0
mmu-miR-135b	MIMAT0000612	NM_010764	Man2b1	mannosidase 2, alpha B1	0	0	1	0	0	0	0	1	0	1	0
mmu-miR-135b	MIMAT0000612	NM_010788	Mecp2	methyl CpG binding protein 2	0	0	1	0	0	0	0	1	0	1	0
mmu-miR-135b	MIMAT0000612	NM_010800	Bhlhb8	basic helix-loop-helix domain containing, class B, 8	0	0	1	0	0	0	0	1	0	1	0
mmu-miR-135b	MIMAT0000612	NM_010811	Ndst2	N-deacetylase/N-sulfotransferase (heparan glucosaminyl) 2	0	0	1	0	0	0	0	1	0	1	0
mmu-miR-135b	MIMAT0000612	NM_010817	Psmd7	proteasome (prosome, macropain) 26S subunit, non-ATPase, 7	0	0	1	0	0	0	0	1	0	1	0
mmu-miR-135b	MIMAT0000612	NM_010818	Cd200	Cd200 antigen	0	0	1	0	0	0	0	1	0	1	0
mmu-miR-135b	MIMAT0000612	NM_010821	Mpeg1	macrophage expressed gene 1	0	0	1	0	0	0	0	1	0	1	0
mmu-miR-135b	MIMAT0000612	NM_010828	Cited2	Cbp/p300-interacting transactivator, with Glu/Asp-rich carboxy-terminal domain, 2	0	0	1	0	0	0	0	1	0	1	0
mmu-miR-135b	MIMAT0000612	NM_010835	Msx1	homeobox, msh-like 1	0	0	1	0	0	0	0	1	0	1	0
mmu-miR-135b	MIMAT0000612	NM_010836	Msx3	homeobox, msh-like 3	0	0	1	0	0	0	0	1	0	1	0
mmu-miR-135b	MIMAT0000612	NM_010837	Mtap6	microtubule-associated protein 6	0	0	1	0	0	0	0	1	0	1	0
mmu-miR-135b	MIMAT0000612	NM_010838	Mapt	microtubule-associated protein tau	0	0	1	0	0	0	0	1	0	1	0
mmu-miR-135b	MIMAT0000612	NM_010840	Mthfr	5,10-methylenetetrahydrofolate reductase	0	0	1	0	0	0	0	1	0	1	0
mmu-miR-135b	MIMAT0000612	NM_010847	Mxi1	Max interacting protein 1	0	0	1	0	0	0	0	1	0	1	0
mmu-miR-135b	MIMAT0000612	NM_010848	Myb	myeloblastosis oncogene	0	0	1	0	0	0	0	1	0	1	0
mmu-miR-135b	MIMAT0000612	NM_010864	Myo5a	myosin Va	0	0	1	0	0	0	0	1	0	1	0
mmu-miR-135b	MIMAT0000612	NM_010871	Birc1f	baculoviral IAP repeat-containing 1f	0	0	1	0	0	0	0	1	0	1	0
mmu-miR-135b	MIMAT0000612	NM_010880	Ncl	nucleolin	0	0	1	0	0	0	0	1	0	1	0
mmu-miR-135b	MIMAT0000612	NM_010886	Ndufa4	NADH dehydrogenase (ubiquinone) 1 alpha subcomplex, 4	0	0	1	0	0	0	0	1	0	1	0
mmu-miR-135b	MIMAT0000612	NM_010890	Nedd4	neural precursor cell expressed, developmentally down-regulated gene 4	0	0	1	0	0	0	0	1	0	1	0
mmu-miR-135b	MIMAT0000612	NM_010897	Nf1	neurofibromatosis 1	0	0	1	0	0	0	0	1	0	1	0
mmu-miR-135b	MIMAT0000612	NM_010899	Nfatc2	nuclear factor of activated T-cells, cytoplasmic, calcineurin-dependent 2	0	0	1	0	0	0	0	1	0	1	0
mmu-miR-135b	MIMAT0000612	NM_010913	Nfya	nuclear transcription factor-Y alpha	0	0	1	0	0	0	0	1	0	1	0
mmu-miR-135b	MIMAT0000612	NM_010917	Nid1	nidogen 1	0	0	1	0	0	0	0	1	0	1	0
mmu-miR-135b	MIMAT0000612	NM_010926	Cox4nb	COX4 neighbor	0	0	1	0	0	0	0	1	0	1	0
mmu-miR-135b	MIMAT0000612	NM_010929	Notch4	Notch gene homolog 4 (Drosophila)	0	0	1	0	0	0	0	1	0	1	0
mmu-miR-135b	MIMAT0000612	NM_010933	Nppc	natriuretic peptide precursor type C	0	0	1	0	0	0	0	1	0	1	0
mmu-miR-135b	MIMAT0000612	NM_010937	Nras	neuroblastoma ras oncogene	0	0	1	0	0	0	0	1	0	1	0
mmu-miR-135b	MIMAT0000612	NM_010941	Nsdhl	NAD(P) dependent steroid dehydrogenase-like	0	0	1	0	0	0	0	1	0	1	0
mmu-miR-135b	MIMAT0000612	NM_010942	Nsg1	neuron specific gene family member 1	0	0	1	0	0	0	0	1	0	1	0
mmu-miR-135b	MIMAT0000612	NM_010951	Gpr143	G protein-coupled receptor 143	0	0	1	0	0	0	0	1	0	1	0
mmu-miR-135b	MIMAT0000612	NM_010954	Ncam2	neural cell adhesion molecule 2	0	0	1	0	0	0	0	1	0	1	0
mmu-miR-135b	MIMAT0000612	NM_010956	Ogdh	oxoglutarate dehydrogenase (lipoamide)	0	0	1	0	0	0	0	1	0	1	0
mmu-miR-135b	MIMAT0000612	NM_010957	Ogg1	8-oxoguanine DNA-glycosylase 1	0	0	1	0	0	0	0	1	0	1	0
mmu-miR-135b	MIMAT0000612	NM_011027	P2rx7	purinergic receptor P2X, ligand-gated ion channel, 7	0	0	1	0	0	0	0	1	0	1	0
mmu-miR-135b	MIMAT0000612	NM_011039	Pax7	paired box gene 7	0	0	1	0	0	0	0	1	0	1	0
mmu-miR-135b	MIMAT0000612	NM_011055	Pde3b	phosphodiesterase 3B, cGMP-inhibited	0	0	1	0	0	0	0	1	0	1	0
mmu-miR-135b	MIMAT0000612	NM_011058	Pdgfra	platelet derived growth factor receptor, alpha polypeptide	0	0	1	0	0	0	0	1	0	1	0
mmu-miR-135b	MIMAT0000612	NM_011066	Per2	period homolog 2 (Drosophila)	0	0	1	0	0	0	0	1	0	1	0
mmu-miR-135b	MIMAT0000612	NM_011074	Pftk1	PFTAIRE protein kinase 1	0	0	1	0	0	0	0	1	0	1	0
mmu-miR-135b	MIMAT0000612	NM_011075	Abcb1b	ATP-binding cassette, sub-family B (MDR/TAP), member 1B	0	0	1	0	0	0	0	1	0	1	0
mmu-miR-135b	MIMAT0000612	NM_011081	Piga	phosphatidylinositol glycan anchor biosynthesis, class A	0	0	1	0	0	0	0	1	0	1	0
mmu-miR-135b	MIMAT0000612	NM_011082	Pigr	polymeric immunoglobulin receptor	0	0	1	0	0	0	0	1	0	1	0
mmu-miR-135b	MIMAT0000612	NM_011100	Prkacb	protein kinase, cAMP dependent, catalytic, beta	0	0	1	0	0	0	0	1	0	1	0
mmu-miR-135b	MIMAT0000612	NM_011110	Pla2g5	phospholipase A2, group V	0	0	1	0	0	0	0	1	0	1	0
mmu-miR-135b	MIMAT0000612	NM_011112	Papola	poly (A) polymerase alpha	0	0	1	0	0	0	0	1	0	1	0
mmu-miR-135b	MIMAT0000612	NM_011119	Pa2g4	proliferation-associated 2G4	0	0	1	0	0	0	0	1	0	1	0
mmu-miR-135b	MIMAT0000612	NM_011127	Prrx1	paired related homeobox 1	0	0	1	0	0	0	0	1	0	1	0
mmu-miR-135b	MIMAT0000612	NM_011134	Pon1	paraoxonase 1	0	0	1	0	0	0	0	1	0	1	0
mmu-miR-135b	MIMAT0000612	NM_011139	Pou2f3	POU domain, class 2, transcription factor 3	0	0	1	0	0	0	0	1	0	1	0
mmu-miR-135b	MIMAT0000612	NM_011143	Pou4f1	POU domain, class 4, transcription factor 1	0	0	1	0	0	0	0	1	0	1	0
mmu-miR-135b	MIMAT0000612	NM_011144	Ppara	peroxisome proliferator activated receptor alpha	0	0	1	0	0	0	0	1	0	1	0
mmu-miR-135b	MIMAT0000612	NM_011155	Ppp5c	protein phosphatase 5, catalytic subunit	0	0	1	0	0	0	0	1	0	1	0
mmu-miR-135b	MIMAT0000612	NM_011157	Srgn	serglycin	0	0	1	0	0	0	0	1	0	1	0
mmu-miR-135b	MIMAT0000612	NM_011158	Prkar2b	protein kinase, cAMP dependent regulatory, type II beta	0	0	1	0	0	0	0	1	0	1	0
mmu-miR-135b	MIMAT0000612	NM_011163	Eif2ak2	eukaryotic translation initiation factor 2-alpha kinase 2	0	0	1	0	0	0	0	1	0	1	0
mmu-miR-135b	MIMAT0000612	NM_011170	Prnp	prion protein	0	0	1	0	0	0	0	1	0	1	0
mmu-miR-135b	MIMAT0000612	NM_011173	Pros1	protein S (alpha)	0	0	1	0	0	0	0	1	0	1	0
mmu-miR-135b	MIMAT0000612	NM_011180	Pscd1	pleckstrin homology, Sec7 and coiled-coil domains 1	0	0	1	0	0	0	0	1	0	1	0
mmu-miR-135b	MIMAT0000612	NM_011196	Ptger3	prostaglandin E receptor 3 (subtype EP3)	0	0	1	0	0	0	0	1	0	1	0
mmu-miR-135b	MIMAT0000612	NM_011201	Ptpn1	protein tyrosine phosphatase, non-receptor type 1	0	0	1	0	0	0	0	1	0	1	0
mmu-miR-135b	MIMAT0000612	NM_011202	Ptpn11	protein tyrosine phosphatase, non-receptor type 11	0	0	1	0	0	0	0	1	0	1	0
mmu-miR-135b	MIMAT0000612	NM_011210	Ptprc	protein tyrosine phosphatase, receptor type, C	0	0	1	0	0	0	0	1	0	1	0
mmu-miR-135b	MIMAT0000612	NM_011212	Ptpre	protein tyrosine phosphatase, receptor type, E	0	0	1	0	0	0	0	1	0	1	0
mmu-miR-135b	MIMAT0000612	NM_011235	Rad51l3	RAD51-like 3 (S. cerevisiae)	0	0	1	0	0	0	0	1	0	1	0
mmu-miR-135b	MIMAT0000612	NM_011237	Rad9	RAD9 homolog (S. pombe)	0	0	1	0	0	0	0	1	0	1	0
mmu-miR-135b	MIMAT0000612	NM_011267	Rgs16	regulator of G-protein signaling 16	0	0	1	0	0	0	0	1	0	1	0
mmu-miR-135b	MIMAT0000612	NM_011269	Rhag	Rhesus blood group-associated A glycoprotein	0	0	1	0	0	0	0	1	0	1	0
mmu-miR-135b	MIMAT0000612	NM_011274	C80913	expressed sequence C80913	0	0	1	0	0	0	0	1	0	1	0
mmu-miR-135b	MIMAT0000612	NM_011276	Rnf12	ring finger protein 12	0	0	1	0	0	0	0	1	0	1	0
mmu-miR-135b	MIMAT0000612	NM_011285	Rpgr	retinitis pigmentosa GTPase regulator	0	0	1	0	0	0	0	1	0	1	0
mmu-miR-135b	MIMAT0000612	NM_011286	Rph3a	rabphilin 3A	0	0	1	0	0	0	0	1	0	1	0
mmu-miR-135b	MIMAT0000612	NM_011294	Sub1	SUB1 homolog (S. cerevisiae)	0	0	0	0	0	0	1	1	0	1	0
mmu-miR-135b	MIMAT0000612	NM_011299	Rps6ka2	ribosomal protein S6 kinase, polypeptide 2	0	0	1	0	0	0	0	1	0	1	0
mmu-miR-135b	MIMAT0000612	NM_011302	Rs1	retinoschisis (X-linked, juvenile) 1 (human)	0	0	1	0	0	0	0	1	0	1	0
mmu-miR-135b	MIMAT0000612	NM_011327	Scp2	sterol carrier protein 2, liver	0	0	1	0	0	0	0	1	0	1	0
mmu-miR-135b	MIMAT0000612	NM_011330	Ccl11	small chemokine (C-C motif) ligand 11	0	0	1	0	0	0	0	1	0	1	0
mmu-miR-135b	MIMAT0000612	NM_011337	Ccl3	chemokine (C-C motif) ligand 3	0	0	1	0	0	0	0	1	0	1	0
mmu-miR-135b	MIMAT0000612	NM_011341	Sdf4	stromal cell derived factor 4	0	0	1	0	0	0	0	1	0	1	0
mmu-miR-135b	MIMAT0000612	NM_011346	Sell	selectin, lymphocyte	0	0	1	0	0	0	0	1	0	1	0
mmu-miR-135b	MIMAT0000612	NM_011352	Sema7a	sema domain, immunoglobulin domain (Ig), and GPI membrane anchor, (semaphorin) 7A	0	0	1	0	0	0	0	1	0	1	0
mmu-miR-135b	MIMAT0000612	NM_011356	Frzb	frizzled-related protein	0	0	1	0	0	0	0	1	0	1	0
mmu-miR-135b	MIMAT0000612	NM_011363	Sh2b1	SH2B adaptor protein 1	0	0	1	0	0	0	0	1	0	1	0
mmu-miR-135b	MIMAT0000612	NM_011368	Shc1	src homology 2 domain-containing transforming protein C1	0	0	1	0	0	0	0	1	0	1	0
mmu-miR-135b	MIMAT0000612	NM_011371	St6galnac1	ST6 (alpha-N-acetyl-neuraminyl-2,3-beta-galactosyl-1,3)-N-acetylgalactosaminide alpha-2,6-sialyltransferase 1	0	0	1	0	0	0	0	1	0	1	0
mmu-miR-135b	MIMAT0000612	NM_011372	St6galnac3	ST6 (alpha-N-acetyl-neuraminyl-2,3-beta-galactosyl-1,3)-N-acetylgalactosaminide alpha-2,6-sialyltransferase 3	0	0	1	0	0	0	0	1	0	1	0
mmu-miR-135b	MIMAT0000612	NM_011373	St6galnac4	ST6 (alpha-N-acetyl-neuraminyl-2,3-beta-galactosyl-1,3)-N-acetylgalactosaminide alpha-2,6-sialyltransferase 4	0	0	1	0	0	0	0	1	0	1	0
mmu-miR-135b	MIMAT0000612	NM_011377	Sim2	single-minded homolog 2 (Drosophila)	0	0	1	0	0	0	0	1	0	1	0
mmu-miR-135b	MIMAT0000612	NM_011382	Six4	sine oculis-related homeobox 4 homolog (Drosophila)	0	0	0	0	0	0	1	1	0	1	0
mmu-miR-135b	MIMAT0000612	NM_011384	Six6	sine oculis-related homeobox 6 homolog (Drosophila)	0	0	1	0	0	0	0	1	0	1	0
mmu-miR-135b	MIMAT0000612	NM_011385	Ski	ski sarcoma viral oncogene homolog (avian)	0	0	1	0	0	0	0	1	0	1	0
mmu-miR-135b	MIMAT0000612	NM_011386	Skil	SKI-like	0	0	1	0	0	0	0	1	0	1	0
mmu-miR-135b	MIMAT0000612	NM_011395	Slc22a3	solute carrier family 22 (organic cation transporter), member 3	0	0	1	0	0	0	0	1	0	1	0
mmu-miR-135b	MIMAT0000612	NM_011401	Slc2a3	solute carrier family 2 (facilitated glucose transporter), member 3	0	0	1	0	0	0	0	1	0	1	0
mmu-miR-135b	MIMAT0000612	NM_011410	Slfn4	schlafen 4	0	0	1	0	0	0	0	1	0	1	0
mmu-miR-135b	MIMAT0000612	NM_011425	Sstr5	somatostatin receptor 5	0	0	1	0	0	0	0	1	0	1	0
mmu-miR-135b	MIMAT0000612	NM_011427	Snai1	snail homolog 1 (Drosophila)	0	0	1	0	0	0	0	1	0	1	0
mmu-miR-135b	MIMAT0000612	NM_011432	Snrpc	U1 small nuclear ribonucleoprotein C	0	0	1	0	0	0	0	1	0	1	0
mmu-miR-135b	MIMAT0000612	NM_011438	Sox12	SRY-box containing gene 12	0	0	1	0	0	0	0	1	0	1	0
mmu-miR-135b	MIMAT0000612	NM_011445	Sox6	SRY-box containing gene 6	0	0	1	0	0	0	0	1	0	1	0
mmu-miR-135b	MIMAT0000612	NM_011448	Sox9	SRY-box containing gene 9	0	0	1	0	0	0	0	1	0	1	0
mmu-miR-135b	MIMAT0000612	NM_011463	Spink4	serine peptidase inhibitor, Kazal type 4	0	0	1	0	0	0	0	1	0	1	0
mmu-miR-135b	MIMAT0000612	NM_011474	Sprr2h	small proline-rich protein 2H	0	0	1	0	0	0	0	1	0	1	0
mmu-miR-135b	MIMAT0000612	NM_011496	Aurkb	aurora kinase B	0	0	1	0	0	0	0	1	0	1	0
mmu-miR-135b	MIMAT0000612	NM_011503	Stxbp2	syntaxin binding protein 2	0	0	1	0	0	0	0	1	0	1	0
mmu-miR-135b	MIMAT0000612	NM_011505	Stxbp4	syntaxin binding protein 4	0	0	1	0	0	0	0	1	0	1	0
mmu-miR-135b	MIMAT0000612	NM_011508	Eif1	eukaryotic translation initiation factor 1	0	0	1	0	0	0	0	1	0	1	0
mmu-miR-135b	MIMAT0000612	NM_011511	Abcc9	ATP-binding cassette, sub-family C (CFTR/MRP), member 9	0	0	1	0	0	0	0	1	0	1	0
mmu-miR-135b	MIMAT0000612	NM_011518	Syk	spleen tyrosine kinase	0	0	1	0	0	0	0	1	0	1	0
mmu-miR-135b	MIMAT0000612	NM_011521	Sdc4	syndecan 4	0	0	1	0	0	0	0	1	0	1	0
mmu-miR-135b	MIMAT0000612	NM_011538	Tbx6	T-box 6	0	0	1	0	0	0	0	1	0	1	0
mmu-miR-135b	MIMAT0000612	NM_011541	Tcea1	transcription elongation factor A (SII) 1	0	0	1	0	0	0	0	1	0	1	0
mmu-miR-135b	MIMAT0000612	NM_011565	Tead2	TEA domain family member 2	0	0	1	0	0	0	0	1	0	1	0
mmu-miR-135b	MIMAT0000612	NM_011579	Tgtp	T-cell specific GTPase	0	0	1	0	0	0	0	1	0	1	0
mmu-miR-135b	MIMAT0000612	NM_011585	Tia1	cytotoxic granule-associated RNA binding protein 1	0	0	1	0	0	0	0	1	0	1	0
mmu-miR-135b	MIMAT0000612	NM_011641	Trp63	transformation related protein 63	0	0	1	0	0	0	0	1	0	1	0
mmu-miR-135b	MIMAT0000612	NM_011650	Tsn	translin	0	0	1	0	0	0	0	1	0	1	0
mmu-miR-135b	MIMAT0000612	NM_011666	Uba3	ubiquitin-like modifier activating enzyme 3	0	0	1	0	0	0	0	1	0	1	0
mmu-miR-135b	MIMAT0000612	NM_011674	Ugt8a	UDP galactosyltransferase 8A	0	0	1	0	0	0	0	1	0	1	0
mmu-miR-135b	MIMAT0000612	NM_011675	Uck1	uridine-cytidine kinase 1	0	0	1	0	0	0	0	1	0	1	0
mmu-miR-135b	MIMAT0000612	NM_011682	Utrn	utrophin	0	0	1	0	0	0	0	1	0	1	0
mmu-miR-135b	MIMAT0000612	NM_011692	Vbp1	von Hippel-Lindau binding protein 1	0	0	1	0	0	0	0	1	0	1	0
mmu-miR-135b	MIMAT0000612	NM_011693	Vcam1	vascular cell adhesion molecule 1	0	0	1	0	0	0	0	1	0	1	0
mmu-miR-135b	MIMAT0000612	NM_011699	Lin7c	lin-7 homolog C (C. elegans)	0	0	1	0	0	0	0	1	0	1	0
mmu-miR-135b	MIMAT0000612	NM_011710	Wars	tryptophanyl-tRNA synthetase	0	0	1	0	0	0	0	1	0	1	0
mmu-miR-135b	MIMAT0000612	NM_011719	Wnt9b	wingless-type MMTV integration site 9B	0	0	1	0	0	0	0	1	0	1	0
mmu-miR-135b	MIMAT0000612	NM_011721	Wrn	Werner syndrome homolog (human)	0	0	1	0	0	0	0	1	0	1	0
mmu-miR-135b	MIMAT0000612	NM_011729	Ercc5	excision repair cross-complementing rodent repair deficiency, complementation group 5	0	0	1	0	0	0	0	1	0	1	0
mmu-miR-135b	MIMAT0000612	NM_011743	Zfp106	zinc finger protein 106	0	0	1	0	0	0	0	1	0	1	0
mmu-miR-135b	MIMAT0000612	NM_011749	Zfp148	zinc finger protein 148	0	0	1	0	0	0	0	1	0	1	0
mmu-miR-135b	MIMAT0000612	NM_011752	Zfp259	zinc finger protein 259	0	0	1	0	0	0	0	1	0	1	0
mmu-miR-135b	MIMAT0000612	NM_011753	Zfp26	zinc finger protein 26	0	0	1	0	0	0	0	1	0	1	0
mmu-miR-135b	MIMAT0000612	NM_011756	Zfp36	zinc finger protein 36	0	0	1	0	0	0	0	1	0	1	0
mmu-miR-135b	MIMAT0000612	NM_011765	Zfp97	zinc finger protein 97	0	0	1	0	0	0	0	1	0	1	0
mmu-miR-135b	MIMAT0000612	NM_011771	Ikzf3	IKAROS family zinc finger 3	0	0	1	0	0	0	0	1	0	1	0
mmu-miR-135b	MIMAT0000612	NM_011780	Adam23	a disintegrin and metallopeptidase domain 23	0	0	1	0	0	0	0	1	0	1	0
mmu-miR-135b	MIMAT0000612	NM_011782	Adamts5	a disintegrin-like and metallopeptidase (reprolysin type) with thrombospondin type 1 motif, 5 (aggrecanase-2)	0	0	1	0	0	0	0	1	0	1	0
mmu-miR-135b	MIMAT0000612	NM_011799	Cdc6	cell division cycle 6 homolog (S. cerevisiae)	0	0	1	0	0	0	0	1	0	1	0
mmu-miR-135b	MIMAT0000612	NM_011802	Clpx	caseinolytic peptidase X (E.coli)	0	0	1	0	0	0	0	1	0	1	0
mmu-miR-135b	MIMAT0000612	NM_011803	Klf6	Kruppel-like factor 6	0	0	1	0	0	0	0	1	0	1	0
mmu-miR-135b	MIMAT0000612	NM_011806	Dmtf1	cyclin D binding myb-like transcription factor 1	0	0	1	0	0	0	0	1	0	1	0
mmu-miR-135b	MIMAT0000612	NM_011807	Dlg2	discs, large homolog 2 (Drosophila)	0	0	1	0	0	0	0	1	0	1	0
mmu-miR-135b	MIMAT0000612	NM_011808	Ets1	E26 avian leukemia oncogene 1, 5" domain	0	0	1	0	0	0	0	1	0	1	0
mmu-miR-135b	MIMAT0000612	NM_011816	G3bp2	GTPase activating protein (SH3 domain) binding protein 2	0	0	1	0	0	0	0	1	0	1	0
mmu-miR-135b	MIMAT0000612	NM_011821	Gpc6	glypican 6	0	0	1	0	0	0	0	1	0	1	0
mmu-miR-135b	MIMAT0000612	NM_011825	Grem2	gremlin 2 homolog, cysteine knot superfamily (Xenopus laevis)	0	0	1	0	0	0	0	1	0	1	0
mmu-miR-135b	MIMAT0000612	NM_011832	Insrr	insulin receptor-related receptor	0	0	1	0	0	0	0	1	0	1	0
mmu-miR-135b	MIMAT0000612	NM_011838	Lynx1	Ly6/neurotoxin 1	0	0	1	0	0	0	0	1	0	1	0
mmu-miR-135b	MIMAT0000612	NM_011846	Mmp17	matrix metallopeptidase 17	0	0	1	0	0	0	0	1	0	1	0
mmu-miR-135b	MIMAT0000612	NM_011847	Dnajb6	DnaJ (Hsp40) homolog, subfamily B, member 6	0	0	1	0	0	0	0	1	0	1	0
mmu-miR-135b	MIMAT0000612	NM_011866	Pde10a	phosphodiesterase 10A	0	0	1	0	0	0	0	1	0	1	0
mmu-miR-135b	MIMAT0000612	NM_011880	Rgs7	regulator of G protein signaling 7	0	0	1	0	0	0	0	1	0	1	0
mmu-miR-135b	MIMAT0000612	NM_011881	Grk1	G protein-coupled receptor kinase 1	0	0	1	0	0	0	0	1	0	1	0
mmu-miR-135b	MIMAT0000612	NM_011884	Rngtt	RNA guanylyltransferase and 5"-phosphatase	0	0	1	0	0	0	0	1	0	1	0
mmu-miR-135b	MIMAT0000612	NM_011886	Scamp3	secretory carrier membrane protein 3	0	0	1	0	0	0	0	1	0	1	0
mmu-miR-135b	MIMAT0000612	NM_011889	2014-09-03	septin 3	0	0	1	0	0	0	0	1	0	1	0
mmu-miR-135b	MIMAT0000612	NM_011890	Sgcb	sarcoglycan, beta (dystrophin-associated glycoprotein)	0	0	1	0	0	0	0	1	0	1	0
mmu-miR-135b	MIMAT0000612	NM_011892	Sgcg	sarcoglycan, gamma (dystrophin-associated glycoprotein)	0	0	1	0	0	0	0	1	0	1	0
mmu-miR-135b	MIMAT0000612	NM_011893	Sh3bp2	SH3-domain binding protein 2	0	0	1	0	0	0	0	1	0	1	0
mmu-miR-135b	MIMAT0000612	NM_011895	Slc35a1	solute carrier family 35 (CMP-sialic acid transporter), member 1	0	0	1	0	0	0	0	1	0	1	0
mmu-miR-135b	MIMAT0000612	NM_011896	Spry1	sprouty homolog 1 (Drosophila)	0	0	1	0	0	0	0	1	0	1	0
mmu-miR-135b	MIMAT0000612	NM_011899	Srp54a	signal recognition particle 54a	0	0	1	1	0	0	0	0	0	1	0
mmu-miR-135b	MIMAT0000612	NM_011908	Ubl3	ubiquitin-like 3	0	0	1	0	0	0	0	1	0	1	0
mmu-miR-135b	MIMAT0000612	NM_011918	Ldb3	LIM domain binding 3	0	0	1	0	0	0	0	1	0	1	0
mmu-miR-135b	MIMAT0000612	NM_011923	Angptl2	angiopoietin-like 2	0	0	1	0	0	0	0	1	0	1	0
mmu-miR-135b	MIMAT0000612	NM_011931	Rfwd2	ring finger and WD repeat domain 2	0	0	1	0	0	0	0	1	0	1	0
mmu-miR-135b	MIMAT0000612	NM_011932	Dapp1	dual adaptor for phosphotyrosine and 3-phosphoinositides 1	0	0	1	0	0	0	0	1	0	1	0
mmu-miR-135b	MIMAT0000612	NM_011941	Mapkbp1	mitogen-activated protein kinase binding protein 1	0	0	1	0	0	0	0	1	0	1	0
mmu-miR-135b	MIMAT0000612	NM_011943	Map2k6	mitogen-activated protein kinase kinase 6	0	0	1	0	0	0	0	1	0	1	0
mmu-miR-135b	MIMAT0000612	NM_011947	Map3k3	mitogen-activated protein kinase kinase kinase 3	0	0	1	0	0	0	0	1	0	1	0
mmu-miR-135b	MIMAT0000612	NM_011951	Mapk14	mitogen-activated protein kinase 14	0	0	1	0	0	0	0	1	0	1	0
mmu-miR-135b	MIMAT0000612	NM_011959	Orc5l	origin recognition complex, subunit 5-like (S. cerevisiae)	0	0	1	0	0	0	1	0	0	1	0
mmu-miR-135b	MIMAT0000612	NM_011972	Poli	polymerase (DNA directed), iota	0	0	1	0	0	0	0	1	0	1	0
mmu-miR-135b	MIMAT0000612	NM_011976	Sema4g	sema domain, immunoglobulin domain (Ig), transmembrane domain (TM) and short cytoplasmic domain, (semaphorin) 4G	0	0	1	0	0	0	0	1	0	1	0
mmu-miR-135b	MIMAT0000612	NM_011989	Slc27a4	solute carrier family 27 (fatty acid transporter), member 4	0	0	1	0	0	0	0	1	0	1	0
mmu-miR-135b	MIMAT0000612	NM_011990	Slc7a11	solute carrier family 7 (cationic amino acid transporter, y+ system), member 11	0	0	1	0	0	0	0	1	0	1	0
mmu-miR-135b	MIMAT0000612	NM_011994	Abcd2	ATP-binding cassette, sub-family D (ALD), member 2	0	0	1	0	0	0	0	1	0	1	0
mmu-miR-135b	MIMAT0000612	NM_011995	Pclo	piccolo (presynaptic cytomatrix protein)	0	0	1	0	0	0	0	1	0	1	0
mmu-miR-135b	MIMAT0000612	NM_012000	Cln8	ceroid-lipofuscinosis, neuronal 8	0	0	1	0	0	0	0	1	0	1	0
mmu-miR-135b	MIMAT0000612	NM_012003	Cops7a	COP9 (constitutive photomorphogenic) homolog, subunit 7a (Arabidopsis thaliana)	0	0	1	0	0	0	0	1	0	1	0
mmu-miR-135b	MIMAT0000612	NM_012010	Eif2s3x	eukaryotic translation initiation factor 2, subunit 3, structural gene X-linked	0	0	1	0	0	0	0	1	0	1	0
mmu-miR-135b	MIMAT0000612	NM_012012	Exo1	exonuclease 1	0	0	1	0	0	0	0	1	0	1	0
mmu-miR-135b	MIMAT0000612	NM_012023	Ppp2r5c	protein phosphatase 2, regulatory subunit B (B56), gamma isoform	0	0	1	0	0	0	0	1	0	1	0
mmu-miR-135b	MIMAT0000612	NM_012024	Ppp2r5e	protein phosphatase 2, regulatory subunit B (B56), epsilon isoform	0	0	1	0	0	0	0	1	0	1	0
mmu-miR-135b	MIMAT0000612	NM_012026	Rgnef	Rho-guanine nucleotide exchange factor	0	0	1	0	0	0	0	1	0	1	0
mmu-miR-135b	MIMAT0000612	NM_012038	Vsnl1	visinin-like 1	0	0	1	0	0	0	0	1	0	1	0
mmu-miR-135b	MIMAT0000612	NM_012040	Pnck	pregnancy upregulated non-ubiquitously expressed CaM kinase	0	0	1	0	0	0	0	1	0	1	0
mmu-miR-135b	MIMAT0000612	NM_013454	Abca1	ATP-binding cassette, sub-family A (ABC1), member 1	0	0	1	0	0	0	0	1	0	1	0
mmu-miR-135b	MIMAT0000612	NM_013458	Add2	adducin 2 (beta)	0	0	1	0	0	0	0	1	0	1	0
mmu-miR-135b	MIMAT0000612	NM_013461	Adra1a	adrenergic receptor, alpha 1a	0	0	1	0	0	0	0	1	0	1	0
mmu-miR-135b	MIMAT0000612	NM_013464	Ahr	aryl-hydrocarbon receptor	0	0	1	0	0	0	0	1	0	1	0
mmu-miR-135b	MIMAT0000612	NM_013469	Anxa11	annexin A11	0	0	1	0	0	0	0	1	0	1	0
mmu-miR-135b	MIMAT0000612	NM_013471	Anxa4	annexin A4	0	0	1	0	0	0	0	1	0	1	0
mmu-miR-135b	MIMAT0000612	NM_013472	Anxa6	annexin A6	0	0	1	0	0	0	0	1	0	1	0
mmu-miR-135b	MIMAT0000612	NM_013483	Btn1a1	butyrophilin, subfamily 1, member A1	0	0	1	0	0	0	0	1	0	1	0
mmu-miR-135b	MIMAT0000612	NM_013488	Cd4	CD4 antigen	0	0	1	0	0	0	0	1	0	1	0
mmu-miR-135b	MIMAT0000612	NM_013489	Cd84	CD84 antigen	0	0	1	0	0	0	0	1	0	1	0
mmu-miR-135b	MIMAT0000612	NM_013500	Hapln1	hyaluronan and proteoglycan link protein 1	0	0	1	0	0	0	0	1	0	1	0
mmu-miR-135b	MIMAT0000612	NM_013504	Dsc1	desmocollin 1	0	0	1	0	0	0	0	1	0	1	0
mmu-miR-135b	MIMAT0000612	NM_013507	Eif4g2	eukaryotic translation initiation factor 4, gamma 2	0	0	1	0	0	0	0	1	0	1	0
mmu-miR-135b	MIMAT0000612	NM_013510	Epb4.1l1	erythrocyte protein band 4.1-like 1	0	0	1	0	0	0	0	1	0	1	0
mmu-miR-135b	MIMAT0000612	NM_013540	Gria2	glutamate receptor, ionotropic, AMPA2 (alpha 2)	0	0	1	0	0	0	0	1	0	1	0
mmu-miR-135b	MIMAT0000612	NM_013548	Hist1h3f	histone cluster 1, H3f	0	0	1	0	0	0	0	1	0	1	0
mmu-miR-135b	MIMAT0000612	NM_013552	Hmmr	hyaluronan mediated motility receptor (RHAMM)	0	0	1	0	0	0	0	1	0	1	0
mmu-miR-135b	MIMAT0000612	NM_013553	Hoxc4	homeo box C4	0	0	1	0	0	0	0	1	0	1	0
mmu-miR-135b	MIMAT0000612	NM_013556	Hprt1	hypoxanthine guanine phosphoribosyl transferase 1	0	0	1	0	0	0	0	1	0	1	0
mmu-miR-135b	MIMAT0000612	NM_013568	Kcna6	potassium voltage-gated channel, shaker-related, subfamily, member 6	0	0	1	0	0	0	0	1	0	1	0
mmu-miR-135b	MIMAT0000612	NM_013586	Loxl3	lysyl oxidase-like 3	0	0	1	0	0	0	0	1	0	1	0
mmu-miR-135b	MIMAT0000612	NM_013588	Lrrc23	leucine rich repeat containing 23	0	0	1	0	0	0	0	1	0	1	0
mmu-miR-135b	MIMAT0000612	NM_013590	Lyz1	lysozyme 1	0	0	1	0	0	0	0	1	0	1	0
mmu-miR-135b	MIMAT0000612	NM_013598	Kitl	kit ligand	0	0	1	0	0	0	0	1	0	1	0
mmu-miR-135b	MIMAT0000612	NM_013601	Msx2	homeobox, msh-like 2	0	0	1	0	0	0	0	1	0	1	0
mmu-miR-135b	MIMAT0000612	NM_013625	Pafah1b1	platelet-activating factor acetylhydrolase, isoform 1b, beta1 subunit	0	0	1	0	0	0	0	1	0	1	0
mmu-miR-135b	MIMAT0000612	NM_013632	Pnp1	purine-nucleoside phosphorylase 1	0	0	1	0	0	0	0	1	0	1	0
mmu-miR-135b	MIMAT0000612	NM_013634	Med1	mediator complex subunit 1	0	0	1	0	0	0	0	1	0	1	0
mmu-miR-135b	MIMAT0000612	NM_013636	Ppp1cc	protein phosphatase 1, catalytic subunit, gamma isoform	0	0	1	0	0	0	0	1	0	1	0
mmu-miR-135b	MIMAT0000612	NM_013655	Cxcl12	chemokine (C-X-C motif) ligand 12	0	0	1	0	0	0	0	1	0	1	0
mmu-miR-135b	MIMAT0000612	NM_013657	Sema3c	sema domain, immunoglobulin domain (Ig), short basic domain, secreted, (semaphorin) 3C	0	0	1	0	0	0	0	1	0	1	0
mmu-miR-135b	MIMAT0000612	NM_013658	Sema4a	sema domain, immunoglobulin domain (Ig), transmembrane domain (TM) and short cytoplasmic domain, (semaphorin) 4A	0	0	1	0	0	0	0	1	0	1	0
mmu-miR-135b	MIMAT0000612	NM_013663	Sfrs3	splicing factor, arginine/serine-rich 3 (SRp20)	0	0	1	0	0	0	0	1	0	1	0
mmu-miR-135b	MIMAT0000612	NM_013669	Snap91	synaptosomal-associated protein 91	0	0	1	0	0	0	0	1	0	1	0
mmu-miR-135b	MIMAT0000612	NM_013670	Snrpn	small nuclear ribonucleoprotein N	0	0	1	0	0	0	0	1	0	1	0
mmu-miR-135b	MIMAT0000612	NM_013671	Sod2	superoxide dismutase 2, mitochondrial	0	0	1	0	0	0	0	1	0	1	0
mmu-miR-135b	MIMAT0000612	NM_013674	Irf4	interferon regulatory factor 4	0	0	1	0	0	0	0	1	0	1	0
mmu-miR-135b	MIMAT0000612	NM_013685	Tcf4	transcription factor 4	0	0	1	0	0	0	0	1	0	1	0
mmu-miR-135b	MIMAT0000612	NM_013696	Trhr	thyrotropin releasing hormone receptor	0	0	1	0	0	0	0	1	0	1	0
mmu-miR-135b	MIMAT0000612	NM_013716	G3bp1	Ras-GTPase-activating protein SH3-domain binding protein 1	0	0	0	0	0	0	1	1	0	1	0
mmu-miR-135b	MIMAT0000612	NM_013720	Mga	MAX gene associated	0	0	1	0	0	0	0	1	0	1	0
mmu-miR-135b	MIMAT0000612	NM_013723	Podxl	podocalyxin-like	0	0	1	0	0	0	0	1	0	1	0
mmu-miR-135b	MIMAT0000612	NM_013730	Slamf1	signaling lymphocytic activation molecule family member 1	0	0	1	0	0	0	0	1	0	1	0
mmu-miR-135b	MIMAT0000612	NM_013736	Tceb3	transcription elongation factor B (SIII), polypeptide 3	0	0	1	0	0	0	0	1	0	1	0
mmu-miR-135b	MIMAT0000612	NM_013745	Nufip1	nuclear fragile X mental retardation protein interacting protein 1	0	0	1	0	0	0	0	1	0	1	0
mmu-miR-135b	MIMAT0000612	NM_013750	Phlda3	pleckstrin homology-like domain, family A, member 3	0	0	1	0	0	0	0	1	0	1	0
mmu-miR-135b	MIMAT0000612	NM_013761	Srr	serine racemase	0	0	1	0	0	0	0	1	0	1	0
mmu-miR-135b	MIMAT0000612	NM_013763	Tbl2	transducin (beta)-like 2	0	0	1	0	0	0	0	1	0	1	0
mmu-miR-135b	MIMAT0000612	NM_013770	Slc25a10	solute carrier family 25 (mitochondrial carrier, dicarboxylate transporter), member 10	0	0	1	0	0	0	0	1	0	1	0
mmu-miR-135b	MIMAT0000612	NM_013781	Sh2d3c	SH2 domain containing 3C	0	0	1	0	0	0	0	1	0	1	0
mmu-miR-135b	MIMAT0000612	NM_013784	Pign	phosphatidylinositol glycan anchor biosynthesis, class N	0	0	1	0	0	0	0	1	0	1	0
mmu-miR-135b	MIMAT0000612	NM_013787	Skp2	S-phase kinase-associated protein 2 (p45)	0	0	1	0	0	0	0	1	0	1	0
mmu-miR-135b	MIMAT0000612	NM_013790	Abcc5	ATP-binding cassette, sub-family C (CFTR/MRP), member 5	0	0	1	0	0	0	0	1	0	1	0
mmu-miR-135b	MIMAT0000612	NM_013797	Slco1a1	solute carrier organic anion transporter family, member 1a1	0	0	1	0	0	0	0	1	0	1	0
mmu-miR-135b	MIMAT0000612	NM_013799	Ate1	arginine-tRNA-protein transferase 1	0	0	1	0	0	0	0	1	0	1	0
mmu-miR-135b	MIMAT0000612	NM_013803	Casr	calcium-sensing receptor	0	0	1	0	0	0	0	1	0	1	0
mmu-miR-135b	MIMAT0000612	NM_013812	Cdk2ap1	CDK2 (cyclin-dependent kinase 2)-associated protein 1	0	0	1	0	0	0	0	1	0	1	0
mmu-miR-135b	MIMAT0000612	NM_013820	Hk2	hexokinase 2	0	0	1	0	0	0	0	1	0	1	0
mmu-miR-135b	MIMAT0000612	NM_013823	Kl	klotho	0	0	1	0	0	0	0	1	0	1	0
mmu-miR-135b	MIMAT0000612	NM_013835	Trove2	TROVE domain family, member 2	0	0	1	0	0	0	0	1	0	1	0
mmu-miR-135b	MIMAT0000612	NM_013844	Zfp68	zinc finger protein 68	0	0	1	0	0	0	0	1	0	1	0
mmu-miR-135b	MIMAT0000612	NM_013863	Bag3	Bcl2-associated athanogene 3	0	0	1	0	0	0	0	1	0	1	0
mmu-miR-135b	MIMAT0000612	NM_013869	Tnfrsf19	tumor necrosis factor receptor superfamily, member 19	0	0	1	0	0	0	0	1	0	1	0
mmu-miR-135b	MIMAT0000612	NM_013873	Sult4a1	sulfotransferase family 4A, member 1	0	0	1	0	0	0	0	1	0	1	0
mmu-miR-135b	MIMAT0000612	NM_013877	Cabp5	calcium binding protein 5	0	0	1	0	0	0	0	1	0	1	0
mmu-miR-135b	MIMAT0000612	NM_013881	Ulk2	Unc-51 like kinase 2 (C. elegans)	0	0	1	0	0	0	0	1	0	1	0
mmu-miR-135b	MIMAT0000612	NM_013886	Hdgfrp3	hepatoma-derived growth factor, related protein 3	0	0	1	0	0	0	0	1	0	1	0
mmu-miR-135b	MIMAT0000612	NM_013887	Opn4	opsin 4 (melanopsin)	0	0	1	0	0	0	0	1	0	1	0
mmu-miR-135b	MIMAT0000612	NM_013903	Mmp20	matrix metallopeptidase 20 (enamelysin)	0	0	1	0	0	0	0	1	0	1	0
mmu-miR-135b	MIMAT0000612	NM_013906	Adamts8	a disintegrin-like and metallopeptidase (reprolysin type) with thrombospondin type 1 motif, 8	0	0	1	0	0	0	0	1	0	1	0
mmu-miR-135b	MIMAT0000612	NM_013910	Fbxl10	F-box and leucine-rich repeat protein 10	0	0	1	0	0	0	0	1	0	1	0
mmu-miR-135b	MIMAT0000612	NM_013912	Apln	apelin	0	0	1	0	0	0	0	1	0	1	0
mmu-miR-135b	MIMAT0000612	NM_013922	Zfp354c	zinc finger protein 354C	0	0	1	0	0	0	0	1	0	1	0
mmu-miR-135b	MIMAT0000612	NM_013924	Abt1	activator of basal transcription 1	0	0	1	0	0	0	0	1	0	1	0
mmu-miR-135b	MIMAT0000612	NM_015729	Acox1	acyl-Coenzyme A oxidase 1, palmitoyl	0	0	1	0	0	0	0	1	0	1	0
mmu-miR-135b	MIMAT0000612	NM_015730	Chrna4	cholinergic receptor, nicotinic, alpha polypeptide 4	0	0	1	0	0	0	0	1	0	1	0
mmu-miR-135b	MIMAT0000612	NM_015733	Casp9	caspase 9	0	0	1	0	0	0	0	1	0	1	0
mmu-miR-135b	MIMAT0000612	NM_015737	Galnt4	UDP-N-acetyl-alpha-D-galactosamine:polypeptide N-acetylgalactosaminyltransferase 4	0	0	1	0	0	0	0	1	0	1	0
mmu-miR-135b	MIMAT0000612	NM_015747	Slc20a1	solute carrier family 20, member 1	0	0	1	0	0	0	0	1	0	1	0
mmu-miR-135b	MIMAT0000612	NM_015752	Sufu	suppressor of fused homolog (Drosophila)	0	0	1	0	0	0	0	1	0	1	0
mmu-miR-135b	MIMAT0000612	NM_015753	Zeb2	zinc finger E-box binding homeobox 2	0	0	1	0	0	0	0	1	0	1	0
mmu-miR-135b	MIMAT0000612	NM_015755	Hunk	hormonally upregulated Neu-associated kinase	0	0	1	0	0	0	0	1	0	1	0
mmu-miR-135b	MIMAT0000612	NM_015763	Lpin1	lipin 1	0	0	1	0	0	0	0	1	0	1	0
mmu-miR-135b	MIMAT0000612	NM_015765	Hspa14	heat shock protein 14	0	0	1	0	0	0	0	1	0	1	0
mmu-miR-135b	MIMAT0000612	NM_015773	Spag6	sperm associated antigen 6	0	0	1	0	0	0	0	1	0	1	0
mmu-miR-135b	MIMAT0000612	NM_015775	Tmprss2	transmembrane protease, serine 2	0	0	1	0	0	0	0	1	0	1	0
mmu-miR-135b	MIMAT0000612	NM_015781	Nap1l1	nucleosome assembly protein 1-like 1	0	0	1	0	0	0	0	1	0	1	0
mmu-miR-135b	MIMAT0000612	NM_015792	Fbxo18	F-box protein 18	0	0	1	0	0	0	0	1	0	1	0
mmu-miR-135b	MIMAT0000612	NM_015805	Atp9b	ATPase, class II, type 9B	0	0	1	0	0	0	0	1	0	1	0
mmu-miR-135b	MIMAT0000612	NM_015818	Hs6st1	heparan sulfate 6-O-sulfotransferase 1	0	0	1	0	0	0	0	1	0	1	0
mmu-miR-135b	MIMAT0000612	NM_016658	Galt	galactose-1-phosphate uridyl transferase	0	0	1	0	0	0	0	1	0	1	0
mmu-miR-135b	MIMAT0000612	NM_016661	Ahcy	S-adenosylhomocysteine hydrolase	0	0	1	0	0	0	0	1	0	1	0
mmu-miR-135b	MIMAT0000612	NM_016662	Mxd3	Max dimerization protein 3	0	0	1	0	0	0	0	1	0	1	0
mmu-miR-135b	MIMAT0000612	NM_016663	Syt3	synaptotagmin III	0	0	1	0	0	0	0	1	0	1	0
mmu-miR-135b	MIMAT0000612	NM_016670	Pknox1	Pbx/knotted 1 homeobox	0	0	1	0	0	0	0	1	0	1	0
mmu-miR-135b	MIMAT0000612	NM_016672	Ddc	dopa decarboxylase	0	0	1	0	0	0	0	1	0	1	0
mmu-miR-135b	MIMAT0000612	NM_016675	Cldn2	claudin 2	0	0	1	0	0	0	0	1	0	1	0
mmu-miR-135b	MIMAT0000612	NM_016684	Zscan12	zinc finger and SCAN domain containing 12	0	0	1	0	0	0	0	1	0	1	0
mmu-miR-135b	MIMAT0000612	NM_016691	Clcn5	chloride channel 5	0	0	1	0	0	0	0	1	0	1	0
mmu-miR-135b	MIMAT0000612	NM_016694	Park2	parkin	0	0	1	0	0	0	0	1	0	1	0
mmu-miR-135b	MIMAT0000612	NM_016696	Gpc1	glypican 1	0	0	1	0	0	0	0	1	0	1	0
mmu-miR-135b	MIMAT0000612	NM_016711	Tmod2	tropomodulin 2	0	0	1	0	0	0	0	1	0	1	0
mmu-miR-135b	MIMAT0000612	NM_016714	Nup50	nucleoporin 50	0	0	1	0	0	0	0	1	0	1	0
mmu-miR-135b	MIMAT0000612	NM_016720	Neu3	neuraminidase 3	0	0	1	0	0	0	0	1	0	1	0
mmu-miR-135b	MIMAT0000612	NM_016721	Iqgap1	IQ motif containing GTPase activating protein 1	0	0	1	0	0	0	0	1	0	1	0
mmu-miR-135b	MIMAT0000612	NM_016741	Scarb1	scavenger receptor class B, member 1	0	0	1	0	0	0	0	1	0	1	0
mmu-miR-135b	MIMAT0000612	NM_016744	Pde1a	phosphodiesterase 1A, calmodulin-dependent	0	0	1	0	0	0	0	1	0	1	0
mmu-miR-135b	MIMAT0000612	NM_016746	Ccnc	cyclin C	0	0	1	0	0	0	0	1	0	1	0
mmu-miR-135b	MIMAT0000612	NM_016765	Ddah2	dimethylarginine dimethylaminohydrolase 2	0	0	1	0	0	0	0	1	0	1	0
mmu-miR-135b	MIMAT0000612	NM_016769	Smad3	MAD homolog 3 (Drosophila)	0	0	1	0	0	0	0	1	0	1	0
mmu-miR-135b	MIMAT0000612	NM_016775	Dnajc5	DnaJ (Hsp40) homolog, subfamily C, member 5	0	0	1	0	0	0	0	1	0	1	0
mmu-miR-135b	MIMAT0000612	NM_016782	Cntnap1	contactin associated protein-like 1	0	0	1	0	0	0	0	1	0	1	0
mmu-miR-135b	MIMAT0000612	NM_016783	Pgrmc1	progesterone receptor membrane component 1	0	0	1	0	0	0	0	1	0	1	0
mmu-miR-135b	MIMAT0000612	NM_016786	Ube2k	ubiquitin-conjugating enzyme E2K (UBC1 homolog, yeast)	0	0	1	0	0	0	0	1	0	1	0
mmu-miR-135b	MIMAT0000612	NM_016789	Nptx2	neuronal pentraxin 2	0	0	1	0	0	0	0	1	0	1	0
mmu-miR-135b	MIMAT0000612	NM_016796	Vamp4	vesicle-associated membrane protein 4	0	0	1	0	0	0	0	1	0	1	0
mmu-miR-135b	MIMAT0000612	NM_016801	Stx1a	syntaxin 1A (brain)	0	0	1	0	0	0	0	1	0	1	0
mmu-miR-135b	MIMAT0000612	NM_016806	Hnrnpa2b1	heterogeneous nuclear ribonucleoprotein A2/B1	0	0	1	0	0	0	0	1	0	1	0
mmu-miR-135b	MIMAT0000612	NM_016808	Usp2	ubiquitin specific peptidase 2	0	0	1	0	0	0	0	1	0	1	0
mmu-miR-135b	MIMAT0000612	NM_016851	Irf6	interferon regulatory factor 6	0	0	1	0	0	0	0	1	0	1	0
mmu-miR-135b	MIMAT0000612	NM_016854	Ppp1r3c	protein phosphatase 1, regulatory (inhibitor) subunit 3C	0	0	1	0	0	0	0	1	0	1	0
mmu-miR-135b	MIMAT0000612	NM_016858	Rab33b	RAB33B, member of RAS oncogene family	0	0	1	0	0	0	0	1	0	1	0
mmu-miR-135b	MIMAT0000612	NM_016862	Vti1a	vesicle transport through interaction with t-SNAREs homolog 1A (yeast)	0	0	1	0	0	0	0	1	0	1	0
mmu-miR-135b	MIMAT0000612	NM_016874	Deaf1	deformed epidermal autoregulatory factor 1 (Drosophila)	0	0	1	0	0	0	0	1	0	1	0
mmu-miR-135b	MIMAT0000612	NM_016880	Krt35	keratin 35	0	0	1	0	0	0	0	1	0	1	0
mmu-miR-135b	MIMAT0000612	NM_016888	B3gnt2	UDP-GlcNAc:betaGal beta-1,3-N-acetylglucosaminyltransferase 2	0	0	1	0	0	0	0	1	0	1	0
mmu-miR-135b	MIMAT0000612	NM_016894	Ramp1	receptor (calcitonin) activity modifying protein 1	0	0	1	0	0	0	0	1	0	1	0
mmu-miR-135b	MIMAT0000612	NM_016897	Timm23	translocase of inner mitochondrial membrane 23 homolog (yeast)	0	0	1	0	0	0	0	1	0	1	0
mmu-miR-135b	MIMAT0000612	NM_016898	Cd164	CD164 antigen	0	0	1	0	0	0	0	1	0	1	0
mmu-miR-135b	MIMAT0000612	NM_016903	Esd	esterase D/formylglutathione hydrolase	0	0	1	0	0	0	0	1	0	1	0
mmu-miR-135b	MIMAT0000612	NM_016910	Ppm1d	protein phosphatase 1D magnesium-dependent, delta isoform	0	0	1	0	0	0	0	1	0	1	0
mmu-miR-135b	MIMAT0000612	NM_016912	Cdkl2	cyclin-dependent kinase-like 2 (CDC2-related kinase)	0	0	1	0	0	0	0	1	0	1	0
mmu-miR-135b	MIMAT0000612	NM_016963	Tmod3	tropomodulin 3	0	0	1	0	0	0	0	1	0	1	0
mmu-miR-135b	MIMAT0000612	NM_016969	Myadm	myeloid-associated differentiation marker	0	0	1	0	0	0	0	1	0	1	0
mmu-miR-135b	MIMAT0000612	NM_016978	Oat	ornithine aminotransferase	0	0	1	0	0	0	0	1	0	1	0
mmu-miR-135b	MIMAT0000612	NM_016985	Mtmr1	myotubularin related protein 1	0	0	1	0	0	0	0	1	0	1	0
mmu-miR-135b	MIMAT0000612	NM_017380	2014-09-09	septin 9	0	0	1	0	0	0	0	1	0	1	0
mmu-miR-135b	MIMAT0000612	NM_017391	Slc5a3	solute carrier family 5 (inositol transporters), member 3	0	0	1	0	0	0	0	1	0	1	0
mmu-miR-135b	MIMAT0000612	NM_017392	Celsr2	cadherin, EGF LAG seven-pass G-type receptor 2 (flamingo homolog, Drosophila)	0	0	1	0	0	0	0	1	0	1	0
mmu-miR-135b	MIMAT0000612	NM_017402	Arhgef7	Rho guanine nucleotide exchange factor (GEF7)	0	0	1	0	0	0	0	1	0	1	0
mmu-miR-135b	MIMAT0000612	NM_017477	Copg	coatomer protein complex, subunit gamma	0	0	1	0	0	0	0	1	0	1	0
mmu-miR-135b	MIMAT0000612	NM_018729	Cd244	CD244 natural killer cell receptor 2B4	0	0	1	0	0	0	0	1	0	1	0
mmu-miR-135b	MIMAT0000612	NM_018733	Scn1a	sodium channel, voltage-gated, type I, alpha	0	0	1	0	0	0	0	1	0	1	0
mmu-miR-135b	MIMAT0000612	NM_018742	Bet1l	blocked early in transport 1 homolog (S. cerevisiae)-like	0	0	1	0	0	0	0	1	0	1	0
mmu-miR-135b	MIMAT0000612	NM_018743	Agpat6	1-acylglycerol-3-phosphate O-acyltransferase 6 (lysophosphatidic acid acyltransferase, zeta)	0	0	1	0	0	0	0	1	0	1	0
mmu-miR-135b	MIMAT0000612	NM_018750	Rassf5	Ras association (RalGDS/AF-6) domain family member 5	0	0	1	0	0	0	0	1	0	1	0
mmu-miR-135b	MIMAT0000612	NM_018752	Trpm1	transient receptor potential cation channel, subfamily M, member 1	0	0	1	0	0	0	0	1	0	1	0
mmu-miR-135b	MIMAT0000612	NM_018760	Slc4a4	solute carrier family 4 (anion exchanger), member 4	0	0	1	0	0	0	0	1	0	1	0
mmu-miR-135b	MIMAT0000612	NM_018764	Pcdh7	protocadherin 7	0	0	1	0	0	0	0	1	0	1	0
mmu-miR-135b	MIMAT0000612	NM_018766	Ntsr1	neurotensin receptor 1	0	0	1	0	0	0	0	1	0	1	0
mmu-miR-135b	MIMAT0000612	NM_018768	Stx8	syntaxin 8	0	0	1	0	0	0	0	1	0	1	0
mmu-miR-135b	MIMAT0000612	NM_018790	Arc	activity regulated cytoskeletal-associated protein	0	0	1	0	0	0	0	1	0	1	0
mmu-miR-135b	MIMAT0000612	NM_018800	Syt6	synaptotagmin VI	0	0	1	0	0	0	0	1	0	1	0
mmu-miR-135b	MIMAT0000612	NM_018805	Hs3st3b1	heparan sulfate (glucosamine) 3-O-sulfotransferase 3B1	0	0	1	0	0	0	0	1	0	1	0
mmu-miR-135b	MIMAT0000612	NM_018807	Plagl2	pleiomorphic adenoma gene-like 2	0	0	1	0	0	0	0	1	0	1	0
mmu-miR-135b	MIMAT0000612	NM_018824	Slc23a2	solute carrier family 23 (nucleobase transporters), member 2	0	0	1	0	0	0	0	1	0	1	0
mmu-miR-135b	MIMAT0000612	NM_018871	Ywhag	tyrosine 3-monooxygenase/tryptophan 5-monooxygenase activation protein, gamma polypeptide	0	0	0	0	0	0	1	1	0	1	0
mmu-miR-135b	MIMAT0000612	NM_018873	RP23-157O10.7	P140 gene	0	0	1	0	0	0	0	1	0	1	0
mmu-miR-135b	MIMAT0000612	NM_018883	Camkk1	calcium/calmodulin-dependent protein kinase kinase 1, alpha	0	0	1	0	0	0	0	1	0	1	0
mmu-miR-135b	MIMAT0000612	NM_019413	Robo1	roundabout homolog 1 (Drosophila)	0	0	0	0	0	0	1	1	0	1	0
mmu-miR-135b	MIMAT0000612	NM_019440	Iigp2	interferon inducible GTPase 2	0	0	1	0	0	0	0	1	0	1	0
mmu-miR-135b	MIMAT0000612	NM_019483	Smad9	MAD homolog 9 (Drosophila)	0	0	1	0	0	0	0	1	0	1	0
mmu-miR-135b	MIMAT0000612	NM_019492	Rgs3	regulator of G-protein signaling 3	0	0	1	0	0	0	0	1	0	1	0
mmu-miR-135b	MIMAT0000612	NM_019505	Dgke	diacylglycerol kinase, epsilon	0	0	1	0	0	0	0	1	0	1	0
mmu-miR-135b	MIMAT0000612	NM_019575	Scamp4	secretory carrier membrane protein 4	0	0	1	0	0	0	0	1	0	1	0
mmu-miR-135b	MIMAT0000612	NM_019645	Pkp1	plakophilin 1	0	0	1	0	0	0	0	1	0	1	0
mmu-miR-135b	MIMAT0000612	NM_019658	Shoc2	soc-2 (suppressor of clear) homolog (C. elegans)	0	0	1	0	0	0	0	1	0	1	0
mmu-miR-135b	MIMAT0000612	NM_019664	Kcnj15	potassium inwardly-rectifying channel, subfamily J, member 15	0	0	1	0	0	0	0	1	0	1	0
mmu-miR-135b	MIMAT0000612	NM_019680	Elf4	E74-like factor 4 (ets domain transcription factor)	0	0	1	0	0	0	0	1	0	1	0
mmu-miR-135b	MIMAT0000612	NM_019691	Gria4	glutamate receptor, ionotropic, AMPA4 (alpha 4)	0	0	1	0	0	0	0	1	0	1	0
mmu-miR-135b	MIMAT0000612	NM_019711	Rbms2	RNA binding motif, single stranded interacting protein 2	0	0	1	0	0	0	0	1	0	1	0
mmu-miR-135b	MIMAT0000612	NM_019732	Runx3	runt related transcription factor 3	0	0	1	0	0	0	0	1	0	1	0
mmu-miR-135b	MIMAT0000612	NM_019737	B4galt6	UDP-Gal:betaGlcNAc beta 1,4-galactosyltransferase, polypeptide 6	0	0	1	0	0	0	0	1	0	1	0
mmu-miR-135b	MIMAT0000612	NM_019739	Foxo1	forkhead box O1	0	0	1	0	0	0	0	1	0	1	0
mmu-miR-135b	MIMAT0000612	NM_019741	Slc2a5	solute carrier family 2 (facilitated glucose transporter), member 5	0	0	1	0	0	0	0	1	0	1	0
mmu-miR-135b	MIMAT0000612	NM_019743	Rybp	RING1 and YY1 binding protein	0	0	0	0	0	0	1	1	0	1	0
mmu-miR-135b	MIMAT0000612	NM_019744	Ncoa4	nuclear receptor coactivator 4	0	0	1	0	0	0	0	1	0	1	0
mmu-miR-135b	MIMAT0000612	NM_019747	Zfp113	zinc finger protein 113	0	0	1	0	0	0	0	1	0	1	0
mmu-miR-135b	MIMAT0000612	NM_019757	Fzr1	fizzy/cell division cycle 20 related 1 (Drosophila)	0	0	1	0	0	0	0	1	0	1	0
mmu-miR-135b	MIMAT0000612	NM_019769	1500003O03Rik	RIKEN cDNA 1500003O03 gene	0	0	1	0	0	0	0	1	0	1	0
mmu-miR-135b	MIMAT0000612	NM_019777	Ikbke	inhibitor of kappaB kinase epsilon	0	0	1	0	0	0	0	1	0	1	0
mmu-miR-135b	MIMAT0000612	NM_019778	Zbtb20	zinc finger and BTB domain containing 20	0	0	1	0	0	0	0	1	0	1	0
mmu-miR-135b	MIMAT0000612	NM_019804	B4galt4	UDP-Gal:betaGlcNAc beta 1,4-galactosyltransferase, polypeptide 4	0	0	1	0	0	0	0	1	0	1	0
mmu-miR-135b	MIMAT0000612	NM_019810	Slc5a1	solute carrier family 5 (sodium/glucose cotransporter), member 1	0	0	1	0	0	0	0	1	0	1	0
mmu-miR-135b	MIMAT0000612	NM_019814	Higd1a	HIG1 domain family, member 1A	0	0	1	0	0	0	0	1	0	1	0
mmu-miR-135b	MIMAT0000612	NM_019815	Cldn18	claudin 18	0	0	1	0	0	0	0	1	0	1	0
mmu-miR-135b	MIMAT0000612	NM_019817	Copz1	coatomer protein complex, subunit zeta 1	0	0	1	0	0	0	0	1	0	1	0
mmu-miR-135b	MIMAT0000612	NM_019820	Cbln3	cerebellin 3 precursor protein	0	0	1	0	0	0	0	1	0	1	0
mmu-miR-135b	MIMAT0000612	NM_019826	Ivd	isovaleryl coenzyme A dehydrogenase	0	0	1	0	0	0	0	1	0	1	0
mmu-miR-135b	MIMAT0000612	NM_019829	Stx5a	syntaxin 5A	0	0	1	0	0	0	0	1	0	1	0
mmu-miR-135b	MIMAT0000612	NM_019831	Zmym3	zinc finger, MYM-type 3	0	0	1	0	0	0	0	1	0	1	0
mmu-miR-135b	MIMAT0000612	NM_019834	Git2	G protein-coupled receptor kinase-interactor 2	0	0	1	0	0	0	0	1	0	1	0
mmu-miR-135b	MIMAT0000612	NM_019835	B4galt5	UDP-Gal:betaGlcNAc beta 1,4-galactosyltransferase, polypeptide 5	0	0	1	0	0	0	0	1	0	1	0
mmu-miR-135b	MIMAT0000612	NM_019840	Pde4b	phosphodiesterase 4B, cAMP specific	0	0	1	0	0	0	0	1	0	1	0
mmu-miR-135b	MIMAT0000612	NM_019868	Hnrnph2	heterogeneous nuclear ribonucleoprotein H2	0	0	1	0	0	0	0	1	0	1	0
mmu-miR-135b	MIMAT0000612	NM_019929	Sumo3	SMT3 suppressor of mif two 3 homolog 3 (yeast)	0	0	1	0	0	0	0	1	0	1	0
mmu-miR-135b	MIMAT0000612	NM_019936	Cript	cysteine-rich PDZ-binding protein	0	0	1	0	0	0	0	1	0	1	0
mmu-miR-135b	MIMAT0000612	NM_019957	Dnase2b	deoxyribonuclease II beta	0	0	1	0	0	0	0	1	0	1	0
mmu-miR-135b	MIMAT0000612	NM_019965	Dnajb12	DnaJ (Hsp40) homolog, subfamily B, member 12	0	0	1	0	0	0	0	1	0	1	0
mmu-miR-135b	MIMAT0000612	NM_019967	Dbc1	deleted in bladder cancer 1 (human)	0	0	1	0	0	0	0	1	0	1	0
mmu-miR-135b	MIMAT0000612	NM_019972	Sort1	sortilin 1	0	0	1	0	0	0	0	1	0	1	0
mmu-miR-135b	MIMAT0000612	NM_019979	Selk	selenoprotein K	0	0	1	0	0	0	0	1	0	1	0
mmu-miR-135b	MIMAT0000612	NM_019986	Habp4	hyaluronic acid binding protein 4	0	0	1	0	0	0	0	1	0	1	0
mmu-miR-135b	MIMAT0000612	NM_019989	Sh3bgrl	SH3-binding domain glutamic acid-rich protein like	0	0	1	0	0	0	0	1	0	1	0
mmu-miR-135b	MIMAT0000612	NM_019999	Pnkd	paroxysmal nonkinesiogenic dyskinesia	0	0	1	0	0	0	0	1	0	1	0
mmu-miR-135b	MIMAT0000612	NM_020001	Clec4n	C-type lectin domain family 4, member n	0	0	1	0	0	0	0	1	0	1	0
mmu-miR-135b	MIMAT0000612	NM_020006	Cdc42ep4	CDC42 effector protein (Rho GTPase binding) 4	0	0	1	0	0	0	0	1	0	1	0
mmu-miR-135b	MIMAT0000612	NM_020007	Mbnl1	muscleblind-like 1 (Drosophila)	0	0	1	0	0	0	0	1	0	1	0
mmu-miR-135b	MIMAT0000612	NM_020010	Cyp51	cytochrome P450, family 51	0	0	1	0	0	0	0	1	0	1	0
mmu-miR-135b	MIMAT0000612	NM_020025	B3galt2	UDP-Gal:betaGlcNAc beta 1,3-galactosyltransferase, polypeptide 2	0	0	1	0	0	0	0	1	0	1	0
mmu-miR-135b	MIMAT0000612	NM_020028	Lpar2	lysophosphatidic acid receptor 2	0	0	1	0	0	0	0	1	0	1	0
mmu-miR-135b	MIMAT0000612	NM_020032	Poll	polymerase (DNA directed), lambda	0	0	1	0	0	0	0	1	0	1	0
mmu-miR-135b	MIMAT0000612	NM_020252	Nrxn1	neurexin I	0	0	1	0	0	0	0	1	0	1	0
mmu-miR-135b	MIMAT0000612	NM_020260	Cdgap	Cdc42 GTPase-activating protein	0	0	1	0	0	0	0	1	0	1	0
mmu-miR-135b	MIMAT0000612	NM_020270	Scamp5	secretory carrier membrane protein 5	0	0	1	0	0	0	0	1	0	1	0
mmu-miR-135b	MIMAT0000612	NM_020278	Lgi1	leucine-rich repeat LGI family, member 1	0	0	1	0	0	0	0	1	0	1	0
mmu-miR-135b	MIMAT0000612	NM_020283	B3galt1	UDP-Gal:betaGlcNAc beta 1,3-galactosyltransferase, polypeptide 1	0	0	1	0	0	0	0	1	0	1	0
mmu-miR-135b	MIMAT0000612	NM_020295	Lmbr1	limb region 1	0	0	1	0	0	0	0	1	0	1	0
mmu-miR-135b	MIMAT0000612	NM_020483	Sap30bp	SAP30 binding protein	0	0	1	0	0	0	0	1	0	1	0
mmu-miR-135b	MIMAT0000612	NM_020517	Lenep	lens epithelial protein	0	0	1	0	0	0	0	1	0	1	0
mmu-miR-135b	MIMAT0000612	NM_020520	Slc25a20	solute carrier family 25 (mitochondrial carnitine/acylcarnitine translocase), member 20	0	0	1	0	0	0	0	1	0	1	0
mmu-miR-135b	MIMAT0000612	NM_020557	Cmpk2	cytidine monophosphate (UMP-CMP) kinase 2, mitochondrial	0	0	1	0	0	0	0	1	0	1	0
mmu-miR-135b	MIMAT0000612	NM_020558	C1d	nuclear DNA binding protein	0	0	1	0	0	0	0	1	0	1	0
mmu-miR-135b	MIMAT0000612	NM_020570	Xrcc2	X-ray repair complementing defective repair in Chinese hamster cells 2	0	0	1	0	0	0	0	1	0	1	0
mmu-miR-135b	MIMAT0000612	NM_020578	Ehd3	EH-domain containing 3	0	0	1	0	0	0	0	1	0	1	0
mmu-miR-135b	MIMAT0000612	NM_020584	Terf2ip	telomeric repeat binding factor 2, interacting protein	0	0	1	0	0	0	0	1	0	1	0
mmu-miR-135b	MIMAT0000612	NM_020589	Zfp467	zinc finger protein 467	0	0	1	0	0	0	0	1	0	1	0
mmu-miR-135b	MIMAT0000612	NM_020594	Zc3h8	zinc finger CCCH type containing 8	0	0	1	0	0	0	0	1	0	1	0
mmu-miR-135b	MIMAT0000612	NM_020601	Tbl1x	transducin (beta)-like 1 X-linked	0	0	1	0	0	0	0	1	0	1	0
mmu-miR-135b	MIMAT0000612	NM_020619	Gcs1	glucosidase 1	0	0	1	0	0	0	0	1	0	1	0
mmu-miR-135b	MIMAT0000612	NM_021028	Tk2	thymidine kinase 2, mitochondrial	0	0	1	0	0	0	0	1	0	1	0
mmu-miR-135b	MIMAT0000612	NM_021041	Abcc9	ATP-binding cassette, sub-family C (CFTR/MRP), member 9	0	0	1	0	0	0	0	1	0	1	0
mmu-miR-135b	MIMAT0000612	NM_021042	Abcc9	ATP-binding cassette, sub-family C (CFTR/MRP), member 9	0	0	1	0	0	0	0	1	0	1	0
mmu-miR-135b	MIMAT0000612	NM_021050	Cftr	cystic fibrosis transmembrane conductance regulator homolog	0	0	1	0	0	0	0	1	0	1	0
mmu-miR-135b	MIMAT0000612	NM_021099	Kit	kit oncogene	0	0	1	0	0	0	0	1	0	1	0
mmu-miR-135b	MIMAT0000612	NM_021274	Cxcl10	chemokine (C-X-C motif) ligand 10	0	0	1	0	0	0	0	1	0	1	0
mmu-miR-135b	MIMAT0000612	NM_021288	Tyms	thymidylate synthase	0	0	1	0	0	0	0	1	0	1	0
mmu-miR-135b	MIMAT0000612	NM_021293	Cd33	CD33 antigen	0	0	1	0	0	0	0	1	0	1	0
mmu-miR-135b	MIMAT0000612	NM_021295	Lancl1	LanC (bacterial lantibiotic synthetase component C)-like 1	0	0	1	0	0	0	0	1	0	1	0
mmu-miR-135b	MIMAT0000612	NM_021296	Grpel2	GrpE-like 2, mitochondrial	0	0	1	0	0	0	0	1	0	1	0
mmu-miR-135b	MIMAT0000612	NM_021301	Slc15a2	solute carrier family 15 (H+/peptide transporter), member 2	0	0	1	0	0	0	0	1	0	1	0
mmu-miR-135b	MIMAT0000612	NM_021322	Wdr4	WD repeat domain 4	0	0	1	0	0	0	0	1	0	1	0
mmu-miR-135b	MIMAT0000612	NM_021323	Usp29	ubiquitin specific peptidase 29	0	0	1	0	0	0	0	1	0	1	0
mmu-miR-135b	MIMAT0000612	NM_021330	Acp1	acid phosphatase 1, soluble	0	0	1	0	0	0	0	1	0	1	0
mmu-miR-135b	MIMAT0000612	NM_021340	Rgr	retinal G protein coupled receptor	0	0	1	0	0	0	0	1	0	1	0
mmu-miR-135b	MIMAT0000612	NM_021342	Kcne4	potassium voltage-gated channel, Isk-related subfamily, gene 4	0	0	1	0	0	0	0	1	0	1	0
mmu-miR-135b	MIMAT0000612	NM_021360	Neurl	neuralized-like homolog (Drosophila)	0	0	1	0	0	0	0	1	0	1	0
mmu-miR-135b	MIMAT0000612	NM_021362	Pappa	pregnancy-associated plasma protein A	0	0	1	0	0	0	0	1	0	1	0
mmu-miR-135b	MIMAT0000612	NM_021369	Chrna6	cholinergic receptor, nicotinic, alpha polypeptide 6	0	0	1	0	0	0	0	1	0	1	0
mmu-miR-135b	MIMAT0000612	NM_021371	Caln1	calneuron 1	0	0	1	0	0	0	0	1	0	1	0
mmu-miR-135b	MIMAT0000612	NM_021374	Rgs20	regulator of G-protein signaling 20	0	0	1	0	0	0	0	1	0	1	0
mmu-miR-135b	MIMAT0000612	NM_021382	Tacr3	tachykinin receptor 3	0	0	1	0	0	0	0	1	0	1	0
mmu-miR-135b	MIMAT0000612	NM_021383	Rqcd1	rcd1 (required for cell differentiation) homolog 1 (S. pombe)	0	0	1	0	0	0	0	1	0	1	0
mmu-miR-135b	MIMAT0000612	NM_021384	Rsad2	radical S-adenosyl methionine domain containing 2	0	0	1	0	0	0	0	1	0	1	0
mmu-miR-135b	MIMAT0000612	NM_021394	Zbp1	Z-DNA binding protein 1	0	0	1	0	0	0	0	1	0	1	0
mmu-miR-135b	MIMAT0000612	NM_021399	Bcl11b	B-cell leukemia/lymphoma 11B	0	0	1	0	0	0	0	1	0	1	0
mmu-miR-135b	MIMAT0000612	NM_021406	Trem1	triggering receptor expressed on myeloid cells 1	0	0	1	0	0	0	0	1	0	1	0
mmu-miR-135b	MIMAT0000612	NM_021411	Rab37	RAB37, member of RAS oncogene family	0	0	1	0	0	0	0	1	0	1	0
mmu-miR-135b	MIMAT0000612	NM_021416	9630031F12Rik	RIKEN cDNA 9630031F12 gene	0	0	1	0	0	0	0	1	0	1	0
mmu-miR-135b	MIMAT0000612	NM_021419	Rnf8	ring finger protein 8	0	0	1	0	0	0	0	1	0	1	0
mmu-miR-135b	MIMAT0000612	NM_021420	Stk4	serine/threonine kinase 4	0	0	1	0	0	0	0	1	0	1	0
mmu-miR-135b	MIMAT0000612	NM_021422	Dnaja4	DnaJ (Hsp40) homolog, subfamily A, member 4	0	0	1	0	0	0	0	1	0	1	0
mmu-miR-135b	MIMAT0000612	NM_021424	Pvrl1	poliovirus receptor-related 1	0	0	1	0	0	0	0	1	0	1	0
mmu-miR-135b	MIMAT0000612	NM_021428	Dexi	dexamethasone-induced transcript	0	0	1	0	0	0	0	1	0	1	0
mmu-miR-135b	MIMAT0000612	NM_021436	Tmeff1	transmembrane protein with EGF-like and two follistatin-like domains 1	0	0	1	0	0	0	0	1	0	1	0
mmu-miR-135b	MIMAT0000612	NM_021449	Crbn	cereblon	0	0	1	0	0	0	0	1	0	1	0
mmu-miR-135b	MIMAT0000612	NM_021457	Fzd1	frizzled homolog 1 (Drosophila)	0	0	1	0	0	0	0	1	0	1	0
mmu-miR-135b	MIMAT0000612	NM_021461	Mknk1	MAP kinase-interacting serine/threonine kinase 1	0	0	1	0	0	0	0	1	0	1	0
mmu-miR-135b	MIMAT0000612	NM_021464	Ptprt	protein tyrosine phosphatase, receptor type, T	0	0	1	0	0	0	0	1	0	1	0
mmu-miR-135b	MIMAT0000612	NM_021473	Akr1a4	aldo-keto reductase family 1, member A4 (aldehyde reductase)	0	0	1	0	0	0	0	1	0	1	0
mmu-miR-135b	MIMAT0000612	NM_021477	A2bp1	ataxin 2 binding protein 1	0	0	1	0	0	0	0	1	0	1	0
mmu-miR-135b	MIMAT0000612	NM_021498	Pole3	polymerase (DNA directed), epsilon 3 (p17 subunit)	0	0	1	0	0	0	0	1	0	1	0
mmu-miR-135b	MIMAT0000612	NM_021509	Moxd1	monooxygenase, DBH-like 1	0	0	1	0	0	0	0	1	0	1	0
mmu-miR-135b	MIMAT0000612	NM_021515	Ak1	adenylate kinase 1	0	0	1	0	0	0	0	1	0	1	0
mmu-miR-135b	MIMAT0000612	NM_021518	Rab2a	RAB2A, member RAS oncogene family	0	0	1	0	0	0	0	1	0	1	0
mmu-miR-135b	MIMAT0000612	NM_021521	Med12	mediator of RNA polymerase II transcription, subunit 12 homolog (yeast)	0	0	1	0	0	0	0	1	0	1	0
mmu-miR-135b	MIMAT0000612	NM_021530	Slc4a8	solute carrier family 4 (anion exchanger), member 8	0	0	1	0	0	0	0	1	0	1	0
mmu-miR-135b	MIMAT0000612	NM_021536	Rhot1	ras homolog gene family, member T1	0	0	1	0	0	0	0	1	0	1	0
mmu-miR-135b	MIMAT0000612	NM_021537	Stk25	serine/threonine kinase 25 (yeast)	0	0	1	0	0	0	0	1	0	1	0
mmu-miR-135b	MIMAT0000612	NM_021544	Scn5a	sodium channel, voltage-gated, type V, alpha	0	0	1	0	0	0	0	1	0	1	0
mmu-miR-135b	MIMAT0000612	NM_021547	Stard3	START domain containing 3	0	0	1	0	0	0	0	1	0	1	0
mmu-miR-135b	MIMAT0000612	NM_021560	Bhlhb5	basic helix-loop-helix domain containing, class B5	0	0	1	0	0	0	0	1	0	1	0
mmu-miR-135b	MIMAT0000612	NM_021606	Nek6	NIMA (never in mitosis gene a)-related expressed kinase 6	0	0	1	0	0	0	0	1	0	1	0
mmu-miR-135b	MIMAT0000612	NM_021610	Gpa33	glycoprotein A33 (transmembrane)	0	0	1	0	0	0	0	1	0	1	0
mmu-miR-135b	MIMAT0000612	NM_021704	Cxcl12	chemokine (C-X-C motif) ligand 12	0	0	1	0	0	0	0	1	0	1	0
mmu-miR-135b	MIMAT0000612	NM_021719	Cldn15	claudin 15	0	0	1	0	0	0	0	1	0	1	0
mmu-miR-135b	MIMAT0000612	NM_021782	Il21	interleukin 21	0	0	1	0	0	0	0	1	0	1	0
mmu-miR-135b	MIMAT0000612	NM_021792	Iigp1	interferon inducible GTPase 1	0	0	1	0	0	0	0	1	0	1	0
mmu-miR-135b	MIMAT0000612	NM_021793	Tmem8	transmembrane protein 8 (five membrane-spanning domains)	0	0	1	0	0	0	0	1	0	1	0
mmu-miR-135b	MIMAT0000612	NM_021883	Tmod1	tropomodulin 1	0	0	1	0	0	0	0	1	0	1	0
mmu-miR-135b	MIMAT0000612	NM_021885	Tub	tubby candidate gene	0	0	1	0	0	0	0	1	0	1	0
mmu-miR-135b	MIMAT0000612	NM_021896	Gucy1a3	guanylate cyclase 1, soluble, alpha 3	0	0	1	0	0	0	0	1	0	1	0
mmu-miR-135b	MIMAT0000612	NM_021899	Foxj2	forkhead box J2	0	0	1	0	0	0	0	1	0	1	0
mmu-miR-135b	MIMAT0000612	NM_022004	Fxyd6	FXYD domain-containing ion transport regulator 6	0	0	1	0	0	0	0	1	0	1	0
mmu-miR-135b	MIMAT0000612	NM_022023	Gmfb	glia maturation factor, beta	0	0	0	0	0	0	1	1	0	1	0
mmu-miR-135b	MIMAT0000612	NM_022026	Aqp9	aquaporin 9	0	0	1	0	0	0	0	1	0	1	0
mmu-miR-135b	MIMAT0000612	NM_022027	Syne1	synaptic nuclear envelope 1	0	0	1	0	0	0	0	1	0	1	0
mmu-miR-135b	MIMAT0000612	NM_022316	Smoc1	SPARC related modular calcium binding 1	0	0	1	0	0	0	0	1	0	1	0
mmu-miR-135b	MIMAT0000612	NM_022317	Slc28a3	solute carrier family 28 (sodium-coupled nucleoside transporter), member 3	0	0	1	0	0	0	0	1	0	1	0
mmu-miR-135b	MIMAT0000612	NM_022327	Ralb	v-ral simian leukemia viral oncogene homolog B (ras related)	0	0	1	0	0	0	0	1	0	1	0
mmu-miR-135b	MIMAT0000612	NM_022415	Ptges	prostaglandin E synthase	0	0	1	0	0	0	0	1	0	1	0
mmu-miR-135b	MIMAT0000612	NM_022424	Fndc4	fibronectin type III domain containing 4	0	0	1	0	0	0	0	1	0	1	0
mmu-miR-135b	MIMAT0000612	NM_022657	Fgf23	fibroblast growth factor 23	0	0	1	0	0	0	0	1	0	1	0
mmu-miR-135b	MIMAT0000612	NM_022721	Fzd5	frizzled homolog 5 (Drosophila)	0	0	1	0	0	0	0	1	0	1	0
mmu-miR-135b	MIMAT0000612	NM_022723	Scube1	signal peptide, CUB domain, EGF-like 1	0	0	1	0	0	0	0	1	0	1	0
mmu-miR-135b	MIMAT0000612	NM_022886	Scel	sciellin	0	0	1	0	0	0	0	1	0	1	0
mmu-miR-135b	MIMAT0000612	NM_022887	Tsc1	tuberous sclerosis 1	0	0	1	0	0	0	0	1	0	1	0
mmu-miR-135b	MIMAT0000612	NM_022888	Folr4	folate receptor 4 (delta)	0	0	1	0	0	0	0	1	0	1	0
mmu-miR-135b	MIMAT0000612	NM_022890	Cldn12	claudin 12	0	0	1	0	0	0	0	1	0	1	0
mmu-miR-135b	MIMAT0000612	NM_022980	Rcan3	regulator of calcineurin 3	0	0	1	0	0	0	0	1	0	1	0
mmu-miR-135b	MIMAT0000612	NM_022983	Lpar3	lysophosphatidic acid receptor 3	0	0	1	0	0	0	0	1	0	1	0
mmu-miR-135b	MIMAT0000612	NM_022988	Nif3l1	Ngg1 interacting factor 3-like 1 (S. pombe)	0	0	1	0	0	0	0	1	0	1	0
mmu-miR-135b	MIMAT0000612	NM_022997	Vps35	vacuolar protein sorting 35	0	0	1	0	0	0	0	1	0	1	0
mmu-miR-135b	MIMAT0000612	NM_023045	Xpo7	exportin 7	0	0	1	0	0	0	0	1	0	1	0
mmu-miR-135b	MIMAT0000612	NM_023047	Dpysl5	dihydropyrimidinase-like 5	0	0	1	0	0	0	0	1	0	1	0
mmu-miR-135b	MIMAT0000612	NM_023048	Asb4	ankyrin repeat and SOCS box-containing protein 4	0	0	1	0	0	0	0	1	0	1	0
mmu-miR-135b	MIMAT0000612	NM_023053	Twsg1	twisted gastrulation homolog 1 (Drosophila)	0	0	1	0	0	0	0	1	0	1	0
mmu-miR-135b	MIMAT0000612	NM_023066	Asph	aspartate-beta-hydroxylase	0	0	1	0	0	0	0	1	0	1	0
mmu-miR-135b	MIMAT0000612	NM_023117	Cdc25b	cell division cycle 25 homolog B (S. pombe)	0	0	1	0	0	0	0	1	0	1	0
mmu-miR-135b	MIMAT0000612	NM_023120	Gnb1l	guanine nucleotide binding protein (G protein), beta polypeptide 1-like	0	0	1	0	0	0	0	1	0	1	0
mmu-miR-135b	MIMAT0000612	NM_023122	Gpm6b	glycoprotein m6b	0	0	1	0	0	0	0	1	0	1	0
mmu-miR-135b	MIMAT0000612	NM_023184	Klf15	Kruppel-like factor 15	0	0	1	0	0	0	0	1	0	1	0
mmu-miR-135b	MIMAT0000612	NM_023230	Ube2v1	ubiquitin-conjugating enzyme E2 variant 1	0	0	1	0	0	0	0	1	0	1	0
mmu-miR-135b	MIMAT0000612	NM_023231	Stoml2	stomatin (Epb7.2)-like 2	0	0	1	0	0	0	0	1	0	1	0
mmu-miR-135b	MIMAT0000612	NM_023266	Zfp120	zinc finger protein 120	0	0	1	0	0	0	0	1	0	1	0
mmu-miR-135b	MIMAT0000612	NM_023314	Eif4e2	eukaryotic translation initiation factor 4E member 2	0	0	1	0	0	0	0	1	0	1	0
mmu-miR-135b	MIMAT0000612	NM_023333	2210010C04Rik	RIKEN cDNA 2210010C04 gene	0	0	1	0	0	0	0	1	0	1	0
mmu-miR-135b	MIMAT0000612	NM_023386	Rtp4	receptor transporter protein 4	0	0	1	0	0	0	0	1	0	1	0
mmu-miR-135b	MIMAT0000612	NM_023403	Mesdc2	mesoderm development candidate 2	0	0	1	0	0	0	0	1	0	1	0
mmu-miR-135b	MIMAT0000612	NM_023409	Npc2	Niemann Pick type C2	0	0	1	0	0	0	0	1	0	1	0
mmu-miR-135b	MIMAT0000612	NM_023418	Pgam1	phosphoglycerate mutase 1	0	0	1	0	0	0	0	1	0	1	0
mmu-miR-135b	MIMAT0000612	NM_023483	1110032A03Rik	RIKEN cDNA 1110032A03 gene	0	0	1	0	0	0	0	1	0	1	0
mmu-miR-135b	MIMAT0000612	NM_023485	Sync	syncoilin	0	0	1	0	0	0	0	1	0	1	0
mmu-miR-135b	MIMAT0000612	NM_023505	Glrx2	glutaredoxin 2 (thioltransferase)	0	0	1	0	0	0	0	1	0	1	0
mmu-miR-135b	MIMAT0000612	NM_023526	Nkiras1	NFKB inhibitor interacting Ras-like protein 1	0	0	1	0	0	0	0	1	0	1	0
mmu-miR-135b	MIMAT0000612	NM_023554	Nol7	nucleolar protein 7	0	0	1	0	0	0	0	1	0	1	0
mmu-miR-135b	MIMAT0000612	NM_023603	Sfpq	splicing factor proline/glutamine rich (polypyrimidine tract binding protein associated)	0	0	1	0	0	0	0	1	0	1	0
mmu-miR-135b	MIMAT0000612	NM_023624	Lrat	lecithin-retinol acyltransferase (phosphatidylcholine-retinol-O-acyltransferase)	0	0	1	0	0	0	0	1	0	1	0
mmu-miR-135b	MIMAT0000612	NM_023631	Aox4	aldehyde oxidase 4	0	0	1	0	0	0	0	1	0	1	0
mmu-miR-135b	MIMAT0000612	NM_023647	Nipa2	non imprinted in Prader-Willi/Angelman syndrome 2 homolog (human)	0	0	1	0	0	0	0	1	0	1	0
mmu-miR-135b	MIMAT0000612	NM_023663	Ripk4	receptor-interacting serine-threonine kinase 4	0	0	1	0	0	0	0	1	0	1	0
mmu-miR-135b	MIMAT0000612	NM_023685	Zkscan3	zinc finger with KRAB and SCAN domains 3	0	0	1	0	0	0	0	1	0	1	0
mmu-miR-135b	MIMAT0000612	NM_023689	Spock3	sparc/osteonectin, cwcv and kazal-like domains proteoglycan 3	0	0	1	0	0	0	0	1	0	1	0
mmu-miR-135b	MIMAT0000612	NM_023718	Slco1a6	solute carrier organic anion transporter family, member 1a6	0	0	1	0	0	0	0	1	0	1	0
mmu-miR-135b	MIMAT0000612	NM_023719	Txnip	thioredoxin interacting protein	0	0	1	0	0	0	0	1	0	1	0
mmu-miR-135b	MIMAT0000612	NM_023740	Zdhhc16	zinc finger, DHHC domain containing 16	0	0	1	0	0	0	0	1	0	1	0
mmu-miR-135b	MIMAT0000612	NM_023764	Tollip	toll interacting protein	0	0	1	0	0	0	0	1	0	1	0
mmu-miR-135b	MIMAT0000612	NM_023799	Mgea5	meningioma expressed antigen 5 (hyaluronidase)	0	0	1	0	0	0	0	1	0	1	0
mmu-miR-135b	MIMAT0000612	NM_023813	Camk2d	calcium/calmodulin-dependent protein kinase II, delta	0	0	1	0	0	0	0	1	0	1	0
mmu-miR-135b	MIMAT0000612	NM_023815	Trp53rk	transformation related protein 53 regulating kinase	0	0	1	0	0	0	0	1	0	1	0
mmu-miR-135b	MIMAT0000612	NM_023852	Rab3c	RAB3C, member RAS oncogene family	0	0	1	0	0	0	0	1	0	1	0
mmu-miR-135b	MIMAT0000612	NM_023868	Ryr2	ryanodine receptor 2, cardiac	0	0	1	0	0	0	0	1	0	1	0
mmu-miR-135b	MIMAT0000612	NM_023876	Elp4	elongation protein 4 homolog (S. cerevisiae)	0	0	1	0	0	0	0	1	0	1	0
mmu-miR-135b	MIMAT0000612	NM_023887	Gcnt2	glucosaminyl (N-acetyl) transferase 2, I-branching enzyme	0	0	1	0	0	0	0	1	0	1	0
mmu-miR-135b	MIMAT0000612	NM_023906	Asb3	ankyrin repeat and SOCS box-containing protein 3	0	0	1	0	0	0	0	1	0	1	0
mmu-miR-135b	MIMAT0000612	NM_024180	Ormdl2	ORM1-like 2 (S. cerevisiae)	0	0	1	0	0	0	0	1	0	1	0
mmu-miR-135b	MIMAT0000612	NM_024182	Riok3	RIO kinase 3 (yeast)	0	0	1	0	0	0	0	1	0	1	0
mmu-miR-135b	MIMAT0000612	NM_024183	Fip1l1	FIP1 like 1 (S. cerevisiae)	0	0	1	0	0	0	0	1	0	1	0
mmu-miR-135b	MIMAT0000612	NM_024194	Lrrc40	leucine rich repeat containing 40	0	0	1	0	0	0	0	1	0	1	0
mmu-miR-135b	MIMAT0000612	NM_024215	Zfp593	zinc finger protein 593	0	0	1	0	0	0	0	1	0	1	0
mmu-miR-135b	MIMAT0000612	NM_024221	Pdhb	pyruvate dehydrogenase (lipoamide) beta	0	0	1	0	0	0	0	1	0	1	0
mmu-miR-135b	MIMAT0000612	NM_024236	Qdpr	quinoid dihydropteridine reductase	0	0	1	0	0	0	0	1	0	1	0
mmu-miR-135b	MIMAT0000612	NM_024239	Stambp	Stam binding protein	0	0	1	0	0	0	0	1	0	1	0
mmu-miR-135b	MIMAT0000612	NM_024243	Fuca1	fucosidase, alpha-L- 1, tissue	0	0	1	0	0	0	0	1	0	1	0
mmu-miR-135b	MIMAT0000612	NM_024254	2410042D21Rik	RIKEN cDNA 2410042D21 gene	0	0	1	0	0	0	0	1	0	1	0
mmu-miR-135b	MIMAT0000612	NM_024271	1700016D06Rik	RIKEN cDNA 1700016D06 gene	0	0	1	0	0	0	0	1	0	1	0
mmu-miR-135b	MIMAT0000612	NM_024281	Rrbp1	ribosome binding protein 1	0	0	1	0	0	0	0	1	0	1	0
mmu-miR-135b	MIMAT0000612	NM_024434	Lap3	leucine aminopeptidase 3	0	0	1	0	0	0	0	1	0	1	0
mmu-miR-135b	MIMAT0000612	NM_024435	Nts	neurotensin	0	0	1	0	0	0	0	1	0	1	0
mmu-miR-135b	MIMAT0000612	NM_024452	Luzp1	leucine zipper protein 1	0	0	1	0	0	0	0	1	0	1	0
mmu-miR-135b	MIMAT0000612	NM_024474	Emid2	EMI domain containing 2	0	0	1	0	0	0	0	1	0	1	0
mmu-miR-135b	MIMAT0000612	NM_024495	Car13	carbonic anhydrase 13	0	0	1	0	0	0	0	1	0	1	0
mmu-miR-135b	MIMAT0000612	NM_025278	Gng12	guanine nucleotide binding protein (G protein), gamma 12	0	0	1	0	0	0	0	1	0	1	0
mmu-miR-135b	MIMAT0000612	NM_025283	Mobkl3	MOB1, Mps One Binder kinase activator-like 3 (yeast)	0	0	1	0	0	0	0	1	0	1	0
mmu-miR-135b	MIMAT0000612	NM_025285	Stmn2	stathmin-like 2	0	0	1	0	0	0	0	1	0	1	0
mmu-miR-135b	MIMAT0000612	NM_025286	Slc31a2	solute carrier family 31, member 2	0	0	1	0	0	0	0	1	0	1	0
mmu-miR-135b	MIMAT0000612	NM_025292	Synj2bp	synaptojanin 2 binding protein	0	0	1	0	0	0	0	1	0	1	0
mmu-miR-135b	MIMAT0000612	NM_025294	Gtlf3b	gene trap locus F3b	0	0	1	0	0	0	0	1	0	1	0
mmu-miR-135b	MIMAT0000612	NM_025296	Ciao1	cytosolic iron-sulfur protein assembly 1 homolog (S. cerevisiae)	0	0	1	0	0	0	0	1	0	1	0
mmu-miR-135b	MIMAT0000612	NM_025299	Txnl4a	thioredoxin-like 4A	0	0	1	0	0	0	0	1	0	1	0
mmu-miR-135b	MIMAT0000612	NM_025300	Mrpl15	mitochondrial ribosomal protein L15	0	0	1	0	0	0	0	1	0	1	0
mmu-miR-135b	MIMAT0000612	NM_025330	Hsd17b14	hydroxysteroid (17-beta) dehydrogenase 14	0	0	1	0	0	0	0	1	0	1	0
mmu-miR-135b	MIMAT0000612	NM_025334	Txndc12	thioredoxin domain containing 12 (endoplasmic reticulum)	0	0	1	0	0	0	0	1	0	1	0
mmu-miR-135b	MIMAT0000612	NM_025335	Tmem167	transmembrane protein 167	0	0	1	0	0	0	0	1	0	1	0
mmu-miR-135b	MIMAT0000612	NM_025341	Abhd6	abhydrolase domain containing 6	0	0	1	0	0	0	0	1	0	1	0
mmu-miR-135b	MIMAT0000612	NM_025345	0610037P05Rik	RIKEN cDNA 0610037P05 gene	0	0	1	0	0	0	0	1	0	1	0
mmu-miR-135b	MIMAT0000612	NM_025356	Ube2d3	ubiquitin-conjugating enzyme E2D 3 (UBC4/5 homolog, yeast)	0	0	1	0	0	0	0	1	0	1	0
mmu-miR-135b	MIMAT0000612	NM_025369	Mrps36	mitochondrial ribosomal protein S36	0	0	1	0	0	0	0	1	0	1	0
mmu-miR-135b	MIMAT0000612	NM_025376	1110002H13Rik	RIKEN cDNA 1110002H13 gene	0	0	1	0	0	0	0	1	0	1	0
mmu-miR-135b	MIMAT0000612	NM_025382	Tmem57	transmembrane protein 57	0	0	1	0	0	0	0	1	0	1	0
mmu-miR-135b	MIMAT0000612	NM_025389	Anapc11	anaphase promoting complex subunit 11 homolog (yeast)	0	0	1	0	0	0	0	1	0	1	0
mmu-miR-135b	MIMAT0000612	NM_025391	Nip7	nuclear import 7 homolog (S. cerevisiae)	0	0	1	0	0	0	0	1	0	1	0
mmu-miR-135b	MIMAT0000612	NM_025410	Lage3	L antigen family, member 3	0	0	1	0	0	0	0	1	0	1	0
mmu-miR-135b	MIMAT0000612	NM_025419	1110059G10Rik	RIKEN cDNA 1110059G10 gene	0	0	1	0	0	0	0	1	0	1	0
mmu-miR-135b	MIMAT0000612	NM_025431	1190005P17Rik	RIKEN cDNA 1190005P17 gene	0	0	1	0	0	0	0	1	0	1	0
mmu-miR-135b	MIMAT0000612	NM_025436	Sc4mol	sterol-C4-methyl oxidase-like	0	0	1	0	0	0	0	1	0	1	0
mmu-miR-135b	MIMAT0000612	NM_025444	Taf13	TAF13 RNA polymerase II, TATA box binding protein (TBP)-associated factor	0	0	1	0	0	0	0	1	0	1	0
mmu-miR-135b	MIMAT0000612	NM_025445	Arfgap3	ADP-ribosylation factor GTPase activating protein 3	0	0	1	0	0	0	0	1	0	1	0
mmu-miR-135b	MIMAT0000612	NM_025479	2810021B07Rik	RIKEN cDNA 2810021B07 gene	0	0	1	0	0	0	0	1	0	1	0
mmu-miR-135b	MIMAT0000612	NM_025505	Blzf1	basic leucine zipper nuclear factor 1	0	0	1	0	0	0	0	1	0	1	0
mmu-miR-135b	MIMAT0000612	NM_025541	Asf1a	ASF1 anti-silencing function 1 homolog A (S. cerevisiae)	0	0	1	0	0	0	0	1	0	1	0
mmu-miR-135b	MIMAT0000612	NM_025545	Aptx	aprataxin	0	0	1	0	0	0	0	1	0	1	0
mmu-miR-135b	MIMAT0000612	NM_025558	Cyb5b	cytochrome b5 type B	0	0	1	0	0	0	0	1	0	1	0
mmu-miR-135b	MIMAT0000612	NM_025564	Magohb	mago-nashi homolog B (Drosophila)	0	0	1	1	0	0	0	1	0	0	0
[truncated: 1,013 more rows]

## Sheet: miR-124&135b GO
Id	Items	Items_Details	Support	List size	Reference Support	Reference size	Hyp	Hyp_c	Genes
217	GO:0006355	regulation of transcription, DNA-dependent (BP)	91	643	1738	37681	1.79048e-16	1.45566e-13	Jdp2,Six4,Gabpb1,Rreb1,Neo1,Foxa3,Hif1an,Nr6a1,Mga,Sub1,2700050L05Rik,Tcfcp2l1,Tceb3,Phf17,Prrx1,Cebpg,Gli3,Zscan12,Zzz3,Zfp697,En2,Lin28b,Dmrta1,Nr3c2,Elp4,Asf1a,Cbx2,Myocd,Lpin1,Phtf2,Ikzf3,Tcf25,Fosl2,Arrb1,Smad3,Klf4,Sertad2,Zfp174,Setd7,Rbl1,Tcf4,Stat6,Tshz1,Grhl2,Six6,Fli1,Nfatc2,Mll1,Arnt2,Prdm1,Mtf1,Nfic,Zfp287,Ebf3,Sox11,Zfp120,Klf12,Gabpb2,Zfp367,Hnrnpd,Sox9,Bcl11b,Tgfbr1,Ctnnd1,Rybp,Su…
77	GO:0006351	transcription, DNA-dependent (BP)	85	643	1614	37681	3.09984e-15	8.40055e-13	Jdp2,Gabpb1,Rreb1,Foxa3,Hif1an,Nr6a1,Mga,Sub1,2700050L05Rik,Tcfcp2l1,Tceb3,Phf17,Cebpg,Gli3,Zscan12,Zzz3,Zfp697,Aff1,Dmrta1,Nr3c2,Elp4,Asf1a,Cbx2,Myocd,Lpin1,Phtf2,Ikzf3,Tcf25,Fosl2,Arrb1,Smad3,Klf4,Sertad2,Zfp174,Setd7,Rbl1,Tcf4,Stat6,Tshz1,Grhl2,Fli1,Nfatc2,Mll1,Arnt2,Prdm1,Mtf1,Nfic,Zfp287,Ebf3,Sox11,Zfp120,Klf12,Gabpb2,Zfp367,Hnrnpd,Sox9,Bcl11b,Ctnnd1,Rybp,Suv420h2,Sirt1,Eya3,Foxq1,Med9,Klf15…
393	GO:0006810	transport (BP)	85	643	1620	37681	3.90885e-15	7.94474e-13	Kpna4,Gria3,Sfxn1,Slc12a1,Napa,Kpna3,Trpm3,Slc25a20,Cacna1e,G3bp1,Slc7a1,Osbpl8,Tmed10,Gria2,Stx17,Pitpna,Vps37c,Slc9a9,Slc31a2,Slc6a5,Scn4b,Nup50,Ipo8,Sdad1,Rtn3,Kcnv1,Snx18,P2rx7,Cybasc3,Syp,Vps37b,Slc16a1,Kcnj16,Rab3d,Slc4a8,Aqp9,Slc25a10,Cftr,Kcnj15,AI317395,Arrb1,Kcnj2,Smad3,Copz1,Mfi2,Crat,Vps35,Slc26a2,Akt2,Sec62,Sft2d2,Exoc8,Cplx2,Aldh1l2,Sorbs1,Slc8a1,Abca1,Gabrb2,Abca5,Cacnb4,Ap3d1,Ryr2…
87	GO:0006351,GO:0006355	transcription, DNA-dependent (BP),regulation of transcription, DNA-dependent (BP)	84	643	1549	37681	8.59199e-16	3.49264e-13	Jdp2,Gabpb1,Rreb1,Foxa3,Hif1an,Nr6a1,Mga,Sub1,2700050L05Rik,Tcfcp2l1,Tceb3,Phf17,Cebpg,Gli3,Zscan12,Zzz3,Zfp697,Dmrta1,Nr3c2,Elp4,Asf1a,Cbx2,Myocd,Lpin1,Phtf2,Ikzf3,Tcf25,Fosl2,Arrb1,Smad3,Klf4,Sertad2,Zfp174,Setd7,Rbl1,Tcf4,Stat6,Tshz1,Grhl2,Fli1,Nfatc2,Mll1,Arnt2,Prdm1,Mtf1,Nfic,Zfp287,Ebf3,Sox11,Zfp120,Klf12,Gabpb2,Zfp367,Hnrnpd,Sox9,Bcl11b,Ctnnd1,Rybp,Suv420h2,Sirt1,Eya3,Foxq1,Med9,Klf15,Ets1…
23	GO:0008152	metabolic process (BP)	57	643	1664	37681	0.0596362	1.56401	Endod1,G3bp1,Zdhhc3,Bace1,Znrf1,St3gal1,Pde10a,Mylip,Parp3,Thsd4,Hsd17b7,Parp16,Nudt16l1,Dnali1,Atp8a1,Lrat,Cftr,Acaa1b,Galnt4,Inpp4b,Pde4b,Bche,Aldh3a2,Pde7a,Usp32,Gch1,Myo5a,Ece1,Mpped1,Aldh1l2,Acpp,Galc,Entpd1,Abca1,Abca5,Hs3st3b1,Acadsb,St6galnac3,Mical2,Pptc7,Hal,Fut4,Eya3,Acsl3,Entpd5,Pnkd,Ptpn11,Hlcs,Nat8l,Sgpp1,Pde1a,Zdhhc16,Smarcad1,Gss,Ctdsp2,Rnf144a,Fuca1
539	GO:0045944	positive regulation of transcription from RNA polymerase II promoter (BP)	46	643	643	37681	4.11336e-11	6.68832e-09	Six4,Gabpb1,Foxa3,Phip,Gli3,En2,Myocd,Dicer1,Gsk3b,Lpin1,Arrb1,Smad3,Mapk14,Klf4,Tcf4,Akt2,Stat6,Nfatc2,Plagl2,Mll1,Arnt2,Mtf1,Nfic,Sox11,Klf12,Gabpb2,Pou2f3,Sox9,Bcl11b,Sirt1,Eya1,Foxq1,Klf6,Klf15,Fzd5,Ets1,Pik3r1,Sp1,Zfp148,Igf2,Armcx3,Hoxd13,Smad5,Nr3c1,Nfat5,Med13
312	GO:0016310	phosphorylation (BP)	43	643	689	37681	4.15787e-08	5.63392e-06	Mylk2,Sgms1,Dgke,Acvr2a,Dgkk,Pip4k2a,Lck,Git2,Lmtk2,Gsk3b,Dgkg,Eif2ak2,Mobkl1a,Mapk14,Pkib,Akt2,Trp53rk,Stk4,Ulk2,Cmpk2,Skp2,Bmpr1b,Tgfbr1,Map2k4,Snrk,Fgfr3,Aak1,Stk10,Epha3,Stk35,Rock2,Pi4k2b,Pik3r1,Pik3cd,Bmpr1a,Nek6,Abl2,Pip4k2c,Wee1,Tollip,Ntrk2,Ttbk2,Akt3
372	GO:0006468	protein phosphorylation (BP)	35	643	569	37681	9.78068e-06	0.000795169	Mylk2,St3gal1,Acvr2a,P2rx7,Lck,Lmtk2,Gsk3b,Eif2ak2,Mapk14,Akt2,Trp53rk,Ptpre,Stk4,Hus1,Ulk2,Bmpr1b,Tgfbr1,Map2k4,Snrk,Fgfr3,Aak1,Stk10,Epha3,Stk35,Rock2,Pik3r1,Ccnd1,Bmpr1a,Nek6,Cdc25b,Wee1,Smad5,Ntrk2,Ttbk2,Akt3
245	GO:0006355,GO:0045944	regulation of transcription, DNA-dependent (BP),positive regulation of transcription from RNA polymerase II promoter (BP)	33	643	430	37681	9.60106e-08	1.11509e-05	Six4,Gabpb1,Foxa3,Gli3,En2,Myocd,Lpin1,Arrb1,Smad3,Klf4,Tcf4,Stat6,Nfatc2,Mll1,Arnt2,Mtf1,Nfic,Sox11,Klf12,Gabpb2,Sox9,Bcl11b,Sirt1,Foxq1,Klf15,Ets1,Sp1,Zfp148,Hoxd13,Smad5,Nr3c1,Nfat5,Med13
595	GO:0000122	negative regulation of transcription from RNA polymerase II promoter (BP)	32	643	490	37681	1.40403e-05	0.000951232	Jdp2,Foxa3,Nr6a1,Tdg,Tcfcp2l1,Prrx1,Usp2,Gli3,Cbx2,Myocd,Dicer1,Lpin1,Tcf25,Smad3,Klf4,Zfp174,Rbl1,Tcf4,Stat6,Prdm1,Nfic,Rfx5,Sox11,Klf12,Rybp,Sirt1,Fgfr3,Foxq1,Zfp148,Sp3,Ahr,Etv3
152	GO:0006351,GO:0006355,GO:0045944	transcription, DNA-dependent (BP),regulation of transcription, DNA-dependent (BP),positive regulation of transcription from RNA polymerase II promoter (BP)	31	643	392	37681	2.1709e-08	2.20618e-05	Gabpb1,Foxa3,Gli3,Myocd,Lpin1,Arrb1,Smad3,Klf4,Tcf4,Stat6,Nfatc2,Mll1,Arnt2,Mtf1,Nfic,Sox11,Klf12,Gabpb2,Sox9,Bcl11b,Sirt1,Foxq1,Klf15,Ets1,Sp1,Zfp148,Hoxd13,Smad5,Nr3c1,Nfat5,Med13
190	GO:0007275	multicellular organismal development (BP)	29	643	872	37681	0.000579375	0.0014538	Six4,Foxa3,Nr6a1,Efnb3,Prrx1,Itga8,En2,Ntng1,Dzip1,Gsk3b,Itgb1,Tcf4,Akt2,Tshz1,Six6,Twsg1,Prdm1,Ebf3,Sox11,Sirt1,Paqr8,Eya3,Fzd5,Pafah1b1,Fat3,Ggnbp2,Hoxd13,Smad5,Ntrk2
324	GO:0016310,GO:0006468	phosphorylation (BP),protein phosphorylation (BP)	28	643	460	37681	0.000929836	0.0503971	Mylk2,Acvr2a,Lck,Lmtk2,Gsk3b,Eif2ak2,Mapk14,Akt2,Trp53rk,Stk4,Ulk2,Bmpr1b,Tgfbr1,Map2k4,Snrk,Fgfr3,Aak1,Stk10,Epha3,Stk35,Rock2,Pik3r1,Bmpr1a,Nek6,Wee1,Ntrk2,Ttbk2,Akt3
405	GO:0006810,GO:0006811	transport (BP),ion transport (BP)	28	643	549	37681	0.0367138	1.06601	Gria3,Sfxn1,Slc12a1,Trpm3,Cacna1e,Gria2,Slc9a9,Slc31a2,Scn4b,Kcnv1,P2rx7,Kcnj16,Slc4a8,Cftr,Kcnj15,AI317395,Kcnj2,Mfi2,Slc8a1,Gabrb2,Cacnb4,Ryr2,Kcnc2,Scn2b,Slc5a3,Gria4,Slc12a2,Slc9a8
249	GO:0006355,GO:0000122	regulation of transcription, DNA-dependent (BP),negative regulation of transcription from RNA polymerase II promoter (BP)	27	643	347	37681	8.32428e-06	7.5196e-05	Jdp2,Foxa3,Nr6a1,Tcfcp2l1,Prrx1,Gli3,Cbx2,Myocd,Lpin1,Tcf25,Smad3,Klf4,Zfp174,Rbl1,Tcf4,Stat6,Prdm1,Nfic,Sox11,Klf12,Rybp,Sirt1,Foxq1,Zfp148,Sp3,Ahr,Etv3
441	GO:0015031	protein transport (BP)	27	643	486	37681	0.0110237	0.497904	Kpna4,Napa,Kpna3,Tmed10,Vps37c,Nup50,Ipo8,Sdad1,Snx18,Vps37b,Rab3d,Arrb1,Rasef,Copz1,Vps35,Sec62,Sft2d2,Exoc8,Ap3d1,Rab43,Snap23,Ap3s2,Chmp2b,Rab9b,Rab2a,Dnajc14,Stx18
485	GO:0045893	positive regulation of transcription, DNA-dependent (BP)	27	643	510	37681	0.0286591	0.970826	Six4,Gli3,Aff1,Myocd,Fosl2,Smad3,Klf4,Sertad2,Tcf4,Nfatc2,Mll1,Arnt2,Mtf1,Zfp287,Ebf3,Sox11,Sox9,Tgfbr1,Klf15,Ets1,Sp1,Sp3,Wac,Zkscan3,Bcl10,Ahr,Med13
167	GO:0006351,GO:0006355,GO:0000122	transcription, DNA-dependent (BP),regulation of transcription, DNA-dependent (BP),negative regulation of transcription from RNA polymerase II promoter (BP)	26	643	325	37681	1.01698e-05	0.000751644	Jdp2,Foxa3,Nr6a1,Tcfcp2l1,Gli3,Cbx2,Myocd,Lpin1,Tcf25,Smad3,Klf4,Zfp174,Rbl1,Tcf4,Stat6,Prdm1,Nfic,Sox11,Klf12,Rybp,Sirt1,Foxq1,Zfp148,Sp3,Ahr,Etv3
503	GO:0030154	cell differentiation (BP)	26	643	570	37681	0.717981	9.41481	Foxa3,Nr6a1,Efnb3,Itga8,Dmrta1,Ntng1,Dzip1,Gsk3b,Klf4,Tcf4,Twsg1,Cplx2,Sox11,Bmpr1b,Sox9,Tgfbr1,Sirt1,Paqr8,Fgfr3,Fzd5,Pik3cd,Pafah1b1,Bmpr1a,Ggnbp2,Smad5,Ntrk2
229	GO:0006355,GO:0045893	regulation of transcription, DNA-dependent (BP),positive regulation of transcription, DNA-dependent (BP)	25	643	362	37681	0.000480731	0.0300642	Six4,Gli3,Myocd,Fosl2,Smad3,Klf4,Sertad2,Tcf4,Nfatc2,Mll1,Arnt2,Mtf1,Zfp287,Ebf3,Sox11,Sox9,Tgfbr1,Klf15,Ets1,Sp1,Sp3,Wac,Zkscan3,Ahr,Med13
394	GO:0006810,GO:0015031	transport (BP),protein transport (BP)	25	643	448	37681	0.0298693	0.097135	Kpna4,Napa,Kpna3,Tmed10,Vps37c,Nup50,Ipo8,Sdad1,Snx18,Vps37b,Rab3d,Arrb1,Copz1,Vps35,Sec62,Sft2d2,Exoc8,Ap3d1,Snap23,Ap3s2,Chmp2b,Rab9b,Rab2a,Dnajc14,Stx18
189	GO:0006351,GO:0045893	transcription, DNA-dependent (BP),positive regulation of transcription, DNA-dependent (BP)	24	643	338	37681	0.000568838	0.0330332	Gli3,Aff1,Myocd,Fosl2,Smad3,Klf4,Sertad2,Tcf4,Nfatc2,Mll1,Arnt2,Mtf1,Zfp287,Ebf3,Sox11,Sox9,Klf15,Ets1,Sp1,Sp3,Wac,Zkscan3,Ahr,Med13
491	GO:0055085	transmembrane transport (BP)	24	643	444	37681	0.0904193	2.10031	Sfxn1,Slc12a1,Slc7a1,Gja5,Hnrnpa3,Slc9a9,Slc6a5,Kcnv1,P2rx7,Slc16a1,Slc4a8,Atp8a1,Aqp9,Cftr,AI317395,Slc26a2,Slc8a1,Abca1,Slc5a3,Slc12a2,Slc17a5,Aqp1,Slc25a26,Slc9a8
101	GO:0006351,GO:0006355,GO:0045893	transcription, DNA-dependent (BP),regulation of transcription, DNA-dependent (BP),positive regulation of transcription, DNA-dependent (BP)	23	643	332	37681	0.00186633	0.0948327	Gli3,Myocd,Fosl2,Smad3,Klf4,Sertad2,Tcf4,Nfatc2,Mll1,Arnt2,Mtf1,Zfp287,Ebf3,Sox11,Sox9,Klf15,Ets1,Sp1,Sp3,Wac,Zkscan3,Ahr,Med13
267	GO:0043066	negative regulation of apoptotic process (BP)	22	643	340	37681	0.0125558	0.537255	Ube2b,Sgms1,Phip,Gli3,Cln8,Dicer1,Gsk3b,Tmem161a,Smad3,Akt2,Chst11,Cd44,Arnt2,Sox9,Bcl11b,Tgfbr1,Sirt1,Eya1,Fgfr3,Pik3r1,Aqp1,Cxcl12
468	GO:0006915	apoptotic process (BP)	22	643	504	37681	6.82437	0.000387987	Sgms1,Phf17,Bcl2l13,Rtn3,Dicer1,Akt2,Stk4,Ece1,Tgfbr1,Map2k4,Rybp,Sirt1,Rassf5,Sgpp1,Faim2,Nek6,Zdhhc16,Bcl10,Ahr,Bcl2l11,Casp9,Bmf
425	GO:0006810,GO:0055085	transport (BP),transmembrane transport (BP)	21	643	414	37681	1.13074	0.000131327	Sfxn1,Slc12a1,Slc7a1,Slc9a9,Slc6a5,Kcnv1,P2rx7,Slc16a1,Slc4a8,Aqp9,Cftr,AI317395,Slc26a2,Slc8a1,Abca1,Slc5a3,Slc12a2,Slc17a5,Aqp1,Slc25a26,Slc9a8
627	GO:0006357	regulation of transcription from RNA polymerase II promoter (BP)	19	643	262	37681	0.0157441	0.609523	Foxa3,Sub1,Tceb3,Cebpg,Nr3c2,Elp4,Myocd,Klf4,Pou2f3,Zfp367,Abca2,Sox9,Med9,Fzd5,Ets1,Sp1,Abt1,Ahr,Med13
654	GO:0007049	cell cycle (BP)	19	643	533	37681	0.00229708	0.00410445	Gnai1,Usp2,Gnai3,Cd2ap,Ccny,Ncapg2,Rbl1,Ccnd2,Fzr1,Cep164,Stk10,Pafah1b1,Ccnd1,Nek6,Cdc25b,Wee1,Ahr,Anxa11,Ccno
204	GO:0007275,GO:0030154	multicellular organismal development (BP),cell differentiation (BP)	17	643	417	37681	0.000942653	0.00209966	Foxa3,Nr6a1,Efnb3,Itga8,Ntng1,Dzip1,Gsk3b,Tcf4,Twsg1,Sox11,Sirt1,Paqr8,Fzd5,Pafah1b1,Ggnbp2,Smad5,Ntrk2
521	GO:0007399	nervous system development (BP)	17	643	279	37681	0.741267	9.56587	Mylip,Efnb3,Itga8,Ntng1,Lmtk2,Cln8,Gsk3b,Tcf4,Cplx2,Ulk2,Sox11,Dcdc2a,Pafah1b1,Bmpr1a,Pofut1,Ccdc88a,Ntrk2
175	GO:0006351,GO:0006355,GO:0006357	transcription, DNA-dependent (BP),regulation of transcription, DNA-dependent (BP),regulation of transcription from RNA polymerase II promoter (BP)	16	643	188	37681	0.0172939	0.611303	Foxa3,Sub1,Tceb3,Cebpg,Nr3c2,Elp4,Myocd,Klf4,Zfp367,Sox9,Med9,Ets1,Sp1,Abt1,Ahr,Med13
232	GO:0006355,GO:0045893,GO:0045944	regulation of transcription, DNA-dependent (BP),positive regulation of transcription, DNA-dependent (BP),positive regulation of transcription from RNA polymerase II promoter (BP)	16	643	206	37681	0.0597402	1.51777	Six4,Gli3,Myocd,Smad3,Klf4,Tcf4,Nfatc2,Mll1,Arnt2,Mtf1,Sox11,Sox9,Klf15,Ets1,Sp1,Med13
569	GO:0008284	positive regulation of cell proliferation (BP)	16	643	348	37681	0.00036728	0.00109779	Phip,Myocd,Itgb1,Arnt2,Ccnd2,Sox11,Fzr1,Sox9,Tgfbr1,Sirt1,Fgfr3,Ets1,Ccnd1,Cxcl12,Ntrk2,Apln
705	GO:0035556	intracellular signal transduction (BP)	16	643	237	37681	0.375238	6.93338	Asb3,Arfgef2,Dgke,Arhgef6,Dgkk,Adcy1,Arhgef4,Plekhm3,Gsk3b,Dgkg,Shc4,Socs7,Rock2,Arhgef12,Rassf5,Dcdc2a
109	GO:0006351,GO:0006355,GO:0045893,GO:0045944	transcription, DNA-dependent (BP),regulation of transcription, DNA-dependent (BP),positive regulation of transcription, DNA-dependent (BP),positive regulation of transcription from RNA polymerase II promoter (BP)	15	643	190	37681	0.108852	2.32886	Gli3,Myocd,Smad3,Klf4,Tcf4,Nfatc2,Mll1,Arnt2,Mtf1,Sox11,Sox9,Klf15,Ets1,Sp1,Med13
191	GO:0007275,GO:0006355	multicellular organismal development (BP),regulation of transcription, DNA-dependent (BP)	15	643	316	37681	0.000397727	0.00113457	Six4,Foxa3,Nr6a1,Prrx1,En2,Tcf4,Tshz1,Six6,Prdm1,Ebf3,Sox11,Sirt1,Eya3,Hoxd13,Smad5
494	GO:0034220	ion transmembrane transport (BP)	15	643	331	37681	0.000642228	0.00158703	Gria3,Sfxn1,Slc12a1,Gria2,P2rx7,Slc4a8,Atp8a1,Cftr,Slc26a2,Abca1,Gabrb2,Scn2b,Gria4,Slc12a2,Slc9a8
523	GO:0008285	negative regulation of cell proliferation (BP)	15	643	279	37681	0.000104143	0.00047835	Foxa3,Gli3,Myocd,Itgb1,Smad3,Klf4,Asph,Stk4,Mll1,Sox9,Bcl11b,Fgfr3,Fzd5,Ptges,Ptprj
546	GO:0045944,GO:0000122	positive regulation of transcription from RNA polymerase II promoter (BP),negative regulation of transcription from RNA polymerase II promoter (BP)	15	643	200	37681	0.206917	4.20558	Foxa3,Gli3,Myocd,Dicer1,Lpin1,Smad3,Klf4,Tcf4,Stat6,Nfic,Sox11,Klf12,Sirt1,Foxq1,Zfp148
642	GO:0007155	cell adhesion (BP)	15	643	450	37681	0.0112682	0.0147284	Pcdh15,Negr1,Itga8,Cd164,Nid1,Pcdh10,Itgb1,Cxadr,Tnfaip6,Cd4,Cd44,Adam12,Ctnnd1,Fat3,Cntn2
661	GO:0007049,GO:0051301	cell cycle (BP),cell division (BP)	15	643	285	37681	0.000131632	0.000569238	Gnai1,Gnai3,Cd2ap,Ccny,Ncapg2,Ccnd2,Fzr1,Cep164,Pafah1b1,Ccnd1,Nek6,Cdc25b,Wee1,Anxa11,Ccno
679	GO:0006974	response to DNA damage stimulus (BP)	15	643	308	37681	0.00030371	0.00093529	Rad51l3,Shprh,Ube2b,Ercc6,Dclre1b,Nfatc2,Hus1,Fzr1,Cep164,Sirt1,Eya3,Smc6,Ccnd1,Wac,Casp9
156	GO:0006351,GO:0006355,GO:0045944,GO:0000122	transcription, DNA-dependent (BP),regulation of transcription, DNA-dependent (BP),positive regulation of transcription from RNA polymerase II promoter (BP),negative regulation of transcription from RNA polymerase II promoter (BP)	14	643	149	37681	0.0302841	0.094696	Foxa3,Gli3,Myocd,Lpin1,Smad3,Klf4,Tcf4,Stat6,Nfic,Sox11,Klf12,Sirt1,Foxq1,Zfp148
313	GO:0016310,GO:0046777	phosphorylation (BP),protein autophosphorylation (BP)	14	643	140	37681	0.0139688	0.567832	Mylk2,Lck,Lmtk2,Eif2ak2,Mobkl1a,Mapk14,Stk4,Ulk2,Tgfbr1,Fgfr3,Aak1,Stk10,Nek6,Ntrk2
431	GO:0006810,GO:0034220	transport (BP),ion transmembrane transport (BP)	14	643	280	37681	0.000366806	0.00110042	Gria3,Sfxn1,Slc12a1,Gria2,P2rx7,Slc4a8,Cftr,Slc26a2,Abca1,Gabrb2,Scn2b,Gria4,Slc12a2,Slc9a8
619	GO:0010628	positive regulation of gene expression (BP)	14	643	156	37681	0.0531645	1.44076	Mylk2,Sgms1,Lck,Dicer1,Akt2,Iqgap3,Nfatc2,Cd44,Prdm1,Sox11,Sox9,Pik3r1,Ntrk2,Nfat5
636	GO:0045892	negative regulation of transcription, DNA-dependent (BP)	14	643	413	37681	0.0122938	0.0158648	Gli3,Gsk3b,Klf4,Zfp174,Nfic,Sox9,Sirt1,Zfp295,Zfp148,Sp3,Dnajb6,Lims1,Elk3,Grlf1
44	GO:0042981	regulation of apoptotic process (BP)	13	643	157	37681	0.033218	6.28052	Gli3,Bcl2l13,P2rx7,Dicer1,Ikzf3,Ptprc,Sox9,Tgfbr1,Sirt1,Fgfr3,Bcl10,Bcl2l11,Bmf
314	GO:0016310,GO:0046777,GO:0006468	phosphorylation (BP),protein autophosphorylation (BP),protein phosphorylation (BP)	13	643	133	37681	0.0507092	1.42161	Mylk2,Lck,Lmtk2,Eif2ak2,Mapk14,Stk4,Ulk2,Tgfbr1,Fgfr3,Aak1,Stk10,Nek6,Ntrk2
467	GO:0016192	vesicle-mediated transport (BP)	13	643	168	37681	0.699197	9.31881	Napa,Tmed10,Arfgef2,Stx17,Vamp1,Rtn3,Copz1,Sft2d2,Ap3d1,Snap23,Ap3s2,Rab2a,Stx18
702	GO:0050790	regulation of catalytic activity (BP)	13	643	197	37681	3.80211	0.000286214	Arfgef2,Arhgef6,Dock5,Elp4,D10Bwg1379e,Arhgef4,Ppp2r5e,Klf4,Rgl1,Grpel2,Arhgef12,Pik3r1,Grpel1
71	GO:0016311	dephosphorylation (BP)	12	643	186	37681	9.29272	0.000497039	Mtmr12,Lck,Inpp4b,Ptpre,Ptprc,Acpp,Pptc7,Eya3,Ptpn11,Ptp4a3,Ptprj,Ctdsp2
287	GO:0043066,GO:0045944	negative regulation of apoptotic process (BP),positive regulation of transcription from RNA polymerase II promoter (BP)	12	643	89	37681	0.00395159	0.188979	Phip,Gli3,Dicer1,Gsk3b,Smad3,Akt2,Arnt2,Sox9,Bcl11b,Sirt1,Eya1,Pik3r1
411	GO:0006810,GO:0006811,GO:0055085	transport (BP),ion transport (BP),transmembrane transport (BP)	12	643	231	37681	0.000675218	0.00165847	Sfxn1,Slc12a1,Slc9a9,Kcnv1,P2rx7,Slc4a8,Cftr,AI317395,Slc8a1,Slc5a3,Slc12a2,Slc9a8
417	GO:0006810,GO:0006811,GO:0034220	transport (BP),ion transport (BP),ion transmembrane transport (BP)	12	643	253	37681	0.00147601	0.00289854	Gria3,Sfxn1,Slc12a1,Gria2,P2rx7,Slc4a8,Cftr,Gabrb2,Scn2b,Gria4,Slc12a2,Slc9a8
534	GO:0006813	potassium ion transport (BP)	12	643	141	37681	0.593672	8.04425	Slc12a1,Kcnv1,Kcnj16,Kctd10,Kcnj15,Kcnj2,Kctd12,Kcnc2,Slc12a2,Aqp1,Slc9a8,Atp1b4
582	GO:0001934	positive regulation of protein phosphorylation (BP)	12	643	116	37681	0.0753982	0.18029	Acvr2a,P2rx7,Akt2,Iqgap3,Stk4,Ccnd2,Sox9,Map2k4,Sirt1,Pik3r1,Ccnd1,Igf2
625	GO:0007507	heart development (BP)	12	643	157	37681	1.77224	0.000189583	Vcan,Gli3,Myocd,Cxadr,Adam19,Ece1,Gnaq,Sox9,Tgfbr1,Bmpr1a,Pofut1,Ptprj
641	GO:0043065	positive regulation of apoptotic process (BP)	12	643	225	37681	0.000535362	0.00141315	Dhodh,P2rx7,Itgb1,Eif2ak2,Stk4,Ptprc,Map2k4,Sirt1,Fgfr3,Pik3r1,Bcl2l11,Casp9
78	GO:0006351,GO:0007275,GO:0006355	transcription, DNA-dependent (BP),multicellular organismal development (BP),regulation of transcription, DNA-dependent (BP)	11	643	271	37681	0.00729888	0.010109	Foxa3,Nr6a1,Tcf4,Tshz1,Prdm1,Ebf3,Sox11,Sirt1,Eya3,Hoxd13,Smad5
212	GO:0007275,GO:0045944	multicellular organismal development (BP),positive regulation of transcription from RNA polymerase II promoter (BP)	11	643	147	37681	4.78261	0.000341076	Six4,Foxa3,En2,Gsk3b,Tcf4,Akt2,Sox11,Sirt1,Fzd5,Hoxd13,Smad5
402	GO:0006810,GO:0016192	transport (BP),vesicle-mediated transport (BP)	11	643	139	37681	0.28551	0.000232119	Napa,Tmed10,Stx17,Rtn3,Copz1,Sft2d2,Ap3d1,Snap23,Ap3s2,Rab2a,Stx18
487	GO:0006200	ATP catabolic process (BP)	11	643	248	37681	0.0038132	0.00609063	Rad51l3,Ddx51,Ercc6,Atp8a1,Cftr,Entpd1,Abca1,Abca5,Abca2,Lonrf3,Atp1b4
538	GO:0034765	regulation of ion transmembrane transport (BP)	11	643	176	37681	0.000237527	0.000784998	Cacna1e,Scn4b,Kcnv1,Kcnj16,Kctd10,Kcnj15,Kcnj2,Cacnb4,Kctd12,Kcnc2,Scn2b
648	GO:0006281	DNA repair (BP)	11	643	255	37681	0.0046906	0.00710142	Rad51l3,Shprh,Ube2b,Ercc6,Asf1a,Dclre1b,Hus1,Fzr1,Cep164,Eya3,Smc6
686	GO:0006917	induction of apoptosis (BP)	11	643	164	37681	0.000128056	0.00057519	Zmat3,Lck,Gsk3b,Smad3,Plagl2,Stk4,Tgfbr1,Ets1,Bcl10,Bcl2l11,Casp9
697	GO:0007264	small GTPase mediated signal transduction (BP)	11	643	191	37681	0.000476928	0.00128818	Nkiras1,Rab3d,Rasef,Rgl1,Rab43,Rap2a,Rhou,Rab9b,Rab2a,G3bp2,Grlf1
787	GO:0006814	sodium ion transport (BP)	11	643	123	37681	0.899871	0.000114312	Slc12a1,Slc9a9,Scn4b,Slc4a8,AI317395,Slc8a1,Scn2b,Slc5a3,Slc12a2,Slc9a8,Atp1b4
38	GO:0005975	carbohydrate metabolic process (BP)	10	643	174	37681	0.000864594	0.00196345	Ppp1r3b,B4galt6,Gsk3b,Akt2,Chst11,Galc,Igf2,Pofut1,Phkb,Fuca1
74	GO:0035335	peptidyl-tyrosine dephosphorylation (BP)	10	643	88	37681	0.266815	5.16478	Acp1,Ptpre,Ptprc,Eya1,Eya3,Ptpn11,Ptp4a3,Ptprd,Cdc25b,Ptprj
76	GO:0006470	protein dephosphorylation (BP)	10	643	118	37681	0.36489	0.000285246	Acp1,Ptpre,Ptprc,Eya1,Eya3,Ptpn11,Ptp4a3,Cdc25b,Ptprj,Ctdsp2
177	GO:0006351,GO:0006355,GO:0045892	transcription, DNA-dependent (BP),regulation of transcription, DNA-dependent (BP),negative regulation of transcription, DNA-dependent (BP)	10	643	268	37681	0.0175362	0.0216342	Gli3,Klf4,Zfp174,Nfic,Sox9,Sirt1,Zfp148,Sp3,Elk3,Grlf1
181	GO:0006351,GO:0006355,GO:0016568	transcription, DNA-dependent (BP),regulation of transcription, DNA-dependent (BP),chromatin modification (BP)	10	643	167	37681	0.000630081	0.00156176	Foxa3,Asf1a,Cbx2,Setd7,Rbl1,Mll1,Suv420h2,Eya3,Wac,Whsc1l1
243	GO:0006355,GO:0030154	regulation of transcription, DNA-dependent (BP),cell differentiation (BP)	10	643	175	37681	0.000903291	0.00203993	Foxa3,Nr6a1,Dmrta1,Klf4,Tcf4,Sox11,Sox9,Tgfbr1,Sirt1,Smad5
350	GO:0016310,GO:0007165	phosphorylation (BP),signal transduction (BP)	10	643	108	37681	1.68788	0.000182966	Stk4,Ulk2,Tgfbr1,Fgfr3,Pik3r1,Pik3cd,Bmpr1a,Nek6,Tollip,Akt3
424	GO:0006810,GO:0006811,GO:0006814	transport (BP),ion transport (BP),sodium ion transport (BP)	10	643	116	37681	3.14845	0.00025095	Slc12a1,Slc9a9,Scn4b,Slc4a8,AI317395,Slc8a1,Scn2b,Slc5a3,Slc12a2,Slc9a8
479	GO:0006886	intracellular protein transport (BP)	10	643	158	37681	0.000408161	0.00113642	Napa,Tmed10,Stx17,Ipo8,Copz1,Ap3d1,Ap3s2,Myrip,Rab2a,Stx18
492	GO:0055085,GO:0034220	transmembrane transport (BP),ion transmembrane transport (BP)	10	643	142	37681	0.000172834	0.000616288	Sfxn1,Slc12a1,P2rx7,Slc4a8,Atp8a1,Cftr,Slc26a2,Abca1,Slc12a2,Slc9a8
501	GO:0042127	regulation of cell proliferation (BP)	10	643	127	37681	6.83011	0.000385617	Gli3,Nr3c2,Klf4,Stat6,Chst11,Sox9,Sirt1,Hoxd13,Ccdc88a,Nr3c1
504	GO:0030154,GO:0007399	cell differentiation (BP),nervous system development (BP)	10	643	145	37681	0.000204969	0.000706102	Efnb3,Itga8,Ntng1,Gsk3b,Tcf4,Cplx2,Sox11,Pafah1b1,Bmpr1a,Ntrk2
536	GO:0006813,GO:0071805	potassium ion transport (BP),potassium ion transmembrane transport (BP)	10	643	122	37681	4.85618	0.000303698	Kcnv1,Kcnj16,Kctd10,Kcnj15,Kcnj2,Kctd12,Kcnc2,Aqp1,Slc9a8,Atp1b4
604	GO:0006629	lipid metabolic process (BP)	10	643	227	37681	0.00593921	0.00870014	Sgms1,Dgat2,Lpin1,Acaa1b,Crat,Scd2,Ldlrap1,Acadsb,Acsl3,Ptpn11
622	GO:0001701	in utero embryonic development (BP)	10	643	227	37681	0.00593921	0.00870014	Ube2b,Gli3,Itgb1,Smad3,Prdm1,Tgfbr1,Sp1,Bmpr1a,Sp3,Bcl2l11
649	GO:0006281,GO:0006974	DNA repair (BP),response to DNA damage stimulus (BP)	10	643	224	37681	0.00542248	0.00805937	Rad51l3,Shprh,Ube2b,Ercc6,Dclre1b,Hus1,Fzr1,Cep164,Eya3,Smc6
10	GO:0030335	positive regulation of cell migration (BP)	9	643	115	37681	0.000163931	0.000669728	Ccl11,Itgb1,Smad3,Adra2a,Akt2,Ets1,Pik3r1,Aqp1,Cxcl12
75	GO:0035335,GO:0006470	peptidyl-tyrosine dephosphorylation (BP),protein dephosphorylation (BP)	9	643	75	37681	0.534921	8.05354	Acp1,Ptpre,Ptprc,Eya1,Eya3,Ptpn11,Ptp4a3,Cdc25b,Ptprj
140	GO:0006351,GO:0006355,GO:0030154	transcription, DNA-dependent (BP),regulation of transcription, DNA-dependent (BP),cell differentiation (BP)	9	643	162	37681	0.00195024	0.00352343	Foxa3,Nr6a1,Dmrta1,Klf4,Tcf4,Sox11,Sox9,Sirt1,Smad5
368	GO:0007409	axonogenesis (BP)	9	643	87	37681	1.82245	0.000189955	Slitrk6,Ntng1,Adcy1,Gsk3b,Ulk2,Bcl11b,Ptpn11,Fzd5,Cntn2
395	GO:0006810,GO:0015031,GO:0016192	transport (BP),protein transport (BP),vesicle-mediated transport (BP)	9	643	116	37681	0.000175071	0.000621542	Napa,Tmed10,Copz1,Sft2d2,Ap3d1,Snap23,Ap3s2,Rab2a,Stx18
404	GO:0006810,GO:0006886	transport (BP),intracellular protein transport (BP)	9	643	114	37681	0.000153388	0.000636246	Napa,Tmed10,Stx17,Ipo8,Copz1,Ap3d1,Ap3s2,Rab2a,Stx18
423	GO:0006810,GO:0006811,GO:0034765	transport (BP),ion transport (BP),regulation of ion transmembrane transport (BP)	9	643	153	37681	0.00131521	0.00262718	Cacna1e,Scn4b,Kcnv1,Kcnj16,Kcnj15,Kcnj2,Cacnb4,Kcnc2,Scn2b
426	GO:0006810,GO:0055085,GO:0034220	transport (BP),transmembrane transport (BP),ion transmembrane transport (BP)	9	643	125	37681	0.000306791	0.00094121	Sfxn1,Slc12a1,P2rx7,Slc4a8,Cftr,Slc26a2,Abca1,Slc12a2,Slc9a8
432	GO:0006810,GO:0006813	transport (BP),potassium ion transport (BP)	9	643	113	37681	0.000143416	0.000597934	Slc12a1,Kcnv1,Kcnj16,Kcnj15,Kcnj2,Kcnc2,Slc12a2,Aqp1,Slc9a8
496	GO:0043547	positive regulation of GTPase activity (BP)	9	643	175	37681	0.00327589	0.00535875	Snx18,Git2,Arrb1,Gnaq,Arhgef12,Elmod2,Tbc1d13,Rgs4,Grlf1
508	GO:0030154,GO:0045944	cell differentiation (BP),positive regulation of transcription from RNA polymerase II promoter (BP)	9	643	98	37681	4.73706	0.000340816	Foxa3,Gsk3b,Klf4,Tcf4,Sox11,Sox9,Sirt1,Fzd5,Smad5
524	GO:0008285,GO:0045944	negative regulation of cell proliferation (BP),positive regulation of transcription from RNA polymerase II promoter (BP)	9	643	74	37681	0.477902	8.63409	Foxa3,Gli3,Myocd,Smad3,Klf4,Mll1,Sox9,Bcl11b,Fzd5
551	GO:0045944,GO:0006357	positive regulation of transcription from RNA polymerase II promoter (BP),regulation of transcription from RNA polymerase II promoter (BP)	9	643	127	37681	0.000345091	0.00104686	Foxa3,Myocd,Klf4,Pou2f3,Sox9,Fzd5,Ets1,Sp1,Med13
677	GO:0007283	spermatogenesis (BP)	9	643	243	37681	0.0245137	0.0289675	Ube2b,Foxa3,Nr6a1,Acvr2a,Dzip1,Sox9,Sirt1,Ggnbp2,Bcl2l11
689	GO:0006184	GTP catabolic process (BP)	9	643	134	37681	0.000511508	0.00135458	Gnai1,Gnal,Nkiras1,Gnai3,Gch1,Gnaq,Rap2a,Ehd3,Rab2a
711	GO:0051726	regulation of cell cycle (BP)	9	643	82	37681	1.12287	0.000132303	Mylk2,Itgb1,Rbl1,Ptprc,Ccnd2,Skp2,Ccnd1,Nras,Ccno
43	GO:0042493	response to drug (BP)	8	643	123	37681	0.00127328	0.00254969	Ube2b,P2rx7,Lck,Mat2a,Bche,Nfatc2,Igf2,Aqp1
121	GO:0006351,GO:0006355,GO:0045893,GO:0000122	transcription, DNA-dependent (BP),regulation of transcription, DNA-dependent (BP),positive regulation of transcription, DNA-dependent (BP),negative regulation of transcription from RNA polymerase II promoter (BP)	8	643	107	37681	0.000510505	0.00135634	Gli3,Myocd,Smad3,Klf4,Tcf4,Sox11,Sp3,Ahr
133	GO:0006351,GO:0006355,GO:0042127	transcription, DNA-dependent (BP),regulation of transcription, DNA-dependent (BP),regulation of cell proliferation (BP)	8	643	46	37681	0.101447	0.22291	Gli3,Nr3c2,Klf4,Stat6,Sox9,Sirt1,Hoxd13,Nr3c1
148	GO:0006351,GO:0006355,GO:0008285,GO:0045944	transcription, DNA-dependent (BP),regulation of transcription, DNA-dependent (BP),negative regulation of cell proliferation (BP),positive regulation of transcription from RNA polymerase II promoter (BP)	8	643	51	37681	0.229689	4.55457	Foxa3,Gli3,Myocd,Smad3,Klf4,Mll1,Sox9,Bcl11b
194	GO:0007275,GO:0006355,GO:0045944	multicellular organismal development (BP),regulation of transcription, DNA-dependent (BP),positive regulation of transcription from RNA polymerase II promoter (BP)	8	643	117	37681	0.00092119	0.00207459	Six4,Foxa3,En2,Tcf4,Sox11,Sirt1,Hoxd13,Smad5
205	GO:0007275,GO:0030154,GO:0007399	multicellular organismal development (BP),cell differentiation (BP),nervous system development (BP)	8	643	128	37681	0.00164198	0.00313364	Efnb3,Itga8,Ntng1,Gsk3b,Tcf4,Sox11,Pafah1b1,Ntrk2
226	GO:0006355,GO:0007165	regulation of transcription, DNA-dependent (BP),signal transduction (BP)	8	643	76	37681	4.68105	0.000339794	Arrb1,Stat6,Arnt2,Sox9,Tgfbr1,Hivep2,Ahr,Grlf1
325	GO:0016310,GO:0006468,GO:0007165	phosphorylation (BP),protein phosphorylation (BP),signal transduction (BP)	8	643	95	37681	0.00022745	0.000760975	Stk4,Ulk2,Tgfbr1,Fgfr3,Pik3r1,Bmpr1a,Nek6,Akt3
347	GO:0016310,GO:0006468,GO:0018105	phosphorylation (BP),protein phosphorylation (BP),peptidyl-serine phosphorylation (BP)	8	643	46	37681	0.101447	0.22291	Lmtk2,Gsk3b,Mapk14,Stk4,Tgfbr1,Nek6,Ttbk2,Akt3
359	GO:0006955	immune response (BP)	8	643	141	37681	0.00300246	0.00497148	Cebpg,Ccl11,Il21,Serpinb9,Smad3,Cd4,Bmpr1a,Cxcl12
397	GO:0006810,GO:0015031,GO:0006886	transport (BP),protein transport (BP),intracellular protein transport (BP)	8	643	101	37681	0.000345955	0.00104558	Napa,Tmed10,Ipo8,Copz1,Ap3d1,Ap3s2,Rab2a,Stx18
403	GO:0006810,GO:0016192,GO:0006886	transport (BP),vesicle-mediated transport (BP),intracellular protein transport (BP)	8	643	63	37681	1.16738	0.000133673	Napa,Tmed10,Stx17,Copz1,Ap3d1,Ap3s2,Rab2a,Stx18
416	GO:0006810,GO:0006811,GO:0055085,GO:0006814	transport (BP),ion transport (BP),transmembrane transport (BP),sodium ion transport (BP)	8	643	81	37681	7.41164	0.000409909	Slc12a1,Slc9a9,Slc4a8,AI317395,Slc8a1,Slc5a3,Slc12a2,Slc9a8
420	GO:0006810,GO:0006811,GO:0006813	transport (BP),ion transport (BP),potassium ion transport (BP)	8	643	109	37681	0.000577656	0.00145398	Slc12a1,Kcnv1,Kcnj16,Kcnj15,Kcnj2,Kcnc2,Slc12a2,Slc9a8
488	GO:0006812	cation transport (BP)	8	643	105	37681	0.000449818	0.00123132	Sfxn1,Slc12a1,Trpm3,Slc9a9,P2rx7,Atp8a1,Slc12a2,Slc9a8
618	GO:0001501	skeletal system development (BP)	8	643	82	37681	8.09151	0.00043856	Gja5,Smad3,Sox11,Gnaq,Bmpr1b,Sox9,Tgfbr1,Hoxd13
656	GO:0007049,GO:0007067,GO:0051301	cell cycle (BP),mitosis (BP),cell division (BP)	8	643	195	37681	0.0193473	0.0235822	Cd2ap,Ncapg2,Fzr1,Cep164,Pafah1b1,Nek6,Cdc25b,Wee1
666	GO:0001525	angiogenesis (BP)	8	643	159	37681	0.00617222	0.00877276	Dicer1,Mapk14,Hs6st1,Sirt1,Fzd5,Pofut1,Smad5,Elk3
63	GO:0042981,GO:0006915	regulation of apoptotic process (BP),apoptotic process (BP)	7	643	84	37681	0.000593501	0.00148466	Bcl2l13,Dicer1,Tgfbr1,Sirt1,Bcl10,Bcl2l11,Bmf
73	GO:0016311,GO:0006470	dephosphorylation (BP),protein dephosphorylation (BP)	7	643	91	37681	0.000957605	0.00212714	Ptpre,Ptprc,Eya3,Ptpn11,Ptp4a3,Ptprj,Ctdsp2
96	GO:0006351,GO:0006355,GO:0007165	transcription, DNA-dependent (BP),regulation of transcription, DNA-dependent (BP),signal transduction (BP)	7	643	53	37681	3.18248	0.0002512	Arrb1,Stat6,Arnt2,Sox9,Hivep2,Ahr,Grlf1
128	GO:0006351,GO:0006355,GO:0045893,GO:0006357	transcription, DNA-dependent (BP),regulation of transcription, DNA-dependent (BP),positive regulation of transcription, DNA-dependent (BP),regulation of transcription from RNA polymerase II promoter (BP)	7	643	78	37681	0.000377913	0.00112543	Myocd,Klf4,Sox9,Ets1,Sp1,Ahr,Med13
135	GO:0006351,GO:0006355,GO:0042127,GO:0045944	transcription, DNA-dependent (BP),regulation of transcription, DNA-dependent (BP),regulation of cell proliferation (BP),positive regulation of transcription from RNA polymerase II promoter (BP)	7	643	28	37681	0.0353649	1.06488	Gli3,Klf4,Stat6,Sox9,Sirt1,Hoxd13,Nr3c1
142	GO:0006351,GO:0006355,GO:0030154,GO:0045944	transcription, DNA-dependent (BP),regulation of transcription, DNA-dependent (BP),cell differentiation (BP),positive regulation of transcription from RNA polymerase II promoter (BP)	7	643	70	37681	0.000192795	0.00067854	Foxa3,Klf4,Tcf4,Sox11,Sox9,Sirt1,Smad5
161	GO:0006351,GO:0006355,GO:0045944,GO:0006357	transcription, DNA-dependent (BP),regulation of transcription, DNA-dependent (BP),positive regulation of transcription from RNA polymerase II promoter (BP),regulation of transcription from RNA polymerase II promoter (BP)	7	643	109	37681	0.0027135	0.00459599	Foxa3,Myocd,Klf4,Sox9,Ets1,Sp1,Med13
170	GO:0006351,GO:0006355,GO:0000122,GO:0045892	transcription, DNA-dependent (BP),regulation of transcription, DNA-dependent (BP),negative regulation of transcription from RNA polymerase II promoter (BP),negative regulation of transcription, DNA-dependent (BP)	7	643	133	37681	0.00800892	0.0109066	Gli3,Klf4,Zfp174,Nfic,Sirt1,Zfp148,Sp3
186	GO:0006351,GO:0006355,GO:0006366	transcription, DNA-dependent (BP),regulation of transcription, DNA-dependent (BP),transcription from RNA polymerase II promoter (BP)	7	643	81	37681	0.000476051	0.0012901	Fosl2,Arrb1,Smad3,Klf4,Ets1,Abt1,Ahr
196	GO:0007275,GO:0006355,GO:0000122	multicellular organismal development (BP),regulation of transcription, DNA-dependent (BP),negative regulation of transcription from RNA polymerase II promoter (BP)	7	643	94	37681	0.00115921	0.00244156	Foxa3,Nr6a1,Prrx1,Tcf4,Prdm1,Sox11,Sirt1
207	GO:0007275,GO:0030154,GO:0045944	multicellular organismal development (BP),cell differentiation (BP),positive regulation of transcription from RNA polymerase II promoter (BP)	7	643	66	37681	0.00013282	0.000571335	Foxa3,Gsk3b,Tcf4,Sox11,Sirt1,Fzd5,Smad5
220	GO:0006355,GO:0043066	regulation of transcription, DNA-dependent (BP),negative regulation of apoptotic process (BP)	7	643	87	37681	0.000732865	0.00174727	Gli3,Smad3,Arnt2,Sox9,Bcl11b,Tgfbr1,Sirt1
246	GO:0006355,GO:0008284	regulation of transcription, DNA-dependent (BP),positive regulation of cell proliferation (BP)	7	643	87	37681	0.000732865	0.00174727	Myocd,Arnt2,Sox11,Sox9,Tgfbr1,Sirt1,Ets1
257	GO:0009952	anterior/posterior pattern specification (BP)	7	643	119	37681	0.00441365	0.00678317	Gli3,Acvr2a,Tshz1,Mll1,Tgfbr1,Bmpr1a,Hoxd13
296	GO:0043066,GO:0008284	negative regulation of apoptotic process (BP),positive regulation of cell proliferation (BP)	7	643	89	37681	0.000839316	0.00191138	Phip,Arnt2,Sox9,Tgfbr1,Sirt1,Fgfr3,Cxcl12
353	GO:0016310,GO:0030154	phosphorylation (BP),cell differentiation (BP)	7	643	41	37681	0.554026	8.18951	Gsk3b,Bmpr1b,Tgfbr1,Fgfr3,Pik3cd,Bmpr1a,Ntrk2
360	GO:0043410	positive regulation of MAPK cascade (BP)	7	643	73	37681	0.000250772	0.000825415	Lpar2,P2rx7,Itgb1,Ptprc,Fgfr3,Igf2,Ntrk2
374	GO:0006468,GO:0030154	protein phosphorylation (BP),cell differentiation (BP)	7	643	44	37681	0.903428	0.000112998	Gsk3b,Bmpr1b,Tgfbr1,Fgfr3,Bmpr1a,Smad5,Ntrk2
378	GO:0006468,GO:0001934	protein phosphorylation (BP),positive regulation of protein phosphorylation (BP)	7	643	31	37681	0.0751272	1.85086	Acvr2a,P2rx7,Akt2,Stk4,Map2k4,Pik3r1,Ccnd1
396	GO:0006810,GO:0015031,GO:0016192,GO:0006886	transport (BP),protein transport (BP),vesicle-mediated transport (BP),intracellular protein transport (BP)	7	643	58	37681	5.76743	0.000332547	Napa,Tmed10,Copz1,Ap3d1,Ap3s2,Rab2a,Stx18
406	GO:0006810,GO:0006811,GO:0006812	transport (BP),ion transport (BP),cation transport (BP)	7	643	81	37681	0.000476051	0.0012901	Sfxn1,Slc12a1,Trpm3,Slc9a9,P2rx7,Slc12a2,Slc9a8
412	GO:0006810,GO:0006811,GO:0055085,GO:0034220	transport (BP),ion transport (BP),transmembrane transport (BP),ion transmembrane transport (BP)	7	643	107	37681	0.00244456	0.00419288	Sfxn1,Slc12a1,P2rx7,Slc4a8,Cftr,Slc12a2,Slc9a8
433	GO:0006810,GO:0006813,GO:0071805	transport (BP),potassium ion transport (BP),potassium ion transmembrane transport (BP)	7	643	98	37681	0.00147813	0.0028957	Kcnv1,Kcnj16,Kcnj15,Kcnj2,Kcnc2,Aqp1,Slc9a8
489	GO:0006812,GO:0055085	cation transport (BP),transmembrane transport (BP)	7	643	63	37681	9.86072	0.000458101	Sfxn1,Slc12a1,Slc9a9,P2rx7,Atp8a1,Slc12a2,Slc9a8
513	GO:0030154,GO:0000122	cell differentiation (BP),negative regulation of transcription from RNA polymerase II promoter (BP)	7	643	63	37681	9.86072	0.000458101	Foxa3,Nr6a1,Klf4,Tcf4,Sox11,Sirt1,Fgfr3
535	GO:0006813,GO:0034765,GO:0071805	potassium ion transport (BP),regulation of ion transmembrane transport (BP),potassium ion transmembrane transport (BP)	7	643	95	37681	0.00123333	0.00258427	Kcnv1,Kcnj16,Kctd10,Kcnj15,Kcnj2,Kctd12,Kcnc2
540	GO:0045944,GO:0008284	positive regulation of transcription from RNA polymerase II promoter (BP),positive regulation of cell proliferation (BP)	7	643	99	37681	0.00156762	0.00302726	Phip,Myocd,Arnt2,Sox11,Sox9,Sirt1,Ets1
550	GO:0045944,GO:0010628	positive regulation of transcription from RNA polymerase II promoter (BP),positive regulation of gene expression (BP)	7	643	61	37681	8.00734	0.000436911	Dicer1,Akt2,Nfatc2,Sox11,Sox9,Pik3r1,Nfat5
552	GO:0045944,GO:0045892	positive regulation of transcription from RNA polymerase II promoter (BP),negative regulation of transcription, DNA-dependent (BP)	7	643	125	37681	0.00576123	0.00851615	Gli3,Gsk3b,Klf4,Nfic,Sox9,Sirt1,Zfp148
639	GO:0016055	Wnt receptor signaling pathway (BP)	7	643	172	37681	0.0287812	0.0331433	Gsk3b,Ccny,Cd44,Ctnnd1,Fzd5,Ccnd1,Rspo2
684	GO:0006897	endocytosis (BP)	7	643	130	37681	0.00710138	0.00986909	Fnbp1l,Snx18,Syp,Arrb1,Lrp11,Ldlrap1,Aak1
4	GO:0006816	calcium ion transport (BP)	6	643	128	37681	0.0228282	0.0271335	Cacna1e,P2rx7,Slc8a1,Cacnb4,Ryr2,Slc24a2
24	GO:0008152,GO:0016311	metabolic process (BP),dephosphorylation (BP)	6	643	87	37681	0.00378998	0.00606546	Inpp4b,Acpp,Pptc7,Eya3,Ptpn11,Ctdsp2
52	GO:0042981,GO:0043066	regulation of apoptotic process (BP),negative regulation of apoptotic process (BP)	6	643	34	37681	2.15982	0.000184835	Gli3,Dicer1,Sox9,Tgfbr1,Sirt1,Fgfr3
72	GO:0016311,GO:0035335,GO:0006470	dephosphorylation (BP),peptidyl-tyrosine dephosphorylation (BP),protein dephosphorylation (BP)	6	643	68	37681	0.00107729	0.00228677	Ptpre,Ptprc,Eya3,Ptpn11,Ptp4a3,Ptprj
80	GO:0006351,GO:0007275,GO:0006355,GO:0030154	transcription, DNA-dependent (BP),multicellular organismal development (BP),regulation of transcription, DNA-dependent (BP),cell differentiation (BP)	6	643	112	37681	0.0126052	0.0162152	Foxa3,Nr6a1,Tcf4,Sox11,Sirt1,Smad5
85	GO:0006351,GO:0007275,GO:0006355,GO:0045944	transcription, DNA-dependent (BP),multicellular organismal development (BP),regulation of transcription, DNA-dependent (BP),positive regulation of transcription from RNA polymerase II promoter (BP)	6	643	97	37681	0.00643511	0.00913045	Foxa3,Tcf4,Sox11,Sirt1,Hoxd13,Smad5
86	GO:0006351,GO:0007275,GO:0006355,GO:0000122	transcription, DNA-dependent (BP),multicellular organismal development (BP),regulation of transcription, DNA-dependent (BP),negative regulation of transcription from RNA polymerase II promoter (BP)	6	643	84	37681	0.00318375	0.00523965	Foxa3,Nr6a1,Tcf4,Prdm1,Sox11,Sirt1
93	GO:0006351,GO:0006355,GO:0043066,GO:0045944	transcription, DNA-dependent (BP),regulation of transcription, DNA-dependent (BP),negative regulation of apoptotic process (BP),positive regulation of transcription from RNA polymerase II promoter (BP)	6	643	49	37681	0.000180823	0.000639169	Gli3,Smad3,Arnt2,Sox9,Bcl11b,Sirt1
105	GO:0006351,GO:0006355,GO:0045893,GO:0008285,GO:0045944	transcription, DNA-dependent (BP),regulation of transcription, DNA-dependent (BP),positive regulation of transcription, DNA-dependent (BP),negative regulation of cell proliferation (BP),positive regulation of transcription from RNA polymerase II promoter (BP)	6	643	36	37681	3.03876	0.000244605	Gli3,Myocd,Smad3,Klf4,Mll1,Sox9
112	GO:0006351,GO:0006355,GO:0045893,GO:0045944,GO:0000122	transcription, DNA-dependent (BP),regulation of transcription, DNA-dependent (BP),positive regulation of transcription, DNA-dependent (BP),positive regulation of transcription from RNA polymerase II promoter (BP),negative regulation of transcription from RNA polymerase II promoter (BP)	6	643	85	37681	0.00337714	0.00542612	Gli3,Myocd,Smad3,Klf4,Tcf4,Sox11
116	GO:0006351,GO:0006355,GO:0045893,GO:0045944,GO:0006357	transcription, DNA-dependent (BP),regulation of transcription, DNA-dependent (BP),positive regulation of transcription, DNA-dependent (BP),positive regulation of transcription from RNA polymerase II promoter (BP),regulation of transcription from RNA polymerase II promoter (BP)	6	643	58	37681	0.000459811	0.00125445	Myocd,Klf4,Sox9,Ets1,Sp1,Med13
146	GO:0006351,GO:0006355,GO:0030154,GO:0000122	transcription, DNA-dependent (BP),regulation of transcription, DNA-dependent (BP),cell differentiation (BP),negative regulation of transcription from RNA polymerase II promoter (BP)	6	643	47	37681	0.000142907	0.000598883	Foxa3,Nr6a1,Klf4,Tcf4,Sox11,Sirt1
153	GO:0006351,GO:0006355,GO:0045944,GO:0008284	transcription, DNA-dependent (BP),regulation of transcription, DNA-dependent (BP),positive regulation of transcription from RNA polymerase II promoter (BP),positive regulation of cell proliferation (BP)	6	643	54	37681	0.00031077	0.000949835	Myocd,Arnt2,Sox11,Sox9,Sirt1,Ets1
162	GO:0006351,GO:0006355,GO:0045944,GO:0045892	transcription, DNA-dependent (BP),regulation of transcription, DNA-dependent (BP),positive regulation of transcription from RNA polymerase II promoter (BP),negative regulation of transcription, DNA-dependent (BP)	6	643	96	37681	0.00612321	0.00874898	Gli3,Klf4,Nfic,Sox9,Sirt1,Zfp148
234	GO:0006355,GO:0045893,GO:0008284	regulation of transcription, DNA-dependent (BP),positive regulation of transcription, DNA-dependent (BP),positive regulation of cell proliferation (BP)	6	643	50	37681	0.000202541	0.000700706	Myocd,Arnt2,Sox11,Sox9,Tgfbr1,Ets1
251	GO:0006355,GO:0001701	regulation of transcription, DNA-dependent (BP),in utero embryonic development (BP)	6	643	78	37681	0.00219136	0.00392418	Gli3,Smad3,Prdm1,Tgfbr1,Sp1,Sp3
268	GO:0043066,GO:0016310	negative regulation of apoptotic process (BP),phosphorylation (BP)	6	643	47	37681	0.000142907	0.000598883	Sgms1,Gsk3b,Akt2,Tgfbr1,Fgfr3,Pik3r1
299	GO:0043066,GO:0010628	negative regulation of apoptotic process (BP),positive regulation of gene expression (BP)	6	643	35	37681	2.56921	0.000210987	Sgms1,Dicer1,Akt2,Cd44,Sox9,Pik3r1
331	GO:0016310,GO:0006468,GO:0030154	phosphorylation (BP),protein phosphorylation (BP),cell differentiation (BP)	6	643	40	37681	5.65171	0.000337856	Gsk3b,Bmpr1b,Tgfbr1,Fgfr3,Bmpr1a,Ntrk2
352	GO:0016310,GO:0006915	phosphorylation (BP),apoptotic process (BP)	6	643	72	37681	0.00145223	0.00286569	Sgms1,Akt2,Stk4,Tgfbr1,Map2k4,Nek6
355	GO:0016310,GO:0010628	phosphorylation (BP),positive regulation of gene expression (BP)	6	643	16	37681	0.0167013	0.617188	Mylk2,Sgms1,Lck,Akt2,Pik3r1,Ntrk2
381	GO:0006468,GO:0043065	protein phosphorylation (BP),positive regulation of apoptotic process (BP)	6	643	32	37681	1.49805	0.000169155	P2rx7,Eif2ak2,Stk4,Map2k4,Fgfr3,Pik3r1
407	GO:0006810,GO:0006811,GO:0006812,GO:0055085	transport (BP),ion transport (BP),cation transport (BP),transmembrane transport (BP)	6	643	45	37681	0.000111576	0.000509613	Sfxn1,Slc12a1,Slc9a9,P2rx7,Slc12a2,Slc9a8
422	GO:0006810,GO:0006811,GO:0006813,GO:0071805	transport (BP),ion transport (BP),potassium ion transport (BP),potassium ion transmembrane transport (BP)	6	643	96	37681	0.00612321	0.00874898	Kcnv1,Kcnj16,Kcnj15,Kcnj2,Kcnc2,Slc9a8
450	GO:0007165,GO:0030154	signal transduction (BP),cell differentiation (BP)	6	643	42	37681	7.50402	0.000412214	Sox9,Tgfbr1,Fgfr3,Fzd5,Pik3cd,Bmpr1a
455	GO:0007165,GO:0045944	signal transduction (BP),positive regulation of transcription from RNA polymerase II promoter (BP)	6	643	70	37681	0.00125408	0.00251745	Arrb1,Stat6,Arnt2,Sox9,Fzd5,Pik3r1
464	GO:0007165,GO:0006184	signal transduction (BP),GTP catabolic process (BP)	6	643	50	37681	0.000202541	0.000700706	Gnai1,Gnal,Nkiras1,Gnai3,Gnaq,Rap2a
480	GO:0043154	negative regulation of cysteine-type endopeptidase activity involved in apoptotic process (BP)	6	643	60	37681	0.000552635	0.00140844	Arrb1,Serpinb9,Klf4,Akt2,Cd44,Dnajb6
490	GO:0006812,GO:0055085,GO:0034220	cation transport (BP),transmembrane transport (BP),ion transmembrane transport (BP)	6	643	60	37681	0.000552635	0.00140844	Sfxn1,Slc12a1,P2rx7,Atp8a1,Slc12a2,Slc9a8
510	GO:0030154,GO:0008284	cell differentiation (BP),positive regulation of cell proliferation (BP)	6	643	48	37681	0.000160985	0.000661012	Sox11,Sox9,Tgfbr1,Sirt1,Fgfr3,Ntrk2
517	GO:0030154,GO:0007283	cell differentiation (BP),spermatogenesis (BP)	6	643	144	37681	0.037526	0.0422557	Foxa3,Nr6a1,Dzip1,Sox9,Sirt1,Ggnbp2
529	GO:0008285,GO:0000122	negative regulation of cell proliferation (BP),negative regulation of transcription from RNA polymerase II promoter (BP)	6	643	57	37681	0.00041821	0.00115648	Foxa3,Gli3,Myocd,Smad3,Klf4,Fgfr3
563	GO:0007268	synaptic transmission (BP)	6	643	112	37681	0.0126052	0.0162152	Gria2,Sstr3,Syp,Myo5a,Gria4,Pafah1b1
578	GO:0008286	insulin receptor signaling pathway (BP)	6	643	41	37681	0.65256	0.000373614	Phip,Akt2,Sorbs1,Socs7,Pik3r1,Stxbp4
581	GO:0000187	activation of MAPK activity (BP)	6	643	61	37681	0.000604187	0.00150215	Lpar2,P2rx7,Arrb1,Iqgap3,Ptprc,Ptpn11
589	GO:0007389	pattern specification process (BP)	6	643	88	37681	0.00400988	0.00619778	Gli3,Asph,Eya1,Foxq1,Bmpr1a,Hoxd13
592	GO:0048704	embryonic skeletal system morphogenesis (BP)	6	643	52	37681	0.000252121	0.000826508	Six4,Prrx1,Gli3,Chst11,Sox11,Eya1
601	GO:0016567	protein ubiquitination (BP)	6	643	145	37681	0.0386059	0.0432918	Ube2b,Mylip,Arrb1,Sirt1,Socs7,Uba6
613	GO:0030324	lung development (BP)	6	643	95	37681	0.00582245	0.00855995	Gli3,Dicer1,Cftr,Sp1,Bmpr1a,Sp3
628	GO:0042733	embryonic digit morphogenesis (BP)	6	643	47	37681	0.000142907	0.000598883	Gli3,Chst11,Ece1,Gnaq,Bmpr1a,Hoxd13
638	GO:0045669	positive regulation of osteoblast differentiation (BP)	6	643	46	37681	0.000126474	0.000571243	Gli3,Acvr2a,Sox11,Bmpr1b,Bmpr1a,Smad5
653	GO:0009790	embryo development (BP)	6	643	104	37681	0.00894978	0.0120069	Foxa3,Lrat,Twsg1,Hus1,Tgfbr1,Foxq1
672	GO:0006887	exocytosis (BP)	6	643	71	37681	0.00135039	0.00269085	Arfgef2,Rab3d,Exoc8,Myo5a,Cplx2,Snap23
675	GO:0009791	post-embryonic development (BP)	6	643	84	37681	0.00318375	0.00523965	Dicer1,Chst11,Gnaq,Bcl11b,Tgfbr1,Bcl2l11
683	GO:0030326	embryonic limb morphogenesis (BP)	6	643	57	37681	0.00041821	0.00115648	Gja5,Prrx1,Gli3,Dicer1,Chst11,Hoxd13
688	GO:0007411	axon guidance (BP)	6	643	100	37681	0.00744001	0.010287	Efnb3,Gli3,Dpysl5,Lmtk2,Sema5a,Cntn2
758	GO:0030509	BMP signaling pathway (BP)	6	643	44	37681	9.81046	0.000461035	Acvr2a,Twsg1,Bmpr1b,Ryr2,Bmpr1a,Smad5
770	GO:0007010	cytoskeleton organization (BP)	6	643	84	37681	0.00318375	0.00523965	Sgcg,Phip,Ccl11,1810043G02Rik,Sgcb,Rhou
778	GO:0008344	adult locomotory behavior (BP)	6	643	43	37681	8.59586	0.00046281	Pcdh15,Eps8,Cln8,Adam22,Pafah1b1,Cxcl12
782	GO:0051216	cartilage development (BP)	6	643	61	37681	0.000604187	0.00150215	Prrx1,Chst11,Bmpr1b,Sox9,Fgfr3,Bmpr1a
801	GO:0000082	G1/S transition of mitotic cell cycle (BP)	6	643	48	37681	0.000160985	0.000661012	Itgb1,Iqgap3,Ccnd2,Skp2,Ccnd1,Rhou
5	GO:0006816,GO:0006810,GO:0006811	calcium ion transport (BP),transport (BP),ion transport (BP)	5	643	90	37681	0.0191185	0.0233735	Cacna1e,P2rx7,Slc8a1,Cacnb4,Ryr2
9	GO:0030036	actin cytoskeleton organization (BP)	5	643	103	37681	0.0318968	0.0363704	Capza1,Rock2,Pafah1b1,Rhou,Fmn1
11	GO:0030335,GO:0043066	positive regulation of cell migration (BP),negative regulation of apoptotic process (BP)	5	643	30	37681	0.000142578	0.000606891	Smad3,Akt2,Pik3r1,Aqp1,Cxcl12
18	GO:0008360	regulation of cell shape (BP)	5	643	85	37681	0.0152806	0.0192011	Anxa7,Ccl11,1810043G02Rik,Rhou,Grlf1
26	GO:0008152,GO:0006810	metabolic process (BP),transport (BP)	5	643	96	37681	0.0244977	0.0289907	G3bp1,Cftr,Aldh1l2,Abca1,Abca5
47	GO:0042981,GO:0006355	regulation of apoptotic process (BP),regulation of transcription, DNA-dependent (BP)	5	643	31	37681	0.000167622	0.000600339	Gli3,Ikzf3,Sox9,Tgfbr1,Sirt1
68	GO:0042981,GO:0043065	regulation of apoptotic process (BP),positive regulation of apoptotic process (BP)	5	643	37	37681	0.000395266	0.00113152	P2rx7,Ptprc,Sirt1,Fgfr3,Bcl2l11
81	GO:0006351,GO:0007275,GO:0006355,GO:0030154,GO:0045944	transcription, DNA-dependent (BP),multicellular organismal development (BP),regulation of transcription, DNA-dependent (BP),cell differentiation (BP),positive regulation of transcription from RNA polymerase II promoter (BP)	5	643	45	37681	0.000990453	0.00210795	Foxa3,Tcf4,Sox11,Sirt1,Smad5
83	GO:0006351,GO:0007275,GO:0006355,GO:0030154,GO:0000122	transcription, DNA-dependent (BP),multicellular organismal development (BP),regulation of transcription, DNA-dependent (BP),cell differentiation (BP),negative regulation of transcription from RNA polymerase II promoter (BP)	5	643	31	37681	0.000167622	0.000600339	Foxa3,Nr6a1,Tcf4,Sox11,Sirt1
110	GO:0006351,GO:0006355,GO:0045893,GO:0045944,GO:0008284	transcription, DNA-dependent (BP),regulation of transcription, DNA-dependent (BP),positive regulation of transcription, DNA-dependent (BP),positive regulation of transcription from RNA polymerase II promoter (BP),positive regulation of cell proliferation (BP)	5	643	38	37681	0.000448816	0.00123273	Myocd,Arnt2,Sox11,Sox9,Ets1
132	GO:0006351,GO:0006355,GO:0045893,GO:0006366	transcription, DNA-dependent (BP),regulation of transcription, DNA-dependent (BP),positive regulation of transcription, DNA-dependent (BP),transcription from RNA polymerase II promoter (BP)	5	643	35	37681	0.000302753	0.000935886	Fosl2,Smad3,Klf4,Ets1,Ahr
144	GO:0006351,GO:0006355,GO:0030154,GO:0045944,GO:0000122	transcription, DNA-dependent (BP),regulation of transcription, DNA-dependent (BP),cell differentiation (BP),positive regulation of transcription from RNA polymerase II promoter (BP),negative regulation of transcription from RNA polymerase II promoter (BP)	5	643	25	37681	5.70359	0.000331216	Foxa3,Klf4,Tcf4,Sox11,Sirt1
149	GO:0006351,GO:0006355,GO:0008285,GO:0045944,GO:0000122	transcription, DNA-dependent (BP),regulation of transcription, DNA-dependent (BP),negative regulation of cell proliferation (BP),positive regulation of transcription from RNA polymerase II promoter (BP),negative regulation of transcription from RNA polymerase II promoter (BP)	5	643	32	37681	0.000195889	0.000683511	Foxa3,Gli3,Myocd,Smad3,Klf4
157	GO:0006351,GO:0006355,GO:0045944,GO:0000122,GO:0045892	transcription, DNA-dependent (BP),regulation of transcription, DNA-dependent (BP),positive regulation of transcription from RNA polymerase II promoter (BP),negative regulation of transcription from RNA polymerase II promoter (BP),negative regulation of transcription, DNA-dependent (BP)	5	643	67	37681	0.00576524	0.0084912	Gli3,Klf4,Nfic,Sirt1,Zfp148
172	GO:0006351,GO:0006355,GO:0010628	transcription, DNA-dependent (BP),regulation of transcription, DNA-dependent (BP),positive regulation of gene expression (BP)	5	643	51	37681	0.00175131	0.00332667	Nfatc2,Prdm1,Sox11,Sox9,Nfat5
173	GO:0006351,GO:0006355,GO:0001701	transcription, DNA-dependent (BP),regulation of transcription, DNA-dependent (BP),in utero embryonic development (BP)	5	643	70	37681	0.00693144	0.00964942	Gli3,Smad3,Prdm1,Sp1,Sp3
218	GO:0006355,GO:0009952	regulation of transcription, DNA-dependent (BP),anterior/posterior pattern specification (BP)	5	643	72	37681	0.00779469	0.0106327	Gli3,Tshz1,Mll1,Tgfbr1,Hoxd13
222	GO:0006355,GO:0043066,GO:0045893	regulation of transcription, DNA-dependent (BP),negative regulation of apoptotic process (BP),positive regulation of transcription, DNA-dependent (BP)	5	643	43	37681	0.000802494	0.00183266	Gli3,Smad3,Arnt2,Sox9,Tgfbr1
228	GO:0006355,GO:0006915	regulation of transcription, DNA-dependent (BP),apoptotic process (BP)	5	643	91	37681	0.0199553	0.0242869	Phf17,Tgfbr1,Rybp,Sirt1,Ahr
230	GO:0006355,GO:0045893,GO:0030154	regulation of transcription, DNA-dependent (BP),positive regulation of transcription, DNA-dependent (BP),cell differentiation (BP)	5	643	68	37681	0.0061373	0.0087384	Klf4,Tcf4,Sox11,Sox9,Tgfbr1
237	GO:0006355,GO:0045893,GO:0001701	regulation of transcription, DNA-dependent (BP),positive regulation of transcription, DNA-dependent (BP),in utero embryonic development (BP)	5	643	43	37681	0.000802494	0.00183266	Gli3,Smad3,Tgfbr1,Sp1,Sp3
250	GO:0006355,GO:0001501	regulation of transcription, DNA-dependent (BP),skeletal system development (BP)	5	643	36	37681	0.000346683	0.0010439	Smad3,Sox11,Sox9,Tgfbr1,Hoxd13
269	GO:0043066,GO:0016310,GO:0006468	negative regulation of apoptotic process (BP),phosphorylation (BP),protein phosphorylation (BP)	5	643	40	37681	0.000572098	0.00144446	Gsk3b,Akt2,Tgfbr1,Fgfr3,Pik3r1
275	GO:0043066,GO:0007165	negative regulation of apoptotic process (BP),signal transduction (BP)	5	643	61	37681	0.00385933	0.00615223	Arnt2,Sox9,Tgfbr1,Fgfr3,Pik3r1
278	GO:0043066,GO:0006915	negative regulation of apoptotic process (BP),apoptotic process (BP)	5	643	64	37681	0.00474461	0.00714328	Sgms1,Dicer1,Akt2,Tgfbr1,Sirt1
282	GO:0043066,GO:0030154	negative regulation of apoptotic process (BP),cell differentiation (BP)	5	643	40	37681	0.000572098	0.00144446	Gsk3b,Sox9,Tgfbr1,Sirt1,Fgfr3
285	GO:0043066,GO:0008285	negative regulation of apoptotic process (BP),negative regulation of cell proliferation (BP)	5	643	44	37681	0.0008928	0.00202186	Gli3,Smad3,Sox9,Bcl11b,Fgfr3
298	GO:0043066,GO:0000122	negative regulation of apoptotic process (BP),negative regulation of transcription from RNA polymerase II promoter (BP)	5	643	68	37681	0.0061373	0.0087384	Gli3,Dicer1,Smad3,Sirt1,Fgfr3
315	GO:0016310,GO:0046777,GO:0006468,GO:0007165	phosphorylation (BP),protein autophosphorylation (BP),protein phosphorylation (BP),signal transduction (BP)	5	643	34	37681	0.000263173	0.000819768	Stk4,Ulk2,Tgfbr1,Fgfr3,Nek6
322	GO:0016310,GO:0046777,GO:0006468,GO:0018105	phosphorylation (BP),protein autophosphorylation (BP),protein phosphorylation (BP),peptidyl-serine phosphorylation (BP)	5	643	21	37681	2.31136	0.000195743	Lmtk2,Mapk14,Stk4,Tgfbr1,Nek6
329	GO:0016310,GO:0006468,GO:0006915	phosphorylation (BP),protein phosphorylation (BP),apoptotic process (BP)	5	643	67	37681	0.00576524	0.0084912	Akt2,Stk4,Tgfbr1,Map2k4,Nek6
334	GO:0016310,GO:0006468,GO:0007399	phosphorylation (BP),protein phosphorylation (BP),nervous system development (BP)	5	643	29	37681	0.000120499	0.000547296	Lmtk2,Gsk3b,Ulk2,Bmpr1a,Ntrk2
338	GO:0016310,GO:0006468,GO:0001934	phosphorylation (BP),protein phosphorylation (BP),positive regulation of protein phosphorylation (BP)	5	643	25	37681	5.70359	0.000331216	Acvr2a,Akt2,Stk4,Map2k4,Pik3r1
340	GO:0016310,GO:0006468,GO:0010628	phosphorylation (BP),protein phosphorylation (BP),positive regulation of gene expression (BP)	5	643	13	37681	0.163703	3.41258	Mylk2,Lck,Akt2,Pik3r1,Ntrk2
342	GO:0016310,GO:0006468,GO:0043065	phosphorylation (BP),protein phosphorylation (BP),positive regulation of apoptotic process (BP)	5	643	25	37681	5.70359	0.000331216	Eif2ak2,Stk4,Map2k4,Fgfr3,Pik3r1
357	GO:0016310,GO:0035556	phosphorylation (BP),intracellular signal transduction (BP)	5	643	51	37681	0.00175131	0.00332667	Dgke,Dgkk,Gsk3b,Dgkg,Rock2
366	GO:0007420	brain development (BP)	5	643	105	37681	0.0342406	0.0388794	Napa,Foxa3,Gli3,Fzd5,Cxcl12
376	GO:0006468,GO:0045944	protein phosphorylation (BP),positive regulation of transcription from RNA polymerase II promoter (BP)	5	643	42	37681	0.000719176	0.00172475	Gsk3b,Mapk14,Akt2,Pik3r1,Smad5
382	GO:0006468,GO:0007049	protein phosphorylation (BP),cell cycle (BP)	5	643	90	37681	0.0191185	0.0233735	Stk10,Ccnd1,Nek6,Cdc25b,Wee1
400	GO:0006810,GO:0007165	transport (BP),signal transduction (BP)	5	643	63	37681	0.00443499	0.0067903	Gria3,Gria2,Arrb1,Gabrb2,Gria4
408	GO:0006810,GO:0006811,GO:0006812,GO:0055085,GO:0034220	transport (BP),ion transport (BP),cation transport (BP),transmembrane transport (BP),ion transmembrane transport (BP)	5	643	42	37681	0.000719176	0.00172475	Sfxn1,Slc12a1,P2rx7,Slc12a2,Slc9a8
419	GO:0006810,GO:0006811,GO:0034220,GO:0006814	transport (BP),ion transport (BP),ion transmembrane transport (BP),sodium ion transport (BP)	5	643	38	37681	0.000448816	0.00123273	Slc12a1,Slc4a8,Scn2b,Slc12a2,Slc9a8
421	GO:0006810,GO:0006811,GO:0006813,GO:0034765,GO:0071805	transport (BP),ion transport (BP),potassium ion transport (BP),regulation of ion transmembrane transport (BP),potassium ion transmembrane transport (BP)	5	643	75	37681	0.00922542	0.0122754	Kcnv1,Kcnj16,Kcnj15,Kcnj2,Kcnc2
428	GO:0006810,GO:0055085,GO:0006813	transport (BP),transmembrane transport (BP),potassium ion transport (BP)	5	643	62	37681	0.00414003	0.0063868	Slc12a1,Kcnv1,Slc12a2,Aqp1,Slc9a8
442	GO:0015031,GO:0007264	protein transport (BP),small GTPase mediated signal transduction (BP)	5	643	66	37681	0.00540936	0.0080546	Rab3d,Rasef,Rab43,Rab9b,Rab2a
448	GO:0007165,GO:0006915	signal transduction (BP),apoptotic process (BP)	5	643	70	37681	0.00693144	0.00964942	Stk4,Tgfbr1,Rassf5,Nek6,Ahr
473	GO:0006915,GO:0043065	apoptotic process (BP),positive regulation of apoptotic process (BP)	5	643	70	37681	0.00693144	0.00964942	Stk4,Map2k4,Sirt1,Bcl2l11,Casp9
476	GO:0006915,GO:0006917	apoptotic process (BP),induction of apoptosis (BP)	5	643	94	37681	0.0226081	0.0269508	Stk4,Tgfbr1,Bcl10,Bcl2l11,Casp9
483	GO:0030217	T cell differentiation (BP)	5	643	31	37681	0.000167622	0.000600339	Lck,Cd4,Ptprc,Cacnb4,Sp3
505	GO:0030154,GO:0008285	cell differentiation (BP),negative regulation of cell proliferation (BP)	5	643	45	37681	0.000990453	0.00210795	Foxa3,Klf4,Sox9,Fgfr3,Fzd5
526	GO:0008285,GO:0045944,GO:0006357	negative regulation of cell proliferation (BP),positive regulation of transcription from RNA polymerase II promoter (BP),regulation of transcription from RNA polymerase II promoter (BP)	5	643	24	37681	4.62768	0.000338947	Foxa3,Myocd,Klf4,Sox9,Fzd5
541	GO:0045944,GO:0001934	positive regulation of transcription from RNA polymerase II promoter (BP),positive regulation of protein phosphorylation (BP)	5	643	30	37681	0.000142578	0.000606891	Akt2,Sox9,Sirt1,Pik3r1,Igf2
553	GO:0045944,GO:0001525	positive regulation of transcription from RNA polymerase II promoter (BP),angiogenesis (BP)	5	643	25	37681	5.70359	0.000331216	Dicer1,Mapk14,Sirt1,Fzd5,Smad5
562	GO:0007628	adult walking behavior (BP)	5	643	33	37681	0.000227647	0.000755417	Pcdh15,Efnb3,Cln8,Cacnb4,Cntn2
584	GO:0001934,GO:0043065	positive regulation of protein phosphorylation (BP),positive regulation of apoptotic process (BP)	5	643	18	37681	1.01536	0.000121395	P2rx7,Stk4,Map2k4,Sirt1,Pik3r1
607	GO:0008610	lipid biosynthetic process (BP)	5	643	108	37681	0.0379516	0.0426169	Elovl5,Dgat2,Hsd17b7,Scd2,Ptges
610	GO:0007160	cell-matrix adhesion (BP)	5	643	53	37681	0.00208065	0.00373414	Nid1,Itgb1,Lims1,Bcl2l11,Cntn2
616	GO:0060070	canonical Wnt receptor signaling pathway (BP)	5	643	79	37681	0.0114011	0.0148781	Ube2b,Gsk3b,Ryr2,Fzd5,Ccnd1
620	GO:0042475	odontogenesis of dentin-containing tooth (BP)	5	643	49	37681	0.00146187	0.00287772	Gli3,Nfic,Bcl11b,Bmpr1a,Bcl2l11
630	GO:0048538	thymus development (BP)	5	643	32	37681	0.000195889	0.000683511	Six4,Cacnb4,Bcl11b,Tgfbr1,Bcl2l11
637	GO:0034613	cellular protein localization (BP)	5	643	35	37681	0.000302753	0.000935886	Exoc8,Rap2a,Eya1,Armcx3,Cntn2
645	GO:0030308	negative regulation of cell growth (BP)	5	643	108	37681	0.0379516	0.0426169	Zmat3,Smad3,Sertad2,Sirt1,Ptprj
651	GO:0014070	response to organic cyclic compound (BP)	5	643	31	37681	0.000167622	0.000600339	Anxa7,P2rx7,Igf2,Ahr,Casp9
687	GO:0006917,GO:0006919	induction of apoptosis (BP),activation of cysteine-type endopeptidase activity involved in apoptotic process (BP)	5	643	31	37681	0.000167622	0.000600339	Lck,Smad3,Bcl10,Bcl2l11,Casp9
691	GO:0001764	neuron migration (BP)	5	643	90	37681	0.0191185	0.0233735	Dcdc2a,Pafah1b1,Cxcl12,Ntrk2,Cntn2
708	GO:0001503	ossification (BP)	5	643	69	37681	0.00652591	0.00922707	Slc26a2,Twsg1,Sp1,Igf2,Sp3
716	GO:0050821	protein stabilization (BP)	5	643	50	37681	0.00160179	0.00308592	Ube2b,Usp2,Smad3,Gnaq,Aak1
719	GO:0000226	microtubule cytoskeleton organization (BP)	5	643	52	37681	0.0019108	0.00358771	Ranbp10,Pafah1b1,Wee1,Ccdc88a,Cntn2
727	GO:0001666	response to hypoxia (BP)	5	643	94	37681	0.0226081	0.0269508	Fosl2,Smad3,Arnt2,Ece1,Slc8a1
730	GO:0043010	camera-type eye development (BP)	5	643	55	37681	0.00245299	0.00419848	Gli3,Twsg1,Bmpr1b,Ahr,Grlf1
734	GO:0009967	positive regulation of signal transduction (BP)	5	643	40	37681	0.000572098	0.00144446	Sh2d2a,Akt2,Sorbs1,Ldlrap1,Ptpn11
756	GO:0000902	cell morphogenesis (BP)	5	643	56	37681	0.00265626	0.00450843	Tcfcp2l1,P2rx7,Mapk14,Stk4,Ahr
760	GO:0033138	positive regulation of peptidyl-serine phosphorylation (BP)	5	643	41	37681	0.000642493	0.00158287	Phip,Gsk3b,Arrb1,Akt2,Cd44
765	GO:0050731	positive regulation of peptidyl-tyrosine phosphorylation (BP)	5	643	70	37681	0.00693144	0.00964942	Itgb1,Cd4,Cd44,Fgfr3,Igf2
767	GO:0042632	cholesterol homeostasis (BP)	5	643	47	37681	0.00120926	0.00254038	Mylip,Dgat2,Abca1,Ldlrap1,Sirt1
768	GO:0006461	protein complex assembly (BP)	5	643	53	37681	0.00208065	0.00373414	Mll1,Gch1,Sox9,Snap23,Zfp148
769	GO:0060021	palate development (BP)	5	643	63	37681	0.00443499	0.0067903	Prrx1,Gli3,Asph,Tgfbr1,Bmpr1a
783	GO:0030501	positive regulation of bone mineralization (BP)	5	643	24	37681	4.62768	0.000338947	Acvr2a,P2rx7,Smad3,Bmpr1b,Bmpr1a
789	GO:0006874	cellular calcium ion homeostasis (BP)	5	643	69	37681	0.00652591	0.00922707	Anxa7,Itgb1,Slc8a1,Cacnb4,Slc24a2
791	GO:0071300	cellular response to retinoic acid (BP)	5	643	20	37681	1.78609	0.000188584	Abca1,Sox9,Epha3,Aqp1,Abl2
792	GO:0005977	glycogen metabolic process (BP)	5	643	31	37681	0.000167622	0.000600339	Ppp1r3b,Gsk3b,Akt2,Agl,Phkb
802	GO:0045739	positive regulation of DNA repair (BP)	5	643	24	37681	4.62768	0.000338947	Cebpg,Tmem161a,Sirt1,Eya1,Eya3
809	GO:0045444	fat cell differentiation (BP)	5	643	33	37681	0.000227647	0.000755417	Gsk3b,Lpin1,Klf4,Socs7,Ccnd1
15	GO:0030335,GO:0045944	positive regulation of cell migration (BP),positive regulation of transcription from RNA polymerase II promoter (BP)	4	643	18	37681	0.000212485	0.000713845	Smad3,Akt2,Ets1,Pik3r1
22	GO:0032259,GO:0006351,GO:0006355,GO:0016568,GO:0034968	methylation (BP),transcription, DNA-dependent (BP),regulation of transcription, DNA-dependent (BP),chromatin modification (BP),histone lysine methylation (BP)	4	643	18	37681	0.000212485	0.000713845	Setd7,Mll1,Suv420h2,Whsc1l1
34	GO:0008152,GO:0006629	metabolic process (BP),lipid metabolic process (BP)	4	643	69	37681	0.0303954	0.034756	Acaa1b,Acadsb,Acsl3,Ptpn11
41	GO:0005975,GO:0005977	carbohydrate metabolic process (BP),glycogen metabolic process (BP)	4	643	21	37681	0.000399047	0.00111486	Ppp1r3b,Gsk3b,Akt2,Phkb
45	GO:0042981,GO:0006351,GO:0006355	regulation of apoptotic process (BP),transcription, DNA-dependent (BP),regulation of transcription, DNA-dependent (BP)	4	643	29	37681	0.00142147	0.0028118	Gli3,Ikzf3,Sox9,Sirt1
48	GO:0042981,GO:0006355,GO:0043066	regulation of apoptotic process (BP),regulation of transcription, DNA-dependent (BP),negative regulation of apoptotic process (BP)	4	643	13	37681	5.31366	0.00032	Gli3,Sox9,Tgfbr1,Sirt1
55	GO:0042981,GO:0043066,GO:0030154,GO:0008284	regulation of apoptotic process (BP),negative regulation of apoptotic process (BP),cell differentiation (BP),positive regulation of cell proliferation (BP)	4	643	8	37681	0.556865	7.67341	Sox9,Tgfbr1,Sirt1,Fgfr3
57	GO:0042981,GO:0043066,GO:0045944	regulation of apoptotic process (BP),negative regulation of apoptotic process (BP),positive regulation of transcription from RNA polymerase II promoter (BP)	4	643	16	37681	0.000129856	0.000564559	Gli3,Dicer1,Sox9,Sirt1
60	GO:0042981,GO:0043066,GO:0000122	regulation of apoptotic process (BP),negative regulation of apoptotic process (BP),negative regulation of transcription from RNA polymerase II promoter (BP)	4	643	11	37681	0.25201	0.000209065	Gli3,Dicer1,Sirt1,Fgfr3
66	GO:0042981,GO:0045893	regulation of apoptotic process (BP),positive regulation of transcription, DNA-dependent (BP)	4	643	20	37681	0.000327441	0.000997039	Gli3,Sox9,Tgfbr1,Bcl10
82	GO:0006351,GO:0007275,GO:0006355,GO:0030154,GO:0045944,GO:0000122	transcription, DNA-dependent (BP),multicellular organismal development (BP),regulation of transcription, DNA-dependent (BP),cell differentiation (BP),positive regulation of transcription from RNA polymerase II promoter (BP),negative regulation of transcription from RNA polymerase II promoter (BP)	4	643	17	37681	0.000167523	0.000616271	Foxa3,Tcf4,Sox11,Sirt1
88	GO:0006351,GO:0006355,GO:0009952	transcription, DNA-dependent (BP),regulation of transcription, DNA-dependent (BP),anterior/posterior pattern specification (BP)	4	643	65	37681	0.025089	0.0293487	Gli3,Tshz1,Mll1,Hoxd13
91	GO:0006351,GO:0006355,GO:0043066,GO:0045893,GO:0045944	transcription, DNA-dependent (BP),regulation of transcription, DNA-dependent (BP),negative regulation of apoptotic process (BP),positive regulation of transcription, DNA-dependent (BP),positive regulation of transcription from RNA polymerase II promoter (BP)	4	643	34	37681	0.00259505	0.00441376	Gli3,Smad3,Arnt2,Sox9
92	GO:0006351,GO:0006355,GO:0043066,GO:0008285,GO:0045944	transcription, DNA-dependent (BP),regulation of transcription, DNA-dependent (BP),negative regulation of apoptotic process (BP),negative regulation of cell proliferation (BP),positive regulation of transcription from RNA polymerase II promoter (BP)	4	643	13	37681	5.31366	0.00032	Gli3,Smad3,Sox9,Bcl11b
98	GO:0006351,GO:0006355,GO:0007165,GO:0045944	transcription, DNA-dependent (BP),regulation of transcription, DNA-dependent (BP),signal transduction (BP),positive regulation of transcription from RNA polymerase II promoter (BP)	4	643	27	37681	0.00107904	0.00227859	Arrb1,Stat6,Arnt2,Sox9
103	GO:0006351,GO:0006355,GO:0045893,GO:0030154,GO:0045944	transcription, DNA-dependent (BP),regulation of transcription, DNA-dependent (BP),positive regulation of transcription, DNA-dependent (BP),cell differentiation (BP),positive regulation of transcription from RNA polymerase II promoter (BP)	4	643	41	37681	0.00515946	0.00773918	Klf4,Tcf4,Sox11,Sox9
106	GO:0006351,GO:0006355,GO:0045893,GO:0008285,GO:0045944,GO:0000122	transcription, DNA-dependent (BP),regulation of transcription, DNA-dependent (BP),positive regulation of transcription, DNA-dependent (BP),negative regulation of cell proliferation (BP),positive regulation of transcription from RNA polymerase II promoter (BP),negative regulation of transcription from RNA polymerase II promoter (BP)	4	643	22	37681	0.000481171	0.0012826	Gli3,Myocd,Smad3,Klf4
118	GO:0006351,GO:0006355,GO:0045893,GO:0001889	transcription, DNA-dependent (BP),regulation of transcription, DNA-dependent (BP),positive regulation of transcription, DNA-dependent (BP),liver development (BP)	4	643	18	37681	0.000212485	0.000713845	Smad3,Sp1,Sp3,Ahr
127	GO:0006351,GO:0006355,GO:0045893,GO:0001701	transcription, DNA-dependent (BP),regulation of transcription, DNA-dependent (BP),positive regulation of transcription, DNA-dependent (BP),in utero embryonic development (BP)	4	643	38	37681	0.00391473	0.00606224	Gli3,Smad3,Sp1,Sp3
136	GO:0006351,GO:0006355,GO:0042127,GO:0045944,GO:0000122	transcription, DNA-dependent (BP),regulation of transcription, DNA-dependent (BP),regulation of cell proliferation (BP),positive regulation of transcription from RNA polymerase II promoter (BP),negative regulation of transcription from RNA polymerase II promoter (BP)	4	643	14	37681	7.33869	0.000408655	Gli3,Klf4,Stat6,Sirt1
138	GO:0006351,GO:0006355,GO:0042127,GO:0045944,GO:0045892	transcription, DNA-dependent (BP),regulation of transcription, DNA-dependent (BP),regulation of cell proliferation (BP),positive regulation of transcription from RNA polymerase II promoter (BP),negative regulation of transcription, DNA-dependent (BP)	4	643	12	37681	3.72906	0.000283338	Gli3,Klf4,Sox9,Sirt1
147	GO:0006351,GO:0006355,GO:0030154,GO:0007283	transcription, DNA-dependent (BP),regulation of transcription, DNA-dependent (BP),cell differentiation (BP),spermatogenesis (BP)	4	643	24	37681	0.000680321	0.00164125	Foxa3,Nr6a1,Sox9,Sirt1
151	GO:0006351,GO:0006355,GO:0008285,GO:0045944,GO:0006357	transcription, DNA-dependent (BP),regulation of transcription, DNA-dependent (BP),negative regulation of cell proliferation (BP),positive regulation of transcription from RNA polymerase II promoter (BP),regulation of transcription from RNA polymerase II promoter (BP)	4	643	22	37681	0.000481171	0.0012826	Foxa3,Myocd,Klf4,Sox9
158	GO:0006351,GO:0006355,GO:0045944,GO:0001501	transcription, DNA-dependent (BP),regulation of transcription, DNA-dependent (BP),positive regulation of transcription from RNA polymerase II promoter (BP),skeletal system development (BP)	4	643	18	37681	0.000212485	0.000713845	Smad3,Sox11,Sox9,Hoxd13
159	GO:0006351,GO:0006355,GO:0045944,GO:0010628	transcription, DNA-dependent (BP),regulation of transcription, DNA-dependent (BP),positive regulation of transcription from RNA polymerase II promoter (BP),positive regulation of gene expression (BP)	4	643	36	37681	0.00320885	0.00525968	Nfatc2,Sox11,Sox9,Nfat5
164	GO:0006351,GO:0006355,GO:0045944,GO:0006366	transcription, DNA-dependent (BP),regulation of transcription, DNA-dependent (BP),positive regulation of transcription from RNA polymerase II promoter (BP),transcription from RNA polymerase II promoter (BP)	4	643	54	37681	0.0135517	0.0171346	Arrb1,Smad3,Klf4,Ets1
168	GO:0006351,GO:0006355,GO:0000122,GO:0001701	transcription, DNA-dependent (BP),regulation of transcription, DNA-dependent (BP),negative regulation of transcription from RNA polymerase II promoter (BP),in utero embryonic development (BP)	4	643	37	37681	0.0035499	0.00569244	Gli3,Smad3,Prdm1,Sp3
169	GO:0006351,GO:0006355,GO:0000122,GO:0006357	transcription, DNA-dependent (BP),regulation of transcription, DNA-dependent (BP),negative regulation of transcription from RNA polymerase II promoter (BP),regulation of transcription from RNA polymerase II promoter (BP)	4	643	65	37681	0.025089	0.0293487	Foxa3,Myocd,Klf4,Ahr
176	GO:0006351,GO:0006355,GO:0006357,GO:0006366	transcription, DNA-dependent (BP),regulation of transcription, DNA-dependent (BP),regulation of transcription from RNA polymerase II promoter (BP),transcription from RNA polymerase II promoter (BP)	4	643	29	37681	0.00142147	0.0028118	Klf4,Ets1,Abt1,Ahr
180	GO:0006351,GO:0006355,GO:0006974	transcription, DNA-dependent (BP),regulation of transcription, DNA-dependent (BP),response to DNA damage stimulus (BP)	4	643	67	37681	0.0276661	0.0319951	Nfatc2,Sirt1,Eya3,Wac
201	GO:0007275,GO:0006468	multicellular organismal development (BP),protein phosphorylation (BP)	4	643	46	37681	0.00777715	0.0106266	Gsk3b,Akt2,Smad5,Ntrk2
213	GO:0007275,GO:0008284	multicellular organismal development (BP),positive regulation of cell proliferation (BP)	4	643	69	37681	0.0303954	0.034756	Itgb1,Sox11,Sirt1,Ntrk2
214	GO:0007275,GO:0010628	multicellular organismal development (BP),positive regulation of gene expression (BP)	4	643	38	37681	0.00391473	0.00606224	Akt2,Prdm1,Sox11,Ntrk2
225	GO:0006355,GO:0043066,GO:0008284	regulation of transcription, DNA-dependent (BP),negative regulation of apoptotic process (BP),positive regulation of cell proliferation (BP)	4	643	33	37681	0.00232072	0.00411055	Arnt2,Sox9,Tgfbr1,Sirt1
227	GO:0006355,GO:0007165,GO:0045893	regulation of transcription, DNA-dependent (BP),signal transduction (BP),positive regulation of transcription, DNA-dependent (BP)	4	643	21	37681	0.000399047	0.00111486	Arnt2,Sox9,Tgfbr1,Ahr
236	GO:0006355,GO:0045893,GO:0001501	regulation of transcription, DNA-dependent (BP),positive regulation of transcription, DNA-dependent (BP),skeletal system development (BP)	4	643	17	37681	0.000167523	0.000616271	Smad3,Sox11,Sox9,Tgfbr1
238	GO:0006355,GO:0045893,GO:0007507	regulation of transcription, DNA-dependent (BP),positive regulation of transcription, DNA-dependent (BP),heart development (BP)	4	643	38	37681	0.00391473	0.00606224	Gli3,Myocd,Sox9,Tgfbr1
244	GO:0006355,GO:0030154,GO:0008284	regulation of transcription, DNA-dependent (BP),cell differentiation (BP),positive regulation of cell proliferation (BP)	4	643	21	37681	0.000399047	0.00111486	Sox11,Sox9,Tgfbr1,Sirt1
247	GO:0006355,GO:0048704	regulation of transcription, DNA-dependent (BP),embryonic skeletal system morphogenesis (BP)	4	643	41	37681	0.00515946	0.00773918	Six4,Prrx1,Gli3,Sox11
256	GO:0006355,GO:0048701	regulation of transcription, DNA-dependent (BP),embryonic cranial skeleton morphogenesis (BP)	4	643	16	37681	0.000129856	0.000564559	Six4,Prrx1,Smad3,Tgfbr1
263	GO:0045666	positive regulation of neuron differentiation (BP)	4	643	72	37681	0.034777	0.039269	Itgb1,Tcf4,Sox11,Cxcl12
277	GO:0043066,GO:0007165,GO:0008284	negative regulation of apoptotic process (BP),signal transduction (BP),positive regulation of cell proliferation (BP)	4	643	28	37681	0.00124202	0.00256937	Arnt2,Sox9,Tgfbr1,Fgfr3
281	GO:0043066,GO:0042127	negative regulation of apoptotic process (BP),regulation of cell proliferation (BP)	4	643	30	37681	0.00161822	0.00309555	Gli3,Chst11,Sox9,Sirt1
288	GO:0043066,GO:0045944,GO:0008284	negative regulation of apoptotic process (BP),positive regulation of transcription from RNA polymerase II promoter (BP),positive regulation of cell proliferation (BP)	4	643	42	37681	0.00562685	0.00833266	Phip,Arnt2,Sox9,Sirt1
290	GO:0043066,GO:0045944,GO:0001934	negative regulation of apoptotic process (BP),positive regulation of transcription from RNA polymerase II promoter (BP),positive regulation of protein phosphorylation (BP)	4	643	11	37681	0.25201	0.000209065	Akt2,Sox9,Sirt1,Pik3r1
292	GO:0043066,GO:0045944,GO:0000122	negative regulation of apoptotic process (BP),positive regulation of transcription from RNA polymerase II promoter (BP),negative regulation of transcription from RNA polymerase II promoter (BP)	4	643	38	37681	0.00391473	0.00606224	Gli3,Dicer1,Smad3,Sirt1
293	GO:0043066,GO:0045944,GO:0010628	negative regulation of apoptotic process (BP),positive regulation of transcription from RNA polymerase II promoter (BP),positive regulation of gene expression (BP)	4	643	21	37681	0.000399047	0.00111486	Dicer1,Akt2,Sox9,Pik3r1
294	GO:0043066,GO:0045944,GO:0045892	negative regulation of apoptotic process (BP),positive regulation of transcription from RNA polymerase II promoter (BP),negative regulation of transcription, DNA-dependent (BP)	4	643	31	37681	0.00183312	0.00344983	Gli3,Gsk3b,Sox9,Sirt1
300	GO:0043066,GO:0001701	negative regulation of apoptotic process (BP),in utero embryonic development (BP)	4	643	48	37681	0.00902966	0.0120346	Ube2b,Gli3,Smad3,Tgfbr1
303	GO:0043066,GO:0009791	negative regulation of apoptotic process (BP),post-embryonic development (BP)	4	643	10	37681	1.62568	0.000178605	Dicer1,Chst11,Bcl11b,Tgfbr1
309	GO:0043066,GO:0033138	negative regulation of apoptotic process (BP),positive regulation of peptidyl-serine phosphorylation (BP)	4	643	22	37681	0.000481171	0.0012826	Phip,Gsk3b,Akt2,Cd44
328	GO:0016310,GO:0006468,GO:0007165,GO:0018105	phosphorylation (BP),protein phosphorylation (BP),signal transduction (BP),peptidyl-serine phosphorylation (BP)	4	643	13	37681	5.31366	0.00032	Stk4,Tgfbr1,Nek6,Akt3
335	GO:0016310,GO:0006468,GO:0045944	phosphorylation (BP),protein phosphorylation (BP),positive regulation of transcription from RNA polymerase II promoter (BP)	4	643	25	37681	0.000799042	0.00183509	Gsk3b,Mapk14,Akt2,Pik3r1
345	GO:0016310,GO:0006468,GO:0006917	phosphorylation (BP),protein phosphorylation (BP),induction of apoptosis (BP)	4	643	15	37681	9.87229	0.000456032	Lck,Gsk3b,Stk4,Tgfbr1
349	GO:0016310,GO:0006468,GO:0018107	phosphorylation (BP),protein phosphorylation (BP),peptidyl-threonine phosphorylation (BP)	4	643	22	37681	0.000481171	0.0012826	Mylk2,Lmtk2,Tgfbr1,Akt3
351	GO:0016310,GO:0007165,GO:0030154	phosphorylation (BP),signal transduction (BP),cell differentiation (BP)	4	643	9	37681	0.988787	0.000119983	Tgfbr1,Fgfr3,Pik3cd,Bmpr1a
354	GO:0016310,GO:0018108	phosphorylation (BP),peptidyl-tyrosine phosphorylation (BP)	4	643	45	37681	0.00719617	0.00998376	Lck,Fgfr3,Abl2,Wee1
358	GO:0016310,GO:0046854	phosphorylation (BP),phosphatidylinositol phosphorylation (BP)	4	643	24	37681	0.000680321	0.00164125	Pip4k2a,Pi4k2b,Pik3cd,Pip4k2c
364	GO:0043410,GO:0043065	positive regulation of MAPK cascade (BP),positive regulation of apoptotic process (BP)	4	643	12	37681	3.72906	0.000283338	P2rx7,Itgb1,Ptprc,Fgfr3
377	GO:0006468,GO:0008284	protein phosphorylation (BP),positive regulation of cell proliferation (BP)	4	643	39	37681	0.00430411	0.00662735	Tgfbr1,Fgfr3,Ccnd1,Ntrk2
379	GO:0006468,GO:0001934,GO:0043065	protein phosphorylation (BP),positive regulation of protein phosphorylation (BP),positive regulation of apoptotic process (BP)	4	643	9	37681	0.988787	0.000119983	P2rx7,Stk4,Map2k4,Pik3r1
380	GO:0006468,GO:0045669,GO:0030509	protein phosphorylation (BP),positive regulation of osteoblast differentiation (BP),BMP signaling pathway (BP)	4	643	8	37681	0.556865	7.67341	Acvr2a,Bmpr1b,Bmpr1a,Smad5
384	GO:0006468,GO:0007049,GO:0051301	protein phosphorylation (BP),cell cycle (BP),cell division (BP)	4	643	36	37681	0.00320885	0.00525968	Ccnd1,Nek6,Cdc25b,Wee1
387	GO:0006468,GO:0030501	protein phosphorylation (BP),positive regulation of bone mineralization (BP)	4	643	8	37681	0.556865	7.67341	Acvr2a,P2rx7,Bmpr1b,Bmpr1a
388	GO:0031175	neuron projection development (BP)	4	643	76	37681	0.0411595	0.0458393	Zfyve27,Itgb1,Cd44,Cntn2
401	GO:0006810,GO:0007165,GO:0006811,GO:0034220	transport (BP),signal transduction (BP),ion transport (BP),ion transmembrane transport (BP)	4	643	32	37681	0.00206701	0.00372612	Gria3,Gria2,Gabrb2,Gria4
410	GO:0006810,GO:0006811,GO:0006812,GO:0055085,GO:0006814	transport (BP),ion transport (BP),cation transport (BP),transmembrane transport (BP),sodium ion transport (BP)	4	643	16	37681	0.000129856	0.000564559	Slc12a1,Slc9a9,Slc12a2,Slc9a8
414	GO:0006810,GO:0006811,GO:0055085,GO:0034220,GO:0006814	transport (BP),ion transport (BP),transmembrane transport (BP),ion transmembrane transport (BP),sodium ion transport (BP)	4	643	26	37681	0.000931663	0.00208089	Slc12a1,Slc4a8,Slc12a2,Slc9a8
415	GO:0006810,GO:0006811,GO:0055085,GO:0006813	transport (BP),ion transport (BP),transmembrane transport (BP),potassium ion transport (BP)	4	643	60	37681	0.0193012	0.0235614	Slc12a1,Kcnv1,Slc12a2,Slc9a8
418	GO:0006810,GO:0006811,GO:0034220,GO:0006821	transport (BP),ion transport (BP),ion transmembrane transport (BP),chloride transport (BP)	4	643	59	37681	0.0182539	0.0224855	Slc12a1,Cftr,Gabrb2,Slc12a2
435	GO:0006810,GO:0007268	transport (BP),synaptic transmission (BP)	4	643	40	37681	0.00471878	0.00711756	Gria2,Syp,Gria4,Pafah1b1
437	GO:0006810,GO:0006887	transport (BP),exocytosis (BP)	4	643	38	37681	0.00391473	0.00606224	Rab3d,Exoc8,Cplx2,Snap23
439	GO:0006810,GO:0007264	transport (BP),small GTPase mediated signal transduction (BP)	4	643	57	37681	0.0162673	0.0203154	Rab3d,Rab9b,Rab2a,G3bp2
445	GO:0007186,GO:0007165,GO:0006184	G-protein coupled receptor signaling pathway (BP),signal transduction (BP),GTP catabolic process (BP)	4	643	17	37681	0.000167523	0.000616271	Gnai1,Gnal,Gnai3,Gnaq
446	GO:0007186,GO:0043547	G-protein coupled receptor signaling pathway (BP),positive regulation of GTPase activity (BP)	4	643	21	37681	0.000399047	0.00111486	Arrb1,Gnaq,Arhgef12,Rgs4
454	GO:0007165,GO:0008285	signal transduction (BP),negative regulation of cell proliferation (BP)	4	643	42	37681	0.00562685	0.00833266	Stk4,Sox9,Fgfr3,Fzd5
460	GO:0007165,GO:0007507	signal transduction (BP),heart development (BP)	4	643	21	37681	0.000399047	0.00111486	Gnaq,Sox9,Tgfbr1,Bmpr1a
462	GO:0007165,GO:0007049	signal transduction (BP),cell cycle (BP)	4	643	34	37681	0.00259505	0.00441376	Gnai1,Gnai3,Nek6,Ahr
465	GO:0007165,GO:0007264	signal transduction (BP),small GTPase mediated signal transduction (BP)	4	643	51	37681	0.0111434	0.0145887	Nkiras1,Rgl1,Rap2a,Grlf1
470	GO:0006915,GO:0001934	apoptotic process (BP),positive regulation of protein phosphorylation (BP)	4	643	17	37681	0.000167523	0.000616271	Akt2,Stk4,Map2k4,Sirt1
472	GO:0006915,GO:0000122	apoptotic process (BP),negative regulation of transcription from RNA polymerase II promoter (BP)	4	643	31	37681	0.00183312	0.00344983	Dicer1,Rybp,Sirt1,Ahr
486	GO:0045893,GO:0006917	positive regulation of transcription, DNA-dependent (BP),induction of apoptosis (BP)	4	643	26	37681	0.000931663	0.00208089	Smad3,Tgfbr1,Ets1,Bcl10
497	GO:0006833	water transport (BP)	4	643	16	37681	0.000129856	0.000564559	Mylk2,Aqp9,Cftr,Aqp1
499	GO:0007179	transforming growth factor beta receptor signaling pathway (BP)	4	643	58	37681	0.0172428	0.0213045	Smad3,Bmpr1b,Tgfbr1,Smad5
506	GO:0030154,GO:0008285,GO:0045944,GO:0006357	cell differentiation (BP),negative regulation of cell proliferation (BP),positive regulation of transcription from RNA polymerase II promoter (BP),regulation of transcription from RNA polymerase II promoter (BP)	4	643	8	37681	0.556865	7.67341	Foxa3,Klf4,Sox9,Fzd5
509	GO:0030154,GO:0045944,GO:0045892	cell differentiation (BP),positive regulation of transcription from RNA polymerase II promoter (BP),negative regulation of transcription, DNA-dependent (BP)	4	643	28	37681	0.00124202	0.00256937	Gsk3b,Klf4,Sox9,Sirt1
514	GO:0030154,GO:0001501	cell differentiation (BP),skeletal system development (BP)	4	643	16	37681	0.000129856	0.000564559	Sox11,Bmpr1b,Sox9,Tgfbr1
515	GO:0030154,GO:0045669	cell differentiation (BP),positive regulation of osteoblast differentiation (BP)	4	643	16	37681	0.000129856	0.000564559	Sox11,Bmpr1b,Bmpr1a,Smad5
518	GO:0030154,GO:0030509	cell differentiation (BP),BMP signaling pathway (BP)	4	643	13	37681	5.31366	0.00032	Twsg1,Bmpr1b,Bmpr1a,Smad5
520	GO:0030154,GO:0051216	cell differentiation (BP),cartilage development (BP)	4	643	25	37681	0.000799042	0.00183509	Bmpr1b,Sox9,Fgfr3,Bmpr1a
528	GO:0008285,GO:0008284	negative regulation of cell proliferation (BP),positive regulation of cell proliferation (BP)	4	643	46	37681	0.00777715	0.0106266	Myocd,Itgb1,Sox9,Fgfr3
531	GO:0008285,GO:0007507	negative regulation of cell proliferation (BP),heart development (BP)	4	643	28	37681	0.00124202	0.00256937	Gli3,Myocd,Sox9,Ptprj
537	GO:0006813,GO:0006814	potassium ion transport (BP),sodium ion transport (BP)	4	643	24	37681	0.000680321	0.00164125	Slc12a1,Slc12a2,Slc9a8,Atp1b4
543	GO:0045944,GO:0007389	positive regulation of transcription from RNA polymerase II promoter (BP),pattern specification process (BP)	4	643	43	37681	0.00612166	0.00877762	Gli3,Eya1,Foxq1,Hoxd13
544	GO:0045944,GO:0048704	positive regulation of transcription from RNA polymerase II promoter (BP),embryonic skeletal system morphogenesis (BP)	4	643	24	37681	0.000680321	0.00164125	Six4,Gli3,Sox11,Eya1
548	GO:0045944,GO:0045595	positive regulation of transcription from RNA polymerase II promoter (BP),regulation of cell differentiation (BP)	4	643	17	37681	0.000167523	0.000616271	Gli3,Dicer1,Klf4,Sox9
555	GO:0045944,GO:0006917	positive regulation of transcription from RNA polymerase II promoter (BP),induction of apoptosis (BP)	4	643	27	37681	0.00107904	0.00227859	Gsk3b,Smad3,Plagl2,Ets1
556	GO:0045944,GO:0006006	positive regulation of transcription from RNA polymerase II promoter (BP),glucose metabolic process (BP)	4	643	13	37681	5.31366	0.00032	Mapk14,Akt2,Pik3r1,Igf2
557	GO:0045944,GO:0033138	positive regulation of transcription from RNA polymerase II promoter (BP),positive regulation of peptidyl-serine phosphorylation (BP)	4	643	18	37681	0.000212485	0.000713845	Phip,Gsk3b,Arrb1,Akt2
564	GO:0007612	learning (BP)	4	643	34	37681	0.00259505	0.00441376	Bche,Slc24a2,Ntrk2,Cntn2
570	GO:0008284,GO:0001934	positive regulation of cell proliferation (BP),positive regulation of protein phosphorylation (BP)	4	643	31	37681	0.00183312	0.00344983	Ccnd2,Sox9,Sirt1,Ccnd1
571	GO:0008284,GO:0000122	positive regulation of cell proliferation (BP),negative regulation of transcription from RNA polymerase II promoter (BP)	4	643	68	37681	0.0290117	0.0333143	Myocd,Sox11,Sirt1,Fgfr3
577	GO:0032869	cellular response to insulin stimulus (BP)	4	643	40	37681	0.00471878	0.00711756	Lpin1,Akt2,Sorbs1,Akt3
583	GO:0001934,GO:0010628	positive regulation of protein phosphorylation (BP),positive regulation of gene expression (BP)	4	643	18	37681	0.000212485	0.000713845	Akt2,Iqgap3,Sox9,Pik3r1
587	GO:0042327	positive regulation of phosphorylation (BP)	4	643	28	37681	0.00124202	0.00256937	Mobkl1a,Sdcbp,Bcl10,Apln
605	GO:0006629,GO:0006631	lipid metabolic process (BP),fatty acid metabolic process (BP)	4	643	64	37681	0.023857	0.0282737	Acaa1b,Crat,Acadsb,Acsl3
609	GO:0006633	fatty acid biosynthetic process (BP)	4	643	65	37681	0.025089	0.0293487	Elovl5,Scd2,Acsl3,Ptges
614	GO:0030324,GO:0001701	lung development (BP),in utero embryonic development (BP)	4	643	33	37681	0.00232072	0.00411055	Gli3,Sp1,Bmpr1a,Sp3
626	GO:0007507,GO:0042733	heart development (BP),embryonic digit morphogenesis (BP)	4	643	12	37681	3.72906	0.000283338	Gli3,Ece1,Gnaq,Bmpr1a
632	GO:0001569	patterning of blood vessels (BP)	4	643	38	37681	0.00391473	0.00606224	Stk4,Sema5a,Cxcl12,Ahr
633	GO:0030900	forebrain development (BP)	4	643	68	37681	0.0290117	0.0333143	Gli3,Twsg1,Fgfr3,Grlf1
652	GO:0006334	nucleosome assembly (BP)	4	643	53	37681	0.0127154	0.0162797	Shprh,Asf1a,Sox9,Nap1l1
658	GO:0007049,GO:0000079,GO:0051301	cell cycle (BP),regulation of cyclin-dependent protein kinase activity (BP),cell division (BP)	4	643	14	37681	7.33869	0.000408655	Ccny,Ccnd2,Ccnd1,Ccno
660	GO:0007049,GO:0051726	cell cycle (BP),regulation of cell cycle (BP)	4	643	30	37681	0.00161822	0.00309555	Rbl1,Ccnd2,Ccnd1,Ccno
667	GO:0060041	retina development in camera-type eye (BP)	4	643	53	37681	0.0127154	0.0162797	Cln8,Tub,Bmpr1b,Sox9
680	GO:0006974,GO:0009411	response to DNA damage stimulus (BP),response to UV (BP)	4	643	24	37681	0.000680321	0.00164125	Ube2b,Ercc6,Hus1,Casp9
685	GO:0090090	negative regulation of canonical Wnt receptor signaling pathway (BP)	4	643	63	37681	0.0226625	0.026976	Gli3,Stk4,Sox9,Ctnnd1
692	GO:0051028	mRNA transport (BP)	4	643	62	37681	0.0215052	0.0258635	Hnrnpa3,Nup50,Slbp,G3bp2
703	GO:0050790,GO:0035556	regulation of catalytic activity (BP),intracellular signal transduction (BP)	4	643	30	37681	0.00161822	0.00309555	Arfgef2,Arhgef6,Arhgef4,Arhgef12
706	GO:0009636	response to toxin (BP)	4	643	48	37681	0.00902966	0.0120346	Ercc6,Eif2ak2,Arnt2,Ahr
707	GO:0048536	spleen development (BP)	4	643	26	37681	0.000931663	0.00208089	Dicer1,Cacnb4,Ahr,Bcl2l11
712	GO:0051726,GO:0000082	regulation of cell cycle (BP),G1/S transition of mitotic cell cycle (BP)	4	643	10	37681	1.62568	0.000178605	Itgb1,Ccnd2,Skp2,Ccnd1
717	GO:0043525	positive regulation of neuron apoptosis (BP)	4	643	43	37681	0.00612166	0.00877762	Map2k4,Nr3c1,Bcl2l11,Casp9
718	GO:0051607	defense response to virus (BP)	4	643	47	37681	0.00838812	0.0114039	Dicer1,Cxadr,Oas3,Ptprc
723	GO:0016485	protein processing (BP)	4	643	43	37681	0.00612166	0.00877762	Gli3,P2rx7,Aph1c,Ece1
726	GO:0006464	protein modification process (BP)	4	643	69	37681	0.0303954	0.034756	Hectd2,Padi2,Hlcs,Uba6
728	GO:0007229	integrin-mediated signaling pathway (BP)	4	643	72	37681	0.034777	0.039269	Itga8,Itgb1,Adam19,Grlf1
742	GO:0048589	developmental growth (BP)	4	643	29	37681	0.00142147	0.0028118	Gli3,Smad3,Chst11,Bmpr1a
747	GO:0009968	negative regulation of signal transduction (BP)	4	643	48	37681	0.00902966	0.0120346	Gsk3b,Arrb1,Socs7,Rgs4
748	GO:0015758	glucose transport (BP)	4	643	25	37681	0.000799042	0.00183509	Sorbs1,Klf15,Stxbp4,Slc2a9
749	GO:0030183	B cell differentiation (BP)	4	643	33	37681	0.00232072	0.00411055	Ptprc,Pik3r1,Sp3,Ahr
754	GO:0042472	inner ear morphogenesis (BP)	4	643	67	37681	0.0276661	0.0319951	Six4,Prrx1,Itga8,Eya1
766	GO:0008203	cholesterol metabolic process (BP)	4	643	58	37681	0.0172428	0.0213045	Cln8,Abca1,Ldlrap1,Abca2
772	GO:0043161	proteasomal ubiquitin-dependent protein catabolic process (BP)	4	643	48	37681	0.00902966	0.0120346	Ube2b,Cd2ap,Arrb1,Sirt1
784	GO:0050679	positive regulation of epithelial cell proliferation (BP)	4	643	53	37681	0.0127154	0.0162797	Ccnd2,Sox9,Eya1,Bmpr1a
788	GO:0031532	actin cytoskeleton reorganization (BP)	4	643	33	37681	0.00232072	0.00411055	Eps8,Lpin1,Cxadr,Rap2a
790	GO:0001892	embryonic placenta development (BP)	4	643	25	37681	0.000799042	0.00183509	Prdm1,Slc8a1,Sp1,Sp3
795	GO:0001656	metanephros development (BP)	4	643	28	37681	0.00124202	0.00256937	Gli3,Itga8,Aph1c,Eya1
806	GO:0035108	limb morphogenesis (BP)	4	643	24	37681	0.000680321	0.00164125	Gli3,Asph,Bmpr1b,Hoxd13
810	GO:0071222	cellular response to lipopolysaccharide (BP)	4	643	31	37681	0.00183312	0.00344983	Gbp6,Zfp709,Abca1,Cmpk2
1	GO:0016477,GO:0007399	cell migration (BP),nervous system development (BP)	3	643	16	37681	0.00234662	0.00403341	Gsk3b,Pafah1b1,Ccdc88a
2	GO:0050870	positive regulation of T cell activation (BP)	3	643	15	37681	0.00193098	0.0034964	Lck,Cd4,Bcl10
3	GO:0007015	actin filament organization (BP)	3	643	36	37681	0.023269	0.0276171	Pcdh15,Ccl11,Abl2
7	GO:0006816,GO:0006874	calcium ion transport (BP),cellular calcium ion homeostasis (BP)	3	643	26	37681	0.00960262	0.0127149	Slc8a1,Cacnb4,Slc24a2
8	GO:0043029	T cell homeostasis (BP)	3	643	19	37681	0.00390909	0.00612348	P2rx7,Ahr,Bcl2l11
12	GO:0030335,GO:0043066,GO:0006810	positive regulation of cell migration (BP),negative regulation of apoptotic process (BP),transport (BP)	3	643	3	37681	0.049462	7.58728	Smad3,Akt2,Aqp1
13	GO:0030335,GO:0043066,GO:0045944	positive regulation of cell migration (BP),negative regulation of apoptotic process (BP),positive regulation of transcription from RNA polymerase II promoter (BP)	3	643	8	37681	0.000259816	0.000812424	Smad3,Akt2,Pik3r1
14	GO:0030335,GO:0006955	positive regulation of cell migration (BP),immune response (BP)	3	643	11	37681	0.000736787	0.00171145	Ccl11,Smad3,Cxcl12
16	GO:0030335,GO:0008284	positive regulation of cell migration (BP),positive regulation of cell proliferation (BP)	3	643	37	37681	0.0250089	0.0293819	Itgb1,Ets1,Cxcl12
17	GO:0030335,GO:0045766	positive regulation of cell migration (BP),positive regulation of angiogenesis (BP)	3	643	15	37681	0.00193098	0.0034964	Ccl11,Ets1,Aqp1
19	GO:0008360,GO:0007010	regulation of cell shape (BP),cytoskeleton organization (BP)	3	643	20	37681	0.00454114	0.00688796	Ccl11,1810043G02Rik,Rhou
21	GO:0032259,GO:0006351,GO:0006355,GO:0016568,GO:0018022,GO:0034968	methylation (BP),transcription, DNA-dependent (BP),regulation of transcription, DNA-dependent (BP),chromatin modification (BP),peptidyl-lysine methylation (BP),histone lysine methylation (BP)	3	643	15	37681	0.00193098	0.0034964	Mll1,Suv420h2,Whsc1l1
25	GO:0008152,GO:0016311,GO:0006470	metabolic process (BP),dephosphorylation (BP),protein dephosphorylation (BP)	3	643	28	37681	0.0117992	0.0152508	Eya3,Ptpn11,Ctdsp2
28	GO:0008152,GO:0007165	metabolic process (BP),signal transduction (BP)	3	643	40	37681	0.0306369	0.0349829	Pde10a,Pde7a,Pde1a
31	GO:0008152,GO:0006200,GO:0055085,GO:0034220	metabolic process (BP),ATP catabolic process (BP),transmembrane transport (BP),ion transmembrane transport (BP)	3	643	27	37681	0.0106681	0.0139889	Atp8a1,Cftr,Abca1
35	GO:0008152,GO:0006629,GO:0006631	metabolic process (BP),lipid metabolic process (BP),fatty acid metabolic process (BP)	3	643	45	37681	0.0413618	0.045876	Acaa1b,Acadsb,Acsl3
36	GO:0008152,GO:0006486	metabolic process (BP),protein glycosylation (BP)	3	643	17	37681	0.00281357	0.00466823	St3gal1,St6galnac3,Fut4
37	GO:0008152,GO:0006198	metabolic process (BP),cAMP catabolic process (BP)	3	643	12	37681	0.000969952	0.00207519	Pde10a,Pde4b,Pde1a
39	GO:0005975,GO:0043066	carbohydrate metabolic process (BP),negative regulation of apoptotic process (BP)	3	643	6	37681	9.51942	0.000449959	Gsk3b,Akt2,Chst11
40	GO:0005975,GO:0045944	carbohydrate metabolic process (BP),positive regulation of transcription from RNA polymerase II promoter (BP)	3	643	6	37681	9.51942	0.000449959	Gsk3b,Akt2,Igf2
46	GO:0042981,GO:0006351,GO:0006355,GO:0043066,GO:0042127,GO:0045944,GO:0045892	regulation of apoptotic process (BP),transcription, DNA-dependent (BP),regulation of transcription, DNA-dependent (BP),negative regulation of apoptotic process (BP),regulation of cell proliferation (BP),positive regulation of transcription from RNA polymerase II promoter (BP),negative regulation of transcription, DNA-dependent (BP)	3	643	5	37681	4.82103	0.000303837	Gli3,Sox9,Sirt1
49	GO:0042981,GO:0006355,GO:0043066,GO:0045893,GO:0007507	regulation of apoptotic process (BP),regulation of transcription, DNA-dependent (BP),negative regulation of apoptotic process (BP),positive regulation of transcription, DNA-dependent (BP),heart development (BP)	3	643	5	37681	4.82103	0.000303837	Gli3,Sox9,Tgfbr1
50	GO:0042981,GO:0006355,GO:0043066,GO:0030154,GO:0008284	regulation of apoptotic process (BP),regulation of transcription, DNA-dependent (BP),negative regulation of apoptotic process (BP),cell differentiation (BP),positive regulation of cell proliferation (BP)	3	643	6	37681	9.51942	0.000449959	Sox9,Tgfbr1,Sirt1
51	GO:0042981,GO:0001822,GO:0001701	regulation of apoptotic process (BP),kidney development (BP),in utero embryonic development (BP)	3	643	4	37681	1.95327	0.000168937	Gli3,Tgfbr1,Bcl2l11
53	GO:0042981,GO:0043066,GO:0007165,GO:0030154,GO:0008284	regulation of apoptotic process (BP),negative regulation of apoptotic process (BP),signal transduction (BP),cell differentiation (BP),positive regulation of cell proliferation (BP)	3	643	5	37681	4.82103	0.000303837	Sox9,Tgfbr1,Fgfr3
54	GO:0042981,GO:0043066,GO:0006915	regulation of apoptotic process (BP),negative regulation of apoptotic process (BP),apoptotic process (BP)	3	643	19	37681	0.00390909	0.00612348	Dicer1,Tgfbr1,Sirt1
56	GO:0042981,GO:0043066,GO:0008285	regulation of apoptotic process (BP),negative regulation of apoptotic process (BP),negative regulation of cell proliferation (BP)	3	643	12	37681	0.000969952	0.00207519	Gli3,Sox9,Fgfr3
58	GO:0042981,GO:0043066,GO:0045944,GO:0000122	regulation of apoptotic process (BP),negative regulation of apoptotic process (BP),positive regulation of transcription from RNA polymerase II promoter (BP),negative regulation of transcription from RNA polymerase II promoter (BP)	3	643	9	37681	0.00038478	0.00110539	Gli3,Dicer1,Sirt1
59	GO:0042981,GO:0043066,GO:0045944,GO:0045595	regulation of apoptotic process (BP),negative regulation of apoptotic process (BP),positive regulation of transcription from RNA polymerase II promoter (BP),regulation of cell differentiation (BP)	3	643	4	37681	1.95327	0.000168937	Gli3,Dicer1,Sox9
61	GO:0042981,GO:0043410,GO:0043065	regulation of apoptotic process (BP),positive regulation of MAPK cascade (BP),positive regulation of apoptotic process (BP)	3	643	5	37681	4.82103	0.000303837	P2rx7,Ptprc,Fgfr3
62	GO:0042981,GO:0006468	regulation of apoptotic process (BP),protein phosphorylation (BP)	3	643	15	37681	0.00193098	0.0034964	P2rx7,Tgfbr1,Fgfr3
64	GO:0042981,GO:0006915,GO:0009791	regulation of apoptotic process (BP),apoptotic process (BP),post-embryonic development (BP)	3	643	6	37681	9.51942	0.000449959	Dicer1,Tgfbr1,Bcl2l11
65	GO:0042981,GO:0006915,GO:0006917	regulation of apoptotic process (BP),apoptotic process (BP),induction of apoptosis (BP)	3	643	24	37681	0.00766576	0.0105097	Tgfbr1,Bcl10,Bcl2l11
67	GO:0042981,GO:0001934	regulation of apoptotic process (BP),positive regulation of protein phosphorylation (BP)	3	643	5	37681	4.82103	0.000303837	P2rx7,Sox9,Sirt1
69	GO:0042981,GO:0007283	regulation of apoptotic process (BP),spermatogenesis (BP)	3	643	7	37681	0.000164473	0.000619058	Sox9,Sirt1,Bcl2l11
84	GO:0006351,GO:0007275,GO:0006355,GO:0030154,GO:0000122,GO:0007283	transcription, DNA-dependent (BP),multicellular organismal development (BP),regulation of transcription, DNA-dependent (BP),cell differentiation (BP),negative regulation of transcription from RNA polymerase II promoter (BP),spermatogenesis (BP)	3	643	4	37681	1.95327	0.000168937	Foxa3,Nr6a1,Sirt1
89	GO:0006351,GO:0006355,GO:0009952,GO:0045944	transcription, DNA-dependent (BP),regulation of transcription, DNA-dependent (BP),anterior/posterior pattern specification (BP),positive regulation of transcription from RNA polymerase II promoter (BP)	3	643	27	37681	0.0106681	0.0139889	Gli3,Mll1,Hoxd13
90	GO:0006351,GO:0006355,GO:0043066,GO:0045893,GO:0008285,GO:0045944,GO:0032332	transcription, DNA-dependent (BP),regulation of transcription, DNA-dependent (BP),negative regulation of apoptotic process (BP),positive regulation of transcription, DNA-dependent (BP),negative regulation of cell proliferation (BP),positive regulation of transcription from RNA polymerase II promoter (BP),positive regulation of chondrocyte differentiation (BP)	3	643	3	37681	0.049462	7.58728	Gli3,Smad3,Sox9
94	GO:0006351,GO:0006355,GO:0043066,GO:0045944,GO:0008284	transcription, DNA-dependent (BP),regulation of transcription, DNA-dependent (BP),negative regulation of apoptotic process (BP),positive regulation of transcription from RNA polymerase II promoter (BP),positive regulation of cell proliferation (BP)	3	643	22	37681	0.00598154	0.00862233	Arnt2,Sox9,Sirt1
95	GO:0006351,GO:0006355,GO:0043066,GO:0045944,GO:0000122	transcription, DNA-dependent (BP),regulation of transcription, DNA-dependent (BP),negative regulation of apoptotic process (BP),positive regulation of transcription from RNA polymerase II promoter (BP),negative regulation of transcription from RNA polymerase II promoter (BP)	3	643	23	37681	0.00679258	0.00952132	Gli3,Smad3,Sirt1
97	GO:0006351,GO:0006355,GO:0007165,GO:0045893	transcription, DNA-dependent (BP),regulation of transcription, DNA-dependent (BP),signal transduction (BP),positive regulation of transcription, DNA-dependent (BP)	3	643	16	37681	0.00234662	0.00403341	Arnt2,Sox9,Ahr
100	GO:0006351,GO:0006355,GO:0006915,GO:0000122	transcription, DNA-dependent (BP),regulation of transcription, DNA-dependent (BP),apoptotic process (BP),negative regulation of transcription from RNA polymerase II promoter (BP)	3	643	22	37681	0.00598154	0.00862233	Rybp,Sirt1,Ahr
102	GO:0006351,GO:0006355,GO:0045893,GO:0042127,GO:0008285,GO:0045944,GO:0045595,GO:0045892	transcription, DNA-dependent (BP),regulation of transcription, DNA-dependent (BP),positive regulation of transcription, DNA-dependent (BP),regulation of cell proliferation (BP),negative regulation of cell proliferation (BP),positive regulation of transcription from RNA polymerase II promoter (BP),regulation of cell differentiation (BP),negative regulation of transcription, DNA-dependent (BP)	3	643	4	37681	1.95327	0.000168937	Gli3,Klf4,Sox9
104	GO:0006351,GO:0006355,GO:0045893,GO:0030154,GO:0045944,GO:0000122	transcription, DNA-dependent (BP),regulation of transcription, DNA-dependent (BP),positive regulation of transcription, DNA-dependent (BP),cell differentiation (BP),positive regulation of transcription from RNA polymerase II promoter (BP),negative regulation of transcription from RNA polymerase II promoter (BP)	3	643	16	37681	0.00234662	0.00403341	Klf4,Tcf4,Sox11
107	GO:0006351,GO:0006355,GO:0045893,GO:0008285,GO:0045944,GO:0007507	transcription, DNA-dependent (BP),regulation of transcription, DNA-dependent (BP),positive regulation of transcription, DNA-dependent (BP),negative regulation of cell proliferation (BP),positive regulation of transcription from RNA polymerase II promoter (BP),heart development (BP)	3	643	10	37681	0.000542718	0.00139189	Gli3,Myocd,Sox9
108	GO:0006351,GO:0006355,GO:0045893,GO:0008285,GO:0045944,GO:0006357	transcription, DNA-dependent (BP),regulation of transcription, DNA-dependent (BP),positive regulation of transcription, DNA-dependent (BP),negative regulation of cell proliferation (BP),positive regulation of transcription from RNA polymerase II promoter (BP),regulation of transcription from RNA polymerase II promoter (BP)	3	643	15	37681	0.00193098	0.0034964	Myocd,Klf4,Sox9
111	GO:0006351,GO:0006355,GO:0045893,GO:0045944,GO:0008284,GO:0006357	transcription, DNA-dependent (BP),regulation of transcription, DNA-dependent (BP),positive regulation of transcription, DNA-dependent (BP),positive regulation of transcription from RNA polymerase II promoter (BP),positive regulation of cell proliferation (BP),regulation of transcription from RNA polymerase II promoter (BP)	3	643	10	37681	0.000542718	0.00139189	Myocd,Sox9,Ets1
113	GO:0006351,GO:0006355,GO:0045893,GO:0045944,GO:0001501	transcription, DNA-dependent (BP),regulation of transcription, DNA-dependent (BP),positive regulation of transcription, DNA-dependent (BP),positive regulation of transcription from RNA polymerase II promoter (BP),skeletal system development (BP)	3	643	12	37681	0.000969952	0.00207519	Smad3,Sox11,Sox9
114	GO:0006351,GO:0006355,GO:0045893,GO:0045944,GO:0010628	transcription, DNA-dependent (BP),regulation of transcription, DNA-dependent (BP),positive regulation of transcription, DNA-dependent (BP),positive regulation of transcription from RNA polymerase II promoter (BP),positive regulation of gene expression (BP)	3	643	25	37681	0.00860213	0.0115596	Nfatc2,Sox11,Sox9
115	GO:0006351,GO:0006355,GO:0045893,GO:0045944,GO:0001701	transcription, DNA-dependent (BP),regulation of transcription, DNA-dependent (BP),positive regulation of transcription, DNA-dependent (BP),positive regulation of transcription from RNA polymerase II promoter (BP),in utero embryonic development (BP)	3	643	34	37681	0.0199939	0.0240815	Gli3,Smad3,Sp1
117	GO:0006351,GO:0006355,GO:0045893,GO:0045944,GO:0006366	transcription, DNA-dependent (BP),regulation of transcription, DNA-dependent (BP),positive regulation of transcription, DNA-dependent (BP),positive regulation of transcription from RNA polymerase II promoter (BP),transcription from RNA polymerase II promoter (BP)	3	643	28	37681	0.0117992	0.0152508	Smad3,Klf4,Ets1
119	GO:0006351,GO:0006355,GO:0045893,GO:0001889,GO:0000122	transcription, DNA-dependent (BP),regulation of transcription, DNA-dependent (BP),positive regulation of transcription, DNA-dependent (BP),liver development (BP),negative regulation of transcription from RNA polymerase II promoter (BP)	3	643	13	37681	0.001245	0.0025054	Smad3,Sp3,Ahr
120	GO:0006351,GO:0006355,GO:0045893,GO:0001889,GO:0001701	transcription, DNA-dependent (BP),regulation of transcription, DNA-dependent (BP),positive regulation of transcription, DNA-dependent (BP),liver development (BP),in utero embryonic development (BP)	3	643	10	37681	0.000542718	0.00139189	Smad3,Sp1,Sp3
122	GO:0006351,GO:0006355,GO:0045893,GO:0000122,GO:0001701	transcription, DNA-dependent (BP),regulation of transcription, DNA-dependent (BP),positive regulation of transcription, DNA-dependent (BP),negative regulation of transcription from RNA polymerase II promoter (BP),in utero embryonic development (BP)	3	643	20	37681	0.00454114	0.00688796	Gli3,Smad3,Sp3
123	GO:0006351,GO:0006355,GO:0045893,GO:0000122,GO:0006357	transcription, DNA-dependent (BP),regulation of transcription, DNA-dependent (BP),positive regulation of transcription, DNA-dependent (BP),negative regulation of transcription from RNA polymerase II promoter (BP),regulation of transcription from RNA polymerase II promoter (BP)	3	643	35	37681	0.0215973	0.0258215	Myocd,Klf4,Ahr
125	GO:0006351,GO:0006355,GO:0045893,GO:0000122,GO:0006366	transcription, DNA-dependent (BP),regulation of transcription, DNA-dependent (BP),positive regulation of transcription, DNA-dependent (BP),negative regulation of transcription from RNA polymerase II promoter (BP),transcription from RNA polymerase II promoter (BP)	3	643	17	37681	0.00281357	0.00466823	Smad3,Klf4,Ahr
126	GO:0006351,GO:0006355,GO:0045893,GO:0030324,GO:0001701	transcription, DNA-dependent (BP),regulation of transcription, DNA-dependent (BP),positive regulation of transcription, DNA-dependent (BP),lung development (BP),in utero embryonic development (BP)	3	643	11	37681	0.000736787	0.00171145	Gli3,Sp1,Sp3
129	GO:0006351,GO:0006355,GO:0045893,GO:0006357,GO:0006366	transcription, DNA-dependent (BP),regulation of transcription, DNA-dependent (BP),positive regulation of transcription, DNA-dependent (BP),regulation of transcription from RNA polymerase II promoter (BP),transcription from RNA polymerase II promoter (BP)	3	643	15	37681	0.00193098	0.0034964	Klf4,Ets1,Ahr
131	GO:0006351,GO:0006355,GO:0045893,GO:0001666	transcription, DNA-dependent (BP),regulation of transcription, DNA-dependent (BP),positive regulation of transcription, DNA-dependent (BP),response to hypoxia (BP)	3	643	11	37681	0.000736787	0.00171145	Fosl2,Smad3,Arnt2
134	GO:0006351,GO:0006355,GO:0042127,GO:0030154,GO:0045944,GO:0045892	transcription, DNA-dependent (BP),regulation of transcription, DNA-dependent (BP),regulation of cell proliferation (BP),cell differentiation (BP),positive regulation of transcription from RNA polymerase II promoter (BP),negative regulation of transcription, DNA-dependent (BP)	3	643	7	37681	0.000164473	0.000619058	Klf4,Sox9,Sirt1
137	GO:0006351,GO:0006355,GO:0042127,GO:0045944,GO:0000122,GO:0045892	transcription, DNA-dependent (BP),regulation of transcription, DNA-dependent (BP),regulation of cell proliferation (BP),positive regulation of transcription from RNA polymerase II promoter (BP),negative regulation of transcription from RNA polymerase II promoter (BP),negative regulation of transcription, DNA-dependent (BP)	3	643	9	37681	0.00038478	0.00110539	Gli3,Klf4,Sirt1
139	GO:0006351,GO:0006355,GO:0042127,GO:0006357	transcription, DNA-dependent (BP),regulation of transcription, DNA-dependent (BP),regulation of cell proliferation (BP),regulation of transcription from RNA polymerase II promoter (BP)	3	643	16	37681	0.00234662	0.00403341	Nr3c2,Klf4,Sox9
141	GO:0006351,GO:0006355,GO:0030154,GO:0008285,GO:0045944,GO:0006357	transcription, DNA-dependent (BP),regulation of transcription, DNA-dependent (BP),cell differentiation (BP),negative regulation of cell proliferation (BP),positive regulation of transcription from RNA polymerase II promoter (BP),regulation of transcription from RNA polymerase II promoter (BP)	3	643	7	37681	0.000164473	0.000619058	Foxa3,Klf4,Sox9
143	GO:0006351,GO:0006355,GO:0030154,GO:0045944,GO:0008284	transcription, DNA-dependent (BP),regulation of transcription, DNA-dependent (BP),cell differentiation (BP),positive regulation of transcription from RNA polymerase II promoter (BP),positive regulation of cell proliferation (BP)	3	643	12	37681	0.000969952	0.00207519	Sox11,Sox9,Sirt1
145	GO:0006351,GO:0006355,GO:0030154,GO:0045944,GO:0007283	transcription, DNA-dependent (BP),regulation of transcription, DNA-dependent (BP),cell differentiation (BP),positive regulation of transcription from RNA polymerase II promoter (BP),spermatogenesis (BP)	3	643	7	37681	0.000164473	0.000619058	Foxa3,Sox9,Sirt1
150	GO:0006351,GO:0006355,GO:0008285,GO:0045944,GO:0000122,GO:0006357	transcription, DNA-dependent (BP),regulation of transcription, DNA-dependent (BP),negative regulation of cell proliferation (BP),positive regulation of transcription from RNA polymerase II promoter (BP),negative regulation of transcription from RNA polymerase II promoter (BP),regulation of transcription from RNA polymerase II promoter (BP)	3	643	16	37681	0.00234662	0.00403341	Foxa3,Myocd,Klf4
154	GO:0006351,GO:0006355,GO:0045944,GO:0008284,GO:0000122	transcription, DNA-dependent (BP),regulation of transcription, DNA-dependent (BP),positive regulation of transcription from RNA polymerase II promoter (BP),positive regulation of cell proliferation (BP),negative regulation of transcription from RNA polymerase II promoter (BP)	3	643	30	37681	0.0142609	0.0179475	Myocd,Sox11,Sirt1
155	GO:0006351,GO:0006355,GO:0045944,GO:0007389	transcription, DNA-dependent (BP),regulation of transcription, DNA-dependent (BP),positive regulation of transcription from RNA polymerase II promoter (BP),pattern specification process (BP)	3	643	35	37681	0.0215973	0.0258215	Gli3,Foxq1,Hoxd13
160	GO:0006351,GO:0006355,GO:0045944,GO:0042475	transcription, DNA-dependent (BP),regulation of transcription, DNA-dependent (BP),positive regulation of transcription from RNA polymerase II promoter (BP),odontogenesis of dentin-containing tooth (BP)	3	643	16	37681	0.00234662	0.00403341	Gli3,Nfic,Bcl11b
163	GO:0006351,GO:0006355,GO:0045944,GO:0045669	transcription, DNA-dependent (BP),regulation of transcription, DNA-dependent (BP),positive regulation of transcription from RNA polymerase II promoter (BP),positive regulation of osteoblast differentiation (BP)	3	643	13	37681	0.001245	0.0025054	Gli3,Sox11,Smad5
165	GO:0006351,GO:0006355,GO:0045944,GO:0006461	transcription, DNA-dependent (BP),regulation of transcription, DNA-dependent (BP),positive regulation of transcription from RNA polymerase II promoter (BP),protein complex assembly (BP)	3	643	8	37681	0.000259816	0.000812424	Mll1,Sox9,Zfp148
166	GO:0006351,GO:0006355,GO:0045944,GO:0032088	transcription, DNA-dependent (BP),regulation of transcription, DNA-dependent (BP),positive regulation of transcription from RNA polymerase II promoter (BP),negative regulation of NF-kappaB transcription factor activity (BP)	3	643	6	37681	9.51942	0.000449959	Arrb1,Klf4,Sirt1
171	GO:0006351,GO:0006355,GO:0000122,GO:0016568	transcription, DNA-dependent (BP),regulation of transcription, DNA-dependent (BP),negative regulation of transcription from RNA polymerase II promoter (BP),chromatin modification (BP)	3	643	38	37681	0.026817	0.0311016	Foxa3,Cbx2,Rbl1
174	GO:0006351,GO:0006355,GO:0001701,GO:0001892	transcription, DNA-dependent (BP),regulation of transcription, DNA-dependent (BP),in utero embryonic development (BP),embryonic placenta development (BP)	3	643	7	37681	0.000164473	0.000619058	Prdm1,Sp1,Sp3
178	GO:0006351,GO:0006355,GO:0030308	transcription, DNA-dependent (BP),regulation of transcription, DNA-dependent (BP),negative regulation of cell growth (BP)	3	643	25	37681	0.00860213	0.0115596	Smad3,Sertad2,Sirt1
179	GO:0006351,GO:0006355,GO:0001525	transcription, DNA-dependent (BP),regulation of transcription, DNA-dependent (BP),angiogenesis (BP)	3	643	21	37681	0.00523149	0.00780404	Sirt1,Smad5,Elk3
182	GO:0006351,GO:0006355,GO:0090090	transcription, DNA-dependent (BP),regulation of transcription, DNA-dependent (BP),negative regulation of canonical Wnt receptor signaling pathway (BP)	3	643	17	37681	0.00281357	0.00466823	Gli3,Sox9,Ctnnd1
183	GO:0006351,GO:0006355,GO:0016032	transcription, DNA-dependent (BP),regulation of transcription, DNA-dependent (BP),viral reproduction (BP)	3	643	20	37681	0.00454114	0.00688796	Zscan12,Zfp287,Zkscan3
184	GO:0006351,GO:0006355,GO:0006338	transcription, DNA-dependent (BP),regulation of transcription, DNA-dependent (BP),chromatin remodeling (BP)	3	643	34	37681	0.0199939	0.0240815	Cebpg,Sox9,Nr3c1
185	GO:0006351,GO:0006355,GO:0043010	transcription, DNA-dependent (BP),regulation of transcription, DNA-dependent (BP),camera-type eye development (BP)	3	643	25	37681	0.00860213	0.0115596	Gli3,Ahr,Grlf1
187	GO:0006351,GO:0006355,GO:0045739	transcription, DNA-dependent (BP),regulation of transcription, DNA-dependent (BP),positive regulation of DNA repair (BP)	3	643	7	37681	0.000164473	0.000619058	Cebpg,Sirt1,Eya3
188	GO:0006351,GO:0006355,GO:0043353	transcription, DNA-dependent (BP),regulation of transcription, DNA-dependent (BP),enucleate erythrocyte differentiation (BP)	3	643	4	37681	1.95327	0.000168937	Cebpg,Sp1,Sp3
195	GO:0007275,GO:0006355,GO:0048704	multicellular organismal development (BP),regulation of transcription, DNA-dependent (BP),embryonic skeletal system morphogenesis (BP)	3	643	34	37681	0.0199939	0.0240815	Six4,Prrx1,Sox11
197	GO:0007275,GO:0045666	multicellular organismal development (BP),positive regulation of neuron differentiation (BP)	3	643	29	37681	0.0129966	0.0164583	Itgb1,Tcf4,Sox11
198	GO:0007275,GO:0043066,GO:0045944	multicellular organismal development (BP),negative regulation of apoptotic process (BP),positive regulation of transcription from RNA polymerase II promoter (BP)	3	643	27	37681	0.0106681	0.0139889	Gsk3b,Akt2,Sirt1
199	GO:0007275,GO:0016310,GO:0006468	multicellular organismal development (BP),phosphorylation (BP),protein phosphorylation (BP)	3	643	39	37681	0.0286931	0.0330886	Gsk3b,Akt2,Ntrk2
200	GO:0007275,GO:0007409,GO:0030154	multicellular organismal development (BP),axonogenesis (BP),cell differentiation (BP)	3	643	12	37681	0.000969952	0.00207519	Ntng1,Gsk3b,Fzd5
202	GO:0007275,GO:0006468,GO:0030154	multicellular organismal development (BP),protein phosphorylation (BP),cell differentiation (BP)	3	643	25	37681	0.00860213	0.0115596	Gsk3b,Smad5,Ntrk2
203	GO:0007275,GO:0006468,GO:0045944	multicellular organismal development (BP),protein phosphorylation (BP),positive regulation of transcription from RNA polymerase II promoter (BP)	3	643	5	37681	4.82103	0.000303837	Gsk3b,Akt2,Smad5
206	GO:0007275,GO:0030154,GO:0007399,GO:0045944	multicellular organismal development (BP),cell differentiation (BP),nervous system development (BP),positive regulation of transcription from RNA polymerase II promoter (BP)	3	643	21	37681	0.00523149	0.00780404	Gsk3b,Tcf4,Sox11
208	GO:0007275,GO:0030154,GO:0045944,GO:0001525	multicellular organismal development (BP),cell differentiation (BP),positive regulation of transcription from RNA polymerase II promoter (BP),angiogenesis (BP)	3	643	11	37681	0.000736787	0.00171145	Sirt1,Fzd5,Smad5
209	GO:0007275,GO:0030154,GO:0008284	multicellular organismal development (BP),cell differentiation (BP),positive regulation of cell proliferation (BP)	3	643	29	37681	0.0129966	0.0164583	Sox11,Sirt1,Ntrk2
215	GO:0007275,GO:0007155	multicellular organismal development (BP),cell adhesion (BP)	3	643	45	37681	0.0413618	0.045876	Itga8,Itgb1,Fat3
216	GO:0007275,GO:0042472	multicellular organismal development (BP),inner ear morphogenesis (BP)	3	643	30	37681	0.0142609	0.0179475	Six4,Prrx1,Itga8
219	GO:0006355,GO:0009952,GO:0045893	regulation of transcription, DNA-dependent (BP),anterior/posterior pattern specification (BP),positive regulation of transcription, DNA-dependent (BP)	3	643	22	37681	0.00598154	0.00862233	Gli3,Mll1,Tgfbr1
221	GO:0006355,GO:0043066,GO:0007165,GO:0045893,GO:0008284	regulation of transcription, DNA-dependent (BP),negative regulation of apoptotic process (BP),signal transduction (BP),positive regulation of transcription, DNA-dependent (BP),positive regulation of cell proliferation (BP)	3	643	7	37681	0.000164473	0.000619058	Arnt2,Sox9,Tgfbr1
223	GO:0006355,GO:0043066,GO:0045893,GO:0001501	regulation of transcription, DNA-dependent (BP),negative regulation of apoptotic process (BP),positive regulation of transcription, DNA-dependent (BP),skeletal system development (BP)	3	643	6	37681	9.51942	0.000449959	Smad3,Sox9,Tgfbr1
224	GO:0006355,GO:0043066,GO:0045893,GO:0001701	regulation of transcription, DNA-dependent (BP),negative regulation of apoptotic process (BP),positive regulation of transcription, DNA-dependent (BP),in utero embryonic development (BP)	3	643	15	37681	0.00193098	0.0034964	Gli3,Smad3,Tgfbr1
231	GO:0006355,GO:0045893,GO:0030154,GO:0008284,GO:0001501	regulation of transcription, DNA-dependent (BP),positive regulation of transcription, DNA-dependent (BP),cell differentiation (BP),positive regulation of cell proliferation (BP),skeletal system development (BP)	3	643	5	37681	4.82103	0.000303837	Sox11,Sox9,Tgfbr1
233	GO:0006355,GO:0045893,GO:0045944,GO:0048704	regulation of transcription, DNA-dependent (BP),positive regulation of transcription, DNA-dependent (BP),positive regulation of transcription from RNA polymerase II promoter (BP),embryonic skeletal system morphogenesis (BP)	3	643	9	37681	0.00038478	0.00110539	Six4,Gli3,Sox11
235	GO:0006355,GO:0045893,GO:0008284,GO:0007507	regulation of transcription, DNA-dependent (BP),positive regulation of transcription, DNA-dependent (BP),positive regulation of cell proliferation (BP),heart development (BP)	3	643	12	37681	0.000969952	0.00207519	Myocd,Sox9,Tgfbr1
239	GO:0006355,GO:0045893,GO:0010468	regulation of transcription, DNA-dependent (BP),positive regulation of transcription, DNA-dependent (BP),regulation of gene expression (BP)	3	643	26	37681	0.00960262	0.0127149	Gli3,Tgfbr1,Ahr
240	GO:0006355,GO:0045893,GO:0006917	regulation of transcription, DNA-dependent (BP),positive regulation of transcription, DNA-dependent (BP),induction of apoptosis (BP)	3	643	16	37681	0.00234662	0.00403341	Smad3,Tgfbr1,Ets1
241	GO:0006355,GO:0045893,GO:0048701	regulation of transcription, DNA-dependent (BP),positive regulation of transcription, DNA-dependent (BP),embryonic cranial skeleton morphogenesis (BP)	3	643	9	37681	0.00038478	0.00110539	Six4,Smad3,Tgfbr1
242	GO:0006355,GO:0007179	regulation of transcription, DNA-dependent (BP),transforming growth factor beta receptor signaling pathway (BP)	3	643	23	37681	0.00679258	0.00952132	Smad3,Tgfbr1,Smad5
248	GO:0006355,GO:0048704,GO:0000122	regulation of transcription, DNA-dependent (BP),embryonic skeletal system morphogenesis (BP),negative regulation of transcription from RNA polymerase II promoter (BP)	3	643	19	37681	0.00390909	0.00612348	Prrx1,Gli3,Sox11
252	GO:0006355,GO:0048538	regulation of transcription, DNA-dependent (BP),thymus development (BP)	3	643	18	37681	0.00333379	0.00536707	Six4,Bcl11b,Tgfbr1
254	GO:0006355,GO:0030326	regulation of transcription, DNA-dependent (BP),embryonic limb morphogenesis (BP)	3	643	31	37681	0.0155924	0.0195025	Prrx1,Gli3,Hoxd13
255	GO:0006355,GO:0060021	regulation of transcription, DNA-dependent (BP),palate development (BP)	3	643	33	37681	0.0184587	0.0226691	Prrx1,Gli3,Tgfbr1
258	GO:0009952,GO:0016310,GO:0006468	anterior/posterior pattern specification (BP),phosphorylation (BP),protein phosphorylation (BP)	3	643	7	37681	0.000164473	0.000619058	Acvr2a,Tgfbr1,Bmpr1a
259	GO:0009952,GO:0007389,GO:0042733	anterior/posterior pattern specification (BP),pattern specification process (BP),embryonic digit morphogenesis (BP)	3	643	6	37681	9.51942	0.000449959	Gli3,Bmpr1a,Hoxd13
260	GO:0009952,GO:0001701,GO:0007507,GO:0060021	anterior/posterior pattern specification (BP),in utero embryonic development (BP),heart development (BP),palate development (BP)	3	643	5	37681	4.82103	0.000303837	Gli3,Tgfbr1,Bmpr1a
261	GO:0009952,GO:0045669	anterior/posterior pattern specification (BP),positive regulation of osteoblast differentiation (BP)	3	643	10	37681	0.000542718	0.00139189	Gli3,Acvr2a,Bmpr1a
264	GO:0045666,GO:0008284	positive regulation of neuron differentiation (BP),positive regulation of cell proliferation (BP)	3	643	12	37681	0.000969952	0.00207519	Itgb1,Sox11,Cxcl12
266	GO:0051898	negative regulation of protein kinase B signaling cascade (BP)	3	643	16	37681	0.00234662	0.00403341	Klf4,Sirt1,Ptprj
270	GO:0043066,GO:0016310,GO:0006468,GO:0007165	negative regulation of apoptotic process (BP),phosphorylation (BP),protein phosphorylation (BP),signal transduction (BP)	3	643	19	37681	0.00390909	0.00612348	Tgfbr1,Fgfr3,Pik3r1
271	GO:0043066,GO:0016310,GO:0006468,GO:0030154	negative regulation of apoptotic process (BP),phosphorylation (BP),protein phosphorylation (BP),cell differentiation (BP)	3	643	5	37681	4.82103	0.000303837	Gsk3b,Tgfbr1,Fgfr3
272	GO:0043066,GO:0016310,GO:0006468,GO:0045944	negative regulation of apoptotic process (BP),phosphorylation (BP),protein phosphorylation (BP),positive regulation of transcription from RNA polymerase II promoter (BP)	3	643	7	37681	0.000164473	0.000619058	Gsk3b,Akt2,Pik3r1
273	GO:0043066,GO:0016310,GO:0006915	negative regulation of apoptotic process (BP),phosphorylation (BP),apoptotic process (BP)	3	643	13	37681	0.001245	0.0025054	Sgms1,Akt2,Tgfbr1
274	GO:0043066,GO:0016310,GO:0010628	negative regulation of apoptotic process (BP),phosphorylation (BP),positive regulation of gene expression (BP)	3	643	4	37681	1.95327	0.000168937	Sgms1,Akt2,Pik3r1
276	GO:0043066,GO:0007165,GO:0045944	negative regulation of apoptotic process (BP),signal transduction (BP),positive regulation of transcription from RNA polymerase II promoter (BP)	3	643	19	37681	0.00390909	0.00612348	Arnt2,Sox9,Pik3r1
279	GO:0043066,GO:0006915,GO:0045944	negative regulation of apoptotic process (BP),apoptotic process (BP),positive regulation of transcription from RNA polymerase II promoter (BP)	3	643	17	37681	0.00281357	0.00466823	Dicer1,Akt2,Sirt1
280	GO:0043066,GO:0006915,GO:0010628	negative regulation of apoptotic process (BP),apoptotic process (BP),positive regulation of gene expression (BP)	3	643	7	37681	0.000164473	0.000619058	Sgms1,Dicer1,Akt2
283	GO:0043066,GO:0030154,GO:0045944,GO:0045892	negative regulation of apoptotic process (BP),cell differentiation (BP),positive regulation of transcription from RNA polymerase II promoter (BP),negative regulation of transcription, DNA-dependent (BP)	3	643	11	37681	0.000736787	0.00171145	Gsk3b,Sox9,Sirt1
284	GO:0043066,GO:0030154,GO:0001837	negative regulation of apoptotic process (BP),cell differentiation (BP),epithelial to mesenchymal transition (BP)	3	643	6	37681	9.51942	0.000449959	Gsk3b,Sox9,Tgfbr1
286	GO:0043066,GO:0008285,GO:0000122	negative regulation of apoptotic process (BP),negative regulation of cell proliferation (BP),negative regulation of transcription from RNA polymerase II promoter (BP)	3	643	18	37681	0.00333379	0.00536707	Gli3,Smad3,Fgfr3
289	GO:0043066,GO:0045944,GO:0008286	negative regulation of apoptotic process (BP),positive regulation of transcription from RNA polymerase II promoter (BP),insulin receptor signaling pathway (BP)	3	643	4	37681	1.95327	0.000168937	Phip,Akt2,Pik3r1
291	GO:0043066,GO:0045944,GO:0001934,GO:0010628	negative regulation of apoptotic process (BP),positive regulation of transcription from RNA polymerase II promoter (BP),positive regulation of protein phosphorylation (BP),positive regulation of gene expression (BP)	3	643	4	37681	1.95327	0.000168937	Akt2,Sox9,Pik3r1
295	GO:0043066,GO:0045944,GO:0033138	negative regulation of apoptotic process (BP),positive regulation of transcription from RNA polymerase II promoter (BP),positive regulation of peptidyl-serine phosphorylation (BP)	3	643	9	37681	0.00038478	0.00110539	Phip,Gsk3b,Akt2
297	GO:0043066,GO:0048704	negative regulation of apoptotic process (BP),embryonic skeletal system morphogenesis (BP)	3	643	7	37681	0.000164473	0.000619058	Gli3,Chst11,Eya1
301	GO:0043066,GO:0001658	negative regulation of apoptotic process (BP),branching involved in ureteric bud morphogenesis (BP)	3	643	13	37681	0.001245	0.0025054	Gli3,Cd44,Eya1
302	GO:0043066,GO:0043065	negative regulation of apoptotic process (BP),positive regulation of apoptotic process (BP)	3	643	44	37681	0.039084	0.0435876	Sirt1,Fgfr3,Pik3r1
304	GO:0043066,GO:0007283	negative regulation of apoptotic process (BP),spermatogenesis (BP)	3	643	18	37681	0.00333379	0.00536707	Ube2b,Sox9,Sirt1
305	GO:0043066,GO:0030326	negative regulation of apoptotic process (BP),embryonic limb morphogenesis (BP)	3	643	15	37681	0.00193098	0.0034964	Gli3,Dicer1,Chst11
306	GO:0043066,GO:0006917	negative regulation of apoptotic process (BP),induction of apoptosis (BP)	3	643	20	37681	0.00454114	0.00688796	Gsk3b,Smad3,Tgfbr1
307	GO:0043066,GO:0048589	negative regulation of apoptotic process (BP),developmental growth (BP)	3	643	7	37681	0.000164473	0.000619058	Gli3,Smad3,Chst11
308	GO:0043066,GO:0034644	negative regulation of apoptotic process (BP),cellular response to UV (BP)	3	643	6	37681	9.51942	0.000449959	Tmem161a,Pik3r1,Aqp1
310	GO:0043066,GO:0051216	negative regulation of apoptotic process (BP),cartilage development (BP)	3	643	14	37681	0.00156453	0.00302848	Chst11,Sox9,Fgfr3
311	GO:0043066,GO:0045739	negative regulation of apoptotic process (BP),positive regulation of DNA repair (BP)	3	643	6	37681	9.51942	0.000449959	Tmem161a,Sirt1,Eya1
316	GO:0016310,GO:0046777,GO:0006468,GO:0007165,GO:0006915,GO:0018105	phosphorylation (BP),protein autophosphorylation (BP),protein phosphorylation (BP),signal transduction (BP),apoptotic process (BP),peptidyl-serine phosphorylation (BP)	3	643	3	37681	0.049462	7.58728	Stk4,Tgfbr1,Nek6
317	GO:0016310,GO:0046777,GO:0006468,GO:0030154,GO:0008284	phosphorylation (BP),protein autophosphorylation (BP),protein phosphorylation (BP),cell differentiation (BP),positive regulation of cell proliferation (BP)	3	643	5	37681	4.82103	0.000303837	Tgfbr1,Fgfr3,Ntrk2
318	GO:0016310,GO:0046777,GO:0006468,GO:0007399	phosphorylation (BP),protein autophosphorylation (BP),protein phosphorylation (BP),nervous system development (BP)	3	643	15	37681	0.00193098	0.0034964	Lmtk2,Ulk2,Ntrk2
319	GO:0016310,GO:0046777,GO:0006468,GO:0010628	phosphorylation (BP),protein autophosphorylation (BP),protein phosphorylation (BP),positive regulation of gene expression (BP)	3	643	6	37681	9.51942	0.000449959	Mylk2,Lck,Ntrk2
320	GO:0016310,GO:0046777,GO:0006468,GO:0043065	phosphorylation (BP),protein autophosphorylation (BP),protein phosphorylation (BP),positive regulation of apoptotic process (BP)	3	643	10	37681	0.000542718	0.00139189	Eif2ak2,Stk4,Fgfr3
321	GO:0016310,GO:0046777,GO:0006468,GO:0006917	phosphorylation (BP),protein autophosphorylation (BP),protein phosphorylation (BP),induction of apoptosis (BP)	3	643	9	37681	0.00038478	0.00110539	Lck,Stk4,Tgfbr1
323	GO:0016310,GO:0046777,GO:0006468,GO:0018107	phosphorylation (BP),protein autophosphorylation (BP),protein phosphorylation (BP),peptidyl-threonine phosphorylation (BP)	3	643	11	37681	0.000736787	0.00171145	Mylk2,Lmtk2,Tgfbr1
326	GO:0016310,GO:0006468,GO:0007165,GO:0030154	phosphorylation (BP),protein phosphorylation (BP),signal transduction (BP),cell differentiation (BP)	3	643	8	37681	0.000259816	0.000812424	Tgfbr1,Fgfr3,Bmpr1a
327	GO:0016310,GO:0006468,GO:0007165,GO:0043065	phosphorylation (BP),protein phosphorylation (BP),signal transduction (BP),positive regulation of apoptotic process (BP)	3	643	13	37681	0.001245	0.0025054	Stk4,Fgfr3,Pik3r1
330	GO:0016310,GO:0006468,GO:0006915,GO:0001934	phosphorylation (BP),protein phosphorylation (BP),apoptotic process (BP),positive regulation of protein phosphorylation (BP)	3	643	7	37681	0.000164473	0.000619058	Akt2,Stk4,Map2k4
332	GO:0016310,GO:0006468,GO:0030154,GO:0007399	phosphorylation (BP),protein phosphorylation (BP),cell differentiation (BP),nervous system development (BP)	3	643	9	37681	0.00038478	0.00110539	Gsk3b,Bmpr1a,Ntrk2
333	GO:0016310,GO:0006468,GO:0030154,GO:0051216	phosphorylation (BP),protein phosphorylation (BP),cell differentiation (BP),cartilage development (BP)	3	643	4	37681	1.95327	0.000168937	Bmpr1b,Fgfr3,Bmpr1a
336	GO:0016310,GO:0006468,GO:0045944,GO:0006006	phosphorylation (BP),protein phosphorylation (BP),positive regulation of transcription from RNA polymerase II promoter (BP),glucose metabolic process (BP)	3	643	4	37681	1.95327	0.000168937	Mapk14,Akt2,Pik3r1
337	GO:0016310,GO:0006468,GO:0018108	phosphorylation (BP),protein phosphorylation (BP),peptidyl-tyrosine phosphorylation (BP)	3	643	42	37681	0.0347269	0.0393217	Lck,Fgfr3,Wee1
339	GO:0016310,GO:0006468,GO:0001934,GO:0043065	phosphorylation (BP),protein phosphorylation (BP),positive regulation of protein phosphorylation (BP),positive regulation of apoptotic process (BP)	3	643	6	37681	9.51942	0.000449959	Stk4,Map2k4,Pik3r1
341	GO:0016310,GO:0006468,GO:0045669,GO:0030509,GO:0030501	phosphorylation (BP),protein phosphorylation (BP),positive regulation of osteoblast differentiation (BP),BMP signaling pathway (BP),positive regulation of bone mineralization (BP)	3	643	6	37681	9.51942	0.000449959	Acvr2a,Bmpr1b,Bmpr1a
343	GO:0016310,GO:0006468,GO:0006950	phosphorylation (BP),protein phosphorylation (BP),response to stress (BP)	3	643	34	37681	0.0199939	0.0240815	Gsk3b,Mapk14,Map2k4
346	GO:0016310,GO:0006468,GO:0006917,GO:0018105	phosphorylation (BP),protein phosphorylation (BP),induction of apoptosis (BP),peptidyl-serine phosphorylation (BP)	3	643	3	37681	0.049462	7.58728	Gsk3b,Stk4,Tgfbr1
348	GO:0016310,GO:0006468,GO:0018105,GO:0018107	phosphorylation (BP),protein phosphorylation (BP),peptidyl-serine phosphorylation (BP),peptidyl-threonine phosphorylation (BP)	3	643	16	37681	0.00234662	0.00403341	Lmtk2,Tgfbr1,Akt3
356	GO:0016310,GO:0006954	phosphorylation (BP),inflammatory response (BP)	3	643	19	37681	0.00390909	0.00612348	Sgms1,Pik3cd,Tollip
361	GO:0043410,GO:0006468	positive regulation of MAPK cascade (BP),protein phosphorylation (BP)	3	643	18	37681	0.00333379	0.00536707	P2rx7,Fgfr3,Ntrk2
362	GO:0043410,GO:0008284	positive regulation of MAPK cascade (BP),positive regulation of cell proliferation (BP)	3	643	32	37681	0.0169916	0.0210582	Itgb1,Fgfr3,Ntrk2
363	GO:0043410,GO:0000187	positive regulation of MAPK cascade (BP),activation of MAPK activity (BP)	3	643	12	37681	0.000969952	0.00207519	Lpar2,P2rx7,Ptprc
365	GO:0043410,GO:0050731	positive regulation of MAPK cascade (BP),positive regulation of peptidyl-tyrosine phosphorylation (BP)	3	643	17	37681	0.00281357	0.00466823	Itgb1,Fgfr3,Igf2
367	GO:0007420,GO:0008285,GO:0045944	brain development (BP),negative regulation of cell proliferation (BP),positive regulation of transcription from RNA polymerase II promoter (BP)	3	643	6	37681	9.51942	0.000449959	Foxa3,Gli3,Fzd5
369	GO:0007409,GO:0007399	axonogenesis (BP),nervous system development (BP)	3	643	19	37681	0.00390909	0.00612348	Ntng1,Gsk3b,Ulk2
370	GO:0007409,GO:0045944	axonogenesis (BP),positive regulation of transcription from RNA polymerase II promoter (BP)	3	643	13	37681	0.001245	0.0025054	Gsk3b,Bcl11b,Fzd5
373	GO:0006468,GO:0007179,GO:0030154	protein phosphorylation (BP),transforming growth factor beta receptor signaling pathway (BP),cell differentiation (BP)	3	643	4	37681	1.95327	0.000168937	Bmpr1b,Tgfbr1,Smad5
375	GO:0006468,GO:0030154,GO:0045669,GO:0030509	protein phosphorylation (BP),cell differentiation (BP),positive regulation of osteoblast differentiation (BP),BMP signaling pathway (BP)	3	643	3	37681	0.049462	7.58728	Bmpr1b,Bmpr1a,Smad5
383	GO:0006468,GO:0007049,GO:0007067,GO:0051301	protein phosphorylation (BP),cell cycle (BP),mitosis (BP),cell division (BP)	3	643	22	37681	0.00598154	0.00862233	Nek6,Cdc25b,Wee1
385	GO:0006468,GO:0000902	protein phosphorylation (BP),cell morphogenesis (BP)	3	643	8	37681	0.000259816	0.000812424	P2rx7,Mapk14,Stk4
386	GO:0006468,GO:0032496	protein phosphorylation (BP),response to lipopolysaccharide (BP)	3	643	15	37681	0.00193098	0.0034964	P2rx7,Eif2ak2,Mapk14
389	GO:0031175,GO:0007155	neuron projection development (BP),cell adhesion (BP)	3	643	16	37681	0.00234662	0.00403341	Itgb1,Cd44,Cntn2
392	GO:0009887,GO:0045944	organ morphogenesis (BP),positive regulation of transcription from RNA polymerase II promoter (BP)	3	643	41	37681	0.0326483	0.0371232	Gsk3b,Eya1,Igf2
398	GO:0006810,GO:0015031,GO:0006887	transport (BP),protein transport (BP),exocytosis (BP)	3	643	24	37681	0.00766576	0.0105097	Rab3d,Exoc8,Snap23
409	GO:0006810,GO:0006811,GO:0006812,GO:0055085,GO:0034220,GO:0006813,GO:0006814	transport (BP),ion transport (BP),cation transport (BP),transmembrane transport (BP),ion transmembrane transport (BP),potassium ion transport (BP),sodium ion transport (BP)	3	643	9	37681	0.00038478	0.00110539	Slc12a1,Slc12a2,Slc9a8
413	GO:0006810,GO:0006811,GO:0055085,GO:0034220,GO:0006821	transport (BP),ion transport (BP),transmembrane transport (BP),ion transmembrane transport (BP),chloride transport (BP)	3	643	18	37681	0.00333379	0.00536707	Slc12a1,Cftr,Slc12a2
427	GO:0006810,GO:0055085,GO:0006833	transport (BP),transmembrane transport (BP),water transport (BP)	3	643	12	37681	0.000969952	0.00207519	Aqp9,Cftr,Aqp1
430	GO:0006810,GO:0055085,GO:0003333	transport (BP),transmembrane transport (BP),amino acid transmembrane transport (BP)	3	643	42	37681	0.0347269	0.0393217	Slc7a1,Slc6a5,Slc25a26
434	GO:0006810,GO:0045944	transport (BP),positive regulation of transcription from RNA polymerase II promoter (BP)	3	643	9	37681	0.00038478	0.00110539	Arrb1,Smad3,Akt2
436	GO:0006810,GO:0008643	transport (BP),carbohydrate transport (BP)	3	643	35	37681	0.0215973	0.0258215	AI317395,Akt2,Slc2a9
438	GO:0006810,GO:0006897	transport (BP),endocytosis (BP)	3	643	38	37681	0.026817	0.0311016	Snx18,Syp,Arrb1
440	GO:0006810,GO:0019233	transport (BP),sensory perception of pain (BP)	3	643	11	37681	0.000736787	0.00171145	Cacna1e,P2rx7,Aqp1
451	GO:0007165,GO:0030154,GO:0008285	signal transduction (BP),cell differentiation (BP),negative regulation of cell proliferation (BP)	3	643	8	37681	0.000259816	0.000812424	Sox9,Fgfr3,Fzd5
452	GO:0007165,GO:0030154,GO:0007507	signal transduction (BP),cell differentiation (BP),heart development (BP)	3	643	3	37681	0.049462	7.58728	Sox9,Tgfbr1,Bmpr1a
453	GO:0007165,GO:0030154,GO:0051216	signal transduction (BP),cell differentiation (BP),cartilage development (BP)	3	643	6	37681	9.51942	0.000449959	Sox9,Fgfr3,Bmpr1a
457	GO:0007165,GO:0001934	signal transduction (BP),positive regulation of protein phosphorylation (BP)	3	643	28	37681	0.0117992	0.0152508	Stk4,Sox9,Pik3r1
459	GO:0007165,GO:0001501,GO:0007507	signal transduction (BP),skeletal system development (BP),heart development (BP)	3	643	5	37681	4.82103	0.000303837	Gnaq,Sox9,Tgfbr1
461	GO:0007165,GO:0006357	signal transduction (BP),regulation of transcription from RNA polymerase II promoter (BP)	3	643	23	37681	0.00679258	0.00952132	Sox9,Fzd5,Ahr
463	GO:0007165,GO:0007049,GO:0051301	signal transduction (BP),cell cycle (BP),cell division (BP)	3	643	15	37681	0.00193098	0.0034964	Gnai1,Gnai3,Nek6
466	GO:0007165,GO:0050790	signal transduction (BP),regulation of catalytic activity (BP)	3	643	39	37681	0.0286931	0.0330886	Ppp2r5e,Rgl1,Pik3r1
469	GO:0006915,GO:0045893	apoptotic process (BP),positive regulation of transcription, DNA-dependent (BP)	3	643	37	37681	0.0250089	0.0293819	Tgfbr1,Bcl10,Ahr
471	GO:0006915,GO:0001934,GO:0043065	apoptotic process (BP),positive regulation of protein phosphorylation (BP),positive regulation of apoptotic process (BP)	3	643	7	37681	0.000164473	0.000619058	Stk4,Map2k4,Sirt1
474	GO:0006915,GO:0043065,GO:0006917	apoptotic process (BP),positive regulation of apoptotic process (BP),induction of apoptosis (BP)	3	643	23	37681	0.00679258	0.00952132	Stk4,Bcl2l11,Casp9
475	GO:0006915,GO:0043065,GO:0043525	apoptotic process (BP),positive regulation of apoptotic process (BP),positive regulation of neuron apoptosis (BP)	3	643	12	37681	0.000969952	0.00207519	Map2k4,Bcl2l11,Casp9
477	GO:0006915,GO:0006917,GO:0006919	apoptotic process (BP),induction of apoptosis (BP),activation of cysteine-type endopeptidase activity involved in apoptotic process (BP)	3	643	17	37681	0.00281357	0.00466823	Bcl10,Bcl2l11,Casp9
478	GO:0006915,GO:0048536	apoptotic process (BP),spleen development (BP)	3	643	6	37681	9.51942	0.000449959	Dicer1,Ahr,Bcl2l11
481	GO:0043154,GO:0045944	negative regulation of cysteine-type endopeptidase activity involved in apoptotic process (BP),positive regulation of transcription from RNA polymerase II promoter (BP)	3	643	13	37681	0.001245	0.0025054	Arrb1,Klf4,Akt2
482	GO:0043154,GO:0033138	negative regulation of cysteine-type endopeptidase activity involved in apoptotic process (BP),positive regulation of peptidyl-serine phosphorylation (BP)	3	643	8	37681	0.000259816	0.000812424	Arrb1,Akt2,Cd44
484	GO:0050852	T cell receptor signaling pathway (BP)	3	643	30	37681	0.0142609	0.0179475	Ptprc,Cacnb4,Bcl10
493	GO:0015914	phospholipid transport (BP)	3	643	21	37681	0.00523149	0.00780404	Pitpna,Atp8a1,Abca1
495	GO:0045648	positive regulation of erythrocyte differentiation (BP)	3	643	16	37681	0.00234662	0.00403341	Acvr2a,Mapk14,Ets1
500	GO:0007179,GO:0001501	transforming growth factor beta receptor signaling pathway (BP),skeletal system development (BP)	3	643	7	37681	0.000164473	0.000619058	Smad3,Bmpr1b,Tgfbr1
502	GO:0042127,GO:0042733,GO:0030326	regulation of cell proliferation (BP),embryonic digit morphogenesis (BP),embryonic limb morphogenesis (BP)	3	643	6	37681	9.51942	0.000449959	Gli3,Chst11,Hoxd13
507	GO:0030154,GO:0008285,GO:0000122	cell differentiation (BP),negative regulation of cell proliferation (BP),negative regulation of transcription from RNA polymerase II promoter (BP)	3	643	13	37681	0.001245	0.0025054	Foxa3,Klf4,Fgfr3
511	GO:0030154,GO:0008284,GO:0000122	cell differentiation (BP),positive regulation of cell proliferation (BP),negative regulation of transcription from RNA polymerase II promoter (BP)	3	643	14	37681	0.00156453	0.00302848	Sox11,Sirt1,Fgfr3
512	GO:0030154,GO:0008284,GO:0010628	cell differentiation (BP),positive regulation of cell proliferation (BP),positive regulation of gene expression (BP)	3	643	15	37681	0.00193098	0.0034964	Sox11,Sox9,Ntrk2
516	GO:0030154,GO:0009790	cell differentiation (BP),embryo development (BP)	3	643	19	37681	0.00390909	0.00612348	Foxa3,Twsg1,Tgfbr1
519	GO:0030154,GO:0014032	cell differentiation (BP),neural crest cell development (BP)	3	643	4	37681	1.95327	0.000168937	Sox11,Sox9,Bmpr1a
522	GO:0007399,GO:0001764	nervous system development (BP),neuron migration (BP)	3	643	32	37681	0.0169916	0.0210582	Dcdc2a,Pafah1b1,Ntrk2
525	GO:0008285,GO:0045944,GO:0033077	negative regulation of cell proliferation (BP),positive regulation of transcription from RNA polymerase II promoter (BP),T cell differentiation in thymus (BP)	3	643	6	37681	9.51942	0.000449959	Gli3,Bcl11b,Fzd5
527	GO:0008285,GO:0045944,GO:0031077	negative regulation of cell proliferation (BP),positive regulation of transcription from RNA polymerase II promoter (BP),post-embryonic camera-type eye development (BP)	3	643	3	37681	0.049462	7.58728	Klf4,Bcl11b,Fzd5
530	GO:0008285,GO:0001701	negative regulation of cell proliferation (BP),in utero embryonic development (BP)	3	643	22	37681	0.00598154	0.00862233	Gli3,Itgb1,Smad3
533	GO:0008285,GO:0090090	negative regulation of cell proliferation (BP),negative regulation of canonical Wnt receptor signaling pathway (BP)	3	643	15	37681	0.00193098	0.0034964	Gli3,Stk4,Sox9
542	GO:0045944,GO:0001934,GO:0006006	positive regulation of transcription from RNA polymerase II promoter (BP),positive regulation of protein phosphorylation (BP),glucose metabolic process (BP)	3	643	5	37681	4.82103	0.000303837	Akt2,Pik3r1,Igf2
545	GO:0045944,GO:0048704,GO:0048856	positive regulation of transcription from RNA polymerase II promoter (BP),embryonic skeletal system morphogenesis (BP),anatomical structure development (BP)	3	643	4	37681	1.95327	0.000168937	Six4,Gli3,Eya1
547	GO:0045944,GO:0000122,GO:0045595	positive regulation of transcription from RNA polymerase II promoter (BP),negative regulation of transcription from RNA polymerase II promoter (BP),regulation of cell differentiation (BP)	3	643	12	37681	0.000969952	0.00207519	Gli3,Dicer1,Klf4
549	GO:0045944,GO:0030324	positive regulation of transcription from RNA polymerase II promoter (BP),lung development (BP)	3	643	37	37681	0.0250089	0.0293819	Gli3,Dicer1,Sp1
554	GO:0045944,GO:0030326	positive regulation of transcription from RNA polymerase II promoter (BP),embryonic limb morphogenesis (BP)	3	643	28	37681	0.0117992	0.0152508	Gli3,Dicer1,Hoxd13
558	GO:0045944,GO:0045444	positive regulation of transcription from RNA polymerase II promoter (BP),fat cell differentiation (BP)	3	643	16	37681	0.00234662	0.00403341	Gsk3b,Lpin1,Klf4
560	GO:0007613	memory (BP)	3	643	44	37681	0.039084	0.0435876	Itga8,Slc24a2,Igf2
561	GO:0006606	protein import into nucleus (BP)	3	643	32	37681	0.0169916	0.0210582	Kpna4,Kpna3,Phip
565	GO:0030216	keratinocyte differentiation (BP)	3	643	46	37681	0.0437049	0.0484088	Stk4,Pou2f3,Ctnnd1
572	GO:0008284,GO:0043065	positive regulation of cell proliferation (BP),positive regulation of apoptotic process (BP)	3	643	31	37681	0.0155924	0.0195025	Itgb1,Sirt1,Fgfr3
573	GO:0008284,GO:0007049,GO:0051301	positive regulation of cell proliferation (BP),cell cycle (BP),cell division (BP)	3	643	10	37681	0.000542718	0.00139189	Ccnd2,Fzr1,Ccnd1
574	GO:0008284,GO:0006974	positive regulation of cell proliferation (BP),response to DNA damage stimulus (BP)	3	643	13	37681	0.001245	0.0025054	Fzr1,Sirt1,Ccnd1
575	GO:0008284,GO:0051726,GO:0000082	positive regulation of cell proliferation (BP),regulation of cell cycle (BP),G1/S transition of mitotic cell cycle (BP)	3	643	4	37681	1.95327	0.000168937	Itgb1,Ccnd2,Ccnd1
576	GO:0008284,GO:0008354	positive regulation of cell proliferation (BP),germ cell migration (BP)	3	643	5	37681	4.82103	0.000303837	Itgb1,Tgfbr1,Cxcl12
580	GO:0045725	positive regulation of glycogen biosynthetic process (BP)	3	643	13	37681	0.001245	0.0025054	Akt2,Sorbs1,Igf2
585	GO:0001934,GO:0007283	positive regulation of protein phosphorylation (BP),spermatogenesis (BP)	3	643	5	37681	4.82103	0.000303837	Acvr2a,Sox9,Sirt1
586	GO:0001934,GO:0000082	positive regulation of protein phosphorylation (BP),G1/S transition of mitotic cell cycle (BP)	3	643	3	37681	0.049462	7.58728	Iqgap3,Ccnd2,Ccnd1
588	GO:0042474	middle ear morphogenesis (BP)	3	643	22	37681	0.00598154	0.00862233	Prrx1,Tshz1,Eya1
590	GO:0007389,GO:0060021	pattern specification process (BP),palate development (BP)	3	643	8	37681	0.000259816	0.000812424	Gli3,Asph,Bmpr1a
591	GO:0007389,GO:0035108	pattern specification process (BP),limb morphogenesis (BP)	3	643	5	37681	4.82103	0.000303837	Gli3,Asph,Hoxd13
593	GO:0048704,GO:0030326	embryonic skeletal system morphogenesis (BP),embryonic limb morphogenesis (BP)	3	643	8	37681	0.000259816	0.000812424	Prrx1,Gli3,Chst11
594	GO:0048704,GO:0042472	embryonic skeletal system morphogenesis (BP),inner ear morphogenesis (BP)	3	643	6	37681	9.51942	0.000449959	Six4,Prrx1,Eya1
596	GO:0000122,GO:0030324	negative regulation of transcription from RNA polymerase II promoter (BP),lung development (BP)	3	643	29	37681	0.0129966	0.0164583	Gli3,Dicer1,Sp3
597	GO:0000122,GO:0010628	negative regulation of transcription from RNA polymerase II promoter (BP),positive regulation of gene expression (BP)	3	643	45	37681	0.0413618	0.045876	Dicer1,Prdm1,Sox11
598	GO:0000122,GO:0007049	negative regulation of transcription from RNA polymerase II promoter (BP),cell cycle (BP)	3	643	25	37681	0.00860213	0.0115596	Usp2,Rbl1,Ahr
599	GO:0000122,GO:0030326	negative regulation of transcription from RNA polymerase II promoter (BP),embryonic limb morphogenesis (BP)	3	643	22	37681	0.00598154	0.00862233	Prrx1,Gli3,Dicer1
600	GO:0009953,GO:0045669	dorsal/ventral pattern formation (BP),positive regulation of osteoblast differentiation (BP)	3	643	4	37681	1.95327	0.000168937	Gli3,Bmpr1b,Bmpr1a
602	GO:0016567,GO:0043161	protein ubiquitination (BP),proteasomal ubiquitin-dependent protein catabolic process (BP)	3	643	27	37681	0.0106681	0.0139889	Ube2b,Arrb1,Sirt1
606	GO:0032526	response to retinoic acid (BP)	3	643	38	37681	0.026817	0.0311016	Gdap2,Tmem161a,Klf4
611	GO:0007160,GO:0007155	cell-matrix adhesion (BP),cell adhesion (BP)	3	643	29	37681	0.0129966	0.0164583	Nid1,Itgb1,Cntn2
615	GO:0002053,GO:0051216	positive regulation of mesenchymal cell proliferation (BP),cartilage development (BP)	3	643	8	37681	0.000259816	0.000812424	Prrx1,Sox9,Bmpr1a
621	GO:0042475,GO:0001701	odontogenesis of dentin-containing tooth (BP),in utero embryonic development (BP)	3	643	15	37681	0.00193098	0.0034964	Gli3,Bmpr1a,Bcl2l11
623	GO:0001701,GO:0006917	in utero embryonic development (BP),induction of apoptosis (BP)	3	643	10	37681	0.000542718	0.00139189	Smad3,Tgfbr1,Bcl2l11
624	GO:0001701,GO:0048589	in utero embryonic development (BP),developmental growth (BP)	3	643	13	37681	0.001245	0.0025054	Gli3,Smad3,Bmpr1a
629	GO:0042733,GO:0048589	embryonic digit morphogenesis (BP),developmental growth (BP)	3	643	8	37681	0.000259816	0.000812424	Gli3,Chst11,Bmpr1a
631	GO:0048538,GO:0009791	thymus development (BP),post-embryonic development (BP)	3	643	6	37681	9.51942	0.000449959	Bcl11b,Tgfbr1,Bcl2l11
634	GO:0030900,GO:0043010	forebrain development (BP),camera-type eye development (BP)	3	643	8	37681	0.000259816	0.000812424	Gli3,Twsg1,Grlf1
643	GO:0007155,GO:0050731	cell adhesion (BP),positive regulation of peptidyl-tyrosine phosphorylation (BP)	3	643	12	37681	0.000969952	0.00207519	Itgb1,Cd4,Cd44
650	GO:0006281,GO:0006974,GO:0009411	DNA repair (BP),response to DNA damage stimulus (BP),response to UV (BP)	3	643	14	37681	0.00156453	0.00302848	Ube2b,Ercc6,Hus1
655	GO:0007049,GO:0006974,GO:0051301	cell cycle (BP),response to DNA damage stimulus (BP),cell division (BP)	3	643	25	37681	0.00860213	0.0115596	Fzr1,Cep164,Ccnd1
657	GO:0007049,GO:0000079,GO:0051726,GO:0051301	cell cycle (BP),regulation of cyclin-dependent protein kinase activity (BP),regulation of cell cycle (BP),cell division (BP)	3	643	10	37681	0.000542718	0.00139189	Ccnd2,Ccnd1,Ccno
659	GO:0007049,GO:0000079,GO:0051301,GO:0045737	cell cycle (BP),regulation of cyclin-dependent protein kinase activity (BP),cell division (BP),positive regulation of cyclin-dependent protein kinase activity (BP)	3	643	4	37681	1.95327	0.000168937	Ccny,Ccnd2,Ccnd1
662	GO:0007049,GO:0045931	cell cycle (BP),positive regulation of mitotic cell cycle (BP)	3	643	10	37681	0.000542718	0.00139189	Usp2,Pafah1b1,Cdc25b
664	GO:0051384	response to glucocorticoid stimulus (BP)	3	643	29	37681	0.0129966	0.0164583	Bche,Agl,Pik3r1
673	GO:0006887,GO:0017157	exocytosis (BP),regulation of exocytosis (BP)	3	643	8	37681	0.000259816	0.000812424	Rab3d,Myo5a,Snap23
678	GO:0007283,GO:0008584	spermatogenesis (BP),male gonad development (BP)	3	643	18	37681	0.00333379	0.00536707	Acvr2a,Sox9,Bcl2l11
699	GO:0048705	skeletal system morphogenesis (BP)	3	643	43	37681	0.0368723	0.0415772	P2rx7,Tgfbr1,Fmn1
700	GO:0001756	somitogenesis (BP)	3	643	44	37681	0.039084	0.0435876	Smad3,Bmpr1a,Pofut1
701	GO:0035023,GO:0050790,GO:0035556	regulation of Rho protein signal transduction (BP),regulation of catalytic activity (BP),intracellular signal transduction (BP)	3	643	19	37681	0.00390909	0.00612348	Arhgef6,Arhgef4,Arhgef12
704	GO:0050790,GO:0042325	regulation of catalytic activity (BP),regulation of phosphorylation (BP)	3	643	22	37681	0.00598154	0.00862233	Elp4,Klf4,Pik3r1
710	GO:0030968	endoplasmic reticulum unfolded protein response (BP)	3	643	24	37681	0.00766576	0.0105097	Eif2ak2,Ccnd1,Yod1
713	GO:0048706	embryonic skeletal system development (BP)	3	643	38	37681	0.026817	0.0311016	Acvr2a,Sp1,Sp3
714	GO:0030218	erythrocyte differentiation (BP)	3	643	34	37681	0.0199939	0.0240815	Sfxn1,Sp3,Smad5
720	GO:0031623	receptor internalization (BP)	3	643	29	37681	0.0129966	0.0164583	Gria2,Ldlrap1,Cntn2
721	GO:0048168	regulation of neuronal synaptic plasticity (BP)	3	643	17	37681	0.00281357	0.00466823	Mylk2,Gsk3b,Cntn2
722	GO:0051592	response to calcium ion (BP)	3	643	37	37681	0.0250089	0.0293819	Anxa7,P2rx7,Anxa11
724	GO:0042098	T cell proliferation (BP)	3	643	16	37681	0.00234662	0.00403341	P2rx7,Ptprc,Cxcl12
725	GO:0051259	protein oligomerization (BP)	3	643	38	37681	0.026817	0.0311016	Tmed10,P2rx7,Bcl10
729	GO:0043116	negative regulation of vascular permeability (BP)	3	643	11	37681	0.000736787	0.00171145	Ptprj,Nr3c1,Grlf1
735	GO:0007265	Ras protein signal transduction (BP)	3	643	27	37681	0.0106681	0.0139889	Iqgap3,Sdcbp,Nras
736	GO:0071310	cellular response to organic substance (BP)	3	643	28	37681	0.0117992	0.0152508	Syp,Iqgap3,Ccnd1
738	GO:0090263	positive regulation of canonical Wnt receptor signaling pathway (BP)	3	643	44	37681	0.039084	0.0435876	Smad3,Fgfr3,Rspo2
739	GO:0021987	cerebral cortex development (BP)	3	643	34	37681	0.0199939	0.0240815	Dicer1,Pafah1b1,Ntrk2
741	GO:0010765	positive regulation of sodium ion transport (BP)	3	643	11	37681	0.000736787	0.00171145	Cnksr3,Akt2,Akt3
743	GO:0048754	branching morphogenesis of a tube (BP)	3	643	32	37681	0.0169916	0.0210582	Gli3,Dicer1,Sema5a
746	GO:0050885	neuromuscular process controlling balance (BP)	3	643	41	37681	0.0326483	0.0371232	Cln8,Myo5a,Pafah1b1
750	GO:0045776	negative regulation of blood pressure (BP)	3	643	29	37681	0.0129966	0.0164583	Gch1,Pik3r1,Apln
751	GO:0045732	positive regulation of protein catabolic process (BP)	3	643	27	37681	0.0106681	0.0139889	Mylip,Fzr1,Sox9
753	GO:0071549	cellular response to dexamethasone stimulus (BP)	3	643	9	37681	0.00038478	0.00110539	Aqp1,Nr3c1,Casp9
755	GO:0001707	mesoderm formation (BP)	3	643	31	37681	0.0155924	0.0195025	Smad3,Twsg1,Bmpr1a
757	GO:0045494	photoreceptor cell maintenance (BP)	3	643	24	37681	0.00766576	0.0105097	Pcdh15,Ercc6,Cln8
759	GO:0000077	DNA damage checkpoint (BP)	3	643	20	37681	0.00454114	0.00688796	Mapk14,Hus1,Ptpn11
761	GO:0051209	release of sequestered calcium ion into cytosol (BP)	3	643	24	37681	0.00766576	0.0105097	P2rx7,Lck,Ptprc
762	GO:0007257	activation of JUN kinase activity (BP)	3	643	25	37681	0.00860213	0.0115596	Ercc6,Map2k4,Bcl10
771	GO:0001841	neural tube formation (BP)	3	643	16	37681	0.00234662	0.00403341	Nup50,Stk4,Sox11
773	GO:0031398	positive regulation of protein ubiquitination (BP)	3	643	38	37681	0.026817	0.0311016	Arrb1,Fgfr3,Bcl10
774	GO:0001816	cytokine production (BP)	3	643	22	37681	0.00598154	0.00862233	Nfatc2,Cd4,Nfat5
775	GO:0010811	positive regulation of cell-substrate adhesion (BP)	3	643	32	37681	0.0169916	0.0210582	Egflam,Nid1,Itgb1
776	GO:0048066	developmental pigmentation (BP)	3	643	15	37681	0.00193098	0.0034964	Myo5a,Gnaq,Bcl2l11
777	GO:0001782	B cell homeostasis (BP)	3	643	18	37681	0.00333379	0.00536707	Pik3cd,Ahr,Bcl2l11
779	GO:0043085	positive regulation of catalytic activity (BP)	3	643	33	37681	0.0184587	0.0226691	P2rx7,Aph1c,Igf2
780	GO:0045860	positive regulation of protein kinase activity (BP)	3	643	35	37681	0.0215973	0.0258215	Cd4,Cdc25b,Sdc4
781	GO:0051272	positive regulation of cellular component movement (BP)	3	643	12	37681	0.000969952	0.00207519	Mylk2,Tgfbr1,Ets1
785	GO:0016044	cellular membrane organization (BP)	3	643	14	37681	0.00156453	0.00302848	Sgcg,Sgcb,Ccdc88a
786	GO:0048709	oligodendrocyte differentiation (BP)	3	643	15	37681	0.00193098	0.0034964	Gli3,Sox9,Ntrk2
793	GO:0070371	ERK1 and ERK2 cascade (BP)	3	643	18	37681	0.00333379	0.00536707	Ccl11,Iqgap3,Sox9
794	GO:0019827	stem cell maintenance (BP)	3	643	23	37681	0.00679258	0.00952132	Dicer1,Klf4,Bmpr1a
796	GO:0048011	nerve growth factor receptor signaling pathway (BP)	3	643	12	37681	0.000969952	0.00207519	Zfyve27,Lmtk2,Ptpn11
797	GO:0007281	germ cell development (BP)	3	643	34	37681	0.0199939	0.0240815	Prdm1,Cxcl12,Smad5
799	GO:0071320	cellular response to cAMP (BP)	3	643	7	37681	0.000164473	0.000619058	Slc8a1,Aqp1,Ahr
800	GO:0021522	spinal cord motor neuron differentiation (BP)	3	643	17	37681	0.00281357	0.00466823	Cln8,Dicer1,Abt1
804	GO:0050853	B cell receptor signaling pathway (BP)	3	643	26	37681	0.00960262	0.0127149	Lck,Nfatc2,Ptprc
805	GO:0051894	positive regulation of focal adhesion assembly (BP)	3	643	7	37681	0.000164473	0.000619058	Smad3,Ptprj,Sdc4
807	GO:0048013	ephrin receptor signaling pathway (BP)	3	643	28	37681	0.0117992	0.0152508	Efnb3,Epha3,Ptpn11
808	GO:0071479	cellular response to ionizing radiation (BP)	3	643	17	37681	0.00281357	0.00466823	Mapk14,Hus1,Sirt1
811	GO:0007193	inhibition of adenylate cyclase activity by G-protein signaling pathway (BP)	3	643	17	37681	0.00281357	0.00466823	Gnai1,Gnai3,Npr3
812	GO:0060037	pharyngeal system development (BP)	3	643	14	37681	0.00156453	0.00302848	Ece1,Tgfbr1,Eya1
