# Supplementary material for: MicroRNA-124 and -137 cooperativity controls caspase-3 activity through BCL2L13 in hippocampal neural stem cells
Source: Sci Rep. 2015 Jul 24;5:12448. doi: 10.1038/srep12448 (PMC4513647; doi:10.1038/srep12448)
Supplement: Supplementary Table 16 [file srep12448-s24.xls]

## Sheet: miR190
# "1" : interaction predicted; "0" : interaction not predicted.
miRNA ID	miRNA Acc	Refseq	Symbol	Description	diana	microinspector	miranda	mirtarget2	mitarget	nbmirtar	pictar	pita	rna22	rnahybrid	targetscan
mmu-miR-190	MIMAT0000220	NM_007868	Dmd	dystrophin, muscular dystrophy	0	0	1	1	0	0	1	1	0	1	0
mmu-miR-190	MIMAT0000220	NM_008002	Fgf10	fibroblast growth factor 10	0	0	1	1	0	0	1	1	0	1	0
mmu-miR-190	MIMAT0000220	NM_010026	Ddef1	development and differentiation enhancing	0	0	1	1	0	0	1	1	0	1	0
mmu-miR-190	MIMAT0000220	NM_019653	Wsb1	WD repeat and SOCS box-containing 1	0	0	1	1	0	0	1	1	0	1	0
mmu-miR-190	MIMAT0000220	NM_021897	Trp53inp1	transformation related protein 53 inducible nuclear protein 1	0	0	1	1	0	0	1	1	0	1	0
mmu-miR-190	MIMAT0000220	NM_144812	Tnrc6b	trinucleotide repeat containing 6b	0	0	1	1	0	0	1	1	0	1	0
mmu-miR-190	MIMAT0000220	NM_172677	Ythdf3	YTH domain family 3	0	0	1	1	0	0	1	1	0	1	0
mmu-miR-190	MIMAT0000220	NM_001003915	Slc5a12	solute carrier family 5 (sodium/glucose cotransporter), member 12	0	0	1	1	0	0	0	1	0	1	0
mmu-miR-190	MIMAT0000220	NM_001008420	Cdh12	cadherin 12	0	0	1	0	0	0	1	1	0	1	0
mmu-miR-190	MIMAT0000220	NM_001025192	Cxadr	coxsackievirus and adenovirus receptor	0	0	1	1	0	0	0	1	0	1	0
mmu-miR-190	MIMAT0000220	NM_001033432	Heca	headcase homolog (Drosophila)	0	0	1	1	0	0	1	1	0	0	0
mmu-miR-190	MIMAT0000220	NM_001033633	Slc2a13	solute carrier family 2 (facilitated glucose transporter), member 13	0	0	1	1	0	0	0	1	0	1	0
mmu-miR-190	MIMAT0000220	NM_001038621	Rabgap1l	RAB GTPase activating protein 1-like	0	0	1	1	0	0	0	1	0	1	0
mmu-miR-190	MIMAT0000220	NM_001042565	Wsb1	WD repeat and SOCS box-containing 1	0	0	1	1	0	0	0	1	0	1	0
mmu-miR-190	MIMAT0000220	NM_001077636	Pigw	phosphatidylinositol glycan anchor biosynthesis, class W	0	0	1	1	0	0	0	1	0	1	0
mmu-miR-190	MIMAT0000220	NM_001079686	Syne1	synaptic nuclear envelope 1	0	0	1	1	0	0	0	1	0	1	0
mmu-miR-190	MIMAT0000220	NM_001081024	Setdb2	SET domain, bifurcated 2	0	0	1	1	0	0	0	1	0	1	0
mmu-miR-190	MIMAT0000220	NM_001081300	Tshz1	teashirt zinc finger family member 1	0	0	1	1	0	0	0	1	0	1	0
mmu-miR-190	MIMAT0000220	NM_001081356	2610030H06Rik	RIKEN cDNA 2610030H06 gene	0	0	1	1	0	0	0	1	0	1	0
mmu-miR-190	MIMAT0000220	NM_007678	Cebpa	CCAAT/enhancer binding protein (C/EBP), alpha	0	0	1	1	0	0	0	1	0	1	0
mmu-miR-190	MIMAT0000220	NM_007711	Clcn3	chloride channel 3	0	0	1	0	0	0	1	1	0	1	0
mmu-miR-190	MIMAT0000220	NM_007958	Smarcad1	SWI/SNF-related, matrix-associated actin-dependent regulator of chromatin, subfamily a, containing DEAD/H box 1	0	0	1	1	0	0	0	1	0	1	0
mmu-miR-190	MIMAT0000220	NM_008053	Fxr1	fragile X mental retardation gene 1, autosomal homolog	0	0	1	0	0	0	1	1	0	1	0
mmu-miR-190	MIMAT0000220	NM_008070	Gabrb2	gamma-aminobutyric acid (GABA-A) receptor, subunit beta 2	0	0	1	0	0	0	1	1	0	1	0
mmu-miR-190	MIMAT0000220	NM_008253	Hmgb3	high mobility group box 3	0	0	1	1	0	0	0	1	0	1	0
mmu-miR-190	MIMAT0000220	NM_008467	Kpna4	karyopherin (importin) alpha 4	0	0	1	0	0	0	1	1	0	1	0
mmu-miR-190	MIMAT0000220	NM_008779	Cntn3	contactin 3	0	0	1	1	0	0	0	1	0	1	0
mmu-miR-190	MIMAT0000220	NM_009260	Spnb2	spectrin beta 2	0	0	1	0	0	0	1	1	0	1	0
mmu-miR-190	MIMAT0000220	NM_010201	Fgf14	fibroblast growth factor 14	0	0	1	0	0	0	1	1	0	1	0
mmu-miR-190	MIMAT0000220	NM_010243	Fut9	fucosyltransferase 9	0	0	1	1	0	0	0	1	0	1	0
mmu-miR-190	MIMAT0000220	NM_010472	Hrb	HIV-1 Rev binding protein	0	0	1	0	0	0	1	1	0	1	0
mmu-miR-190	MIMAT0000220	NM_010864	Myo5a	myosin Va	0	0	1	1	0	0	1	1	0	0	0
mmu-miR-190	MIMAT0000220	NM_010894	Neurod1	neurogenic differentiation 1	0	0	1	1	0	0	1	1	0	0	0
mmu-miR-190	MIMAT0000220	NM_011276	Rnf12	ring finger protein 12	0	0	1	1	0	0	1	1	0	0	0
mmu-miR-190	MIMAT0000220	NM_011318	Apcs	serum amyloid P-component	0	0	1	1	0	0	0	1	0	1	0
mmu-miR-190	MIMAT0000220	NM_011456	Serpinb9e	serine (or cysteine) peptidase inhibitor, clade B, member 9e	0	0	1	1	0	0	0	1	0	1	0
mmu-miR-190	MIMAT0000220	NM_013685	Tcf4	transcription factor 4	0	0	1	1	0	0	0	1	0	1	0
mmu-miR-190	MIMAT0000220	NM_015729	Acox1	acyl-Coenzyme A oxidase 1, palmitoyl	0	0	1	1	0	0	0	1	0	1	0
mmu-miR-190	MIMAT0000220	NM_015791	Fbxo8	F-box protein 8	0	0	1	1	0	0	0	1	0	1	0
mmu-miR-190	MIMAT0000220	NM_020048	Med20	mediator complex subunit 20	0	0	1	1	0	0	0	1	0	1	0
mmu-miR-190	MIMAT0000220	NM_020252	Nrxn1	neurexin I	0	0	1	1	0	0	0	1	0	1	0
mmu-miR-190	MIMAT0000220	NM_021275	Kcna4	potassium voltage-gated channel, shaker-related subfamily, member 4	0	0	1	0	0	0	1	1	0	1	0
mmu-miR-190	MIMAT0000220	NM_022027	Syne1	synaptic nuclear envelope 1	0	0	1	1	0	0	0	1	0	1	0
mmu-miR-190	MIMAT0000220	NM_023735	Actr3	ARP3 actin-related protein 3 homolog (yeast)	0	0	1	1	0	0	1	1	0	0	0
mmu-miR-190	MIMAT0000220	NM_025478	Isoc1	isochorismatase domain containing 1	0	0	1	1	0	0	0	1	0	1	0
mmu-miR-190	MIMAT0000220	NM_025706	Tbc1d15	TBC1 domain family, member 15	0	0	1	1	0	0	0	1	0	1	0
mmu-miR-190	MIMAT0000220	NM_027388	Pigw	phosphatidylinositol glycan anchor biosynthesis, class W	0	0	1	1	0	0	0	1	0	1	0
mmu-miR-190	MIMAT0000220	NM_028696	Obfc2a	oligonucleotide/oligosaccharide-binding fold containing 2A	0	0	1	1	0	0	0	1	0	1	0
mmu-miR-190	MIMAT0000220	NM_028894	Lonrf3	LON peptidase N-terminal domain and ring finger 3	0	0	1	1	0	0	0	1	0	1	0
mmu-miR-190	MIMAT0000220	NM_029679	6330500D04Rik	RIKEN cDNA 6330500D04 gene	0	0	1	1	0	0	0	1	0	1	0
mmu-miR-190	MIMAT0000220	NM_029788	Rnft1	ring finger protein, transmembrane 1	0	0	1	1	0	0	0	1	0	1	0
mmu-miR-190	MIMAT0000220	NM_053099	Setbp1	SET binding protein 1	0	0	1	1	0	0	0	1	0	1	0
mmu-miR-190	MIMAT0000220	NM_053242	Foxp2	forkhead box P2	0	0	1	0	0	0	1	1	0	1	0
mmu-miR-190	MIMAT0000220	NM_080853	Slc17a6	solute carrier family 17 (sodium-dependent inorganic phosphate cotransporter), member 6	0	0	1	1	0	0	0	1	0	1	0
mmu-miR-190	MIMAT0000220	NM_133195	Brunol4	bruno-like 4, RNA binding protein (Drosophila)	0	0	1	1	0	0	1	1	0	0	0
mmu-miR-190	MIMAT0000220	NM_133888	Smpdl3b	sphingomyelin phosphodiesterase, acid-like 3B	0	0	1	1	0	0	0	1	0	1	0
mmu-miR-190	MIMAT0000220	NM_133910	Tbc1d14	TBC1 domain family, member 14	0	0	1	1	0	0	1	1	0	0	0
mmu-miR-190	MIMAT0000220	NM_138666	Nlgn1	neuroligin 1	0	0	1	1	0	0	1	1	0	0	0
mmu-miR-190	MIMAT0000220	NM_144925	Tnrc6a	trinucleotide repeat containing 6a	0	0	1	1	0	0	0	1	0	1	0
mmu-miR-190	MIMAT0000220	NM_146197	Acsm2	acyl-CoA synthetase medium-chain family member 2	0	0	1	1	0	0	0	1	0	1	0
mmu-miR-190	MIMAT0000220	NM_153803	Glb1l2	galactosidase, beta 1-like 2	0	0	1	1	0	0	0	1	0	1	0
mmu-miR-190	MIMAT0000220	NM_172586	Zfp322a	zinc finger protein 322a	0	0	1	1	0	0	0	1	0	1	0
mmu-miR-190	MIMAT0000220	NM_172610	Mpped1	metallophosphoesterase domain containing 1	0	0	1	0	0	0	1	1	0	1	0
mmu-miR-190	MIMAT0000220	NM_172643	Zbtb41	zinc finger and BTB domain containing 41 homolog	0	0	1	1	0	0	0	1	0	1	0
mmu-miR-190	MIMAT0000220	NM_172663	Epc2	enhancer of polycomb homolog 2 (Drosophila)	0	0	1	0	0	0	1	1	0	1	0
mmu-miR-190	MIMAT0000220	NM_172684	Rsbn1	rosbin, round spermatid basic protein 1	0	0	1	0	0	0	1	1	0	1	0
mmu-miR-190	MIMAT0000220	NM_172841	Slco5a1	solute carrier organic anion transporter family, member 5A1	0	0	1	1	0	0	0	1	0	1	0
mmu-miR-190	MIMAT0000220	NM_172952	Gphn	gephyrin	0	0	1	1	0	0	1	1	0	0	0
mmu-miR-190	MIMAT0000220	NM_173182	Fndc3b	fibronectin type III domain containing 3B	0	0	1	0	0	0	1	1	0	1	0
mmu-miR-190	MIMAT0000220	NM_173740	Maoa	monoamine oxidase A	0	0	1	1	0	0	0	1	0	1	0
mmu-miR-190	MIMAT0000220	NM_173876	Clcn3	chloride channel 3	0	0	1	0	0	0	1	1	0	1	0
mmu-miR-190	MIMAT0000220	NM_174857	Mamdc2	MAM domain containing 2	0	0	1	1	0	0	0	1	0	1	0
mmu-miR-190	MIMAT0000220	NM_175389	Rg9mtd2	RNA (guanine-9-) methyltransferase domain containing 2	0	0	1	1	0	0	0	1	0	1	0
mmu-miR-190	MIMAT0000220	NM_175541	Mum1l1	melanoma associated antigen (mutated) 1-like 1	0	0	1	1	0	0	0	1	0	1	0
mmu-miR-190	MIMAT0000220	NM_175549	Robo2	roundabout homolog 2 (Drosophila)	0	0	1	0	0	0	1	1	0	1	0
mmu-miR-190	MIMAT0000220	NM_175683	Dclre1c	DNA cross-link repair 1C, PSO2 homolog (S. cerevisiae)	0	0	1	1	0	0	0	1	0	1	0
mmu-miR-190	MIMAT0000220	NM_176971	Rab9b	RAB9B, member RAS oncogene family	0	0	1	1	0	0	0	1	0	1	0
mmu-miR-190	MIMAT0000220	NM_177162	9930032O22Rik	RIKEN cDNA 9930032O22 gene	0	0	1	1	0	0	0	1	0	1	0
mmu-miR-190	MIMAT0000220	NM_177242	Pptc7	PTC7 protein phosphatase homolog (S. cerevisiae)	0	0	1	1	0	0	1	1	0	0	0
mmu-miR-190	MIMAT0000220	NM_177248	A630005I04Rik	RIKEN cDNA A630005I04 gene	0	0	1	1	0	0	0	1	0	1	0
mmu-miR-190	MIMAT0000220	NM_177343	Camk1d	calcium/calmodulin-dependent protein kinase ID	0	0	1	1	0	0	1	1	0	0	0
mmu-miR-190	MIMAT0000220	NM_177769	Elmod1	ELMO domain containing 1	0	0	1	0	0	0	1	1	0	1	0
mmu-miR-190	MIMAT0000220	NM_177785	BC049635	cDNA sequence BC049635	0	0	1	1	0	0	0	1	0	1	0
mmu-miR-190	MIMAT0000220	NM_178773	Tmem16d	transmembrane protein 16D (eight membrane-spanning domains)	0	0	1	1	0	0	0	1	0	1	0
mmu-miR-190	MIMAT0000220	NM_178872	Trim36	tripartite motif-containing 36	0	0	1	1	0	0	0	1	0	1	0
mmu-miR-190	MIMAT0000220	NM_183197	Serpinb9f	serine (or cysteine) peptidase inhibitor, clade B, member 9f	0	0	1	1	0	0	0	1	0	1	0
mmu-miR-190	MIMAT0000220	NM_194462	Akap9	A kinase (PRKA) anchor protein (yotiao) 9	0	0	1	1	0	0	0	1	0	1	0
mmu-miR-190	MIMAT0000220	NM_198022	Tnrc6c	trinucleotide repeat containing 6C	0	0	1	1	0	0	0	1	0	1	0
mmu-miR-190	MIMAT0000220	NM_207667	Fgf14	fibroblast growth factor 14	0	0	1	0	0	0	1	1	0	1	0
mmu-miR-190	MIMAT0000220	NM_212435	Foxp2	forkhead box P2	0	0	1	0	0	0	1	1	0	1	0
mmu-miR-190	MIMAT0000220	NM_001001180	BC066028	cDNA sequence BC066028	0	0	1	0	0	0	0	1	0	1	0
mmu-miR-190	MIMAT0000220	NM_001001186	Zfp456	zinc finger protein 456	0	0	1	0	0	0	0	1	0	1	0
mmu-miR-190	MIMAT0000220	NM_001001881	2510009E07Rik	RIKEN cDNA 2510009E07 gene	0	0	1	0	0	0	0	1	0	1	0
mmu-miR-190	MIMAT0000220	NM_001001932	Eea1	early endosome antigen 1	0	0	1	0	0	0	0	1	0	1	0
mmu-miR-190	MIMAT0000220	NM_001001980	Limch1	LIM and calponin homology domains 1	0	0	1	0	0	0	0	1	0	1	0
mmu-miR-190	MIMAT0000220	NM_001002268	Gpr126	G protein-coupled receptor 126	0	0	1	0	0	0	0	1	0	1	0
mmu-miR-190	MIMAT0000220	NM_001003898	Tardbp	TAR DNA binding protein	0	0	1	0	0	0	0	1	0	1	0
mmu-miR-190	MIMAT0000220	NM_001003899	Tardbp	TAR DNA binding protein	0	0	1	0	0	0	0	1	0	1	0
mmu-miR-190	MIMAT0000220	NM_001004025	Ppp3r2	protein phosphatase 3, regulatory subunit B, alpha isoform (calcineurin B, type II)	0	0	1	0	0	0	0	1	0	1	0
mmu-miR-190	MIMAT0000220	NM_001004139	Zfp619	zinc finger protein 619	0	0	1	0	0	0	0	1	0	1	0
mmu-miR-190	MIMAT0000220	NM_001004153	AU018091	expressed sequence AU018091	0	0	1	0	0	0	0	1	0	1	0
mmu-miR-190	MIMAT0000220	NM_001004364	Ddef2	development and differentiation enhancing factor 2	0	0	1	0	0	0	0	1	0	1	0
mmu-miR-190	MIMAT0000220	NM_001004367	Cxxc4	CXXC finger 4	0	0	1	1	0	0	0	1	0	0	0
mmu-miR-190	MIMAT0000220	NM_001004761	Gpr158	G protein-coupled receptor 158	0	0	1	0	0	0	0	1	0	1	0
mmu-miR-190	MIMAT0000220	NM_001005341	Ypel2	yippee-like 2 (Drosophila)	0	0	1	0	0	0	0	1	0	1	0
mmu-miR-190	MIMAT0000220	NM_001005420	Gm347	gene model 347, (NCBI)	0	0	1	0	0	0	0	1	0	1	0
mmu-miR-190	MIMAT0000220	NM_001005423	Mreg	melanoregulin	0	0	1	0	0	0	0	1	0	1	0
mmu-miR-190	MIMAT0000220	NM_001005523	Rsrc2	arginine/serine-rich coiled-coil 2	0	0	1	1	0	0	0	1	0	0	0
mmu-miR-190	MIMAT0000220	NM_001005854	Gm609	gene model 609, (NCBI)	0	0	1	0	0	0	0	1	0	1	0
mmu-miR-190	MIMAT0000220	NM_001007573	Gm50	gene model 50, (NCBI)	0	0	1	0	0	0	0	1	0	1	0
mmu-miR-190	MIMAT0000220	NM_001008545	Tardbp	TAR DNA binding protein	0	0	1	0	0	0	0	1	0	1	0
mmu-miR-190	MIMAT0000220	NM_001008546	Tardbp	TAR DNA binding protein	0	0	1	0	0	0	0	1	0	1	0
mmu-miR-190	MIMAT0000220	NM_001009949	Mcart1	mitochondrial carrier triple repeat 1	0	0	1	0	0	0	0	1	0	1	0
mmu-miR-190	MIMAT0000220	NM_001011707	Cyp2c66	cytochrome P450, family 2, subfamily c, polypeptide 66	0	0	1	0	0	0	0	1	0	1	0
mmu-miR-190	MIMAT0000220	NM_001012273	Birc5	baculoviral IAP repeat-containing 5	0	0	1	0	0	0	0	1	0	1	0
mmu-miR-190	MIMAT0000220	NM_001012477	Cxcl12	chemokine (C-X-C motif) ligand 12	0	0	1	0	0	0	0	1	0	1	0
mmu-miR-190	MIMAT0000220	NM_001012518	Ehmt1	euchromatic histone methyltransferase 1	0	0	1	0	0	0	0	1	0	1	0
mmu-miR-190	MIMAT0000220	NM_001013026	Ttf2	transcription termination factor, RNA polymerase II	0	0	1	0	0	0	0	1	0	1	0
mmu-miR-190	MIMAT0000220	NM_001013028	AI597468	expressed sequence AI597468	0	0	1	0	0	0	0	1	0	1	0
mmu-miR-190	MIMAT0000220	NM_001013371	Dtx3l	deltex 3-like (Drosophila)	0	0	1	0	0	0	0	1	0	1	0
mmu-miR-190	MIMAT0000220	NM_001013581	Pard3	par-3 (partitioning defective 3) homolog (C. elegans)	0	0	1	0	0	0	0	1	0	1	0
mmu-miR-190	MIMAT0000220	NM_001013757	Gm467	gene model 467, (NCBI)	0	0	1	0	0	0	0	1	0	1	0
mmu-miR-190	MIMAT0000220	NM_001013761	Gm606	gene model 606, (NCBI)	0	0	1	0	0	0	0	1	0	1	0
mmu-miR-190	MIMAT0000220	NM_001013785	Akr1c19	aldo-keto reductase family 1, member C19	0	0	1	0	0	0	0	1	0	1	0
mmu-miR-190	MIMAT0000220	NM_001013806	Ankrd13c	ankyrin repeat domain 13c	0	0	1	0	0	0	0	1	0	1	0
mmu-miR-190	MIMAT0000220	NM_001014288	Ptprd	protein tyrosine phosphatase, receptor type, D	0	0	1	0	0	0	0	1	0	1	0
mmu-miR-190	MIMAT0000220	NM_001015099	6030408C04Rik	RIKEN cDNA 6030408C04 gene	0	0	1	0	0	0	0	1	0	1	0
mmu-miR-190	MIMAT0000220	NM_001017525	Btbd11	BTB (POZ) domain containing 11	0	0	1	0	0	0	0	1	0	1	0
mmu-miR-190	MIMAT0000220	NM_001018087	Ldoc1	leucine zipper, down-regulated in cancer 1	0	0	1	0	0	0	0	1	0	1	0
mmu-miR-190	MIMAT0000220	NM_001024135	Kbtbd7	kelch repeat and BTB (POZ) domain containing 7	0	0	1	0	0	0	0	1	0	1	0
mmu-miR-190	MIMAT0000220	NM_001024205	Nufip2	nuclear fragile X mental retardation protein interacting protein 2	0	0	1	0	0	0	0	1	0	1	0
mmu-miR-190	MIMAT0000220	NM_001024474	Diras2	DIRAS family, GTP-binding RAS-like 2	0	0	1	0	0	0	0	1	0	1	0
mmu-miR-190	MIMAT0000220	NM_001024526	Larp4	La ribonucleoprotein domain family, member 4	0	0	1	0	0	0	0	1	0	1	0
mmu-miR-190	MIMAT0000220	NM_001024950	Zfp563	zinc finger protein 563	0	0	1	0	0	0	0	1	0	1	0
mmu-miR-190	MIMAT0000220	NM_001025084	Rhox1	reproductive homeobox 1	0	0	1	0	0	0	0	1	0	1	0
mmu-miR-190	MIMAT0000220	NM_001025381	Gpr17	G protein-coupled receptor 17	0	0	1	0	0	0	0	1	0	1	0
mmu-miR-190	MIMAT0000220	NM_001025428	Spag9	sperm associated antigen 9	0	0	1	0	0	0	0	1	0	1	0
mmu-miR-190	MIMAT0000220	NM_001025429	Spag9	sperm associated antigen 9	0	0	1	0	0	0	0	1	0	1	0
mmu-miR-190	MIMAT0000220	NM_001025430	Spag9	sperm associated antigen 9	0	0	1	0	0	0	0	1	0	1	0
mmu-miR-190	MIMAT0000220	NM_001025444	Aptx	aprataxin	0	0	1	0	0	0	0	1	0	1	0
mmu-miR-190	MIMAT0000220	NM_001025559	Sox6	SRY-box containing gene 6	0	0	1	0	0	0	0	1	0	1	0
mmu-miR-190	MIMAT0000220	NM_001025560	Sox6	SRY-box containing gene 6	0	0	1	0	0	0	0	1	0	1	0
mmu-miR-190	MIMAT0000220	NM_001025594	Zbtb43	zinc finger and BTB domain containing 43	0	0	1	0	0	0	0	1	0	1	0
mmu-miR-190	MIMAT0000220	NM_001025597	Ikzf1	IKAROS family zinc finger 1	0	0	1	0	0	0	0	1	0	1	0
mmu-miR-190	MIMAT0000220	NM_001029841	Sla	src-like adaptor	0	0	1	0	0	0	0	1	0	1	0
mmu-miR-190	MIMAT0000220	NM_001029843	Vrk1	vaccinia related kinase 1	0	0	1	0	0	0	0	1	0	1	0
mmu-miR-190	MIMAT0000220	NM_001029844	Vrk1	vaccinia related kinase 1	0	0	1	0	0	0	0	1	0	1	0
mmu-miR-190	MIMAT0000220	NM_001029876	AK122209	cDNA sequence AK122209	0	0	1	0	0	0	0	1	0	1	0
mmu-miR-190	MIMAT0000220	NM_001029889	Gm608	gene model 608, (NCBI)	0	0	1	0	0	0	0	1	0	1	0
mmu-miR-190	MIMAT0000220	NM_001029912	Zswim5	zinc finger, SWIM domain containing 5	0	0	1	0	0	0	0	1	0	1	0
mmu-miR-190	MIMAT0000220	NM_001031772	Lin28b	lin-28 homolog B (C. elegans)	0	0	1	0	0	0	0	1	0	1	0
mmu-miR-190	MIMAT0000220	NM_001031814	2610207I05Rik	RIKEN cDNA 2610207I05 gene	0	0	1	0	0	0	0	1	0	1	0
mmu-miR-190	MIMAT0000220	NM_001033042	AI595366	expressed sequence AI595366	0	0	1	1	0	0	0	1	0	0	0
mmu-miR-190	MIMAT0000220	NM_001033163	Abhd9	abhydrolase domain containing 9	0	0	1	0	0	0	0	1	0	1	0
mmu-miR-190	MIMAT0000220	NM_001033178	Tmem181	transmembrane protein 181	0	0	1	0	0	0	0	1	0	1	0
mmu-miR-190	MIMAT0000220	NM_001033191	Ard1b	ARD1 homolog B (S. cerevisiae)	0	0	1	0	0	0	0	1	0	1	0
mmu-miR-190	MIMAT0000220	NM_001033197	AU015228	expressed sequence AU015228	0	0	1	0	0	0	0	1	0	1	0
mmu-miR-190	MIMAT0000220	NM_001033229	Cyp11b1	cytochrome P450, family 11, subfamily b, polypeptide 1	0	0	1	0	0	0	0	1	0	1	0
mmu-miR-190	MIMAT0000220	NM_001033238	Cblb	Casitas B-lineage lymphoma b	0	0	1	0	0	0	0	1	0	1	0
mmu-miR-190	MIMAT0000220	NM_001033251	Gpr174	G protein-coupled receptor 174	0	0	1	0	0	0	0	1	0	1	0
mmu-miR-190	MIMAT0000220	NM_001033258	D10Bwg1379e	DNA segment, Chr 10, Brigham & Women"s Genetics 1379 expressed	0	0	1	0	0	0	0	1	0	1	0
mmu-miR-190	MIMAT0000220	NM_001033270	Slc4a7	solute carrier family 4, sodium bicarbonate cotransporter, member 7	0	0	1	0	0	0	0	1	0	1	0
mmu-miR-190	MIMAT0000220	NM_001033318	Cog7	component of oligomeric golgi complex 7	0	0	1	0	0	0	0	1	0	1	0
mmu-miR-190	MIMAT0000220	NM_001033322	Gucy1a2	guanylate cyclase 1, soluble, alpha 2	0	0	1	0	0	0	0	1	0	1	0
mmu-miR-190	MIMAT0000220	NM_001033349	Gm410	gene model 410, (NCBI)	0	0	1	1	0	0	0	1	0	0	0
mmu-miR-190	MIMAT0000220	NM_001033369	Acvr1c	activin A receptor, type IC	0	0	1	0	0	0	0	1	0	1	0
mmu-miR-190	MIMAT0000220	NM_001033375	A230046K03Rik	RIKEN cDNA A230046K03 gene	0	0	1	0	0	0	0	1	0	1	0
mmu-miR-190	MIMAT0000220	NM_001033380	E030018N11Rik	RIKEN cDNA E030018N11 gene	0	0	1	0	0	0	0	1	0	1	0
mmu-miR-190	MIMAT0000220	NM_001033394	A230069A22Rik	RIKEN cDNA A230069A22 gene	0	0	1	0	0	0	0	1	0	1	0
mmu-miR-190	MIMAT0000220	NM_001033439	Lrch1	leucine-rich repeats and calponin homology (CH) domain containing 1	0	0	1	0	0	0	0	1	0	1	0
mmu-miR-190	MIMAT0000220	NM_001033441	Alg10b	asparagine-linked glycosylation 10 homolog B (yeast, alpha-1,2-glucosyltransferase)	0	0	1	1	0	0	0	1	0	0	0
mmu-miR-190	MIMAT0000220	NM_001033445	Gm944	gene model 944, (NCBI)	0	0	1	0	0	0	0	1	0	1	0
mmu-miR-190	MIMAT0000220	NM_001033475	Tmed8	transmembrane emp24 domain containing 8	0	0	1	0	0	0	0	1	0	1	0
mmu-miR-190	MIMAT0000220	NM_001033500	Wdr72	WD repeat domain 72	0	0	1	0	0	0	0	1	0	1	0
mmu-miR-190	MIMAT0000220	NM_001033530	AW146154	expressed sequence AW146154	0	0	1	0	0	0	0	1	0	1	0
mmu-miR-190	MIMAT0000220	NM_001033536	Rfxdc2	regulatory factor X domain containing 2 homolog (human)	0	0	1	0	0	0	0	1	0	1	0
mmu-miR-190	MIMAT0000220	NM_001033621	Myot	myotilin	0	0	1	0	0	0	0	1	0	1	0
mmu-miR-190	MIMAT0000220	NM_001033654	Pus10	pseudouridylate synthase 10	0	0	1	0	0	0	0	1	0	1	0
mmu-miR-190	MIMAT0000220	NM_001033782	EG434172	predicted gene, EG434172	0	0	1	0	0	0	0	1	0	1	0
mmu-miR-190	MIMAT0000220	NM_001034085	Ppp2r1b	protein phosphatase 2 (formerly 2A), regulatory subunit A (PR 65), beta isoform	0	0	1	0	0	0	0	1	0	1	0
mmu-miR-190	MIMAT0000220	NM_001034858	Armc2	armadillo repeat containing 2	0	0	1	0	0	0	0	1	0	1	0
mmu-miR-190	MIMAT0000220	NM_001034880	EG432838	predicted gene, EG432838	0	0	1	0	0	0	0	1	0	1	0
mmu-miR-190	MIMAT0000220	NM_001034885	Pnpla1	patatin-like phospholipase domain containing 1	0	0	1	0	0	0	0	1	0	1	0
mmu-miR-190	MIMAT0000220	NM_001034900	Zfp345	zinc finger protein 345	0	0	1	0	0	0	0	1	0	1	0
mmu-miR-190	MIMAT0000220	NM_001034962	Sorbs1	sorbin and SH3 domain containing 1	0	0	1	0	0	0	0	1	0	1	0
mmu-miR-190	MIMAT0000220	NM_001036684	Atp2b2	ATPase, Ca++ transporting, plasma membrane 2	0	0	1	0	0	0	0	1	0	1	0
mmu-miR-190	MIMAT0000220	NM_001037221	Samd4	sterile alpha motif domain containing 4	0	0	1	0	0	0	1	1	0	0	0
mmu-miR-190	MIMAT0000220	NM_001037665	Zfp1	zinc finger protein 1	0	0	1	1	0	0	0	1	0	0	0
mmu-miR-190	MIMAT0000220	NM_001037707	Zfp27	zinc finger protein 27	0	0	1	0	0	0	0	1	0	1	0
mmu-miR-190	MIMAT0000220	NM_001037723	Adcy7	adenylate cyclase 7	0	0	1	0	0	0	0	1	0	1	0
mmu-miR-190	MIMAT0000220	NM_001037724	Adcy7	adenylate cyclase 7	0	0	1	0	0	0	0	1	0	1	0
mmu-miR-190	MIMAT0000220	NM_001037745	Zfp791	zinc finger protein 791	0	0	1	0	0	0	0	1	0	1	0
mmu-miR-190	MIMAT0000220	NM_001037759	Sgk3	serum/glucocorticoid regulated kinase 3	0	0	1	0	0	0	0	1	0	1	0
mmu-miR-190	MIMAT0000220	NM_001038616	Dmrtc1a	DMRT-like family C1a	0	0	1	0	0	0	0	1	0	1	0
mmu-miR-190	MIMAT0000220	NM_001038619	Dnm3	dynamin 3	0	0	1	0	0	0	0	1	0	1	0
mmu-miR-190	MIMAT0000220	NM_001038624	Ric3	resistance to inhibitors of cholinesterase 3 homolog (C. elegans)	0	0	1	0	0	0	0	1	0	1	0
mmu-miR-190	MIMAT0000220	NM_001038699	Fn3k	fructosamine 3 kinase	0	0	1	0	0	0	0	1	0	1	0
mmu-miR-190	MIMAT0000220	NM_001038701	Gabrb3	gamma-aminobutyric acid (GABA-A) receptor, subunit beta 3	0	0	1	0	0	0	0	1	0	1	0
mmu-miR-190	MIMAT0000220	NM_001038710	Tmod2	tropomodulin 2	0	0	1	0	0	0	0	1	0	1	0
mmu-miR-190	MIMAT0000220	NM_001039055	Pofut1	protein O-fucosyltransferase 1	0	0	1	0	0	0	0	1	0	1	0
mmu-miR-190	MIMAT0000220	NM_001039198	Zfhx2	zinc finger homeobox 2	0	0	1	0	0	0	0	1	0	1	0
mmu-miR-190	MIMAT0000220	NM_001039231	C230055K05Rik	RIKEN cDNA C230055K05 gene	0	0	1	0	0	0	0	1	0	1	0
mmu-miR-190	MIMAT0000220	NM_001039389	Wdr37	WD repeat domain 37	0	0	1	0	0	0	0	1	0	1	0
mmu-miR-190	MIMAT0000220	NM_001039482	Klhl20	kelch-like 20 (Drosophila)	0	0	1	0	0	0	0	1	0	1	0
mmu-miR-190	MIMAT0000220	NM_001039515	Arl4a	ADP-ribosylation factor-like 4A	0	0	1	0	0	0	0	1	0	1	0
mmu-miR-190	MIMAT0000220	NM_001039521	Rrn3	RRN3 RNA polymerase I transcription factor homolog (yeast)	0	0	1	0	0	0	0	1	0	1	0
mmu-miR-190	MIMAT0000220	NM_001039646	LOC626578	macrophage activation 2 like LOC626578	0	0	1	1	0	0	0	1	0	0	0
mmu-miR-190	MIMAT0000220	NM_001039692	Arhgap12	Rho GTPase activating protein 12	0	0	1	0	0	0	0	1	0	1	0
mmu-miR-190	MIMAT0000220	NM_001039710	Coq10b	coenzyme Q10 homolog B (S. cerevisiae)	0	0	1	0	0	0	0	1	0	1	0
mmu-miR-190	MIMAT0000220	NM_001040400	Tet2	tet oncogene family member 2	0	0	1	0	0	0	0	1	0	1	0
mmu-miR-190	MIMAT0000220	NM_001042502	Pitx2	paired-like homeodomain transcription factor 2	0	0	1	0	0	0	0	1	0	1	0
mmu-miR-190	MIMAT0000220	NM_001042591	Arrdc3	arrestin domain containing 3	0	0	1	0	0	0	0	1	0	1	0
mmu-miR-190	MIMAT0000220	NM_001042617	Cadps	Ca2+-dependent secretion activator	0	0	1	1	0	0	0	1	0	0	0
mmu-miR-190	MIMAT0000220	NM_001042659	Fzd5	frizzled homolog 5 (Drosophila)	0	0	1	0	0	0	0	1	0	1	0
mmu-miR-190	MIMAT0000220	NM_001043322	Fmn1	formin 1	0	0	1	0	0	0	0	1	0	1	0
mmu-miR-190	MIMAT0000220	NM_001044386	Zfx	zinc finger protein X-linked	0	0	1	0	0	0	0	1	0	1	0
mmu-miR-190	MIMAT0000220	NM_001044720	Abcc9	ATP-binding cassette, sub-family C (CFTR/MRP), member 9	0	0	1	0	0	0	0	1	0	1	0
mmu-miR-190	MIMAT0000220	NM_001044747	Zfp68	zinc finger protein 68	0	0	1	0	0	0	0	1	0	1	0
mmu-miR-190	MIMAT0000220	NM_001045482	Rbak	RB-associated KRAB repressor	0	0	1	1	0	0	0	1	0	0	0
mmu-miR-190	MIMAT0000220	NM_001045538	547127	predicted gene, 547127	0	0	1	0	0	0	0	1	0	1	0
mmu-miR-190	MIMAT0000220	NM_001047159	Net1	neuroepithelial cell transforming gene 1	0	0	1	0	0	0	0	1	0	1	0
mmu-miR-190	MIMAT0000220	NM_001048139	Bdnf	brain derived neurotrophic factor	0	0	1	0	0	0	0	1	0	1	0
mmu-miR-190	MIMAT0000220	NM_001048141	Bdnf	brain derived neurotrophic factor	0	0	1	0	0	0	0	1	0	1	0
mmu-miR-190	MIMAT0000220	NM_001048142	Bdnf	brain derived neurotrophic factor	0	0	1	0	0	0	0	1	0	1	0
mmu-miR-190	MIMAT0000220	NM_001048168	Nfyc	nuclear transcription factor-Y gamma	0	0	1	0	0	0	0	1	0	1	0
mmu-miR-190	MIMAT0000220	NM_001077190	Abi1	abl-interactor 1	0	0	1	0	0	0	0	1	0	1	0
mmu-miR-190	MIMAT0000220	NM_001077192	Abi1	abl-interactor 1	0	0	1	0	0	0	0	1	0	1	0
mmu-miR-190	MIMAT0000220	NM_001077193	Abi1	abl-interactor 1	0	0	1	0	0	0	0	1	0	1	0
mmu-miR-190	MIMAT0000220	NM_001077265	Hnrnpd	heterogeneous nuclear ribonucleoprotein D	0	0	1	0	0	0	0	1	0	1	0
mmu-miR-190	MIMAT0000220	NM_001077266	Hnrnpd	heterogeneous nuclear ribonucleoprotein D	0	0	1	0	0	0	0	1	0	1	0
mmu-miR-190	MIMAT0000220	NM_001077267	Hnrnpd	heterogeneous nuclear ribonucleoprotein D	0	0	1	0	0	0	0	1	0	1	0
mmu-miR-190	MIMAT0000220	NM_001077354	C77370	expressed sequence C77370	0	0	1	0	0	0	0	1	0	1	0
mmu-miR-190	MIMAT0000220	NM_001077496	Evi2b	ecotropic viral integration site 2b	0	0	1	1	0	0	0	1	0	0	0
mmu-miR-190	MIMAT0000220	NM_001077712	Stag2	stromal antigen 2	0	0	1	0	0	0	0	1	0	1	0
mmu-miR-190	MIMAT0000220	NM_001079513	Zbtb33	zinc finger and BTB domain containing 33	0	0	1	0	0	0	0	1	0	1	0
mmu-miR-190	MIMAT0000220	NM_001079830	Trim33	tripartite motif-containing 33	0	0	1	0	0	0	0	1	0	1	0
mmu-miR-190	MIMAT0000220	NM_001079847	Gpr64	G protein-coupled receptor 64	0	0	1	0	0	0	0	1	0	1	0
mmu-miR-190	MIMAT0000220	NM_001079848	Gpr64	G protein-coupled receptor 64	0	0	1	0	0	0	0	1	0	1	0
mmu-miR-190	MIMAT0000220	NM_001079857	Gpr64	G protein-coupled receptor 64	0	0	1	0	0	0	0	1	0	1	0
mmu-miR-190	MIMAT0000220	NM_001079883	Bcl11b	B-cell leukemia/lymphoma 11B	0	0	1	0	0	0	0	1	0	1	0
mmu-miR-190	MIMAT0000220	NM_001080129	Tmpo	thymopoietin	0	0	1	0	0	0	0	1	0	1	0
mmu-miR-190	MIMAT0000220	NM_001080130	Tmpo	thymopoietin	0	0	1	0	0	0	0	1	0	1	0
mmu-miR-190	MIMAT0000220	NM_001080131	Tmpo	thymopoietin	0	0	1	0	0	0	0	1	0	1	0
mmu-miR-190	MIMAT0000220	NM_001080132	Tmpo	thymopoietin	0	0	1	0	0	0	0	1	0	1	0
mmu-miR-190	MIMAT0000220	NM_001080548	Usp6nl	USP6 N-terminal like	0	0	1	0	0	0	0	1	0	1	0
mmu-miR-190	MIMAT0000220	NM_001080743	Grk4	G protein-coupled receptor kinase 4	0	0	1	0	0	0	0	1	0	1	0
mmu-miR-190	MIMAT0000220	NM_001080755	Zzz3	zinc finger, ZZ domain containing 3	0	0	1	0	0	0	0	1	0	1	0
mmu-miR-190	MIMAT0000220	NM_001080813	Rab11fip1	RAB11 family interacting protein 1 (class I)	0	0	1	0	0	0	0	1	0	1	0
mmu-miR-190	MIMAT0000220	NM_001080929	Cdr2l	cerebellar degeneration-related protein 2-like	0	0	1	0	0	0	0	1	0	1	0
mmu-miR-190	MIMAT0000220	NM_001080930	Atxn1l	ataxin 1-like	0	0	1	0	0	0	0	1	0	1	0
mmu-miR-190	MIMAT0000220	NM_001080931	Med13	mediator complex subunit 13	0	0	1	0	0	0	0	1	0	1	0
mmu-miR-190	MIMAT0000220	NM_001080934	Slc16a5	solute carrier family 16 (monocarboxylic acid transporters), member 5	0	0	1	0	0	0	0	1	0	1	0
mmu-miR-190	MIMAT0000220	NM_001080948	Larp4	La ribonucleoprotein domain family, member 4	0	0	1	0	0	0	0	1	0	1	0
mmu-miR-190	MIMAT0000220	NM_001080949	Ttc5	tetratricopeptide repeat domain 5	0	0	1	0	0	0	0	1	0	1	0
mmu-miR-190	MIMAT0000220	NM_001080974	Sri	sorcin	0	0	1	0	0	0	0	1	0	1	0
mmu-miR-190	MIMAT0000220	NM_001081016	Zc3h7b	zinc finger CCCH type containing 7B	0	0	1	0	0	0	0	1	0	1	0
mmu-miR-190	MIMAT0000220	NM_001081019	OTTMUSG00000007855	predicted gene, OTTMUSG00000007855	0	0	1	0	0	0	0	1	0	1	0
mmu-miR-190	MIMAT0000220	NM_001081021	Zfp780b	zinc finger protein 780B	0	0	1	0	0	0	0	1	0	1	0
mmu-miR-190	MIMAT0000220	NM_001081049	Mll1	myeloid/lymphoid or mixed-lineage leukemia 1	0	0	1	0	0	0	0	1	0	1	0
mmu-miR-190	MIMAT0000220	NM_001081055	Tmem1	transmembrane protein 1	0	0	1	0	0	0	0	1	0	1	0
mmu-miR-190	MIMAT0000220	NM_001081058	Cdc2l5	cell division cycle 2-like 5 (cholinesterase-related cell division controller)	0	0	1	0	0	0	0	1	0	1	0
mmu-miR-190	MIMAT0000220	NM_001081064	Pdzd2	PDZ domain containing 2	0	0	1	0	0	0	0	1	0	1	0
mmu-miR-190	MIMAT0000220	NM_001081071	Lycat	lysocardiolipin acyltransferase	0	0	1	0	0	0	0	1	0	1	0
mmu-miR-190	MIMAT0000220	NM_001081086	Ppig	peptidyl-prolyl isomerase G (cyclophilin G)	0	0	1	0	0	0	0	1	0	1	0
mmu-miR-190	MIMAT0000220	NM_001081101	4933407H18Rik	RIKEN cDNA 4933407H18 gene	0	0	1	0	0	0	0	1	0	1	0
mmu-miR-190	MIMAT0000220	NM_001081105	Rhoh	ras homolog gene family, member H	0	0	1	0	0	0	0	1	0	1	0
mmu-miR-190	MIMAT0000220	NM_001081119	Abhd13	abhydrolase domain containing 13	0	0	1	0	0	0	0	1	0	1	0
mmu-miR-190	MIMAT0000220	NM_001081147	Oxtr	oxytocin receptor	0	0	1	0	0	0	0	1	0	1	0
mmu-miR-190	MIMAT0000220	NM_001081164	Otud4	OTU domain containing 4	0	0	1	1	0	0	0	1	0	0	0
mmu-miR-190	MIMAT0000220	NM_001081178	Gpr116	G protein-coupled receptor 116	0	0	1	0	0	0	0	1	0	1	0
mmu-miR-190	MIMAT0000220	NM_001081180	Spink5	serine peptidase inhibitor, Kazal type 5	0	0	1	0	0	0	0	1	0	1	0
mmu-miR-190	MIMAT0000220	NM_001081182	Atp8b2	Atpase, class I, type 8B, member 2	0	0	1	0	0	0	0	1	0	1	0
mmu-miR-190	MIMAT0000220	NM_001081186	D630042F21Rik	RIKEN cDNA D630042F21 gene	0	0	1	0	0	0	0	1	0	1	0
mmu-miR-190	MIMAT0000220	NM_001081191	Eml5	echinoderm microtubule associated protein like 5	0	0	1	0	0	0	0	1	0	1	0
mmu-miR-190	MIMAT0000220	NM_001081216	Phip	pleckstrin homology domain interacting protein	0	0	1	0	0	0	0	1	0	1	0
mmu-miR-190	MIMAT0000220	NM_001081221	Ercc6	excision repair cross-complementing rodent repair deficiency, complementation group 6	0	0	1	0	0	0	0	1	0	1	0
mmu-miR-190	MIMAT0000220	NM_001081255	Lrch3	leucine-rich repeats and calponin homology (CH) domain containing 3	0	0	1	0	0	0	0	1	0	1	0
mmu-miR-190	MIMAT0000220	NM_001081258	Kif14	kinesin family member 14	0	0	1	0	0	0	0	1	0	1	0
mmu-miR-190	MIMAT0000220	NM_001081259	Flvcr1	feline leukemia virus subgroup C cellular receptor 1	0	0	1	0	0	0	0	1	0	1	0
mmu-miR-190	MIMAT0000220	NM_001081269	Whsc1l1	Wolf-Hirschhorn syndrome candidate 1-like 1 (human)	0	0	1	0	0	0	0	1	0	1	0
mmu-miR-190	MIMAT0000220	NM_001081286	Fat1	FAT tumor suppressor homolog 1 (Drosophila)	0	0	1	0	0	0	0	1	0	1	0
mmu-miR-190	MIMAT0000220	NM_001081290	Bat2d	BAT2 domain containing 1	0	0	1	0	0	0	0	1	0	1	0
mmu-miR-190	MIMAT0000220	NM_001081302	Trio	triple functional domain (PTPRF interacting)	0	0	1	0	0	0	0	1	0	1	0
mmu-miR-190	MIMAT0000220	NM_001081324	Neto2	neuropilin (NRP) and tolloid (TLL)-like 2	0	0	1	0	0	0	0	1	0	1	0
mmu-miR-190	MIMAT0000220	NM_001081326	Agl	amylo-1,6-glucosidase, 4-alpha-glucanotransferase	0	0	1	0	0	0	0	1	0	1	0
mmu-miR-190	MIMAT0000220	NM_001081342	Gpr133	G protein-coupled receptor 133	0	0	1	0	0	0	0	1	0	1	0
mmu-miR-190	MIMAT0000220	NM_001081344	Stxbp5	syntaxin binding protein 5 (tomosyn)	0	0	1	0	0	0	0	1	0	1	0
mmu-miR-190	MIMAT0000220	NM_001081348	Hecw1	HECT, C2 and WW domain containing E3 ubiquitin protein ligase 1	0	0	1	0	0	0	0	1	0	1	0
mmu-miR-190	MIMAT0000220	NM_001081363	Cenpf	centromere protein F	0	0	1	0	0	0	0	1	0	1	0
mmu-miR-190	MIMAT0000220	NM_001081364	Arhgap21	Rho GTPase activating protein 21	0	0	1	0	0	0	0	1	0	1	0
mmu-miR-190	MIMAT0000220	NM_001081371	Dmxl1	Dmx-like 1	0	0	1	0	0	0	0	1	0	1	0
mmu-miR-190	MIMAT0000220	NM_001081377	Pcdh9	protocadherin 9	0	0	1	1	0	0	0	1	0	0	0
mmu-miR-190	MIMAT0000220	NM_001081378	C330002I19Rik	RIKEN cDNA C330002I19 gene	0	0	1	0	0	0	0	1	0	1	0
mmu-miR-190	MIMAT0000220	NM_001081395	Amotl1	angiomotin-like 1	0	0	1	0	0	0	0	1	0	1	0
mmu-miR-190	MIMAT0000220	NM_001081401	Adamts3	a disintegrin-like and metallopeptidase (reprolysin type) with thrombospondin type 1 motif, 3	0	0	1	0	0	0	0	1	0	1	0
mmu-miR-190	MIMAT0000220	NM_001081414	Grm5	glutamate receptor, metabotropic 5	0	0	1	0	0	0	0	1	0	1	0
mmu-miR-190	MIMAT0000220	NM_001081419	Dip2a	DIP2 disco-interacting protein 2 homolog A (Drosophila)	0	0	1	0	0	0	0	1	0	1	0
mmu-miR-190	MIMAT0000220	NM_001081422	A230054D04Rik	RIKEN cDNA A230054D04 gene	0	0	1	0	0	0	0	1	0	1	0
mmu-miR-190	MIMAT0000220	NM_001081430	Nat12	N-acetyltransferase 12	0	0	1	0	0	0	0	1	0	1	0
mmu-miR-190	MIMAT0000220	NM_001081567	Mapk10	mitogen-activated protein kinase 10	0	0	1	0	0	0	0	1	0	1	0
mmu-miR-190	MIMAT0000220	NM_001081682	Gnb1l	guanine nucleotide binding protein (G protein), beta polypeptide 1-like	0	0	1	0	0	0	0	1	0	1	0
mmu-miR-190	MIMAT0000220	NM_001081695	Dnmt3l	DNA (cytosine-5-)-methyltransferase 3-like	0	0	1	0	0	0	0	1	0	1	0
mmu-miR-190	MIMAT0000220	NM_001081963	9430020K01Rik	RIKEN cDNA 9430020K01 gene	0	0	1	0	0	0	0	1	0	1	0
mmu-miR-190	MIMAT0000220	NM_001081977	Rnf144a	ring finger protein 144A	0	0	1	0	0	0	0	1	0	1	0
mmu-miR-190	MIMAT0000220	NM_001081979	Mecp2	methyl CpG binding protein 2	0	0	1	0	0	0	0	1	0	1	0
mmu-miR-190	MIMAT0000220	NM_001082483	Efr3b	EFR3 homolog B (S. cerevisiae)	0	0	1	0	0	0	0	1	0	1	0
mmu-miR-190	MIMAT0000220	NM_001082553	Rab27b	RAB27b, member RAS oncogene family	0	0	1	0	0	0	0	1	0	1	0
mmu-miR-190	MIMAT0000220	NM_001083316	Pdgfra	platelet derived growth factor receptor, alpha polypeptide	0	0	1	0	0	0	0	1	0	1	0
mmu-miR-190	MIMAT0000220	NM_001083319	Ubp1	upstream binding protein 1	0	0	1	0	0	0	0	1	0	1	0
mmu-miR-190	MIMAT0000220	NM_001083321	Magi1	membrane associated guanylate kinase, WW and PDZ domain containing 1	0	0	1	0	0	0	0	1	0	1	0
mmu-miR-190	MIMAT0000220	NM_001083616	Cacna1d	calcium channel, voltage-dependent, L type, alpha 1D subunit	0	0	1	0	0	0	0	1	0	1	0
mmu-miR-190	MIMAT0000220	NM_001083628	AK220484	cDNA sequence AK220484	0	0	1	0	0	0	0	1	0	1	0
mmu-miR-190	MIMAT0000220	NM_001083806	Gria2	glutamate receptor, ionotropic, AMPA2 (alpha 2)	0	0	1	0	0	0	0	1	0	1	0
mmu-miR-190	MIMAT0000220	NM_001083810	2600010E01Rik	RIKEN cDNA 2600010E01 gene	0	0	1	0	0	0	0	1	0	1	0
mmu-miR-190	MIMAT0000220	NM_001083967	Tcf4	transcription factor 4	0	0	1	0	0	0	0	1	0	1	0
mmu-miR-190	MIMAT0000220	NM_001085355	Arid1b	AT rich interactive domain 1B (Swi1 like)	0	0	1	0	0	0	0	1	0	1	0
mmu-miR-190	MIMAT0000220	NM_001085376	Pappa2	pappalysin 2	0	0	1	0	0	0	0	1	0	1	0
mmu-miR-190	MIMAT0000220	NM_001085448	Ctnnd1	catenin (cadherin associated protein), delta 1	0	0	1	0	0	0	0	1	0	1	0
mmu-miR-190	MIMAT0000220	NM_001085449	Ctnnd1	catenin (cadherin associated protein), delta 1	0	0	1	0	0	0	0	1	0	1	0
mmu-miR-190	MIMAT0000220	NM_001085450	Ctnnd1	catenin (cadherin associated protein), delta 1	0	0	1	0	0	0	0	1	0	1	0
mmu-miR-190	MIMAT0000220	NM_001085453	Ctnnd1	catenin (cadherin associated protein), delta 1	0	0	1	0	0	0	0	1	0	1	0
mmu-miR-190	MIMAT0000220	NM_001093750	Ptchd1	patched domain containing 1	0	0	1	0	0	0	0	1	0	1	0
mmu-miR-190	MIMAT0000220	NM_001098168	Ddef2	development and differentiation enhancing factor 2	0	0	1	0	0	0	0	1	0	1	0
mmu-miR-190	MIMAT0000220	NM_001098171	Pcdh10	protocadherin 10	0	0	1	0	0	0	0	1	0	1	0
mmu-miR-190	MIMAT0000220	NM_001098222	Bhlhb9	basic helix-loop-helix domain containing, class B9	0	0	1	0	0	0	0	1	0	1	0
mmu-miR-190	MIMAT0000220	NM_001098225	Adam22	a disintegrin and metallopeptidase domain 22	0	0	1	0	0	0	0	1	0	1	0
mmu-miR-190	MIMAT0000220	NM_001098723	Yy2	Yy2 transcription factor	0	0	1	0	0	0	0	1	0	1	0
mmu-miR-190	MIMAT0000220	NM_001099328	OTTMUSG00000017459	predicted gene, OTTMUSG00000017459	0	0	1	0	0	0	0	1	0	1	0
mmu-miR-190	MIMAT0000220	NM_001099624	Rapgef2	Rap guanine nucleotide exchange factor (GEF) 2	0	0	1	0	0	0	0	1	0	1	0
mmu-miR-190	MIMAT0000220	NM_001110849	2600010E01Rik	RIKEN cDNA 2600010E01 gene	0	0	1	0	0	0	0	1	0	1	0
mmu-miR-190	MIMAT0000220	NM_001111016	Nav2	neuron navigator 2	0	0	1	0	0	0	0	1	0	1	0
mmu-miR-190	MIMAT0000220	NM_007380	Abi1	abl-interactor 1	0	0	1	0	0	0	0	1	0	1	0
mmu-miR-190	MIMAT0000220	NM_007400	Adam12	a disintegrin and metallopeptidase domain 12 (meltrin alpha)	0	0	1	0	0	0	0	1	0	1	0
mmu-miR-190	MIMAT0000220	NM_007405	Adcy6	adenylate cyclase 6	0	0	1	0	0	0	0	1	0	1	0
mmu-miR-190	MIMAT0000220	NM_007406	Adcy7	adenylate cyclase 7	0	0	1	0	0	0	0	1	0	1	0
mmu-miR-190	MIMAT0000220	NM_007440	Alox12	arachidonate 12-lipoxygenase	0	0	1	0	0	0	0	1	0	1	0
mmu-miR-190	MIMAT0000220	NM_007464	Birc3	baculoviral IAP repeat-containing 3	0	0	1	0	0	0	0	1	0	1	0
mmu-miR-190	MIMAT0000220	NM_007479	Arf4	ADP-ribosylation factor 4	0	0	1	1	0	0	0	1	0	0	0
mmu-miR-190	MIMAT0000220	NM_007487	Arl4a	ADP-ribosylation factor-like 4A	0	0	1	0	0	0	0	1	0	1	0
mmu-miR-190	MIMAT0000220	NM_007495	Astn1	astrotactin 1	0	0	1	0	0	0	0	1	0	1	0
mmu-miR-190	MIMAT0000220	NM_007496	Zfhx3	zinc finger homeobox 3	0	0	1	0	0	0	0	1	0	1	0
mmu-miR-190	MIMAT0000220	NM_007506	Atp5g1	ATP synthase, H+ transporting, mitochondrial F0 complex, subunit c (subunit 9), isoform 1	0	0	1	0	0	0	0	1	0	1	0
mmu-miR-190	MIMAT0000220	NM_007516	Hnrnpd	heterogeneous nuclear ribonucleoprotein D	0	0	1	0	0	0	0	1	0	1	0
mmu-miR-190	MIMAT0000220	NM_007540	Bdnf	brain derived neurotrophic factor	0	0	1	0	0	0	0	1	0	1	0
mmu-miR-190	MIMAT0000220	NM_007545	Hrk	harakiri, BCL2 interacting protein (contains only BH3 domain)	0	0	1	0	0	0	0	1	0	1	0
mmu-miR-190	MIMAT0000220	NM_007555	Bmp5	bone morphogenetic protein 5	0	0	1	0	0	0	0	1	0	1	0
mmu-miR-190	MIMAT0000220	NM_007559	Bmp8b	bone morphogenetic protein 8b	0	0	1	0	0	0	0	1	0	1	0
mmu-miR-190	MIMAT0000220	NM_007562	Bnc1	basonuclin 1	0	0	1	0	0	0	0	1	0	1	0
mmu-miR-190	MIMAT0000220	NM_007566	Birc6	baculoviral IAP repeat-containing 6	0	0	1	0	0	0	0	1	0	1	0
mmu-miR-190	MIMAT0000220	NM_007592	Car8	carbonic anhydrase 8	0	0	1	0	0	0	0	1	0	1	0
mmu-miR-190	MIMAT0000220	NM_007615	Ctnnd1	catenin (cadherin associated protein), delta 1	0	0	1	0	0	0	0	1	0	1	0
mmu-miR-190	MIMAT0000220	NM_007642	Cd28	CD28 antigen	0	0	1	0	0	0	0	1	0	1	0
mmu-miR-190	MIMAT0000220	NM_007664	Cdh2	cadherin 2	0	0	0	0	0	0	1	1	0	1	0
mmu-miR-190	MIMAT0000220	NM_007691	Chek1	checkpoint kinase 1 homolog (S. pombe)	0	0	1	0	0	0	0	1	0	1	0
mmu-miR-190	MIMAT0000220	NM_007697	Chl1	cell adhesion molecule with homology to L1CAM	0	0	1	0	0	0	0	1	0	1	0
mmu-miR-190	MIMAT0000220	NM_007715	Clock	circadian locomoter output cycles kaput	0	0	1	0	0	0	0	1	0	1	0
mmu-miR-190	MIMAT0000220	NM_007726	Cnr1	cannabinoid receptor 1 (brain)	0	0	1	0	0	0	0	1	0	1	0
mmu-miR-190	MIMAT0000220	NM_007733	Col19a1	collagen, type XIX, alpha 1	0	0	1	0	0	0	0	1	0	1	0
mmu-miR-190	MIMAT0000220	NM_007737	Col5a2	collagen, type V, alpha 2	0	0	1	0	0	0	0	1	0	1	0
mmu-miR-190	MIMAT0000220	NM_007754	Cpd	carboxypeptidase D	0	0	1	0	0	0	0	1	0	1	0
mmu-miR-190	MIMAT0000220	NM_007758	Cr2	complement receptor 2	0	0	1	0	0	0	0	1	0	1	0
mmu-miR-190	MIMAT0000220	NM_007760	Crat	carnitine acetyltransferase	0	0	1	0	0	0	0	1	0	1	0
mmu-miR-190	MIMAT0000220	NM_007788	Csnk2a1	casein kinase 2, alpha 1 polypeptide	0	0	1	0	0	0	0	1	0	1	0
mmu-miR-190	MIMAT0000220	NM_007808	Cycs	cytochrome c, somatic	0	0	1	1	0	0	0	1	0	0	0
mmu-miR-190	MIMAT0000220	NM_007831	Dcc	deleted in colorectal carcinoma	0	0	1	0	0	0	0	1	0	1	0
mmu-miR-190	MIMAT0000220	NM_007866	Dll3	delta-like 3 (Drosophila)	0	0	1	0	0	0	0	1	0	1	0
mmu-miR-190	MIMAT0000220	NM_007870	Dnase1l3	deoxyribonuclease 1-like 3	0	0	1	0	0	0	0	1	0	1	0
mmu-miR-190	MIMAT0000220	NM_007874	Reep5	receptor accessory protein 5	0	0	1	0	0	0	0	1	0	1	0
mmu-miR-190	MIMAT0000220	NM_007914	Ehf	ets homologous factor	0	0	1	0	0	0	0	1	0	1	0
mmu-miR-190	MIMAT0000220	NM_007950	Ereg	epiregulin	0	0	1	0	0	0	0	1	0	1	0
mmu-miR-190	MIMAT0000220	NM_007964	Evi5	ecotropic viral integration site 5	0	0	1	0	0	0	0	1	0	1	0
mmu-miR-190	MIMAT0000220	NM_008037	Fosl2	fos-like antigen 2	0	0	1	0	0	0	0	1	0	1	0
mmu-miR-190	MIMAT0000220	NM_008071	Gabrb3	gamma-aminobutyric acid (GABA-A) receptor, subunit beta 3	0	0	1	0	0	0	0	1	0	1	0
mmu-miR-190	MIMAT0000220	NM_008075	Gabrr1	gamma-aminobutyric acid (GABA-C) receptor, subunit rho 1	0	0	1	0	0	0	0	1	0	1	0
mmu-miR-190	MIMAT0000220	NM_008078	Gad2	glutamic acid decarboxylase 2	0	0	1	0	0	0	0	1	0	1	0
mmu-miR-190	MIMAT0000220	NM_008108	Gdf3	growth differentiation factor 3	0	0	1	0	0	0	0	1	0	1	0
mmu-miR-190	MIMAT0000220	NM_008126	Gjb3	gap junction protein, beta 3	0	0	1	0	0	0	0	1	0	1	0
mmu-miR-190	MIMAT0000220	NM_008133	Glud1	glutamate dehydrogenase 1	0	0	1	0	0	0	0	1	0	1	0
mmu-miR-190	MIMAT0000220	NM_008173	Nr3c1	nuclear receptor subfamily 3, group C, member 1	0	0	1	0	0	0	0	1	0	1	0
mmu-miR-190	MIMAT0000220	NM_008209	Mr1	major histocompatibility complex, class I-related	0	0	1	0	0	0	0	1	0	1	0
mmu-miR-190	MIMAT0000220	NM_008260	Foxa3	forkhead box A3	0	0	1	0	0	0	0	1	0	1	0
mmu-miR-190	MIMAT0000220	NM_008312	Htr2c	5-hydroxytryptamine (serotonin) receptor 2C	0	0	1	0	0	0	0	1	0	1	0
mmu-miR-190	MIMAT0000220	NM_008314	Htr5a	5-hydroxytryptamine (serotonin) receptor 5A	0	0	1	0	0	0	0	1	0	1	0
mmu-miR-190	MIMAT0000220	NM_008316	Hus1	Hus1 homolog (S. pombe)	0	0	1	0	0	0	0	1	0	1	0
mmu-miR-190	MIMAT0000220	NM_008331	Ifit1	interferon-induced protein with tetratricopeptide repeats 1	0	0	1	0	0	0	0	1	0	1	0
mmu-miR-190	MIMAT0000220	NM_008364	Il1rap	interleukin 1 receptor accessory protein	0	0	1	0	0	0	0	1	0	1	0
mmu-miR-190	MIMAT0000220	NM_008378	Impact	imprinted and ancient	0	0	1	0	0	0	0	1	0	1	0
mmu-miR-190	MIMAT0000220	NM_008409	Itm2a	integral membrane protein 2A	0	0	1	0	0	0	0	1	0	1	0
mmu-miR-190	MIMAT0000220	NM_008441	Kif1b	kinesin family member 1B	0	0	1	0	0	0	0	1	0	1	0
mmu-miR-190	MIMAT0000220	NM_008448	Kif5b	kinesin family member 5B	0	0	1	0	0	0	0	1	0	1	0
mmu-miR-190	MIMAT0000220	NM_008524	Lum	lumican	0	0	1	0	0	0	0	1	0	1	0
mmu-miR-190	MIMAT0000220	NM_008584	Meox2	mesenchyme homeobox 2	0	0	1	0	0	0	0	1	0	1	0
mmu-miR-190	MIMAT0000220	NM_008591	Met	met proto-oncogene	0	0	1	0	0	0	0	1	0	1	0
mmu-miR-190	MIMAT0000220	NM_008620	Gbp4	guanylate binding protein 4	0	0	1	0	0	0	0	1	0	1	0
mmu-miR-190	MIMAT0000220	NM_008686	Nfe2l1	nuclear factor, erythroid derived 2,-like 1	0	0	1	0	0	0	0	1	0	1	0
mmu-miR-190	MIMAT0000220	NM_008692	Nfyc	nuclear transcription factor-Y gamma	0	0	1	0	0	0	0	1	0	1	0
mmu-miR-190	MIMAT0000220	NM_008714	Notch1	Notch gene homolog 1 (Drosophila)	0	0	1	0	0	0	0	1	0	1	0
mmu-miR-190	MIMAT0000220	NM_008739	Nsd1	nuclear receptor-binding SET-domain protein 1	0	0	1	0	0	0	0	1	0	1	0
mmu-miR-190	MIMAT0000220	NM_008764	Tnfrsf11b	tumor necrosis factor receptor superfamily, member 11b (osteoprotegerin)	0	0	1	0	0	0	0	1	0	1	0
mmu-miR-190	MIMAT0000220	NM_008772	P2ry1	purinergic receptor P2Y, G-protein coupled 1	0	0	1	1	0	0	0	1	0	0	0
mmu-miR-190	MIMAT0000220	NM_008825	Pfkfb2	6-phosphofructo-2-kinase/fructose-2,6-biphosphatase 2	0	0	1	0	0	0	0	1	0	1	0
mmu-miR-190	MIMAT0000220	NM_008829	Pgr	progesterone receptor	0	0	1	0	0	0	0	1	0	1	0
mmu-miR-190	MIMAT0000220	NM_008850	Pitpna	phosphatidylinositol transfer protein, alpha	0	0	1	1	0	0	0	1	0	0	0
mmu-miR-190	MIMAT0000220	NM_008861	Pkd2	polycystic kidney disease 2	0	0	1	0	0	0	0	1	0	1	0
mmu-miR-190	MIMAT0000220	NM_008866	Lypla1	lysophospholipase 1	0	0	1	0	0	0	0	1	0	1	0
mmu-miR-190	MIMAT0000220	NM_008869	Pla2g4a	phospholipase A2, group IVA (cytosolic, calcium-dependent)	0	0	1	0	0	0	0	1	0	1	0
mmu-miR-190	MIMAT0000220	NM_008875	Pld1	phospholipase D1	0	0	1	0	0	0	0	1	0	1	0
mmu-miR-190	MIMAT0000220	NM_008879	Lcp1	lymphocyte cytosolic protein 1	0	0	1	0	0	0	0	1	0	1	0
mmu-miR-190	MIMAT0000220	NM_008960	Pten	phosphatase and tensin homolog	0	0	1	0	0	0	0	1	0	1	0
mmu-miR-190	MIMAT0000220	NM_008976	Ptpn14	protein tyrosine phosphatase, non-receptor type 14	0	0	1	0	0	0	0	1	0	1	0
mmu-miR-190	MIMAT0000220	NM_008991	Abcd3	ATP-binding cassette, sub-family D (ALD), member 3	0	0	1	0	0	0	0	1	0	1	0
mmu-miR-190	MIMAT0000220	NM_008997	Rab11b	RAB11B, member RAS oncogene family	0	0	1	0	0	0	0	1	0	1	0
mmu-miR-190	MIMAT0000220	NM_009010	Rad23a	RAD23a homolog (S. cerevisiae)	0	0	1	0	0	0	0	1	0	1	0
mmu-miR-190	MIMAT0000220	NM_009031	Rbbp7	retinoblastoma binding protein 7	0	0	1	0	0	0	0	1	0	1	0
mmu-miR-190	MIMAT0000220	NM_009032	Rbm4	RNA binding motif protein 4	0	0	1	0	0	0	0	1	0	1	0
mmu-miR-190	MIMAT0000220	NM_009061	Rgs2	regulator of G-protein signaling 2	0	0	1	0	0	0	0	1	0	1	0
mmu-miR-190	MIMAT0000220	NM_009071	Rock1	Rho-associated coiled-coil containing protein kinase 1	0	0	1	0	0	0	0	1	0	1	0
mmu-miR-190	MIMAT0000220	NM_009086	Rpo1-2	RNA polymerase 1-2	0	0	1	0	0	0	0	1	0	1	0
mmu-miR-190	MIMAT0000220	NM_009124	Atxn1	ataxin 1	0	0	1	0	0	0	0	1	0	1	0
mmu-miR-190	MIMAT0000220	NM_009127	Scd1	stearoyl-Coenzyme A desaturase 1	0	0	1	0	0	0	0	1	0	1	0
mmu-miR-190	MIMAT0000220	NM_009144	Sfrp2	secreted frizzled-related protein 2	0	0	1	0	0	0	0	1	0	1	0
mmu-miR-190	MIMAT0000220	NM_009151	Selplg	selectin, platelet (p-selectin) ligand	0	0	1	0	0	0	0	1	0	1	0
mmu-miR-190	MIMAT0000220	NM_009154	Sema5a	sema domain, seven thrombospondin repeats (type 1 and type 1-like), transmembrane domain (TM) and short cytoplasmic domain, (semaphorin) 5A	0	0	1	0	0	0	0	1	0	1	0
mmu-miR-190	MIMAT0000220	NM_009158	Mapk10	mitogen-activated protein kinase 10	0	0	1	0	0	0	0	1	0	1	0
mmu-miR-190	MIMAT0000220	NM_009181	St8sia2	ST8 alpha-N-acetyl-neuraminide alpha-2,8-sialyltransferase 2	0	0	1	0	0	0	0	1	0	1	0
mmu-miR-190	MIMAT0000220	NM_009182	St8sia3	ST8 alpha-N-acetyl-neuraminide alpha-2,8-sialyltransferase 3	0	0	1	0	0	0	0	1	0	1	0
mmu-miR-190	MIMAT0000220	NM_009183	St8sia4	ST8 alpha-N-acetyl-neuraminide alpha-2,8-sialyltransferase 4	0	0	1	0	0	0	0	1	0	1	0
mmu-miR-190	MIMAT0000220	NM_009188	Sin3b	transcriptional regulator, SIN3B (yeast)	0	0	1	0	0	0	0	1	0	1	0
mmu-miR-190	MIMAT0000220	NM_009192	Sla	src-like adaptor	0	0	1	0	0	0	0	1	0	1	0
mmu-miR-190	MIMAT0000220	NM_009194	Slc12a2	solute carrier family 12, member 2	0	0	1	0	0	0	0	1	0	1	0
mmu-miR-190	MIMAT0000220	NM_009216	Sstr1	somatostatin receptor 1	0	0	1	0	0	0	0	1	0	1	0
mmu-miR-190	MIMAT0000220	NM_009229	Sntb2	syntrophin, basic 2	0	0	1	0	0	0	0	1	0	1	0
mmu-miR-190	MIMAT0000220	NM_009230	Soat1	sterol O-acyltransferase 1	0	0	1	0	0	0	0	1	0	1	0
mmu-miR-190	MIMAT0000220	NM_009231	Sos1	Son of sevenless homolog 1 (Drosophila)	0	0	1	0	0	0	0	1	0	1	0
mmu-miR-190	MIMAT0000220	NM_009239	Sp4	trans-acting transcription factor 4	0	0	1	0	0	0	0	1	0	1	0
mmu-miR-190	MIMAT0000220	NM_009269	Sptlc1	serine palmitoyltransferase, long chain base subunit 1	0	0	1	0	0	0	0	1	0	1	0
mmu-miR-190	MIMAT0000220	NM_009274	Srpk2	serine/arginine-rich protein specific kinase 2	0	0	1	0	0	0	0	1	0	1	0
mmu-miR-190	MIMAT0000220	NM_009280	Ss18	synovial sarcoma translocation, Chromosome 18	0	0	1	1	0	0	0	1	0	0	0
mmu-miR-190	MIMAT0000220	NM_009281	Zfp143	zinc finger protein 143	0	0	1	0	0	0	0	1	0	1	0
mmu-miR-190	MIMAT0000220	NM_009285	Stc1	stanniocalcin 1	0	0	1	0	0	0	1	1	0	0	0
mmu-miR-190	MIMAT0000220	NM_009308	Syt4	synaptotagmin IV	0	0	1	0	0	0	0	1	0	1	0
mmu-miR-190	MIMAT0000220	NM_009366	Tsc22d1	TSC22 domain family, member 1	0	0	1	0	0	0	0	1	0	1	0
mmu-miR-190	MIMAT0000220	NM_009371	Tgfbr2	transforming growth factor, beta receptor II	0	0	1	0	0	0	0	1	0	1	0
mmu-miR-190	MIMAT0000220	NM_009383	Tial1	Tia1 cytotoxic granule-associated RNA binding protein-like 1	0	0	1	0	0	0	0	1	0	1	0
mmu-miR-190	MIMAT0000220	NM_009386	Tjp1	tight junction protein 1	0	0	1	0	0	0	0	1	0	1	0
mmu-miR-190	MIMAT0000220	NM_009455	Ube2e1	ubiquitin-conjugating enzyme E2E 1, UBC4/5 homolog (yeast)	0	0	1	0	0	0	0	1	0	1	0
mmu-miR-190	MIMAT0000220	NM_009456	Ube2l3	ubiquitin-conjugating enzyme E2L 3	0	0	1	0	0	0	0	1	0	1	0
mmu-miR-190	MIMAT0000220	NM_009472	Unc5c	unc-5 homolog C (C. elegans)	0	0	1	0	0	0	0	1	0	1	0
mmu-miR-190	MIMAT0000220	NM_009489	Vmn2r37	vomeronasal 2, receptor 37	0	0	1	0	0	0	0	1	0	1	0
mmu-miR-190	MIMAT0000220	NM_009502	Vcl	vinculin	0	0	1	0	0	0	0	1	0	1	0
mmu-miR-190	MIMAT0000220	NM_009517	Zmat3	zinc finger matrin type 3	0	0	1	0	0	0	0	1	0	1	0
mmu-miR-190	MIMAT0000220	NM_009524	Wnt5a	wingless-related MMTV integration site 5A	0	0	1	0	0	0	0	1	0	1	0
mmu-miR-190	MIMAT0000220	NM_009534	Yap1	yes-associated protein 1	0	0	1	0	0	0	0	1	0	1	0
mmu-miR-190	MIMAT0000220	NM_009536	Ywhae	tyrosine 3-monooxygenase/tryptophan 5-monooxygenase activation protein, epsilon polypeptide	0	0	1	0	0	0	0	1	0	1	0
mmu-miR-190	MIMAT0000220	NM_009575	Zic3	zinc finger protein of the cerebellum 3	0	0	1	1	0	0	0	1	0	0	0
mmu-miR-190	MIMAT0000220	NM_009578	Ikzf1	IKAROS family zinc finger 1	0	0	1	0	0	0	0	1	0	1	0
mmu-miR-190	MIMAT0000220	NM_009593	Abcg1	ATP-binding cassette, sub-family G (WHITE), member 1	0	0	1	0	0	0	0	1	0	1	0
mmu-miR-190	MIMAT0000220	NM_009594	Abl1	c-abl oncogene 1, receptor tyrosine kinase	0	0	1	0	0	0	0	1	0	1	0
mmu-miR-190	MIMAT0000220	NM_009602	Chrnb2	cholinergic receptor, nicotinic, beta polypeptide 2 (neuronal)	0	0	1	0	0	0	0	1	0	1	0
mmu-miR-190	MIMAT0000220	NM_009618	Adam2	a disintegrin and metallopeptidase domain 2	0	0	1	0	0	0	0	1	0	1	0
mmu-miR-190	MIMAT0000220	NM_009644	Ahrr	aryl-hydrocarbon receptor repressor	0	0	1	0	0	0	0	1	0	1	0
mmu-miR-190	MIMAT0000220	NM_009723	Atp2b2	ATPase, Ca++ transporting, plasma membrane 2	0	0	1	0	0	0	0	1	0	1	0
mmu-miR-190	MIMAT0000220	NM_009727	Atp8a1	ATPase, aminophospholipid transporter (APLT), class I, type 8A, member 1	0	0	1	0	0	0	0	1	0	1	0
mmu-miR-190	MIMAT0000220	NM_009733	Axin1	axin 1	0	0	1	0	0	0	0	1	0	1	0
mmu-miR-190	MIMAT0000220	NM_009758	Bmpr1a	bone morphogenetic protein receptor, type 1A	0	0	1	0	0	0	0	1	0	1	0
mmu-miR-190	MIMAT0000220	NM_009760	Bnip3	BCL2/adenovirus E1B interacting protein 1, NIP3	0	0	1	0	0	0	0	1	0	1	0
mmu-miR-190	MIMAT0000220	NM_009764	Brca1	breast cancer 1	0	0	1	0	0	0	0	1	0	1	0
mmu-miR-190	MIMAT0000220	NM_009790	Calm1	calmodulin 1	0	0	1	0	0	0	0	1	0	1	0
mmu-miR-190	MIMAT0000220	NM_009793	Camk4	calcium/calmodulin-dependent protein kinase IV	0	0	1	0	0	0	0	1	0	1	0
mmu-miR-190	MIMAT0000220	NM_009794	Capn2	calpain 2	0	0	1	1	0	0	0	1	0	0	0
mmu-miR-190	MIMAT0000220	NM_009826	Rb1cc1	RB1-inducible coiled-coil 1	0	0	1	0	0	0	0	1	0	1	0
mmu-miR-190	MIMAT0000220	NM_009946	Cplx2	complexin 2	0	0	1	0	0	0	0	1	0	1	0
mmu-miR-190	MIMAT0000220	NM_009952	Creb1	cAMP responsive element binding protein 1	0	0	1	0	0	0	0	1	0	1	0
mmu-miR-190	MIMAT0000220	NM_009986	Cux1	cut-like homeobox 1	0	0	1	0	0	0	0	1	0	1	0
mmu-miR-190	MIMAT0000220	NM_010007	Cyp2j5	cytochrome P450, family 2, subfamily j, polypeptide 5	0	0	1	0	0	0	0	1	0	1	0
mmu-miR-190	MIMAT0000220	NM_010021	Dazl	deleted in azoospermia-like	0	0	1	0	0	0	0	1	0	1	0
mmu-miR-190	MIMAT0000220	NM_010025	Dcx	doublecortin	0	0	1	0	0	0	0	1	0	1	0
mmu-miR-190	MIMAT0000220	NM_010059	Dmc1	DMC1 dosage suppressor of mck1 homolog, meiosis-specific homologous recombination (yeast)disrupted meiotic cDNA 1	0	0	1	0	0	0	0	1	0	1	0
mmu-miR-190	MIMAT0000220	NM_010074	Dpp4	dipeptidylpeptidase 4	0	0	1	0	0	0	0	1	0	1	0
mmu-miR-190	MIMAT0000220	NM_010094	Lefty1	left right determination factor 1	0	0	1	0	0	0	0	1	0	1	0
mmu-miR-190	MIMAT0000220	NM_010096	Ebf3	early B-cell factor 3	0	0	1	0	0	0	0	1	0	1	0
mmu-miR-190	MIMAT0000220	NM_010100	Edar	ectodysplasin-A receptor	0	0	1	0	0	0	0	1	0	1	0
mmu-miR-190	MIMAT0000220	NM_010125	Elf5	E74-like factor 5	0	0	1	0	0	0	0	1	0	1	0
mmu-miR-190	MIMAT0000220	NM_010160	Cugbp2	CUG triplet repeat, RNA binding protein 2	0	0	1	0	0	0	0	1	0	1	0
mmu-miR-190	MIMAT0000220	NM_010169	F2r	coagulation factor II (thrombin) receptor	0	0	1	1	0	0	0	1	0	0	0
mmu-miR-190	MIMAT0000220	NM_010193	Fem1b	feminization 1 homolog b (C. elegans)	0	0	1	0	0	0	0	1	0	1	0
mmu-miR-190	MIMAT0000220	NM_010195	Lgr5	leucine rich repeat containing G protein coupled receptor 5	0	0	1	0	0	0	0	1	0	1	0
mmu-miR-190	MIMAT0000220	NM_010197	Fgf1	fibroblast growth factor 1	0	0	1	0	0	0	0	1	0	1	0
mmu-miR-190	MIMAT0000220	NM_010230	Fmn1	formin 1	0	0	1	0	0	0	0	1	0	1	0
mmu-miR-190	MIMAT0000220	NM_010251	Gabra4	gamma-aminobutyric acid (GABA-A) receptor, subunit alpha 4	0	0	1	0	0	0	0	1	0	1	0
mmu-miR-190	MIMAT0000220	NM_010259	Gbp1	guanylate binding protein 1	0	0	1	0	0	0	0	1	0	1	0
mmu-miR-190	MIMAT0000220	NM_010264	Nr6a1	nuclear receptor subfamily 6, group A, member 1	0	0	1	0	0	0	0	1	0	1	0
mmu-miR-190	MIMAT0000220	NM_010267	Gdap1	ganglioside-induced differentiation-associated-protein 1	0	0	1	0	0	0	0	1	0	1	0
mmu-miR-190	MIMAT0000220	NM_010306	Gnai3	guanine nucleotide binding protein (G protein), alpha inhibiting 3	0	0	1	0	0	0	0	1	0	1	0
mmu-miR-190	MIMAT0000220	NM_010317	Gng4	guanine nucleotide binding protein (G protein), gamma 4	0	0	1	1	0	0	0	1	0	0	0
mmu-miR-190	MIMAT0000220	NM_010406	Hc	hemolytic complement	0	0	1	0	0	0	0	1	0	1	0
mmu-miR-190	MIMAT0000220	NM_010427	Hgf	hepatocyte growth factor	0	0	1	0	0	0	1	1	0	0	0
mmu-miR-190	MIMAT0000220	NM_010467	Hoxd1	homeo box D1	0	0	1	0	0	0	0	1	0	1	0
mmu-miR-190	MIMAT0000220	NM_010485	Elavl1	ELAV (embryonic lethal, abnormal vision, Drosophila)-like 1 (Hu antigen R)	0	0	1	0	0	0	0	1	0	1	0
mmu-miR-190	MIMAT0000220	NM_010508	Ifnar1	interferon (alpha and beta) receptor 1	0	0	1	0	0	0	0	1	0	1	0
mmu-miR-190	MIMAT0000220	NM_010513	Igf1r	insulin-like growth factor I receptor	0	0	1	0	0	0	0	1	0	1	0
mmu-miR-190	MIMAT0000220	NM_010572	Irs4	insulin receptor substrate 4	0	0	1	0	0	0	0	1	0	1	0
mmu-miR-190	MIMAT0000220	NM_010587	Itsn1	intersectin 1 (SH3 domain protein 1A)	0	0	1	0	0	0	0	1	0	1	0
mmu-miR-190	MIMAT0000220	NM_010595	Kcna1	potassium voltage-gated channel, shaker-related subfamily, member 1	0	0	1	0	0	0	0	1	0	1	0
mmu-miR-190	MIMAT0000220	NM_010597	Kcnab1	potassium voltage-gated channel, shaker-related subfamily, beta member 1	0	0	1	0	0	0	0	1	0	1	0
mmu-miR-190	MIMAT0000220	NM_010606	Kcnj6	potassium inwardly-rectifying channel, subfamily J, member 6	0	0	1	0	0	0	0	1	0	1	0
mmu-miR-190	MIMAT0000220	NM_010617	Kif13a	kinesin family member 13A	0	0	1	0	0	0	0	1	0	1	0
mmu-miR-190	MIMAT0000220	NM_010657	Hivep3	human immunodeficiency virus type I enhancer binding protein 3	0	0	1	0	0	0	0	1	0	1	0
mmu-miR-190	MIMAT0000220	NM_010700	Ldlr	low density lipoprotein receptor	0	0	1	0	0	0	0	1	0	1	0
mmu-miR-190	MIMAT0000220	NM_010716	Lig3	ligase III, DNA, ATP-dependent	0	0	1	0	0	0	0	1	0	1	0
mmu-miR-190	MIMAT0000220	NM_010728	Lox	lysyl oxidase	0	0	1	0	0	0	0	1	0	1	0
mmu-miR-190	MIMAT0000220	NM_010733	Lrrn3	leucine rich repeat protein 3, neuronal	0	0	1	0	0	0	1	1	0	0	0
mmu-miR-190	MIMAT0000220	NM_010754	Smad2	MAD homolog 2 (Drosophila)	0	0	1	0	0	0	0	1	0	1	0
mmu-miR-190	MIMAT0000220	NM_010788	Mecp2	methyl CpG binding protein 2	0	0	1	0	0	0	0	1	0	1	0
mmu-miR-190	MIMAT0000220	NM_010790	Melk	maternal embryonic leucine zipper kinase	0	0	1	0	0	0	0	1	0	1	0
mmu-miR-190	MIMAT0000220	NM_010795	Mgat3	mannoside acetylglucosaminyltransferase 3	0	0	1	0	0	0	0	1	0	1	0
mmu-miR-190	MIMAT0000220	NM_010806	Mllt4	myeloid/lymphoid or mixed-lineage leukemia (trithorax homolog, Drosophila); translocated to, 4	0	0	1	0	0	0	0	1	0	1	0
mmu-miR-190	MIMAT0000220	NM_010813	Mnt	max binding protein	0	0	1	0	0	0	0	1	0	1	0
mmu-miR-190	MIMAT0000220	NM_010834	Mstn	myostatin	0	0	1	0	0	0	0	1	0	1	0
mmu-miR-190	MIMAT0000220	NM_010840	Mthfr	5,10-methylenetetrahydrofolate reductase	0	0	1	0	0	0	0	1	0	1	0
mmu-miR-190	MIMAT0000220	NM_010880	Ncl	nucleolin	0	0	1	0	0	0	0	1	0	1	0
mmu-miR-190	MIMAT0000220	NM_010899	Nfatc2	nuclear factor of activated T-cells, cytoplasmic, calcineurin-dependent 2	0	0	1	0	0	0	0	1	0	1	0
mmu-miR-190	MIMAT0000220	NM_010900	Nfatc2ip	nuclear factor of activated T-cells, cytoplasmic, calcineurin-dependent 2 interacting protein	0	0	1	0	0	0	0	1	0	1	0
mmu-miR-190	MIMAT0000220	NM_010937	Nras	neuroblastoma ras oncogene	0	0	1	0	0	0	0	1	0	1	0
mmu-miR-190	MIMAT0000220	NM_010954	Ncam2	neural cell adhesion molecule 2	0	0	1	0	0	0	0	1	0	1	0
mmu-miR-190	MIMAT0000220	NM_010956	Ogdh	oxoglutarate dehydrogenase (lipoamide)	0	0	1	0	0	0	0	1	0	1	0
mmu-miR-190	MIMAT0000220	NM_011043	Pcdh10	protocadherin 10	0	0	1	0	0	0	0	1	0	1	0
mmu-miR-190	MIMAT0000220	NM_011058	Pdgfra	platelet derived growth factor receptor, alpha polypeptide	0	0	1	0	0	0	0	1	0	1	0
mmu-miR-190	MIMAT0000220	NM_011100	Prkacb	protein kinase, cAMP dependent, catalytic, beta	0	0	1	0	0	0	0	1	0	1	0
mmu-miR-190	MIMAT0000220	NM_011127	Prrx1	paired related homeobox 1	0	0	1	0	0	0	0	1	0	1	0
mmu-miR-190	MIMAT0000220	NM_011200	Ptp4a1	protein tyrosine phosphatase 4a1	0	0	1	0	0	0	0	1	0	1	0
mmu-miR-190	MIMAT0000220	NM_011211	Ptprd	protein tyrosine phosphatase, receptor type, D	0	0	1	0	0	0	0	1	0	1	0
mmu-miR-190	MIMAT0000220	NM_011212	Ptpre	protein tyrosine phosphatase, receptor type, E	0	0	1	0	0	0	0	1	0	1	0
mmu-miR-190	MIMAT0000220	NM_011218	Ptprs	protein tyrosine phosphatase, receptor type, S	0	0	1	0	0	0	0	1	0	1	0
mmu-miR-190	MIMAT0000220	NM_011235	Rad51l3	RAD51-like 3 (S. cerevisiae)	0	0	1	0	0	0	0	1	0	1	0
mmu-miR-190	MIMAT0000220	NM_011249	Rbl1	retinoblastoma-like 1 (p107)	0	0	1	0	0	0	0	1	0	1	0
mmu-miR-190	MIMAT0000220	NM_011269	Rhag	Rhesus blood group-associated A glycoprotein	0	0	1	0	0	0	0	1	0	1	0
mmu-miR-190	MIMAT0000220	NM_011283	Rp1h	retinitis pigmentosa 1 homolog (human)	0	0	1	0	0	0	0	1	0	1	0
mmu-miR-190	MIMAT0000220	NM_011294	Sub1	SUB1 homolog (S. cerevisiae)	0	0	1	0	0	0	0	1	0	1	0
mmu-miR-190	MIMAT0000220	NM_011326	Scnn1g	sodium channel, nonvoltage-gated 1 gamma	0	0	1	0	0	0	0	1	0	1	0
mmu-miR-190	MIMAT0000220	NM_011341	Sdf4	stromal cell derived factor 4	0	0	1	0	0	0	0	1	0	1	0
mmu-miR-190	MIMAT0000220	NM_011348	Sema3e	sema domain, immunoglobulin domain (Ig), short basic domain, secreted, (semaphorin) 3E	0	0	1	0	0	0	0	1	0	1	0
mmu-miR-190	MIMAT0000220	NM_011372	St6galnac3	ST6 (alpha-N-acetyl-neuraminyl-2,3-beta-galactosyl-1,3)-N-acetylgalactosaminide alpha-2,6-sialyltransferase 3	0	0	1	0	0	0	0	1	0	1	0
mmu-miR-190	MIMAT0000220	NM_011374	St8sia1	ST8 alpha-N-acetyl-neuraminide alpha-2,8-sialyltransferase 1	0	0	1	0	0	0	0	1	0	1	0
mmu-miR-190	MIMAT0000220	NM_011376	Sim1	single-minded homolog 1 (Drosophila)	0	0	1	0	0	0	0	1	0	1	0
mmu-miR-190	MIMAT0000220	NM_011382	Six4	sine oculis-related homeobox 4 homolog (Drosophila)	0	0	1	0	0	0	0	1	0	1	0
mmu-miR-190	MIMAT0000220	NM_011384	Six6	sine oculis-related homeobox 6 homolog (Drosophila)	0	0	1	0	0	0	0	1	0	1	0
mmu-miR-190	MIMAT0000220	NM_011406	Slc8a1	solute carrier family 8 (sodium/calcium exchanger), member 1	0	0	1	0	0	0	0	1	0	1	0
mmu-miR-190	MIMAT0000220	NM_011416	Smarca2	SWI/SNF related, matrix associated, actin dependent regulator of chromatin, subfamily a, member 2	0	0	1	0	0	0	0	1	0	1	0
mmu-miR-190	MIMAT0000220	NM_011445	Sox6	SRY-box containing gene 6	0	0	1	0	0	0	0	1	0	1	0
mmu-miR-190	MIMAT0000220	NM_011506	Sucla2	succinate-Coenzyme A ligase, ADP-forming, beta subunit	0	0	1	0	0	0	0	1	0	1	0
mmu-miR-190	MIMAT0000220	NM_011511	Abcc9	ATP-binding cassette, sub-family C (CFTR/MRP), member 9	0	0	1	0	0	0	0	1	0	1	0
mmu-miR-190	MIMAT0000220	NM_011514	Suv39h1	suppressor of variegation 3-9 homolog 1 (Drosophila)	0	0	1	0	0	0	0	1	0	1	0
mmu-miR-190	MIMAT0000220	NM_011537	Tbx5	T-box 5	0	0	1	0	0	0	0	1	0	1	0
mmu-miR-190	MIMAT0000220	NM_011544	Tcf12	transcription factor 12	0	0	1	0	0	0	0	1	0	1	0
mmu-miR-190	MIMAT0000220	NM_011584	Nr1d2	nuclear receptor subfamily 1, group D, member 2	0	0	1	0	0	0	0	1	0	1	0
mmu-miR-190	MIMAT0000220	NM_011585	Tia1	cytotoxic granule-associated RNA binding protein 1	0	0	1	0	0	0	0	1	0	1	0
mmu-miR-190	MIMAT0000220	NM_011594	Timp2	tissue inhibitor of metalloproteinase 2	0	0	1	0	0	0	0	1	0	1	0
mmu-miR-190	MIMAT0000220	NM_011673	Ugcg	UDP-glucose ceramide glucosyltransferase	0	0	1	0	0	0	0	1	0	1	0
mmu-miR-190	MIMAT0000220	NM_011699	Lin7c	lin-7 homolog C (C. elegans)	0	0	1	1	0	0	0	1	0	0	0
mmu-miR-190	MIMAT0000220	NM_011705	Vrk1	vaccinia related kinase 1	0	0	1	0	0	0	0	1	0	1	0
mmu-miR-190	MIMAT0000220	NM_011742	Zfp1	zinc finger protein 1	0	0	1	1	0	0	0	1	0	0	0
mmu-miR-190	MIMAT0000220	NM_011754	Zfp27	zinc finger protein 27	0	0	1	0	0	0	0	1	0	1	0
mmu-miR-190	MIMAT0000220	NM_011768	Zfx	zinc finger protein X-linked	0	0	1	0	0	0	0	1	0	1	0
mmu-miR-190	MIMAT0000220	NM_011828	Hs2st1	heparan sulfate 2-O-sulfotransferase 1	0	0	1	1	0	0	0	1	0	0	0
mmu-miR-190	MIMAT0000220	NM_011838	Lynx1	Ly6/neurotoxin 1	0	0	1	0	0	0	0	1	0	1	0
mmu-miR-190	MIMAT0000220	NM_011839	Mab21l2	mab-21-like 2 (C. elegans)	0	0	1	0	0	0	0	1	0	1	0
mmu-miR-190	MIMAT0000220	NM_011845	Mid2	midline 2	0	0	1	0	0	0	0	1	0	1	0
mmu-miR-190	MIMAT0000220	NM_011878	Tiam2	T-cell lymphoma invasion and metastasis 2	0	0	1	0	0	0	0	1	0	1	0
mmu-miR-190	MIMAT0000220	NM_011884	Rngtt	RNA guanylyltransferase and 5"-phosphatase	0	0	1	0	0	0	0	1	0	1	0
mmu-miR-190	MIMAT0000220	NM_011885	Mrps12	mitochondrial ribosomal protein S12	0	0	1	0	0	0	0	1	0	1	0
mmu-miR-190	MIMAT0000220	NM_011889	2014-09-03	septin 3	0	0	1	0	0	0	0	1	0	1	0
mmu-miR-190	MIMAT0000220	NM_011896	Spry1	sprouty homolog 1 (Drosophila)	0	0	1	1	0	0	0	1	0	0	0
mmu-miR-190	MIMAT0000220	NM_011931	Rfwd2	ring finger and WD repeat domain 2	0	0	1	0	0	0	0	1	0	1	0
mmu-miR-190	MIMAT0000220	NM_011945	Map3k1	mitogen-activated protein kinase kinase kinase 1	0	0	1	0	0	0	0	1	0	1	0
mmu-miR-190	MIMAT0000220	NM_011999	Clec4a2	C-type lectin domain family 4, member a2	0	0	1	0	0	0	0	1	0	1	0
mmu-miR-190	MIMAT0000220	NM_012032	Serinc3	serine incorporator 3	0	0	1	0	0	0	0	1	0	1	0
mmu-miR-190	MIMAT0000220	NM_012038	Vsnl1	visinin-like 1	0	0	1	1	0	0	0	1	0	0	0
mmu-miR-190	MIMAT0000220	NM_012045	Pla2g2f	phospholipase A2, group IIF	0	0	1	0	0	0	0	1	0	1	0
mmu-miR-190	MIMAT0000220	NM_012048	Polk	polymerase (DNA directed), kappa	0	0	1	0	0	0	0	1	0	1	0
mmu-miR-190	MIMAT0000220	NM_012061	Cadps	Ca2+-dependent secretion activator	0	0	1	1	0	0	0	1	0	0	0
mmu-miR-190	MIMAT0000220	NM_013463	Gla	galactosidase, alpha	0	0	1	0	0	0	0	1	0	1	0
mmu-miR-190	MIMAT0000220	NM_013488	Cd4	CD4 antigen	0	0	1	0	0	0	0	1	0	1	0
mmu-miR-190	MIMAT0000220	NM_013505	Dsc2	desmocollin 2	0	0	1	0	0	0	0	1	0	1	0
mmu-miR-190	MIMAT0000220	NM_013506	Eif4a2	eukaryotic translation initiation factor 4A2	0	0	1	0	0	0	0	1	0	1	0
mmu-miR-190	MIMAT0000220	NM_013540	Gria2	glutamate receptor, ionotropic, AMPA2 (alpha 2)	0	0	1	0	0	0	0	1	0	1	0
mmu-miR-190	MIMAT0000220	NM_013565	Itga3	integrin alpha 3	0	0	1	0	0	0	0	1	0	1	0
mmu-miR-190	MIMAT0000220	NM_013598	Kitl	kit ligand	0	0	1	0	0	0	0	1	0	1	0
mmu-miR-190	MIMAT0000220	NM_013657	Sema3c	sema domain, immunoglobulin domain (Ig), short basic domain, secreted, (semaphorin) 3C	0	0	1	0	0	0	0	1	0	1	0
mmu-miR-190	MIMAT0000220	NM_013672	Sp1	trans-acting transcription factor 1	0	0	1	0	0	0	0	1	0	1	0
mmu-miR-190	MIMAT0000220	NM_013675	Spnb1	spectrin beta 1	0	0	1	0	0	0	0	1	0	1	0
mmu-miR-190	MIMAT0000220	NM_013694	Tnp2	transition protein 2	0	0	1	0	0	0	0	1	0	1	0
mmu-miR-190	MIMAT0000220	NM_013699	Ubp1	upstream binding protein 1	0	0	1	0	0	0	0	1	0	1	0
mmu-miR-190	MIMAT0000220	NM_013720	Mga	MAX gene associated	0	0	1	0	0	0	0	1	0	1	0
mmu-miR-190	MIMAT0000220	NM_013727	Azi2	5-azacytidine induced gene 2	0	0	1	0	0	0	0	1	0	1	0
mmu-miR-190	MIMAT0000220	NM_013743	Pdk4	pyruvate dehydrogenase kinase, isoenzyme 4	0	0	1	1	0	0	0	1	0	0	0
mmu-miR-190	MIMAT0000220	NM_013751	Hrasls	HRAS-like suppressor	0	0	1	0	0	0	0	1	0	1	0
mmu-miR-190	MIMAT0000220	NM_013761	Srr	serine racemase	0	0	1	0	0	0	0	1	0	1	0
mmu-miR-190	MIMAT0000220	NM_013771	Yme1l1	YME1-like 1 (S. cerevisiae)	0	0	1	1	0	0	0	1	0	0	0
mmu-miR-190	MIMAT0000220	NM_013799	Ate1	arginine-tRNA-protein transferase 1	0	0	1	0	0	0	0	1	0	1	0
mmu-miR-190	MIMAT0000220	NM_013835	Trove2	TROVE domain family, member 2	0	0	1	0	0	0	0	1	0	1	0
mmu-miR-190	MIMAT0000220	NM_013844	Zfp68	zinc finger protein 68	0	0	1	0	0	0	0	1	0	1	0
mmu-miR-190	MIMAT0000220	NM_013930	Aass	aminoadipate-semialdehyde synthase	0	0	1	0	0	0	0	1	0	1	0
mmu-miR-190	MIMAT0000220	NM_015737	Galnt4	UDP-N-acetyl-alpha-D-galactosamine:polypeptide N-acetylgalactosaminyltransferase 4	0	0	1	0	0	0	0	1	0	1	0
mmu-miR-190	MIMAT0000220	NM_015751	Abce1	ATP-binding cassette, sub-family E (OABP), member 1	0	0	1	0	0	0	0	1	0	1	0
mmu-miR-190	MIMAT0000220	NM_015760	Nox4	NADPH oxidase 4	0	0	1	0	0	0	0	1	0	1	0
mmu-miR-190	MIMAT0000220	NM_016684	Zscan12	zinc finger and SCAN domain containing 12	0	0	1	0	0	0	0	1	0	1	0
mmu-miR-190	MIMAT0000220	NM_016709	Auh	AU RNA binding protein/enoyl-coenzyme A hydratase	0	0	1	0	0	0	0	1	0	1	0
mmu-miR-190	MIMAT0000220	NM_016711	Tmod2	tropomodulin 2	0	0	1	0	0	0	0	1	0	1	0
mmu-miR-190	MIMAT0000220	NM_016717	Scly	selenocysteine lyase	0	0	1	0	0	0	0	1	0	1	0
mmu-miR-190	MIMAT0000220	NM_016770	Folh1	folate hydrolase	0	0	1	0	0	0	0	1	0	1	0
mmu-miR-190	MIMAT0000220	NM_016802	Rhoa	ras homolog gene family, member A	0	0	1	0	0	0	0	1	0	1	0
mmu-miR-190	MIMAT0000220	NM_016803	Chst3	carbohydrate (chondroitin 6/keratan) sulfotransferase 3	0	0	1	0	0	0	0	1	0	1	0
mmu-miR-190	MIMAT0000220	NM_016851	Irf6	interferon regulatory factor 6	0	0	1	0	0	0	0	1	0	1	0
mmu-miR-190	MIMAT0000220	NM_016883	Psmd10	proteasome (prosome, macropain) 26S subunit, non-ATPase, 10	0	0	1	1	0	0	0	1	0	0	0
mmu-miR-190	MIMAT0000220	NM_016911	Srpx	sushi-repeat-containing protein	0	0	1	0	0	0	0	1	0	1	0
mmu-miR-190	MIMAT0000220	NM_016912	Cdkl2	cyclin-dependent kinase-like 2 (CDC2-related kinase)	0	0	1	0	0	0	0	1	0	1	0
mmu-miR-190	MIMAT0000220	NM_016961	Mapk9	mitogen-activated protein kinase 9	0	0	1	0	0	0	0	1	0	1	0
mmu-miR-190	MIMAT0000220	NM_016963	Tmod3	tropomodulin 3	0	0	1	0	0	0	0	1	0	1	0
mmu-miR-190	MIMAT0000220	NM_017402	Arhgef7	Rho guanine nucleotide exchange factor (GEF7)	0	0	1	0	0	0	0	1	0	1	0
mmu-miR-190	MIMAT0000220	NM_017480	Icos	inducible T-cell co-stimulator	0	0	1	0	0	0	0	1	0	1	0
mmu-miR-190	MIMAT0000220	NM_018747	Akap7	A kinase (PRKA) anchor protein 7	0	0	1	0	0	0	0	1	0	1	0
mmu-miR-190	MIMAT0000220	NM_018782	Calcrl	calcitonin receptor-like	0	0	1	0	0	0	0	1	0	1	0
mmu-miR-190	MIMAT0000220	NM_018804	Syt11	synaptotagmin XI	0	0	1	0	0	0	0	1	0	1	0
mmu-miR-190	MIMAT0000220	NM_018829	Ap3m1	adaptor-related protein complex 3, mu 1 subunit	0	0	1	0	0	0	0	1	0	1	0
mmu-miR-190	MIMAT0000220	NM_018865	Wisp1	WNT1 inducible signaling pathway protein 1	0	0	1	0	0	0	0	1	0	1	0
mmu-miR-190	MIMAT0000220	NM_018873	RP23-157O10.7	P140 gene	0	0	1	0	0	0	0	1	0	1	0
mmu-miR-190	MIMAT0000220	NM_018886	Lgals8	lectin, galactose binding, soluble 8	0	0	1	0	0	0	0	1	0	1	0
mmu-miR-190	MIMAT0000220	NM_019423	Elovl2	elongation of very long chain fatty acids (FEN1/Elo2, SUR4/Elo3, yeast)-like 2	0	0	1	0	0	0	0	1	0	1	0
mmu-miR-190	MIMAT0000220	NM_019448	Dnmt3l	DNA (cytosine-5-)-methyltransferase 3-like	0	0	1	0	0	0	0	1	0	1	0
mmu-miR-190	MIMAT0000220	NM_019483	Smad9	MAD homolog 9 (Drosophila)	0	0	1	0	0	0	0	1	0	1	0
mmu-miR-190	MIMAT0000220	NM_019586	Ube2j1	ubiquitin-conjugating enzyme E2, J1	0	0	1	0	0	0	0	1	0	1	0
mmu-miR-190	MIMAT0000220	NM_019588	Plce1	phospholipase C, epsilon 1	0	0	1	0	0	0	0	1	0	1	0
mmu-miR-190	MIMAT0000220	NM_019650	Gosr2	golgi SNAP receptor complex member 2	0	0	1	0	0	0	0	1	0	1	0
mmu-miR-190	MIMAT0000220	NM_019651	Ptpn9	protein tyrosine phosphatase, non-receptor type 9	0	0	1	0	0	0	0	1	0	1	0
mmu-miR-190	MIMAT0000220	NM_019671	Net1	neuroepithelial cell transforming gene 1	0	0	1	0	0	0	0	1	0	1	0
mmu-miR-190	MIMAT0000220	NM_019729	Usp8	ubiquitin specific peptidase 8	0	0	1	0	0	0	0	1	0	1	0
mmu-miR-190	MIMAT0000220	NM_019737	B4galt6	UDP-Gal:betaGlcNAc beta 1,4-galactosyltransferase, polypeptide 6	0	0	1	0	0	0	0	1	0	1	0
mmu-miR-190	MIMAT0000220	NM_019743	Rybp	RING1 and YY1 binding protein	0	0	1	0	0	0	0	1	0	1	0
mmu-miR-190	MIMAT0000220	NM_019745	Pdcd10	programmed cell death 10	0	0	1	0	0	0	0	1	0	1	0
mmu-miR-190	MIMAT0000220	NM_019835	B4galt5	UDP-Gal:betaGlcNAc beta 1,4-galactosyltransferase, polypeptide 5	0	0	1	0	0	0	0	1	0	1	0
mmu-miR-190	MIMAT0000220	NM_019926	Mtm1	X-linked myotubular myopathy gene 1	0	0	1	1	0	0	0	1	0	0	0
mmu-miR-190	MIMAT0000220	NM_019933	Ptpn4	protein tyrosine phosphatase, non-receptor type 4	0	0	1	0	0	0	0	1	0	1	0
mmu-miR-190	MIMAT0000220	NM_019948	Clec4e	C-type lectin domain family 4, member e	0	0	1	0	0	0	0	1	0	1	0
mmu-miR-190	MIMAT0000220	NM_019978	Dclk1	doublecortin-like kinase 1	0	0	1	0	0	0	0	1	0	1	0
mmu-miR-190	MIMAT0000220	NM_019993	Aldh9a1	aldehyde dehydrogenase 9, subfamily A1	0	0	1	0	0	0	0	1	0	1	0
mmu-miR-190	MIMAT0000220	NM_020007	Mbnl1	muscleblind-like 1 (Drosophila)	0	0	1	0	0	0	0	1	0	1	0
mmu-miR-190	MIMAT0000220	NM_020028	Lpar2	lysophosphatidic acid receptor 2	0	0	1	0	0	0	0	1	0	1	0
mmu-miR-190	MIMAT0000220	NM_020260	Cdgap	Cdc42 GTPase-activating protein	0	0	1	0	0	0	0	1	0	1	0
mmu-miR-190	MIMAT0000220	NM_020265	Dkk2	dickkopf homolog 2 (Xenopus laevis)	0	0	1	0	0	0	0	1	0	1	0
mmu-miR-190	MIMAT0000220	NM_020508	Brd4	bromodomain containing 4	0	0	1	0	0	0	0	1	0	1	0
mmu-miR-190	MIMAT0000220	NM_020621	P2ry4	pyrimidinergic receptor P2Y, G-protein coupled, 4	0	0	1	0	0	0	0	1	0	1	0
mmu-miR-190	MIMAT0000220	NM_021041	Abcc9	ATP-binding cassette, sub-family C (CFTR/MRP), member 9	0	0	1	0	0	0	0	1	0	1	0
mmu-miR-190	MIMAT0000220	NM_021042	Abcc9	ATP-binding cassette, sub-family C (CFTR/MRP), member 9	0	0	1	0	0	0	0	1	0	1	0
mmu-miR-190	MIMAT0000220	NM_021284	Kras	v-Ki-ras2 Kirsten rat sarcoma viral oncogene homolog	0	0	1	0	0	0	0	1	0	1	0
mmu-miR-190	MIMAT0000220	NM_021295	Lancl1	LanC (bacterial lantibiotic synthetase component C)-like 1	0	0	1	0	0	0	0	1	0	1	0
mmu-miR-190	MIMAT0000220	NM_021307	Zfp112	zinc finger protein 112	0	0	1	1	0	0	0	1	0	0	0
mmu-miR-190	MIMAT0000220	NM_021323	Usp29	ubiquitin specific peptidase 29	0	0	1	0	0	0	0	1	0	1	0
mmu-miR-190	MIMAT0000220	NM_021326	Rbak	RB-associated KRAB repressor	0	0	1	1	0	0	0	1	0	0	0
mmu-miR-190	MIMAT0000220	NM_021399	Bcl11b	B-cell leukemia/lymphoma 11B	0	0	1	0	0	0	0	1	0	1	0
mmu-miR-190	MIMAT0000220	NM_021465	Stag2	stromal antigen 2	0	0	1	0	0	0	0	1	0	1	0
mmu-miR-190	MIMAT0000220	NM_021530	Slc4a8	solute carrier family 4 (anion exchanger), member 8	0	0	1	0	0	0	0	1	0	1	0
mmu-miR-190	MIMAT0000220	NM_021548	Arpp19	cAMP-regulated phosphoprotein 19	0	0	1	0	0	0	0	1	0	1	0
mmu-miR-190	MIMAT0000220	NM_021881	Qk	quaking	0	0	1	0	0	0	0	1	0	1	0
mmu-miR-190	MIMAT0000220	NM_021893	Cd274	CD274 antigen	0	0	1	0	0	0	0	1	0	1	0
mmu-miR-190	MIMAT0000220	NM_022025	Slc5a7	solute carrier family 5 (choline transporter), member 7	0	0	1	0	0	0	0	1	0	1	0
mmu-miR-190	MIMAT0000220	NM_022311	Tcte2	t-complex-associated testis expressed 2	0	0	1	0	0	0	0	1	0	1	0
mmu-miR-190	MIMAT0000220	NM_022424	Fndc4	fibronectin type III domain containing 4	0	0	1	1	0	0	0	1	0	0	0
mmu-miR-190	MIMAT0000220	NM_022721	Fzd5	frizzled homolog 5 (Drosophila)	0	0	1	0	0	0	0	1	0	1	0
mmu-miR-190	MIMAT0000220	NM_022723	Scube1	signal peptide, CUB domain, EGF-like 1	0	0	1	0	0	0	0	1	0	1	0
mmu-miR-190	MIMAT0000220	NM_022995	Pmepa1	prostate transmembrane protein, androgen induced 1	0	0	1	0	0	0	0	1	0	1	0
mmu-miR-190	MIMAT0000220	NM_023042	Recql	RecQ protein-like	0	0	1	0	0	0	0	1	0	1	0
mmu-miR-190	MIMAT0000220	NM_023045	Xpo7	exportin 7	0	0	1	0	0	0	0	1	0	1	0
mmu-miR-190	MIMAT0000220	NM_023046	Asb1	ankyrin repeat and SOCS box-containing protein 1	0	0	1	0	0	0	0	1	0	1	0
mmu-miR-190	MIMAT0000220	NM_023066	Asph	aspartate-beta-hydroxylase	0	0	1	0	0	0	0	1	0	1	0
mmu-miR-190	MIMAT0000220	NM_023115	Pcdh15	protocadherin 15	0	0	1	0	0	0	0	1	0	1	0
mmu-miR-190	MIMAT0000220	NM_023116	Cacnb2	calcium channel, voltage-dependent, beta 2 subunit	0	0	1	0	0	0	0	1	0	1	0
mmu-miR-190	MIMAT0000220	NM_023120	Gnb1l	guanine nucleotide binding protein (G protein), beta polypeptide 1-like	0	0	1	0	0	0	0	1	0	1	0
mmu-miR-190	MIMAT0000220	NM_023210	Anp32e	acidic (leucine-rich) nuclear phosphoprotein 32 family, member E	0	0	1	0	0	0	0	1	0	1	0
mmu-miR-190	MIMAT0000220	NM_023266	Zfp120	zinc finger protein 120	0	0	1	0	0	0	0	1	0	1	0
mmu-miR-190	MIMAT0000220	NM_023348	Snap29	synaptosomal-associated protein 29	0	0	1	0	0	0	0	1	0	1	0
mmu-miR-190	MIMAT0000220	NM_023480	Fahd1	fumarylacetoacetate hydrolase domain containing 1	0	0	1	0	0	0	0	1	0	1	0
mmu-miR-190	MIMAT0000220	NM_023585	Ube2v2	ubiquitin-conjugating enzyme E2 variant 2	0	0	1	0	0	0	0	1	0	1	0
mmu-miR-190	MIMAT0000220	NM_023670	Igf2bp3	insulin-like growth factor 2 mRNA binding protein 3	0	0	1	0	0	0	0	1	0	1	0
mmu-miR-190	MIMAT0000220	NM_023739	Nfx1	nuclear transcription factor, X-box binding 1	0	0	1	0	0	0	0	1	0	1	0
mmu-miR-190	MIMAT0000220	NM_023785	Ppbp	pro-platelet basic protein	0	0	1	0	0	0	0	1	0	1	0
mmu-miR-190	MIMAT0000220	NM_023799	Mgea5	meningioma expressed antigen 5 (hyaluronidase)	0	0	1	0	0	0	0	1	0	1	0
mmu-miR-190	MIMAT0000220	NM_024194	Lrrc40	leucine rich repeat containing 40	0	0	1	0	0	0	0	1	0	1	0
mmu-miR-190	MIMAT0000220	NM_024225	Snx5	sorting nexin 5	0	0	1	0	0	0	0	1	0	1	0
mmu-miR-190	MIMAT0000220	NM_024270	Stard3nl	STARD3 N-terminal like	0	0	1	0	0	0	0	1	0	1	0
mmu-miR-190	MIMAT0000220	NM_024452	Luzp1	leucine zipper protein 1	0	0	1	0	0	0	0	1	0	1	0
mmu-miR-190	MIMAT0000220	NM_024459	Ppp3r1	protein phosphatase 3, regulatory subunit B, alpha isoform (calcineurin B, type I)	0	0	1	0	0	0	1	1	0	0	0
mmu-miR-190	MIMAT0000220	NM_024478	Grpel1	GrpE-like 1, mitochondrial	0	0	1	0	0	0	0	1	0	1	0
mmu-miR-190	MIMAT0000220	NM_024495	Car13	carbonic anhydrase 13	0	0	1	1	0	0	0	1	0	0	0
mmu-miR-190	MIMAT0000220	NM_025278	Gng12	guanine nucleotide binding protein (G protein), gamma 12	0	0	1	0	0	0	0	1	0	1	0
mmu-miR-190	MIMAT0000220	NM_025282	Mef2c	myocyte enhancer factor 2C	0	0	1	0	0	0	0	1	0	1	0
mmu-miR-190	MIMAT0000220	NM_025289	Tbrg1	transforming growth factor beta regulated gene 1	0	0	1	0	0	0	0	1	0	1	0
mmu-miR-190	MIMAT0000220	NM_025292	Synj2bp	synaptojanin 2 binding protein	0	0	1	0	0	0	0	1	0	1	0
mmu-miR-190	MIMAT0000220	NM_025411	1110049F12Rik	RIKEN cDNA 1110049F12 gene	0	0	1	0	0	0	0	1	0	1	0
mmu-miR-190	MIMAT0000220	NM_025536	Commd5	COMM domain containing 5	0	0	1	0	0	0	0	1	0	1	0
mmu-miR-190	MIMAT0000220	NM_025545	Aptx	aprataxin	0	0	1	0	0	0	0	1	0	1	0
mmu-miR-190	MIMAT0000220	NM_025558	Cyb5b	cytochrome b5 type B	0	0	1	0	0	0	0	1	0	1	0
mmu-miR-190	MIMAT0000220	NM_025563	2010012O05Rik	RIKEN cDNA 2010012O05 gene	0	0	1	1	0	0	0	1	0	0	0
mmu-miR-190	MIMAT0000220	NM_025574	Pigy	phosphatidylinositol glycan anchor biosynthesis, class Y	0	0	1	0	0	0	0	1	0	1	0
mmu-miR-190	MIMAT0000220	NM_025578	Mrps25	mitochondrial ribosomal protein S25	0	0	1	0	0	0	0	1	0	1	0
mmu-miR-190	MIMAT0000220	NM_025618	Sri	sorcin	0	0	1	0	0	0	0	1	0	1	0
mmu-miR-190	MIMAT0000220	NM_025626	3110001A13Rik	RIKEN cDNA 3110001A13 gene	0	0	1	0	0	0	0	1	0	1	0
mmu-miR-190	MIMAT0000220	NM_025666	5730410I19Rik	RIKEN cDNA 5730410I19 gene	0	0	1	0	0	0	0	1	0	1	0
mmu-miR-190	MIMAT0000220	NM_025668	Spcs2	signal peptidase complex subunit 2 homolog (S. cerevisiae)	0	0	1	0	0	0	0	1	0	1	0
mmu-miR-190	MIMAT0000220	NM_025673	Golph3	golgi phosphoprotein 3	0	0	1	0	0	0	0	1	0	1	0
mmu-miR-190	MIMAT0000220	NM_025681	Lix1	limb expression 1 homolog (chicken)	0	0	1	0	0	0	0	1	0	1	0
mmu-miR-190	MIMAT0000220	NM_025695	Smc6	structural maintenance of chromosomes 6	0	0	1	0	0	0	1	1	0	0	0
mmu-miR-190	MIMAT0000220	NM_025708	Tmem186	transmembrane protein 186	0	0	1	0	0	0	0	1	0	1	0
mmu-miR-190	MIMAT0000220	NM_025725	Ccdc96	coiled-coil domain containing 96	0	0	1	0	0	0	0	1	0	1	0
mmu-miR-190	MIMAT0000220	NM_025730	Lrrk2	leucine-rich repeat kinase 2	0	0	1	0	0	0	0	1	0	1	0
mmu-miR-190	MIMAT0000220	NM_025734	Kcng4	potassium voltage-gated channel, subfamily G, member 4	0	0	1	0	0	0	0	1	0	1	0
mmu-miR-190	MIMAT0000220	NM_025745	4933407N01Rik	RIKEN cDNA 4933407N01 gene	0	0	1	0	0	0	0	1	0	1	0
mmu-miR-190	MIMAT0000220	NM_025770	Atg10	autophagy-related 10 (yeast)	0	0	1	0	0	0	0	1	0	1	0
mmu-miR-190	MIMAT0000220	NM_025797	Cyb5	cytochrome b-5	0	0	1	0	0	0	0	1	0	1	0
mmu-miR-190	MIMAT0000220	NM_025800	Ppp1r2	protein phosphatase 1, regulatory (inhibitor) subunit 2	0	0	1	0	0	0	0	1	0	1	0
mmu-miR-190	MIMAT0000220	NM_025855	Echdc1	enoyl Coenzyme A hydratase domain containing 1	0	0	1	0	0	0	0	1	0	1	0
mmu-miR-190	MIMAT0000220	NM_025872	Golt1b	golgi transport 1 homolog B (S. cerevisiae)	0	0	1	0	0	0	0	1	0	1	0
mmu-miR-190	MIMAT0000220	NM_025877	Slc25a23	solute carrier family 25 (mitochondrial carrier; phosphate carrier), member 23	0	0	1	0	0	0	0	1	0	1	0
mmu-miR-190	MIMAT0000220	NM_025978	Ttc14	tetratricopeptide repeat domain 14	0	0	1	0	0	0	0	1	0	1	0
mmu-miR-190	MIMAT0000220	NM_026002	Mtdh	Metadherin	0	0	1	0	0	0	0	1	0	1	0
mmu-miR-190	MIMAT0000220	NM_026043	Rnpc3	RNA-binding region (RNP1, RRM) containing 3	0	0	1	1	0	0	0	1	0	0	0
mmu-miR-190	MIMAT0000220	NM_026045	Prpf18	PRP18 pre-mRNA processing factor 18 homolog (yeast)	0	0	1	0	0	0	0	1	0	1	0
mmu-miR-190	MIMAT0000220	NM_026046	Zfp329	zinc finger protein 329	0	0	1	0	0	0	0	1	0	1	0
mmu-miR-190	MIMAT0000220	NM_026067	Thex1	three prime histone mRNA exonuclease 1	0	0	1	0	0	0	0	1	0	1	0
mmu-miR-190	MIMAT0000220	NM_026116	Bbs2	Bardet-Biedl syndrome 2 homolog (human)	0	0	1	0	0	0	0	1	0	1	0
mmu-miR-190	MIMAT0000220	NM_026120	2410127L17Rik	RIKEN cDNA 2410127L17 gene	0	0	1	0	0	0	0	1	0	1	0
mmu-miR-190	MIMAT0000220	NM_026141	Ppil4	peptidylprolyl isomerase (cyclophilin)-like 4	0	0	1	0	0	0	0	1	0	1	0
mmu-miR-190	MIMAT0000220	NM_026143	Far1	fatty acyl CoA reductase 1	0	0	1	0	0	0	0	1	0	1	0
mmu-miR-190	MIMAT0000220	NM_026177	1200011I18Rik	RIKEN cDNA 1200011I18 gene	0	0	1	0	0	0	0	1	0	1	0
mmu-miR-190	MIMAT0000220	NM_026193	Ap4b1	adaptor-related protein complex AP-4, beta 1	0	0	1	0	0	0	0	1	0	1	0
mmu-miR-190	MIMAT0000220	NM_026194	1810074P20Rik	RIKEN cDNA 1810074P20 gene	0	0	1	0	0	0	0	1	0	1	0
mmu-miR-190	MIMAT0000220	NM_026232	Slc25a30	solute carrier family 25, member 30	0	0	1	0	0	0	0	1	0	1	0
mmu-miR-190	MIMAT0000220	NM_026254	Tbc1d23	TBC1 domain family, member 23	0	0	1	0	0	0	0	1	0	1	0
mmu-miR-190	MIMAT0000220	NM_026262	4930524B15Rik	RIKEN cDNA 4930524B15 gene	0	0	1	0	0	0	0	1	0	1	0
mmu-miR-190	MIMAT0000220	NM_026263	4930519G04Rik	RIKEN cDNA 4930519G04 gene	0	0	1	0	0	0	0	1	0	1	0
mmu-miR-190	MIMAT0000220	NM_026272	Narf	nuclear prelamin A recognition factor	0	0	1	0	0	0	0	1	0	1	0
mmu-miR-190	MIMAT0000220	NM_026283	Samd8	sterile alpha motif domain containing 8	0	0	1	0	0	0	0	1	0	1	0
mmu-miR-190	MIMAT0000220	NM_026355	Ergic2	ERGIC and golgi 2	0	0	1	0	0	0	0	1	0	1	0
mmu-miR-190	MIMAT0000220	NM_026369	Arpc5	actin related protein 2/3 complex, subunit 5	0	0	1	1	0	0	0	1	0	0	0
mmu-miR-190	MIMAT0000220	NM_026424	Coq10b	coenzyme Q10 homolog B (S. cerevisiae)	0	0	1	0	0	0	0	1	0	1	0
mmu-miR-190	MIMAT0000220	NM_026487	Atad1	ATPase family, AAA domain containing 1	0	0	1	0	0	0	0	1	0	1	0
mmu-miR-190	MIMAT0000220	NM_026518	Rnf146	ring finger protein 146	0	0	1	0	0	0	0	1	0	1	0
mmu-miR-190	MIMAT0000220	NM_026520	2900009I07Rik	RIKEN cDNA 2900009I07 gene	0	0	1	0	0	0	0	1	0	1	0
mmu-miR-190	MIMAT0000220	NM_026622	3110057O12Rik	RIKEN cDNA 3110057O12 gene	0	0	1	1	0	0	0	0	0	1	0
mmu-miR-190	MIMAT0000220	NM_026662	Prps2	phosphoribosyl pyrophosphate synthetase 2	0	0	1	0	0	0	0	1	0	1	0
mmu-miR-190	MIMAT0000220	NM_026719	Lmbrd1	LMBR1 domain containing 1	0	0	1	0	0	0	0	1	0	1	0
mmu-miR-190	MIMAT0000220	NM_026850	Pdcl3	phosducin-like 3	0	0	1	0	0	0	0	1	0	1	0
mmu-miR-190	MIMAT0000220	NM_026854	Dtwd2	DTW domain containing 2	0	0	1	0	0	0	0	1	0	1	0
mmu-miR-190	MIMAT0000220	NM_026879	Chmp2b	chromatin modifying protein 2B	0	0	1	0	0	0	0	1	0	1	0
mmu-miR-190	MIMAT0000220	NM_026917	Zdhhc3	zinc finger, DHHC domain containing 3	0	0	1	0	0	0	0	1	0	1	0
mmu-miR-190	MIMAT0000220	NM_026952	Crkrs	Cdc2-related kinase, arginine/serine-rich	0	0	1	0	0	0	0	1	0	1	0
mmu-miR-190	MIMAT0000220	NM_027007	Zfp397	zinc finger protein 397	0	0	1	0	0	0	0	1	0	1	0
mmu-miR-190	MIMAT0000220	NM_027103	1700030J22Rik	RIKEN cDNA 1700030J22 gene	0	0	1	0	0	0	0	1	0	1	0
mmu-miR-190	MIMAT0000220	NM_027133	Lnp	limb and neural patterns	0	0	1	0	0	0	0	1	0	1	0
mmu-miR-190	MIMAT0000220	NM_027156	Ddx51	DEAD (Asp-Glu-Ala-Asp) box polypeptide 51	0	0	1	0	0	0	0	1	0	1	0
mmu-miR-190	MIMAT0000220	NM_027170	2310057N15Rik	RIKEN cDNA 2310057N15 gene	0	0	1	0	0	0	0	1	0	1	0
mmu-miR-190	MIMAT0000220	NM_027184	Ipmk	inositol polyphosphate multikinase	0	0	1	0	0	0	0	1	0	1	0
mmu-miR-190	MIMAT0000220	NM_027188	Smyd3	SET and MYND domain containing 3	0	0	1	0	0	0	0	1	0	1	0
mmu-miR-190	MIMAT0000220	NM_027238	1810054D07Rik	RIKEN cDNA 1810054D07 gene	0	0	1	0	0	0	0	1	0	1	0
mmu-miR-190	MIMAT0000220	NM_027266	Rg9mtd3	RNA (guanine-9-) methyltransferase domain containing 3	0	0	1	0	0	0	0	1	0	1	0
mmu-miR-190	MIMAT0000220	NM_027293	Dopey2	dopey family member 2	0	0	1	1	0	0	0	1	0	0	0
mmu-miR-190	MIMAT0000220	NM_027296	Trnt1	tRNA nucleotidyl transferase, CCA-adding, 1	0	0	1	1	0	0	0	1	0	0	0
mmu-miR-190	MIMAT0000220	NM_027297	Prpf4	PRP4 pre-mRNA processing factor 4 homolog (yeast)	0	0	1	0	0	0	0	1	0	1	0
mmu-miR-190	MIMAT0000220	NM_027373	Afap1	actin filament associated protein 1	0	0	1	0	0	0	0	1	0	1	0
mmu-miR-190	MIMAT0000220	NM_027379	Far1	fatty acyl CoA reductase 1	0	0	1	0	0	0	0	1	0	1	0
mmu-miR-190	MIMAT0000220	NM_027423	Polr3b	polymerase (RNA) III (DNA directed) polypeptide B	0	0	1	0	0	0	0	1	0	1	0
mmu-miR-190	MIMAT0000220	NM_027425	Rufy2	RUN and FYVE domain-containing 2	0	0	1	1	0	0	0	1	0	0	0
mmu-miR-190	MIMAT0000220	NM_027429	Cenpl	centromere protein L	0	0	1	0	0	0	0	1	0	1	0
mmu-miR-190	MIMAT0000220	NM_027435	Atad2	ATPase family, AAA domain containing 2	0	0	1	0	0	0	0	1	0	1	0
mmu-miR-190	MIMAT0000220	NM_027448	Lca5	Leber congenital amaurosis 5 (human)	0	0	1	0	0	0	0	1	0	1	0
mmu-miR-190	MIMAT0000220	NM_027494	Zcchc8	zinc finger, CCHC domain containing 8	0	0	1	0	0	0	0	1	0	1	0
mmu-miR-190	MIMAT0000220	NM_027533	Tspan2	tetraspanin 2	0	0	1	1	0	0	0	1	0	0	0
mmu-miR-190	MIMAT0000220	NM_027569	Spag9	sperm associated antigen 9	0	0	1	0	0	0	0	1	0	1	0
mmu-miR-190	MIMAT0000220	NM_027591	Dmrtc1a	DMRT-like family C1a	0	0	1	0	0	0	0	1	0	1	0
mmu-miR-190	MIMAT0000220	NM_027619	Ttc14	tetratricopeptide repeat domain 14	0	0	1	0	0	0	0	1	0	1	0
mmu-miR-190	MIMAT0000220	NM_027652	D5Wsu178e	DNA segment, Chr 5, Wayne State University 178, expressed	0	0	1	0	0	0	0	1	0	1	0
mmu-miR-190	MIMAT0000220	NM_027722	Nudt4	nudix (nucleoside diphosphate linked moiety X)-type motif 4	0	0	1	0	0	0	0	1	0	1	0
mmu-miR-190	MIMAT0000220	NM_027769	Cpne3	copine III	0	0	1	0	0	0	0	1	0	1	0
mmu-miR-190	MIMAT0000220	NM_027807	Cul5	cullin 5	0	0	1	0	0	0	0	1	0	1	0
mmu-miR-190	MIMAT0000220	NM_027924	Pdgfd	platelet-derived growth factor, D polypeptide	0	0	1	0	0	0	0	1	0	1	0
mmu-miR-190	MIMAT0000220	NM_027947	Zbtb43	zinc finger and BTB domain containing 43	0	0	1	0	0	0	0	1	0	1	0
mmu-miR-190	MIMAT0000220	NM_027992	Tmem106b	transmembrane protein 106B	0	0	1	0	0	0	0	1	0	1	0
mmu-miR-190	MIMAT0000220	NM_028002	Dus4l	dihydrouridine synthase 4-like (S. cerevisiae)	0	0	1	0	0	0	0	1	0	1	0
mmu-miR-190	MIMAT0000220	NM_028006	Tube1	epsilon-tubulin 1	0	0	1	0	0	0	0	1	0	1	0
mmu-miR-190	MIMAT0000220	NM_028012	Xrcc4	X-ray repair complementing defective repair in Chinese hamster cells 4	0	0	1	0	0	0	0	1	0	1	0
mmu-miR-190	MIMAT0000220	NM_028060	Slc35f2	solute carrier family 35, member F2	0	0	1	0	0	0	0	1	0	1	0
mmu-miR-190	MIMAT0000220	NM_028099	Dusp11	dual specificity phosphatase 11 (RNA/RNP complex 1-interacting)	0	0	1	0	0	0	0	1	0	1	0
mmu-miR-190	MIMAT0000220	NM_028108	Nat13	N-acetyltransferase 13	0	0	1	0	0	0	0	1	0	1	0
mmu-miR-190	MIMAT0000220	NM_028127	Frmd6	FERM domain containing 6	0	0	1	0	0	0	0	1	0	1	0
mmu-miR-190	MIMAT0000220	NM_028130	Zfp157	zinc finger protein 157	0	0	1	0	0	0	0	1	0	1	0
mmu-miR-190	MIMAT0000220	NM_028140	Mfsd8	major facilitator superfamily domain containing 8	0	0	1	0	0	0	0	1	0	1	0
mmu-miR-190	MIMAT0000220	NM_028227	Brap	BRCA1 associated protein	0	0	1	0	0	0	0	1	0	1	0
mmu-miR-190	MIMAT0000220	NM_028234	Prr8	proline rich 8	0	0	1	0	0	0	0	1	0	1	0
mmu-miR-190	MIMAT0000220	NM_028259	Rps6kb1	ribosomal protein S6 kinase, polypeptide 1	0	0	1	0	0	0	0	1	0	1	0
mmu-miR-190	MIMAT0000220	NM_028263	Fgfbp3	fibroblast growth factor binding protein 3	0	0	1	0	0	0	0	1	0	1	0
mmu-miR-190	MIMAT0000220	NM_028279	Naalad2	N-acetylated alpha-linked acidic dipeptidase 2	0	0	1	0	0	0	0	1	0	1	0
mmu-miR-190	MIMAT0000220	NM_028304	Pus10	pseudouridylate synthase 10	0	0	1	0	0	0	0	1	0	1	0
mmu-miR-190	MIMAT0000220	NM_028352	Pgm3	phosphoglucomutase 3	0	0	1	0	0	0	1	1	0	0	0
mmu-miR-190	MIMAT0000220	NM_028372	2900024O10Rik	RIKEN cDNA 2900024O10 gene	0	0	1	0	0	0	0	1	0	1	0
mmu-miR-190	MIMAT0000220	NM_028385	Setd5	SET domain containing 5	0	0	1	0	0	0	0	1	0	1	0
mmu-miR-190	MIMAT0000220	NM_028450	Gulp1	GULP, engulfment adaptor PTB domain containing 1	0	0	1	0	0	0	0	1	0	1	0
mmu-miR-190	MIMAT0000220	NM_028523	Dcbld2	discoidin, CUB and LCCL domain containing 2	0	0	1	0	0	0	0	1	0	1	0
mmu-miR-190	MIMAT0000220	NM_028543	1700065O13Rik	RIKEN cDNA 1700065O13 gene	0	0	1	0	0	0	0	1	0	1	0
mmu-miR-190	MIMAT0000220	NM_028709	Btbd11	BTB (POZ) domain containing 11	0	0	1	0	0	0	0	1	0	1	0
mmu-miR-190	MIMAT0000220	NM_028749	Npl	N-acetylneuraminate pyruvate lyase	0	0	1	0	0	0	0	1	0	1	0
mmu-miR-190	MIMAT0000220	NM_028755	Arpp21	cyclic AMP-regulated phosphoprotein, 21	0	0	1	0	0	0	0	1	0	1	0
mmu-miR-190	MIMAT0000220	NM_028776	Scyl3	SCY1-like 3 (S. cerevisiae)	0	0	1	1	0	0	0	1	0	0	0
mmu-miR-190	MIMAT0000220	NM_028790	Acot12	acyl-CoA thioesterase 12	0	0	1	0	0	0	0	1	0	1	0
mmu-miR-190	MIMAT0000220	NM_028793	Acbd5	acyl-Coenzyme A binding domain containing 5	0	0	1	0	0	0	0	1	0	1	0
mmu-miR-190	MIMAT0000220	NM_028836	Ctbs	chitobiase, di-N-acetyl-	0	0	1	1	0	0	0	1	0	0	0
mmu-miR-190	MIMAT0000220	NM_028887	Smchd1	SMC hinge domain containing 1	0	0	1	0	0	0	0	1	0	1	0
mmu-miR-190	MIMAT0000220	NM_028906	Dpp8	dipeptidylpeptidase 8	0	0	1	0	0	0	0	1	0	1	0
mmu-miR-190	MIMAT0000220	NM_028938	Lrrc44	leucine rich repeat containing 44	0	0	1	0	0	0	0	1	0	1	0
mmu-miR-190	MIMAT0000220	NM_028956	Pus10	pseudouridylate synthase 10	0	0	1	0	0	0	0	1	0	1	0
mmu-miR-190	MIMAT0000220	NM_028966	Samd4	sterile alpha motif domain containing 4	0	0	1	0	0	0	1	1	0	0	0
mmu-miR-190	MIMAT0000220	NM_028975	Tmem33	transmembrane protein 33	0	0	1	0	0	0	0	1	0	1	0
mmu-miR-190	MIMAT0000220	NM_028976	Gorasp1	golgi reassembly stacking protein 1	0	0	1	0	0	0	0	1	0	1	0
mmu-miR-190	MIMAT0000220	NM_028980	8430415E04Rik	RIKEN cDNA 8430415E04 gene	0	0	1	0	0	0	0	1	0	1	0
mmu-miR-190	MIMAT0000220	NM_028981	Cacna1d	calcium channel, voltage-dependent, L type, alpha 1D subunit	0	0	1	0	0	0	0	1	0	1	0
mmu-miR-190	MIMAT0000220	NM_028984	8430406I07Rik	RIKEN cDNA 8430406I07 gene	0	0	1	0	0	0	0	1	0	1	0
mmu-miR-190	MIMAT0000220	NM_028986	Gzf1	GDNF-inducible zinc finger protein 1	0	0	1	0	0	0	0	1	0	1	0
mmu-miR-190	MIMAT0000220	NM_028990	Tmem168	transmembrane protein 168	0	0	1	0	0	0	0	1	0	1	0
mmu-miR-190	MIMAT0000220	NM_028994	Pck2	phosphoenolpyruvate carboxykinase 2 (mitochondrial)	0	0	1	0	0	0	0	1	0	1	0
mmu-miR-190	MIMAT0000220	NM_029062	4930521A18Rik	RIKEN cDNA 4930521A18 gene	0	0	1	0	0	0	0	1	0	1	0
mmu-miR-190	MIMAT0000220	NM_029141	4930511M11Rik	RIKEN cDNA 4930511M11 gene	0	0	1	0	0	0	0	1	0	1	0
mmu-miR-190	MIMAT0000220	NM_029238	Slc35f4	solute carrier family 35, member F4	0	0	1	0	0	0	0	1	0	1	0
mmu-miR-190	MIMAT0000220	NM_029247	4930550C14Rik	RIKEN cDNA 4930550C14 gene	0	0	1	0	0	0	0	1	0	1	0
mmu-miR-190	MIMAT0000220	NM_029249	4930547N16Rik	RIKEN cDNA 4930547N16 gene	0	0	1	0	0	0	0	1	0	1	0
mmu-miR-190	MIMAT0000220	NM_029277	Arhgap12	Rho GTPase activating protein 12	0	0	1	0	0	0	0	1	0	1	0
mmu-miR-190	MIMAT0000220	NM_029330	Fpgt	fucose-1-phosphate guanylyltransferase	0	0	1	1	0	0	0	1	0	0	0
mmu-miR-190	MIMAT0000220	NM_029378	Dmrtc1a	DMRT-like family C1a	0	0	1	0	0	0	0	1	0	1	0
mmu-miR-190	MIMAT0000220	NM_029434	Lca5	Leber congenital amaurosis 5 (human)	0	0	1	0	0	0	0	1	0	1	0
mmu-miR-190	MIMAT0000220	NM_029478	Tmem49	transmembrane protein 49	0	0	1	0	0	0	0	1	0	1	0
mmu-miR-190	MIMAT0000220	NM_029509	5830443L24Rik	RIKEN cDNA 5830443L24 gene	0	0	1	0	0	0	0	1	0	1	0
mmu-miR-190	MIMAT0000220	NM_029561	Ndfip2	Nedd4 family interacting protein 2	0	0	1	0	0	0	0	1	0	1	0
mmu-miR-190	MIMAT0000220	NM_029638	Abp1	amiloride binding protein 1 (amine oxidase, copper-containing)	0	0	1	0	0	0	0	1	0	1	0
mmu-miR-190	MIMAT0000220	NM_029654	Atg2b	ATG2 autophagy related 2 homolog B (S. cerevisiae)	0	0	1	0	0	0	0	1	0	1	0
mmu-miR-190	MIMAT0000220	NM_029657	Mgrn1	mahogunin, ring finger 1	0	0	1	0	0	0	0	1	0	1	0
mmu-miR-190	MIMAT0000220	NM_029690	Arpm1	actin related protein M1	0	0	1	0	0	0	0	1	0	1	0
mmu-miR-190	MIMAT0000220	NM_029705	Atxn3	ataxin 3	0	0	1	0	0	0	0	1	0	1	0
mmu-miR-190	MIMAT0000220	NM_029752	Bri3bp	Bri3 binding protein	0	0	1	0	0	0	0	1	0	1	0
mmu-miR-190	MIMAT0000220	NM_029758	D12Ertd553e	DNA segment, Chr 12, ERATO Doi 553, expressed	0	0	1	0	0	0	0	1	0	1	0
mmu-miR-190	MIMAT0000220	NM_029763	Polr3f	polymerase (RNA) III (DNA directed) polypeptide F	0	0	1	0	0	0	0	1	0	1	0
mmu-miR-190	MIMAT0000220	NM_029793	Golga1	golgi autoantigen, golgin subfamily a, 1	0	0	1	0	0	0	0	1	0	1	0
mmu-miR-190	MIMAT0000220	NM_029851	Dync2h1	dynein cytoplasmic 2 heavy chain 1	0	0	1	0	0	0	0	1	0	1	0
mmu-miR-190	MIMAT0000220	NM_029891	Nkrf	NF-kappaB repressing factor	0	0	1	0	0	0	0	1	0	1	0
mmu-miR-190	MIMAT0000220	NM_029956	Mmab	methylmalonic aciduria (cobalamin deficiency) type B homolog (human)	0	0	1	0	0	0	0	1	0	1	0
mmu-miR-190	MIMAT0000220	NM_029977	Polq	polymerase (DNA directed), theta	0	0	1	0	0	0	0	1	0	1	0
mmu-miR-190	MIMAT0000220	NM_029988	Pigh	phosphatidylinositol glycan anchor biosynthesis, class H	0	0	1	0	0	0	0	1	0	1	0
mmu-miR-190	MIMAT0000220	NM_030018	Tmem50b	transmembrane protein 50B	0	0	1	0	0	0	0	1	0	1	0
mmu-miR-190	MIMAT0000220	NM_030108	Tmem33	transmembrane protein 33	0	0	1	0	0	0	0	1	0	1	0
mmu-miR-190	MIMAT0000220	NM_030152	Nol3	nucleolar protein 3 (apoptosis repressor with CARD domain)	0	0	1	0	0	0	0	1	0	1	0
mmu-miR-190	MIMAT0000220	NM_030165	Csgalnact2	chondroitin sulfate N-acetylgalactosaminyltransferase 2	0	0	1	1	0	0	0	1	0	0	0
mmu-miR-190	MIMAT0000220	NM_030184	Armc9	armadillo repeat containing 9	0	0	1	0	0	0	0	1	0	1	0
mmu-miR-190	MIMAT0000220	NM_030554	Rab27b	RAB27b, member RAS oncogene family	0	0	1	0	0	0	0	1	0	1	0
mmu-miR-190	MIMAT0000220	NM_030596	Dsg3	desmoglein 3	0	0	1	0	0	0	0	1	0	1	0
mmu-miR-190	MIMAT0000220	NM_030598	Rcan2	regulator of calcineurin 2	0	0	1	0	0	0	0	1	0	1	0
mmu-miR-190	MIMAT0000220	NM_030611	Akr1c6	aldo-keto reductase family 1, member C6	0	0	1	1	0	0	0	1	0	0	0
mmu-miR-190	MIMAT0000220	NM_030612	Nfkbiz	nuclear factor of kappa light polypeptide gene enhancer in B-cells inhibitor, zeta	0	0	1	0	0	0	0	1	0	1	0
mmu-miR-190	MIMAT0000220	NM_030687	Slco1a4	solute carrier organic anion transporter family, member 1a4	0	0	1	0	0	0	0	1	0	1	0
mmu-miR-190	MIMAT0000220	NM_030708	Zfhx4	zinc finger homeodomain 4	0	0	1	0	0	0	0	1	0	1	0
mmu-miR-190	MIMAT0000220	NM_030712	Cxcr6	chemokine (C-X-C motif) receptor 6	0	0	1	0	0	0	0	1	0	1	0
mmu-miR-190	MIMAT0000220	NM_030721	Acox3	acyl-Coenzyme A oxidase 3, pristanoyl	0	0	1	0	0	0	0	1	0	1	0
mmu-miR-190	MIMAT0000220	NM_030732	Tbl1xr1	transducin (beta)-like 1X-linked receptor 1	0	0	1	0	0	0	0	1	0	1	0
mmu-miR-190	MIMAT0000220	NM_030886	Ankrd17	ankyrin repeat domain 17	0	0	1	0	0	0	0	1	0	1	0
mmu-miR-190	MIMAT0000220	NM_031168	Il6	interleukin 6	0	0	1	0	0	0	0	1	0	1	0
mmu-miR-190	MIMAT0000220	NM_031195	Msr1	macrophage scavenger receptor 1	0	0	1	0	0	0	0	1	0	1	0
mmu-miR-190	MIMAT0000220	NM_032393	Mtap1a	microtubule-associated protein 1 A	0	0	1	0	0	0	0	1	0	1	0
mmu-miR-190	MIMAT0000220	NM_033270	E2f6	E2F transcription factor 6	0	0	1	0	0	0	0	1	0	1	0
mmu-miR-190	MIMAT0000220	NM_033524	Spred1	sprouty protein with EVH-1 domain 1, related sequence	0	0	1	0	0	0	0	1	0	1	0
mmu-miR-190	MIMAT0000220	NM_033526	Ubqln4	ubiquilin 4	0	0	1	0	0	0	0	1	0	1	0
mmu-miR-190	MIMAT0000220	NM_033602	Peli2	pellino 2	0	0	1	0	0	0	0	1	0	1	0
mmu-miR-190	MIMAT0000220	NM_033623	Dcun1d1	DCN1, defective in cullin neddylation 1, domain containing 1 (S. cerevisiae)	0	0	1	0	0	0	0	1	0	1	0
mmu-miR-190	MIMAT0000220	NM_052977	Adarb2	adenosine deaminase, RNA-specific, B2	0	0	1	0	0	0	0	1	0	1	0
mmu-miR-190	MIMAT0000220	NM_053075	Rheb	RAS-homolog enriched in brain	0	0	1	0	0	0	0	1	0	1	0
mmu-miR-190	MIMAT0000220	NM_053090	AB030242	expressed sequence AB030242	0	0	1	0	0	0	0	1	0	1	0
mmu-miR-190	MIMAT0000220	NM_053138	Pcdhb13	protocadherin beta 13	0	0	1	0	0	0	0	1	0	1	0
mmu-miR-190	MIMAT0000220	NM_053141	Pcdhb16	protocadherin beta 16	0	0	1	0	0	0	0	1	0	1	0
mmu-miR-190	MIMAT0000220	NM_053143	Pcdhb18	protocadherin beta 18	0	0	1	0	0	0	0	1	0	1	0
mmu-miR-190	MIMAT0000220	NM_053149	Hemgn	hemogen	0	0	1	0	0	0	0	1	0	1	0
mmu-miR-190	MIMAT0000220	NM_053170	Trim33	tripartite motif-containing 33	0	0	1	0	0	0	0	1	0	1	0
mmu-miR-190	MIMAT0000220	NM_053171	Csmd1	CUB and Sushi multiple domains 1	0	0	1	0	0	0	0	1	0	1	0
mmu-miR-190	MIMAT0000220	NM_053187	Gopc	golgi associated PDZ and coiled-coil motif containing	0	0	1	0	0	0	0	1	0	1	0
mmu-miR-190	MIMAT0000220	NM_053263	Hnrnpa3	heterogeneous nuclear ribonucleoprotein A3	0	0	1	0	0	0	0	1	0	1	0
mmu-miR-190	MIMAT0000220	NM_054039	Foxp3	forkhead box P3	0	0	1	0	0	0	0	1	0	1	0
mmu-miR-190	MIMAT0000220	NM_054057	Prosc	proline synthetase co-transcribed	0	0	1	0	0	0	0	1	0	1	0
mmu-miR-190	MIMAT0000220	NM_054064	Psg29	pregnancy-specific glycoprotein 29	0	0	1	0	0	0	0	1	0	1	0
mmu-miR-190	MIMAT0000220	NM_054077	Prelp	proline arginine-rich end leucine-rich repeat	0	0	1	0	0	0	0	1	0	1	0
mmu-miR-190	MIMAT0000220	NM_054088	Pnpla3	patatin-like phospholipase domain containing 3	0	0	1	0	0	0	0	1	0	1	0
mmu-miR-190	MIMAT0000220	NM_057172	Fubp1	far upstream element (FUSE) binding protein 1	0	0	1	0	0	0	0	1	0	1	0
mmu-miR-190	MIMAT0000220	NM_080420	Lpo	lactoperoxidase	0	0	1	0	0	0	0	1	0	1	0
mmu-miR-190	MIMAT0000220	NM_080445	B3galt6	UDP-Gal:betaGal beta 1,3-galactosyltransferase, polypeptide 6	0	0	1	0	0	0	0	1	0	1	0
mmu-miR-190	MIMAT0000220	NM_080457	Muc4	mucin 4	0	0	1	0	0	0	0	1	0	1	0
mmu-miR-190	MIMAT0000220	NM_080463	Pofut1	protein O-fucosyltransferase 1	0	0	1	0	0	0	0	1	0	1	0
mmu-miR-190	MIMAT0000220	NM_080464	Ppp1r3a	protein phosphatase 1, regulatory (inhibitor) subunit 3A	0	0	1	0	0	0	0	1	0	1	0
mmu-miR-190	MIMAT0000220	NM_080563	Rnf144a	ring finger protein 144A	0	0	1	0	0	0	0	1	0	1	0
mmu-miR-190	MIMAT0000220	NM_080708	Bmp2k	BMP2 inducible kinase	0	0	1	0	0	0	0	1	0	1	0
mmu-miR-190	MIMAT0000220	NM_130450	Elovl6	ELOVL family member 6, elongation of long chain fatty acids (yeast)	0	0	1	0	0	0	0	1	0	1	0
mmu-miR-190	MIMAT0000220	NM_130861	Slco1a5	solute carrier organic anion transporter family, member 1a5	0	0	1	0	0	0	0	1	0	1	0
mmu-miR-190	MIMAT0000220	NM_130885	Oxr1	oxidation resistance 1	0	0	1	0	0	0	0	1	0	1	0
mmu-miR-190	MIMAT0000220	NM_133218	Zfp704	zinc finger protein 704	0	0	1	0	0	0	0	1	0	1	0
mmu-miR-190	MIMAT0000220	NM_133220	Sgk3	serum/glucocorticoid regulated kinase 3	0	0	1	0	0	0	0	1	0	1	0
mmu-miR-190	MIMAT0000220	NM_133352	Tm9sf3	transmembrane 9 superfamily member 3	0	0	1	0	0	0	0	1	0	1	0
mmu-miR-190	MIMAT0000220	NM_133662	Ier3	immediate early response 3	0	0	1	0	0	0	0	1	0	1	0
mmu-miR-190	MIMAT0000220	NM_133670	Sult1a1	sulfotransferase family 1A, phenol-preferring, member 1	0	0	1	0	0	0	0	1	0	1	0
mmu-miR-190	MIMAT0000220	NM_133680	Hiatl1	hippocampus abundant transcript-like 1	0	0	1	1	0	0	0	1	0	0	0
mmu-miR-190	MIMAT0000220	NM_133769	Cyfip2	cytoplasmic FMR1 interacting protein 2	0	0	1	0	0	0	0	1	0	1	0
mmu-miR-190	MIMAT0000220	NM_133784	Wwtr1	WW domain containing transcription regulator 1	0	0	1	0	0	0	0	1	0	1	0
mmu-miR-190	MIMAT0000220	NM_133787	Nmd3	NMD3 homolog (S. cerevisiae)	0	0	1	0	0	0	0	1	0	1	0
mmu-miR-190	MIMAT0000220	NM_133828	Creb1	cAMP responsive element binding protein 1	0	0	1	0	0	0	0	1	0	1	0
mmu-miR-190	MIMAT0000220	NM_133829	2210010L05Rik	RIKEN cDNA 2210010L05 gene	0	0	1	0	0	0	0	1	0	1	0
mmu-miR-190	MIMAT0000220	NM_133833	Dst	dystonin	0	0	1	0	0	0	0	1	0	1	0
mmu-miR-190	MIMAT0000220	NM_133836	Il15ra	interleukin 15 receptor, alpha chain	0	0	1	0	0	0	0	1	0	1	0
mmu-miR-190	MIMAT0000220	NM_133854	Snapin	SNAP-associated protein	0	0	1	0	0	0	0	1	0	1	0
mmu-miR-190	MIMAT0000220	NM_133871	Ifi44	interferon-induced protein 44	0	0	1	0	0	0	0	1	0	1	0
mmu-miR-190	MIMAT0000220	NM_133931	Pot1a	protection of telomeres 1A	0	0	1	1	0	0	0	1	0	0	0
mmu-miR-190	MIMAT0000220	NM_133948	Psip1	PC4 and SFRS1 interacting protein 1	0	0	1	0	0	0	0	1	0	1	0
mmu-miR-190	MIMAT0000220	NM_133957	Nfat5	nuclear factor of activated T-cells 5	0	0	1	0	0	0	0	1	0	1	0
mmu-miR-190	MIMAT0000220	NM_133969	Cyp4v3	cytochrome P450, family 4, subfamily v, polypeptide 3	0	0	1	0	0	0	0	1	0	1	0
mmu-miR-190	MIMAT0000220	NM_133990	Il13ra1	interleukin 13 receptor, alpha 1	0	0	1	0	0	0	0	1	0	1	0
mmu-miR-190	MIMAT0000220	NM_134027	Med1	mediator complex subunit 1	0	0	1	0	0	0	0	1	0	1	0
mmu-miR-190	MIMAT0000220	NM_134096	AW049604	expressed sequence AW049604	0	0	1	0	0	0	0	1	0	1	0
mmu-miR-190	MIMAT0000220	NM_134448	Dst	dystonin	0	0	1	0	0	0	0	1	0	1	0
mmu-miR-190	MIMAT0000220	NM_138313	Bmf	Bcl2 modifying factor	0	0	1	0	0	0	0	1	0	1	0
mmu-miR-190	MIMAT0000220	NM_138648	Olr1	oxidized low density lipoprotein (lectin-like) receptor 1	0	0	1	0	0	0	0	1	0	1	0
mmu-miR-190	MIMAT0000220	NM_138667	Map3k7ip2	mitogen-activated protein kinase kinase kinase 7 interacting protein 2	0	0	1	0	0	0	0	1	0	1	0
mmu-miR-190	MIMAT0000220	NM_138679	Ash1l	ash1 (absent, small, or homeotic)-like (Drosophila)	0	0	0	0	0	0	1	1	0	1	0
mmu-miR-190	MIMAT0000220	NM_138721	Lsm10	U7 snRNP-specific Sm-like protein LSM10	0	0	1	0	0	0	0	1	0	1	0
mmu-miR-190	MIMAT0000220	NM_138756	Slc25a36	solute carrier family 25, member 36	0	0	1	0	0	0	0	1	0	1	0
mmu-miR-190	MIMAT0000220	NM_138949	Zfp286	zinc finger protein 286	0	0	1	0	0	0	0	1	0	1	0
mmu-miR-190	MIMAT0000220	NM_139145	Hlcs	holocarboxylase synthetase (biotin- [propriony-Coenzyme A-carboxylase (ATP-hydrolysing)] ligase)	0	0	1	0	0	0	0	1	0	1	0
mmu-miR-190	MIMAT0000220	NM_139146	Satb2	special AT-rich sequence binding protein 2	0	0	1	0	0	0	0	1	0	1	0
mmu-miR-190	MIMAT0000220	NM_139269	Hrasls3	HRAS like suppressor 3	0	0	1	0	0	0	0	1	0	1	0
mmu-miR-190	MIMAT0000220	NM_139303	Kif18a	kinesin family member 18A	0	0	1	0	0	0	0	1	0	1	0
mmu-miR-190	MIMAT0000220	NM_139309	Fktn	fukutin	0	0	1	0	0	0	0	1	0	1	0
mmu-miR-190	MIMAT0000220	NM_144523	Zfp622	zinc finger protein 622	0	0	1	0	0	0	0	1	0	1	0
mmu-miR-190	MIMAT0000220	NM_144552	Stxbp6	syntaxin binding protein 6 (amisyn)	0	0	1	0	0	0	0	1	0	1	0
mmu-miR-190	MIMAT0000220	NM_144785	Slc22a9	solute carrier family 22 (organic anion transporter), member 9	0	0	1	0	0	0	0	1	0	1	0
mmu-miR-190	MIMAT0000220	NM_144799	Lmcd1	LIM and cysteine-rich domains 1	0	0	1	1	0	0	0	1	0	0	0
mmu-miR-190	MIMAT0000220	NM_144807	Chpt1	choline phosphotransferase 1	0	0	1	0	0	0	0	1	0	1	0
mmu-miR-190	MIMAT0000220	NM_144825	Taok1	TAO kinase 1	0	0	1	0	0	0	0	1	0	1	0
mmu-miR-190	MIMAT0000220	NM_144901	Csde1	cold shock domain containing E1, RNA binding	0	0	1	0	0	0	1	1	0	0	0
mmu-miR-190	MIMAT0000220	NM_144907	Sesn2	sestrin 2	0	0	1	0	0	0	0	1	0	1	0
mmu-miR-190	MIMAT0000220	NM_144921	Atp1a3	ATPase, Na+/K+ transporting, alpha 3 polypeptide	0	0	1	0	0	0	0	1	0	1	0
mmu-miR-190	MIMAT0000220	NM_144944	Prokr2	prokineticin receptor 2	0	0	1	0	0	0	0	1	0	1	0
mmu-miR-190	MIMAT0000220	NM_144955	Nkx6-1	NK6 transcription factor related, locus 1 (Drosophila)	0	0	1	1	0	0	0	1	0	0	0
mmu-miR-190	MIMAT0000220	NM_145144	2810003C17Rik	RIKEN cDNA 2810003C17 gene	0	0	1	0	0	0	0	1	0	1	0
mmu-miR-190	MIMAT0000220	NM_145151	Crebzf	CREB/ATF bZIP transcription factor	0	0	1	0	0	0	0	1	0	1	0
mmu-miR-190	MIMAT0000220	NM_145226	Oas3	2"-5" oligoadenylate synthetase 3	0	0	1	0	0	0	0	1	0	1	0
mmu-miR-190	MIMAT0000220	NM_145356	Zbtb7c	zinc finger and BTB domain containing 7C	0	0	1	0	0	0	0	1	0	1	0
mmu-miR-190	MIMAT0000220	NM_145360	Idi1	isopentenyl-diphosphate delta isomerase	0	0	1	0	0	0	0	1	0	1	0
mmu-miR-190	MIMAT0000220	NM_145374	BC020002	cDNA sequence BC020002	0	0	1	1	0	0	0	1	0	0	0
mmu-miR-190	MIMAT0000220	NM_145389	BC016579	cDNA sequence, BC016579	0	0	1	0	0	0	0	1	0	1	0
mmu-miR-190	MIMAT0000220	NM_145392	Bag2	Bcl2-associated athanogene 2	0	0	1	0	0	0	0	1	0	1	0
mmu-miR-190	MIMAT0000220	NM_145398	Casd1	CAS1 domain containing 1	0	0	1	0	0	0	0	1	0	1	0
mmu-miR-190	MIMAT0000220	NM_145423	Slc5a8	solute carrier family 5 (iodide transporter), member 8	0	0	1	0	0	0	0	1	0	1	0
mmu-miR-190	MIMAT0000220	NM_145426	Mfap3	microfibrillar-associated protein 3	0	0	1	0	0	0	0	1	0	1	0
mmu-miR-190	MIMAT0000220	NM_145483	Zfp160	zinc finger protein 160	0	0	1	0	0	0	0	1	0	1	0
mmu-miR-190	MIMAT0000220	NM_145505	AI450540	expressed sequence AI450540	0	0	1	0	0	0	0	1	0	1	0
mmu-miR-190	MIMAT0000220	NM_145510	Rabif	RAB interacting factor	0	0	1	0	0	0	0	1	0	1	0
mmu-miR-190	MIMAT0000220	NM_145525	Osbpl6	oxysterol binding protein-like 6	0	0	1	0	0	0	0	1	0	1	0
mmu-miR-190	MIMAT0000220	NM_145556	Tardbp	TAR DNA binding protein	0	0	1	0	0	0	0	1	0	1	0
mmu-miR-190	MIMAT0000220	NM_145595	Cbr4	carbonyl reductase 4	0	0	1	0	0	0	0	1	0	1	0
mmu-miR-190	MIMAT0000220	NM_145599	Tmem184c	transmembrane protein 184C	0	0	1	0	0	0	0	1	0	1	0
mmu-miR-190	MIMAT0000220	NM_145608	BC021891	cDNA sequence BC021891	0	0	1	0	0	0	0	1	0	1	0
mmu-miR-190	MIMAT0000220	NM_145624	Zfp709	zinc finger protein 709	0	0	1	0	0	0	0	1	0	1	0
mmu-miR-190	MIMAT0000220	NM_145713	Hist1h1d	histone cluster 1, H1d	0	0	1	1	0	0	0	1	0	0	0
mmu-miR-190	MIMAT0000220	NM_145851	Cables2	Cdk5 and Abl enzyme substrate 2	0	0	1	0	0	0	0	1	0	1	0
mmu-miR-190	MIMAT0000220	NM_145857	Nod2	nucleotide-binding oligomerization domain containing 2	0	0	1	0	0	0	0	1	0	1	0
mmu-miR-190	MIMAT0000220	NM_145938	Rpp40	ribonuclease P 40 subunit (human)	0	0	1	0	0	0	0	1	0	1	0
mmu-miR-190	MIMAT0000220	NM_145956	Brcc3	BRCA1/BRCA2-containing complex, subunit 3	0	0	1	0	0	0	0	1	0	1	0
mmu-miR-190	MIMAT0000220	NM_145958	Kbtbd2	kelch repeat and BTB (POZ) domain containing 2	0	0	1	0	0	0	0	1	0	1	0
mmu-miR-190	MIMAT0000220	NM_145959	D15Ertd621e	DNA segment, Chr 15, ERATO Doi 621, expressed	0	0	1	0	0	0	0	1	0	1	0
mmu-miR-190	MIMAT0000220	NM_145962	Pank3	pantothenate kinase 3	0	0	1	0	0	0	0	1	0	1	0
mmu-miR-190	MIMAT0000220	NM_145964	BC002199	cDNA sequence BC002199	0	0	1	0	0	0	0	1	0	1	0
mmu-miR-190	MIMAT0000220	NM_145967	Vstm2a	V-set and transmembrane domain containing 2A	0	0	1	0	0	0	0	1	0	1	0
mmu-miR-190	MIMAT0000220	NM_145991	Cdc73	cell division cycle 73, Paf1/RNA polymerase II complex component, homolog (S. cerevisiae)	0	0	1	0	0	0	0	1	0	1	0
mmu-miR-190	MIMAT0000220	NM_145994	Abi1	abl-interactor 1	0	0	1	0	0	0	0	1	0	1	0
mmu-miR-190	MIMAT0000220	NM_146005	Ank3	ankyrin 3, epithelial	0	0	1	0	0	0	0	1	0	1	0
mmu-miR-190	MIMAT0000220	NM_146016	C230094A16Rik	RIKEN cDNA C230094A16 gene	0	0	1	0	0	0	0	1	0	1	0
mmu-miR-190	MIMAT0000220	NM_146023	Evi2b	ecotropic viral integration site 2b	0	0	1	1	0	0	0	1	0	0	0
mmu-miR-190	MIMAT0000220	NM_146078	Ubr2	ubiquitin protein ligase E3 component n-recognin 2	0	0	0	0	0	0	1	1	0	1	0
mmu-miR-190	MIMAT0000220	NM_146130	Hnrnpa3	heterogeneous nuclear ribonucleoprotein A3	0	0	1	0	0	0	0	1	0	1	0
mmu-miR-190	MIMAT0000220	NM_146208	Neil3	nei like 3 (E. coli)	0	0	1	0	0	0	0	1	0	1	0
mmu-miR-190	MIMAT0000220	NM_146217	Aars	alanyl-tRNA synthetase	0	0	1	0	0	0	0	1	0	1	0
mmu-miR-190	MIMAT0000220	NM_146253	Zbtb6	zinc finger and BTB domain containing 6	0	0	1	0	0	0	0	1	0	1	0
mmu-miR-190	MIMAT0000220	NM_146698	Olfr1443	olfactory receptor 1443	0	0	1	0	0	0	0	1	0	1	0
mmu-miR-190	MIMAT0000220	NM_147100	Olfr614	olfactory receptor 614	0	0	1	0	0	0	0	1	0	1	0
mmu-miR-190	MIMAT0000220	NM_148948	Dicer1	Dicer1, Dcr-1 homolog (Drosophila)	0	0	1	0	0	0	0	1	0	1	0
mmu-miR-190	MIMAT0000220	NM_153054	Slc18a1	solute carrier family 18 (vesicular monoamine), member 1	0	0	1	0	0	0	0	1	0	1	0
mmu-miR-190	MIMAT0000220	NM_153075	Catsper2	cation channel, sperm associated 2	0	0	1	1	0	0	0	1	0	0	0
mmu-miR-190	MIMAT0000220	NM_153086	Gjd4	gap junction protein, delta 4	0	0	1	0	0	0	0	1	0	1	0
mmu-miR-190	MIMAT0000220	NM_153127	Mmrn2	multimerin 2	0	0	1	0	0	0	0	1	0	1	0
mmu-miR-190	MIMAT0000220	NM_153167	Wdr32	WD repeat domain 32	0	0	1	0	0	0	0	1	0	1	0
mmu-miR-190	MIMAT0000220	NM_153177	Eif2c4	eukaryotic translation initiation factor 2C, 4	0	0	1	1	0	0	0	1	0	0	0
mmu-miR-190	MIMAT0000220	NM_153389	Atp10d	ATPase, class V, type 10D	0	0	1	0	0	0	0	1	0	1	0
mmu-miR-190	MIMAT0000220	NM_153405	Rbm45	RNA binding motif protein 45	0	0	1	0	0	0	0	1	0	1	0
mmu-miR-190	MIMAT0000220	NM_153408	Lincr	lung-inducible neuralized-related C3HC4 RING domain protein	0	0	1	0	0	0	0	1	0	1	0
mmu-miR-190	MIMAT0000220	NM_153514	Rhobtb2	Rho-related BTB domain containing 2	0	0	1	0	0	0	0	1	0	1	0
mmu-miR-190	MIMAT0000220	NM_153516	Bcl2l13	BCL2-like 13 (apoptosis facilitator)	0	0	1	0	0	0	0	1	0	1	0
mmu-miR-190	MIMAT0000220	NM_153528	Gramd1c	GRAM domain containing 1C	0	0	1	0	0	0	0	1	0	1	0
mmu-miR-190	MIMAT0000220	NM_153535	BC035537	cDNA sequence BC035537	0	0	1	0	0	0	0	1	0	1	0
mmu-miR-190	MIMAT0000220	NM_153546	Mboat1	membrane bound O-acyltransferase domain containing 1	0	0	1	0	0	0	0	1	0	1	0
mmu-miR-190	MIMAT0000220	NM_153581	Gpm6a	glycoprotein m6a	0	0	1	0	0	0	0	1	0	1	0
mmu-miR-190	MIMAT0000220	NM_153774	Ipo9	importin 9	0	0	1	0	0	0	0	1	0	1	0
mmu-miR-190	MIMAT0000220	NM_153794	4933403F05Rik	RIKEN cDNA 4933403F05 gene	0	0	1	0	0	0	0	1	0	1	0
mmu-miR-190	MIMAT0000220	NM_153802	Zfp128	zinc finger protein 128	0	0	1	0	0	0	0	1	0	1	0
mmu-miR-190	MIMAT0000220	NM_153820	Arhgap15	Rho GTPase activating protein 15	0	0	1	0	0	0	0	1	0	1	0
mmu-miR-190	MIMAT0000220	NM_170597	Creg2	cellular repressor of E1A-stimulated genes 2	0	0	1	0	0	0	0	1	0	1	0
mmu-miR-190	MIMAT0000220	NM_170688	Ank3	ankyrin 3, epithelial	0	0	1	0	0	0	0	1	0	1	0
mmu-miR-190	MIMAT0000220	NM_170689	Ank3	ankyrin 3, epithelial	0	0	1	0	0	0	0	1	0	1	0
mmu-miR-190	MIMAT0000220	NM_170690	Ank3	ankyrin 3, epithelial	0	0	1	0	0	0	0	1	0	1	0
mmu-miR-190	MIMAT0000220	NM_170728	Ank3	ankyrin 3, epithelial	0	0	1	0	0	0	0	1	0	1	0
mmu-miR-190	MIMAT0000220	NM_170729	Ank3	ankyrin 3, epithelial	0	0	1	0	0	0	0	1	0	1	0
mmu-miR-190	MIMAT0000220	NM_172053	Adamts16	a disintegrin-like and metallopeptidase (reprolysin type) with thrombospondin type 1 motif, 16	0	0	1	0	0	0	0	1	0	1	0
mmu-miR-190	MIMAT0000220	NM_172125	Adam1b	a disintegrin and metallopeptidase domain 1b	0	0	1	0	0	0	0	1	0	1	0
mmu-miR-190	MIMAT0000220	NM_172260	Cep68	centrosomal protein 68	0	0	1	0	0	0	0	1	0	1	0
mmu-miR-190	MIMAT0000220	NM_172262	Aof1	amine oxidase, flavin containing 1	0	0	1	1	0	0	0	1	0	0	0
mmu-miR-190	MIMAT0000220	NM_172276	Sfrs8	splicing factor, arginine/serine-rich 8	0	0	1	0	0	0	0	1	0	1	0
mmu-miR-190	MIMAT0000220	NM_172294	Sulf1	sulfatase 1	0	0	1	0	0	0	0	1	0	1	0
mmu-miR-190	MIMAT0000220	NM_172298	Tshz3	teashirt zinc finger family member 3	0	0	1	0	0	0	0	1	0	1	0
mmu-miR-190	MIMAT0000220	NM_172302	5730453I16Rik	RIKEN cDNA 5730453I16 gene	0	0	1	0	0	0	0	1	0	1	0
mmu-miR-190	MIMAT0000220	NM_172403	2810021J22Rik	RIKEN cDNA 2810021J22 gene	0	0	1	0	0	0	0	1	0	1	0
mmu-miR-190	MIMAT0000220	NM_172413	Rap2c	RAP2C, member of RAS oncogene family	0	0	1	0	0	0	0	1	0	1	0
mmu-miR-190	MIMAT0000220	NM_172416	Ostm1	osteopetrosis associated transmembrane protein 1	0	0	1	0	0	0	0	1	0	1	0
mmu-miR-190	MIMAT0000220	NM_172420	Ppp1r1c	protein phosphatase 1, regulatory (inhibitor) subunit 1C	0	0	1	1	0	0	0	1	0	0	0
mmu-miR-190	MIMAT0000220	NM_172424	Med13l	mediator complex subunit 13-like	0	0	1	0	0	0	0	1	0	1	0
mmu-miR-190	MIMAT0000220	NM_172426	Slc24a2	solute carrier family 24 (sodium/potassium/calcium exchanger), member 2	0	0	1	0	0	0	0	1	0	1	0
mmu-miR-190	MIMAT0000220	NM_172440	Stxbp5l	syntaxin binding protein 5-like	0	0	1	0	0	0	0	1	0	1	0
mmu-miR-190	MIMAT0000220	NM_172441	Shroom2	shroom family member 2	0	0	1	0	0	0	0	1	0	1	0
mmu-miR-190	MIMAT0000220	NM_172458	9030612M13Rik	RIKEN cDNA 9030612M13 gene	0	0	1	0	0	0	0	1	0	1	0
mmu-miR-190	MIMAT0000220	NM_172466	Adamts18	a disintegrin-like and metallopeptidase (reprolysin type) with thrombospondin type 1 motif, 18	0	0	1	0	0	0	0	1	0	1	0
mmu-miR-190	MIMAT0000220	NM_172475	Frmd4a	FERM domain containing 4A	0	0	1	0	0	0	0	1	0	1	0
mmu-miR-190	MIMAT0000220	NM_172507	Sh3bgrl2	SH3 domain binding glutamic acid-rich protein like 2	0	0	1	0	0	0	0	1	0	1	0
mmu-miR-190	MIMAT0000220	NM_172516	Ripk5	receptor interacting protein kinase 5	0	0	1	0	0	0	0	1	0	1	0
mmu-miR-190	MIMAT0000220	NM_172525	Arhgap29	Rho GTPase activating protein 29	0	0	1	0	0	0	0	1	0	1	0
mmu-miR-190	MIMAT0000220	NM_172527	Nudt15	nudix (nucleoside diphosphate linked moiety X)-type motif 15	0	0	1	0	0	0	0	1	0	1	0
mmu-miR-190	MIMAT0000220	NM_172535	Iqub	IQ motif and ubiquitin domain containing	0	0	1	0	0	0	0	1	0	1	0
mmu-miR-190	MIMAT0000220	NM_172545	Ehmt1	euchromatic histone methyltransferase 1	0	0	1	0	0	0	0	1	0	1	0
mmu-miR-190	MIMAT0000220	NM_172552	Tdg	thymine DNA glycosylase	0	0	1	0	0	0	0	1	0	1	0
mmu-miR-190	MIMAT0000220	NM_172555	Papolg	poly(A) polymerase gamma	0	0	1	0	0	0	1	1	0	0	0
mmu-miR-190	MIMAT0000220	NM_172596	Sec24c	SEC24 related gene family, member C (S. cerevisiae)	0	0	1	0	0	0	0	1	0	1	0
mmu-miR-190	MIMAT0000220	NM_172600	6720456H20Rik	RIKEN cDNA 6720456H20 gene	0	0	1	0	0	0	0	1	0	1	0
mmu-miR-190	MIMAT0000220	NM_172606	2014-03-06	membrane-associated ring finger (C3HC4) 6	0	0	1	0	0	0	0	1	0	1	0
mmu-miR-190	MIMAT0000220	NM_172613	Atp13a4	ATPase type 13A4	0	0	1	0	0	0	0	1	0	1	0
mmu-miR-190	MIMAT0000220	NM_172637	Hectd2	HECT domain containing 2	0	0	1	0	0	0	0	1	0	1	0
mmu-miR-190	MIMAT0000220	NM_172662	Gtdc1	glycosyltransferase-like domain containing 1	0	0	1	0	0	0	0	1	0	1	0
mmu-miR-190	MIMAT0000220	NM_172666	Agps	alkylglycerone phosphate synthase	0	0	1	0	0	0	0	1	0	1	0
mmu-miR-190	MIMAT0000220	NM_172675	Stx16	syntaxin 16	0	0	1	0	0	0	0	1	0	1	0
mmu-miR-190	MIMAT0000220	NM_172695	Plaa	phospholipase A2, activating protein	0	0	1	1	0	0	0	1	0	0	0
mmu-miR-190	MIMAT0000220	NM_172700	Zmpste24	zinc metallopeptidase, STE24 homolog (S. cerevisiae)	0	0	1	0	0	0	0	1	0	1	0
mmu-miR-190	MIMAT0000220	NM_172706	9330182L06Rik	RIKEN cDNA 9330182L06 gene	0	0	1	0	0	0	0	1	0	1	0
mmu-miR-190	MIMAT0000220	NM_172762	Rbm34	RNA binding motif protein 34	0	0	1	0	0	0	0	1	0	1	0
mmu-miR-190	MIMAT0000220	NM_172767	Loh11cr2a	loss of heterozygosity, 11, chromosomal region 2, gene A homolog (human)	0	0	1	0	0	0	0	1	0	1	0
mmu-miR-190	MIMAT0000220	NM_172772	B230380D07Rik	RIKEN cDNA B230380D07 gene	0	0	1	0	0	0	0	1	0	1	0
mmu-miR-190	MIMAT0000220	NM_172782	Nxt2	nuclear transport factor 2-like export factor 2	0	0	1	0	0	0	0	1	0	1	0
mmu-miR-190	MIMAT0000220	NM_172839	Ccnj	cyclin J	0	0	1	0	0	0	0	1	0	1	0
mmu-miR-190	MIMAT0000220	NM_172849	9430031J16Rik	RIKEN cDNA 9430031J16 gene	0	0	1	0	0	0	0	1	0	1	0
mmu-miR-190	MIMAT0000220	NM_172861	Slc7a14	solute carrier family 7 (cationic amino acid transporter, y+ system), member 14	0	0	1	0	0	0	0	1	0	1	0
mmu-miR-190	MIMAT0000220	NM_172862	Frem2	Fras1 related extracellular matrix protein 2	0	0	1	0	0	0	0	1	0	1	0
mmu-miR-190	MIMAT0000220	NM_172863	Zfp697	zinc finger protein 697	0	0	1	0	0	0	0	1	0	1	0
mmu-miR-190	MIMAT0000220	NM_172865	Manea	mannosidase, endo-alpha	0	0	1	0	0	0	0	1	0	1	0
mmu-miR-190	MIMAT0000220	NM_172868	Palm2	paralemmin 2	0	0	1	0	0	0	0	1	0	1	0
mmu-miR-190	MIMAT0000220	NM_172877	4732496O08Rik	RIKEN cDNA 4732496O08 gene	0	0	1	0	0	0	0	1	0	1	0
mmu-miR-190	MIMAT0000220	NM_172883	Mfsd7	major facilitator superfamily domain containing 7	0	0	1	0	0	0	0	1	0	1	0
mmu-miR-190	MIMAT0000220	NM_172934	Heg1	HEG homolog 1 (zebrafish)	0	0	1	0	0	0	0	1	0	1	0
mmu-miR-190	MIMAT0000220	NM_172961	Abat	4-aminobutyrate aminotransferase	0	0	1	0	0	0	0	1	0	1	0
mmu-miR-190	MIMAT0000220	NM_172966	Sh3rf2	SH3 domain containing ring finger 2	0	0	1	0	0	0	0	1	0	1	0
mmu-miR-190	MIMAT0000220	NM_172992	Phtf2	putative homeodomain transcription factor 2	0	0	1	0	0	0	0	1	0	1	0
mmu-miR-190	MIMAT0000220	NM_173010	Ube3a	ubiquitin protein ligase E3A	0	0	1	0	0	0	0	1	0	1	0
mmu-miR-190	MIMAT0000220	NM_173181	3110050N22Rik	RIKEN cDNA 3110050N22 gene	0	0	1	0	0	0	0	1	0	1	0
mmu-miR-190	MIMAT0000220	NM_173185	Csnk1g1	casein kinase 1, gamma 1	0	0	1	0	0	0	0	1	0	1	0
mmu-miR-190	MIMAT0000220	NM_173189	Mcph1	microcephaly, primary autosomal recessive 1	0	0	1	0	0	0	0	1	0	1	0
mmu-miR-190	MIMAT0000220	NM_173363	Eif5	eukaryotic translation initiation factor 5	0	0	1	0	0	0	0	1	0	1	0
mmu-miR-190	MIMAT0000220	NM_173374	Sfrs1	splicing factor, arginine/serine-rich 1 (ASF/SF2)	0	0	1	0	0	0	1	1	0	0	0
mmu-miR-190	MIMAT0000220	NM_173376	Rbmx2	RNA binding motif protein, X-linked 2	0	0	1	0	0	0	0	1	0	1	0
mmu-miR-190	MIMAT0000220	NM_173390	Nhsl1	NHS-like 1	0	0	1	0	0	0	0	1	0	1	0
mmu-miR-190	MIMAT0000220	NM_173395	BC056923	cDNA sequence BC056923	0	0	1	0	0	0	0	1	0	1	0
mmu-miR-190	MIMAT0000220	NM_173401	Fbxo44	F-box protein 44	0	0	1	0	0	0	0	1	0	1	0
mmu-miR-190	MIMAT0000220	NM_173413	Rab8b	RAB8B, member RAS oncogene family	0	0	1	0	0	0	0	1	0	1	0
mmu-miR-190	MIMAT0000220	NM_173414	Lancl3	LanC lantibiotic synthetase component C-like 3 (bacterial)	0	0	1	0	0	0	0	1	0	1	0
mmu-miR-190	MIMAT0000220	NM_173417	Kcns3	potassium voltage-gated channel, delayed-rectifier, subfamily S, member 3	0	0	1	0	0	0	0	1	0	1	0
mmu-miR-190	MIMAT0000220	NM_173424	Zbtb37	zinc finger and BTB domain containing 37	0	0	0	0	0	0	1	1	0	1	0
mmu-miR-190	MIMAT0000220	NM_173442	Gcnt1	glucosaminyl (N-acetyl) transferase 1, core 2	0	0	1	0	0	0	0	1	0	1	0
mmu-miR-190	MIMAT0000220	NM_173449	4921523A10Rik	RIKEN cDNA 4921523A10 gene	0	0	1	0	0	0	0	1	0	1	0
mmu-miR-190	MIMAT0000220	NM_173750	2700007P21Rik	RIKEN cDNA 2700007P21 gene	0	0	1	0	0	0	0	1	0	1	0
mmu-miR-190	MIMAT0000220	NM_173752	1110067D22Rik	RIKEN cDNA 1110067D22 gene	0	0	1	0	0	0	0	1	0	1	0
mmu-miR-190	MIMAT0000220	NM_173753	Fnip1	folliculin interacting protein 1	0	0	1	0	0	0	0	1	0	1	0
mmu-miR-190	MIMAT0000220	NM_173760	Hisppd1	histidine acid phosphatase domain containing 1	0	0	1	1	0	0	0	1	0	0	0
mmu-miR-190	MIMAT0000220	NM_173769	Zfp641	zinc finger protein 641	0	0	1	0	0	0	0	1	0	1	0
mmu-miR-190	MIMAT0000220	NM_173863	Crtc3	CREB regulated transcription coactivator 3	0	0	1	0	0	0	0	1	0	1	0
mmu-miR-190	MIMAT0000220	NM_173868	St18	suppression of tumorigenicity 18	0	0	1	0	0	0	0	1	0	1	0
mmu-miR-190	MIMAT0000220	NM_174876	Impg2	interphotoreceptor matrix proteoglycan 2	0	0	1	0	0	0	0	1	0	1	0
mmu-miR-190	MIMAT0000220	NM_174997	BC043098	cDNA sequence BC043098	0	0	1	0	0	0	0	1	0	1	0
mmu-miR-190	MIMAT0000220	NM_175013	Pgm5	phosphoglucomutase 5	0	0	1	0	0	0	0	1	0	1	0
mmu-miR-190	MIMAT0000220	NM_175021	Samd4b	sterile alpha motif domain containing 4B	0	0	1	0	0	0	0	1	0	1	0
mmu-miR-190	MIMAT0000220	NM_175088	Mdfic	MyoD family inhibitor domain containing	0	0	1	0	0	0	0	1	0	1	0
mmu-miR-190	MIMAT0000220	NM_175090	Slc31a1	solute carrier family 31, member 1	0	0	1	0	0	0	0	1	0	1	0
mmu-miR-190	MIMAT0000220	NM_175098	Ccdc126	coiled-coil domain containing 126	0	0	1	0	0	0	0	1	0	1	0
mmu-miR-190	MIMAT0000220	NM_175106	Tmem177	transmembrane protein 177	0	0	1	0	0	0	0	1	0	1	0
mmu-miR-190	MIMAT0000220	NM_175116	P2ry5	purinergic receptor P2Y, G-protein coupled, 5	0	0	1	0	0	0	0	1	0	1	0
mmu-miR-190	MIMAT0000220	NM_175127	Fbxo28	F-box protein 28	0	0	1	0	0	0	0	1	0	1	0
mmu-miR-190	MIMAT0000220	NM_175135	Eif2b3	eukaryotic translation initiation factor 2B, subunit 3	0	0	1	0	0	0	0	1	0	1	0
mmu-miR-190	MIMAT0000220	NM_175164	Arhgap26	Rho GTPase activating protein 26	0	0	1	0	0	0	0	1	0	1	0
mmu-miR-190	MIMAT0000220	NM_175175	Plekhf2	pleckstrin homology domain containing, family F (with FYVE domain) member 2	0	0	1	0	0	0	0	1	0	1	0
mmu-miR-190	MIMAT0000220	NM_175179	2810002O09Rik	RIKEN cDNA 2810002O09 gene	0	0	1	0	0	0	0	1	0	1	0
mmu-miR-190	MIMAT0000220	NM_175180	Wdr44	WD repeat domain 44	0	0	1	0	0	0	0	1	0	1	0
mmu-miR-190	MIMAT0000220	NM_175181	2600010E01Rik	RIKEN cDNA 2600010E01 gene	0	0	1	0	0	0	0	1	0	1	0
mmu-miR-190	MIMAT0000220	NM_175189	Hepacam	hepatocyte cell adhesion molecule	0	0	1	0	0	0	0	1	0	1	0
mmu-miR-190	MIMAT0000220	NM_175244	Hectd3	HECT domain containing 3	0	0	1	0	0	0	0	1	0	1	0
mmu-miR-190	MIMAT0000220	NM_175245	2410129H14Rik	RIKEN cDNA 2410129H14 gene	0	0	1	0	0	0	0	1	0	1	0
mmu-miR-190	MIMAT0000220	NM_175251	Arid2	AT rich interactive domain 2 (Arid-rfx like)	0	0	1	0	0	0	0	1	0	1	0
mmu-miR-190	MIMAT0000220	NM_175266	Epm2aip1	EPM2A (laforin) interacting protein 1	0	0	1	0	0	0	0	1	0	1	0
mmu-miR-190	MIMAT0000220	NM_175272	Nav2	neuron navigator 2	0	0	1	0	0	0	0	1	0	1	0
mmu-miR-190	MIMAT0000220	NM_175305	Lrrc19	leucine rich repeat containing 19	0	0	1	0	0	0	0	1	0	1	0
mmu-miR-190	MIMAT0000220	NM_175310	Pds5b	PDS5, regulator of cohesion maintenance, homolog B (S. cerevisiae)	0	0	1	0	0	0	0	1	0	1	0
mmu-miR-190	MIMAT0000220	NM_175316	Slco2b1	solute carrier organic anion transporter family, member 2b1	0	0	1	0	0	0	0	1	0	1	0
mmu-miR-190	MIMAT0000220	NM_175347	Srl	sarcalumenin	0	0	1	0	0	0	0	1	0	1	0
mmu-miR-190	MIMAT0000220	NM_175357	Crbn	cereblon	0	0	1	0	0	0	0	1	0	1	0
mmu-miR-190	MIMAT0000220	NM_175358	Zdhhc15	zinc finger, DHHC domain containing 15	0	0	1	0	0	0	0	1	0	1	0
mmu-miR-190	MIMAT0000220	NM_175394	Wtap	Wilms" tumour 1-associating protein	0	0	1	0	0	0	0	1	0	1	0
mmu-miR-190	MIMAT0000220	NM_175400	Sephs1	selenophosphate synthetase 1	0	0	1	0	0	0	0	1	0	1	0
mmu-miR-190	MIMAT0000220	NM_175434	Slc35f3	solute carrier family 35, member F3	0	0	1	0	0	0	0	1	0	1	0
mmu-miR-190	MIMAT0000220	NM_175445	Rassf2	Ras association (RalGDS/AF-6) domain family member 2	0	0	1	0	0	0	0	1	0	1	0
mmu-miR-190	MIMAT0000220	NM_175460	Nmnat2	nicotinamide nucleotide adenylyltransferase 2	0	0	1	0	0	0	0	1	0	1	0
mmu-miR-190	MIMAT0000220	NM_175461	C030014K22Rik	RIKEN cDNA C030014K22 gene	0	0	1	0	0	0	0	1	0	1	0
mmu-miR-190	MIMAT0000220	NM_175511	A130092J06Rik	RIKEN cDNA A130092J06 gene	0	0	1	0	0	0	0	1	0	1	0
mmu-miR-190	MIMAT0000220	NM_175518	D730040F13Rik	RIKEN cDNA D730040F13 gene	0	0	1	0	0	0	0	1	0	1	0
mmu-miR-190	MIMAT0000220	NM_175523	Ppm1k	protein phosphatase 1K (PP2C domain containing)	0	0	1	0	0	0	0	1	0	1	0
mmu-miR-190	MIMAT0000220	NM_175550	Ap4e1	adaptor-related protein complex AP-4, epsilon 1	0	0	1	0	0	0	0	1	0	1	0
mmu-miR-190	MIMAT0000220	NM_175562	Rab39	RAB39, member RAS oncogene family	0	0	1	0	0	0	0	1	0	1	0
mmu-miR-190	MIMAT0000220	NM_175686	Prrx1	paired related homeobox 1	0	0	1	0	0	0	0	1	0	1	0
mmu-miR-190	MIMAT0000220	NM_175730	Hoxc5	homeo box C5	0	0	1	0	0	0	0	1	0	1	0
mmu-miR-190	MIMAT0000220	NM_175749	Nup153	nucleoporin 153	0	0	1	0	0	0	0	1	0	1	0
mmu-miR-190	MIMAT0000220	NM_175751	Zfp608	zinc finger protein 608	0	0	1	0	0	0	0	1	0	1	0
mmu-miR-190	MIMAT0000220	NM_175752	Chn1	chimerin (chimaerin) 1	0	0	1	0	0	0	0	1	0	1	0
mmu-miR-190	MIMAT0000220	NM_175770	Taf7	TAF7 RNA polymerase II, TATA box binding protein (TBP)-associated factor	0	0	1	0	0	0	0	1	0	1	0
mmu-miR-190	MIMAT0000220	NM_176828	C030006K11Rik	RIKEN cDNA C030006K11 gene	0	0	1	0	0	0	0	1	0	1	0
mmu-miR-190	MIMAT0000220	NM_176850	Bptf	bromodomain PHD finger transcription factor	0	0	1	0	0	0	0	1	0	1	0
mmu-miR-190	MIMAT0000220	NM_177027	Zcchc7	zinc finger, CCHC domain containing 7	0	0	1	0	0	0	0	1	0	1	0
mmu-miR-190	MIMAT0000220	NM_177089	Tacc1	transforming, acidic coiled-coil containing protein 1	0	0	1	0	0	0	0	1	0	1	0
mmu-miR-190	MIMAT0000220	NM_177158	5830482F20Rik	RIKEN cDNA 5830482F20 gene	0	0	1	0	0	0	0	1	0	1	0
mmu-miR-190	MIMAT0000220	NM_177224	Chd9	chromodomain helicase DNA binding protein 9	0	0	1	0	0	0	0	1	0	1	0
mmu-miR-190	MIMAT0000220	NM_177270	Cdkl2	cyclin-dependent kinase-like 2 (CDC2-related kinase)	0	0	1	0	0	0	0	1	0	1	0
mmu-miR-190	MIMAT0000220	NM_177312	6330408A02Rik	RIKEN cDNA 6330408A02 gene	0	0	1	0	0	0	0	1	0	1	0
mmu-miR-190	MIMAT0000220	NM_177327	Wwp1	WW domain containing E3 ubiquitin protein ligase 1	0	0	1	0	0	0	0	1	0	1	0
mmu-miR-190	MIMAT0000220	NM_177333	Exoc3	exocyst complex component 3	0	0	1	0	0	0	0	1	0	1	0
mmu-miR-190	MIMAT0000220	NM_177368	Tmtc2	transmembrane and tetratricopeptide repeat containing 2	0	0	1	0	0	0	0	1	0	1	0
mmu-miR-190	MIMAT0000220	NM_177371	Tnfsf15	tumor necrosis factor (ligand) superfamily, member 15	0	0	1	0	0	0	0	1	0	1	0
mmu-miR-190	MIMAT0000220	NM_177372	Dna2	DNA replication helicase 2 homolog (yeast)	0	0	1	0	0	0	0	1	0	1	0
mmu-miR-190	MIMAT0000220	NM_177381	Cog3	component of oligomeric golgi complex 3	0	0	1	0	0	0	0	1	0	1	0
mmu-miR-190	MIMAT0000220	NM_177547	Sgk3	serum/glucocorticoid regulated kinase 3	0	0	1	0	0	0	0	1	0	1	0
mmu-miR-190	MIMAT0000220	NM_177578	A430090E18Rik	RIKEN cDNA A430090E18 gene	0	0	1	0	0	0	0	1	0	1	0
mmu-miR-190	MIMAT0000220	NM_177586	Eif5a2	eukaryotic translation initiation factor 5A2	0	0	1	0	0	0	0	1	0	1	0
mmu-miR-190	MIMAT0000220	NM_177594	Mtmr9	myotubularin related protein 9	0	0	1	0	0	0	0	1	0	1	0
mmu-miR-190	MIMAT0000220	NM_177595	Mkx	mohawk	0	0	1	0	0	0	0	1	0	1	0
mmu-miR-190	MIMAT0000220	NM_177604	AA986860	expressed sequence AA986860	0	0	1	0	0	0	0	1	0	1	0
mmu-miR-190	MIMAT0000220	NM_177619	Myst2	MYST histone acetyltransferase 2	0	0	1	0	0	0	0	1	0	1	0
mmu-miR-190	MIMAT0000220	NM_177695	Tmc3	transmembrane channel-like gene family 3	0	0	1	0	0	0	0	1	0	1	0
mmu-miR-190	MIMAT0000220	NM_177730	Impad1	inositol monophosphatase domain containing 1	0	0	1	0	0	0	0	1	0	1	0
mmu-miR-190	MIMAT0000220	NM_177766	Slc35e1	solute carrier family 35, member E1	0	0	1	0	0	0	0	1	0	1	0
mmu-miR-190	MIMAT0000220	NM_177787	9830102E05Rik	RIKEN cDNA 9830102E05 gene	0	0	1	0	0	0	0	1	0	1	0
mmu-miR-190	MIMAT0000220	NM_177806	Prpf39	PRP39 pre-mRNA processing factor 39 homolog (yeast)	0	0	1	0	0	0	0	1	0	1	0
mmu-miR-190	MIMAT0000220	NM_177824	9830107B12Rik	RIKEN cDNA 9830107B12 gene	0	0	1	0	0	0	0	1	0	1	0
mmu-miR-190	MIMAT0000220	NM_177857	Dennd2c	DENN/MADD domain containing 2C	0	0	1	0	0	0	0	1	0	1	0
mmu-miR-190	MIMAT0000220	NM_177863	Frem1	Fras1 related extracellular matrix protein 1	0	0	1	0	0	0	0	1	0	1	0
mmu-miR-190	MIMAT0000220	NM_177906	Opcml	opioid binding protein/cell adhesion molecule-like	0	0	1	0	0	0	0	1	0	1	0
mmu-miR-190	MIMAT0000220	NM_177960	Idi1	isopentenyl-diphosphate delta isomerase	0	0	1	0	0	0	0	1	0	1	0
mmu-miR-190	MIMAT0000220	NM_178005	Lrrtm2	leucine rich repeat transmembrane neuronal 2	0	0	1	0	0	0	0	1	0	1	0
mmu-miR-190	MIMAT0000220	NM_178041	Eif5	eukaryotic translation initiation factor 5	0	0	1	0	0	0	0	1	0	1	0
mmu-miR-190	MIMAT0000220	NM_178045	Rassf4	Ras association (RalGDS/AF-6) domain family member 4	0	0	1	0	0	0	0	1	0	1	0
mmu-miR-190	MIMAT0000220	NM_178118	Dixdc1	DIX domain containing 1	0	0	1	0	0	0	0	1	0	1	0
mmu-miR-190	MIMAT0000220	NM_178263	Ankrd27	ankyrin repeat domain 27 (VPS9 domain)	0	0	1	0	0	0	0	1	0	1	0
mmu-miR-190	MIMAT0000220	NM_178378	Iqcg	IQ motif containing G	0	0	1	0	0	0	0	1	0	1	0
mmu-miR-190	MIMAT0000220	NM_178404	Zc3h6	zinc finger CCCH type containing 6	0	0	1	1	0	0	0	1	0	0	0
mmu-miR-190	MIMAT0000220	NM_178405	Atp1a2	ATPase, Na+/K+ transporting, alpha 2 polypeptide	0	0	1	0	0	0	0	1	0	1	0
mmu-miR-190	MIMAT0000220	NM_178420	Nlrx1	NLR family member X1	0	0	1	0	0	0	0	1	0	1	0
mmu-miR-190	MIMAT0000220	NM_178421	Nanos1	nanos homolog 1 (Drosophila)	0	0	1	0	0	0	0	1	0	1	0
mmu-miR-190	MIMAT0000220	NM_178590	Ikbkg	inhibitor of kappaB kinase gamma	0	0	1	0	0	0	0	1	0	1	0
mmu-miR-190	MIMAT0000220	NM_178610	Krr1	KRR1, small subunit (SSU) processome component, homolog (yeast)	0	0	1	0	0	0	0	1	0	1	0
mmu-miR-190	MIMAT0000220	NM_178611	Lair1	leukocyte-associated Ig-like receptor 1	0	0	1	0	0	0	0	1	0	1	0
mmu-miR-190	MIMAT0000220	NM_178612	Cnpy4	canopy 4 homolog (zebrafish)	0	0	1	0	0	0	0	1	0	1	0
mmu-miR-190	MIMAT0000220	NM_178625	Tmem209	transmembrane protein 209	0	0	1	0	0	0	0	1	0	1	0
mmu-miR-190	MIMAT0000220	NM_178640	B3galnt2	UDP-GalNAc:betaGlcNAc beta 1,3-galactosaminyltransferase, polypeptide 2	0	0	1	1	0	0	0	1	0	0	0
mmu-miR-190	MIMAT0000220	NM_178655	Ank2	ankyrin 2, brain	0	0	1	0	0	0	0	1	0	1	0
mmu-miR-190	MIMAT0000220	NM_178663	E130319B15Rik	RIKEN cDNA E130319B15 gene	0	0	1	0	0	0	0	1	0	1	0
mmu-miR-190	MIMAT0000220	NM_178668	E430028B21Rik	RIKEN cDNA E430028B21 gene	0	0	1	0	0	0	0	1	0	1	0
mmu-miR-190	MIMAT0000220	NM_178712	Gpr64	G protein-coupled receptor 64	0	0	1	0	0	0	0	1	0	1	0
mmu-miR-190	MIMAT0000220	NM_178721	Cadm2	cell adhesion molecule 2	0	0	1	0	0	0	0	1	0	1	0
mmu-miR-190	MIMAT0000220	NM_178730	Tmprss11f	transmembrane protease, serine 11f	0	0	1	0	0	0	0	1	0	1	0
mmu-miR-190	MIMAT0000220	NM_178736	Elmod2	ELMO domain containing 2	0	0	1	0	0	0	0	1	0	1	0
mmu-miR-190	MIMAT0000220	NM_178749	Stk32a	serine/threonine kinase 32A	0	0	1	0	0	0	0	1	0	1	0
mmu-miR-190	MIMAT0000220	NM_178750	Ss18l1	synovial sarcoma translocation gene on chromosome 18-like 1	0	0	1	0	0	0	0	1	0	1	0
mmu-miR-190	MIMAT0000220	NM_178778	A930041I02Rik	RIKEN cDNA A930041I02 gene	0	0	1	0	0	0	0	1	0	1	0
mmu-miR-190	MIMAT0000220	NM_178788	Dctd	dCMP deaminase	0	0	1	0	0	0	0	1	0	1	0
mmu-miR-190	MIMAT0000220	NM_178793	Ccbe1	collagen and calcium binding EGF domains 1	0	0	1	0	0	0	0	1	0	1	0
mmu-miR-190	MIMAT0000220	NM_178804	Slit2	slit homolog 2 (Drosophila)	0	0	1	0	0	0	0	1	0	1	0
mmu-miR-190	MIMAT0000220	NM_178880	Son	Son cell proliferation protein	0	0	1	0	0	0	0	1	0	1	0
mmu-miR-190	MIMAT0000220	NM_178896	Dcun1d4	DCN1, defective in cullin neddylation 1, domain containing 4 (S. cerevisiae)	0	0	1	0	0	0	0	1	0	1	0
mmu-miR-190	MIMAT0000220	NM_180599	Mfap3	microfibrillar-associated protein 3	0	0	1	0	0	0	0	1	0	1	0
mmu-miR-190	MIMAT0000220	NM_181040	Atpaf1	ATP synthase mitochondrial F1 complex assembly factor 1	0	0	1	0	0	0	0	1	0	1	0
mmu-miR-190	MIMAT0000220	NM_181266	Zfp120	zinc finger protein 120	0	0	1	0	0	0	0	1	0	1	0
mmu-miR-190	MIMAT0000220	NM_181399	Usp6nl	USP6 N-terminal like	0	0	1	0	0	0	0	1	0	1	0
mmu-miR-190	MIMAT0000220	NM_181595	Ppp1r9a	protein phosphatase 1, regulatory (inhibitor) subunit 9A	0	0	1	0	0	0	0	1	0	1	0
mmu-miR-190	MIMAT0000220	NM_181649	2310002B06Rik	RIKEN cDNA 2310002B06 gene	0	0	1	0	0	0	0	1	0	1	0
mmu-miR-190	MIMAT0000220	NM_181751	Gpr119	G-protein coupled receptor 119	0	0	1	0	0	0	0	1	0	1	0
mmu-miR-190	MIMAT0000220	NM_181816	Ccdc67	coiled-coil domain containing 67	0	0	1	0	0	0	0	1	0	1	0
mmu-miR-190	MIMAT0000220	NM_182939	Ppp4r2	protein phosphatase 4, regulatory subunit 2	0	0	1	0	0	0	0	1	0	1	0
mmu-miR-190	MIMAT0000220	NM_182959	Slc17a8	solute carrier family 17 (sodium-dependent inorganic phosphate cotransporter), member 8	0	0	1	0	0	0	0	1	0	1	0
mmu-miR-190	MIMAT0000220	NM_182994	Arl5a	ADP-ribosylation factor-like 5A	0	0	1	0	0	0	0	1	0	1	0
mmu-miR-190	MIMAT0000220	NM_183146	A530054K11Rik	RIKEN cDNA A530054K11 gene	0	0	1	0	0	0	0	1	0	1	0
mmu-miR-190	MIMAT0000220	NM_183185	Zfp300	zinc finger protein 300	0	0	1	0	0	0	0	1	0	1	0
mmu-miR-190	MIMAT0000220	NM_194268	Onecut2	one cut domain, family member 2	0	0	1	0	0	0	0	1	0	1	0
mmu-miR-190	MIMAT0000220	NM_194343	Trim45	tripartite motif-containing 45	0	0	1	0	0	0	0	1	0	1	0
mmu-miR-190	MIMAT0000220	NM_197959	3000004C01Rik	RIKEN cDNA 3000004C01 gene	0	0	1	0	0	0	0	1	0	1	0
mmu-miR-190	MIMAT0000220	NM_197985	Adipor2	adiponectin receptor 2	0	0	1	0	0	0	0	1	0	1	0
mmu-miR-190	MIMAT0000220	NM_198003	1300003B13Rik	RIKEN cDNA 1300003B13 gene	0	0	1	0	0	0	0	1	0	1	0
mmu-miR-190	MIMAT0000220	NM_198010	Ankrd17	ankyrin repeat domain 17	0	0	1	0	0	0	0	1	0	1	0
mmu-miR-190	MIMAT0000220	NM_198031	Tubgcp3	tubulin, gamma complex associated protein 3	0	0	1	0	0	0	0	1	0	1	0
mmu-miR-190	MIMAT0000220	NM_198105	ORF34	open reading frame 34	0	0	1	0	0	0	0	1	0	1	0
mmu-miR-190	MIMAT0000220	NM_198110	Gnl3l	guanine nucleotide binding protein-like 3 (nucleolar)-like	0	0	1	0	0	0	0	1	0	1	0
mmu-miR-190	MIMAT0000220	NM_198111	Akap6	A kinase (PRKA) anchor protein 6	0	0	1	0	0	0	0	1	0	1	0
mmu-miR-190	MIMAT0000220	NM_198161	Bhlhb9	basic helix-loop-helix domain containing, class B9	0	0	1	0	0	0	0	1	0	1	0
mmu-miR-190	MIMAT0000220	NM_198294	Tanc1	tetratricopeptide repeat, ankyrin repeat and coiled-coil containing 1	0	0	1	0	0	0	0	1	0	1	0
mmu-miR-190	MIMAT0000220	NM_198300	Cpeb3	cytoplasmic polyadenylation element binding protein 3	0	0	1	0	0	0	0	1	0	1	0
mmu-miR-190	MIMAT0000220	NM_198302	Rbm11	RNA binding motif protein 11	0	0	1	0	0	0	0	1	0	1	0
mmu-miR-190	MIMAT0000220	NM_198416	Zzz3	zinc finger, ZZ domain containing 3	0	0	1	0	0	0	0	1	0	1	0
mmu-miR-190	MIMAT0000220	NM_198417	C030039L03Rik	RIKEN cDNA C030039L03 gene	0	0	1	0	0	0	0	1	0	1	0
mmu-miR-190	MIMAT0000220	NM_198616	Ccdc85b	coiled-coil domain containing 85B	0	0	1	0	0	0	0	1	0	1	0
mmu-miR-190	MIMAT0000220	NM_199012	Fchsd2	FCH and double SH3 domains 2	0	0	1	0	0	0	0	1	0	1	0
mmu-miR-190	MIMAT0000220	NM_199025	Zbtb26	zinc finger and BTB domain containing 26	0	0	1	0	0	0	0	1	0	1	0
mmu-miR-190	MIMAT0000220	NM_199065	Slitrk1	SLIT and NTRK-like family, member 1	0	0	1	0	0	0	0	1	0	1	0
mmu-miR-190	MIMAT0000220	NM_199323	Tacc1	transforming, acidic coiled-coil containing protein 1	0	0	1	0	0	0	0	1	0	1	0
mmu-miR-190	MIMAT0000220	NM_199446	Phkb	phosphorylase kinase beta	0	0	1	0	0	0	0	1	0	1	0
mmu-miR-190	MIMAT0000220	NM_199473	Col8a2	collagen, type VIII, alpha 2	0	0	1	1	0	0	0	1	0	0	0
mmu-miR-190	MIMAT0000220	NM_199476	Rrm2b	ribonucleotide reductase M2 B (TP53 inducible)	0	0	1	0	0	0	0	1	0	1	0
mmu-miR-190	MIMAT0000220	NM_201368	Xkr8	X Kell blood group precursor related family member 8 homolog	0	0	1	0	0	0	0	1	0	1	0
mmu-miR-190	MIMAT0000220	NM_203490	Mrgprd	MAS-related GPR, member D	0	0	1	0	0	0	0	1	0	1	0
mmu-miR-190	MIMAT0000220	NM_207237	Man1c1	mannosidase, alpha, class 1C, member 1	0	0	1	0	0	0	0	1	0	1	0
mmu-miR-190	MIMAT0000220	NM_207264	BC052040	cDNA sequence BC052040	0	0	1	0	0	0	0	1	0	1	0
mmu-miR-190	MIMAT0000220	NM_207301	Wrb	tryptophan rich basic protein	0	0	1	0	0	0	0	1	0	1	0
mmu-miR-190	MIMAT0000220	NM_207649	Rcan2	regulator of calcineurin 2	0	0	1	0	0	0	0	1	0	1	0
mmu-miR-190	MIMAT0000220	NM_207652	Tsc22d1	TSC22 domain family, member 1	0	0	1	0	0	0	0	1	0	1	0
mmu-miR-190	MIMAT0000220	NM_207653	Cflar	CASP8 and FADD-like apoptosis regulator	0	0	1	0	0	0	0	1	0	1	0
mmu-miR-190	MIMAT0000220	NM_207692	Mapk9	mitogen-activated protein kinase 9	0	0	1	0	0	0	0	1	0	1	0
mmu-miR-190	MIMAT0000220	NM_212445	Kdelc2	KDEL (Lys-Asp-Glu-Leu) containing 2	0	0	1	0	0	0	0	1	0	1	0
mmu-miR-190	MIMAT0000220	NM_212446	Psmf1	proteasome (prosome, macropain) inhibitor subunit 1	0	0	1	0	0	0	0	1	0	1	0
mmu-miR-190	MIMAT0000220	NM_212468	Ssbp1	single-stranded DNA binding protein 1	0	0	1	0	0	0	0	1	0	1	0
mmu-miR-190	MIMAT0000220	NM_213727	9430069J07Rik	RIKEN cDNA 9430069J07 gene	0	0	1	0	0	0	0	1	0	1	0
mmu-miR-190	MIMAT0000220	XM_129968	Phlpp	PH domain and leucine rich repeat protein phosphatase	0	0	1	1	0	0	0	0	0	1	0
mmu-miR-190	MIMAT0000220	XM_619089	OTTMUSG00000000724	predicted gene, OTTMUSG00000000724	0	0	1	1	0	0	0	0	0	1	0
mmu-miR-190	MIMAT0000220	XM_620516	Mex3b	mex3 homolog B (C. elegans)	0	0	1	1	0	0	0	0	0	1	0
mmu-miR-190	MIMAT0000220	XM_898543	C87414	expressed sequence C87414	0	0	1	1	0	0	0	0	0	1	0
mmu-miR-190	MIMAT0000220	XM_898556	C87414	expressed sequence C87414	0	0	1	1	0	0	0	0	0	1	0
mmu-miR-190	MIMAT0000220	XM_912460	Mex3b	mex3 homolog B (C. elegans)	0	0	1	1	0	0	0	0	0	1	0
mmu-miR-190	MIMAT0000220	XM_981565	C87414	expressed sequence C87414	0	0	1	1	0	0	0	0	0	1	0
mmu-miR-190	MIMAT0000220	XM_981633	EG666105	predicted gene, EG666105	0	0	1	1	0	0	0	0	0	1	0

## Sheet: miR124&190 GO
Id	Items	Items_Details	Support	List size	Reference Support	Reference size	Hyp	Hyp_c	Genes
49	GO:0006355	regulation of transcription, DNA-dependent (BP)	51	277	1738	37681	2.39624e-12	3.73814e-10	Six4,Myst2,Foxa3,Nkrf,Nr6a1,Fubp1,Mga,Sub1,Prrx1,Sp4,Zscan12,Zzz3,Zfp697,Lin28b,Hivep3,Clock,Mkx,Nr1d2,Meox2,Creb1,Phtf2,Dmd,Fosl2,Crtc3,Rbl1,Tcf4,Ss18,Ehf,Tshz1,Gzf1,Six6,Nfatc2,Mll1,Ebf3,Neurod1,Zfp120,Nfx1,Hnrnpd,Bcl11b,Ctnnd1,Rybp,Sp1,Tsc22d1,Cebpa,Whsc1l1,Nr3c1,Rb1cc1,Nfat5,Tcf12,Med13,Onecut2
14	GO:0006351	transcription, DNA-dependent (BP)	45	277	1614	37681	1.46985e-09	1.14649e-07	Myst2,Foxa3,Nkrf,Nr6a1,Fubp1,Mga,Sub1,Sp4,Zscan12,Zzz3,Zfp697,Papolg,Hivep3,Clock,Nr1d2,Creb1,Phtf2,Fosl2,Crtc3,Rbl1,Tcf4,Ss18,Ehf,Tshz1,Gzf1,Nfatc2,Mll1,Ebf3,Neurod1,Zfp120,Nfx1,Hnrnpd,Bcl11b,Ctnnd1,Rybp,Sp1,Tsc22d1,Cebpa,Whsc1l1,Nr3c1,Rb1cc1,Nfat5,Tcf12,Med13,Onecut2
21	GO:0006351,GO:0006355	transcription, DNA-dependent (BP),regulation of transcription, DNA-dependent (BP)	44	277	1549	37681	1.56996e-09	8.16379e-08	Myst2,Foxa3,Nkrf,Nr6a1,Fubp1,Mga,Sub1,Sp4,Zscan12,Zzz3,Zfp697,Hivep3,Clock,Nr1d2,Creb1,Phtf2,Fosl2,Crtc3,Rbl1,Tcf4,Ss18,Ehf,Tshz1,Gzf1,Nfatc2,Mll1,Ebf3,Neurod1,Zfp120,Nfx1,Hnrnpd,Bcl11b,Ctnnd1,Rybp,Sp1,Tsc22d1,Cebpa,Whsc1l1,Nr3c1,Rb1cc1,Nfat5,Tcf12,Med13,Onecut2
65	GO:0006810	transport (BP)	33	277	1620	37681	0.0141508	0.315362	Kpna4,Mtm1,Chrnb2,Gria2,Pitpna,Nxt2,Syt11,Mfsd8,Slc4a8,Qk,Ldlr,Acbd5,Slc17a8,Crat,Atp1a3,Slc2a13,Cplx2,Sorbs1,Slc8a1,Snx5,Gabrb2,Cacnb2,Dopey2,Slc31a1,Snap29,Cadps,Lmbrd1,Slc12a2,Cyb5,Chmp2b,Slc35f3,Rab9b,Ap3m1
94	GO:0045944	positive regulation of transcription from RNA polymerase II promoter (BP)	24	277	643	37681	1.04439e-05	0.000407311	Six4,Foxa3,Brca1,Phip,Cd28,Clock,Map3k1,Dicer1,Creb1,Tcf4,Ss18,Nfatc2,Mll1,Neurod1,Ube3a,Bcl11b,Fzd5,Sp1,Cebpa,Nr3c1,Nfat5,Tcf12,Med13,Onecut2
3	GO:0008152	metabolic process (BP)	21	277	1664	37681	0.011843	0.0169496	Zdhhc3,Kif5b,Atp8a1,Galnt4,Mid2,Atp1a3,Myo5a,Mpped1,Sptlc1,St6galnac3,Ipmk,Pgm3,Pptc7,Mgrn1,Hlcs,Pigh,Smarcad1,Aldh9a1,Dctd,Sh3rf2,Rnf144a
38	GO:0007275	multicellular organismal development (BP)	19	277	872	37681	2.90601	0.000348721	Six4,Lnp,Foxa3,Nr6a1,Prrx1,Mkx,Meox2,Qk,Ereg,Tcf4,Tshz1,Six6,Frem1,Ebf3,Neurod1,Wtap,Fzd5,Asb1,Tcf12
52	GO:0006355,GO:0045944	regulation of transcription, DNA-dependent (BP),positive regulation of transcription from RNA polymerase II promoter (BP)	17	277	430	37681	0.00261177	0.0814874	Six4,Foxa3,Clock,Creb1,Tcf4,Ss18,Nfatc2,Mll1,Neurod1,Bcl11b,Sp1,Cebpa,Nr3c1,Nfat5,Tcf12,Med13,Onecut2
28	GO:0006351,GO:0006355,GO:0045944	transcription, DNA-dependent (BP),regulation of transcription, DNA-dependent (BP),positive regulation of transcription from RNA polymerase II promoter (BP)	16	277	392	37681	0.00436615	0.011352	Foxa3,Clock,Creb1,Tcf4,Ss18,Nfatc2,Mll1,Neurod1,Bcl11b,Sp1,Cebpa,Nr3c1,Nfat5,Tcf12,Med13,Onecut2
50	GO:0006355,GO:0045893	regulation of transcription, DNA-dependent (BP),positive regulation of transcription, DNA-dependent (BP)	13	277	362	37681	0.335859	6.54925	Six4,Hivep3,Fosl2,Tcf4,Ehf,Nfatc2,Mll1,Ebf3,Neurod1,Sp1,Cebpa,Tcf12,Med13
24	GO:0006351,GO:0006355,GO:0045893	transcription, DNA-dependent (BP),regulation of transcription, DNA-dependent (BP),positive regulation of transcription, DNA-dependent (BP)	12	277	332	37681	0.750453	0.000106428	Hivep3,Fosl2,Tcf4,Ehf,Nfatc2,Mll1,Ebf3,Neurod1,Sp1,Cebpa,Tcf12,Med13
39	GO:0007275,GO:0006355	multicellular organismal development (BP),regulation of transcription, DNA-dependent (BP)	12	277	316	37681	0.455423	0.71046	Six4,Foxa3,Nr6a1,Prrx1,Mkx,Meox2,Tcf4,Tshz1,Six6,Ebf3,Neurod1,Tcf12
75	GO:0015031	protein transport (BP)	11	277	486	37681	0.00103553	0.00343709	Kpna4,Mtm1,Nxt2,Rab27b,Snx5,Dopey2,Snap29,Cadps,Chmp2b,Rab9b,Ap3m1
107	GO:0000122	negative regulation of transcription from RNA polymerase II promoter (BP)	11	277	490	37681	0.00110568	0.00344972	Foxa3,Nr6a1,Tdg,Prrx1,Dicer1,Rbl1,Tcf4,Gzf1,Nfx1,Rybp,Cebpa
118	GO:0007155	cell adhesion (BP)	11	277	450	37681	0.000553996	0.0022743	Pcdh15,Cdh2,Dsc2,Itga3,Pcdh10,Cxadr,Cd4,Frem1,Adam12,Astn1,Ctnnd1
66	GO:0006810,GO:0015031	transport (BP),protein transport (BP)	10	277	448	37681	0.00191705	0.00498434	Kpna4,Mtm1,Nxt2,Snx5,Dopey2,Snap29,Cadps,Chmp2b,Rab9b,Ap3m1
68	GO:0006810,GO:0006811	transport (BP),ion transport (BP)	10	277	549	37681	0.00788058	0.013219	Chrnb2,Gria2,Slc4a8,Slc17a8,Atp1a3,Slc8a1,Gabrb2,Cacnb2,Slc31a1,Slc12a2
88	GO:0030154	cell differentiation (BP)	10	277	570	37681	0.0100816	0.0151224	Foxa3,Nr6a1,Qk,Ereg,Tcf4,Cplx2,Neurod1,Fzd5,Bmpr1a,Tcf12
51	GO:0006355,GO:0045893,GO:0045944	regulation of transcription, DNA-dependent (BP),positive regulation of transcription, DNA-dependent (BP),positive regulation of transcription from RNA polymerase II promoter (BP)	9	277	206	37681	2.40775	0.000313007	Six4,Tcf4,Nfatc2,Mll1,Neurod1,Sp1,Cebpa,Tcf12,Med13
53	GO:0006355,GO:0000122	regulation of transcription, DNA-dependent (BP),negative regulation of transcription from RNA polymerase II promoter (BP)	9	277	347	37681	0.00115721	0.0035397	Foxa3,Nr6a1,Prrx1,Rbl1,Tcf4,Gzf1,Nfx1,Rybp,Cebpa
57	GO:0043066	negative regulation of apoptotic process (BP)	9	277	340	37681	0.00100458	0.00348255	Phip,Dicer1,Cflar,Neurod1,Bcl11b,Tsc22d1,Alox12,Cxcl12,Rb1cc1
82	GO:0055085	transmembrane transport (BP)	9	277	444	37681	0.00591898	0.0108631	Hnrnpa3,Mfsd8,Slc4a8,Atp8a1,Slc17a8,Atp1a3,Slc2a13,Slc8a1,Slc12a2
25	GO:0006351,GO:0006355,GO:0045893,GO:0045944	transcription, DNA-dependent (BP),regulation of transcription, DNA-dependent (BP),positive regulation of transcription, DNA-dependent (BP),positive regulation of transcription from RNA polymerase II promoter (BP)	8	277	190	37681	8.83223	0.000861143	Tcf4,Nfatc2,Mll1,Neurod1,Sp1,Cebpa,Tcf12,Med13
34	GO:0006351,GO:0006355,GO:0000122	transcription, DNA-dependent (BP),regulation of transcription, DNA-dependent (BP),negative regulation of transcription from RNA polymerase II promoter (BP)	8	277	325	37681	0.0029605	0.00679173	Foxa3,Nr6a1,Rbl1,Tcf4,Gzf1,Nfx1,Rybp,Cebpa
44	GO:0007275,GO:0030154	multicellular organismal development (BP),cell differentiation (BP)	8	277	417	37681	0.0125401	0.0174665	Foxa3,Nr6a1,Qk,Ereg,Tcf4,Neurod1,Fzd5,Tcf12
114	GO:0006357	regulation of transcription from RNA polymerase II promoter (BP)	8	277	262	37681	0.000766043	0.0029147	Foxa3,Sub1,Sp4,Nr1d2,Fzd5,Sp1,Cebpa,Med13
15	GO:0006351,GO:0007275,GO:0006355	transcription, DNA-dependent (BP),multicellular organismal development (BP),regulation of transcription, DNA-dependent (BP)	7	277	271	37681	0.00410307	0.00914398	Foxa3,Nr6a1,Tcf4,Tshz1,Ebf3,Neurod1,Tcf12
35	GO:0006351,GO:0006355,GO:0006357	transcription, DNA-dependent (BP),regulation of transcription, DNA-dependent (BP),regulation of transcription from RNA polymerase II promoter (BP)	7	277	188	37681	0.000510997	0.00227759	Foxa3,Sub1,Sp4,Nr1d2,Sp1,Cebpa,Med13
74	GO:0006810,GO:0055085	transport (BP),transmembrane transport (BP)	7	277	414	37681	0.0343212	0.0408711	Mfsd8,Slc4a8,Slc17a8,Atp1a3,Slc2a13,Slc8a1,Slc12a2
79	GO:0006200	ATP catabolic process (BP)	7	277	248	37681	0.00252153	0.00614624	Rad51l3,Ddx51,Ercc6,Eif4a2,Atp8a1,Atp1a3,Lonrf3
85	GO:0034220	ion transmembrane transport (BP)	7	277	331	37681	0.0116962	0.0170525	Chrnb2,Gria2,Slc4a8,Atp8a1,Atp1a3,Gabrb2,Slc12a2
91	GO:0008285	negative regulation of cell proliferation (BP)	7	277	279	37681	0.00479989	0.00935979	Foxa3,Ereg,Asph,Mll1,Bcl11b,Fzd5,Cebpa
112	GO:0010628	positive regulation of gene expression (BP)	7	277	156	37681	0.00016487	0.00122475	Itga3,Dicer1,Qk,Nfatc2,Alox12,Nfat5,Tcf12
133	GO:0006974	response to DNA damage stimulus (BP)	7	277	308	37681	0.00808969	0.0132841	Rad51l3,Brca1,Ercc6,Clock,Nfatc2,Hus1,Smc6
5	GO:0042493	response to drug (BP)	6	277	123	37681	0.00030958	0.0017248	Akr1c6,Creb1,Htr2c,Atp1a3,Ss18,Nfatc2
47	GO:0007275,GO:0045944	multicellular organismal development (BP),positive regulation of transcription from RNA polymerase II promoter (BP)	6	277	147	37681	0.000795513	0.00295476	Six4,Foxa3,Tcf4,Neurod1,Fzd5,Tcf12
72	GO:0006810,GO:0006811,GO:0034220	transport (BP),ion transport (BP),ion transmembrane transport (BP)	6	277	253	37681	0.01139	0.0167626	Chrnb2,Gria2,Slc4a8,Atp1a3,Gabrb2,Slc12a2
90	GO:0007399	nervous system development (BP)	6	277	279	37681	0.0176351	0.0231182	Tcf4,Cplx2,Neurod1,Bmpr1a,Pofut1,Tcf12
110	GO:0008610	lipid biosynthetic process (BP)	6	277	108	37681	0.00015278	0.00119168	Brca1,Far1,Idi1,Akr1c6,Agps,St8sia1
4	GO:0005975	carbohydrate metabolic process (BP)	5	277	174	37681	0.00950013	0.0148202	Ppp1r2,B4galt6,Pgm3,Pofut1,Phkb
7	GO:0042981	regulation of apoptotic process (BP)	5	277	157	37681	0.00623834	0.011186	Bcl2l13,Dicer1,Creb1,Cflar,Bmf
10	GO:0016311	dephosphorylation (BP)	5	277	186	37681	0.0124074	0.0174374	Mtm1,Ptpn4,Ptpre,Pptc7,Ptpn9
18	GO:0006351,GO:0007275,GO:0006355,GO:0030154	transcription, DNA-dependent (BP),multicellular organismal development (BP),regulation of transcription, DNA-dependent (BP),cell differentiation (BP)	5	277	112	37681	0.00146449	0.00415384	Foxa3,Nr6a1,Tcf4,Neurod1,Tcf12
37	GO:0006351,GO:0006355,GO:0016568	transcription, DNA-dependent (BP),regulation of transcription, DNA-dependent (BP),chromatin modification (BP)	5	277	167	37681	0.00804135	0.0133452	Myst2,Foxa3,Rbl1,Mll1,Whsc1l1
40	GO:0007275,GO:0006355,GO:0045893	multicellular organismal development (BP),regulation of transcription, DNA-dependent (BP),positive regulation of transcription, DNA-dependent (BP)	5	277	83	37681	0.00037659	0.0018951	Six4,Tcf4,Ebf3,Neurod1,Tcf12
42	GO:0007275,GO:0006355,GO:0045944	multicellular organismal development (BP),regulation of transcription, DNA-dependent (BP),positive regulation of transcription from RNA polymerase II promoter (BP)	5	277	117	37681	0.00177566	0.00469496	Six4,Foxa3,Tcf4,Neurod1,Tcf12
46	GO:0007275,GO:0030154,GO:0045944	multicellular organismal development (BP),cell differentiation (BP),positive regulation of transcription from RNA polymerase II promoter (BP)	5	277	66	37681	0.000128295	0.00111189	Foxa3,Tcf4,Neurod1,Fzd5,Tcf12
71	GO:0006810,GO:0006811,GO:0055085,GO:0006814	transport (BP),ion transport (BP),transmembrane transport (BP),sodium ion transport (BP)	5	277	81	37681	0.00033631	0.00174881	Slc4a8,Slc17a8,Atp1a3,Slc8a1,Slc12a2
86	GO:0043547	positive regulation of GTPase activity (BP)	5	277	175	37681	0.00972241	0.0150168	Tbc1d14,Ankrd27,Arhgap12,Elmod2,Arhgap15
89	GO:0030154,GO:0007399	cell differentiation (BP),nervous system development (BP)	5	277	145	37681	0.0044746	0.0089492	Tcf4,Cplx2,Neurod1,Bmpr1a,Tcf12
92	GO:0008285,GO:0045944	negative regulation of cell proliferation (BP),positive regulation of transcription from RNA polymerase II promoter (BP)	5	277	74	37681	0.00022046	0.00156326	Foxa3,Mll1,Bcl11b,Fzd5,Cebpa
98	GO:0045944,GO:0006357	positive regulation of transcription from RNA polymerase II promoter (BP),regulation of transcription from RNA polymerase II promoter (BP)	5	277	127	37681	0.00253945	0.00600234	Foxa3,Fzd5,Sp1,Cebpa,Med13
109	GO:0006629	lipid metabolic process (BP)	5	277	227	37681	0.0267217	0.0328235	Far1,Adipor2,Ldlr,Crat,St8sia1
122	GO:0006281,GO:0006974	DNA repair (BP),response to DNA damage stimulus (BP)	5	277	224	37681	0.0254255	0.031731	Rad51l3,Brca1,Ercc6,Hus1,Smc6
125	GO:0001525	angiogenesis (BP)	5	277	159	37681	0.00657362	0.0116532	Meox2,Dicer1,Ereg,Fzd5,Pofut1
138	GO:0007264	small GTPase mediated signal transduction (BP)	5	277	191	37681	0.0137789	0.0190222	Rab27b,Sos1,Rap2c,Rab9b,Rhobtb2
0	GO:0006816	calcium ion transport (BP)	4	277	128	37681	0.0149828	0.019977	Chrnb2,Slc8a1,Cacnb2,Slc24a2
8	GO:0042981,GO:0006915	regulation of apoptotic process (BP),apoptotic process (BP)	4	277	84	37681	0.00347818	0.0078637	Bcl2l13,Dicer1,Cflar,Bmf
12	GO:0016311,GO:0006470	dephosphorylation (BP),protein dephosphorylation (BP)	4	277	91	37681	0.00462939	0.00914158	Mtm1,Ptpn4,Ptpre,Ptpn9
13	GO:0035335	peptidyl-tyrosine dephosphorylation (BP)	4	277	88	37681	0.00410874	0.00890228	Ptpn4,Ptpre,Ptpn9,Ptprd
17	GO:0006351,GO:0007275,GO:0006355,GO:0045893	transcription, DNA-dependent (BP),multicellular organismal development (BP),regulation of transcription, DNA-dependent (BP),positive regulation of transcription, DNA-dependent (BP)	4	277	73	37681	0.00208929	0.00525693	Tcf4,Ebf3,Neurod1,Tcf12
19	GO:0006351,GO:0007275,GO:0006355,GO:0030154,GO:0045944	transcription, DNA-dependent (BP),multicellular organismal development (BP),regulation of transcription, DNA-dependent (BP),cell differentiation (BP),positive regulation of transcription from RNA polymerase II promoter (BP)	4	277	45	37681	0.000335873	0.00180677	Foxa3,Tcf4,Neurod1,Tcf12
23	GO:0006351,GO:0006355,GO:0043066	transcription, DNA-dependent (BP),regulation of transcription, DNA-dependent (BP),negative regulation of apoptotic process (BP)	4	277	79	37681	0.00278687	0.00648884	Neurod1,Bcl11b,Tsc22d1,Rb1cc1
27	GO:0006351,GO:0006355,GO:0008285,GO:0045944	transcription, DNA-dependent (BP),regulation of transcription, DNA-dependent (BP),negative regulation of cell proliferation (BP),positive regulation of transcription from RNA polymerase II promoter (BP)	4	277	51	37681	0.000544216	0.00235827	Foxa3,Mll1,Bcl11b,Cebpa
32	GO:0006351,GO:0006355,GO:0045944,GO:0006357	transcription, DNA-dependent (BP),regulation of transcription, DNA-dependent (BP),positive regulation of transcription from RNA polymerase II promoter (BP),regulation of transcription from RNA polymerase II promoter (BP)	4	277	109	37681	0.00869945	0.0139909	Foxa3,Sp1,Cebpa,Med13
33	GO:0006351,GO:0006355,GO:0001889	transcription, DNA-dependent (BP),regulation of transcription, DNA-dependent (BP),liver development (BP)	4	277	26	37681	3.76078	0.000419059	Sp1,Cebpa,Rb1cc1,Onecut2
41	GO:0007275,GO:0006355,GO:0045893,GO:0045944	multicellular organismal development (BP),regulation of transcription, DNA-dependent (BP),positive regulation of transcription, DNA-dependent (BP),positive regulation of transcription from RNA polymerase II promoter (BP)	4	277	55	37681	0.000725844	0.00283079	Six4,Tcf4,Neurod1,Tcf12
43	GO:0007275,GO:0006355,GO:0000122	multicellular organismal development (BP),regulation of transcription, DNA-dependent (BP),negative regulation of transcription from RNA polymerase II promoter (BP)	4	277	94	37681	0.00519266	0.00987873	Foxa3,Nr6a1,Prrx1,Tcf4
55	GO:0009952	anterior/posterior pattern specification (BP)	4	277	119	37681	0.0117339	0.0169489	Tshz1,Mll1,Neurod1,Bmpr1a
56	GO:0045666	positive regulation of neuron differentiation (BP)	4	277	72	37681	0.00198614	0.00507931	Tcf4,Neurod1,Cxcl12,Tcf12
58	GO:0043066,GO:0045944	negative regulation of apoptotic process (BP),positive regulation of transcription from RNA polymerase II promoter (BP)	4	277	89	37681	0.00427765	0.00866641	Phip,Dicer1,Neurod1,Bcl11b
59	GO:0043066,GO:0008284	negative regulation of apoptotic process (BP),positive regulation of cell proliferation (BP)	4	277	89	37681	0.00427765	0.00866641	Phip,Tsc22d1,Alox12,Cxcl12
81	GO:0006812,GO:0034220	cation transport (BP),ion transmembrane transport (BP)	4	277	97	37681	0.00580007	0.0107716	Chrnb2,Atp8a1,Atp1a3,Slc12a2
83	GO:0055085,GO:0034220	transmembrane transport (BP),ion transmembrane transport (BP)	4	277	142	37681	0.021073	0.0269457	Slc4a8,Atp8a1,Atp1a3,Slc12a2
87	GO:0007605	sensory perception of sound (BP)	4	277	102	37681	0.00691443	0.011985	Chrnb2,Pcdh15,Slc17a8,Gabrb2
97	GO:0045944,GO:0010628	positive regulation of transcription from RNA polymerase II promoter (BP),positive regulation of gene expression (BP)	4	277	61	37681	0.00107302	0.00341614	Dicer1,Nfatc2,Nfat5,Tcf12
100	GO:0007613	memory (BP)	4	277	44	37681	0.000307786	0.00177832	Chrnb2,Itga3,Atp1a3,Slc24a2
108	GO:0016567	protein ubiquitination (BP)	4	277	145	37681	0.0225483	0.0283672	Brca1,Hectd3,Ube3a,Mgrn1
111	GO:0030324	lung development (BP)	4	277	95	37681	0.00539016	0.0101309	Dicer1,Sp1,Bmpr1a,Cebpa
113	GO:0007507	heart development (BP)	4	277	157	37681	0.0290691	0.0351534	Cxadr,Bmpr1a,Pofut1,Rb1cc1
116	GO:0016337,GO:0007155	cell-cell adhesion (BP),cell adhesion (BP)	4	277	42	37681	0.000256718	0.00166867	Cdh2,Cxadr,Astn1,Ctnnd1
119	GO:0007155,GO:0007156	cell adhesion (BP),homophilic cell adhesion (BP)	4	277	61	37681	0.00107302	0.00341614	Pcdh15,Cdh2,Dsc2,Pcdh10
123	GO:0009790	embryo development (BP)	4	277	104	37681	0.00739709	0.0125429	Foxa3,Hus1,Pgm3,Kif1b
126	GO:0007601	visual perception (BP)	4	277	101	37681	0.00668112	0.0117107	Chrnb2,Pcdh15,Myo5a,Cacnb2
146	GO:0042787	protein ubiquitination involved in ubiquitin-dependent protein catabolic process (BP)	4	277	43	37681	0.000281422	0.00168853	Hectd2,Hectd3,Map3k1,Ube3a
147	GO:0006417	regulation of translation (BP)	4	277	88	37681	0.00410874	0.00890228	Eif2b3,Qk,Tnrc6c,Tnrc6b
148	GO:0060021	palate development (BP)	4	277	63	37681	0.00121081	0.00363243	Prrx1,Meox2,Asph,Bmpr1a
150	GO:0008344	adult locomotory behavior (BP)	4	277	43	37681	0.000281422	0.00168853	Pcdh15,Atp1a3,Adam22,Cxcl12
1	GO:0006816,GO:0006810,GO:0006811	calcium ion transport (BP),transport (BP),ion transport (BP)	3	277	90	37681	0.0289004	0.0352223	Chrnb2,Slc8a1,Cacnb2
6	GO:0042493,GO:0006351,GO:0006355,GO:0045944	response to drug (BP),transcription, DNA-dependent (BP),regulation of transcription, DNA-dependent (BP),positive regulation of transcription from RNA polymerase II promoter (BP)	3	277	11	37681	6.20718	0.000645547	Creb1,Ss18,Nfatc2
9	GO:0030334	regulation of cell migration (BP)	3	277	44	37681	0.00416592	0.00866511	Wdr44,Map3k1,Cxcl12
11	GO:0016311,GO:0035335,GO:0006470	dephosphorylation (BP),peptidyl-tyrosine dephosphorylation (BP),protein dephosphorylation (BP)	3	277	68	37681	0.0138591	0.0189651	Ptpn4,Ptpre,Ptpn9
16	GO:0006351,GO:0007275,GO:0006355,GO:0045666,GO:0045893,GO:0030154,GO:0007399,GO:0045944	transcription, DNA-dependent (BP),multicellular organismal development (BP),regulation of transcription, DNA-dependent (BP),positive regulation of neuron differentiation (BP),positive regulation of transcription, DNA-dependent (BP),cell differentiation (BP),nervous system development (BP),positive regulation of transcription from RNA polymerase II promoter (BP)	3	277	5	37681	0.388722	6.73785	Tcf4,Neurod1,Tcf12
20	GO:0006351,GO:0007275,GO:0006355,GO:0030154,GO:0000122	transcription, DNA-dependent (BP),multicellular organismal development (BP),regulation of transcription, DNA-dependent (BP),cell differentiation (BP),negative regulation of transcription from RNA polymerase II promoter (BP)	3	277	31	37681	0.0015168	0.00415123	Foxa3,Nr6a1,Tcf4
22	GO:0006351,GO:0006355,GO:0009952	transcription, DNA-dependent (BP),regulation of transcription, DNA-dependent (BP),anterior/posterior pattern specification (BP)	3	277	65	37681	0.0122745	0.0174075	Tshz1,Mll1,Neurod1
26	GO:0006351,GO:0006355,GO:0045893,GO:0045944,GO:0006357	transcription, DNA-dependent (BP),regulation of transcription, DNA-dependent (BP),positive regulation of transcription, DNA-dependent (BP),positive regulation of transcription from RNA polymerase II promoter (BP),regulation of transcription from RNA polymerase II promoter (BP)	3	277	58	37681	0.00900207	0.0143298	Sp1,Cebpa,Med13
29	GO:0006351,GO:0006355,GO:0045944,GO:0001889	transcription, DNA-dependent (BP),regulation of transcription, DNA-dependent (BP),positive regulation of transcription from RNA polymerase II promoter (BP),liver development (BP)	3	277	20	37681	0.000408346	0.00199069	Sp1,Cebpa,Onecut2
31	GO:0006351,GO:0006355,GO:0045944,GO:0010628	transcription, DNA-dependent (BP),regulation of transcription, DNA-dependent (BP),positive regulation of transcription from RNA polymerase II promoter (BP),positive regulation of gene expression (BP)	3	277	36	37681	0.00234502	0.00580671	Nfatc2,Nfat5,Tcf12
45	GO:0007275,GO:0030154,GO:0008285	multicellular organismal development (BP),cell differentiation (BP),negative regulation of cell proliferation (BP)	3	277	29	37681	0.00124644	0.00360084	Foxa3,Ereg,Fzd5
48	GO:0007275,GO:0001525	multicellular organismal development (BP),angiogenesis (BP)	3	277	59	37681	0.00943361	0.0148651	Meox2,Ereg,Fzd5
54	GO:0006355,GO:0007519	regulation of transcription, DNA-dependent (BP),skeletal muscle tissue development (BP)	3	277	21	37681	0.00047382	0.002174	Six4,Meox2,Dmd
60	GO:0043066,GO:0043065	negative regulation of apoptotic process (BP),positive regulation of apoptotic process (BP)	3	277	44	37681	0.00416592	0.00866511	Neurod1,Tsc22d1,Alox12
63	GO:0007409,GO:0045944	axonogenesis (BP),positive regulation of transcription from RNA polymerase II promoter (BP)	3	277	13	37681	0.000106424	0.000976598	Creb1,Bcl11b,Fzd5
67	GO:0006810,GO:0007165,GO:0006811,GO:0034220	transport (BP),signal transduction (BP),ion transport (BP),ion transmembrane transport (BP)	3	277	32	37681	0.00166467	0.00447738	Chrnb2,Gria2,Gabrb2
69	GO:0006810,GO:0006811,GO:0006812,GO:0034220	transport (BP),ion transport (BP),cation transport (BP),ion transmembrane transport (BP)	3	277	75	37681	0.017989	0.0231924	Chrnb2,Atp1a3,Slc12a2
70	GO:0006810,GO:0006811,GO:0055085,GO:0034220,GO:0006814	transport (BP),ion transport (BP),transmembrane transport (BP),ion transmembrane transport (BP),sodium ion transport (BP)	3	277	26	37681	0.000901452	0.00319606	Slc4a8,Atp1a3,Slc12a2
73	GO:0006810,GO:0006811,GO:0007605	transport (BP),ion transport (BP),sensory perception of sound (BP)	3	277	14	37681	0.000134713	0.00110606	Chrnb2,Slc17a8,Gabrb2
80	GO:0006812,GO:0055085,GO:0034220	cation transport (BP),transmembrane transport (BP),ion transmembrane transport (BP)	3	277	60	37681	0.00987704	0.0149594	Atp8a1,Atp1a3,Slc12a2
84	GO:0015914	phospholipid transport (BP)	3	277	21	37681	0.00047382	0.002174	Pitpna,Atp8a1,Ldlr
93	GO:0008285,GO:0045944,GO:0006357	negative regulation of cell proliferation (BP),positive regulation of transcription from RNA polymerase II promoter (BP),regulation of transcription from RNA polymerase II promoter (BP)	3	277	24	37681	0.000709405	0.00283762	Foxa3,Fzd5,Cebpa
96	GO:0045944,GO:0030324	positive regulation of transcription from RNA polymerase II promoter (BP),lung development (BP)	3	277	37	37681	0.00253817	0.00609161	Dicer1,Sp1,Cebpa
99	GO:0045944,GO:0006974	positive regulation of transcription from RNA polymerase II promoter (BP),response to DNA damage stimulus (BP)	3	277	27	37681	0.00100865	0.00342063	Brca1,Clock,Nfatc2
101	GO:0007626	locomotory behavior (BP)	3	277	75	37681	0.017989	0.0231924	Chrnb2,Pcdh15,Astn1
104	GO:0055114,GO:0008610	oxidation-reduction process (BP),lipid biosynthetic process (BP)	3	277	44	37681	0.00416592	0.00866511	Far1,Akr1c6,Agps
121	GO:0006281,GO:0006310,GO:0006974	DNA repair (BP),DNA recombination (BP),response to DNA damage stimulus (BP)	3	277	57	37681	0.00858235	0.0139463	Rad51l3,Brca1,Smc6
129	GO:0006887	exocytosis (BP)	3	277	71	37681	0.0155546	0.0205636	Myo5a,Cplx2,Cadps
131	GO:0006631	fatty acid metabolic process (BP)	3	277	87	37681	0.0264929	0.0328007	Adipor2,Crat,Cyb5
136	GO:0051028	mRNA transport (BP)	3	277	62	37681	0.0107998	0.0160454	Hnrnpa3,Nxt2,Qk
137	GO:0007154	cell communication (BP)	3	277	80	37681	0.021313	0.0270312	Slc8a1,Snx5,Frem1
140	GO:0035264	multicellular organism growth (BP)	3	277	60	37681	0.00987704	0.0149594	Pcdh15,Dicer1,Slc12a2
141	GO:0051607	defense response to virus (BP)	3	277	47	37681	0.00501868	0.0096656	Dicer1,Cxadr,Oas3
142	GO:0006464	protein modification process (BP)	3	277	69	37681	0.0144119	0.0193815	Hectd2,Hectd3,Hlcs
143	GO:0001666	response to hypoxia (BP)	3	277	94	37681	0.0322845	0.0387414	Chrnb2,Fosl2,Slc8a1
144	GO:0048839	inner ear development (BP)	3	277	50	37681	0.00596921	0.0108279	Pcdh15,Neurod1,Cebpa
145	GO:0006486	protein glycosylation (BP)	3	277	53	37681	0.0070203	0.0120348	St8sia4,St6galnac3,St8sia1
149	GO:0001816	cytokine production (BP)	3	277	22	37681	0.000545661	0.00230062	Nfatc2,Cd4,Nfat5
151	GO:0031047	gene silencing by RNA (BP)	3	277	29	37681	0.00124644	0.00360084	Lin28b,Tnrc6c,Tnrc6b
152	GO:0006874	cellular calcium ion homeostasis (BP)	3	277	69	37681	0.0144119	0.0193815	Stc1,Slc8a1,Slc24a2
153	GO:0001892	embryonic placenta development (BP)	3	277	25	37681	0.000801778	0.00290878	Slc8a1,Sp1,Cebpa
154	GO:0005977	glycogen metabolic process (BP)	3	277	31	37681	0.0015168	0.00415123	Ppp1r2,Agl,Phkb
155	GO:0034605	cellular response to heat (BP)	3	277	17	37681	0.000247583	0.00167926	Zfp709,Arpp21,St8sia1
